# Supplementary material for: DDASSQ: An open‐source, multiple peptide sequencing strategy for label free quantification based on an OpenMS pipeline in the KNIME analytics platform
Source: Proteomics. 2021 Aug 21;21(16):2000319. doi: 10.1002/pmic.202000319 (PMC8459258; doi:10.1002/pmic.202000319)
Supplement: Supplementary file 2 — Supporting information [file PMIC-21-2000319-s002.zip]

Archive with 9 entries (9 files):
- 1-PXD002099_DDASSQ_LFQ_PIA.xlsx
- 2-CPTAC_DDASSQ_STUDY_ORBI2_FINAL.xlsx
- 3-CPTAC_SPIKES_DDASSQ_PD_MQ.xlsx
- 4-PXD002099_SPIKES_DDASSQ_PD_MQ.xlsx
- 5-DDASSQ inference and LFQ data.xlsx
- 6-XT_MSGF_Nov inference and LFQ data.xlsx
- 7-MSGF_Nov inference and LFQ data.xlsx
- 8-Nov inference and LFQ data.xlsx
- 9-DATASET_OpenMS_PD_MQ.xlsx
