# Supplementary material for: DDASSQ: An open‐source, multiple peptide sequencing strategy for label free quantification based on an OpenMS pipeline in the KNIME analytics platform
Source: Proteomics. 2021 Aug 21;21(16):2000319. doi: 10.1002/pmic.202000319 (PMC8459258; doi:10.1002/pmic.202000319)
Supplement: Supplementary file 2 — Supporting information [file PMIC-21-2000319-s002.zip › 1-PXD002099_DDASSQ_LFQ_PIA.xlsx]

## Sheet: LFQ_yeast proteins
Accession	Species	Protein #	Score	Peptide #	2 fmol-01	2 fmol-02	2 fmol-03	4 fmol-01	4 fmol-02	4 fmol-03	10 fmol-01	10 fmol-02	10 fmol-03	25 fmol-01	25 fmol-02	25 fmol-03	50 fmol-01	25 fmol-02	50 fmol-03
A5Z2X5	S. cerevisiae	1	10.3487	3	5.33472e+06	2.26956e+06	2.14701e+06	18563528	4953583	3834951	4251481	1675801	253919	1819952	2847425	5007184	4799063	3.85944e+06	4735925
O13511/P32768/P39712	S. cerevisiae	3	3.5674	2	3402869	0	2752142	0	909895	0	0	40934.7	101028	34993.4	0	1289816	0	500990	5424.56
O13516	S. cerevisiae	1	62.2873	1	645692	526094	574263	787412	785096	572519	340149	283063	141750	490035	570884	491466	354264	314803	385368
O13535/P0C2I2/P0C2J0/Q03619/Q03855/Q04670/Q04711/Q12088/Q12193/Q12269/Q12316/Q92393/Q99337	S. cerevisiae	13	80.2528	3	0	2663442	418395	4570333	641306	8158159	100021	40875.3	0	51638.2	0	0	34021960	0	598274
O13539/P38064	S. cerevisiae	2	2.14131	20	951220	3.77384e+06	0	36770392	4.34416e+06	1.96267e+06	0	1257676	649014	897351	876052	613938	2.19537e+07	1055925	2.6202e+07
O13549	S. cerevisiae	1	3.57372	3	0	0	6399374	8.51188e+06	2.02297e+06	1.30509e+06	0	313809	1235603	0	1677443	0	0	857977	0
O13563	S. cerevisiae	1	15.4472	7	5197788	4.84143e+06	4.86681e+06	6.17399e+06	6.40756e+06	4993915	5.51489e+06	2742645	3.51003e+06	1.1498e+07	1964399	2.10815e+06	1.87804e+06	2.87063e+06	1.81742e+07
O13585	S. cerevisiae	1	3.24917	14	354530	645443	941068	2.23063e+06	484827	0	1661510	961166	228519	7.72759e+06	9.69723e+06	2.57439e+06	9052713	14337696	9215334
O14455	S. cerevisiae	1	26.3098	2	6.18756e+06	5318692	3600956	5.65086e+06	5.72752e+06	5.47029e+06	4.44244e+06	3.99681e+06	3.73246e+06	4.37148e+06	3.35449e+06	3.32569e+06	3.47318e+06	3.19243e+06	3.30475e+06
O14467	S. cerevisiae	1	25.5851	11	2.23605e+07	3.58351e+07	1.68152e+07	2.34231e+07	26850816	3.93288e+07	2.39703e+07	28602085	1.61479e+07	1.76383e+07	1.4791e+07	1.55383e+07	1.51409e+07	9.30188e+06	1.62343e+07
O43137	S. cerevisiae	1	10.6312	1	616414	396710	0	559934	704312	520371	698566	395290	0	0	0	0	0	0	0
O74700	S. cerevisiae	1	25.2966	6	57517889	36413166	24089489	24604184	67883277	28759455	1.83969e+06	1.5678e+07	3.77162e+06	17919281	12600561	1.20726e+07	14202054	12732418	15575445
P00044	S. cerevisiae	1	43.0292	11	1.11698e+08	1.03036e+08	8.10761e+07	1.30817e+08	1.55918e+08	1.21709e+08	5.45793e+07	32602508	4.0643e+07	3.85672e+07	28222479	3.82506e+07	2.87929e+07	3.04191e+07	3.08551e+07
P00045	S. cerevisiae	1	8.03338	2	1535740	0	0	0	3040666	0	0	0	0	0	0	210097	0	0	0
P00127	S. cerevisiae	1	12.7366	4	2.48964e+07	1.78889e+07	1.79056e+07	2.71964e+07	2.81268e+07	2.05476e+07	820261	937602	264147	356704	855380	431216	1.45292e+06	2.92753e+06	8.15731e+06
P00128	S. cerevisiae	1	39.9207	12	1.29504e+08	72563829	72097192	1.36323e+08	369289234	148656933	4.66218e+07	36199354	57067263	43742996	40318584	31307876	30990742	2.8415e+07	79072680
P00163/P03873/P03879/Q9ZZW7	S. cerevisiae	4	9.40218	22	2.18192e+07	1.62247e+07	10792553	1.91868e+07	2.46184e+07	1.88477e+07	3.96463e+06	4.46543e+06	4.95965e+06	5352881	3.22497e+07	1.015e+07	5.49629e+06	4.39639e+06	8.4113e+06
P00175	S. cerevisiae	1	55.1647	37	9.81797e+07	75353433	7.02673e+07	1.00867e+08	1.15919e+08	2.12084e+08	6.26691e+07	8.15767e+07	5.73501e+07	7.14973e+07	3.99039e+07	3.19538e+07	5.21542e+07	5.94008e+07	5.71977e+07
P00330	S. cerevisiae	1	96.5094	15	1.97599e+08	2.05542e+08	1.46052e+08	2.29171e+08	3.06839e+08	1.54143e+08	9.64233e+07	7.76816e+07	75459129	8.65572e+07	8.89751e+07	7.90947e+07	7.93355e+07	6.72912e+07	8.29056e+07
P00331	S. cerevisiae	1	85.4403	14	1.49185e+09	1.30542e+09	1.09295e+09	1.58665e+09	1669771536	1.47657e+09	1.07311e+09	6.35463e+08	6.91188e+08	8.24832e+08	6.56491e+08	7.39014e+08	6.65093e+08	6.13789e+08	6.82466e+08
P00358	S. cerevisiae	1	112.763	3	1.38836e+07	1.22919e+07	9637343	1.53412e+07	1.07099e+07	12970797	6774021	5656681	4597237	4893629	2.52339e+06	1625552	1591063	1343183	1397329
P00359	S. cerevisiae	1	135.223	5	2.47652e+08	220992191	1.85665e+08	2.83997e+08	2.91379e+08	2.41755e+08	111536456	8.4124e+07	5.31084e+07	7.54403e+07	6.64144e+07	82055478	71050009	58774373	6.27643e+07
P00360	S. cerevisiae	1	98.5659	22	1.62859e+08	122213526	1.00295e+08	1.32803e+08	2.22996e+08	1.50731e+08	1.0587e+08	5.46689e+07	3.87654e+07	1.05463e+08	5.16156e+07	7.07084e+07	5.45571e+07	5.92453e+07	5.00484e+07
P00401	S. cerevisiae	1	8.52116	1	369422	0	0	0	0	0	420227	0	0	0	0	0	0	0	0
P00410	S. cerevisiae	1	25.8063	9	20232267	1.58508e+07	2.62069e+06	3.66902e+07	2.23966e+07	1.92711e+07	2.1641e+07	1.44654e+07	7588334	1.33562e+07	9.53272e+06	1.69597e+07	9.5764e+06	5.45668e+06	8.7329e+06
P00424	S. cerevisiae	1	38.0287	5	19914282	1.60059e+07	13862973	2.6045e+07	2.93383e+07	18386154	15114731	1.36067e+07	4.65018e+06	1.12942e+07	1.2741e+07	1.25317e+07	1.05973e+07	6.4166e+06	1.00426e+07
P00425	S. cerevisiae	1	11.0514	5	5052310	3740579	3414080	2505790	5995792	3870043	3699406	826212	0	1.71998e+06	1.58155e+06	4.84931e+06	3.80066e+06	665722	8312749
P00427	S. cerevisiae	1	38.243	13	1.06805e+08	1.16929e+08	1.06905e+08	1.29777e+08	1.52557e+08	145354146	8.42819e+07	4.27141e+07	6.74176e+07	47812133	27636574	34697936	23838345	24582569	34676609
P00431	S. cerevisiae	1	36.4003	16	2.13286e+07	1.86336e+07	1.51976e+07	1.74152e+07	1.96958e+07	1.54926e+07	4.3255e+06	5.90029e+06	1.61624e+06	1.66348e+06	3.76178e+06	1.01024e+07	2.1653e+06	6.84107e+06	2.70879e+06
P00445	S. cerevisiae	1	14.6886	11	27706695	26829180	38897584	31998093	38615024	2.74206e+07	2.59003e+07	11113947	21377020	2.20114e+07	1.13382e+07	2.38004e+07	4.21689e+06	2.41498e+06	2.6216e+07
P00447	S. cerevisiae	1	38.2311	12	114260470	9.98274e+07	8.13404e+07	1.26963e+08	1.34108e+08	1.13706e+08	5.88546e+07	3.70379e+07	4.00118e+07	3.37592e+07	2.54635e+07	31862558	1.77254e+07	2.40358e+07	30214797
P00498	S. cerevisiae	1	22.4693	13	1.12547e+07	1.09333e+07	7.67352e+06	1.22793e+07	1.35915e+07	6.64501e+06	5.50795e+06	3331414	1048094	5.72573e+06	1.75009e+06	5482862	4762473	2.63896e+06	8.51506e+06
P00546	S. cerevisiae	1	6.86659	10	1.89246e+06	5.04006e+06	6990442	3.16e+06	1985388	989592	16350.7	177355904	0	0	153146370	3330656	0	21428.7	97612
P00549	S. cerevisiae	1	124.885	44	4.06709e+08	3.37611e+08	2.7576e+08	3.95002e+08	5.35902e+08	4.35692e+08	2.35965e+08	1.92325e+08	1.43687e+08	1.31806e+08	1.36888e+08	1.64328e+08	1.11414e+08	9.46972e+07	1.22195e+08
P00560	S. cerevisiae	1	204.746	48	1.62967e+09	1.42228e+09	1.12063e+09	1.76809e+09	2.22661e+09	1443184124	9.63679e+08	7.29871e+08	7.17827e+08	6.98552e+08	6.71753e+08	8.15495e+08	699987622	6.22941e+08	6.46579e+08
P00572	S. cerevisiae	1	3.4334	6	1.69121e+06	998601	1.48159e+07	1550406	2130258	1225887	0	9.0143e+06	3637654	0	11426700	259307	0	0	0
P00724	S. cerevisiae	1	5.14905	5	17660607	4699476	1801703	2661631	6666459	2.62109e+06	1074305	942628	1.11949e+06	1130663	883249	879032	0	0	0
P00729	S. cerevisiae	1	8.68174	13	1.83173e+07	1.55609e+07	6546952	1.97009e+07	2.61902e+07	1.89953e+07	1.03965e+07	3295824	2888938	3.85966e+06	3.23346e+06	3.34085e+07	3.02044e+06	6.97157e+06	5.25455e+06
P00812	S. cerevisiae	1	30.3146	19	1.39324e+07	2.27023e+07	1.0502e+07	1.47896e+07	1.91318e+07	1.35438e+07	10972385	9.49576e+06	7.09584e+06	1.66778e+07	1.94017e+07	1.7306e+07	8.75775e+06	1.61905e+07	7.09151e+06
P00815	S. cerevisiae	1	55.1778	34	2.19548e+07	2.79956e+07	2.01879e+07	2.2675e+07	8.10878e+07	2.83961e+07	1.27834e+07	8.44869e+06	6.12054e+06	5.79184e+06	6.42568e+06	1.77858e+07	8.81198e+06	5389384	9.3736e+06
P00817	S. cerevisiae	1	51.4265	21	70925691	1.03936e+08	6.09805e+07	1.07029e+08	1.54667e+08	8.79085e+07	1.01166e+08	5.40324e+07	4.79805e+07	3.86981e+07	7.80847e+07	5.38956e+07	4.44678e+07	44288321	5.96293e+07
P00830	S. cerevisiae	1	151.602	36	8.67959e+08	8.15774e+08	9.23273e+08	9.44804e+08	1.15316e+09	9.91109e+08	5.45998e+08	4.56026e+08	2.49867e+08	3.92983e+08	4.63102e+08	5.26653e+08	3.7938e+08	3.35971e+08	2.91105e+08
P00890	S. cerevisiae	1	128.846	41	9.74255e+08	7.70067e+08	744608328	1.14794e+09	1.3492e+09	1.00162e+09	4.22894e+08	3.3257e+08	2.17443e+08	4.2928e+08	2.82267e+08	3.69541e+08	2.90503e+08	2.19502e+08	2.39706e+08
P00899	S. cerevisiae	1	31.0263	21	1.78897e+07	13680330	9.37026e+06	9.7393e+06	1.55924e+07	1.02132e+07	4.57933e+06	5.78669e+06	5.74823e+06	4.38549e+06	4.86833e+06	5.16306e+06	5.00199e+06	2.78368e+06	2.40152e+06
P00924	S. cerevisiae	1	103.169	11	87647043	5.34365e+07	2.33516e+07	77606215	134345547	65377431	4.51828e+07	2.89526e+07	46052424	2.95114e+07	3.42075e+07	2.91006e+07	41066002	1.32742e+07	14024678
P00925	S. cerevisiae	1	130.499	16	9.22792e+07	107339942	85351912	1.47171e+08	1.42973e+08	1.39496e+08	8.17027e+07	4.80098e+07	5.49062e+07	5.3942e+07	7.4892e+07	6.52349e+07	5.77699e+07	3.38861e+07	5.20377e+07
P00927	S. cerevisiae	1	23.7215	14	4.69429e+06	4.73642e+06	3.84803e+06	5.21675e+06	5.10696e+06	3.9243e+06	828689	2.10045e+06	0	6.32984e+07	3.64368e+07	1.36597e+06	7.13332e+06	1.2144e+06	3.40595e+06
P00931	S. cerevisiae	1	55.6777	29	123203884	28130541	24877263	1.32526e+08	4.76211e+07	1.36138e+08	1.30672e+07	9.78159e+06	9.72505e+06	9.01225e+06	8.01832e+06	9.83816e+06	3.86455e+07	5.19689e+06	9.99117e+06
P00937	S. cerevisiae	1	11.0997	8	3.15792e+06	3.97573e+06	1.43038e+06	1.52144e+06	170650	3.93792e+06	1.12181e+06	0	54179.4	0	1443752	45262.1	0	228229	471172
P00942	S. cerevisiae	1	59.1147	16	2.36909e+08	294078684	3.78118e+08	3.43031e+08	4.16169e+08	2.97391e+08	1.9309e+08	1.01402e+08	129995488	151050994	1.34638e+08	1.23175e+08	120178866	1.05149e+08	112391382
P00950	S. cerevisiae	1	40.7428	19	1.96532e+08	2.06233e+08	1.48562e+08	2.20384e+08	2.35261e+08	1.89706e+08	1.11441e+08	9.25588e+07	6.75549e+07	6.04322e+07	5.11523e+07	7.58143e+07	58671087	4.18374e+07	5.91612e+07
P00958	S. cerevisiae	1	13.8532	19	4.04428e+06	3.57733e+06	3.06104e+06	6.69184e+06	3.77897e+06	3.61185e+06	4.0197e+06	1.38185e+06	9.68004e+06	9.55798e+06	2.2153e+06	5.02868e+06	0	321266	3.17464e+06
P01097	S. cerevisiae	1	13.2655	4	31937824	22726370	18233800	26572690	28294410	31702081	2.22906e+07	1.68562e+07	1.8274e+07	1.3625e+07	1.33711e+07	1.44343e+07	8874472	8.45768e+06	15098456
P01119	S. cerevisiae	1	9.04822	4	1700013	1.04279e+06	0	0	0	186926	3.05846e+06	82518.9	0	238420	0	0	0	241530	0
P01120	S. cerevisiae	1	35.7849	12	8.67028e+06	7.17164e+06	6.01939e+06	16953037	9643311	1.04748e+07	5.88187e+06	3.46091e+06	2.71979e+06	3.60135e+06	4.09044e+06	3.45308e+06	3239962	3.34141e+06	5.84718e+06
P01123	S. cerevisiae	1	37.0549	12	1.87993e+07	1.82734e+07	1.45908e+07	4.58333e+07	4.10687e+07	2.84823e+07	9.3154e+06	7.316e+06	7.02772e+06	1.04832e+07	4.32369e+06	2.48122e+06	1.19305e+07	3413507	3686758
P02293/P02294	S. cerevisiae	2	25.6756	17	5.61385e+07	1.2189e+08	46993561	114508896	71272170	105198107	3.60897e+07	4.56126e+07	28854864	3.14046e+07	27276772	3.9426e+07	4.72153e+07	3.36161e+07	3.91901e+07
P02309	S. cerevisiae	1	22.2482	9	2.95372e+07	19669029	2.34359e+07	2.35731e+07	3.53465e+07	4.73739e+07	2.57882e+07	1.71767e+07	1.44656e+07	1.99987e+07	1.78307e+07	1.87884e+07	1.39777e+07	10450209	1.31828e+07
P02381	S. cerevisiae	1	5.44925	10	2.91273e+06	1075499	1.07314e+06	2.34285e+06	3.26759e+06	1.14562e+06	519873	2.0573e+07	0	575269	1.61406e+06	0	585859	1.40296e+06	0
P02400	S. cerevisiae	1	19.5283	6	69863054	61439510	5.68362e+07	3.14406e+07	8.52323e+07	58265017	67061312	46784597	2.97672e+07	30271121	50404990	40211895	3.23104e+07	23261844	34221179
P02406	S. cerevisiae	1	41.3265	13	1.39966e+08	1.4257e+08	100312937	1.93812e+08	2.11715e+08	1.58057e+08	9.91507e+07	70241233	4.69764e+07	60726285	4.90461e+07	6.88162e+07	54094036	4.74544e+07	5.21658e+07
P02407/P14127	S. cerevisiae	2	56.2145	13	1.7118e+08	185744318	167869237	1.44723e+08	142701616	117224284	7.2897e+07	6.36279e+07	5.20526e+07	4.88818e+07	6.0346e+07	6.05345e+07	69302615	57854807	4.6616e+07
P02557	S. cerevisiae	1	43.6836	14	2.35771e+07	1.60382e+07	13651540	24936157	2.84076e+07	2.01704e+07	1.24809e+07	8.16987e+06	4.90022e+06	7.71692e+06	7.28617e+06	8.81548e+06	1160992	2.97776e+06	4.80485e+06
P02829	S. cerevisiae	1	179.319	9	7.64831e+07	6.30928e+07	5.20114e+07	8.10019e+07	8.16335e+07	7.99164e+07	3.62013e+07	3.21122e+07	2.49509e+07	7.5039e+06	1.70579e+07	1.17876e+07	1.55518e+07	5.92152e+06	6.71049e+06
P02992	S. cerevisiae	1	89.8972	26	9.94009e+07	8.91661e+07	8.48371e+07	1.25156e+08	1.2758e+08	8.07718e+07	3.24855e+07	2.36852e+07	2.6457e+07	1.80195e+07	58823651	3.32194e+07	2.15916e+07	1.76608e+07	1.82165e+07
P02994	S. cerevisiae	1	85.1168	33	1.87027e+09	1.28592e+09	1.16016e+09	1.95589e+09	1.89709e+09	1.74432e+09	1.15536e+09	6.422e+08	5.77206e+08	5.32432e+08	5.69481e+08	7.54237e+08	5.72243e+08	5.13564e+08	4.90134e+08
P03871	S. cerevisiae	1	2.29069	5	275378	1899422	0	1014359	308667	306266	0	0	8.47824e+06	0	0	0	13646670	0	11141540
P03872	S. cerevisiae	1	3.38748	6	0	0	945253	0	395369	0	1428944	35489208	1173765	31231820	0	2.71773e+06	0	0	0
P03875/P03876/P03877/P03878/Q9ZZX1	S. cerevisiae	5	3.27894	60	7.9888e+07	5122463	2.60577e+06	2.72851e+06	7.74001e+07	2.27076e+06	3.02609e+07	1.02948e+08	3.78081e+07	28444857	4.64949e+07	1.43043e+08	6.84863e+08	3.48812e+08	8.51833e+07
P03962	S. cerevisiae	1	3.40011	4	0	0	4337266	0	0	0	0	0	8758.65	0	0	0	0	12950.9	2.40436e+06
P03965	S. cerevisiae	1	21.1208	17	7548702	9.74396e+06	5.78544e+06	1.2232e+07	9.90846e+06	3.3189e+06	5.04409e+06	235392	1.40172e+06	1.05196e+06	1.10359e+06	2.2536e+07	160113	0	2.45805e+06
P04037	S. cerevisiae	1	23.4919	10	2.03335e+07	4.73381e+06	1.62711e+07	3.69901e+07	4.19509e+07	1.85878e+07	3.07808e+07	2.03259e+07	1.23876e+07	4.45602e+07	24678725	3.3294e+07	3.40073e+07	2.2687e+07	2.72993e+07
P04039	S. cerevisiae	1	4.58073	6	16806970	15675390	13576910	15844080	20074050	14708661	9490100	7236921	3863438	1.25126e+07	1.85261e+07	9168265	1.00192e+07	7.45635e+06	2.21881e+07
P04046	S. cerevisiae	1	57.0772	18	4.43121e+07	3.70238e+07	1.21234e+07	2.79762e+07	24611394	1.40523e+07	2.38774e+07	21266846	1.33877e+07	1.50627e+07	1.02518e+07	5.76145e+06	8.88825e+06	1.35735e+07	4.05047e+06
P04050	S. cerevisiae	1	28.0923	26	3.80009e+07	8.19012e+06	9.13738e+06	9.08917e+06	2.0792e+07	4.19224e+06	8.67768e+06	1.81066e+07	2.31441e+06	30232305	2.41241e+07	5.81154e+06	2.27941e+07	1.0363e+07	1.18568e+06
P04051	S. cerevisiae	1	3.41755	24	2.21483e+06	3.26766e+06	2.84982e+07	354834	1.94788e+07	0	3594285	98354.8	0	2.88296e+06	1.64831e+06	33588.7	1.72993e+06	6.60997e+06	747143
P04076	S. cerevisiae	1	19.879	16	7.38289e+06	1.43382e+07	1.0016e+07	8.26263e+06	1.22986e+07	3295688	3.43323e+06	2.01181e+06	1.62788e+06	272067	2.72561e+06	1.11336e+06	0	9.76512e+06	1.13027e+07
P04147	S. cerevisiae	1	103.566	30	1.53618e+08	9.19668e+07	8.64257e+07	9.17874e+07	1.23234e+08	1.25183e+08	5.3608e+07	4.02602e+07	3.06261e+07	3.05037e+07	2.54525e+07	2.75604e+07	2.84509e+07	2.87774e+07	2.89838e+07
P04173	S. cerevisiae	1	13.6504	12	3.6958e+06	2.87801e+06	2.54147e+06	4221468	4607719	3.1742e+06	5.98039e+06	4.52824e+06	916125	7.19194e+06	1.71322e+07	11513150	57410.8	0	941667
P04449	S. cerevisiae	1	27.0585	2	11997153	11174455	9759210	13228970	9.99251e+07	12258332	5951158	4523244	4.54147e+06	4.40669e+06	4.05318e+06	3757441	855668	899494	732856
P04456	S. cerevisiae	1	28.9163	12	101684557	9.09483e+07	8.08616e+07	1.06124e+08	120846343	90580472	50111982	3.61012e+07	2.78778e+07	41624946	3.99989e+07	4.64816e+07	42431512	2.93423e+07	3.46464e+07
P04650	S. cerevisiae	1	13.0987	5	64123518	62466846	50534403	65821029	65286619	58340851	3.16622e+07	2.4421e+07	4.09654e+07	2.17428e+07	1.70525e+07	1.71101e+07	1.35557e+07	1.55796e+07	17855483
P04710	S. cerevisiae	1	12.556	8	0	0	0	874588	10015480	0	0	1.00524e+07	1.01284e+06	979892	0	393007	1.39102e+06	350248	862026
P04801	S. cerevisiae	1	43.2386	34	6.32959e+07	3.40929e+07	2.71126e+07	9.82775e+07	8.84622e+07	8.10719e+07	6.69883e+07	4.48406e+07	1.08798e+07	5.8922e+07	1.27188e+07	1.72566e+07	2.08413e+07	7.6319e+07	2.18918e+07
P04802	S. cerevisiae	1	71.9438	38	7.42238e+07	6.89571e+07	5.89319e+07	9.2846e+07	8.86093e+07	6.62462e+07	4.49298e+07	3.06381e+07	2.02442e+07	3.49965e+07	3.08783e+07	3.19219e+07	2.53213e+07	2.3335e+07	2.3786e+07
P04806	S. cerevisiae	1	52.428	20	3.66638e+07	4.16638e+07	3.14825e+07	4.33332e+07	5.16415e+07	4.41398e+07	6.68543e+06	1.15319e+07	8.30819e+06	18540782	9.62203e+06	1.43148e+07	6.38736e+06	1.29249e+07	1.67973e+07
P04807	S. cerevisiae	1	24.8198	15	6.57821e+06	8.46256e+06	7.6723e+06	8.14899e+06	9.95106e+06	7.35812e+06	6.10931e+06	3.52586e+07	1.24702e+06	4.44599e+06	5.69593e+06	7.00816e+06	8.77449e+07	3.81967e+06	1.86522e+07
P04821	S. cerevisiae	1	3.54896	24	3.68302e+06	0	1.42535e+07	0	2.29556e+07	1.36381e+06	2882455	1.21546e+07	6.03764e+06	12299843	2.9141e+06	2.37062e+07	58563080	1.7838e+07	5.45255e+07
P04840	S. cerevisiae	1	82.6341	24	4.35379e+08	4.12029e+08	3.03025e+08	4.88117e+08	4.99721e+08	5.02722e+08	2.91898e+08	2.8708e+08	1.91643e+08	1.94333e+08	2.17592e+08	2.65151e+08	2.4808e+08	1.72101e+08	2.02955e+08
P04911/P04912	S. cerevisiae	2	14.6592	5	2.5086e+07	25337160	20487290	29431340	61007710	50088750	2.24165e+07	1.94641e+07	24371710	34249750	34708230	12598070	70446314	8.8527e+06	51898802
P05030	S. cerevisiae	1	110.554	12	2.1323e+07	37656583	18802909	8.21151e+07	93181786	23813756	1.27192e+07	1.28125e+07	8.16012e+06	8818291	6.68867e+06	8.1818e+06	9.49393e+06	6.00367e+06	6.00871e+06
P05317	S. cerevisiae	1	38.2906	14	1.63279e+08	1.40792e+08	1.37682e+08	1.60742e+08	1.96881e+08	1.52482e+08	6.68904e+07	6.50378e+07	4.53106e+07	5.47433e+07	6.89313e+07	7.58638e+07	6.30088e+07	5.00048e+07	5.67708e+07
P05319	S. cerevisiae	1	13.0184	6	96094380	94244330	81034210	111817240	124597568	61267080	39588820	26341340	38956580	28635160	44318120	30514280	39215850	35621820	24897870
P05373	S. cerevisiae	1	31.3835	11	2.44728e+07	2.24641e+07	1.76713e+07	3.32646e+07	4.06965e+07	3.24076e+07	1.77955e+07	1.243e+07	8.79422e+06	9.61911e+06	7.16584e+06	7.03541e+06	3.74051e+06	2238418	1.00164e+07
P05453	S. cerevisiae	1	3.49791	19	6.29422e+06	0	758329	409359	2.68831e+06	6.28322e+06	1.77657e+07	643580	5665720	7625851	3582246	0	4.43605e+06	1473069	4.39378e+06
P05626	S. cerevisiae	1	58.8305	25	2.03441e+08	1.69081e+08	1.43803e+08	1.82671e+08	1.83832e+08	1.90338e+08	1.08554e+08	7.10072e+07	6.08957e+07	5.01313e+07	7.44884e+07	5.76575e+07	4.62104e+07	4.83764e+07	4.21514e+07
P05694	S. cerevisiae	1	108.472	37	1.16862e+08	1.15344e+08	8.39988e+07	1.22761e+08	1.19908e+08	8.72992e+07	5.94906e+07	3.90994e+07	3.08631e+07	3.29717e+07	3.18654e+07	6.19206e+07	2.8795e+07	1.96551e+07	3.5715e+07
P05737	S. cerevisiae	1	43.2484	2	363358	133805	144540	137620	183321	202517	2.8472e+06	2349842	2.27937e+06	2.56538e+06	2.67436e+06	2.37655e+06	1944109	1824428	1971469
P05738/P51401	S. cerevisiae	2	25.7091	18	1.14261e+08	9.36653e+07	107031244	148483825	164638435	132398292	56772258	28110159	46973391	4.93994e+07	4.97705e+07	5.42556e+07	7.20952e+07	5.85333e+07	7.23954e+07
P05739	S. cerevisiae	1	22.7788	6	16933920	15950144	29822960	31345542	3.62825e+07	26916847	1.38346e+07	11711470	10963631	11315393	11246435	18595941	10278424	9001379	9409571
P05740	S. cerevisiae	1	24.1425	1	22663820	2.21701e+07	19423700	2.75071e+07	2.98365e+07	21760780	13333301	10918377	1081627	12987795	13492936	13522875	1.19095e+07	10522565	10999590
P05743	S. cerevisiae	1	27.6093	2	11818100	12853342	8.87352e+06	13734250	13418750	11666510	5.27782e+06	0	0	4956032	3019266	3203445	0	2308738	2544021
P05744	S. cerevisiae	1	17.0008	1	0	0	0	783426	965081	1092094	2216975	683003	0	798455	1122773	2505517	3263915	0	2456525
P05745	S. cerevisiae	1	20.3751	3	48843.7	83514.8	0	0	0	0	1383229	0	922134	388256	380214	873489	2684962	355521	403540
P05747	S. cerevisiae	1	5.55486	1	0	0	7243.39	0	0	0	0	0	0	0	0	0	0	0	0
P05748	S. cerevisiae	1	44.9449	5	3.2141e+07	5.67283e+07	23268855	34861177	6.96853e+07	30150400	1.77498e+07	1.285e+07	15141371	1.46968e+07	10665310	9.51141e+06	8.15138e+06	1.41323e+07	7841712
P05749/P56628	S. cerevisiae	2	5.29495	6	65643662	48844460	24227020	18961486	2.07465e+07	70745166	26596950	8.97495e+06	12642740	17023805	8.07536e+06	8284272	5599354	0	6249106
P05750	S. cerevisiae	1	69.0648	33	2.76503e+08	2.44789e+08	1.50723e+08	2.54048e+08	3.15539e+08	3.02183e+08	1.63256e+08	1.11906e+08	9.39125e+07	1.05544e+08	1.11615e+08	1.56233e+08	9.35939e+07	8.77314e+07	1.00295e+08
P05755	S. cerevisiae	1	59.1051	1	4708887	4262284	3907950	6014025	6388372	4386816	2694968	2454639	1543924	3506566	3409065	3611316	2997611	2844336	3164125
P05756	S. cerevisiae	1	40.3662	22	1.83804e+08	1.58495e+08	147432297	1.95343e+08	2.2611e+08	1.73577e+08	1.0603e+08	7.41528e+07	6.43121e+07	80132559	76731790	60690888	120982859	56820156	66283365
P05759	S. cerevisiae	1	43.7297	10	1.18533e+08	1.16205e+08	97387158	1.35675e+08	9.79153e+07	7.20287e+07	7.05353e+07	30739596	2.58847e+07	7.78845e+07	2.5515e+07	6.89704e+07	25277741	52927570	65104395
P05986/P06244/P34244/P38147/Q03407	S. cerevisiae	5	2.41443	76	87723758	9.23269e+07	4.63903e+07	9.55611e+07	4.17319e+07	6.83334e+07	4.91023e+07	7.85901e+07	3.2764e+07	6.22223e+07	2.17686e+07	4.66848e+07	4.73445e+07	2.19115e+07	5.45969e+07
P06100	S. cerevisiae	1	3.56219	3	1.07321e+07	477163	0	0	0	0	3860599	59711128	53533880	233440	2501333	51183520	39299460	41485360	13974344
P06101	S. cerevisiae	1	19.4936	18	1.58383e+07	1.10829e+07	1.26555e+07	10001577	1.63576e+07	9.55978e+06	6.43694e+06	6.72534e+06	3.33533e+06	4.6812e+06	7.12298e+06	4.2983e+06	3.22152e+06	1.96715e+06	8.80112e+06
P06102	S. cerevisiae	1	14.2398	14	3.74229e+07	3.32562e+07	2.78841e+07	1.62164e+07	1.17496e+07	37891915	125255	77927.9	268106	646934	0	1.23063e+08	1.15455e+07	1.57148e+08	1.23909e+07
P06103	S. cerevisiae	1	26.9132	26	2.24695e+07	2.03999e+07	15674716	1.99823e+07	2.04322e+08	1.98335e+07	9.2268e+06	5.59681e+06	8.95307e+06	7.27079e+06	3.93509e+06	1.02316e+07	1.60385e+07	2.35075e+06	1.16265e+06
P06105	S. cerevisiae	1	83.2504	51	6.92341e+07	1.79622e+08	5.0061e+07	5.35896e+07	7.20879e+07	7.5997e+07	4.92649e+07	1.7535e+07	1.98368e+07	9.36162e+07	1.8209e+07	6.2645e+07	4.57331e+07	5.48844e+06	3.16765e+07
P06106	S. cerevisiae	1	44.3322	15	4.5032e+07	4.50323e+07	34067408	5.59564e+07	6.06676e+07	5.50509e+07	2.12284e+07	1.50963e+07	1.36173e+07	1.36701e+07	1.59115e+07	1.34336e+07	2.77449e+06	8.69403e+06	8.24711e+06
P06168	S. cerevisiae	1	61.1618	26	1.12331e+08	9.72067e+07	8.08387e+07	1.84077e+08	1.01277e+08	1.16699e+08	1.1547e+08	5.83983e+07	5.68335e+07	4.71717e+07	4.80964e+07	4.65077e+07	1.76715e+08	4.19073e+07	4.73395e+07
P06169	S. cerevisiae	1	99.349	21	238257035	2.36047e+08	2.18422e+08	2.42932e+08	2.83406e+08	2.28791e+08	1.12558e+08	9.45483e+07	7.39643e+07	9.21361e+07	7.53641e+07	6.99875e+07	4.65223e+07	4.45329e+07	4.50796e+07
P06174	S. cerevisiae	1	3.34349	6	115843	0	0	0	124197	4.99897e+06	5573415	10869866	8505888	7850733	0	0	22540810	0	2.46429e+06
P06182	S. cerevisiae	1	6.7691	7	1.75405e+06	649930	669276	4.31181e+06	3.03422e+06	1.81231e+06	5.83371e+06	438905	667346	0	0	2989146	0	2660270	0
P06208	S. cerevisiae	1	67.3443	21	4.65231e+07	7.51227e+07	4.18069e+07	5.17732e+07	6.26355e+07	7.51906e+07	2.46049e+07	1.78247e+07	2.11347e+07	2.10264e+07	1.38571e+07	1.306e+07	8.14021e+06	1.11369e+07	8.69072e+06
P06367	S. cerevisiae	1	44.0756	2	1.60541e+07	8502.03	0	1.79001e+07	1.78285e+07	63703.7	4478042	0	0	0	0	0	0	0	2075883
P06633	S. cerevisiae	1	9.22032	5	1.65865e+06	420886	1.19655e+07	445778	498661	531133	0	0	422005	755432	0	186903	0	5609820	0
P06634	S. cerevisiae	1	52.2782	16	5.67141e+06	1.2252e+07	9.02137e+06	1.75186e+07	1.00183e+07	5107850	3.48453e+06	1.9914e+07	1.97462e+06	9.11247e+06	3.12323e+06	3.17825e+06	1.82028e+07	5.05684e+06	1.90484e+07
P06701	S. cerevisiae	1	3.46281	19	25792197	2538036	950688	1321110	3.69665e+07	852846	7.44979e+06	31527981	29610959	4.46057e+07	8.28255e+06	734943	4.02018e+07	4206433	4.04856e+07
P06738	S. cerevisiae	1	33.2223	31	3.54148e+07	28082104	3.23883e+07	51511321	2.88933e+07	6.20268e+07	1.8628e+07	1.447e+07	3.87968e+07	5.91417e+07	8.10342e+07	1.94496e+07	4.60975e+07	8.57994e+07	1.85981e+07
P06780	S. cerevisiae	1	19.1032	8	4.66423e+07	2.99007e+07	2.40892e+07	61991714	4.76989e+07	47817505	17292158	11326944	1.3036e+07	14524695	1.04977e+07	1.08135e+07	6970201	3.56283e+07	9.3736e+06
P06782	S. cerevisiae	1	17.5427	20	4.89593e+07	3.41673e+07	1612616	6.42429e+07	2.95573e+07	5.78791e+07	4.19646e+06	8135978	558732	1962647	3.53345e+06	3.88347e+07	0	1.30232e+06	0
P06785	S. cerevisiae	1	3.5332	4	512754	0	0	0	594973	0	0	5231860	0	0	0	372303	3345252	3870336	0
P06786	S. cerevisiae	1	2.16061	28	9.20671e+06	1.32491e+08	1.03111e+07	15910679	1.00717e+07	3.37454e+07	65768435	1.54238e+07	6.00221e+06	7.22903e+06	9.24967e+06	1.12359e+07	1.91261e+07	5846718	3.41568e+08
P06787	S. cerevisiae	1	23.8693	9	1.69219e+07	1.41105e+07	1.86769e+07	13460487	1.99379e+07	29150392	10371595	8.6519e+06	3.22626e+06	6.1938e+06	6.09261e+06	7225292	9.54789e+06	4.14531e+06	1.26118e+07
P07143	S. cerevisiae	1	17.6888	9	26169420	49099072	19342623	47786978	51926899	5.8221e+07	2.71485e+07	23685162	1.62713e+07	1.68897e+07	2.30556e+07	2.14598e+07	2.22837e+07	1.76717e+07	1.76387e+07
P07149	S. cerevisiae	1	245.826	93	2.29552e+08	2.21705e+08	1.69128e+08	2.50902e+08	2.95137e+08	236865641	1.43278e+08	8.8135e+07	1.16872e+08	9.72597e+07	9.60613e+07	1.14489e+08	8.40159e+07	7.09438e+07	7.29589e+07
P07170	S. cerevisiae	1	50.4605	16	1.42548e+08	1.33169e+08	1.08025e+08	1.642e+08	1.76039e+08	1.42267e+08	9.76625e+07	6.67802e+07	5.55367e+07	4.93774e+07	5.267e+07	7.64214e+07	6.50383e+07	4.51425e+07	6.48804e+07
P07172	S. cerevisiae	1	5.33923	7	1336593	1155250	968825	1.58698e+06	1764312	2.11139e+06	3.33355e+06	3636480	920404	1.12617e+06	1.80875e+08	1.16329e+06	487753	400677	1.32378e+06
P07213	S. cerevisiae	1	29.0856	25	1.0259e+07	14303323	7582707	1.2934e+07	1.31992e+07	1.2828e+07	7.90449e+06	7.72816e+06	5.79829e+06	8.17878e+06	5.89823e+06	4.05295e+06	4.80266e+06	1.79223e+07	1.61675e+07
P07244	S. cerevisiae	1	77.4224	30	4.32813e+07	3.79984e+07	4.17177e+07	5.19018e+07	6.20428e+07	4.16668e+07	5.89952e+07	1.59247e+07	1.63797e+07	1.71903e+07	2.04209e+07	2.29788e+07	1.71796e+07	1.3204e+07	2.35099e+07
P07245	S. cerevisiae	1	72.0008	24	2.36137e+07	1.54543e+07	1.70647e+07	2.26148e+07	2.55285e+07	1.91291e+07	1.32531e+07	7.70829e+06	7.3037e+06	1.10329e+07	1.02628e+07	1.27805e+07	1.32558e+07	8.40152e+06	1.05627e+07
P07246	S. cerevisiae	1	52.65	18	4.61603e+08	4.05415e+08	3.37521e+08	4.7925e+08	5.01067e+08	8.48204e+08	2.92563e+08	2.14381e+08	2.15478e+08	1.9386e+08	1.40878e+08	1.39314e+08	2.29349e+08	1.13273e+08	135637797
P07248	S. cerevisiae	1	3.48245	23	1.43901e+07	1.26763e+07	8.9859e+06	1099361	8.4851e+06	2.18837e+06	6.70557e+06	25630626	1.49115e+07	4692733	4.17635e+06	3917689	2.61743e+07	1.86653e+06	5.43292e+06
P07251	S. cerevisiae	1	147.258	63	1.5278e+09	1.48497e+09	1.28352e+09	1.84083e+09	1.86239e+09	1.7544e+09	9.84285e+08	7.05545e+08	7.23543e+08	7.59288e+08	6.25758e+08	7.93848e+08	5.78227e+08	4.78039e+08	7.04584e+08
P07253	S. cerevisiae	1	10.4512	7	2.34208e+06	9415099	8262745	2815527	4444053	3.96436e+06	625196	1.43654e+06	1.93197e+07	2.94353e+06	1987065	3.05891e+06	578026	1.22295e+06	966716
P07255	S. cerevisiae	1	8.60449	6	40265572	36470058	30844916	4.47778e+07	46692071	27461793	35894306	16135782	588449	1279856	4222872	10918108	0	0	7358167
P07256	S. cerevisiae	1	92.4847	29	2.78812e+08	2.30856e+08	2.40259e+08	2.33375e+08	2.82873e+08	2.6856e+08	1.5347e+08	8.73539e+07	8.53903e+07	1.05804e+08	9.62714e+07	1.00071e+08	8.09759e+07	7.40665e+07	8.56908e+07
P07257	S. cerevisiae	1	75.6437	31	2.52342e+08	2.30102e+08	1.95455e+08	2.51853e+08	3.08917e+08	2.27364e+08	1.57187e+08	9.75541e+07	9.64369e+07	1.49806e+08	1.26245e+08	1.20334e+08	1.0676e+08	9.35165e+07	1.21024e+08
P07259	S. cerevisiae	1	129.371	69	7.64814e+07	1.12922e+08	7.6963e+07	1.31e+08	6.20651e+07	1.22239e+08	1.88851e+07	3.61699e+07	2.61428e+07	9.11749e+07	1.0753e+08	7.82708e+07	1.56589e+08	1.1612e+08	1.9022e+08
P07260	S. cerevisiae	1	13.2616	13	20493778	1.86574e+07	1.30905e+07	2.3417e+07	2.53698e+07	2.84906e+07	1.41987e+07	8272840	6892630	7.61139e+06	1.54319e+07	1.91457e+07	46001054	18479499	5.76384e+06
P07262	S. cerevisiae	1	9.63528	9	2.50872e+06	2.1639e+06	642737	9.37716e+06	9121892	1.56467e+07	4675548	326330	4.12069e+06	0	638202	0	605390	369110	672179
P07263	S. cerevisiae	1	24.3116	19	9.76813e+06	4.8701e+06	5.84639e+06	1.03271e+07	1.78965e+07	1.01926e+07	2.67e+06	516822	0	1.5429e+06	2.01404e+06	3.66374e+06	397323	1.02527e+07	923833
P07264	S. cerevisiae	1	16.8561	17	3.87746e+06	3.24841e+06	2.11637e+06	6.4893e+06	6.19697e+06	8.3099e+06	3.97521e+07	4.94355e+06	2.51077e+07	2.0369e+06	1.11148e+07	1.93834e+07	5.6149e+06	6.7764e+06	1.06993e+07
P07267	S. cerevisiae	1	53.4791	13	2.30368e+07	1.70213e+07	1.12154e+07	1.75382e+07	1.75266e+07	7.6518e+06	1.07426e+07	1.84001e+07	5.08525e+06	4.87453e+06	1.16135e+07	7.03559e+06	1.41072e+06	3.46566e+06	2.94075e+06
P07271	S. cerevisiae	1	2.56578	15	20162330	11210880	0	0	2.34012e+07	0	2.17836e+07	24976469	2.84682e+06	0	0	62105412	6109315	5.04886e+06	9.79658e+06
P07273	S. cerevisiae	1	13.0449	11	1.54275e+06	4.46417e+06	1.67765e+06	2.81183e+06	2.16305e+07	506371	699738	480656	1.80014e+07	4.59622e+06	0	2.49253e+07	2.50015e+07	128925	151819
P07274	S. cerevisiae	1	26.5473	4	1.67192e+07	1.24476e+07	1.27617e+07	2.47049e+07	18617433	15937164	7988805	5.53008e+06	4.60914e+06	7.49494e+06	1624327	6.30095e+06	5487931	5.72836e+06	5.82245e+06
P07275	S. cerevisiae	1	61.6939	21	3.42399e+07	2.7922e+07	3.51303e+07	3.5866e+07	5.89005e+07	3.24793e+07	1.10604e+07	1.58716e+07	1.46292e+07	5.64123e+06	1.70461e+07	1.61689e+07	8.33528e+06	5.31181e+06	1.45711e+07
P07277	S. cerevisiae	1	22.5497	4	1.64831e+06	1.45146e+06	798181	2.19457e+06	3.9224e+06	1.47207e+06	1.34631e+06	1769601	693417	1.95443e+06	1.98865e+06	1.59652e+06	760214	960461	2.18357e+06
P07278	S. cerevisiae	1	26.7853	14	1.14125e+07	1.77435e+07	7.82727e+06	1.57776e+07	1.97017e+07	8.0151e+06	6.1429e+06	1286613	8.60137e+06	2758290	1.66072e+06	2.21221e+06	361798	1.6561e+06	2.53819e+06
P07280/P07281	S. cerevisiae	2	20.8297	14	2.06671e+08	1.38166e+08	1.16565e+08	227416189	244806097	1.42717e+08	9.35428e+07	6.6519e+07	7.48815e+07	57024619	6.29264e+07	4.84359e+07	3.51713e+07	5.72086e+07	3.78043e+07
P07283	S. cerevisiae	1	30.1974	21	3.55506e+07	5.31417e+07	2.9717e+07	8.04164e+07	5.36274e+07	2.23947e+07	2.61781e+07	1.11074e+07	6.82391e+06	1.96353e+07	12724002	26703991	9.97902e+06	1.90794e+07	1.17929e+07
P07284	S. cerevisiae	1	67.3294	30	3.27676e+07	3.056e+07	3.49209e+07	3.17386e+07	4.38938e+07	3.37395e+07	2.73762e+07	1.66792e+07	1.2346e+07	1.15117e+07	1.26868e+07	3.20256e+07	9.73026e+06	7.19964e+06	2.02278e+07
P07342	S. cerevisiae	1	48.6866	24	4.03239e+07	3.65145e+07	2.24911e+07	3.33639e+07	5.49909e+07	3.49166e+07	1.78192e+07	2.20271e+07	1.14978e+07	1.58845e+07	1.83452e+07	1.41105e+07	1.29992e+07	1.10815e+07	4.22799e+06
P07347	S. cerevisiae	1	6.76683	6	5.07329e+06	4.84693e+06	2.83901e+06	5.5537e+06	6.87303e+06	4.69567e+06	1.93461e+06	903938	951271	0	959252	727841	725422	6205730	598016
P07560	S. cerevisiae	1	44.4996	16	2.14007e+07	2.07761e+07	14979094	1.24266e+07	1.97037e+07	1.91784e+07	7.04863e+06	1.15706e+07	1.29398e+07	3.37655e+06	4.30506e+06	2.77195e+06	7.90956e+06	10442551	5.2062e+06
P07702	S. cerevisiae	1	21.2062	29	1.25221e+07	1.62909e+07	4.82687e+06	3.65164e+07	1.16864e+07	5.90044e+06	5.74834e+06	30580.5	1.04152e+07	2.56907e+07	5.00462e+07	2.34454e+07	2.64378e+07	6.3671e+07	2.7093e+07
P07703	S. cerevisiae	1	10.3909	11	4.06458e+06	1.0761e+07	2.90383e+06	1.53847e+06	4.02765e+06	6.25332e+06	1.4025e+07	484102	1.01009e+06	641936	826120	6.9809e+06	0	389967	510340
P07806	S. cerevisiae	1	53.9701	47	4.56705e+07	4.39725e+07	8.77668e+07	4.93123e+07	4.52417e+07	2.86004e+07	1.34282e+07	1.1386e+07	3.56569e+07	1.56666e+07	1.77443e+07	3.5639e+07	3.27149e+07	2.51724e+07	1.39547e+07
P07991	S. cerevisiae	1	45.5256	18	3.40854e+07	28308125	2.38371e+07	69302135	51228102	40444284	6.34788e+07	2.57735e+07	1.93643e+07	2.35513e+07	1.87931e+07	2.64671e+07	2.8648e+07	1.73415e+07	18458571
P08067	S. cerevisiae	1	19.4052	11	68146353	76952850	54363719	69723356	108803564	66646224	3.96904e+07	25168877	27564046	2.13889e+07	2.33346e+07	29133050	2.92405e+07	2.08708e+07	23635634
P08417	S. cerevisiae	1	83.5185	27	2.06598e+08	159280572	1.20163e+08	1.91974e+08	2.48217e+08	1.70409e+08	1.19516e+08	98724875	7.56469e+07	7.98166e+07	8.87378e+07	1.11976e+08	5.97715e+07	7.25439e+07	7.54463e+07
P08456	S. cerevisiae	1	5.37609	4	3163843	3097383	2676335	3309027	4277609	2765301	1668269	0	943359	4.57066e+06	1257038	1350981	0	6436015	1.7292e+06
P08466	S. cerevisiae	1	4.23243	5	6.22518e+06	5.46688e+06	3875292	6.13646e+06	8018316	5.23604e+06	2.15061e+06	1.77902e+06	5.19752e+06	1.55455e+06	2.91069e+06	2.5468e+06	1962121	286129	6708397
P08518	S. cerevisiae	1	26.3924	37	1.09549e+07	9.81453e+06	8313133	8.65983e+06	1.81651e+07	1.73747e+07	1.42614e+07	1.43593e+07	2.72486e+06	20727218	1.53425e+07	2.57362e+07	2.59244e+07	3.88224e+07	2.74615e+07
P08524	S. cerevisiae	1	38.8774	21	128901071	1.19264e+08	1.14365e+08	1.81326e+08	1.53291e+08	1.28056e+08	1.23137e+08	8.41925e+07	6.56087e+07	49638670	5.86695e+07	5.61081e+07	40067898	3.05399e+07	4.99239e+07
P08525	S. cerevisiae	1	7.19618	5	4.66026e+06	3.55887e+06	3141080	8244251	9.86698e+06	4.03104e+06	2.88246e+06	2.07327e+06	1.63661e+06	2.06447e+06	1.83518e+06	5.57485e+06	7.01767e+06	5.38091e+06	1.9577e+06
P08539	S. cerevisiae	1	6.88706	13	135600	564467	525105	7303336	705682	380926	2.06219e+06	621105	8403273	1.08097e+06	31349.4	4.18418e+06	0	0	1.13293e+06
P08566	S. cerevisiae	1	59.4606	55	1.99578e+07	8.57455e+07	3.70258e+07	8.88721e+07	2.35847e+07	2.14519e+07	6.43152e+06	1.96758e+07	7.02757e+06	3.13898e+06	5.40151e+07	19574691	4.2071e+07	5.9525e+06	1.24251e+07
P08638	S. cerevisiae	1	3.56635	11	0	3026146	4.12423e+06	0	2010609	1719592	0	1365222	0	8.1316e+06	1.11466e+06	0	2.32283e+06	0	1.4638e+06
P08679	S. cerevisiae	1	53.3144	19	6.42849e+07	5.24164e+07	5.38331e+07	6.37815e+07	7.91615e+07	6.08225e+07	3.31659e+07	3.21556e+07	1.4212e+07	2.70647e+07	1.85028e+07	4.3749e+07	1.31593e+07	1.95295e+07	2.10812e+07
P09064	S. cerevisiae	1	48.7579	21	1.20494e+07	1.90309e+07	1.7721e+07	2.29389e+07	3.5292e+07	1.82219e+07	6.11518e+06	6.222e+06	3.27144e+06	7.9215e+06	8.5755e+06	6.64471e+06	1.01329e+07	9.76467e+06	2.17123e+07
P09201	S. cerevisiae	1	73.2573	21	1.85244e+08	9.90708e+07	1.19966e+08	1.63215e+08	1.97212e+08	1.72461e+08	1.17043e+08	7.69354e+07	4.98076e+07	6.10898e+07	5.71003e+07	61587928	5.67306e+07	5.32951e+07	5.29128e+07
P09232	S. cerevisiae	1	35.8614	17	81451521	1.08885e+08	8.94219e+07	69410029	8.99062e+07	69239267	2.80801e+07	2.04189e+07	1.73064e+07	3.46517e+07	1.61551e+07	1.42717e+07	1.39778e+07	1.43429e+07	1.69167e+07
P09435	S. cerevisiae	1	78.2157	8	1.50334e+07	1.47137e+07	4.96402e+06	8.57116e+06	3.1624e+07	2.28012e+07	2.7206e+06	3.47849e+06	656193	28646398	3.90016e+06	9386657	2313476	4.6895e+06	3.50503e+06
P09436	S. cerevisiae	1	61.5304	38	2.26269e+07	8.98132e+07	2.19433e+07	5.37537e+07	9.5609e+07	2.78055e+07	1.14639e+07	4.04838e+07	5.47307e+06	1.20066e+07	8.36619e+06	1.03823e+07	8.98981e+06	3.37734e+06	1.34677e+08
P09440	S. cerevisiae	1	13.2787	19	3708949	6.87864e+07	1.67469e+08	7.50794e+07	2.5408e+08	403776	1.77022e+07	6.03376e+06	0	526005	1.77907e+07	4.50349e+07	26306253	2.84159e+07	4.03694e+07
P09457	S. cerevisiae	1	54.2145	19	2.05013e+08	160371676	1.54498e+08	2.00457e+08	2.40941e+08	1.81968e+08	1.03341e+08	8.15582e+07	5.57482e+07	7.66409e+07	6.87733e+07	8.83901e+07	5.91635e+07	55595267	7.32802e+07
P09624	S. cerevisiae	1	103.551	34	2.48779e+08	2.40174e+08	1.6934e+08	2.5572e+08	2.86046e+08	2.39055e+08	1.23365e+08	8.32684e+07	9.94013e+07	9.39905e+07	8.4273e+07	1.0642e+08	5.66899e+07	4.89486e+07	6.49977e+07
P09733	S. cerevisiae	1	22.2967	8	1.90104e+06	9146457	1.72905e+06	152412	1.83905e+06	980629	3.17189e+06	2.59224e+06	877015	6.34993e+06	2.20395e+06	3.66702e+06	5.55912e+06	2.37615e+06	3.01249e+06
P09798	S. cerevisiae	1	3.51613	13	7396530	10129662	10011587	9708551	1049515	0	43379857	1.67405e+06	17313320	0	6715850	7.39592e+07	153784	0	63274386
P09880	S. cerevisiae	1	7.50318	17	2.44316e+06	448816	1770658	8.99474e+06	5851167	954584	0	0	0	41888780	4548340	272258	1107198	617900	1.46617e+07
P09937	S. cerevisiae	1	3.48647	9	5678.93	22901.5	0	13141660	0	3.22914e+06	0	1759352	4121584	2.30728e+06	65077076	8524103	8.81295e+07	68826031	7.3525e+07
P09938	S. cerevisiae	1	40.4997	24	3.93431e+07	5.25257e+07	2.36305e+07	3.24175e+07	6.03141e+07	4.41796e+07	2.90667e+07	2.46146e+07	1.41782e+07	2.3495e+07	2.14323e+07	1.96394e+07	1.22564e+07	2.38867e+07	2.03614e+07
P09950	S. cerevisiae	1	2.28326	9	1.49904e+07	16659978	0	1.99428e+07	2.05066e+06	1.57197e+07	0	1777349	0	822649	0	485570	372216	0	50489.1
P0C0T4/Q3E792	S. cerevisiae	2	21.3403	11	62639086	27867154	46435085	46774299	45759733	44430727	1.64936e+07	1.96594e+07	2.42794e+07	1.68674e+07	1.23873e+07	1.42592e+07	2.12634e+07	1.954e+07	3.72281e+07
P0C0V8/Q3E754	S. cerevisiae	2	20.2466	9	6.47556e+07	52053080	61585279	4.68419e+07	7.09336e+07	8.33262e+07	3.87776e+07	2.53952e+07	1.71899e+07	2.21517e+07	2.24848e+07	3.42049e+07	2.13952e+07	1.7666e+07	15824739
P0C0W1/Q3E7Y3	S. cerevisiae	2	37.5534	15	1.69632e+08	9.01672e+07	7.72224e+07	1.10074e+08	1.79077e+08	1.18991e+08	7.82302e+07	4.67843e+07	3.94591e+07	5.60953e+07	3.22819e+07	3.92996e+07	2.37615e+07	5.8163e+07	2.71258e+07
P0C0W9/Q3E757	S. cerevisiae	2	26.59	11	5.58418e+07	4.19872e+07	3.5625e+07	48686991	6.77929e+07	5.13874e+07	4.72891e+07	3.09856e+07	25476083	3.21626e+07	2.0661e+07	3.1503e+07	34345803	2.1764e+07	1.56123e+07
P0C0X0/Q3E7X9	S. cerevisiae	2	12.0373	7	44889135	4.06819e+07	65713988	49429869	5.86757e+07	43739724	2.18768e+07	1.61902e+07	1.86044e+07	1.79313e+07	20950893	2.25561e+07	1.58031e+07	1.75811e+07	1.74223e+07
P0C2H6/P0C2H7	S. cerevisiae	2	28.8368	11	1.61682e+08	1.32617e+08	1.31382e+08	2.40425e+08	2.01166e+08	1.47012e+08	8.25179e+07	64347909	6.05522e+07	5.88701e+07	5.53398e+07	44858493	5.09028e+07	4.84823e+07	5.30799e+07
P0C2H8	S. cerevisiae	1	12.7788	2	44195149	45009469	16154428	45349839	47965923	20344688	1.11057e+07	6.84166e+06	5.63517e+06	5.20356e+06	3.98877e+06	5.04968e+06	3118326	3.99772e+06	5.56401e+06
P0C2H9	S. cerevisiae	1	8.90667	2	0	0	0	0	2189402	0	0	0	0	711799	0	534872	0	16579170	0
P0C2I3/P0C2I5/P0C2I6/P0C2I9/P0C2J1/P47098/P47100/Q03434/Q03612/Q07793/Q12141/Q12414	S. cerevisiae	12	86.5597	2	0	0	0	0	0	0	0	0	0	982234	0	0	0	0	2892204
P0C2J3/P0CX63/P0CX64/P25384/Q03494/Q07791/Q12113/Q12501	S. cerevisiae	8	8.95954	2	0	3894221	0	0	0	0	0	15367910	0	0	0	0	1229197	0	0
P0C2J4/P0CX61/P0CX62/P25383/Q03483/Q12260/Q12293/Q12392/Q12439/Q12472/Q12491/Q99303	S. cerevisiae	12	3.43571	2	0	0	0	0	6021011	0	0	0	0	1940792	0	0	0	360443	0
P0CD91	S. cerevisiae	1	3.44508	1	0	15812.8	0	0	0	0	0	0	0	0	0	0	0	0	0
P0CE41	S. cerevisiae	1	3.39165	21	1.47974e+07	7.36101e+06	1.59254e+07	15808603	2813595	1.71752e+07	1.73079e+07	6.49497e+06	9.32914e+06	7242.42	19740884	4.0705e+07	9.55284e+07	4586732	6.24473e+06
P0CF17	S. cerevisiae	1	3.92537	11	19872740	6651495	4617769	0	18674235	21505918	1.42687e+06	1.77192e+06	830561	573038	779459	2.50942e+06	1.81033e+06	4438895	1.56178e+06
P0CH08/P0CH09	S. cerevisiae	2	29.1809	4	3.25269e+06	8.08991e+06	68373.8	0	3662488	3235342	1286716	0	0	0	7531.35	0	3.052e+06	0	0
P0CS90	S. cerevisiae	1	158.544	30	4.39013e+08	4.13553e+08	3.22804e+08	4.52949e+08	521519459	4.0708e+08	2.77267e+08	1.64011e+08	1.19087e+08	1.75528e+08	1.64618e+08	1.93066e+08	1.73748e+08	1.28879e+08	1.41633e+08
P0CT04	S. cerevisiae	1	15.2963	7	145967613	140202595	115049606	1.62689e+08	188321788	149157403	76875799	50153494	54790976	4.57197e+07	4.18801e+07	46463156	42572001	37241467	40483998
P0CW40/P0CW41/Q08295	S. cerevisiae	3	11.4054	13	4.02205e+06	636127	300521	1.81055e+06	2.22676e+06	2.00594e+06	0	3.14261e+06	152861	0	4008483	6.4259e+07	2522881	5049703	1.2418e+07
P0CX23/P0CX24	S. cerevisiae	2	49.2384	18	135342417	1.33832e+08	1.22958e+08	1.27446e+08	1.76895e+08	1.53179e+08	6.55775e+07	6.02695e+07	5.14071e+07	6.42862e+07	8.74928e+07	6.39136e+07	6.96328e+07	4.08012e+07	4.99926e+07
P0CX25/P0CX26	S. cerevisiae	2	34.6423	8	4.36395e+07	4.70562e+07	3.24589e+07	4.67434e+07	5.99963e+07	43197027	2.88656e+07	1.56631e+07	1.78214e+07	1.55072e+07	2.48257e+07	1.62713e+07	1.60307e+07	18263859	2.40646e+07
P0CX27/P0CX28	S. cerevisiae	2	7.94465	12	28522376	1.23822e+07	1.12507e+07	1.5173e+07	1.73939e+07	1.46565e+07	7.02355e+06	4881068	883794	3576665	3402771	0	0	2982484	0
P0CX29/P0CX30	S. cerevisiae	2	7.75623	11	6.18036e+07	3.71127e+07	87775224	9.79937e+07	5.90029e+07	8.2899e+07	3.52386e+07	2.42203e+07	24677903	21555753	1.81504e+07	20041812	14671615	1.52255e+07	65381312
P0CX31/P0CX32	S. cerevisiae	2	37.9066	15	1.5878e+08	1.35043e+08	1.42255e+08	170020538	1.97309e+08	1.54874e+08	70474068	6.49177e+07	4.79169e+07	5.03668e+07	4.18045e+07	62198638	48934582	4.07477e+07	42149571
P0CX33/P0CX34	S. cerevisiae	2	11.2713	10	37360619	77552820	29452160	3.2477e+07	66606006	3.83274e+07	1.95949e+07	2.22705e+07	1.82613e+07	1.90423e+07	1.54212e+07	2.22159e+07	1.10021e+07	3.41876e+07	1.82924e+07
P0CX35/P0CX36	S. cerevisiae	2	64.9276	31	3.93039e+08	3.59589e+08	2.87371e+08	4.15683e+08	4.01773e+08	4.82369e+08	2.07057e+08	1.7379e+08	1.49455e+08	1.45808e+08	1.08329e+08	1.33751e+08	1.34905e+08	116990352	116880695
P0CX37/P0CX38	S. cerevisiae	2	45.7209	22	1.7594e+08	1.78494e+08	1.86129e+08	2.98733e+08	1.93719e+08	1.54663e+08	1.4369e+08	1.14426e+08	8.36117e+07	6.97318e+07	8.81463e+07	8.44943e+07	8.57316e+07	6.41673e+07	7.60024e+07
P0CX39/P0CX40	S. cerevisiae	2	47.8345	11	1.68292e+08	8.96789e+07	83098290	1.88305e+08	2.01425e+08	9.57325e+07	6.08814e+07	3.8449e+07	3.58928e+07	3.68227e+07	38722055	5.42413e+07	3.6035e+07	3.35781e+07	4.13628e+07
P0CX41/P0CX42	S. cerevisiae	2	42.5759	15	9.13865e+07	1.28609e+08	7.06205e+07	1.36656e+08	1.2228e+08	9.1831e+07	6.67254e+07	2.5441e+07	3.67702e+07	2.26089e+07	1.71393e+07	3.58042e+07	1.45158e+07	1.33513e+07	1.8559e+07
P0CX43/P0CX44	S. cerevisiae	2	53.9797	20	9.20843e+07	80999975	1.0128e+08	1.28995e+08	1.43653e+08	1.08185e+08	9.57843e+07	5.61105e+07	5.69746e+07	1.16927e+08	5.12655e+07	4.94068e+07	4.48487e+07	4.29985e+07	4.16843e+07
P0CX45/P0CX46	S. cerevisiae	2	45.7023	14	1.20342e+08	9.70675e+07	9.23935e+07	1.30304e+08	1.34765e+08	1.09936e+08	7.02803e+07	5.78413e+07	40464070	5.09644e+07	44634468	49455937	4.95259e+07	40917023	4.19285e+07
P0CX47/P0CX48	S. cerevisiae	2	51.513	17	425235344	2.23299e+08	1.72812e+08	2.26643e+08	3.2764e+08	3.12647e+08	1.10022e+08	92199901	9.05886e+07	9.92862e+07	7.01933e+07	8.73068e+07	57443958	5.93272e+07	5.5244e+07
P0CX49/P0CX50	S. cerevisiae	2	25.9136	16	123383990	151071443	123161749	175729558	1.43283e+08	1.2245e+08	6.6152e+07	9.44456e+07	1.09009e+08	9.50301e+07	71000457	8.68911e+07	8.96701e+07	5.89294e+07	7.77303e+07
P0CX51/P0CX52	S. cerevisiae	2	42.5029	15	1.76903e+08	1.53157e+08	8.35097e+07	1.31545e+08	1.57832e+08	1.60438e+08	8.61082e+07	5.74953e+07	4.68949e+07	4.71908e+07	4.3753e+07	4.2323e+07	3.12361e+07	2.97902e+07	2.89864e+07
P0CX53/P0CX54	S. cerevisiae	2	34.9019	12	1.41714e+08	1.25345e+08	1.06352e+08	1.34608e+08	1.63098e+08	1.36093e+08	7.97522e+07	5.22255e+07	5.3534e+07	7.00914e+07	4.52895e+07	5.0173e+07	2.84857e+07	3.28286e+07	42809542
P0CX55/P0CX56	S. cerevisiae	2	54.9859	19	2.3185e+08	1.88134e+08	135087579	251010397	2.61371e+08	2.88121e+08	1.51586e+08	114383257	8.62598e+07	1.08894e+08	1.22271e+08	9.86471e+07	7.27474e+07	7.65306e+07	8.37098e+07
P0CX82/P0CX83	S. cerevisiae	2	34.5017	19	281364307	2.4708e+08	2.44037e+08	2.54158e+08	3.47328e+08	203797340	1.71227e+08	1.23869e+08	1.22055e+08	9.89661e+07	114119503	1.11291e+08	108091103	7.27895e+07	9.57883e+07
P0CX84/P0CX85	S. cerevisiae	2	28.7502	14	9.15511e+07	1.01145e+08	3.9554e+07	1.08419e+08	136601971	1.02244e+08	75399165	4.77881e+07	2.80574e+07	5.63045e+07	4.64163e+07	4.1782e+07	4.8483e+07	4.23534e+07	5.02029e+07
P10080	S. cerevisiae	1	29.438	13	4.3228e+07	3.08304e+07	2.97643e+07	31105804	47971737	45081281	24753496	1.7698e+07	1.52675e+07	1.58645e+07	1.33558e+07	9.56389e+06	8.5532e+06	1.19544e+07	1.2892e+07
P10081	S. cerevisiae	1	68.8074	17	1.47575e+08	1.18579e+08	1.01458e+08	1.40264e+08	1.9363e+08	1.29327e+08	8.11602e+07	4.6971e+07	59527357	5.4172e+07	4.84418e+07	59225820	48181604	65373453	5.11912e+07
P10507	S. cerevisiae	1	10.8603	18	4.02338e+06	8.60918e+06	3.14754e+06	11563386	5.28296e+06	4.70121e+06	2.2585e+06	9.89763e+06	6668416	1.22093e+07	1.64352e+06	1.40862e+07	0	5.09828e+06	0
P10591	S. cerevisiae	1	242.855	12	439677016	4.39145e+08	397619029	5.39618e+08	6.36706e+08	4.38274e+08	3.29742e+08	2.46655e+08	1.56695e+08	2.30559e+08	2.55769e+08	2.64412e+08	2.45661e+08	1.94933e+08	2.61082e+08
P10592	S. cerevisiae	1	190.527	8	5.43208e+07	4.95487e+07	44666114	67666196	7.0953e+07	46056117	1.77302e+07	17633565	1.4004e+07	1.60764e+07	2.08838e+07	2.13668e+07	1.86441e+07	1.48356e+07	1.66144e+07
P10614	S. cerevisiae	1	10.6236	10	8.25309e+06	2.27862e+06	6.2759e+06	9.39527e+06	4.0471e+06	2.13561e+06	518853	0	10667297	2134422	537861	4.47761e+06	0	6.76419e+06	5.55838e+06
P10622	S. cerevisiae	1	10.0548	2	1368418	603654	0	1130369	1109712	5714315	3529462	798910	0	985641	1114822	2438828	2463043	1243992	2260273
P10659	S. cerevisiae	1	31.8288	7	4.59092e+06	3865078	3.94861e+06	4413244	7.83649e+06	4.26917e+06	1820290	1109519	823824	1148620	1137309	1220633	966330	871440	2.81701e+06
P10662	S. cerevisiae	1	18.3925	10	1.73626e+06	2288373	1.75394e+06	2593714	1.72657e+07	1347217	2.27901e+06	2.08895e+06	634354	6.34672e+06	900999	1.01222e+07	3.55649e+06	0	58749.2
P10663	S. cerevisiae	1	3.1677	2	2468872	2216146	987920	1397413	0	0	0	0	0	0	0	0	0	0	0
P10664	S. cerevisiae	1	112.448	1	2413979	2.23373e+06	1845789	2805971	2792396	2.34421e+06	1567904	6.59492e+06	6849806	4908853	4.8234e+06	4637350	4.74597e+06	5.57725e+06	5.71432e+06
P10823	S. cerevisiae	1	9.585	5	2.32286e+06	2.0837e+06	1582956	2.33818e+06	3489501	2.21595e+06	0	0	254613	0	4.58995e+06	0	0	0	0
P10869	S. cerevisiae	1	26.9973	15	8.37952e+06	9.40248e+06	6.64714e+06	3.46891e+06	6.16789e+06	3.19381e+06	3015778	5.74323e+06	173084	0	1301702	1539779	7.2625e+06	2109692	9.53672e+06
P10963	S. cerevisiae	1	220.637	40	1.76232e+09	1.49897e+09	1.24031e+09	1.79073e+09	1.74492e+09	1.72994e+09	1.02555e+09	6.77428e+08	3.98108e+08	6.81593e+08	6.76234e+08	6.79801e+08	6.16126e+08	5.19917e+08	6.84938e+08
P10964	S. cerevisiae	1	53.697	40	1.26798e+07	6.39473e+07	4.52887e+06	4.15595e+06	7.89605e+07	1.55881e+07	3.7394e+07	588783	588810	2.29083e+07	1.62008e+07	7.82536e+06	3.80879e+06	1.72938e+07	1.13764e+07
P11075	S. cerevisiae	1	23.2144	25	5.60156e+06	1.33353e+07	1.19383e+06	1.45189e+06	1.28548e+08	1.29583e+08	2.42819e+07	2574497	13502405	5.98625e+06	2.27168e+06	1.49712e+07	4.0072e+07	4.61711e+06	18222451
P11076	S. cerevisiae	1	35.1421	3	1.209e+07	11219790	9762953	14531950	17206350	1.22646e+07	7.06543e+06	6056131	3956686	5988020	1.72127e+07	7987573	5333550	4882745	6.37843e+06
P11154	S. cerevisiae	1	142.316	12	26941587	24800882	19276938	2.51742e+07	2.97944e+07	2.17788e+07	1.83609e+07	1.01695e+07	2.70176e+06	7566575	9.68811e+06	1.08895e+07	9.17621e+06	8.11281e+06	4.86915e+06
P11353	S. cerevisiae	1	2.87405	9	1372954	1.80057e+06	0	2.2332e+06	2.88593e+06	2.12168e+06	4083120	0	870459	0	0	8.32134e+07	0	54952604	0
P11412	S. cerevisiae	1	49.9977	26	2.04067e+07	1.63046e+07	1.55431e+07	3.47409e+07	2.67209e+07	2.12559e+07	2.33375e+07	2.39497e+07	5.03766e+07	6.26721e+07	5.26784e+07	7.37692e+07	9.04619e+07	5.7891e+07	6.54523e+07
P11484	S. cerevisiae	1	130.923	1	10585818	6273705	6335547	10883970	13548570	9487666	0	5576817	1762378	6133917	7907186	9650302	8582677	0	0
P11491	S. cerevisiae	1	11.1283	14	1.40484e+07	5.91806e+06	2.34014e+06	7.0173e+06	5.10522e+06	3.32873e+06	12365018	1.79059e+06	1.17987e+06	32387304	893113	2.96102e+07	2.64013e+07	6.00966e+06	3.3363e+07
P11632	S. cerevisiae	1	6.58051	6	7105384	4357895	4.126e+06	5.36309e+06	1.0781e+07	5642866	2.18761e+06	2.13813e+06	1541589	1355680	1526419	1423208	2464493	1630266	1660255
P11633	S. cerevisiae	1	4.17261	3	1509130	1501573	893229	39461076	1826608	1788995	0	996892	0	4020113	26547280	3569910	62064079	0	4818376
P11745	S. cerevisiae	1	22.3853	14	2.33207e+07	6.19435e+06	1.41641e+07	9.31213e+06	1.13078e+07	8.24446e+06	1.72605e+06	1.24246e+06	610054	476049	382038	2.03546e+07	360117	1.37904e+06	1.06513e+06
P11746	S. cerevisiae	1	3.54596	4	853900	915899	0	0	0	548710	0	353880	428094	628919	1278528	954224	0	2.00131e+06	0
P11914	S. cerevisiae	1	17.2314	15	10190031	26294249	11188175	6590480	1.31587e+07	1.51828e+07	9349868	687327	1.58068e+06	2619503	15932360	2.09432e+07	21061930	259487	0
P11938	S. cerevisiae	1	12.7418	11	2.93916e+06	843872	750394	1.23032e+06	2.67774e+06	2.56888e+06	346448	1.22765e+06	356914	2471948	565098	560847	578398	1.19043e+06	3.22108e+06
P11972	S. cerevisiae	1	3.51613	11	0	2652690	0	0	38960000	2861021	24385663	1798025	6549396	822542	0	10128730	225110	3.55389e+06	15795460
P11986	S. cerevisiae	1	31.1019	16	2.65631e+07	2.23567e+07	23723465	2.74316e+07	3.16861e+07	2.93287e+07	1.21847e+07	8.10412e+06	7.1948e+06	1.07171e+07	9.25632e+06	1.29661e+07	1.26464e+07	1.23513e+07	1.76584e+07
P12385	S. cerevisiae	1	17.473	8	1.37658e+06	1309099	1234718	2.23144e+06	2.52815e+06	1324071	1.86454e+06	2.62269e+06	2.28681e+06	656558	2.60359e+06	794280	665458	538744	9.42199e+06
P12611	S. cerevisiae	1	8.74226	8	5.27397e+06	5.12599e+06	4.26917e+06	2.64057e+07	6.65314e+06	3.82341e+07	1286627	0	127324	394822	2.8369e+06	1263698	7.47773e+06	0	154102
P12612	S. cerevisiae	1	31.3203	19	1.07368e+07	5.42385e+06	8.07564e+06	4.87937e+07	1.36756e+07	4.22705e+08	3.478e+06	3.64447e+06	1.13249e+07	3.03942e+06	2.83289e+06	4.47216e+06	9.15528e+07	2.85803e+06	1.37021e+06
P12683	S. cerevisiae	1	2.15154	16	7.30451e+06	1.41538e+07	3.6331e+06	10061173	5.35606e+06	1.50667e+06	276646	1675059	0	1.00105e+06	381626	954485	3439970	2.52473e+06	655143
P12686	S. cerevisiae	1	9.15288	8	117634	0	0	344086	180545	0	2245342	0	338929	425678	356999	16977860	0	328952	0
P12687	S. cerevisiae	1	5.84322	12	8.84217e+06	4.23893e+06	1935937	2.83583e+06	3.65847e+06	3.11068e+06	3.72438e+06	1.78244e+07	1.69612e+06	3.51715e+06	2.0667e+06	2.20781e+06	16612150	6.16438e+06	1.18002e+07
P12688/P18961	S. cerevisiae	2	7.19423	17	2.67044e+06	2.73769e+06	1.92937e+06	11508377	2798278	4675028	0	27550.3	543835	2.05768e+06	5.58888e+07	807188	2.23795e+06	3.6723e+06	4833775
P12695	S. cerevisiae	1	29.9866	22	5.64067e+07	4.28611e+07	7.3863e+07	5.46807e+07	6.48192e+07	4.73535e+07	3.25345e+07	33783637	2.11142e+07	3.39543e+07	1.44463e+07	3.1786e+07	4.53937e+07	2.36484e+07	4.31866e+07
P12709	S. cerevisiae	1	94.9722	35	2.41477e+08	1.99179e+08	1.61205e+08	245257094	2.18537e+08	2.29494e+08	1.1573e+08	1.17813e+08	8.12209e+07	7.32794e+07	7.95123e+07	7.37584e+07	6.4623e+07	5.78846e+07	7.55995e+07
P12754	S. cerevisiae	1	9.44255	13	5.9409e+06	2.81664e+07	586999	6046697	3.00933e+07	2.64834e+07	631963	356510	662670	1.76138e+07	625015	8.10134e+06	6369115	1.19947e+07	481472
P12868	S. cerevisiae	1	2.37057	19	1.0191e+06	562882	5.06376e+06	888859	7.26267e+06	8.107e+06	18119260	13633350	3.44552e+07	32937.4	9.35558e+06	8.75449e+06	358591	2.07642e+06	9804292
P12904	S. cerevisiae	1	9.5126	9	1.78878e+06	1224403	1113487	1300752	1611151	1064887	1.14781e+07	536122	386487	620393	582917	1.01069e+07	540803	2.84923e+06	8.73051e+06
P12945	S. cerevisiae	1	27.0942	20	8.30312e+06	2.95933e+06	5.60156e+06	14411153	8.0031e+06	2.38361e+07	2.30793e+06	1.68784e+06	3.3746e+06	6.46948e+06	1.19962e+07	11426398	10758350	2541490	4.25929e+07
P12962	S. cerevisiae	1	15.5709	2	963275	0	0	0	1.24786e+06	0	1.0698e+06	693806	440459	1.22539e+06	518558	848778	463061	397420	483933
P13134	S. cerevisiae	1	3.51427	7	5.2013e+07	790835	0	0	338177	0	7677728	6.97474e+06	0	1097653	6530213	1.70782e+07	8074861	981710	20932315
P13181/P40885/P43581/P54862	S. cerevisiae	4	3.17572	9	6178768	61486.2	2137662	649497	519053	0	3.08224e+06	0	0	12687.5	1134788	0	4457981	7.46995e+06	0
P13186	S. cerevisiae	1	3.42427	20	5.40549e+06	17817151	1.59909e+07	8307162	7021550	1.14687e+07	7.29861e+06	3011806	2.13943e+06	16517690	1.02122e+07	2.41167e+07	38917533	12462320	3.48131e+07
P13188	S. cerevisiae	1	43.7029	40	1.96485e+07	5.3709e+07	1.80303e+07	111817540	2.15251e+07	1.74551e+07	2.63855e+07	7474215	8.73374e+06	4.29572e+07	3.15966e+07	2.76105e+07	2.29585e+07	2.07928e+07	2.31292e+07
P13298	S. cerevisiae	1	35.3631	10	6.53627e+07	1.0127e+07	4.58686e+07	6.94716e+07	1.52083e+07	1.17922e+07	4.21595e+07	2.8433e+06	3.15362e+06	4.8195e+06	4319947	5.49961e+06	1.68982e+06	2.20587e+06	4.02439e+06
P13382	S. cerevisiae	1	3.52174	21	1.55207e+06	1.73125e+06	3.88887e+06	2.12855e+06	1.38315e+06	4.70857e+06	482325	8.74921e+06	1.95951e+06	4.56255e+07	2.5021e+06	4.048e+06	1.72335e+07	20125850	1.09729e+07
P13433	S. cerevisiae	1	3.52743	23	7.17703e+06	4.47619e+06	7.82754e+06	127907706	8.58877e+06	6599841	8.11307e+07	4.28478e+06	1036596	3644865	18288411	4.96158e+06	4.19112e+06	9.06593e+06	1.93038e+07
P13517	S. cerevisiae	1	20.9726	11	3.25887e+06	2.32026e+06	3052811	4.17037e+06	3755263	3.26459e+06	8.42608e+06	0	6.20701e+06	5.19914e+06	4.38222e+06	6.11171e+06	4.86289e+06	522341	8.00097e+06
P13586	S. cerevisiae	1	7.80382	12	4003340	2.16419e+06	2194081	4452459	1.89115e+06	0	8481040	1.45367e+06	1.18938e+06	0	628590	4088214	1.86105e+06	313188	137554
P13663	S. cerevisiae	1	22.3031	9	16789444	8.83807e+06	1.5336e+07	2.1566e+07	21093269	1.71687e+07	1.23835e+07	1.13913e+07	7.98776e+06	1.02044e+07	1.10554e+07	1.17684e+07	1.13631e+07	3.2864e+06	5.02942e+06
P13711	S. cerevisiae	1	11.0931	21	2.55394e+06	4766612	14242582	3.86252e+06	5093460	21080631	4.65906e+06	2.31006e+06	1.17376e+06	3.16426e+06	1.5802e+06	4.83339e+06	4.73983e+06	1.6509e+06	2.98705e+06
P14020	S. cerevisiae	1	23.3705	16	2.12773e+07	1.79683e+07	1.50027e+07	1.80289e+07	1.80433e+07	2.21662e+07	1.12067e+07	5.69751e+06	6.79584e+06	4.61195e+06	1.21659e+07	2.84586e+07	2.19509e+07	4.38634e+06	2.62473e+07
P14065	S. cerevisiae	1	33.0535	19	1.2885e+07	16845392	5995985	1.32106e+07	2.25047e+07	1.39039e+07	4.98574e+07	3.56017e+07	4.00434e+06	5.96681e+06	3.80055e+06	2.76737e+06	1.85515e+06	2.31342e+06	2.86133e+07
P14120	S. cerevisiae	1	30.9807	6	41607058	19298550	24620377	22293966	3.18913e+07	30675254	24858022	9.9843e+06	7.47561e+06	14130132	1.29698e+07	1.54316e+07	1.04111e+07	5.15585e+06	1.16911e+07
P14126	S. cerevisiae	1	74.6226	31	3.1261e+08	3.07964e+08	2.63189e+08	3.56903e+08	4.38123e+08	3.40148e+08	1.83104e+08	1.33368e+08	1.3452e+08	1.33204e+08	1.11709e+08	1.26256e+08	1.39661e+08	1.04632e+08	1.21296e+08
P14164	S. cerevisiae	1	12.4502	4	1.21607e+06	1.10498e+06	854494	1.38063e+06	1.38103e+06	1264970	0	316921	244908	302574	104898	1.81379e+06	1534139	0	32380.8
P14306	S. cerevisiae	1	31.4393	11	1.93584e+07	1.59951e+07	1.40108e+07	2.67627e+07	2.67708e+07	1.71709e+07	1.12703e+07	6.46146e+06	6.36748e+06	7.07601e+06	9.88707e+06	4.56164e+06	9.44117e+06	4.74039e+06	9.29739e+06
P14540	S. cerevisiae	1	87.4445	25	6.07837e+08	5.35781e+08	4.23176e+08	6.63748e+08	9.03477e+08	7.76063e+08	3.92837e+08	3.30715e+08	2.96907e+08	2.93153e+08	2.64567e+08	2.77806e+08	2.75774e+08	2.38921e+08	2.77729e+08
P14741	S. cerevisiae	1	4.66396	5	456344	750028	733650	817550	685501	926252	553640	399059	142309	37756.2	0	0	0	452012	0
P14742	S. cerevisiae	1	51.1558	31	3.13907e+07	3.26229e+07	2.54283e+07	4.83454e+07	5.59518e+07	3.05942e+07	2.04866e+07	6.69352e+06	2.95753e+07	1.28756e+07	1.78387e+07	1.56482e+07	5.54727e+07	3.09154e+07	2.04529e+07
P14743	S. cerevisiae	1	15.1125	15	1.0569e+07	1.06895e+07	9.81819e+06	1.26844e+07	1.76362e+07	6.23698e+06	9.09571e+06	5.6768e+06	1.20787e+06	3.17659e+06	9.02415e+06	1.79487e+06	7.21658e+06	3.32635e+06	1.4478e+06
P14747	S. cerevisiae	1	18.9985	16	6.11505e+06	1.62504e+06	1.89754e+06	6019863	2.58387e+07	1.97096e+06	3.36247e+06	7.00555e+06	1624223	2.29958e+06	5.27492e+06	4.80033e+06	1.48797e+06	2.85606e+06	626473
P14832	S. cerevisiae	1	50.5694	13	3.88395e+08	3.26948e+08	292183497	4.75316e+08	4.08718e+08	4.02307e+08	2.14703e+08	1.4613e+08	217038438	1.47212e+08	1.26096e+08	1.9043e+08	1.34281e+08	1.55367e+08	1.34328e+08
P14843	S. cerevisiae	1	14.5688	15	6.45871e+06	6.95499e+06	2.41629e+06	4.01859e+06	7.18426e+06	6.43943e+06	1.38565e+07	1.95413e+06	1.46117e+06	919218	1.34553e+06	5.04634e+06	2.35909e+06	1.08009e+06	1.39231e+06
P14904	S. cerevisiae	1	46.0391	15	2.52985e+07	2.55575e+07	1.83752e+07	24061919	3.04842e+07	30591898	1.16052e+07	8.37713e+06	6.62232e+06	7.71972e+06	9.29015e+06	7714718	5.35653e+06	6.00836e+06	8.18685e+06
P14908	S. cerevisiae	1	7.42469	11	5.3636e+06	0	9299753	362634	6.51796e+06	4.83522e+06	0	0	534551	5.00385e+06	4051616	1930272	24848497	3939400	34769445
P14922	S. cerevisiae	1	11.6581	14	1.32586e+06	1.9594e+06	1.77499e+06	2686675	2.11091e+06	889831	2.28085e+06	315272	19919.5	357472	6250259	19393390	3.95061e+06	7661272	1.38939e+07
P15019	S. cerevisiae	1	60.2517	32	1.15349e+08	98361642	9.73572e+07	106802784	1.61872e+08	98645680	5.76402e+07	2.75636e+07	3.38882e+07	5.48449e+07	3.17139e+07	6.60968e+07	2.86464e+07	2.14679e+07	2.16067e+07
P15108	S. cerevisiae	1	185.998	8	1.58876e+08	1.06341e+08	8.98643e+07	1.47314e+08	1.37538e+08	1.46485e+08	8.96619e+07	5.7295e+07	5.16732e+07	5.82539e+07	4.86102e+07	4.88748e+07	5.18297e+07	5.22911e+07	2.42703e+07
P15179	S. cerevisiae	1	3.20165	12	5.47632e+06	642916	1.54767e+06	2.17261e+06	2.71659e+06	3.20165e+06	2.91327e+06	1.67298e+06	180142	5.3813e+06	1.9503e+06	6.99948e+06	1.46932e+07	4.36035e+06	2.7132e+07
P15180	S. cerevisiae	1	22.942	18	1.83548e+07	1.71066e+07	2.22522e+07	1.7721e+07	3.59956e+07	1.58803e+07	8.50706e+06	3.70106e+07	1.71355e+07	8.39019e+06	2.1332e+07	4.08272e+07	12813947	6.61334e+06	2.36768e+07
P15202	S. cerevisiae	1	39.0166	19	7.56208e+07	7.1671e+07	5.96456e+07	5.73057e+07	3.74764e+07	3.34848e+07	1.86966e+07	9.22559e+06	1.82541e+07	1.32358e+07	1.53718e+07	2.19746e+07	1.75297e+07	22692673	1.7383e+07
P15274	S. cerevisiae	1	11.2398	15	9.42861e+07	5.04258e+06	1104295	1.67928e+06	3.17303e+06	2.00875e+06	20051750	2.9049e+06	456559	2.33265e+06	0	1.357e+06	6.79914e+06	0	171256
P15303	S. cerevisiae	1	35.4433	17	2.07963e+07	1.95496e+07	1.86736e+07	3.08145e+07	2.94023e+07	1.94244e+07	7.29214e+06	1.55252e+06	3.73481e+06	2.1137e+06	3.31243e+06	1.42684e+07	2.94306e+06	685191	6044432
P15380	S. cerevisiae	1	6.97102	7	1555769	2266284	1413763	4.14597e+06	2.79155e+06	2.08867e+06	3.6854e+07	511961	499788	46996789	494746	1.94986e+06	30967870	0	2.35755e+06
P15424	S. cerevisiae	1	7.55446	30	3.7345e+07	2.02082e+07	2.4206e+07	5.11363e+06	2.29085e+07	2.0003e+07	1.98102e+07	1.18592e+07	10347181	2.69252e+07	2.82181e+07	1.17227e+07	6.4751e+07	2.20107e+07	1.12335e+07
P15454	S. cerevisiae	1	20.258	12	18465653	1.78569e+07	1.38315e+07	2.06779e+07	2.16703e+07	1.26269e+07	1.25545e+07	8.81082e+06	6.70906e+06	4.98059e+06	6.00167e+06	9.1226e+06	1.26e+07	1.26815e+07	7.74826e+06
P15496	S. cerevisiae	1	17.553	13	1.18607e+07	6436186	8.54511e+06	8173875	14610144	9911638	7.48907e+06	2.56353e+06	6.36366e+06	1.40868e+07	4.50766e+06	1.34348e+07	2134804	1.16612e+07	1924631
P15565	S. cerevisiae	1	2.03808	17	23448063	4268744	26121147	42619908	41797051	3.73918e+07	2.10885e+07	16311536	12154891	2.85907e+06	10355155	1.24128e+07	1.16893e+07	2.91001e+07	3.04394e+07
P15624	S. cerevisiae	1	42.2224	30	2.33491e+07	1.76591e+07	1.66689e+07	2.73848e+07	5.65522e+07	2.462e+07	1.03743e+07	4.46934e+07	5.17658e+07	4.58987e+07	8.57492e+06	3.52667e+07	2.69507e+07	7.07992e+07	2.97634e+07
P15625	S. cerevisiae	1	40.2654	23	6.12289e+07	7.22818e+07	1.27069e+08	9.5179e+07	6.22464e+07	1.30394e+07	2.54292e+07	9.19906e+06	3.70492e+06	4.76488e+06	4.03052e+06	5.07993e+06	2.98421e+06	3.44357e+06	1.54195e+07
P15646	S. cerevisiae	1	5.78415	8	2.21798e+06	1919755	5.09971e+06	2.6157e+06	2544368	1.97671e+06	1.63937e+06	1.42576e+06	1.13206e+06	1.7476e+06	2.55958e+06	6.54842e+07	5.84289e+07	688053	757951
P15700	S. cerevisiae	1	8.37519	10	1.46186e+06	1052438	4.97034e+06	1.23824e+06	1531942	4.06614e+06	1.94353e+06	568038	0	0	0	2286040	0	0	581469
P15703	S. cerevisiae	1	16.5011	6	6246808	6.64748e+06	5.36089e+06	8940013	9987481	8.02865e+06	3.19148e+06	2.45359e+06	1.75707e+06	3.40885e+06	1.45345e+06	2.46159e+06	923939	0	0
P15705	S. cerevisiae	1	134.201	34	1.65765e+08	2.1711e+08	1.14279e+08	1.54934e+08	1.51893e+08	1.6678e+08	8.10747e+07	5.82733e+07	4.04448e+07	3.48691e+07	4.09692e+07	4.32972e+07	2.35696e+07	1.99747e+07	2.82561e+07
P15731/P15732	S. cerevisiae	2	3.88327	6	16512868	10576810	14097508	5.76525e+06	14784530	18532261	2.65886e+07	4560081	4882579	5349218	6156869	8236926	6957012	4.19697e+06	3649965
P15790	S. cerevisiae	1	9.8173	9	1.29939e+06	0	0	445224	511684	245403	996927	6677586	213457	0	4556506	8706345	1.24051e+07	7164829	2.87467e+06
P15873	S. cerevisiae	1	40.6692	12	1.53343e+07	1.28828e+07	9.00822e+06	1.5775e+07	1.53334e+07	1.49841e+07	2.87471e+06	1838861	1.08725e+06	3.59284e+06	1.89094e+06	1.95564e+06	1.1752e+06	1.35456e+06	1.69534e+06
P15891	S. cerevisiae	1	62.5692	31	4.07722e+07	3.39808e+07	3.45033e+07	1.01406e+08	3.3951e+07	3.88648e+07	5.76664e+07	3.30102e+07	4.7158e+06	4.26479e+07	1.36636e+08	1.33523e+07	1.00559e+08	1.51298e+08	2.02149e+07
P15992	S. cerevisiae	1	69.6453	20	9.78437e+08	8.23885e+08	6.9039e+08	9.65853e+08	1.09012e+09	6.72725e+08	6.75583e+08	4.45651e+08	3.71703e+08	5.5905e+08	5.37941e+08	5.29764e+08	5.70935e+08	4.19748e+08	5.25805e+08
P16120	S. cerevisiae	1	30.7976	28	6.49458e+07	56928510	4.82204e+07	6.50505e+07	7.36479e+07	6.51119e+07	7.47993e+07	1.20728e+07	7.69827e+06	1.24304e+08	5.47582e+06	1.78624e+08	1.65111e+07	1.23082e+08	1.7402e+08
P16140	S. cerevisiae	1	65.3804	30	4.15173e+07	2.51967e+07	2.89814e+07	3.66383e+07	6.41935e+07	4.37764e+07	3.53595e+07	1.84282e+07	11567517	1.20453e+07	10080452	2.07559e+07	5.62118e+07	9.49538e+06	1.97993e+07
P16387	S. cerevisiae	1	105.523	38	1.17801e+08	1.36833e+08	1.02619e+08	1.34614e+08	1.08851e+08	1.23645e+08	6.0492e+07	4.56502e+07	5.07868e+07	3.93545e+07	3.49195e+07	3.64078e+07	2.60188e+07	2.58945e+07	2.01763e+07
P16451	S. cerevisiae	1	16.8532	14	4.55022e+06	3351166	17285350	4.7799e+06	4.52357e+06	4169257	912143	908527	758873	23152716	2.26375e+06	5.39095e+06	5.54088e+06	880286	2.28614e+06
P16467	S. cerevisiae	1	16.548	4	0	0	3248175	6352913	0	5441.28	0	0	0	6.4308e+06	8686297	9675435	0	0	10699105
P16474	S. cerevisiae	1	94.67	33	9.14402e+07	1.08268e+08	1.12609e+08	9.34192e+07	1.16034e+08	9.75335e+07	5.06442e+07	3.56195e+07	2.83641e+07	3.51844e+07	3.72201e+07	4.10294e+07	6.12384e+07	3.20865e+07	5.8075e+07
P16521	S. cerevisiae	1	127.117	30	1.12602e+08	1.19313e+08	9.32267e+07	1.26569e+08	1.49916e+08	1.24464e+08	6.96576e+07	4.67019e+07	3.12748e+07	4.09907e+07	3.43163e+07	4.86712e+07	30439355	2.25683e+07	3.33877e+07
P16547	S. cerevisiae	1	135.458	44	4.28056e+08	4.44903e+08	2.90733e+08	4.6057e+08	4.94553e+08	4.66357e+08	2.63257e+08	2.15075e+08	1.82994e+08	1.94681e+08	1.90272e+08	1.83645e+08	1.74052e+08	1.58205e+08	1.71309e+08
P16550	S. cerevisiae	1	34.2877	16	4.90248e+07	4.43943e+07	5.1519e+07	55658696	5.03493e+07	2.70188e+07	13119111	4.50064e+06	3.23992e+06	2.47951e+06	6.42998e+06	2.24257e+07	1.38774e+06	2.52216e+06	1.30954e+07
P16603	S. cerevisiae	1	25.1652	14	3.1856e+07	2.64648e+07	2.5161e+07	8.35843e+07	3.99796e+07	2.67073e+07	2.55904e+07	2.24729e+07	1.34379e+07	4.80488e+07	39789054	2.02606e+07	90064736	56343221	33459040
P16622	S. cerevisiae	1	11.5929	9	9.01105e+06	7.15578e+06	4671688	1.58808e+07	9.10827e+06	3623834	2.20486e+07	2.07244e+06	321991	4.14824e+06	0	2035376	0	2.04731e+06	585576
P16649	S. cerevisiae	1	50.0856	23	2.07016e+07	1.13428e+07	8.73527e+06	2.3453e+07	1.47166e+07	1.65031e+07	3.6121e+06	7.25032e+06	1.78308e+06	3.34269e+06	4.27088e+06	23952670	2981477	2.97076e+06	1.51174e+06
P16861	S. cerevisiae	1	100.355	49	1.43808e+08	9.94375e+07	9.50878e+07	1.00752e+08	1.38552e+08	1.16089e+08	4.66063e+07	2.58467e+07	2.56609e+07	2.68394e+07	1.84014e+07	2.20627e+07	1.91996e+07	1.28806e+07	1.41249e+07
P16862	S. cerevisiae	1	85.6016	37	7.34047e+07	5.49755e+07	5.34409e+07	7.90937e+07	7.54297e+07	64902855	3.13856e+07	2.1955e+07	2.15097e+07	1.79596e+07	1.2755e+07	2.64952e+07	1.66832e+07	1.04856e+07	1.08323e+07
P16892	S. cerevisiae	1	6.93394	9	151326	55935.9	8.54125e+06	135993	179616	117102	5.87364e+06	706035	0	5.11585e+06	39862.4	0	4063647	4193145	9.32584e+06
P17065	S. cerevisiae	1	3.50967	15	1.95266e+07	2.01244e+07	1.6565e+07	5.38839e+07	3.89115e+07	1.62305e+08	0	1125095	499371	976464	0	0	23138421	83358.1	2114551
P17076	S. cerevisiae	1	65.7708	6	4.42484e+07	2.1363e+07	1.34759e+07	1.91571e+07	16532807	1.55409e+07	5.93032e+06	3.19252e+06	2.97353e+06	6.87827e+06	6.61347e+06	6.73576e+06	4.26253e+06	3698965	2.19505e+06
P17157	S. cerevisiae	1	10.2916	8	0	739537	5.6181e+06	0	0	1964641	861435	0	3.40302e+06	3.78876e+06	255137	7.18524e+06	6.60583e+06	293891	8.95237e+06
P17255	S. cerevisiae	1	124.05	54	1.28271e+08	1.44526e+08	9.45093e+07	1.78365e+08	1.46629e+08	1.22447e+08	1.72576e+08	4.7497e+07	6.3306e+07	4.9726e+07	3.94172e+07	4.76184e+07	6.70643e+07	3.58851e+07	5.16299e+07
P17423	S. cerevisiae	1	22.7797	10	2.11188e+07	2.40605e+07	1.6702e+07	22315755	2.75379e+07	1.42994e+07	5.68896e+06	3.86038e+06	6.11245e+06	3.13375e+06	7.61752e+06	3822979	8.20467e+06	2.93963e+06	3.31687e+06
P17442	S. cerevisiae	1	8.33335	22	2.81321e+06	3.70802e+06	2.61835e+07	4.40396e+06	987986	3.77675e+06	963287	529927	1.61483e+07	1.98791e+07	32296561	1.73994e+06	1.35378e+07	1.38455e+07	1.69947e+07
P17505	S. cerevisiae	1	93.3394	22	3.17704e+08	2.64301e+08	2.23886e+08	3.24632e+08	3.7722e+08	2.90936e+08	1.8245e+08	1.16276e+08	7.4216e+07	1.31852e+08	1.1959e+08	1.25496e+08	1.06382e+08	80946196	1.00005e+08
P17536	S. cerevisiae	1	53.4517	19	2.35169e+07	2.63528e+07	2.74777e+07	3.06481e+07	3.08733e+07	2.54362e+07	1.92553e+07	2.26752e+07	1.4622e+07	2.85187e+07	1.10531e+07	7.36179e+06	7.23363e+06	6.32109e+06	1.1144e+07
P17555	S. cerevisiae	1	34.9997	20	1.3188e+07	1.31811e+07	9.1973e+06	2.20383e+07	1.52366e+07	1.48692e+07	6.93778e+06	8.47437e+06	3.37787e+06	3.54717e+06	4.62436e+06	4.67628e+06	4.98435e+06	4.10687e+06	9.01753e+06
P17558	S. cerevisiae	1	5.24039	14	24142234	2.7077e+06	2.76467e+06	5549971	31795707	2598418	995096	9758341	4.5768e+06	8.06506e+06	3.19706e+06	1.40746e+06	9.13086e+06	7120156	6.96407e+06
P17649	S. cerevisiae	1	31.6636	19	1.22886e+08	1.83732e+07	1.259e+07	2.21088e+07	1.3298e+08	1.49588e+07	8.65189e+06	5.97605e+06	3.56955e+06	4.82909e+06	7.10226e+06	9.29551e+06	7.20647e+06	6.784e+06	7.46079e+06
P17695	S. cerevisiae	1	22.7967	8	3.58516e+07	28783015	2.7367e+07	3.56166e+07	3.73111e+07	3.1172e+07	9.36602e+06	8.68085e+06	6118401	8.49676e+06	8.68796e+06	1.55907e+07	1.14321e+07	28254309	8.75823e+06
P17709	S. cerevisiae	1	61.9483	25	2.88534e+08	2.23183e+08	1.52265e+08	345001010	2.55588e+08	2.48051e+08	1.58622e+08	1.08e+08	69057083	6.56831e+07	8.31607e+07	9.80301e+07	6.48985e+07	6.22465e+07	7.33014e+07
P17891	S. cerevisiae	1	23.2687	13	3.46575e+07	35891707	3.16166e+07	3.771e+07	45416520	3.56691e+07	9.02315e+06	8.52401e+07	4.47792e+06	1.39367e+07	3.08545e+06	7.26733e+06	1.76046e+07	5.97013e+06	5.98547e+06
P17898	S. cerevisiae	1	3.44193	3	1215037	1.2829e+07	0	1.5304e+07	578731	446522	4597.85	0	0	0	0	0	1.66922e+07	0	0
P17967	S. cerevisiae	1	60.0113	22	6.25915e+07	5.49785e+07	6.21571e+07	7.56035e+07	7.01571e+07	7.34103e+07	3.80141e+07	2.9542e+07	2.49879e+07	3.62489e+07	2.69912e+07	2.76086e+07	2.30464e+07	2.24559e+07	2.21763e+07
P18238	S. cerevisiae	1	38.4138	2	0	0	0	0	0	0	0	0	0	70369.7	17922660	0	622621	371754	0
P18239	S. cerevisiae	1	138.95	22	3.64798e+08	3.50451e+08	3.57803e+08	4.34138e+08	5.07683e+08	3.47289e+08	2.58554e+08	1.95826e+08	1.3578e+08	1.777e+08	1.81948e+08	2.06877e+08	1.52692e+08	111115684	1.46686e+08
P18562	S. cerevisiae	1	10.3651	10	8982889	3009164	4912328	15302500	8.22664e+06	6.44678e+06	7.1315e+06	4.31326e+06	2.83526e+06	2.13369e+06	0	3.97927e+06	1.08162e+06	0	3.50891e+06
P18634	S. cerevisiae	1	3.4579	10	294603	16175.7	1834142	1.19245e+06	1.62362e+07	0	209972	27153590	0	980061	4.00415e+07	102950	3.31623e+06	9.31863e+06	2.10849e+06
P18759	S. cerevisiae	1	14.205	14	1.07654e+07	2.06101e+06	8.86104e+06	8635513	2.54563e+06	10486899	1.05905e+06	2.09611e+06	3.2279e+06	1.49467e+07	920693	3.77596e+06	3.04859e+06	1.93654e+06	2.97491e+06
P18852	S. cerevisiae	1	2.7977	7	1.087e+06	2.30253e+06	0	0	1237128	908987	5546699	6179780	847605	1.25294e+07	0	5348232	28543288	6292543	36155626
P18899	S. cerevisiae	1	17.0502	7	25411528	7679960	6.23379e+06	21593320	15794133	14108588	5.50396e+06	4.99832e+06	3.2224e+06	8.17132e+06	3.60449e+06	3.99388e+06	3.046e+06	2665156	3.03844e+06
P18900	S. cerevisiae	1	7.22023	9	374021	1.43787e+07	2232415	0	4.80839e+06	594206	426881	570334	500512	7.32641e+06	272130	2.41801e+06	8.55353e+07	5494589	5847487
P18962	S. cerevisiae	1	6.59017	11	1.27243e+06	1.24548e+06	1021223	1.54065e+06	5.36658e+07	460604	0	0	271738	72718.9	10586500	0	0	0	0
P19073	S. cerevisiae	1	21.174	7	1.20513e+07	8540775	6563300	16779151	22319800	1.01093e+07	5.9861e+06	4.18404e+06	5.98165e+06	3.35808e+06	2.55103e+06	2.00296e+06	2.6223e+06	1.1558e+06	1.93733e+06
P19097	S. cerevisiae	1	282.3	93	2.36008e+08	1.71746e+08	1.58552e+08	2.32819e+08	2.5078e+08	2.12306e+08	1.46084e+08	9.69286e+07	8.64595e+07	7.47003e+07	7.7249e+07	8.74018e+07	6.23151e+07	6.57514e+07	6.59412e+07
P19146	S. cerevisiae	1	33.2177	2	4452047	3186002	4.53904e+06	5122791	6126079	5803981	3182877	2210120	863314	2060777	2938560	3408708	2568049	1904886	2332102
P19262	S. cerevisiae	1	60.0581	16	1.03642e+08	83741422	6.65515e+07	1.10981e+08	1.30355e+08	9.29103e+07	5.55111e+07	4.18969e+07	4.31956e+07	2.79132e+07	3.53194e+07	4.57106e+07	3.80337e+07	3.39532e+07	3.23616e+07
P19358	S. cerevisiae	1	27.2264	4	1.72513e+06	672410	736958	1.77236e+06	1.63563e+06	828055	455074	394157	0	412365	875721	413754	489859	271870	0
P19414	S. cerevisiae	1	204.39	47	1.00024e+09	7.5414e+08	6.86579e+08	1.03976e+09	1.23036e+09	8.14279e+08	5.61466e+08	4.14014e+08	3.45871e+08	4.66376e+08	4.62942e+08	4.9815e+08	4.5418e+08	3.68006e+08	3.61804e+08
P19454	S. cerevisiae	1	9.07477	11	1445126	1309732	1050995	3.29914e+06	2661086	2904220	4.18075e+07	4126787	2.42474e+07	943685	1700314	1.41255e+06	23617385	1.47661e+07	2.90088e+06
P19516	S. cerevisiae	1	2.04812	7	2.60207e+06	1271674	4343769	4.17677e+06	8.33974e+06	1.03974e+06	2.32141e+06	405741	1599477	659234	0	0	10757120	4574094	7.81085e+06
P19657	S. cerevisiae	1	90.876	6	2873259	2.88859e+06	46423.3	6058373	10627.8	0	0	0	0	0	428069	0	2.07925e+06	1.19115e+06	273683
P19812	S. cerevisiae	1	2.48177	26	1.70813e+07	380972	7286338	885880	25141326	459394	1.95287e+08	138105	11511860	1.57877e+07	10108249	606345	1.17458e+08	5.27658e+06	11208224
P19881	S. cerevisiae	1	3.41829	10	34872.4	0	840497	1.76515e+06	1.04713e+06	36520.7	2171780	24386856	0	500006	2.05397e+06	2.08644e+07	21921800	1.08808e+07	13503045
P19882	S. cerevisiae	1	190.661	47	6.92507e+08	6.06005e+08	5.82083e+08	7.37197e+08	7.32002e+08	7.95369e+08	4.37078e+08	3.19476e+08	2.85319e+08	3.28558e+08	2.8466e+08	291084247	4.91688e+08	1.93744e+08	2.56308e+08
P19955	S. cerevisiae	1	19.803	6	1.14112e+07	1.1284e+07	16050575	7.89935e+06	1.12191e+07	1.14531e+07	5.24943e+06	2.36425e+06	6.00856e+06	0	678660	880397	1667017	530868	0
P20049	S. cerevisiae	1	7.9596	5	1.06088e+06	102461	2.93192e+06	787844	1.40527e+06	802042	282664	1.52476e+06	1.69787e+07	5.04332e+06	10568770	278249	245976	10497990	11836520
P20051	S. cerevisiae	1	5.78977	8	1.16439e+07	937548	825648	1.66883e+06	5.56836e+06	835213	1125383	438106	0	1.28157e+07	4.08454e+06	1.86728e+07	0	271261	1.98375e+07
P20081	S. cerevisiae	1	23.4866	11	8.4579e+07	9.5422e+07	9.50755e+07	1.01881e+08	1.41158e+08	8.28617e+07	3.44736e+07	2.33155e+07	3.65209e+07	4.16928e+07	4.42467e+07	4.48118e+07	38403883	3.50907e+07	36861976
P20424	S. cerevisiae	1	6.60253	13	4.0856e+06	1530892	193579968	2.35401e+06	1.17686e+07	1549951	2.68852e+07	339947	0	131042304	1.20067e+06	13301070	0	1834210	825937
P20433	S. cerevisiae	1	3.88541	4	691274	93176.2	1.63949e+06	2.92391e+06	0	0	0	0	0	0	1204544	0	0	0	0
P20434	S. cerevisiae	1	8.46588	7	648200	1.39472e+06	376628	1.26523e+07	1.83007e+06	1.15471e+06	918712	400848	310376	2623112	0	996143	102799	504754	0
P20436	S. cerevisiae	1	14.8534	3	3.21633e+06	2.66704e+06	2.22715e+06	3.1294e+06	3.43787e+06	2.90944e+06	724463	712418	1409812	704830	667546	628012	590819	608090	645596
P20449	S. cerevisiae	1	38.315	18	3.84331e+06	2323323	1.59959e+06	4.03332e+06	4.40876e+06	1.5071e+07	2.4667e+07	5327996	16256129	2.11931e+06	9.05077e+06	259181	3.03859e+07	2.43917e+07	362704
P20459	S. cerevisiae	1	30.4551	23	2.25983e+07	15897465	22734783	2.76766e+07	2.60299e+07	1.45678e+07	1.5386e+07	1.16701e+07	3.13684e+06	2.43595e+07	3968840	2.07177e+07	8.68893e+07	2925053	7.83266e+06
P20604	S. cerevisiae	1	3.69268	8	6485498	5643247	802213	1332667	2.12204e+06	895568	8.10014e+06	552043	0	0	387334	6.14999e+06	931791	722684	428556
P20606	S. cerevisiae	1	23.1295	9	43158579	3.48755e+07	29668807	46458460	45769472	27904221	1.86387e+07	10545096	10229868	1.3847e+07	1.10333e+07	1.10797e+07	9.02775e+06	7480148	9.24758e+06
P20967	S. cerevisiae	1	99.9085	47	2.41389e+08	2.00679e+08	1.40597e+08	2.43754e+08	2.62199e+08	2.59764e+08	1.47496e+08	1.10339e+08	6.85587e+07	9.7176e+07	6.75388e+07	9.35012e+07	8.56463e+07	7.14368e+07	8.65136e+07
P21147	S. cerevisiae	1	20.3827	9	9.14938e+06	5.9862e+06	4.44021e+06	18695057	23515883	1.87807e+07	662165	2.90596e+06	953279	2512110	1.54862e+06	0	0	0	1019616
P21182	S. cerevisiae	1	3.40729	11	1.64154e+06	1.52064e+06	0	1186492	526030	1.0137e+07	1.00945e+06	0	6332877	2.48112e+06	461075	5.57723e+06	3911893	989106	0
P21192	S. cerevisiae	1	3.43033	14	889270	0	0	3184856	18960.6	0	6.94458e+06	28627741	5.66736e+06	8.64155e+06	1.10537e+07	1.26363e+07	2.63506e+07	1.158e+07	24620789
P21242	S. cerevisiae	1	32.4326	11	2.63797e+07	1.71219e+07	2.27771e+07	2.00626e+07	3.30031e+07	1.90784e+07	2.30492e+07	12636822	8.72114e+06	8379387	9.37905e+06	6.55138e+06	1.01474e+07	5818481	5.19121e+06
P21243	S. cerevisiae	1	73.7997	19	5.31225e+07	4.42402e+07	2.89915e+07	6.17935e+07	5.9385e+07	4.56781e+07	2.22904e+07	2.47766e+07	1.87116e+07	3.03535e+07	1.46824e+07	1.97063e+07	1.96736e+07	1.09857e+07	2.50002e+07
P21264	S. cerevisiae	1	51.8026	25	4.47522e+07	3.2373e+07	3.13835e+07	3.60822e+07	7.80071e+07	4.24052e+07	2.59118e+07	2.00339e+07	1.38312e+07	1.7057e+07	1.1611e+07	3.40504e+07	1.13398e+07	1.27066e+07	4.70004e+06
P21304	S. cerevisiae	1	3.45547	11	0	1123498	9274763	1231246	0	2.33381e+06	442048	1.04e+07	653091	5.46049e+06	1.48633e+06	5.25666e+06	8334533	3980611	6111519
P21306	S. cerevisiae	1	20.9314	4	63693550	5.98031e+07	5.14472e+07	71835020	7.58212e+07	61336670	2.93763e+07	23382193	2.37961e+07	2.49047e+07	23840510	24537218	2.06871e+07	18960091	21556184
P21372	S. cerevisiae	1	2.02336	15	23511427	1.61985e+07	4152764	4802596	15037.9	7334655	15670531	20074172	7.21754e+06	4.19804e+07	2445158	14324270	1.2851e+08	66866837	88384570
P21375	S. cerevisiae	1	6.01619	9	670875	580255	0	733175	190391	0	2.41031e+06	1.3237e+06	0	61356.7	0	795081	35354.6	5.1135e+06	2.61978e+06
P21524	S. cerevisiae	1	14.0854	9	13698919	1.55987e+07	11263296	33587419	42862734	34612807	1.66318e+06	1.4297e+06	1954314	982989	2.31185e+06	1.10525e+07	2.88502e+07	390062	975196
P21538	S. cerevisiae	1	4.6061	22	21151680	3.17896e+07	1.62611e+07	2.28881e+07	3.98732e+07	2.35169e+07	758779	1.91634e+07	0	5841897	1.07726e+07	15536980	4.90293e+06	1.298e+06	1.48611e+07
P21560	S. cerevisiae	1	8.59728	14	2.83599e+06	14726215	3.85655e+06	21359758	31882175	4.05546e+06	1.20912e+06	2.13451e+07	820881	5.88325e+06	1.28552e+06	874915	1.03051e+07	0	2.04002e+06
P21576	S. cerevisiae	1	41.3067	31	3.14157e+07	1.38928e+07	2.9436e+07	8.63368e+07	2.47569e+07	1.80332e+07	9.80188e+06	5.33039e+06	6.01505e+06	4.52698e+07	5.25224e+06	1.37999e+07	5.56616e+06	9.2166e+06	1.25257e+07
P21592	S. cerevisiae	1	3.46694	6	1.11275e+06	0	0	0	0	0	0	0	0	0	8612544	3.92173e+06	0	130625	714586
P21651	S. cerevisiae	1	3.38199	8	0	0	0	5821797	8.82331e+06	0	3.20178e+06	0	1030803	0	6.89242e+06	1.826e+06	0	3.57671e+06	3.32498e+06
P21657	S. cerevisiae	1	3.43033	13	4.61006e+06	0	0	0	196290	1.28311e+06	5.52039e+06	15001833	2.29563e+07	1.54754e+07	8215702	2.26424e+07	23800082	12350560	40153265
P21672	S. cerevisiae	1	8.93871	6	0	1641785	0	0	2396761	0	31188877	0	239489	9574.25	0	549504	220598	0	1.24059e+06
P21734	S. cerevisiae	1	14.6041	6	10242391	8966856	5.27582e+06	10429081	12347409	8.97185e+06	3987329	4.32514e+06	2.68142e+06	3501026	3.44445e+06	4.02201e+06	3.45316e+06	3.0274e+06	3.49761e+06
P21801	S. cerevisiae	1	78.5339	21	2.33578e+08	2.64639e+08	1.89824e+08	2.88709e+08	3.07739e+08	1.97447e+08	1.84977e+08	82492860	8.01612e+07	7.44421e+07	7.02972e+07	1.01339e+08	7.44939e+07	6.87754e+07	6.07167e+07
P21825	S. cerevisiae	1	3.44508	4	0	0	0	0	0	0	0	3041283	0	10481250	1528734	0	49301.2	0	0
P21826	S. cerevisiae	1	22.3443	5	0	0	0	0	0	0	970414	0	0	1.11504e+06	0	59671681	613636	396737	0
P21827	S. cerevisiae	1	2.69738	10	0	1.31362e+06	904726	2.07797e+06	2.2391e+06	6.42219e+06	7.87017e+06	534847	614826	315954	10449540	439657	1.33953e+06	329480	364463
P21954	S. cerevisiae	1	86.5509	22	6.97963e+07	4.32991e+07	45416615	46230184	6.11574e+07	4.41148e+07	1.83966e+07	1.3777e+07	1.45621e+07	1.90443e+07	9.74408e+07	1.71069e+07	6.65516e+07	4.60361e+07	1.43263e+07
P21965	S. cerevisiae	1	14.5475	12	4.61071e+06	3.35862e+06	1.09953e+07	4.77242e+06	5.079e+06	7.66359e+06	1.65962e+06	2.3392e+06	2.57557e+06	3.02044e+06	2.20786e+06	3.59755e+06	1.5149e+06	947120	6.16003e+06
P22133	S. cerevisiae	1	52.6682	19	1.07877e+08	1.19368e+08	1.50366e+08	117595639	1.73573e+08	1.42251e+08	6.91979e+07	5.44204e+07	3.71151e+07	6.30374e+07	4.36583e+07	5.80831e+07	3.52267e+07	2.35504e+07	1.8468e+07
P22135	S. cerevisiae	1	10.0194	7	2.1281e+06	1.76233e+06	1.32652e+06	2.3426e+06	3.19134e+06	3.5681e+06	5241138	592459	183685	648256	1.41058e+06	634668	1.68893e+06	665510	0
P22137	S. cerevisiae	1	62.7225	46	4.56239e+07	4.7462e+07	4.20867e+07	6.19616e+07	65502779	5.65945e+07	4.61587e+07	1.56047e+07	1.40652e+07	4.44934e+07	8.75115e+07	1.39166e+07	1.96112e+07	4.4204e+07	1.60336e+07
P22138	S. cerevisiae	1	17.1303	25	1.01504e+06	1.10805e+06	3.74808e+07	3.75466e+06	1.76828e+07	8.09548e+06	8.51533e+06	9.75077e+06	278757	7.82271e+06	7.96566e+06	4.50416e+06	1.08392e+07	1.53289e+06	7.36247e+06
P22141	S. cerevisiae	1	12.2297	12	1.15165e+07	1.70792e+07	7623971	1.17899e+07	3.10383e+07	1.25772e+07	9.05314e+06	5.75827e+06	1.00512e+07	3358217	4.22272e+06	1.75217e+06	2.77662e+06	1.82458e+06	5.05615e+06
P22146	S. cerevisiae	1	50.6791	11	2.32655e+07	2.3016e+07	1.9729e+07	2.20075e+07	4.03669e+07	1.58312e+07	7.71395e+06	1.06527e+07	6.25357e+06	4.7213e+06	1.54869e+07	8.14887e+06	7.72204e+06	5.94483e+06	9.1621e+06
P22147	S. cerevisiae	1	18.1234	37	4.90647e+06	3.97794e+06	5.88041e+06	1.1451e+07	1.29178e+07	9.81537e+06	2.10435e+07	3.07769e+07	2.71467e+06	25462082	33196750	2.34701e+07	9.36926e+06	2.03004e+07	1.79658e+07
P22202	S. cerevisiae	1	108.123	21	3.21967e+07	3.52356e+07	2.51595e+07	3.40151e+07	3.28821e+07	2.44488e+07	2.00478e+07	1.18918e+07	1.59789e+07	1.05087e+07	9.4636e+06	1.94113e+07	6.11066e+06	5.25958e+06	1.07427e+07
P22203	S. cerevisiae	1	43.5424	19	5.96441e+07	6.36179e+07	3.64097e+07	3.72159e+07	4.31e+07	3.97617e+07	2.19944e+07	1.24339e+07	1.25237e+07	9.51553e+06	8.80717e+06	1.60581e+07	1.02496e+07	1.033e+07	8.64116e+06
P22217	S. cerevisiae	1	42.9066	10	30864323	2.62694e+07	2.22942e+07	34462720	37712042	2.75518e+07	1.21444e+07	1.26174e+07	1.00297e+07	1.57059e+07	1.26864e+07	1.75961e+07	2.70688e+07	1.29829e+07	7.45252e+07
P22336	S. cerevisiae	1	16.3232	16	5.78157e+06	5.31302e+06	6.72198e+06	6.20755e+06	8757034	5.67753e+06	3.52462e+06	3.24255e+06	2.87094e+06	2.04401e+06	1.86213e+06	2.92713e+06	7.05281e+06	1.11917e+07	1.20052e+06
P22353	S. cerevisiae	1	7.25129	10	4.17145e+06	2.23191e+06	2.58522e+06	3449768	1.75356e+07	1.44904e+07	2.70147e+06	1.20443e+07	213615	4395901	604252	0	0	1740687	0
P22438	S. cerevisiae	1	3.35498	10	328642	307476	296525	662467	394024	2.76572e+06	1602287	6.51967e+06	8.34411e+06	519599	22142310	145653	54354008	137725	27547010
P22515	S. cerevisiae	1	93.8421	46	9.69624e+07	8.47468e+07	7.52696e+07	1.26784e+08	9.68901e+07	9.7952e+07	5.72162e+07	3.92643e+07	3.77777e+07	4.86322e+07	5.25304e+07	2.01952e+08	2.29378e+08	2.5447e+08	4.26517e+07
P22516	S. cerevisiae	1	3.47364	16	3.43887e+06	51209.3	3.01669e+07	586016	10868325	32462.1	4.92096e+06	954733	1393645	9.61238e+06	3314634	793465	2.25752e+06	1.43341e+07	2.61662e+06
P22517	S. cerevisiae	1	2.12911	10	8647300	8.3493e+06	6868902	13835776	12905583	9028997	533621	4.71464e+06	419397	12038120	363975	430131	1909689	1.06933e+07	4.47584e+07
P22579	S. cerevisiae	1	12.2656	24	3.86443e+06	6.2365e+06	6.5465e+06	4.53658e+06	1.25238e+06	762914	8.49738e+06	2.11019e+06	0	1194800	3.00691e+07	2.90318e+07	0	1.68422e+07	1.18147e+07
P22696	S. cerevisiae	1	3.39236	6	1.10482e+06	4.38259e+06	3.18969e+06	3.04615e+06	2.39636e+06	336423	1.36148e+06	1.11081e+06	388587	1079498	0	903418	598636	611731	305470
P22768	S. cerevisiae	1	27.1386	14	2.45313e+07	1.47622e+07	1.83922e+07	3.5215e+07	3.51601e+07	2.26187e+07	1.93469e+07	1.15949e+07	8.88745e+06	9.02939e+06	7.92863e+06	2.1513e+07	7.49341e+06	8.56071e+06	9.75118e+06
P22803	S. cerevisiae	1	37.9811	5	19666186	1.61916e+07	26080349	21033383	25419422	31400862	10465777	15428641	1.2032e+07	1.83443e+07	1.37786e+07	1.85635e+07	2.43012e+07	11591240	15975889
P22804	S. cerevisiae	1	3.49348	4	400366	388587	0	9982374	258460	0	0	1715044	16721910	1411480	740224	1260628	1501115	0	0
P22855	S. cerevisiae	1	19.582	30	3.7809e+07	1.48121e+07	1.81819e+07	2.22656e+07	19394336	1.12493e+07	1.30403e+07	3.4724e+06	5.61735e+06	2.891e+07	6.16063e+06	8.36856e+06	2.74102e+06	3.3737e+06	524930
P22943	S. cerevisiae	1	54.4811	14	4.33494e+08	5.9309e+08	3.57613e+08	5.11394e+08	5.25857e+08	4.77233e+08	2.79347e+08	2.27962e+08	2.18035e+08	2.03296e+08	88150372	1.58321e+08	1.38173e+08	1.34946e+08	1.95953e+08
P23180	S. cerevisiae	1	10.546	9	3905661	3590112	5612656	2775799	5840193	6952737	4.2553e+06	2.06946e+06	2.29239e+06	6.76424e+06	2.5707e+06	3.00218e+06	1.608e+06	2.07966e+06	2.28479e+06
P23201	S. cerevisiae	1	2.14568	28	1.23844e+08	1.08046e+08	84589000	1.23784e+08	1.34262e+08	122865400	10833030	7.9873e+06	6.6685e+07	8.52396e+07	6.95227e+07	4.44516e+07	3.76566e+07	3.47162e+07	4.63631e+07
P23248	S. cerevisiae	1	46.8269	10	193456158	166788246	154561847	56474282	59882381	37811362	35310777	25992757	2.44107e+07	1.57389e+07	15570714	15648373	14032737	1.10732e+07	12777847
P23254	S. cerevisiae	1	58.7044	29	8.47178e+07	5.87133e+07	6.62505e+07	1.03066e+08	1.12073e+08	7.8247e+07	3.56542e+07	4.68089e+07	3.82699e+07	6.89159e+07	3.25532e+07	4.1173e+07	3.72994e+07	2.93839e+07	3.6153e+07
P23255	S. cerevisiae	1	5.65418	27	6.94861e+06	16737300	7.95711e+06	1.88923e+06	264711	8.64285e+06	29432524	5.9782e+06	4.74363e+06	5.58568e+06	1.4893e+07	1.03111e+07	1.51023e+07	5.85115e+06	2.48578e+07
P23287	S. cerevisiae	1	9.49794	9	805999	133604029	3.04477e+06	1.55351e+06	6.78585e+06	700723	1.24124e+06	715130	1.05575e+06	1549795	19662930	0	0	1392374	2843225
P23291	S. cerevisiae	1	3.12003	12	1.07133e+06	5.94654e+06	545431	925894	1.60111e+06	555355	20616.2	0	30348190	27993.9	469933	259411	7.77846e+06	5.62775e+06	1.36768e+06
P23301	S. cerevisiae	1	50.2306	4	7.90035e+07	31547898	29305041	9.53752e+07	121613378	77468081	3.40187e+07	2.34955e+07	6.7997e+06	2.46469e+07	3.08616e+07	3.45995e+07	25951755	27665583	25548437
P23337	S. cerevisiae	1	10.0575	7	172513	165776	363986	1.01837e+06	254015	213764	1.54195e+06	0	0	29994130	0	4.53003e+07	58784.2	0	90049
P23542	S. cerevisiae	1	70.8579	19	7.1457e+07	5.35618e+07	3.92329e+07	6.40295e+07	8.12726e+07	5.15329e+07	28684335	2.39628e+07	1.26999e+07	1.74772e+07	2.34912e+07	2.40404e+07	2.08727e+07	1.90129e+07	1.9146e+07
P23585	S. cerevisiae	1	6.82819	2	0	0	609841	295416	0	0	0	0	0	0	0	0	0	0	714518
P23615	S. cerevisiae	1	10.9828	38	4.0671e+07	2.93255e+07	3.94266e+06	6.20897e+07	63490161	3.55819e+07	42995371	1.48488e+07	1.0559e+07	2.63348e+07	4.07505e+07	2.96023e+07	8.78138e+06	4.8808e+06	7.39267e+06
P23638	S. cerevisiae	1	37.303	12	3.61075e+07	35022199	2.77093e+07	3.687e+07	4.61751e+07	3.60655e+07	1.2538e+07	1.25875e+07	18388812	1.15063e+07	1.07606e+07	9.31198e+06	1.15297e+07	7.02439e+06	1.09307e+07
P23639	S. cerevisiae	1	24.985	11	3.98286e+07	2.91508e+07	1.36715e+07	1.8402e+07	2.61904e+07	3.01317e+07	6976542	5755965	15354373	13674252	6.57396e+06	6.27995e+06	5.83456e+06	5.87101e+06	1.0398e+07
P23641	S. cerevisiae	1	93.3669	15	8.70354e+07	9.98257e+07	6.73087e+07	1.36368e+08	1.07082e+08	8.04421e+07	4.85569e+07	6.60641e+07	3.14918e+07	76127972	36774254	3.53961e+07	4.88215e+07	3.10307e+07	4.64365e+07
P23644	S. cerevisiae	1	24.2419	7	1.65568e+07	2.06627e+07	10388540	16601829	18727118	1.47871e+07	7.60654e+06	5.65877e+06	4.3336e+06	6.32288e+06	3800698	1.03105e+07	1.22227e+07	4.30254e+06	1.1831e+07
P23724	S. cerevisiae	1	21.7623	10	1.86911e+07	16087607	1.23688e+07	2.64169e+07	3.3905e+07	1.13914e+07	3.96554e+06	8.63994e+06	2.92439e+06	1.3477e+07	2.85604e+06	3.28017e+06	2.94651e+06	2.44312e+06	5.05554e+06
P23776	S. cerevisiae	1	11.149	9	2.18899e+06	1.98655e+06	988716	1.21909e+06	3.06548e+06	969997	1.03953e+07	7.66732e+06	6.44259e+06	6.17256e+06	7.19208e+06	581564	66999.9	774888	5.3709e+06
P23797	S. cerevisiae	1	3.49348	1	0	484423	0	0	714657	0	0	0	0	0	0	0	0	0	0
P23833	S. cerevisiae	1	2.23493	9	198047	527448	166784	1.33397e+06	1.62742e+07	4.71901e+06	1229782	0	763634	214148	0	0	17948.3	0	2555744
P24000	S. cerevisiae	1	28.4934	4	11078217	10373066	8355872	1.13423e+07	12253691	11341356	3.22203e+06	0	1133730	1.84824e+06	1.42164e+06	506229	566975	476609	3.15195e+06
P24004	S. cerevisiae	1	2.18413	20	14133839	9821325	7215475	1.18917e+07	1.08999e+08	1.42438e+07	4.38303e+06	4804215	4635639	1071390	1.1286e+07	9.69765e+06	9.43922e+06	1.22176e+07	3730140
P24276	S. cerevisiae	1	27.076	35	7.77883e+06	8.49148e+06	7.56574e+06	9.74981e+06	1.03929e+07	1.24771e+07	1.09887e+07	8.75375e+06	8.01332e+06	6.24763e+06	4.25271e+06	5.61382e+07	8.91055e+07	3.35568e+06	8.42204e+06
P24279	S. cerevisiae	1	2.88661	22	6.18285e+07	0	427491	1.0309e+08	2.88203e+06	7.93526e+06	1.14304e+06	1284891	2733510	1.92359e+06	3.91914e+06	653590	8.81059e+07	9175.11	1.97963e+06
P24280	S. cerevisiae	1	13.6384	11	35665026	2.66785e+07	23887790	19890632	4.89165e+07	41437844	6.08694e+06	2.22769e+06	1.7326e+07	6.42948e+06	1.86766e+07	20171544	4.31343e+06	6.91851e+06	3.51977e+06
P24783	S. cerevisiae	1	14.442	12	683678	963875	0	1.15526e+06	2.91183e+06	7984117	2936571	6.18087e+06	4.04291e+06	193567	516525	4.68181e+06	11070119	1118951	0
P24784	S. cerevisiae	1	22.1557	8	1.41508e+07	829593	0	900061	0	2.06002e+06	0	203428	3883540	7072454	0	0	6683284	0	10812030
P25039	S. cerevisiae	1	27.6379	25	17726935	1.79207e+07	1.30794e+07	1.76925e+07	26350721	1.92214e+07	3.64126e+07	3.92338e+06	7.01104e+06	4.10478e+06	19829662	3.85763e+06	1.80258e+07	1.18386e+06	2.06351e+06
P25043	S. cerevisiae	1	11.5229	8	5901812	4020202	5821306	5209270	5834893	42057353	33662704	13974063	2.86242e+06	1502539	2.65315e+07	20808094	31938556	20993791	23104417
P25087	S. cerevisiae	1	100.054	21	6.2179e+07	6.23034e+07	5.34741e+07	6.6471e+07	6.51431e+07	6.09271e+07	1.64791e+07	1.91155e+07	1.56731e+07	1.58883e+07	2.0522e+07	1.83463e+07	1.40697e+07	1.13683e+07	1.72588e+07
P25293	S. cerevisiae	1	11.5826	4	965012	581350	2.03757e+06	1143737	1556470	1017006	3965464	6041624	41372.6	4848280	7.20031e+06	4317498	3889623	2.48844e+06	2791512
P25294	S. cerevisiae	1	36.7839	12	1.73027e+07	19150052	15565410	22313178	3.04551e+07	2.44775e+07	1.32953e+07	8.51269e+06	5.33988e+06	1.54498e+07	14142842	16258094	2.04441e+07	1.45761e+07	1.67469e+07
P25296	S. cerevisiae	1	4.52155	4	1.24091e+06	2.44546e+06	1.36638e+06	4.5235e+06	2869700	1.96465e+06	2.18024e+06	1.68425e+06	1.11899e+07	1.05171e+07	346451	1.10648e+06	1.27483e+06	306597	359047
P25298	S. cerevisiae	1	3.49436	14	13680.3	0	333941	234981	533910	3754549	2349477	0	0	1.79929e+07	6.1742e+06	1.59174e+06	877347	1.63495e+06	1.65597e+06
P25300	S. cerevisiae	1	3.42578	7	7830407	1.30578e+07	0	0	11296410	0	0	0	2.51149e+06	2272087	3823045	5154787	2511950	0	19613457
P25303	S. cerevisiae	1	3.51242	12	4.99314e+07	0	944915	4790950	128881	488329	2.2103e+07	1211323	9208.14	616514	0	8095431	9689408	0	7458281
P25341	S. cerevisiae	1	3.47958	12	34130928	33441830	3.827e+07	0	35729120	0	0	1.83873e+06	1.83983e+07	792430	1.5193e+07	2.61811e+07	39031402	0	303070
P25343	S. cerevisiae	1	12.0682	12	3.93739e+06	4.66915e+07	2.59785e+06	3674449	1.10093e+07	10187624	2.43781e+06	1.1379e+07	2857272	4.25664e+06	1.64879e+07	2.43972e+07	2.52493e+07	2.71027e+06	1.30486e+06
P25348	S. cerevisiae	1	4.35438	10	6.06069e+06	0	2323540	0	1.90575e+06	0	513325	428758	1.12633e+06	0	0	321740	0	1.38073e+06	6.41044e+06
P25349	S. cerevisiae	1	21.9655	11	33128170	56177128	11583230	3.37134e+07	42019337	2.82754e+07	4.46036e+07	27284452	2.80138e+07	2.96866e+07	2.76741e+07	1.37396e+07	1.15198e+07	2.20895e+07	1.14136e+07
P25351	S. cerevisiae	1	3.40011	7	804681	0	210174	444167	129775	0	0	335145	0	0	1.25081e+06	0	1901264	1.81323e+06	783914
P25355	S. cerevisiae	1	3.05932	4	179592	0	161165	360008	237367	0	2878702	0	920075	8899616	0	0	15936170	8265800	1.76596e+07
P25367	S. cerevisiae	1	11.6554	3	4.95657e+06	5464140	4.91797e+06	5.12493e+06	4.99799e+06	5.24199e+06	3734407	2.44769e+06	119215	493008	608078	898948	752716	467505	595064
P25369	S. cerevisiae	1	8.02837	5	4.01774e+06	2.38256e+07	3800593	4.89475e+06	5.50771e+06	2.15283e+06	199863	206664	428771	0	181958	430926	131243	0	163162
P25370	S. cerevisiae	1	2.31672	20	4573371	1.97734e+06	4493260	1.97091e+06	363505	4135276	1.79826e+06	7727045	1.46313e+06	6.47498e+06	472930	1.17225e+07	1.99226e+07	488639	2.59354e+06
P25371	S. cerevisiae	1	8.00335	14	778756	7.3031e+06	9.94298e+06	5621903	170815	148201	211598	21410991	5.2212e+06	4.68331e+06	3.55647e+07	2.10227e+07	208490	230911	1.1451e+07
P25372	S. cerevisiae	1	23.8144	10	2.22201e+07	1.76482e+07	2.3571e+07	2.51443e+07	2.72386e+07	2.70451e+07	9.66954e+06	2.39823e+06	8709507	4.35194e+06	2.73832e+06	4.22996e+06	1.09963e+06	7.00393e+06	9.45607e+06
P25373	S. cerevisiae	1	22.4202	9	2.43859e+07	25116672	1.87607e+07	2.50028e+07	3.32985e+07	3.28447e+07	8.04165e+06	1.11695e+07	4.11629e+06	6.41148e+06	5.57465e+06	3.09561e+06	1.03618e+07	5.88387e+06	5.35323e+06
P25374	S. cerevisiae	1	8.74093	13	3.20753e+06	2.98575e+06	2.57276e+06	5288320	6516181	3.45971e+06	8.43424e+06	8.20687e+06	7.57947e+06	3.31468e+07	1.23646e+06	4.02729e+07	8.83794e+06	0	1.37129e+07
P25375	S. cerevisiae	1	48.6521	20	1.17812e+07	4.23632e+07	3.52735e+07	1.25997e+07	8.04852e+07	1.02773e+07	4.26197e+06	2.25486e+06	1.5101e+06	5.48159e+06	4.24174e+06	7.22228e+06	7.11479e+06	3.04503e+06	5.17985e+06
P25378	S. cerevisiae	1	3.48734	3	720752	638063	0	1.53277e+06	0	754329	0	0	0	0	0	0	0	0	0
P25386	S. cerevisiae	1	3.4311	39	1.4547e+08	38249980	3.91584e+07	62298960	8.10442e+07	5.74082e+07	1.9512e+07	1.23386e+07	2.75727e+06	4.72437e+07	4.95041e+07	9.78685e+06	8.3986e+07	1.11111e+07	4.3532e+07
P25443	S. cerevisiae	1	24.0796	21	127635272	1.59597e+08	1.15554e+08	1.27059e+08	2.25547e+08	1.57192e+08	1.73076e+08	5.54193e+07	4.16236e+07	6.51919e+07	4.13335e+07	5.93016e+07	5.06526e+07	4.04864e+07	4.32457e+07
P25451	S. cerevisiae	1	17.3796	7	18496069	10662081	7273802	9.92785e+06	10809133	11267616	5.27596e+06	1.11013e+06	2.56352e+06	1.71857e+06	5.22125e+06	2.50768e+06	4.66448e+06	2248755	3.00585e+06
P25491	S. cerevisiae	1	26.574	15	3.25982e+07	29099959	2.53769e+07	4.23749e+07	5.85818e+07	3.38969e+07	1.85643e+07	1.44043e+07	1.30139e+07	6969971	9.73099e+06	8.13982e+06	5.33483e+06	5.02816e+06	4.83372e+06
P25555	S. cerevisiae	1	3.65142	12	0	0	5280006	7.70684e+06	7.06278e+06	3987874	3.93687e+06	2.00011e+06	2.90145e+06	4.70072e+07	550422	587418	3189756	517607	1508271
P25566	S. cerevisiae	1	9.91604	3	5284826	1212017	1056215	1429299	1.82024e+06	1532458	0	0	0	0	0	375699	0	0	0
P25567	S. cerevisiae	1	5.41082	8	1.17306e+07	10341324	8.46261e+06	1.16669e+07	1.33574e+07	1.16661e+07	5894751	3632289	4544752	4187769	2735119	2.70949e+06	2.31525e+06	2.2324e+06	8.84187e+06
P25573	S. cerevisiae	1	7.01147	5	85667.9	0	0	1449109	0	65441023	0	123075	0	0	29944.4	0	1205553	0	2.73907e+06
P25574	S. cerevisiae	1	4.58462	14	1.09616e+07	6.72718e+06	50177670	3.87928e+06	5.03671e+06	497200	4.29069e+06	2.27154e+06	6.19632e+06	2.83471e+06	1.43844e+06	897307	2.16672e+06	5.22853e+06	1.67048e+06
P25605	S. cerevisiae	1	34.0042	11	2.71212e+07	1.82791e+07	2.15268e+07	16134540	2.40289e+07	32395660	1.5884e+07	8853941	7.69662e+06	8.50024e+06	9583830	1.3896e+07	9002700	9.72512e+06	7.85272e+06
P25613	S. cerevisiae	1	11.5753	5	1.96645e+07	1001423	0	0	0	0	1.70709e+07	1.07809e+07	7055436	5.75947e+06	5281652	8.1396e+06	7284525	6.27138e+06	7.30716e+06
P25623	S. cerevisiae	1	27.2305	12	4.92009e+06	3.61936e+06	3.94948e+06	4.58945e+06	6.84753e+06	3.08052e+06	1.04369e+06	1.02447e+06	324667	986578	970389	2.92056e+06	219038	525074	859517
P25626	S. cerevisiae	1	3.22601	4	1013640	7.23033e+06	5.79566e+06	1.40414e+06	1622325	2.0248e+06	1.29718e+06	1.23273e+06	234504	719485	184097	0	1891430	0	0
P25632	S. cerevisiae	1	2.89555	8	213684	0	6801.03	0	0	564422	0	1.60371e+06	366556	603104	0	568465	1.52596e+06	1.32881e+06	8.22497e+06
P25635	S. cerevisiae	1	3.51242	12	0	1090932	1.71538e+07	3.23996e+07	97488.3	380841	0	89172.8	20766400	0	539070	1417600	1.92728e+06	1.17294e+06	1.92805e+06
P25637	S. cerevisiae	1	3.47533	4	696014	698616	0	595965	0	0	0	107980	0	82860.4	0	3393941	6320637	0	2375664
P25644	S. cerevisiae	1	3.45064	14	5.62442e+06	9.0587e+06	4262534	5.97504e+06	1.58721e+07	21642661	8.49989e+06	2.78353e+06	357910	3.49891e+06	1.4884e+06	5.98921e+06	1473850	1490900	1160851
P25646/P27895/P36134/P47134/Q99176	S. cerevisiae	5	2.0631	53	1.23206e+07	10995870	6.80997e+06	1.40204e+07	29361741	1.2883e+07	3.12118e+07	6.70799e+06	1.76222e+07	39668811	2.5337e+07	2.61839e+07	5.11179e+07	7.99888e+07	6.16343e+07
P25655	S. cerevisiae	1	2.47807	35	2.11633e+06	6.55072e+06	894109	7.28009e+06	2.06205e+06	3.52951e+07	2.3016e+07	2.49411e+06	2.18671e+07	2.18985e+07	2.17885e+07	2.59256e+06	1.75172e+07	2.26137e+07	6.02928e+07
P25694	S. cerevisiae	1	176.799	46	1.80239e+08	2.33551e+08	1.30604e+08	2.18463e+08	2.25333e+08	1.78822e+08	9.29336e+07	6.16805e+07	6.7161e+07	8.93235e+07	1.02695e+08	1.05779e+08	5.64714e+07	3.43429e+07	5.56859e+07
P25719	S. cerevisiae	1	27.7046	7	9.66333e+07	86286785	55622326	9.73142e+07	1.37548e+08	93520053	4.33953e+07	38078113	12136170	18378956	13782553	20532350	1.14227e+07	5638937	9867737
P26263	S. cerevisiae	1	12.6187	3	0	0	0	0	0	0	0	19781110	1533983	907111	0	0	0	0	0
P26321	S. cerevisiae	1	27.3525	19	1.60625e+08	103819152	85867921	94279372	162401025	141604071	8.54724e+07	5.10943e+07	6.06362e+07	4.41561e+07	5.2748e+07	7.20847e+07	2.94494e+07	3.9011e+07	5.06894e+07
P26370	S. cerevisiae	1	3.40729	7	510916	0	789353	0	0	919374	700904	5.62808e+06	265043	7.62596e+06	683477	6463099	6.66277e+06	572319	0
P26570/P33329	S. cerevisiae	2	5.63288	16	5.41608e+06	0	53453.2	7.54483e+06	1.4452e+06	271740	9.77348e+06	5387273	220489	4.86718e+06	1600926	2.73848e+07	371865	3.18847e+06	3.48314e+06
P26637	S. cerevisiae	1	54.5591	42	4.5707e+07	4.7419e+07	2.71087e+07	3.44448e+07	3.87821e+07	3.42715e+07	1.26668e+07	1.77815e+07	1.37554e+07	1.03989e+07	9.83084e+06	1.70087e+08	2.31554e+07	1.68209e+07	1.46874e+08
P26754	S. cerevisiae	1	4.66438	3	2576426	2.82495e+06	2025282	3.62562e+06	3.66595e+06	0	1314469	0	0	0	0	0	855198	0	0
P26755	S. cerevisiae	1	12.0351	4	822441	1.64214e+07	529647	799318	1086658	872330	26487700	430983	0	488810	904573	2.10851e+07	1.58054e+06	464488	612489
P26783	S. cerevisiae	1	76.2479	14	1.74826e+08	1.14103e+08	8.70602e+07	1.42218e+08	1.50337e+08	1.29016e+08	8.90796e+07	5.7479e+07	2.95506e+07	4.33732e+07	39862010	4.35844e+07	59254580	2.89761e+07	5.4449e+07
P26784	S. cerevisiae	1	37.2197	10	31370085	28496388	24279641	41860237	30267907	31213348	8.88607e+06	9.97555e+06	8.12181e+06	10216748	1.68346e+07	8250465	6597303	2.02219e+07	1.5866e+07
P26785	S. cerevisiae	1	46.1645	7	4.80966e+07	1.32497e+07	17980177	5.20958e+07	5.6515e+07	4.07002e+07	1.9736e+07	1.95097e+07	9.82802e+06	1.42426e+07	1.31979e+07	1.62707e+07	1.25233e+07	1.57819e+07	15833150
P26786	S. cerevisiae	1	33.5271	6	64169382	4.83576e+07	4.2675e+07	7.40531e+07	8.34174e+07	5.36764e+07	39819628	2.37384e+07	22126563	1.92262e+07	1.90962e+07	1.49821e+07	4.72257e+06	2.86411e+06	10955488
P27466	S. cerevisiae	1	4.27302	10	6.95722e+07	891214	58319402	8.74822e+07	1.01773e+08	6.2853e+07	320307	1.92577e+06	633482	2.16133e+06	5.79548e+06	2.91534e+06	273394	198219	1.73586e+06
P27472	S. cerevisiae	1	3.20152	11	0	0	278128	0	2.18653e+06	383009	2.27425e+06	3.40317e+06	27790251	68260538	1.17798e+06	1.84059e+07	1.9858e+07	63680648	7049609
P27476	S. cerevisiae	1	7.34198	12	1.35607e+07	1.07676e+07	8.44787e+06	939680	1.58285e+07	1.17224e+07	1.61989e+06	5051288	176633	458727	2.65004e+06	280886	0	14618	0
P27514	S. cerevisiae	1	3.46944	12	393631	0	237556	7.12938e+06	1.53634e+06	2.98648e+06	111237	423173	0	6.36096e+06	0	4.22799e+06	1.35349e+06	698578	1055835
P27614	S. cerevisiae	1	22.3582	11	13688915	31971718	7577100	21236664	2.05849e+07	1.34414e+07	1.00589e+07	4.07418e+06	5.74502e+06	4816880	961190	1.59727e+06	448807	3.29686e+07	2.21936e+06
P27616	S. cerevisiae	1	43.4641	29	8.71549e+07	6.85023e+07	4.99732e+07	1.0929e+08	1.37706e+08	7.34674e+07	38130565	3.79512e+07	1.91075e+07	2.87196e+07	2.47766e+07	2.67514e+07	2.21466e+07	2.24124e+07	3.90664e+07
P27692	S. cerevisiae	1	15.3744	20	1.84533e+06	1.07392e+06	8.82327e+06	2.05127e+06	2.9654e+06	9.99921e+06	5.88223e+06	2.0491e+06	745771	6.81319e+06	2.6297e+07	3.45793e+06	8.68646e+06	2.08126e+06	1.81764e+06
P27796	S. cerevisiae	1	36.2882	16	1.77796e+07	12520092	1.45038e+07	1.00907e+07	1.91904e+07	1.90453e+07	1.72848e+07	5.1892e+06	2215718	3.79141e+06	4.5433e+06	5.30869e+06	5.4809e+06	3.28083e+06	4.48967e+06
P27809	S. cerevisiae	1	17.8012	9	2.20352e+06	1.67945e+06	1248751	2.40987e+07	20883037	1.59519e+06	12610370	1453749	1.66379e+07	0	2.56657e+06	1.16964e+06	4721092	3128709	4.94345e+06
P27810	S. cerevisiae	1	3.14299	9	2.60395e+06	0	1046076	6953897	1512730	1107039	530618	550517	0	18617030	805609	582326	960569	0	1.78267e+06
P27825	S. cerevisiae	1	3.47111	5	0	0	2306019	1258389	0	3279311	90442912	0	578778	0	0	864425	0	304506	0
P27882	S. cerevisiae	1	2.09939	4	482940	322330	0	485155	379160	0	368512	357698	372114	435472	410632	2466012	6.28772e+06	3.87108e+06	1.02295e+06
P27929	S. cerevisiae	1	13.1066	25	5.46237e+07	6.6588e+06	3.09186e+06	7.69137e+06	6.4459e+06	1.50005e+07	2.52746e+06	2.21752e+07	4.51521e+06	3.38915e+06	3.90938e+06	3.8604e+06	2.05218e+06	2.29836e+06	1.26442e+07
P28000	S. cerevisiae	1	8.87923	3	730624	559391	1.38712e+06	625734	2.02747e+06	503557	0	0	0	0	265716	286420	634437	242195	658721
P28007	S. cerevisiae	1	13.1389	4	1.49462e+06	1.22126e+06	1.06571e+06	1.44955e+06	4.36064e+06	1.58644e+06	12652247	561170	2.22425e+06	57418.3	467488	3.89693e+06	0	0	0
P28239	S. cerevisiae	1	6.75119	4	1897873	1682430	1308919	1276368	3096220	1798033	517648	9102.5	5043421	23498.4	0	0	0	1.0108e+06	0
P28240	S. cerevisiae	1	132.306	34	7.32481e+08	6.91354e+08	5.50042e+08	9.74403e+08	8.48934e+08	7.34233e+08	5.14215e+08	3.53679e+08	2.63404e+08	3.33526e+08	2.6497e+08	2.94662e+08	2.59551e+08	2.44315e+08	2.71813e+08
P28241	S. cerevisiae	1	38.9354	22	7.54412e+07	133524182	6.83179e+07	1.20326e+08	1.34597e+08	9.68355e+07	8.95514e+07	5.88877e+07	4.24177e+07	5.96571e+07	4.56111e+07	5.19144e+07	6.82716e+07	42862782	5.8313e+07
P28272	S. cerevisiae	1	3.27571	5	7599834	18146687	5997613	8830176	5347237	7387956	4916936	3967656	4856557	4.14289e+06	3521818	4.0692e+06	1.24891e+06	3036405	3303071
P28274	S. cerevisiae	1	3.4997	9	1232424	1.62731e+06	5.57984e+06	0	502969	722615	0	9690571	0	1280705	0	5.38229e+06	6210209	2.60251e+06	10157228
P28319	S. cerevisiae	1	2.87775	2	3979776	4719457	2882649	4042065	4570801	3886402	2082730	1595376	1491567	0	0	14643590	0	0	0
P28321	S. cerevisiae	1	12.1723	8	3.23104e+06	3.95016e+06	453183	6700002	664605	5536947	1407944	1.99683e+06	3.46944e+06	176065	851634	1.92625e+06	4361344	4197338	1.24605e+07
P28495	S. cerevisiae	1	15.2172	8	5546963	5258364	5.51356e+06	8154114	6.68448e+06	4109588	962542	0	1.00866e+06	0	1027661	1.38995e+06	4888379	0	5816514
P28625	S. cerevisiae	1	6.41321	9	1.62871e+06	1.31484e+06	1.3018e+06	1.63798e+06	2.4929e+06	1.51503e+06	326642	152122	450800	343236	184003	3.49718e+06	275479	432038	496537
P28707	S. cerevisiae	1	17.508	8	60510380	50706696	19807234	67099295	76336496	56440433	18266063	16692175	13039448	1.6237e+07	11104213	15314498	13781050	11582470	11539195
P28777	S. cerevisiae	1	28.5625	12	8.94829e+06	9.40161e+06	8.52678e+06	8.6322e+06	9.78469e+06	1.16827e+07	2.36428e+06	4.30169e+06	2.29322e+07	1541805	1.91244e+06	1.70944e+06	1.05378e+07	1.31786e+06	1.80903e+06
P28789	S. cerevisiae	1	2.44749	5	1681333	0	1244651	1742550	0	0	0	2283264	16360.3	0	283592	4.64963e+06	0	3216156	7.11143e+06
P28817	S. cerevisiae	1	7.4658	6	10069655	9872482	5491519	23902361	3939310	10785835	40988975	4.5543e+06	6823489	5.01968e+06	1994777	1954416	0	0	1867401
P28834	S. cerevisiae	1	49.3742	20	1.85944e+08	1.61273e+08	1.37629e+08	1.54496e+08	196433153	1.62463e+08	1.01256e+08	9.97929e+07	8.53369e+07	8.942e+07	70168272	9.09737e+07	5.97922e+07	5.34131e+07	5.86703e+07
P29029	S. cerevisiae	1	3.54496	2	0	0	0	0	0	0	0	0	0	0	0	29452.8	0	0	1.66279e+06
P29311	S. cerevisiae	1	96.7544	7	5.73658e+07	5.09062e+07	5.81009e+07	59194426	8.01357e+07	6.59915e+07	4.09092e+07	1.95621e+07	1.64595e+07	3.44276e+07	8.49993e+07	3.66328e+07	26882148	1.66302e+07	1.83977e+07
P29453	S. cerevisiae	1	61.888	4	3.33667e+07	2.86279e+07	2.66902e+07	3.71174e+07	4.12223e+07	2.86791e+07	1.59177e+07	1.20449e+07	6883370	1.4504e+07	1.16334e+07	1.33327e+07	2.46661e+06	8.16821e+06	7.27958e+06
P29465	S. cerevisiae	1	3.48821	16	0	1.0405e+07	0	1.25623e+07	10679290	51712832	2524781	5.93924e+07	1.15351e+07	886060	3.22921e+06	3.09619e+06	7.30832e+07	5653061	0
P29468	S. cerevisiae	1	2.23491	13	101071	0	0	0	3764086	0	5.08668e+06	4787683	3.855e+06	0	3699575	2.17623e+06	2752697	4948095	11748515
P29469	S. cerevisiae	1	3.46363	14	6029918	2547398	0	410503	0	285790	1.39849e+07	303639	4.91995e+06	1.89514e+07	3344981	2.7814e+06	1.40943e+06	3.03557e+06	2147743
P29509	S. cerevisiae	1	45.5598	13	1.262e+07	9.85273e+06	8.75247e+06	17027928	19668561	1.71244e+07	4.82133e+06	4.09053e+06	3.95928e+06	2.74412e+06	4.24734e+06	6.8142e+06	5.18611e+06	2.83974e+06	4.5308e+06
P29539/Q04693/Q12383	S. cerevisiae	3	2.31627	55	4.26738e+06	9.22639e+06	8547793	1.77831e+07	1.12251e+07	9.14029e+07	13272482	6.99078e+06	2.28378e+07	3.83348e+07	6.29607e+06	9.45916e+06	9.01209e+07	2.89953e+06	8.21632e+07
P29547	S. cerevisiae	1	26.9304	14	55379588	52436008	2.95044e+07	17275246	4.97241e+07	29274351	2.30271e+07	7.80796e+06	8.62882e+06	1.05532e+07	9.71368e+06	23320871	1.08193e+07	1.24878e+07	1.23282e+07
P29589	S. cerevisiae	1	3.46777	4	17752970	1.88045e+07	1.57383e+07	2.03738e+07	1.83157e+07	1.86631e+07	114299	347631	90193.6	303062	318217	2118341	8.50427e+06	215599	289570
P29703	S. cerevisiae	1	3.60111	9	22751724	4786148	0	666007	176418	2.02102e+07	0	2175617	12016.3	1.88665e+06	31248960	508847	0	1228756	915967
P29704	S. cerevisiae	1	28.4124	13	1.25875e+07	9718245	8341175	1.73424e+07	1.65217e+07	13005960	5791713	3.84085e+06	1.34639e+07	3543933	2.59098e+06	1.23173e+07	2092116	2.32711e+06	2.15352e+06
P29952	S. cerevisiae	1	24.1397	22	2.82629e+07	2.14881e+07	17317097	2.95971e+07	2.36156e+07	2.27687e+07	2.3008e+07	1.79825e+07	5.10497e+06	5612746	7.94992e+06	13081182	6.87713e+06	3.6327e+06	9.92359e+06
P30402	S. cerevisiae	1	11.2828	3	1928140	0	0	0	0	0	0	2038415	0	0	0	0	309644	0	1511204
P30624	S. cerevisiae	1	25.3063	20	1.17196e+07	2.6059e+07	1.04017e+07	7.29059e+06	1.30014e+07	6.81092e+06	1.76713e+06	1.82643e+06	5.80723e+07	2.62121e+06	9.40099e+06	3.22841e+07	2.28937e+07	4.0443e+06	2.47246e+07
P30656	S. cerevisiae	1	23.7801	13	17398816	16234594	17542786	18191418	27684663	17534604	9.54319e+06	9.89888e+06	2.99018e+07	4.97446e+06	7.90358e+06	5.76371e+06	2.26482e+06	3.87012e+06	6.29048e+06
P30657	S. cerevisiae	1	7.48569	4	4418664	4.46308e+06	3.68382e+06	4.63485e+06	4831320	4368430	2759973	1.85953e+06	1.17182e+06	1.36103e+06	1.25202e+06	1.40594e+06	703308	940026	1.15728e+06
P30822	S. cerevisiae	1	36.214	32	1.70387e+08	6.01958e+07	2.09751e+07	1.40812e+07	1.53673e+07	1.3579e+07	6.19133e+06	1.17279e+07	4.42945e+06	2.19037e+07	5.83399e+06	2.6355e+07	4.79056e+06	1.76539e+07	3.49953e+07
P30902	S. cerevisiae	1	53.2993	18	8.62746e+07	7.30904e+07	6.53935e+07	91122706	1.51236e+08	8.39473e+07	57697933	3.44711e+07	3.70485e+07	3.05706e+07	3.04955e+07	3.81623e+07	29226575	2.60766e+07	3.77528e+07
P30952	S. cerevisiae	1	134.67	32	6.37583e+08	6.43886e+08	4.7599e+08	7.9701e+08	7.98698e+08	6.30941e+08	6.30617e+08	3.85886e+08	2.91474e+08	3.37821e+08	3.60543e+08	3.27861e+08	2.50117e+08	2.53763e+08	2.58098e+08
P31116	S. cerevisiae	1	40.8935	20	4.05397e+07	5.51349e+07	2.20121e+07	6.889e+07	4.83178e+07	69297630	8.21427e+07	3.47559e+07	30690201	27074579	2.91157e+07	3.08344e+07	2.0266e+07	2.0006e+07	1.99149e+07
P31373	S. cerevisiae	1	34.7281	12	2.13809e+07	18994639	9.42934e+06	2.67873e+07	2.48658e+07	15509835	77839603	5.97471e+06	7.38903e+06	1.87001e+07	1.49039e+07	2.01123e+07	1.26363e+07	2.03084e+07	2.05451e+07
P31382	S. cerevisiae	1	22.4619	16	9853861	1.21555e+07	9.925e+06	2.11445e+07	1.51592e+07	1.33683e+07	4199715	4.61734e+06	942503	1.62745e+06	6.28941e+06	2.36058e+07	944665	898688	60966.7
P31383	S. cerevisiae	1	21.8996	13	2.56639e+07	2.53036e+07	2.22629e+07	3.94314e+07	3.28538e+07	4.82379e+07	3.11286e+06	5.17933e+06	3.46797e+06	2.67228e+06	2.84299e+06	3.09808e+06	5.46188e+06	2.29914e+06	2.4311e+06
P31384	S. cerevisiae	1	2.68831	11	7.95925e+06	0	587819	2.71773e+06	1.62129e+06	0	3270112	0	8.88051e+06	0	4.15947e+06	768988	1.18152e+07	0	1653738
P31412	S. cerevisiae	1	35.0635	16	6.37405e+07	50750308	36061920	5.79306e+07	5.76168e+07	5.03485e+07	8.5923e+06	1.01815e+07	6.67793e+06	6.19107e+07	5.26256e+06	6.0379e+07	4.89622e+06	2.24945e+06	3.38941e+06
P31539	S. cerevisiae	1	215.71	76	6.64251e+08	5.82894e+08	4.60323e+08	1.21767e+09	1.13094e+09	5.30643e+08	2.32825e+08	1.93089e+08	1.47821e+08	2.08292e+08	1.83736e+08	1.87896e+08	1.5201e+08	1.46111e+08	1.48218e+08
P31688	S. cerevisiae	1	43.6706	31	1.98676e+07	1.67745e+07	1.92089e+07	2.37241e+07	2.37428e+07	1.48369e+07	4.85089e+06	3.68566e+06	3.80239e+06	2.11621e+06	1.24763e+07	1.24627e+07	5.87476e+06	1.8974e+06	1.2032e+06
P31787	S. cerevisiae	1	26.0016	6	2.71405e+07	24184698	18055580	24017136	27699445	24370853	7528771	2411003	0	9.08278e+06	5741740	8261903	4.25319e+06	3180411	5163719
P32074	S. cerevisiae	1	19.3651	19	3.31382e+06	3.77476e+06	1.66426e+07	5491847	1.16389e+07	4.95384e+06	1.75505e+06	4.65978e+06	1.40155e+06	975884	5.10207e+06	6.44903e+06	2.21523e+06	6.11825e+06	3.04013e+06
P32178	S. cerevisiae	1	2.98792	9	1.4203e+06	2.84692e+06	1.43668e+06	779424	2183816	1.43535e+06	0	0	319985	0	7309869	8.39018e+06	71611030	6.58227e+06	5378857
P32190	S. cerevisiae	1	50.5723	28	3.04827e+07	2.80619e+07	1.57886e+07	1.63577e+07	2.0104e+07	1.8336e+07	7.96531e+06	6.46055e+06	6.14385e+06	1.11788e+07	8.65282e+06	3.22219e+06	3.73423e+06	5.39983e+06	2.8903e+06
P32191	S. cerevisiae	1	133.495	49	2.27992e+08	1.96153e+08	2.1997e+08	2.78001e+08	3.45292e+08	1.99669e+08	1.19891e+08	9.82801e+07	8.50546e+07	8.3088e+07	7.61581e+07	7.65604e+07	8.94393e+07	6.96963e+07	7.99952e+07
P32263	S. cerevisiae	1	13.6978	8	15279636	8941716	8.59767e+06	1.45088e+07	1.69626e+07	8266360	4750179	11144734	5.529e+06	3103981	3277867	5349736	2910801	3.02262e+06	1.09855e+07
P32264	S. cerevisiae	1	11.4504	8	2.00611e+06	1.12859e+06	1351645	1281474	0	1.25044e+06	317860	0	589282	4654717	1726176	0	31611400	2.2014e+06	3.39329e+06
P32266	S. cerevisiae	1	8.24944	23	7.40395e+06	4.94339e+06	9.91355e+06	5.29966e+06	6.15145e+06	1.36336e+06	1.69499e+07	883704	23685121	1.38875e+07	7462166	60377611	9.04323e+06	8198610	4.87068e+06
P32288	S. cerevisiae	1	22.2548	13	14536918	17267743	1.07454e+07	15325563	16636095	14557766	1.00279e+07	4644152	29134312	2.62085e+06	2.88172e+06	4497538	2958281	3.35318e+06	6.03095e+06
P32316	S. cerevisiae	1	156.169	40	1.05956e+09	9.69467e+08	8.16017e+08	9.4108e+08	1.13365e+09	9.48721e+08	4.29096e+08	2.77936e+08	2.90461e+08	3.52707e+08	2.76539e+08	344249540	2.65302e+08	241604333	2.54571e+08
P32319	S. cerevisiae	1	3.03133	27	3.27048e+07	1.28064e+06	3.58435e+07	3.56199e+07	4.84001e+06	3.70449e+06	6.18026e+06	4.02557e+06	4.04578e+06	3.24514e+06	0	2.45769e+07	1.60527e+07	2.24082e+06	2.05013e+07
P32324	S. cerevisiae	1	190.886	61	7.06715e+08	5.87373e+08	5.40068e+08	7.87324e+08	7.76875e+08	6.20948e+08	3.23316e+08	2.42348e+08	2.63448e+08	2.29854e+08	2.52198e+08	2.43875e+08	2.14461e+08	1.86168e+08	2.43271e+08
P32327	S. cerevisiae	1	135.644	12	961119	810037	1.16482e+06	1.00914e+06	5.91943e+06	1.11295e+06	0	6456574	14318827	842161	1012644	2.73262e+06	2190322	1.82745e+06	1.40396e+06
P32335	S. cerevisiae	1	2.89352	19	3.54346e+06	858857	3.29466e+06	1.7326e+06	62777842	3.44414e+06	4.0949e+06	3.70702e+06	1.46123e+06	1.74337e+06	1.48442e+06	892795	6.70446e+06	690983	7.77142e+07
P32337	S. cerevisiae	1	7.16969	9	2.68847e+07	2.5128e+07	3.66014e+06	2.17994e+06	1449267	2.77366e+07	3.01737e+06	2290657	0	0	0	9775267	9895825	62439912	0
P32338	S. cerevisiae	1	3.45709	4	0	0	0	845179	300049	0	0	0	0	0	5221.62	479774	0	0	3235087
P32340	S. cerevisiae	1	64.4376	28	1.15166e+08	1.14367e+08	8.90471e+07	1.28524e+08	1.37344e+08	9.34019e+07	7.59347e+07	4.59269e+07	4.58936e+07	4.77738e+07	4.13887e+07	36378903	2.10214e+07	1.56657e+07	3.51157e+07
P32342	S. cerevisiae	1	3.51893	5	965178	746098	6214119	0	0	987128	4.89499e+06	0	0	14053040	0	891759	50873.4	7048846	0
P32347	S. cerevisiae	1	4.76676	13	7.59109e+06	5.76271e+07	2.07325e+06	5.86713e+06	6.42628e+06	4.28557e+06	969681	1.45711e+06	3.06728e+06	4732603	217651	127445	1.13317e+06	581654	33380.3
P32349	S. cerevisiae	1	3.51427	13	58628517	51538660	0	10756333	297050	2024660	1.02934e+07	0	8135.63	2394720	5083071	0	0	11256001	1877686
P32352	S. cerevisiae	1	11.4935	5	4.10124e+06	3055034	2645690	3628737	4107361	3.55949e+06	1636299	959934	860896	295512	7.11741e+06	0	0	0	743685
P32353	S. cerevisiae	1	3.16645	5	2508564	2215015	2207380	2.48502e+06	3213356	1942116	541779	1311120	0	0	942471	0	0	0	3319649
P32354	S. cerevisiae	1	3.64386	16	6364868	3.45951e+06	7238516	4.66275e+06	4.60552e+06	2968220	2.06897e+06	3.73029e+06	3335241	3.54597e+06	10550093	1311671	0	161359	9.777e+06
P32356	S. cerevisiae	1	8.29891	13	1.36534e+07	9.74099e+06	8.69133e+06	1.34281e+07	1.24973e+07	873544	500798	450955	0	3.5305e+06	4.96963e+07	1.12132e+07	79060775	4.70337e+07	6.74681e+07
P32366	S. cerevisiae	1	5.92682	6	1469402	2047673	1.32166e+06	4060725	3605649	2870493	3.752e+06	3128420	1.63873e+06	0	811541	837667	1.37929e+07	1.92615e+06	845724
P32368	S. cerevisiae	1	15.3358	19	1.91625e+06	2.04103e+06	2.71414e+06	4.3455e+07	3.57068e+06	3.86537e+06	1081332	1.19966e+06	920012	2.76463e+07	1.51991e+06	896690	751498	1.65655e+07	652001
P32377	S. cerevisiae	1	16.4029	10	2.34646e+07	1.30633e+07	11459744	1.51424e+07	1.73019e+07	11919754	1.29887e+07	9179598	4.41429e+06	7.81554e+06	5.63736e+06	6.95948e+06	3.76076e+06	1.94135e+06	6.18446e+06
P32379	S. cerevisiae	1	31.5272	14	5.17023e+07	6.95667e+07	6.66918e+07	5.34961e+07	4.17111e+07	6.41405e+07	2.68121e+07	4.15155e+07	1.23195e+07	3.26363e+07	8.22536e+06	2.58955e+07	4.30982e+06	1.09716e+07	2.50678e+07
P32381	S. cerevisiae	1	23.3579	16	24007584	20257148	5.22249e+06	16468867	1.28385e+07	1.43892e+07	7.92189e+06	6.22348e+06	1.32502e+06	4.23373e+06	1.69286e+07	4.47986e+06	1.9736e+06	3.23836e+06	3.80223e+06
P32386	S. cerevisiae	1	14.357	27	7.15208e+07	1.03108e+06	1.40781e+06	7.1595e+06	1.79857e+06	5.46717e+07	8.18787e+06	9.71906e+06	2.7635e+06	2.00532e+07	7.20593e+06	1.20938e+07	13516850	13475774	1.89119e+07
P32419	S. cerevisiae	1	12.1144	17	9.98814e+06	58616029	6.21454e+06	6.87402e+07	7.70935e+06	2.36271e+07	9.50245e+06	2525069	2.24152e+06	2.63677e+07	3.63927e+06	6.77748e+06	3.12303e+06	3.08581e+07	5.47901e+07
P32445	S. cerevisiae	1	19.889	11	6.08256e+07	4.28735e+07	23149295	6.22165e+07	4.80028e+07	4.2037e+07	3.27797e+07	16902822	2.46145e+07	3.15549e+07	1.56445e+07	2.30859e+07	1.24579e+07	9.16647e+06	9.58505e+06
P32447	S. cerevisiae	1	3.65015	4	897853	740235	0	1284092	895103	768249	1.29994e+07	0	11067170	0	22883073	2248915	0	0	1850065
P32449	S. cerevisiae	1	16.8256	11	7.92468e+06	1.45726e+07	1.23977e+07	7.64718e+06	1.82145e+07	7.64394e+06	7.70968e+06	4.56748e+06	4.49536e+06	4.26402e+06	3.84131e+06	6.45503e+06	1.07044e+07	7.5819e+06	5.34938e+06
P32453	S. cerevisiae	1	25.9341	12	5.0963e+06	5.38176e+06	5.11521e+06	6.23447e+06	6.55673e+06	4.43286e+06	1.6389e+06	1.65423e+06	777260	8.62761e+06	7.60946e+06	1512625	710263	9.73133e+06	7.40353e+06
P32454	S. cerevisiae	1	101.403	37	3.3365e+07	2.79611e+07	5.36093e+07	2.1841e+07	1.02308e+08	2.5589e+07	1.26095e+07	1.1738e+07	6.80961e+06	31042470	1.22235e+07	2.46725e+07	9.85964e+06	1.1499e+07	9.15151e+06
P32457	S. cerevisiae	1	12.5123	12	3321413	2.90943e+06	2.46588e+06	18933278	7.60834e+06	5.23916e+06	2.12094e+06	1.20943e+06	543638	1.10493e+06	638053	2.04633e+06	825759	349363	6.01025e+06
P32463	S. cerevisiae	1	5.72826	6	20587075	26329108	23004372	49714393	40251416	32882781	1.76057e+07	1.58206e+07	13488505	2.3144e+07	1.10181e+07	1.61699e+07	9.33389e+06	9.60856e+06	1.09537e+07
P32465	S. cerevisiae	1	15.8805	1	0	0	0	0	0	0	0	0	2032217	0	0	0	0	0	0
P32466	S. cerevisiae	1	16.3721	2	817037	0	0	12055.5	0	0	0	0	0	0	0	0	0	0	0
P32467	S. cerevisiae	1	10.5058	1	2471844	0	15809.3	21441475	0	10213.8	0	0	1024909	0	0	0	0	13650.6	0
P32468	S. cerevisiae	1	18.2769	14	1.29002e+07	1.29859e+07	8.16045e+06	6.27728e+06	1.4911e+07	5249888	5.29276e+06	3.27795e+06	3.02532e+06	7.45318e+06	7.66591e+06	4.92171e+06	1.99569e+06	6.97504e+06	1.00987e+06
P32469	S. cerevisiae	1	4.48371	5	2107647	2065857	1724874	2235248	2687323	1782880	63474375	5.83571e+07	49421842	5.86228e+07	33456466	976094	818940	4.75083e+07	50295240
P32471	S. cerevisiae	1	21.3944	13	1.24778e+08	118941115	96715728	132031653	146307910	121138970	45401192	50260398	47404022	42821397	45845502	37671697	22098790	30901426	3.86794e+07
P32472	S. cerevisiae	1	15.0611	3	1.94341e+06	1.32751e+06	888449	3147419	4.7345e+06	3.4817e+06	1164852	0	0	0	0	1139773	1.3893e+06	0	0
P32473	S. cerevisiae	1	34.3345	12	6.79049e+07	1.15176e+08	52185331	7.68317e+07	8.54826e+07	6.72363e+07	3.30623e+07	2.50074e+07	4.03173e+07	2.49519e+07	22119294	2.36874e+07	1.66425e+07	4.40087e+07	18562099
P32476	S. cerevisiae	1	26.6326	16	6.65381e+06	3.25033e+06	1.72492e+06	5.15134e+06	5.68702e+06	6.45373e+06	4.83814e+06	1.54094e+06	567860	24379.7	5.54506e+06	7.42631e+06	4.51884e+06	0	403001
P32477	S. cerevisiae	1	3.44587	9	16480.6	787908	845056	1.52521e+06	0	1288117	8.10557e+06	1.04993e+06	0	1222811	0	21159752	5.85135e+06	0	1267123
P32478/P46999/P47001/Q03178/Q03180	S. cerevisiae	5	2.78136	9	7266662	1.40874e+07	5533823	1.782e+07	10548643	9089112	6644916	5513321	3290541	21745051	6.73858e+06	7495510	5.7682e+06	5.55226e+06	5931249
P32481	S. cerevisiae	1	42.3009	24	1.88762e+07	1.32514e+07	1.53864e+07	20420980	2.46582e+07	1.42117e+07	1.73176e+07	1.23638e+07	5.13288e+06	3.00752e+07	4.60609e+06	8.65355e+06	6.45052e+06	3.82142e+06	1.62422e+07
P32485	S. cerevisiae	1	18.4924	9	2.53004e+06	1.92848e+06	1.93316e+06	3.41064e+06	2.92665e+06	3.34555e+06	1.66244e+07	647243	2.81841e+06	0	0	7650596	16051260	13214200	17263179
P32496	S. cerevisiae	1	16.2783	9	1.12185e+07	6.8526e+06	5.68316e+06	8.65345e+06	1.23331e+07	1.2278e+07	6.68112e+06	3.85468e+06	2.06972e+06	5442271	5420748	3.87067e+06	1.52746e+07	4790007	8.08766e+06
P32497	S. cerevisiae	1	19.2266	32	7.35188e+06	4.73328e+07	5.42216e+06	1.62705e+07	3.15347e+07	8.47011e+06	3.83845e+06	1.18398e+06	6.16934e+06	2.15422e+07	5.3293e+06	5.36674e+06	1.75294e+07	2.12051e+06	9.3166e+06
P32499	S. cerevisiae	1	10.5754	17	4.85609e+07	3.86102e+07	3.42905e+07	2.90986e+07	2.70756e+07	2.41066e+07	2.10576e+07	1.68521e+06	1.10127e+06	355901	263063	460281	6.47585e+06	1.26199e+06	420694
P32501	S. cerevisiae	1	10.3991	13	2.09481e+06	1.40723e+06	1.73716e+06	2.0966e+06	3.63442e+06	10156.2	7592601	5.81677e+06	103808	0	10798017	4934557	1.21346e+06	3028381	4131909
P32502	S. cerevisiae	1	3.47028	9	0	879725	0	0	3.64295e+06	395132	747628	421318	1.46206e+07	16083471	0	0	1429511	10478011	6332429
P32505	S. cerevisiae	1	13.1015	14	2.36396e+06	6.22575e+06	960528	7.28074e+06	8.04534e+06	1.18784e+06	7.30819e+07	3.29379e+07	240905	3.4018e+07	523911	2.55414e+07	25139633	240919	2.11485e+07
P32521	S. cerevisiae	1	31.3984	19	6.21327e+06	1.10239e+07	1.70157e+07	9.48918e+06	1.00289e+07	7.83593e+06	5.2004e+07	6030772	755952	10221329	8089143	1.15205e+07	2.49544e+07	4.69463e+06	22518885
P32522	S. cerevisiae	1	2.36497	24	4.93611e+07	2.83034e+07	361798	0	5.79981e+07	33734696	3.21235e+06	1.16072e+07	3282906	446908	3641947	2.92397e+07	3.94691e+07	2.98999e+07	3.22865e+07
P32523	S. cerevisiae	1	3.674	9	3.01691e+06	2.88972e+06	737074	2457324	1777405	0	6465859	6.53452e+06	29991062	15587032	6619810	6.85941e+06	49441392	9438815	0
P32525	S. cerevisiae	1	3.40011	7	222520	0	0	2798864	0	1880879	13228264	8280220	0	30806915	38864730	2.38296e+07	0	26389080	0
P32527	S. cerevisiae	1	13.4728	15	12016902	10221020	8.69588e+06	6.61828e+07	1.38986e+07	11557318	1.04082e+07	9.24132e+06	4.40202e+06	1.46689e+07	1.40123e+07	4.75184e+06	14840954	247266	1.77489e+06
P32529	S. cerevisiae	1	6.18608	1	973359	815904	703245	965370	1130030	821979	549939	737164	0	438580	466853	613159	526136	459216	367886
P32558	S. cerevisiae	1	15.5111	21	1.4625e+07	2.09653e+07	2.31152e+06	3.51509e+06	6.60514e+06	8.99026e+07	1.39744e+06	1.06682e+06	652830	2.07876e+07	2.3449e+07	1.66198e+07	1.12041e+06	9.22144e+06	32233240
P32563	S. cerevisiae	1	25.4283	19	5.51434e+06	3.15898e+07	3.79649e+07	1.36865e+07	9.77921e+06	9.26728e+06	7.84556e+06	3.68743e+06	4.75418e+06	9.51208e+06	4.71284e+06	1.92642e+06	1.24618e+07	772767	2.18836e+06
P32565	S. cerevisiae	1	75.2822	37	4.73667e+07	3.96201e+07	3.01779e+07	3.52433e+07	5.50767e+07	4.87554e+07	2.19139e+07	1.95096e+07	8.92136e+06	2.20719e+07	1.06392e+07	2.32766e+07	3.18354e+07	1.4056e+07	3.23185e+07
P32569	S. cerevisiae	1	3.61257	10	0	29844340	389136	0	1.00804e+07	0	0	0	187761	2322409	0	1.62136e+06	1.27182e+06	0	290095
P32573	S. cerevisiae	1	17.4832	11	1.08209e+07	9.94485e+06	9058437	12242265	4.13121e+07	9.98892e+06	2.69166e+06	4.8741e+06	2.52306e+06	2.07209e+06	0	2134154	1.4585e+07	6.92236e+06	1530790
P32582	S. cerevisiae	1	109.191	33	9.40327e+07	7.67622e+07	7.26163e+07	9.51281e+07	1.16416e+08	9.62134e+07	4.91156e+07	3.71456e+07	3.63802e+07	4.21058e+07	3.48409e+07	3.50708e+07	4.12283e+07	1.95181e+07	4.38845e+07
P32588	S. cerevisiae	1	14.8503	4	9644883	8346133	6743949	24342184	22000648	18164780	8.25269e+06	6.6745e+06	6.72637e+06	3210332	3.88231e+06	4178517	3440795	6307267	2948135
P32589	S. cerevisiae	1	127.2	36	1.30285e+08	1.11159e+08	1.00235e+08	1.20547e+08	1.60982e+08	1.51654e+08	9.29738e+07	5.79438e+07	4.23792e+07	5.9981e+07	7.00685e+07	5.20655e+07	4.74353e+07	2.85669e+07	4.18807e+07
P32590	S. cerevisiae	1	60.4434	20	1.17613e+07	1.29462e+07	8.99102e+06	1.52254e+07	1.94468e+07	9065879	4.52582e+07	3.96721e+06	0	2.18687e+07	3.32448e+06	1.76801e+07	0	2.13212e+06	6.13514e+06
P32591	S. cerevisiae	1	3.64762	15	54838528	2641168	0	6.45078e+07	886881	464032	9.91858e+06	2.01056e+07	0	0	0	5707241	0	21264391	1.33077e+07
P32597	S. cerevisiae	1	2.46599	25	958498	617279	218132	1.49447e+06	1.54556e+06	13748224	5.7901e+06	5.17569e+06	1.23159e+06	2.6196e+06	3.61e+06	2896620	4.17702e+07	3.8874e+07	4.7486e+07
P32598	S. cerevisiae	1	46.8691	8	9.47188e+06	8.83198e+06	7.64219e+06	10407226	1.20526e+07	4385130	7.79773e+06	3.98056e+06	3.36161e+06	4.32737e+06	5.47064e+06	5808269	3.21072e+06	2.37638e+06	3.45855e+06
P32599	S. cerevisiae	1	39.8913	23	2.29668e+07	2.24386e+07	2.05164e+07	2.13814e+07	3.28011e+07	2.92355e+07	5.93723e+06	9.56712e+06	8.1775e+06	5.07045e+06	7.11122e+06	1.13032e+07	1.10598e+07	4238590	4.1072e+06
P32602	S. cerevisiae	1	25.0265	13	7.47497e+06	8060066	1.21659e+07	9.6532e+06	7.91393e+06	1.37465e+07	10389548	1.04364e+06	241169	4205352	1.34628e+06	3.49632e+06	7.9823e+06	0	3.2931e+06
P32604	S. cerevisiae	1	9.48527	14	6.10483e+06	3.00373e+06	830479	1.44845e+06	1482588	8379467	752635	2.30286e+07	1089655	1.50913e+07	12045966	3537424	1287509	1.09312e+07	4.01372e+06
P32608	S. cerevisiae	1	7.73585	23	1.33648e+06	3.91503e+06	1.16754e+06	1.62755e+07	2.01212e+06	1.67755e+06	34994.3	414011	2.1416e+06	2.89206e+06	0	2.1551e+06	1.48281e+06	6.40853e+06	2.77219e+06
P32610	S. cerevisiae	1	8.0241	7	40772199	2577937	6106523	35990848	55037321	7995611	1392752	1.82921e+07	1.99997e+07	1.2492e+07	1297646	6461622	1.41818e+07	883923	1147716
P32611	S. cerevisiae	1	20.3456	16	3.69533e+06	8.62157e+06	2.44792e+06	5.88447e+06	4885733	2426685	1.70462e+07	1.03485e+07	248946	2.27841e+07	3226793	2.75361e+07	610773	4.29175e+07	2.1151e+06
P32614	S. cerevisiae	1	28.244	18	5.86919e+06	5.54933e+06	5.10941e+06	6.91945e+06	2.60056e+07	9.39074e+06	2.62228e+06	1.00154e+08	5.7391e+07	2.60668e+06	4.89366e+06	6.65962e+07	981568	605514	4.89124e+06
P32621	S. cerevisiae	1	6.7102	7	2313155	4115044	1954498	0	2921949	1.96984e+06	0	0	4.19033e+06	0	0	243435	1645440	5.11849e+06	7.31527e+06
P32628	S. cerevisiae	1	42.5278	15	2.49114e+07	23179879	23110452	26823103	2.95524e+07	22262537	7.15046e+06	2.57068e+07	7.31583e+06	9.2098e+06	1.93776e+07	6.76256e+06	6.00283e+06	1.21057e+07	3.94075e+06
P32629	S. cerevisiae	1	9.98666	11	4.86603e+06	986505	3542057	5.11043e+06	1.04367e+08	591173	620063	206188	10663	32835.4	3.56469e+06	28072	1.7653e+06	520917	327119
P32639	S. cerevisiae	1	5.61825	41	3.24909e+07	718453	9091609	2.49037e+06	13595324	55803.7	8.62893e+06	3.07083e+07	64056.8	6.46273e+06	4.2991e+06	1.32368e+07	1.48018e+07	1.98534e+07	8.51428e+06
P32642	S. cerevisiae	1	15.7537	5	1168317	1005108	945299	0	1.75233e+06	1.38019e+06	0	601748	0	0	0	829727	0	6312384	0
P32643	S. cerevisiae	1	4.74404	6	0	1.53044e+06	0	0	0	519998	0	0	0	0	1771408	1.54955e+06	0	739899	0
P32657	S. cerevisiae	1	3.44666	25	0	1.022e+07	283295	9571569	9.87586e+06	7.79631e+06	8.96831e+06	206432	66495.5	3.56512e+07	1.15247e+07	6.63384e+06	5.93109e+07	1.766e+07	6.44077e+07
P32660	S. cerevisiae	1	3.89008	25	2.4089e+07	6.80548e+06	1.45001e+06	7.89638e+06	2.98598e+06	1.02864e+06	4.09955e+06	11842621	414685	1.16131e+07	1.52079e+07	1.56791e+07	2.55759e+07	1.99836e+07	1.28866e+07
P32771	S. cerevisiae	1	28.1883	10	8.08179e+06	6.69732e+06	5.59196e+06	4.1751e+06	4.83201e+06	1.01135e+07	2077972	6.98736e+06	3.58145e+06	2.87886e+06	2.32805e+06	438254	9.29823e+06	3.31712e+06	688240
P32773	S. cerevisiae	1	3.51706	6	0	596294	921580	6.29734e+06	865855	0	0	2.13192e+06	0	220817	573370	7134664	0	283091	1.6455e+06
P32775	S. cerevisiae	1	35.7967	24	3.57677e+07	3.36048e+07	2.85565e+07	5.45347e+07	9.96911e+07	3.37043e+07	2.29221e+07	1.4032e+07	1.20524e+07	1.46658e+07	12044484	1.46396e+07	5486804	1.25498e+07	1.0323e+07
P32781	S. cerevisiae	1	2.12513	1	0	0	0	0	0	0	0	0	0	0	0	411406	0	0	0
P32783	S. cerevisiae	1	3.48044	6	128402	557883	4602604	497184	0	122211	4.17933e+06	1.04133e+06	927331	9.21355e+06	15722974	422282	20993525	11628676	0
P32784	S. cerevisiae	1	3.44037	14	3.31499e+07	6.9652e+07	46287921	46318811	53225072	1158747	2.64924e+08	23917346	2.91681e+07	3.07573e+06	5.31944e+06	3.80875e+07	1.66134e+07	6.96547e+07	5.09663e+07
P32785	S. cerevisiae	1	2.23192	10	2.86494e+06	7.0227e+06	2467715	5.49086e+06	117127	6180007	1.79958e+06	5.40819e+06	0	0	807758	740528	8.31853e+07	1338811	248821
P32787	S. cerevisiae	1	3.11419	10	4.41689e+07	4.8833e+07	3.19623e+07	44066250	5.50966e+07	3.96378e+07	411470	1344498	1195616	63208.9	3.07541e+06	3.12703e+06	0	1.0919e+06	616181
P32790	S. cerevisiae	1	9.18553	9	2.29823e+06	1.58785e+07	1.05563e+07	1.55577e+07	2.34994e+07	1.40406e+06	2330900	1640277	0	1733521	1595381	1649716	7759813	4723316	1376624
P32792	S. cerevisiae	1	3.44587	6	363522	0	0	400333	387144	261293	0	0	0	30176150	42142000	6.04038e+06	764240	27437.5	0
P32794	S. cerevisiae	1	3.61607	11	64980.4	1.54562e+06	2.2154e+06	7367658	1.57403e+06	182070	2.48327e+06	1129841	5946623	4.28617e+06	7355883	1.97516e+07	2.36708e+06	1013257	1.75328e+06
P32795	S. cerevisiae	1	29.2202	16	8.03705e+06	4.07202e+06	6.54213e+06	5.49053e+06	1.41192e+07	8.30324e+06	5.5737e+06	4.61415e+06	1.39169e+06	9.83632e+06	1.05982e+07	1.6312e+07	3.41656e+07	17841153	3.05802e+07
P32796	S. cerevisiae	1	33.688	28	2.97858e+07	3.69857e+07	2.96075e+07	3.56348e+07	4.46414e+07	4.27771e+07	2.83038e+07	1.27018e+07	9.59894e+06	1.3281e+07	1.77548e+07	1.90132e+07	1.09038e+07	3.23031e+07	10407688
P32799	S. cerevisiae	1	25.3142	11	35201922	32699966	18413209	27461333	43255010	37837323	1.35348e+07	13876203	6.47848e+06	10788982	11391470	11166961	10691612	15158798	10651335
P32802/Q04562	S. cerevisiae	2	3.22426	11	0	718459	0	2.6849e+06	2.29608e+06	1.11687e+06	1.23004e+06	3.11609e+07	4411755	6606772	598450	1.9227e+06	3325819	905866	2.61636e+06
P32803	S. cerevisiae	1	7.74433	4	1215248	1.33843e+06	1.13317e+06	1.61516e+06	1.86711e+06	4.62901e+06	903857	713537	515956	440515	0	0	3125570	2332915	0
P32830	S. cerevisiae	1	3.47873	4	0	0	0	0	1806245	0	0	0	0	0	0	1203841	1981375	1544672	0
P32831	S. cerevisiae	1	2.03567	9	5.23381e+06	6068763	5423112	0	2.19235e+06	13726.2	1.99269e+07	1.26261e+07	1.49059e+07	0	1.94552e+06	6.56436e+06	11204405	4.30121e+06	27707592
P32832	S. cerevisiae	1	3.9038	6	568337	2.51834e+07	663204	3042620	961302	677320	0	274328	204650	224538	0	7.65042e+06	959970	0	5119792
P32835	S. cerevisiae	1	40.0894	2	5961788	5041997	4.36918e+06	5510758	110109786	4.00181e+06	0	0	0	0	2304479	2496749	3.15392e+06	0	848469
P32836	S. cerevisiae	1	40.3935	1	18757.5	4009535	3.77918e+06	4746139	5.60948e+06	3.51832e+06	290474	61350.9	200781	0	0	2193191	1774219	0	0
P32843	S. cerevisiae	1	25.9554	33	4.09621e+07	1.80828e+07	1.47613e+07	1.0135e+07	1.53045e+07	1.00925e+07	5.10791e+06	9.1127e+06	3.03279e+06	2.05079e+07	4.85304e+06	2.37157e+07	7.06324e+06	1.342e+07	1.86941e+07
P32849	S. cerevisiae	1	3.52553	21	5.437e+07	1.22432e+07	1.69317e+07	1.16375e+07	12310992	1.08969e+06	7.81809e+06	9155206	2.98589e+06	1.93935e+07	351099	7543549	6323450	1307096	3.83802e+06
P32860	S. cerevisiae	1	35.5076	14	27654051	2.44739e+07	2.37613e+07	1.07823e+07	1.12165e+07	5.10847e+06	5.06628e+06	1447604	2.17518e+06	1.82957e+06	1.18954e+06	2.10244e+06	973762	3.47949e+06	951857
P32861	S. cerevisiae	1	56.4185	19	5.29885e+07	5.70126e+07	4.78139e+07	6.14511e+07	6.55511e+07	5.52368e+07	2.11679e+07	1.49693e+07	9.20933e+06	1.93383e+07	1.77449e+07	1.77206e+07	2.96436e+07	1.93292e+07	2.26944e+07
P32867	S. cerevisiae	1	9.24352	4	12084500	32982.8	0	0	0	214666	0	0	10342.2	0	0	0	0	0	163134
P32874	S. cerevisiae	1	12.9549	37	5722036	1.80165e+07	1.13165e+07	6.24309e+07	19977997	7.97052e+06	9.66943e+07	702096	3.71874e+06	2.20871e+07	4.13271e+06	8.40049e+06	6.18631e+07	1.67134e+07	1.61952e+07
P32875	S. cerevisiae	1	5.73825	9	411104	2.39534e+06	279975	3.3497e+06	548032	324407	311440	1351681	0	15085548	0	0	1840730	600969	1.80907e+06
P32891	S. cerevisiae	1	61.856	23	5.29226e+07	5.80637e+07	3.82594e+07	6.71339e+07	6.73808e+07	4.40869e+07	2.95902e+07	1.23998e+07	8.16722e+06	8.0317e+06	1.50935e+07	8.75019e+07	9.17279e+06	1.63142e+07	1.1894e+07
P32897	S. cerevisiae	1	5.82017	5	1306011	1181408	2.22082e+06	1.56532e+06	4.11739e+06	2817323	0	0	0	0	604133	971747	0	283881	37460.4
P32898	S. cerevisiae	1	25.3129	29	3.64848e+07	4.51722e+07	1.11206e+07	1.10603e+07	3.36117e+07	1.83191e+07	7.81158e+06	2.20593e+06	7.026e+06	4.74792e+06	4.49701e+06	1.1046e+07	1.71245e+06	0	960474
P32901	S. cerevisiae	1	5.48449	6	559364	1.66199e+06	843098	160822	204125	1.82372e+06	253326	0	0	0	547881	2.35484e+06	4818770	0	28964650
P32902	S. cerevisiae	1	6.95073	5	1.73311e+06	1202760	1003727	2.4131e+06	2654095	3.51151e+06	2.4482e+06	851900	1.43548e+06	3.36205e+06	963938	4.04814e+06	483277	4675683	4.8147e+06
P32904	S. cerevisiae	1	17.1746	8	2.17467e+06	3.06025e+06	1.9727e+07	6.08328e+06	5754691	1.8305e+06	1.50693e+07	7.53192e+06	894299	764676	1.26263e+06	1.61908e+06	641946	1.30743e+06	1.08135e+06
P32907	S. cerevisiae	1	5.23528	1	1178446	1.27725e+06	785412	1170737	1.26934e+06	1084274	463214	395926	265396	378846	437003	2861011	5915992	619058	3477569
P32911	S. cerevisiae	1	20.6502	6	3.17691e+06	1.62884e+06	2.75616e+06	5.18349e+06	5.33522e+06	2.36027e+06	482599	1.79668e+06	0	5.39489e+06	1.77841e+06	2.57135e+06	2.55244e+06	3.2477e+06	3.96471e+06
P32913	S. cerevisiae	1	3.65261	14	5.61625e+07	49974361	553201	0	1.0255e+06	0	1.01247e+06	1.90353e+06	0	847738	3.21052e+06	6.15555e+06	38493314	2580171	2.53024e+07
P32915	S. cerevisiae	1	11.5973	10	5738890	6613947	4.9975e+06	6860236	7155403	5.00784e+06	3.00528e+06	2.25934e+06	1.78853e+06	1.82111e+06	0	1660727	818546	424846	801588
P32939	S. cerevisiae	1	9.87362	5	5.88132e+06	3669868	3.31596e+06	5.22751e+06	5.655e+06	5.18047e+06	1.20865e+06	1.76779e+06	1488239	1.46408e+06	1.49777e+06	2.36061e+06	4887674	9.69872e+06	6.433e+06
P33204	S. cerevisiae	1	6.86914	7	788225	1.33991e+06	1.35847e+06	295410	0	1.56752e+06	3.48128e+06	1.30891e+06	540399	1.41138e+06	1.31409e+06	1.11345e+06	1.29402e+06	1.33385e+07	1.03394e+08
P33297	S. cerevisiae	1	25.2317	23	1.61446e+07	1.43964e+07	23621761	14108591	2.54549e+07	2.23592e+07	1.04494e+07	3.00244e+07	5.78639e+06	3.38375e+07	3.49377e+07	4.64556e+07	1.5916e+07	8.82105e+06	7.20377e+06
P33298	S. cerevisiae	1	11.8774	11	2.85866e+06	5.62204e+06	4876752	5940390	10677454	9635189	4.9934e+06	1961668	3.54097e+06	13039628	5802194	3.31024e+06	1.71942e+07	1.94025e+06	2.2145e+06
P33299	S. cerevisiae	1	46.4213	24	3.63108e+07	4.18628e+07	4.28131e+07	4.71961e+07	2.88802e+07	3.86357e+07	1.39878e+07	8.52782e+06	5.14324e+06	3.62224e+06	9.25956e+06	5.1942e+07	3.89747e+06	2.59361e+07	1.72683e+07
P33302	S. cerevisiae	1	3.37994	12	4052703	2.24661e+06	0	5.98468e+06	296723	9553864	0	0	0	2.29582e+06	727615	1752264	0	355417	1438322
P33303	S. cerevisiae	1	48.2775	13	5.90295e+07	4.94353e+07	4.64397e+07	61602080	68688674	3.85523e+07	25072373	1.40245e+07	1.44443e+07	1.36828e+07	1.36649e+07	16169418	1.10231e+07	1.07527e+07	9.79483e+06
P33306	S. cerevisiae	1	3.5042	14	952789	709500	2.03734e+06	0	0	0	1.70958e+06	0	0	4.2103e+06	3.8442e+06	5.29145e+06	9.22349e+06	2.4029e+06	7.74892e+06
P33307	S. cerevisiae	1	6.15068	10	983514	725511	676228	1.84962e+06	2.07763e+06	1.02347e+06	0	330224	183076	39676192	37893.6	4409087	1493307	1.58536e+07	1.2294e+07
P33309	S. cerevisiae	1	3.58447	11	1.09709e+07	864576	1.31642e+07	972218	12094938	0	2.06018e+06	2.78881e+06	1.07517e+07	7.88609e+06	2498876	1499714	6.68953e+06	5216072	0
P33310	S. cerevisiae	1	3.64315	8	1.80139e+06	155736	170250	384382	190050	0	0	203566	2430316	134843	0	1314919	2793913	0	2022740
P33311	S. cerevisiae	1	3.01257	19	7.11231e+06	141604	304821	1.2216e+07	232698	4.76023e+06	1.30424e+07	0	830684	7396702	2.01761e+06	1.24624e+07	0	3705795	4631938
P33315	S. cerevisiae	1	8.14561	8	934037	902027	16666620	723422	1216418	207345	1.93958e+07	10520390	0	0	0	567221	159977	15027540	0
P33324	S. cerevisiae	1	3.23158	6	707226	2.81134e+06	653532	765521	3941414	622310	591373	1.64246e+06	5.75209e+06	767653	0	802657	3375433	0	0
P33327	S. cerevisiae	1	93.1265	54	1.57673e+08	1.60007e+08	1.18584e+08	1.77125e+08	1.77424e+08	1.57941e+08	1.03849e+08	6.45336e+07	7.87049e+07	9.99788e+07	7.42565e+07	7.45652e+07	7.00011e+07	5.22598e+07	4.68173e+07
P33328	S. cerevisiae	1	6.33449	7	7.57511e+06	0	3.3743e+06	523747	5306000	4716724	6695479	5.09524e+06	1430803	3.30244e+06	1.84939e+07	4.85908e+06	3415770	3.66635e+06	1193337
P33330	S. cerevisiae	1	18.0628	10	1.38306e+07	1.25197e+07	1.11274e+07	1.34838e+07	14369600	6.23489e+06	3.65961e+06	4.55035e+06	2.54504e+06	2.47405e+06	3.09203e+06	3.49264e+06	1.25719e+06	6.2542e+06	3.4627e+06
P33331	S. cerevisiae	1	21.6844	5	2.88612e+07	3.84369e+07	2.31941e+07	2.04413e+07	3.39104e+07	30510913	19756136	1.28764e+07	13492752	7639934	7.87924e+06	9.7444e+06	7973176	6.25452e+06	7.24729e+06
P33332	S. cerevisiae	1	3.42127	19	4144760	2.06869e+07	2.28649e+07	1548090	2.39059e+07	1254707	3.38314e+06	1190983	156514	0	7.19211e+06	4.24698e+07	1.10898e+07	35943.6	1005521
P33333	S. cerevisiae	1	2.14066	6	1.1195e+06	882687	812571	3.5547e+06	1.22923e+06	943142	1.28002e+06	311024	1.56191e+06	0	184354	22698020	1160841	0	0
P33334	S. cerevisiae	1	3.59216	47	3.06382e+07	6.65453e+06	5.11518e+06	2.93219e+07	5.37754e+07	6.25482e+07	4.38009e+06	2.75934e+07	2.39283e+07	4.51415e+07	5.17589e+06	1.20803e+07	5.07224e+07	1.96834e+07	4.97394e+07
P33338	S. cerevisiae	1	21.0518	23	1.79619e+07	1.60015e+07	5.07624e+06	6.72603e+06	2.36853e+07	7.27543e+06	344549	35674735	348245	1.21004e+06	301564	1.58635e+07	3.69655e+06	1.41274e+07	1.94356e+06
P33399	S. cerevisiae	1	3.73519	5	2905821	2.1555e+06	1.34628e+06	1413926	1.16562e+06	2.14473e+06	429439	10169100	0	0	4.05642e+06	2864759	0	11678	0
P33401	S. cerevisiae	1	34.7484	10	2.43882e+07	1.74128e+06	588918	1.93472e+06	3.79655e+06	2.94451e+06	4.12856e+06	2.37575e+06	1.96875e+06	0	1864881	4.21206e+06	7260445	4.91312e+06	4141273
P33416	S. cerevisiae	1	68.6379	43	4.31649e+07	40871402	3.6097e+07	9.44722e+07	6.17108e+07	4.41432e+07	2.4137e+07	26079052	1.45098e+07	1.23452e+07	1.42858e+07	2.04842e+07	2.61287e+07	2.71812e+07	1.52439e+07
P33421	S. cerevisiae	1	13.4084	7	48421072	46589221	70202102	54840002	102475470	45262920	21574338	15401082	18984531	1.90483e+07	13845938	13286945	2.1779e+07	1.01625e+07	1.04577e+07
P33442	S. cerevisiae	1	47.3686	9	51827467	54759132	42516328	46010186	5.9137e+07	47326692	2.65359e+07	18298769	18020258	2.0654e+07	1.85862e+07	22010275	1.83394e+07	16604964	20072034
P33734	S. cerevisiae	1	6.21637	15	9848464	2121630	1148383	3833171	2.00419e+06	892873	2.5783e+06	7.01582e+06	2.54251e+06	2.731e+06	1570340	9.38115e+06	9.05603e+06	6084872	448016
P33755	S. cerevisiae	1	7.60115	9	3.00647e+06	8.63554e+06	2.9564e+06	6.45589e+06	4.02884e+06	1.05478e+06	473386	1.33897e+06	2.68112e+06	0	982546	1.49076e+06	690888	0	0
P33757	S. cerevisiae	1	3.42653	8	956110	0	0	7.63151e+06	2.77095e+06	10714344	0	0	8938307	3.1391e+06	2.12856e+06	841484	1908344	0	1817636
P33759	S. cerevisiae	1	5.11501	14	6.41962e+07	7.96353e+06	1721210	23379399	1.86085e+07	5560813	2.45709e+07	2.82997e+06	3.14065e+06	2.08777e+07	790114	2.99995e+06	2.42772e+07	789798	3.12834e+07
P33767	S. cerevisiae	1	17.1509	6	1.93716e+06	1.8195e+06	1442164	4.74924e+06	2.99352e+06	1.48291e+06	231020	0	685672	0	266426	762330	0	0	0
P33775	S. cerevisiae	1	5.40258	14	770318	472087	9.99517e+06	769296	1.52687e+07	1.49257e+07	2.61685e+06	1.94775e+06	2.33201e+06	3.78991e+06	6.31392e+06	1.62327e+06	2.34814e+06	3.17681e+06	6.60211e+06
P33892	S. cerevisiae	1	25.517	56	1.56939e+07	3.22074e+06	1.52755e+07	2.24267e+07	2.48818e+07	1.68346e+07	1.09115e+08	3.9775e+07	5.975e+07	6.01031e+07	4.611e+07	4.00043e+07	6.69185e+06	2.23029e+07	9.55397e+06
P34087	S. cerevisiae	1	12.6978	3	1046667	1.06398e+06	821212	1249102	1248343	905892	695034	0	0	0	0	962044	8036051	0	0
P34110	S. cerevisiae	1	3.59216	14	718955	1.28483e+06	2.54887e+06	1319888	0	2355899	300723	372570	253858	2.79611e+06	7.31457e+06	7.04789e+06	20300274	0	4220388
P34160	S. cerevisiae	1	10.5612	22	6.54164e+06	3.38813e+07	1.00256e+07	7.77484e+06	1.26826e+07	3.7325e+07	2.22085e+06	949134	1.35383e+06	2.40524e+06	2.39391e+06	3.4646e+06	1.25349e+06	1.36258e+06	2.36418e+06
P34162	S. cerevisiae	1	3.46611	5	84520.6	1938364	0	0	109973200	257056	0	0	0	0	0	0	6145798	0	0
P34167	S. cerevisiae	1	23.2987	20	1.39583e+07	9.28496e+06	7.444e+06	8.55523e+06	1.07562e+07	1.02695e+07	2.70293e+06	2.41039e+06	3148739	1.8992e+06	2.53269e+06	5.62171e+06	1.18292e+06	0	95425.4
P34216	S. cerevisiae	1	61.4626	28	1.09929e+07	8.02112e+06	5.72418e+06	1.25609e+07	2.87996e+07	9.45023e+06	2.09397e+07	1.74732e+07	9.47719e+06	1.29016e+07	1.37573e+07	1.62703e+07	5.0627e+07	1.89683e+07	2.68901e+07
P34218	S. cerevisiae	1	3.48301	18	372395	499069	10597.4	82067.8	4198313	1.79053e+06	4.12916e+07	33719120	2.01536e+07	8.04853e+07	8539850	1.12268e+06	8.19944e+07	2.57616e+07	6.7888e+07
P34221	S. cerevisiae	1	6.73867	8	4.68645e+06	6472493	8856762	4.8267e+06	8382028	7.01356e+06	1.35733e+06	0	17490.4	409969	2.62159e+06	394852	0	334669	1758675
P34222	S. cerevisiae	1	3.68665	2	809460	502689	505612	0	683138	2279716	607047	0	55093.7	0	0	0	0	0	0
P34223	S. cerevisiae	1	18.0348	11	6.12533e+06	3.69676e+06	4.74801e+06	3595065	1.36237e+07	6.94296e+06	3.98818e+06	5.00829e+06	3.85528e+06	1.96874e+06	2.59408e+06	6.5598e+06	890445	776598	1.01053e+06
P34227	S. cerevisiae	1	36.6514	11	102643482	8.31725e+07	6.10119e+07	105192930	140067060	8.74295e+07	41962742	42676633	2.45654e+07	7.48599e+07	30617319	39023225	101747767	27116754	34731328
P34228	S. cerevisiae	1	3.42352	14	16006430	14106890	19749601	15593600	18198418	15278360	9.13211e+06	6.4261e+06	4.25871e+06	3.99074e+06	4.11308e+06	7.82013e+06	5.27422e+06	2893080	4.81875e+06
P34230	S. cerevisiae	1	6.00285	13	4.85957e+06	6.97624e+06	1873745	3155416	2.84564e+06	0	1.73395e+06	1656112	1.8337e+06	273422	432506	485675	5129060	11165696	4.65804e+06
P34231	S. cerevisiae	1	15.356	10	6739646	5.14249e+06	3480323	19568249	10189624	8132861	6.9392e+06	6.01643e+06	5.1524e+06	5.33503e+06	4.09832e+06	9.5461e+06	2.39657e+07	2.93439e+06	2.88093e+06
P34237	S. cerevisiae	1	7.01265	17	2.9441e+07	135712	1.64948e+07	7.82742e+06	3.98212e+06	32555880	1.05317e+07	1711286	0	1.45081e+07	5534858	1.72606e+07	3317029	0	116748
P34241	S. cerevisiae	1	6.91491	28	6556034	47017089	2.72478e+06	1.2769e+06	2.9499e+06	4.25388e+07	2.83447e+07	1298596	9778.98	5.04955e+06	2.93706e+07	18628097	2055703	398828	4.03611e+07
P34248	S. cerevisiae	1	7.50403	10	0	0	0	0	697296	0	5.14569e+06	795812	302257	9841130	4345511	290018	4852045	0	5601996
P34730	S. cerevisiae	1	87.4958	6	6.7997e+07	63011914	69575863	71788250	80585520	96679691	20256098	24487098	11170089	1.54466e+07	19453780	1.36991e+07	11778142	17494945	11791462
P34760	S. cerevisiae	1	61.0854	15	1.57398e+08	1.2294e+08	1.16206e+08	1.58632e+08	1.73134e+08	1.39794e+08	1.10879e+08	8.39305e+07	5.17579e+07	6.67562e+07	8.87047e+07	9.46118e+07	7.5594e+07	9.8933e+07	87575736
P35172	S. cerevisiae	1	4.84425	7	2654678	378612	1.14859e+06	1.27552e+07	3.40469e+06	4.24097e+06	0	22518	1539887	0	657574	0	0	0	0
P35176	S. cerevisiae	1	7.60512	2	5.01188e+06	4.30037e+06	3.21095e+06	5.93863e+06	4806776	4751835	0	497687	0	641439	0	394005	0	0	0
P35179	S. cerevisiae	1	4.0744	5	10709960	9982062	8488391	22391890	26114000	8.83454e+06	5457503	4337593	3.69412e+06	0	8052709	0	0	593849	2057985
P35180	S. cerevisiae	1	10.3056	5	3.6787e+06	6.30152e+06	5.24969e+06	3443012	3916736	5.5418e+06	1.62053e+06	1.19794e+06	776844	1135685	801328	1.1222e+06	663379	586949	667941
P35187/P38292/Q04632	S. cerevisiae	3	2.64948	48	1.12342e+07	4.33461e+06	1.67516e+07	5.64008e+07	2.07532e+07	4.91609e+06	2949119	3.25091e+07	1.01594e+06	3.93141e+07	17923022	49262266	2.15525e+07	5.98219e+06	5.45686e+06
P35189	S. cerevisiae	1	7.49716	4	3.51187e+06	2463874	1022659	1458044	1562854	2420884	1.82463e+06	1.76367e+06	1.17371e+06	0	440334	473428	5182616	500485	0
P35191	S. cerevisiae	1	8.6974	18	2.16938e+06	1.55942e+07	3.81537e+07	4.18266e+07	3.28887e+06	3.8805e+07	2.96398e+06	592628	1.42007e+06	206604	2.91366e+06	2726608	898562	3.37237e+06	2.6972e+06
P35197	S. cerevisiae	1	34.026	19	5.33037e+06	4.29522e+07	1.13562e+07	1.5052e+07	3.78608e+06	1.46061e+06	4.48441e+06	1.6434e+06	1.27058e+06	7.1374e+06	5.19903e+06	2.55367e+07	183252	2.17246e+06	246419
P35200	S. cerevisiae	1	2.33542	8	1548251	0	3173016	20956530	5371606	1.58403e+06	0	0	3264695	0	142747	221180	0	9983777	1.00098e+07
P35202	S. cerevisiae	1	3.41607	3	18420.6	71927	0	60505.8	0	0	0	0	0	0	0	4031216	0	81548.1	942038
P35203	S. cerevisiae	1	3.45953	5	0	0	122514	0	0	743636	0	369154	426948	1581544	1413317	1.75234e+06	2.52533e+06	397337	2.61138e+06
P35207	S. cerevisiae	1	2.13663	28	319563	3.09125e+06	519128	6.1092e+07	1.23565e+06	2064288	3.04221e+07	2.62859e+06	2.66959e+07	1.15072e+07	1.43772e+06	8.12136e+06	2.72139e+07	8.98511e+06	7.42061e+06
P35691	S. cerevisiae	1	40.8541	13	9.61705e+07	9.3415e+07	8.14376e+07	1.04296e+08	1.53013e+08	9.51866e+07	7.52961e+07	5.38075e+07	3.22871e+07	5.23461e+07	46542735	5.67714e+07	4.49386e+07	3.01286e+07	3.29817e+07
P35719	S. cerevisiae	1	17.1626	18	2.51847e+07	30562427	24190796	1.91071e+07	3.38069e+07	2.35592e+07	2.41813e+07	21409866	4.47184e+07	1.46178e+07	1.34302e+07	28079961	1.45154e+07	1.23044e+07	1.19882e+07
P35723	S. cerevisiae	1	14.1567	5	9.40321e+07	88647274	75773671	95330830	118157630	77619232	861284	767826	1058295	5.39218e+06	2.50876e+06	3.24729e+06	1.74995e+06	1049704	2.67063e+06
P35732	S. cerevisiae	1	13.8793	12	1.15889e+07	8.64312e+06	6.77996e+06	12724964	1.49601e+07	9237730	5.05044e+06	1.42695e+06	5.38399e+06	3.50134e+06	3174015	1.96587e+06	1.18693e+06	5.4875e+06	6.27507e+07
P35817	S. cerevisiae	1	3.46528	18	6.2378e+07	1.70511e+07	4.64466e+06	5.23228e+06	1.23133e+07	5.21826e+06	0	349171	0	3779280	1.49415e+06	0	2.0032e+07	6.15685e+06	3.4256e+06
P35844	S. cerevisiae	1	25.3733	16	2.21023e+07	20583455	1.98472e+07	2.32696e+07	24998285	19919883	4.26875e+06	5.93154e+06	1.46923e+06	1.69467e+06	4.46327e+06	4.36456e+06	6.8831e+06	9.48908e+06	1.22291e+07
P35845	S. cerevisiae	1	3.58338	17	3347825	2.84674e+06	2.1974e+06	4.5743e+06	6.99035e+06	3.72083e+06	2.95604e+06	9647365	0	0	2.96e+06	0	1492710	2.76912e+06	999393
P35996	S. cerevisiae	1	3.04511	7	1068907	0	0	4962903	2.12634e+06	5115653	2.46113e+06	868199	0	2.3369e+06	0	949354	2588953	2.67577e+06	3.96757e+06
P35997/P38711	S. cerevisiae	2	16.2807	9	132120705	139545275	116040405	145442824	164398651	137073975	7.62954e+07	86176092	43468379	67183511	5.58086e+07	6.82572e+07	63654129	6.06019e+07	4.66132e+07
P36000	S. cerevisiae	1	10.9825	16	1199784	1.20925e+07	3.78207e+06	1.31324e+07	1.72242e+07	2.06443e+06	32184374	17577700	3.48742e+06	5.85519e+06	1.81073e+07	1.24598e+07	7747950	1.84458e+07	1.55988e+07
P36007	S. cerevisiae	1	3.41533	9	96686.3	492225	9.40544e+06	738609	1021527	970743	0	9850688	357720	2818548	1837895	2606165	181887	588889	606128
P36008	S. cerevisiae	1	51.5131	20	4.93747e+07	1.23711e+08	3.87831e+07	7.26603e+07	8.02346e+07	4.94455e+07	6.68472e+07	6.14232e+07	2.32572e+07	1.50279e+07	4.02229e+07	1.95656e+07	46563168	1.31299e+07	1.26449e+07
P36010	S. cerevisiae	1	56.2248	19	1.76627e+08	1.60501e+08	1.36461e+08	1.82074e+08	2.25066e+08	1.75112e+08	7.35744e+07	5.27177e+07	3.54529e+07	9.43364e+07	5.65451e+07	7.79582e+07	5.21489e+07	4.42532e+07	7.32694e+07
P36013	S. cerevisiae	1	29.0206	17	5.40238e+06	7.11265e+06	3.64209e+06	6.23917e+06	6.86769e+06	2.78907e+06	2.44632e+06	2.93256e+06	344443	698506	1.44071e+06	6.58725e+06	7.15313e+06	450488	386279
P36015	S. cerevisiae	1	44.1876	16	2.559e+07	2.18789e+07	1.82586e+07	1.19229e+07	1.76727e+07	2.01179e+07	8.21843e+06	6.41948e+06	6.67992e+06	8.57961e+06	8.01928e+06	7.40139e+06	3.54825e+06	1.82301e+06	2.6152e+06
P36016	S. cerevisiae	1	4.57218	13	2.85253e+07	4816554	1655298	331967	2507556	2.10906e+06	378166	4.42904e+06	1.8324e+07	9046414	5.25487e+06	2.10696e+06	4456985	9407510	6.62795e+06
P36017	S. cerevisiae	1	18.8246	7	3093005	2685290	3.40863e+06	3100760	3605614	6.24956e+06	2.53597e+06	1.10388e+06	1.65252e+06	0	996078	110874	0	84211.8	0
P36018	S. cerevisiae	1	16.7591	5	4.09164e+06	3941128	1699008	69354001	5186921	12062493	5.32255e+06	46367771	2449797	3392041	3662430	2315510	3.20565e+06	1.53909e+06	2747473
P36019	S. cerevisiae	1	4.94509	5	253754	204051	0	252387	267369	259352	0	16697089	0	12109180	1.54443e+07	26424.5	5873150	0	0
P36022	S. cerevisiae	1	3.57585	54	3.85534e+07	7.57351e+07	2.85109e+07	2.47527e+06	7.66237e+06	4.49583e+07	8.35751e+06	6.39898e+07	42706456	6.60857e+07	5.98271e+07	6.6731e+07	6.63693e+07	4.77991e+07	7.26045e+07
P36024	S. cerevisiae	1	2.41961	4	733084	4025315	0	59968474	0	0	0	0	0	880741	5611412	0	0	0	0
P36035	S. cerevisiae	1	21.374	14	45836233	4.54579e+07	3.24905e+07	3.90974e+07	49319254	38510414	1.61836e+07	1.21183e+07	1.15815e+07	8.49933e+06	1.11827e+07	1.38502e+07	7.09218e+06	5.68565e+06	8.99899e+06
P36037	S. cerevisiae	1	4.74412	15	657389	2.01219e+08	1.23321e+07	2.3461e+08	4.61628e+06	5.99947e+06	4.42821e+06	4.1742e+06	7.35779e+06	9.10986e+06	1.47672e+07	129464	3.08255e+07	22403213	8.68249e+07
P36038	S. cerevisiae	1	3.46281	7	0	0	0	394835	1482586	294241	28802.7	8.6448e+06	0	0	3328717	0	240074	436102	5.34139e+06
P36046	S. cerevisiae	1	14.4481	19	6.37901e+07	1.93394e+07	2.31729e+07	1.61425e+07	2.18945e+07	1.74544e+07	1.04617e+07	7.04284e+06	3.38647e+06	1.63801e+07	1.11331e+07	5.71927e+06	5.77802e+07	1.97698e+07	1.40714e+07
P36047	S. cerevisiae	1	11.1634	8	4.84496e+06	6164927	4.48014e+06	9600330	4634654	4290492	2150673	2.18413e+06	1299865	767488	0	1461348	0	39660980	0
P36048	S. cerevisiae	1	7.09304	19	1.57815e+06	7.91595e+06	1.60997e+06	3.25737e+06	1.73676e+07	2.99122e+06	12592286	8.04113e+06	6595179	14719109	4894329	11540753	8.27745e+06	4.271e+06	2.04378e+06
P36051	S. cerevisiae	1	6.57333	9	568785	3.16129e+06	1.53157e+06	6.66505e+06	3.99064e+06	1.27188e+06	1.16098e+06	1.1878e+07	3.92656e+06	1129109	1204309	8.5156e+06	0	389269	0
P36053	S. cerevisiae	1	3.49702	1	0	0	0	12182820	0	752115	0	0	0	0	0	0	0	0	0
P36059	S. cerevisiae	1	6.55949	14	3.54269e+06	320398	3.49693e+06	5.73779e+06	559906	1.49754e+06	9.49288e+06	4118110	516333	7.64637e+06	8376090	3221432	18976614	1.35823e+07	6041099
P36060	S. cerevisiae	1	41.265	19	1.64572e+08	1.53445e+08	1.11375e+08	1.70943e+08	1.53813e+08	1.39304e+08	6.59652e+07	5.76757e+07	5.59365e+07	3.83278e+07	4.12831e+07	4.80791e+07	3.73444e+07	3.25784e+07	3.60895e+07
P36064	S. cerevisiae	1	5.27493	5	1850259	665252	933205	1057154	2525077	765533	0	2703705	0	0	0	0	231851	0	0
P36088	S. cerevisiae	1	3.51799	1	1656786	956799	875938	2105872	1487112	872942	0	0	0	26277.5	0	0	0	0	0
P36096	S. cerevisiae	1	3.41978	6	1025613	0	0	0	4848923	903250	6296472	0	0	0	976074	1.20074e+06	1890452	951840	1048882
P36101	S. cerevisiae	1	2.4396	11	7.16574e+06	4.64484e+06	2.66118e+06	856197	915011	5.94952e+06	4350419	1130631	0	2.09103e+06	1888927	1.26628e+06	0	0	1.60726e+06
P36102	S. cerevisiae	1	3.48301	11	14028.1	0	620605	3.969e+07	2.06952e+07	1.76035e+07	3283443	449860	1.05108e+07	14041521	6946067	6799143	8876640	5.91968e+06	4022298
P36104	S. cerevisiae	1	2.49528	2	300001	0	202133	392440	455496	0	0	0	0	0	7019526	0	0	0	0
P36105	S. cerevisiae	1	38.2883	1	1.68343e+07	1.45701e+07	1.88962e+07	2.44863e+07	1.64973e+07	1.53491e+07	1.01072e+07	5.30851e+06	2091650	3.55589e+06	1.96393e+06	2370048	2214111	1.99338e+06	2.06613e+06
P36108	S. cerevisiae	1	3.96485	6	749200	973358	0	1102328	1.13011e+06	1.5609e+06	1217012	0	0	0	128510	4400771	7944114	7192497	4.66737e+06
P36112	S. cerevisiae	1	49.7654	25	7.26564e+06	8.86111e+06	3.64637e+06	1.0968e+07	1.18794e+07	3.94372e+06	1.93518e+07	5.10556e+06	3.10702e+06	2.19341e+06	2.11079e+06	14287041	646858	2.14108e+06	4049310
P36114	S. cerevisiae	1	13.7533	18	12748835	8.02575e+06	1.14741e+07	1.9445e+07	18786835	12764331	7.65169e+06	5.23306e+07	4.50823e+06	3.56769e+06	0	588184	518947	5.59367e+07	552310
P36122	S. cerevisiae	1	9.08012	13	1014314	767475	1.95131e+06	0	1327987	639819	1.202e+07	594965	1890108	1.90788e+07	1.152e+06	392181	16298.6	0	3648319
P36123	S. cerevisiae	1	3.43316	8	0	0	0	1511720	2.19443e+06	0	343300	432604	0	206063	3.29707e+06	1866359	2161956	0	7732175
P36126	S. cerevisiae	1	3.48301	26	4.95054e+06	3.4323e+06	1.10627e+06	1082041	4456292	1029305	356161	1.69831e+06	4.32904e+06	1.43026e+06	4.38778e+07	6.07656e+06	2.10173e+06	2.10489e+07	1.91493e+07
P36132	S. cerevisiae	1	2.97698	7	2.5218e+06	1.75451e+06	1594470	2041072	2519441	5.20961e+06	1.52251e+06	447059	0	925490	6657308	0	0	0	0
P36136	S. cerevisiae	1	7.45325	6	1331384	2.82337e+06	1.84017e+06	706745	3.18465e+06	1.24081e+06	1.9173e+07	1.43004e+06	1.55324e+06	1.34482e+06	1.0312e+07	0	4.45964e+06	161639	218027
P36139	S. cerevisiae	1	45.0301	17	4.93904e+07	2.8981e+07	3.07619e+07	1.04012e+08	4.01369e+07	2.87013e+07	1.70406e+07	1.00892e+07	1.22681e+07	2.51519e+07	1.58125e+07	1.70671e+07	1.44157e+07	1.0764e+07	1.27005e+07
P36141	S. cerevisiae	1	3.97365	5	7801750	4786228	1207103	9426720	1.13003e+07	8.70973e+06	1.33778e+06	4.33088e+06	0	1.74722e+07	1.65842e+07	2.30372e+07	0	1.86634e+07	25564123
P36145/Q12496	S. cerevisiae	2	2.15348	22	1662757	4206131	4328776	7.74956e+06	2.65187e+06	6.75485e+06	2738772	3.25231e+06	1.92745e+06	2.3691e+06	6.67573e+06	3.20163e+06	478736	199424	2.60197e+06
P36148	S. cerevisiae	1	18.7009	18	3.1848e+06	6.08463e+06	7.38681e+06	5.97366e+06	6.16221e+06	5.7569e+06	755219	2.72004e+06	1.65449e+07	798475	1.97476e+06	2.43801e+06	2.03527e+07	0	1.22818e+06
P36149	S. cerevisiae	1	3.48129	6	806170	0	0	308967	15787340	18979060	0	841649	7.64803e+06	1.30507e+07	0	541651	1247749	231230	0
P36151	S. cerevisiae	1	3.42257	3	1534172	0	1200000	1792915	2.19308e+06	1654441	6344945	0	0	0	0	0	0	0	0
P36152	S. cerevisiae	1	3.58875	8	5.03591e+07	4.48166e+07	33173986	5.50716e+07	51260392	5.2314e+06	21680621	5200414	1.55976e+06	6209847	5349694	1707887	636081	3154466	0
P36154	S. cerevisiae	1	3.43286	4	5563835	1858631	4551653	5661015	7004895	1523570	1.41953e+06	1.7952e+06	1.04114e+06	3830579	1.48378e+06	1404662	1299095	861983	1088722
P36156	S. cerevisiae	1	5.72085	14	2721589	1.4751e+07	0	2.10325e+07	7.46464e+06	1038569	4.39067e+06	3.09067e+06	818497	7.33438e+06	913257	1.96028e+06	3.96443e+06	1.60099e+06	5.57917e+06
P36163	S. cerevisiae	1	3.5024	6	765226	530784	0	0	924563	4114046	1096912	238667	0	0	1.47527e+06	70468.6	0	20977.5	65015.4
P36169	S. cerevisiae	1	3.54996	4	13669.4	0	0	0	0	0	5312766	5449971	215412	11015320	4977780	10415366	3.4684e+06	8983387	1914984
P36421	S. cerevisiae	1	13.5581	16	12152479	10432930	11100330	1.77349e+07	1.52408e+07	1.55248e+07	8.43526e+06	3923765	3.37984e+06	1.6816e+07	3.70713e+06	9.79256e+06	3.78661e+07	3.16985e+06	7.74872e+06
P36516	S. cerevisiae	1	3.73392	14	0	3.26985e+07	23249540	2222667	4.506e+06	10483988	0	11518190	135716	3444433	7.52547e+06	9.30272e+06	0	10059789	1.88988e+07
P36517	S. cerevisiae	1	2.98672	10	766363	437926	1432606	1.17659e+07	1342035	1.05561e+06	2872442	2203097	8.18136e+06	432215	3.08085e+06	3016476	16449730	0	5328815
P36520	S. cerevisiae	1	3.25861	16	6.79955e+06	3.01261e+07	7.93911e+06	9.09199e+06	4.16126e+06	1.4206e+06	6.62856e+06	373733	2.48161e+07	330741	394714	65285872	97913032	9109659	84812602
P36521	S. cerevisiae	1	7.24274	11	708866	2.85383e+06	284250	735155	630041	1.07096e+06	7791671	30866181	1.87488e+06	57760	1738206	903666	0	55258.9	23159
P36523	S. cerevisiae	1	3.46803	7	6.53627e+06	1.5164e+06	1.92456e+06	6000287	3.58915e+06	1.54206e+06	156287	1.48353e+06	945538	0	936239	596561	360503	0	425068
P36525	S. cerevisiae	1	4.40049	13	1.13455e+07	1.12698e+07	9.96893e+06	448264	2.65674e+06	1.46748e+06	0	34520.6	510842	9.23459e+06	1.96667e+06	548062	0	1.90954e+06	0
P36526	S. cerevisiae	1	3.42283	4	724322	632995	501187	7.01148e+06	809911	692963	284126	205752	201840	227940	86744.4	109218	0	0	2969094
P36527	S. cerevisiae	1	3.18276	11	696683	7.09254e+06	480427	7.28584e+06	2.40569e+06	1.38693e+06	1138304	1.63211e+07	4.58686e+06	1.72178e+07	2232660	1.12504e+06	2.94793e+06	0	2604121
P36528	S. cerevisiae	1	8.17449	14	2.36237e+06	4.85673e+06	6.56896e+06	1.69525e+06	994155	366913	0	2471767	0	6459760	277340	1.41305e+06	2.14587e+06	1.66991e+06	1.26085e+07
P36531	S. cerevisiae	1	3.97149	6	3583556	1070599	1.75821e+06	1296507	1279790	1046398	1.08013e+06	407066	455804	1.21432e+07	10580480	0	40278952	17246740	6.33755e+07
P36534	S. cerevisiae	1	7.1193	16	2.98233e+06	3.1535e+06	2.98672e+06	1466511	3.46718e+06	11716604	969606	461416	590780	5.25313e+06	1.76809e+06	651748	1.22874e+07	8.56682e+06	9.54428e+06
P36775	S. cerevisiae	1	49.6036	41	4.193e+07	4.84996e+07	2.98128e+07	3.67979e+07	4.22688e+07	3.54352e+07	1.93835e+07	2.87819e+07	1.56963e+07	1.97041e+07	3.35451e+06	1.96217e+07	2.20466e+07	5.55723e+06	6.3099e+06
P37012	S. cerevisiae	1	60.2999	21	3.65067e+07	3.02083e+07	2.31005e+07	4.60405e+07	5.17941e+07	3.27899e+07	2.93581e+07	1.31501e+07	13994147	8.86896e+06	1.54249e+07	2.39004e+07	1.49678e+07	8.88707e+06	1.06028e+07
P37020	S. cerevisiae	1	3.47195	10	2.68013e+06	0	0	0	0	0	5520387	1087601	77907	6.34533e+06	0	0	1.8303e+06	2.89694e+06	908550
P37254	S. cerevisiae	1	2.18509	7	4376644	4263040	5549743	4844921	6651685	4065018	2983202	4.59518e+06	1225091	930356	0	0	0	430582	79300.5
P37262	S. cerevisiae	1	18.8385	5	3.11645e+06	0	0	1207260	1354692	0	0	175198	1.49193e+06	303559	0	1.13908e+06	688953	2258249	2722361
P37267	S. cerevisiae	1	2.15283	7	3026725	4.84577e+06	2437977	3567112	4.10595e+06	3175030	1.3254e+07	2.68867e+06	2.71475e+06	2541711	2694954	3.57123e+06	9.13118e+06	660132	5452845
P37291	S. cerevisiae	1	109.032	32	2.55619e+08	2.36453e+08	1.79368e+08	2.52099e+08	2.54652e+08	2.0988e+08	1.5134e+08	9.67082e+07	7.10774e+07	6.23665e+07	6.74618e+07	9.13134e+07	6.11459e+07	5.86428e+07	7.03137e+07
P37292	S. cerevisiae	1	32.1354	16	7.63755e+07	3.42614e+07	1.93317e+07	3.20627e+07	2.8382e+07	7.46344e+07	1.71663e+07	2.10992e+07	1.29044e+07	1.03499e+07	9.12011e+06	9.28433e+06	9.01212e+06	1.06748e+07	2826470
P37293	S. cerevisiae	1	3.17903	8	461973	0	35703.8	0	241291	1472305	3.79209e+06	249856	440684	0	0	943483	0	0	2081811
P37296	S. cerevisiae	1	3.51893	12	889458	2327096	3.66576e+06	0	665608	48177312	8.70278e+06	0	0	12289456	1911876	0	0	10314380	0
P37298	S. cerevisiae	1	28.1086	7	3.19736e+07	2.96663e+07	1.83372e+07	2.72681e+07	24740780	2.3215e+07	15804101	8.42542e+06	7.67616e+06	9.82167e+06	6.46766e+06	7.3348e+06	6.20737e+06	6.62097e+06	7.48178e+06
P37299	S. cerevisiae	1	11.9019	7	41087595	2.55654e+07	24515273	39814641	44634694	37025157	42005652	1.15244e+07	10283562	1.97929e+07	7.27489e+06	14372598	1.59502e+07	9.81452e+06	1.00951e+07
P37302	S. cerevisiae	1	32.7432	19	8.04232e+07	5.88142e+07	4.04848e+07	6.19007e+07	68346179	7.27506e+07	7.68715e+07	2.96569e+07	2.53102e+07	2.8229e+07	1.85468e+07	2.54482e+07	1.81363e+07	1.83829e+07	2.20146e+07
P37898	S. cerevisiae	1	26.8234	17	6.79116e+06	4.3833e+06	3640294	2.41576e+06	3.34368e+06	7.3785e+06	2.54524e+08	1.81216e+08	2.13256e+06	7.49242e+06	1.42435e+06	1.04257e+07	4.9015e+06	3.94607e+06	1.11946e+08
P38009	S. cerevisiae	1	88.9642	21	8.06836e+07	1.01186e+08	60283626	8.87264e+07	1.3539e+08	1.01087e+08	4.73898e+07	3.72965e+07	3.51772e+07	4.38497e+07	4.02036e+07	5.62844e+07	2.93295e+07	2.96071e+07	2.77344e+07
P38011	S. cerevisiae	1	57.7665	20	1.67455e+08	1.66991e+08	1.39427e+08	1.66395e+08	161405477	169285700	1.09901e+08	7.14322e+07	7.89874e+07	6.21604e+07	4.8496e+07	7.14484e+07	4.19888e+07	3.09976e+07	4.83332e+07
P38013	S. cerevisiae	1	20.5154	8	2.17652e+07	21347339	1.93652e+07	4.89407e+07	47990580	2.10743e+07	9.23615e+06	14036488	8.30844e+06	1.00704e+07	9.28063e+06	918380	1.35735e+06	1.62686e+06	708883
P38061	S. cerevisiae	1	28.4682	16	170656751	214244227	120507991	169497616	174071044	168755123	80359266	37191366	5.57851e+07	4.32346e+07	4.61152e+07	98870615	131604472	57973205	8.2244e+07
P38063	S. cerevisiae	1	3.4579	3	1543093	0	85344.4	1.78467e+06	612496	436913	0	0	0	0	11292.2	0	21229760	21895.2	187256
P38066	S. cerevisiae	1	4.29521	8	6.82484e+06	1.27358e+07	0	0	10872650	231222	913841	0	327055	527165	0	10362657	0	0	24084.9
P38067	S. cerevisiae	1	2.80513	13	1.07284e+07	5081200	6.90564e+06	7024548	2.83596e+07	16404628	0	1.41074e+06	0	2.69632e+06	0	0	701644	733137	1272877
P38068	S. cerevisiae	1	6.91817	3	873518	632002	0	1.30551e+07	3.43979e+06	0	0	106880	30331.8	125515	1.15479e+06	339340	5.51252e+06	1.0176e+06	218746
P38069	S. cerevisiae	1	13.2491	14	8.69567e+06	4992412	4389866	8.7338e+06	8.51432e+06	6.12898e+06	691946	3406033	2.44559e+06	1298981	0	7213213	10320651	2.5661e+06	0
P38071	S. cerevisiae	1	52.6712	21	1.1433e+08	8.74475e+07	7.75073e+07	1.19393e+08	8.6516e+07	9.7702e+07	4.56764e+07	3.25469e+07	2.35887e+07	3.13466e+07	3.26898e+07	3.64447e+07	2.31123e+07	2.7375e+07	2.29002e+07
P38072	S. cerevisiae	1	3.23304	6	725321	1.50233e+06	1.50286e+06	758984	1068221	609703	0	0	0	134225	413909	606698	445621	182646	16023110
P38073	S. cerevisiae	1	2.37116	15	3501997	1850727	1156935	5090750	641643	24614161	834947	3.82117e+06	0	0	2.05591e+06	4.60389e+06	2361679	3227948	600139
P38074	S. cerevisiae	1	2.45649	9	5904820	4842237	4194128	6677671	12496008	6347694	3.42672e+06	2876749	2.88528e+06	4.21774e+06	4.35457e+06	4410020	0	1671847	966742
P38075	S. cerevisiae	1	11.2373	12	7.28471e+06	5.62531e+06	6.55815e+06	8163821	1.25236e+07	1.50254e+07	1246024	1.33922e+06	1.63996e+06	732137	2872427	8.59047e+07	1.24067e+06	1.97992e+06	3.96121e+06
P38077	S. cerevisiae	1	67.7506	23	1.21676e+08	145474732	123694736	127563816	147597565	96434107	6.05283e+07	6.72614e+07	4.86701e+07	5.90646e+07	5.86159e+07	6.93454e+07	5.36535e+07	4.07371e+07	4.99361e+07
P38079	S. cerevisiae	1	2.98298	7	0	0	0	0	0	0	3860203	15248200	829738	7089829	0	53734612	114510807	4.9439e+07	18528566
P38080	S. cerevisiae	1	7.09456	14	2.37938e+06	1131715	5.80049e+06	0	0	518133	2.36166e+06	553567	0	6499775	2.02275e+07	3.94562e+06	4264760	586222	3.87642e+07
P38081	S. cerevisiae	1	10.4738	11	1.58689e+07	1014726	0	1.62924e+07	2.17023e+06	1653317	916302	8.68803e+06	6.67002e+06	239478	371843	397153	474944	306888	938155
P38088	S. cerevisiae	1	122.362	50	7.84602e+07	7.68208e+07	7.96164e+07	7.73912e+07	8.27196e+07	8.97542e+07	9.8839e+07	3.62081e+07	3.2478e+07	3.71844e+07	2.98109e+07	1.48714e+08	3.29898e+07	2.81106e+07	3.01651e+07
P38089	S. cerevisiae	1	3.58816	3	0	5180536	3.89983e+06	5743370	646897	5394311	0	0	0	0	0	0	0	0	977860
P38109	S. cerevisiae	1	3.39416	6	83029.8	7346684	1499398	1.3803e+07	1.2529e+06	2.53232e+06	532686	526775	295595	0	1.15987e+06	1.7299e+06	0	0	661373
P38113	S. cerevisiae	1	3.41465	6	7.03293e+07	71158710	5.7119e+07	77434568	89741249	70999752	38622837	32650751	55607672	24085283	19448210	21794540	16530350	18921257	33896657
P38115	S. cerevisiae	1	47.675	19	3.77484e+07	3.15441e+07	2.86424e+07	4.47985e+07	3.77682e+07	2.94562e+07	1.58708e+07	2.11669e+06	2.00471e+06	1.78329e+07	2.02891e+06	1557707	5.24125e+06	4464083	2.14517e+06
P38116	S. cerevisiae	1	5.814	2	3350126	1695940	1336335	3752238	3911393	3065568	589062	1.06036e+06	1.09227e+06	476478	386868	0	0	0	443244
P38120	S. cerevisiae	1	7.08767	15	3.11189e+06	4.86603e+06	3.35046e+06	6.27824e+06	12398911	8628918	1.25564e+06	1.15403e+07	3.83724e+06	5.1022e+06	2.85186e+07	1.51784e+06	3.02854e+06	3.82933e+07	4.69798e+06
P38122	S. cerevisiae	1	3.97854	7	3.16049e+06	6797734	0	5649095	1030013	690212	0	1412638	2.14598e+06	3950573	900269	2545924	5810959	2483635	4580020
P38129	S. cerevisiae	1	8.08201	17	1.82301e+07	1.66127e+07	2.02196e+07	376206	5.38728e+06	3438073	1.78225e+07	7570449	1.16289e+07	7.93749e+06	7010291	9.00491e+06	10194590	8.47592e+06	1894647
P38131	S. cerevisiae	1	4.06634	6	221398	183839	432996	142467	366586	782022	3.11532e+06	0	0	909678	5614245	669375	981411	89757	2.41173e+07
P38137	S. cerevisiae	1	40.2737	24	2.33782e+07	2.82604e+07	3.11223e+07	3.17712e+07	5.20705e+07	3.13151e+07	1.86156e+07	1.69645e+07	1.45576e+07	1.64416e+07	2.29168e+07	2.2541e+07	12592899	1.44949e+07	1.32316e+07
P38142	S. cerevisiae	1	2.16078	3	1229269	1.85547e+06	795643	950520	2577424	1068002	2.84953e+06	2213007	0	1765322	0	0	0	1929018	0
P38143	S. cerevisiae	1	7.88684	1	0	0	0	0	0	0	515902	0	3051363	2694040	2858026	3001293	2954968	2523728	3023711
P38144	S. cerevisiae	1	10.4583	20	3.94286e+06	723691	181615	194864	7.38678e+06	1.69917e+06	1.57611e+07	505565	4.47356e+06	18420936	771754	350537	30170950	0	612129
P38152	S. cerevisiae	1	3.3555	2	0	396176	0	0	0	0	0	1378213	0	0	20731770	0	0	0	0
P38157/Q06595	S. cerevisiae	2	3.27379	12	1.87793e+06	11848800	3019082	0	14688041	96420.8	9208.79	4.81897e+06	5617147	1714412	5.62215e+06	6.77413e+06	1222103	128647	0
P38158/P53341	S. cerevisiae	2	20.5377	18	1.05651e+07	9.45765e+06	1.11076e+07	1.58875e+07	1.28155e+07	1.08293e+07	1.78711e+07	2.51624e+06	3.55934e+06	920549	8531.08	688333	14242300	1.01619e+06	9.58491e+06
P38162	S. cerevisiae	1	5.64347	6	1.53444e+06	8.35804e+06	7.89862e+06	477547	574330	1.09431e+06	988373	821511	658385	482621	572041	2436530	2.22659e+07	0	0
P38163	S. cerevisiae	1	5.00288	13	0	0	0	1677085	1703687	1499217	2.30096e+07	0	7913953	0	2.1698e+07	10727172	646731	660728	7.7683e+06
P38166	S. cerevisiae	1	10.3674	5	1.892e+06	1363925	1282073	1569972	2039703	0	0	5.87392e+06	0	681629	0	0	470758	0	0
P38169	S. cerevisiae	1	13.583	12	6.46466e+06	5776366	1.06652e+07	1806307	1.72065e+06	5.95313e+06	1.39099e+07	2.62322e+06	367009	5.33553e+06	7788170	2.89823e+06	4485388	1.30839e+07	3.34058e+06
P38174	S. cerevisiae	1	6.85463	6	0	0	0	26024.8	0	0	2258237	2.92995e+06	219040	2.31392e+06	974663	1057501	1.34293e+07	2.40818e+06	11267250
P38175	S. cerevisiae	1	3.49436	13	9856747	3930830	1146157	1783246	25471722	2.40414e+06	2242384	1.66574e+06	796357	4.77047e+06	0	1.95103e+06	531877	576422	1.6183e+07
P38196	S. cerevisiae	1	3.42653	8	52852472	50582328	40804928	60650940	63081560	54487380	0	487002	0	20331580	20554430	2.91283e+07	1.96956e+06	1.6049e+07	2.05928e+07
P38197	S. cerevisiae	1	9.86979	12	2.00818e+07	2.80705e+06	2.78926e+06	784977	54910921	2.71531e+06	2.21942e+06	504926	1.79854e+07	1.38361e+06	7.65611e+06	15533734	597608	1.43789e+06	1.49929e+06
P38199	S. cerevisiae	1	3.00259	11	909265	658365	644971	1.3443e+07	1.26275e+06	742611	307355	264538	608105	263162	263984	7.99529e+07	272064	1.10043e+06	291912
P38203	S. cerevisiae	1	8.65532	5	1430407	1.79548e+06	2460687	3646608	3916997	1424618	895517	3339552	359991	0	459727	3.73867e+06	505554	391503	1.00135e+06
P38205	S. cerevisiae	1	19.9955	20	4.09131e+07	3.45824e+07	6.64191e+06	2.50108e+07	8.8898e+06	1.91005e+07	1.97348e+07	512508	8.19803e+06	4.23792e+06	1.31405e+07	499705	3.34907e+06	637253	5.6897e+06
P38217	S. cerevisiae	1	17.5069	13	1.22883e+06	1.15623e+06	992984	2.22396e+06	1.90988e+06	1.79744e+06	27105289	1.3521e+07	5.10894e+06	46941663	5.50825e+07	8.1807e+07	101409712	5.3406e+07	6.17142e+07
P38219	S. cerevisiae	1	26.7405	17	8.66403e+06	14045331	1.38223e+07	15207652	2.56649e+07	1.26488e+07	1.23603e+07	2.74854e+06	3.32636e+06	4.50726e+06	16145385	3.6641e+06	2831498	4658672	5.39179e+06
P38221	S. cerevisiae	1	7.14198	8	79466472	3.80056e+07	30409092	43572024	8.43116e+07	41503996	23593930	21707342	30292117	20764410	15729780	1.34336e+07	11182450	0	1.19227e+07
P38230	S. cerevisiae	1	26.7754	11	1.36102e+07	1.4938e+07	1.48321e+07	2.53678e+07	2.05584e+07	1.84193e+07	3.39796e+06	3.04076e+06	2.40567e+06	5.78436e+06	4.36651e+06	2.72146e+06	2.23099e+06	3.97046e+06	3.02253e+06
P38234	S. cerevisiae	1	9.33978	7	6.19104e+06	5.70419e+06	3.35186e+06	6.7284e+06	9.73125e+06	5.41277e+06	5157006	2.08882e+06	837962	1267863	1186064	3.57522e+06	1.51651e+06	167146	1.226e+06
P38235	S. cerevisiae	1	12.8579	5	3.69917e+06	3.24446e+06	17636924	4040273	6213207	1089114	2209670	1.63551e+06	799911	2.15155e+06	1.89096e+07	1.43692e+06	1.22767e+07	10202114	1.69581e+06
P38236	S. cerevisiae	1	3.43263	6	0	0	0	0	0	0	0	445266	0	3150111	1.17825e+06	15207090	791004	0	3.03376e+06
P38237	S. cerevisiae	1	6.20536	8	1.28713e+06	1.28783e+06	1.00156e+06	553577	2.23774e+06	1.11465e+06	574369	541708	401874	1.48549e+06	1517168	479672	0	823360	0
P38243	S. cerevisiae	1	3.45872	6	0	424547	0	0	0	0	0	2399474	0	39921.5	0	3.74335e+06	0	3409447	7.87195e+06
P38247	S. cerevisiae	1	3.64637	5	990161	0	455165	0	2.78822e+06	0	0	0	0	988550	0	0	2796361	0	1749385
P38248	S. cerevisiae	1	34.6364	8	85838102	8.26357e+07	8.92014e+07	138929951	149944510	52862354	47587595	33599026	3.27407e+07	1.79473e+07	2.72721e+07	39983210	26198232	14073561	2.0919e+07
P38249	S. cerevisiae	1	51.4661	35	53671371	2.55255e+07	4.17172e+07	5.56896e+07	7.12131e+07	3.03319e+07	2.36608e+07	2.82249e+07	5.31834e+06	1.41048e+07	4.06616e+07	3.25088e+07	1.98817e+07	3.3575e+06	1.57885e+07
P38250	S. cerevisiae	1	18.2601	21	7.53524e+06	2.68296e+06	1.28482e+06	7.39312e+06	5.5291e+06	9.54151e+06	1.59013e+07	7.56181e+06	3.31723e+06	947187	900775	6.51673e+06	1.39392e+07	5.6424e+06	5882469
P38254	S. cerevisiae	1	5.73686	8	2.69734e+06	4.50212e+06	604081	849910	910629	942230	577192	2.30436e+06	902093	8.63912e+06	6.43547e+06	1078191	2.57073e+06	1.65904e+06	1.91243e+06
P38255	S. cerevisiae	1	3.50784	5	337737	0	0	0	0	0	1.36133e+07	0	0	1848551	0	0	0	0	599822
P38260	S. cerevisiae	1	15.6957	11	4.74864e+06	2.48704e+06	2.86109e+06	4.4141e+06	7.38999e+06	3.19495e+06	8.72313e+06	351745	0	2.60654e+06	1.34101e+06	2.13631e+06	534042	840236	812949
P38264	S. cerevisiae	1	18.2604	11	5.87463e+06	4159470	2224900	1.18483e+07	7.50851e+06	5.63971e+06	1.15052e+07	3.46795e+06	3.93705e+06	2.985e+06	3432840	3.05722e+06	2.84609e+06	2.88079e+06	4.44559e+06
P38266	S. cerevisiae	1	3.68576	15	1.0753e+06	1.41545e+06	481522	5.79946e+06	6.69529e+06	2.26919e+06	23012831	1242281	79074.9	13582.7	127012	0	164936	2.63768e+07	199576
P38271	S. cerevisiae	1	3.41166	10	9.97832e+06	0	0	957658	1.26225e+06	1.07807e+06	0	139347	0	0	0	0	3.10741e+06	2.3431e+06	9.30952e+06
P38276	S. cerevisiae	1	4.0438	3	1285531	1056126	1567653	1263366	2595376	1144558	776188	0	0	675827	4.995e+06	6.91724e+06	18398970	413265	0
P38277	S. cerevisiae	1	3.54002	11	0	18845.9	73646.2	318099	8.66611e+06	230657	1.80829e+06	1.15271e+06	148608	131679	3.10345e+06	8.2224e+06	4.80451e+06	5300709	4.34052e+06
P38281	S. cerevisiae	1	10.0994	9	539884	504992	911726	619528	3.96158e+06	889290	3018936	1.3751e+06	726598	1175578	1.39368e+06	0	1294600	1.17414e+06	468216
P38282	S. cerevisiae	1	3.541	3	0	0	0	9014.15	0	9352.03	0	0	5904618	0	0	0	4043919	2802293	0
P38283	S. cerevisiae	1	3.5042	21	1519266	4391771	1.0406e+07	2.54254e+06	2.61186e+06	1687710	2233886	1.65394e+06	8.17067e+06	1.70541e+07	1.40103e+07	3.77446e+06	3324316	8.52237e+07	6.22577e+06
P38285	S. cerevisiae	1	5.61131	18	1209095	2366926	0	5.2481e+06	37036760	1.53087e+06	5421822	1123347	3.1811e+06	4830866	2288455	2.86412e+06	38795174	8.25885e+06	2.53486e+06
P38286	S. cerevisiae	1	9.0956	8	0	2.7686e+07	448012	0	2.17761e+06	1.21914e+06	1.45261e+06	1574352	687123	1.28232e+06	7.31008e+06	5.41232e+06	1.48029e+06	499533	1.4545e+06
P38291	S. cerevisiae	1	3.49084	2	29615	4.17256e+07	0	4.88982e+07	12012	0	0	0	0	0	0	0	0	0	0
P38295	S. cerevisiae	1	3.39533	15	4452980	2.87395e+06	1837061	4.7272e+06	5.37224e+06	6.16397e+06	0	844908	2.25328e+06	124679	468047	9.72638e+06	705563	1.49075e+06	2.59517e+06
P38299	S. cerevisiae	1	3.45064	10	751424	0	6.02148e+06	2.61788e+06	377994	622759	0	0	762966	0	0	9700279	0	0	1386561
P38310	S. cerevisiae	1	3.29609	3	285138	250295	199972	313928	341285	279689	119951	153441	1582327	0	0	2.80912e+06	0	0	0
P38314	S. cerevisiae	1	15.2955	7	4.28059e+06	1.42484e+06	2.89272e+06	3.57618e+06	5.29035e+06	3.37818e+06	2.01153e+06	2.1335e+06	149463	254608	752000	563601	0	22753.7	0
P38321	S. cerevisiae	1	3.47448	13	447671	390093	3.83202e+06	0	857989	624601	2.42863e+07	1215628	222899	19768120	3.6811e+06	54172.6	0	0	6144026
P38323	S. cerevisiae	1	4.70105	15	3.24429e+06	522706	1.7078e+06	2.81017e+06	294776	230231	2.22517e+06	1.22602e+06	512782	3554162	1520313	1.24839e+07	4972843	1489676	0
P38325	S. cerevisiae	1	7.86057	3	33775929	32301529	26241317	37968127	39363768	3.57148e+07	1.82049e+07	12860279	1.42218e+07	1.55193e+07	1.58024e+07	1.25935e+07	16033936	1.56104e+07	1.1272e+07
P38328	S. cerevisiae	1	13.0322	9	4308524	3939095	3.62002e+06	6.59915e+06	1.28846e+07	3.02347e+06	2.08106e+06	3314311	1.41988e+06	1.64057e+06	1.90181e+06	2.99692e+06	1070793	1.20154e+06	1411191
P38341	S. cerevisiae	1	9.39798	5	2.5132e+06	972742	2.83442e+06	980793	1431741	876360	0	0	0	1.66239e+06	0	0	0	0	0
P38342	S. cerevisiae	1	2.81792	5	833146	314005	14681830	1.41118e+06	668812	0	5345941	1677122	0	5.55639e+06	1119118	6599380	0	5595747	1.51735e+06
P38344	S. cerevisiae	1	3.30883	10	4.60599e+06	5.41834e+06	3.15796e+06	4.91127e+06	2.84703e+06	1.43942e+06	818970	0	1.54097e+06	935921	732499	697264	13072640	996465	3.06888e+06
P38348	S. cerevisiae	1	5.65372	9	3532776	3133963	4.38916e+06	4.11356e+06	3870154	1584273	178722	33661.8	0	0	0	1.50402e+06	677132	0	1.17446e+06
P38349	S. cerevisiae	1	4.02423	6	2.51965e+06	686841	661364	834115	924011	675919	0	351135	0	360964	201920	0	0	0	4286398
P38351	S. cerevisiae	1	3.46694	7	0	9.95762e+07	8727349	0	3793900	2179044	1781757	1154914	0	5.0659e+06	0	13357.8	1246621	0	7395979
P38353	S. cerevisiae	1	12.1106	8	4.86855e+06	3.74271e+06	1.84425e+06	6.67347e+06	4.94978e+06	2.2877e+06	1.7349e+06	1.11008e+06	983863	3.32539e+07	1.42354e+06	6.68733e+06	4354741	891717	3466961
P38358	S. cerevisiae	1	3.46446	2	8136.45	0	0	0	0	0	59392.4	189393	10196.7	66544	71758.7	36229.7	56646.4	30038.7	79943.3
P38361	S. cerevisiae	1	2.11317	12	1.65915e+06	1.50973e+06	1.2321e+06	978856	2250578	2.59711e+06	13330.4	4.9093e+06	718991	2.01877e+06	5.51614e+06	4.88057e+06	287579	1.56282e+06	1.63564e+06
P38426	S. cerevisiae	1	24.2038	18	8.41052e+06	6.41561e+06	1.99638e+07	7.80378e+06	3.50883e+07	7.01859e+06	6.5585e+06	1.62724e+06	1.42389e+06	1.62325e+06	1.60382e+06	3.34779e+06	1.03334e+06	142728	1.82877e+06
P38427	S. cerevisiae	1	37.3224	31	2.41102e+07	1.83025e+07	1.41739e+07	2.22271e+07	2.76685e+07	1.93101e+07	1.13914e+07	1.27292e+07	4.42011e+06	7.24196e+06	5.31784e+06	8.71653e+06	3.95885e+06	3.90136e+06	5.84454e+06
P38431	S. cerevisiae	1	17.6501	13	16114344	16988795	5.11537e+07	32103102	2.96377e+07	23119090	1.89373e+07	2.46037e+07	1.75843e+07	5485105	9291907	6.5621e+06	4857421	3.44812e+06	7467979
P38523	S. cerevisiae	1	10.4123	9	7538923	6.73281e+06	7.24438e+06	25168210	20040711	2.42757e+07	495978	4.00722e+06	866747	1.67978e+06	1.46602e+06	3.51788e+06	0	2.02113e+06	6.54488e+06
P38555	S. cerevisiae	1	14.7458	3	231322	0	0	206897	219406	177529	0	0	0	0	0	1092357	4033.67	0	1.3037e+06
P38590	S. cerevisiae	1	3.55299	12	916220	0	309995	1.04594e+06	6199176	0	1.53161e+07	668051	1.253e+06	7.0629e+06	1826070	827462	6.22398e+07	1.66583e+06	0
P38604	S. cerevisiae	1	5.82909	16	9.25355e+06	8.16882e+06	8.11973e+06	2.19391e+07	3.67025e+06	1.11404e+07	10772030	6.38365e+06	8.1274e+06	14646700	17191.7	4.48493e+06	1.5346e+06	0	87018.6
P38616	S. cerevisiae	1	23.5115	7	8.90227e+07	79506916	65986134	9.55448e+07	1.05267e+08	84888390	4.18997e+07	3.35736e+07	26748788	2.81852e+07	3.5407e+07	2.80467e+07	2.31298e+07	22418972	2.71898e+07
P38620	S. cerevisiae	1	7.35177	2	563938	473668	452638	636330	663215	583699	378624	642405	773369	725950	22217.2	30465.1	381617	47188.4	385786
P38623	S. cerevisiae	1	9.83484	18	2.92946e+07	2.11861e+07	1.50082e+07	5.27553e+06	1.63213e+06	2.07759e+06	486376	57912.4	7305248	516481	1872218	2.71633e+06	0	7.85222e+06	6.8437e+06
P38624	S. cerevisiae	1	16.5042	12	1.7898e+07	2.07403e+07	1.22105e+07	1.9633e+07	1.99419e+07	29906208	8.75179e+06	16242774	8.07904e+06	1.1949e+07	3563828	4063148	4216197	9603236	3607726
P38625	S. cerevisiae	1	33.5205	18	2.86707e+07	29690779	39902847	38229576	3.28304e+07	41784940	6.95601e+06	8.90644e+06	3.99943e+06	5.34297e+06	5.20564e+06	3.42098e+06	5.32529e+07	2.11942e+06	2.40148e+06
P38626	S. cerevisiae	1	14.9803	11	5.73885e+06	8.45297e+06	1.9543e+06	5.25054e+06	1.99049e+07	4599493	0	0	0	170170	703216	0	0	1.17001e+06	414758
P38627	S. cerevisiae	1	5.85971	13	592159	1.20372e+06	0	1.98949e+06	0	4.03396e+06	557980	9.36966e+06	0	6.89159e+06	4.8488e+06	425661	5.30207e+06	305397	3.88815e+06
P38628	S. cerevisiae	1	16.9064	16	5.14685e+06	4.25429e+06	3.09506e+06	6609887	6.72234e+06	6736988	5.04398e+06	2.79395e+06	2.76316e+06	1.2584e+06	1.54723e+06	1.96509e+06	1499958	1022442	2.47174e+07
P38631	S. cerevisiae	1	28.4194	9	2.05155e+07	23571649	17071440	26535255	985660	669329	1.55115e+06	1364964	0	430957	657859	1537676	1.72646e+06	1.25619e+06	5895837
P38682	S. cerevisiae	1	7.76758	14	2.11168e+06	1640911	597933	2941148	675372	4.94215e+06	166196	236201	0	651597	3.37003e+06	873828	509516	0	1898068
P38687	S. cerevisiae	1	3.68438	8	437369	124407	1.34869e+07	571110	0	387547	0	23957.8	0	678142	580576	95005.9	0	866463	0
P38688	S. cerevisiae	1	3.5033	14	2.09424e+07	1.73479e+07	1.09619e+07	1.85559e+07	1.824e+07	11724130	8.8616e+06	7653015	2.0072e+06	6923860	9.13304e+06	840651	13643307	4485960	1.2149e+07
P38689	S. cerevisiae	1	10.3344	5	2542683	2.33886e+06	5.11863e+06	5047064	1.64524e+06	4685630	489625	0	8.89612e+06	48970.8	0	685262	0	20133400	16887740
P38691	S. cerevisiae	1	3.47111	12	389303	0	0	0	16911120	0	7.04788e+06	6.80805e+06	3.40668e+06	1.63119e+06	0	1.22161e+06	7.0269e+06	3386453	9.11239e+06
P38694	S. cerevisiae	1	13.6053	15	5.29376e+06	4.27651e+06	2.14952e+06	9.56432e+06	1.58719e+06	3.19054e+06	1.91139e+07	770580	368108	1.25643e+06	884883	1.14424e+07	119196	1.06315e+06	6.30539e+06
P38695	S. cerevisiae	1	34.6185	6	8.45879e+06	6.51956e+06	5.06881e+06	7.52498e+06	8.97997e+06	8.55516e+06	2524801	1.9144e+06	5.42852e+06	1.75207e+06	1.49993e+06	3.94065e+06	2.29409e+06	2.07744e+06	2.56671e+06
P38697	S. cerevisiae	1	15.0322	8	1125329	3.88135e+06	375601	8372514	0	62506.5	1495776	38415.4	0	0	325875	8.08951e+06	547217	1.42829e+07	764642
P38698	S. cerevisiae	1	3.27914	6	1.61309e+07	1.12205e+06	266852	0	339039	276879	0	215264	0	0	710698	4744005	9.12021e+06	0	0
P38701	S. cerevisiae	1	34.9078	11	9.30959e+07	8.82435e+07	7.6379e+07	59340751	125808224	8.92764e+07	5.16398e+07	3.84961e+07	3.03438e+07	3.37954e+07	4.62218e+07	4.01781e+07	3.24277e+07	2.3691e+07	17171010
P38707	S. cerevisiae	1	67.3591	27	4.68918e+07	2.91388e+07	2.69082e+07	3.18868e+07	4.16426e+07	3.227e+07	2.63155e+07	2.66356e+07	7.63286e+06	2.4605e+07	3.28888e+07	1.80839e+07	2.04219e+07	7.23333e+06	6.83808e+06
P38708	S. cerevisiae	1	12.0705	14	2.58522e+06	2.70404e+07	1.80299e+07	8420937	26890932	1.23802e+07	3.72595e+06	1.68941e+06	2.28326e+07	3.49656e+07	1.93049e+07	1.80088e+07	531332	15625138	2.53433e+07
P38715	S. cerevisiae	1	56.6378	20	3.14025e+08	270395342	229895997	313979813	334525669	3.06075e+08	1.7968e+07	1.004e+07	1.00395e+07	1.43349e+07	1.63357e+07	8.77165e+07	4.89301e+06	27118609	1.5559e+07
P38720	S. cerevisiae	1	89.1431	23	5.18953e+07	4.79227e+07	4.07035e+07	5.4971e+07	6.70254e+07	5.62069e+07	4.21861e+07	1.98389e+07	1.91518e+07	1.93216e+07	1.62115e+07	2.49176e+07	1.58292e+07	1.7355e+07	1.89719e+07
P38735	S. cerevisiae	1	2.56121	16	1579813	0	0	5.06874e+06	0	9771242	2597667	1298743	0	8887854	368128988	4.08382e+06	609432	1.10448e+07	6.92297e+06
P38736	S. cerevisiae	1	2.46297	8	880520	1.48509e+06	1.24526e+06	0	1.57544e+06	749516	228424	1.04024e+06	953803	1.09505e+06	294901	2.09153e+06	883078	6904382	1.11349e+06
P38737	S. cerevisiae	1	5.9743	35	1.39059e+07	1.07793e+07	30593143	1.90162e+07	7.05674e+06	1.0241e+07	6990864	646753	5.5017e+06	4408492	1.13952e+07	62209639	9.86345e+07	6.68191e+07	8.76228e+07
P38741	S. cerevisiae	1	7.12029	16	6.53102e+06	23723959	4.50429e+06	5841750	1.24394e+07	3.5499e+07	5.15448e+07	1.68134e+07	1.01391e+07	1.76383e+07	1.69041e+07	1.2099e+07	1.58524e+07	1.77339e+06	1.12135e+07
P38754	S. cerevisiae	1	32.8654	2	7593106	10641564	5561891	7981895	8594471	7608407	3828038	2459089	1267203	1334944	2296816	1246858	1195601	957112	1245402
P38755	S. cerevisiae	1	17.225	7	3.24449e+06	5.2388e+06	3.09924e+06	2674905	4108618	4.46345e+06	3.20884e+06	1.95972e+06	2.44007e+06	734388	730495	854131	1049337	0	636430
P38758	S. cerevisiae	1	20.6091	11	6.13863e+06	7946958	3.01105e+06	3.72029e+07	3.92664e+07	4.0941e+06	7.72441e+06	2.01358e+06	1.32028e+06	30174200	1850231	3.49608e+07	5.42044e+07	0	441072
P38764	S. cerevisiae	1	60.5661	25	5.92587e+07	6.59687e+07	4.57265e+07	4.53912e+07	6.08402e+07	4.39892e+07	1.66291e+07	2.05146e+07	8.64896e+06	1.32458e+07	1.09727e+07	1.16846e+07	1.39002e+07	3.15301e+07	9.9229e+06
P38765	S. cerevisiae	1	11.2743	8	695141	159690	139944	1.91824e+06	2.06598e+06	5.03308e+06	5.61661e+06	1.57514e+06	6.81037e+06	0	4.96214e+06	5436354	0	1.18192e+06	731541
P38769	S. cerevisiae	1	2.22097	5	285794	1.78532e+07	0	0	0	0	0	1969456	5884772	0	2106307	0	492987	1725590	1721450
P38770	S. cerevisiae	1	3.41459	8	0	5299014	3321365	2.50912e+06	2441281	1626414	1336252	1136176	812882	957928	1516494	0	909133	1.61541e+06	7826508
P38771	S. cerevisiae	1	6.79401	12	477409	321784	1.93468e+06	1.79824e+07	3.44636e+06	502943	0	3923005	1.32683e+06	0	0	0	2.04355e+06	2.22053e+07	0
P38773/P38774	S. cerevisiae	2	8.62131	5	20808990	1.25719e+06	729923	1758303	1.88621e+06	1.42123e+07	1.06552e+06	499936	469038	482970	407975	0	0	0	0
P38777	S. cerevisiae	1	5.89603	4	2536157	2.36711e+06	1.69186e+06	1.27148e+07	2.75608e+06	2.22229e+06	0	0	0	0	0	0	0	0	0
P38778	S. cerevisiae	1	9.88463	2	780088	294306	552058	294936	420086	308214	517648	664127	326931	373921	0	687694	0	0	0
P38787	S. cerevisiae	1	5.07719	10	9561602	166752	1.67347e+08	2.17561e+06	3.4582e+07	9.27643e+06	3.60336e+06	7.31583e+06	442110	9.01859e+06	1.04334e+07	5.43477e+06	1109016	3826104	0
P38788	S. cerevisiae	1	58.7269	21	3.72529e+07	47103828	37575888	5.59124e+07	4.7179e+07	3.70129e+07	3.36192e+07	16880213	1.60426e+07	1.20683e+07	1.31608e+07	1.64149e+07	1.11863e+07	2.80033e+07	4.73933e+07
P38791	S. cerevisiae	1	10.8701	10	1092662	2.12328e+06	1.73793e+06	1.16421e+06	3.7101e+06	962208	7.87074e+06	4.05526e+06	320687	1.78495e+07	3.12515e+06	27847632	3.49088e+06	1.8943e+07	18737390
P38792	S. cerevisiae	1	3.40297	10	22355470	12431240	1.92662e+07	2.3654e+07	2.89163e+07	1.83306e+07	1.90538e+07	14383020	0	584956	1.02976e+06	5.25984e+06	9930972	0	9.4677e+06
P38793	S. cerevisiae	1	3.54496	10	4.60912e+06	28472874	22842565	0	4629999	6292023	9.41299e+06	9.69035e+06	3.37749e+06	2.38065e+07	3306880	1.28286e+07	29713793	13992747	40661270
P38795	S. cerevisiae	1	43.0308	15	8.16952e+06	4.4376e+06	8.25718e+06	7.0263e+06	5.38292e+06	1.00024e+07	7.48619e+06	4.85371e+06	1.29028e+06	1324241	1.35245e+06	7.49809e+06	3.3215e+06	892386	1.2324e+06
P38797	S. cerevisiae	1	3.26079	7	2.03413e+06	1.64313e+06	1.74851e+06	1255512	1.08621e+07	1033600	0	0	0	13047790	0	0	0	1.18489e+06	622522
P38804	S. cerevisiae	1	9.04139	6	24984686	2.32658e+07	29127543	20007700	30171647	27515714	5554391	8449729	7330002	7719522	6698909	7053842	6696334	8240249	6672551
P38811	S. cerevisiae	1	5.64195	45	4.15504e+07	4.2817e+06	4.03245e+06	6.29436e+07	2.05453e+07	7.21686e+06	935218	2.93561e+07	4.99389e+06	2.04071e+07	5.73433e+07	2.54576e+07	6.22417e+07	6.25713e+07	5.03717e+07
P38817	S. cerevisiae	1	22.4225	12	4.00718e+07	2.9681e+06	3.28581e+07	1.98688e+06	4.31382e+06	3.93247e+07	578289	0	0	21070.3	0	1.10477e+08	0	0	0
P38821	S. cerevisiae	1	16.4936	12	8.85511e+06	9.22414e+06	2.11265e+07	19373315	1.12069e+07	3.09009e+07	6.75025e+06	4.92547e+06	3.39943e+06	3.75519e+06	5.22375e+06	3.03331e+06	6.81391e+06	3.84708e+06	5.27708e+06
P38825	S. cerevisiae	1	3.16548	7	1.02947e+06	3.33802e+06	36781257	1106160	1072685	909603	457870	0	797053	10396540	0	0	7.663e+06	0	0
P38829	S. cerevisiae	1	3.49791	6	0	0	130841	0	0	0	4716539	897222	263512	1436676	2003433	4730197	15987840	1902714	0
P38837	S. cerevisiae	1	3.45144	7	0	0	0	278689	0	0	25101092	2.684e+06	389592	7031027	8328276	10094570	21895111	18676373	17839958
P38840	S. cerevisiae	1	68.0079	33	9.76369e+07	86722745	7.3078e+07	9.17577e+07	1.21198e+08	9.72533e+07	7.63625e+07	4.20235e+07	6.45282e+07	6.12912e+07	5.82697e+07	48860227	24113193	2.14794e+07	2.14183e+07
P38841	S. cerevisiae	1	6.88919	4	2.37126e+06	2.61488e+06	3.28605e+06	1038902	2773706	2471959	1097337	994994	0	749355	682100	590485	690094	442829	519741
P38845	S. cerevisiae	1	14.6005	19	32149581	29600588	24196408	16523869	6584603	32276509	6.41289e+07	3.94444e+06	2.36681e+07	1.80327e+06	1.19198e+07	1.66992e+07	2802409	2.1134e+06	1.82579e+06
P38853	S. cerevisiae	1	12.8528	33	3.48507e+07	1.86905e+06	21029335	5.68823e+06	473980	2.58945e+07	1.44982e+08	3325021	731125	12402502	4.96349e+06	13390250	6713608	9835972	4.22075e+06
P38854	S. cerevisiae	1	3.42729	7	1842887	0	0	0	0	0	0	0	423098	1.88378e+06	919370	2013799	2.52494e+06	2.02736e+06	5.3513e+06
P38858	S. cerevisiae	1	3.41483	8	3.77935e+06	3.60773e+06	2.96999e+06	4.04218e+06	4.30232e+06	3.67986e+06	2482352	526504	25525940	1.15056e+08	610784	89769463	146234	0	0
P38859	S. cerevisiae	1	3.50875	26	1559191	3988526	2.9755e+07	1.78234e+07	68243652	1473643	3.66232e+06	8119524	13392529	1.0908e+07	4.02108e+07	4.2117e+06	2.91574e+07	13747790	3.00478e+07
P38861	S. cerevisiae	1	3.50602	5	482368	2446668	2170375	3013631	0	0	0	0	0	0	0	0	3.34451e+07	2.46929e+06	2.31145e+07
P38862	S. cerevisiae	1	3.41607	6	46676568	0	0	0	55873660	34194500	0	0	0	3.3583e+06	1484059	1468378	9938931	0	7.64451e+06
P38875	S. cerevisiae	1	3.47028	5	804303	1.41018e+06	1.15556e+06	2.11736e+06	1.73639e+06	0	0	0	0	15093680	1099300	1.25324e+06	12933.3	0	940676
P38876	S. cerevisiae	1	3.56323	2	19100.8	0	102318	22834.6	0	0	10264.4	0	355109	0	14632.8	26165.6	0	0	327586
P38877	S. cerevisiae	1	3.43726	5	0	0	0	183450	0	0	9751770	8.96726e+06	7169267	8.48409e+06	7.94265e+06	6967397	6537128	9.04148e+06	6827694
P38879	S. cerevisiae	1	42.4764	8	6.29192e+07	4.9375e+07	3.93192e+07	5.98237e+07	6.69126e+07	3.03456e+07	36759706	2.73222e+07	2.12936e+07	2.57904e+07	3.15909e+07	2.53554e+07	1.90587e+07	15306015	1.87274e+07
P38881	S. cerevisiae	1	2.35498	6	59241.4	0	0	0	0	0	0	0	563636	0	0	0	863411	743446	2.70183e+06
P38882	S. cerevisiae	1	3.39375	7	4931552	0	5903804	0	0	0	0	1.3511e+06	19824.2	0	3.61374e+06	478816	0	788760	0
P38884	S. cerevisiae	1	8.31866	8	2817822	1496748	2280392	9182696	8.7809e+06	2.42549e+06	2.47219e+06	0	0	6.11341e+06	444029	475944	3040009	857488	0
P38886	S. cerevisiae	1	28.4829	9	8.32156e+06	1.02807e+07	6.85796e+06	1.48924e+07	1.22926e+07	5.31292e+06	4.7082e+06	3.13546e+06	4.57188e+06	6.98981e+06	4.40666e+06	2.44346e+06	6.50148e+06	7.53459e+06	5.38364e+06
P38887	S. cerevisiae	1	9.65308	7	1.57684e+07	1.36097e+07	1.20054e+07	1.09872e+06	2.80075e+06	1.69428e+06	0	0	1.91193e+06	0	0	2.14487e+06	0	0	0
P38891	S. cerevisiae	1	28.2632	11	6.17971e+06	2221266	1998078	2652557	527891	2026883	1289135	1040116	894186	1.33944e+06	4742924	1.68584e+06	4.59474e+06	12308420	1.45727e+07
P38902	S. cerevisiae	1	2.37434	5	0	6.11342e+06	856746	1113295	2299032	3.79113e+06	891242	488130	1.13443e+06	0	0	136708	0	370166	0
P38904	S. cerevisiae	1	3.92776	38	5.64785e+07	16178.8	4.34841e+06	3538687	221062	6.02024e+07	2.12972e+07	2.17023e+07	2.69345e+06	53156348	3.5557e+07	7.64811e+07	68305306	7.37371e+07	9.58966e+07
P38910	S. cerevisiae	1	24.3148	8	83740912	76550063	94373365	9.52725e+07	111908866	9.60897e+07	7.31948e+07	5.84777e+07	4.29117e+07	5.69611e+07	6.16347e+07	69163126	52955737	48556140	5.71606e+07
P38911	S. cerevisiae	1	3.75714	9	3438383	3004561	5.96679e+06	1169213	5.10807e+06	2975049	2344187	2.48684e+06	879290	2.59754e+06	446082	890976	2413619	1889017	489462
P38912	S. cerevisiae	1	19.3233	6	5.95358e+06	8.17169e+06	4.40728e+06	3.58834e+07	3.48661e+07	9.61856e+06	8.12243e+06	7.13556e+06	2.07478e+06	5.05231e+06	3.94676e+06	4.02895e+06	4.4571e+06	3.59572e+06	3.6037e+06
P38915	S. cerevisiae	1	3.48301	8	5.09675e+06	4223072	3487552	5172647	5.55262e+06	4.71879e+06	7434834	656730	0	2090967	17453370	3.06167e+07	0	0	44111
P38925	S. cerevisiae	1	3.44272	3	0	0	0	0	0	0	49091.6	566400	910725	0	0	0	0	0	186392
P38928	S. cerevisiae	1	3.40513	6	429043	0	55780480	371450	0	383164	1002537	1.34488e+07	1.50981e+07	0	8.90579e+06	0	0	2055858	0
P38932	S. cerevisiae	1	3.32064	16	470562	1.4926e+06	2.51756e+06	4.92664e+06	4.20852e+06	7.42697e+06	0	3.35856e+06	0	6.02619e+06	4.51994e+06	1.96397e+06	0	360467	1.29453e+07
P38934	S. cerevisiae	1	53.978	38	4.0136e+07	3.85426e+07	2.49142e+07	5.2368e+07	5.68767e+07	4.59395e+07	2.77411e+07	1.6556e+07	1.47832e+07	2.70137e+07	1.00457e+08	6.77702e+06	2.37822e+07	7.11677e+06	1.22503e+07
P38953	S. cerevisiae	1	3.55198	4	1.30653e+07	39944493	1640784	27121160	61857032	55321672	1.56759e+07	2.4443e+07	3.84313e+07	4.24734e+06	0	301926	9.3924e+06	1.75065e+06	8.59508e+06
P38961	S. cerevisiae	1	3.46117	15	27885.6	945653	2.07651e+06	760329	1.63022e+07	518426	8.28946e+06	855057	9.21478e+06	30972218	11089770	1127206	4.75718e+06	1199296	2401127
P38962	S. cerevisiae	1	3.40947	1	525521	0	0	0	0	0	0	0	0	0	487918	0	0	358890	0
P38968	S. cerevisiae	1	28.9885	15	2.20689e+07	2.08421e+07	18247705	2.44099e+07	2.59194e+07	1.85501e+07	5.88311e+06	7.58713e+06	6.08292e+06	1.83092e+07	1.08661e+07	6.97471e+06	6096010	6601259	8.54023e+06
P38969	S. cerevisiae	1	6.66917	10	484245	167885	5.30091e+06	183296	0	0	0	1165036	0	199952	354715	1706615	1175428	1.05554e+06	2.41707e+06
P38972	S. cerevisiae	1	80.4584	34	5.24363e+07	5.95515e+07	4.78187e+07	5.19244e+07	5.71911e+07	5.18683e+07	2.84723e+07	1.27502e+07	1.55823e+07	1.244e+07	1.08443e+07	3.30617e+07	1.24386e+07	1.15167e+07	1.13038e+07
P38985	S. cerevisiae	1	6.9337	4	3.62979e+07	5.46572e+07	169542684	1.61029e+07	124460376	30001250	6065031	7726832	419735	485115	0	730674	8.6016e+06	0	636488
P38986	S. cerevisiae	1	7.02032	9	1.17992e+06	871408	707256	2.53899e+06	2.24422e+07	2.81215e+06	1164168	739885	185712	1.59499e+06	2.1119e+06	1.40278e+06	472907	0	0
P38988	S. cerevisiae	1	11.2814	7	13524626	10739792	8736124	14332111	12843137	12018043	8198608	6.21452e+06	1.35572e+06	1.56917e+06	2.86175e+06	1.23182e+06	742796	712433	4518281
P38990	S. cerevisiae	1	3.41607	22	1.05023e+06	8830558	2.55811e+06	16563681	2.88317e+06	1.27258e+06	874292	9.43346e+06	392433	1.82969e+06	41611051	2761423	7.27341e+06	872070	13957847
P38992	S. cerevisiae	1	2.36556	1	0	0	0	0	0	0	4649089	4540084	3782850	3476782	0	0	3921539	3081811	4666803
P38996	S. cerevisiae	1	7.50856	8	825328	1.56546e+06	755166	2015494	4028382	768637	549077	355372	4.47225e+06	428920	3293143	7286100	4482530	2997896	3143827
P38998	S. cerevisiae	1	2.02359	9	1.22135e+06	2.02887e+06	4.25911e+06	3.32884e+07	1046813	6.6842e+07	0	0	1145980	2328060	0	0	3451263	6.03007e+07	0
P38999	S. cerevisiae	1	24.5074	13	23526142	1.37606e+07	8.12138e+06	1.48966e+07	1.86996e+07	2.20736e+07	7.89383e+06	3.4742e+06	4.08856e+06	2.3456e+06	3567073	2.66755e+06	1065720	1.40356e+06	2706898
P39000	S. cerevisiae	1	3.52935	10	2.99856e+06	1.72126e+06	16987	1.9805e+06	18749.2	378040	641083	573178	10131890	3.76842e+06	2.20482e+07	3.61328e+06	630864	21931.4	0
P39002	S. cerevisiae	1	11.9868	12	2.64912e+07	7.71963e+06	6.46225e+06	26924.7	6.57168e+06	5.92248e+06	4505625	3637305	0	1347934	2187106	2.40929e+06	0	14229715	2.06066e+07
P39003	S. cerevisiae	1	41.4881	2	9359146	7941166	1732728	10747944	14071054	8067919	4146021	0	0	0	0	0	0	0	0
P39004	S. cerevisiae	1	39.768	1	3.13582e+06	2.80416e+06	1701284	932832	4477659	2795723	1208356	0	0	1234863	1013278	1.34347e+06	775864	913576	1.06475e+06
P39007	S. cerevisiae	1	7.09814	11	1.26445e+06	3.8656e+06	1.39428e+06	3.0443e+06	2.41857e+06	842832	5.26484e+06	1.47592e+06	1359271	6.09781e+06	4.13453e+06	6.04244e+06	1.42885e+07	6.71275e+06	4.08673e+06
P39008	S. cerevisiae	1	6.91759	5	130173	281011	0	143829	3.86478e+06	17342.2	169321	9166001	0	0	0	577308	4.58781e+06	846453	0
P39011	S. cerevisiae	1	3.30485	6	411870	364648	306569	256376	473619	1310715	1.88916e+06	760101	0	375953	0	0	0	0	1414503
P39012	S. cerevisiae	1	2.51831	7	614519	668269	232703	665713	1.02831e+06	1.29617e+06	0	0	3459155	6.18821e+06	0	1701412	1.61452e+06	3.67166e+06	0
P39013	S. cerevisiae	1	9.04566	8	325267	188543	7.07583e+06	0	1471996	0	5.22154e+06	3.17928e+06	7916.73	7103078	818019	2.72472e+06	495400	214613	293491
P39015	S. cerevisiae	1	33.6462	15	4.24109e+07	4.14325e+07	2.86802e+07	4.04792e+07	4.77022e+07	42026517	7.62609e+06	6.30173e+06	5.31274e+06	6.47828e+06	5.36059e+06	8.41989e+06	9.24218e+06	9.23611e+06	6.90533e+06
P39073	S. cerevisiae	1	3.44037	8	0	4782240	0	349762	0	0	0	0	0	0	1879563	0	2.31461e+06	1.07234e+06	0
P39076	S. cerevisiae	1	26.5044	16	1.48901e+07	2.07408e+07	1.26487e+07	13738657	15346830	1.4442e+07	1.76277e+07	1.03278e+07	2.41653e+06	2.22996e+06	1.5607e+06	4.08738e+06	2.19918e+06	1351203	1.7234e+07
P39077	S. cerevisiae	1	31.3785	27	2.11233e+07	1.93036e+07	3.84236e+07	30529214	2.9335e+07	1.93697e+07	1.33632e+07	5.55941e+06	7.15355e+06	5.68863e+06	8.57814e+06	8.91026e+06	4.63583e+06	5.95883e+06	2.01657e+07
P39078	S. cerevisiae	1	29.7456	18	8.41646e+06	6.86984e+06	4.78911e+06	8.44402e+06	8.12506e+06	7.11713e+06	3.98547e+06	1.61679e+06	6.93001e+06	6.76852e+06	7.5171e+06	674012	2.20736e+07	697200	6.20741e+07
P39079	S. cerevisiae	1	34.0635	19	9.23507e+07	9.87949e+07	113301093	7.88543e+07	8.31365e+07	7.07555e+07	4.39739e+07	5.03923e+07	3.18663e+07	2.80495e+07	2.12832e+07	2.92887e+07	2.16578e+06	2.56552e+06	1.70159e+06
P39101	S. cerevisiae	1	13.2982	15	2.24022e+06	596139	513081	477773	638776	1.69204e+06	65746.4	1.80306e+06	977879	6879049	27419.7	1.06998e+06	18215458	1.30512e+07	2.62438e+07
P39103	S. cerevisiae	1	2.59715	2	134922	0	453311	0	0	0	0	0	0	0	1.10942e+06	26591.9	395320	0	111662
P39104	S. cerevisiae	1	3.57055	23	1.07842e+06	566245	360230	3.4646e+06	0	1.78708e+06	2.6667e+06	4765851	1.44084e+06	0	4.42292e+06	3.78189e+06	1.61425e+06	4.02005e+06	617741
P39105	S. cerevisiae	1	15.1294	7	4663298	4569107	3869483	5088617	6.23909e+06	4854489	1.00391e+07	3.96953e+06	604121	5.64111e+06	38880.1	2766672	590011	0	378553
P39107	S. cerevisiae	1	3.12595	5	1273829	1228342	1.33982e+07	2.53295e+06	15741355	1235246	1.60361e+06	356705	357292	0	1507384	15701159	2831107	3077642	0
P39109	S. cerevisiae	1	14.4418	19	1.55359e+06	0	914498	475553	3.36372e+06	0	1.51271e+06	0	0	1.32828e+06	10211632	1.04541e+06	136289	0	5.60054e+06
P39112	S. cerevisiae	1	3.29421	20	3.26525e+07	3.30569e+07	7.45664e+06	8.09628e+06	1.04468e+07	5.97576e+06	1.34419e+07	2.80995e+06	1.60864e+06	9718601	1361651	5.82637e+06	2.27872e+07	1.24235e+07	1.61564e+07
P39516	S. cerevisiae	1	40.4845	1	0	0	0	0	0	0	0	0	0	0	0	0	0	13613470	0
P39517	S. cerevisiae	1	18.5866	6	1.46383e+06	2.23362e+06	1.75787e+06	2.82112e+06	2.41548e+06	2.09723e+06	6.99204e+06	1.07662e+06	1575488	0	0	0	0	0	43137.4
P39518	S. cerevisiae	1	12.8679	17	2.26449e+06	4.28149e+06	2.12627e+06	38995828	6063425	3.4701e+07	188244	1.48472e+07	984971	1.30591e+07	10329883	261861	8839544	22240	7114394
P39522	S. cerevisiae	1	37.9874	17	10750120	9.00638e+06	7.7283e+06	1.02725e+08	1.79391e+07	9.70972e+06	4.62015e+07	1.15199e+07	1.00914e+06	4.35007e+06	2.94855e+07	6.0599e+06	1.9787e+06	2.61701e+06	2.25182e+06
P39525	S. cerevisiae	1	9.23569	6	772317	2.92514e+06	507542	646685	1.92237e+06	26021481	0	145011	0	793902	0	0	37467.1	538188	0
P39529	S. cerevisiae	1	3.53806	8	0	6971114	0	246982	0	0	1.06307e+06	295720	0	415502	187589	11186.6	0	0	2.87273e+06
P39531	S. cerevisiae	1	3.6389	12	3.59359e+06	536162	0	2684954	5.3603e+06	2940928	5437168	0	0	13831130	0	2.27572e+07	0	175892	9.53438e+06
P39533	S. cerevisiae	1	26.7613	19	1.26174e+06	1176549	3.21639e+06	2.76746e+07	4.9909e+06	2.06325e+06	7.12028e+06	5.6294e+07	2.588e+06	1.18611e+08	1.71452e+06	1.61671e+06	5.56712e+07	6.69231e+06	1.51153e+06
P39543	S. cerevisiae	1	5.54	5	0	8061209	0	4819915	0	0	0	0	1.34209e+06	0	0	6498412	0	0	0
P39551	S. cerevisiae	1	3.63399	7	463384	0	23660.6	42486.1	3.52287e+06	0	3.32879e+06	62080.5	303090	4.92763e+06	1.40311e+06	4.04399e+06	44633.9	2.58502e+06	363636
P39676	S. cerevisiae	1	107.125	23	1.99513e+08	1.5543e+08	1.58723e+08	1.94389e+08	3.12095e+08	1.62758e+08	1.44457e+08	9.18118e+07	5.05734e+07	8.26068e+07	1.10412e+08	1.40971e+08	1.24885e+08	8.39805e+07	1.37143e+08
P39683	S. cerevisiae	1	23.515	14	15409928	8.8103e+06	1.29616e+07	1.41611e+07	15677190	1.71533e+07	7.82093e+06	9.26849e+06	674900	1.76278e+06	62859283	7.79678e+07	2.14912e+06	1.14743e+07	421275
P39692	S. cerevisiae	1	3.45305	10	0	0	1686597	0	28103480	0	4.35745e+07	4.16797e+07	3.36148e+07	3.40411e+07	29483250	2.99892e+07	29800520	27551410	3.14177e+07
P39702	S. cerevisiae	1	3.42502	14	1338042	1103933	9.02168e+07	50860.5	2975246	1373121	0	2288478	0	5.68589e+06	5.59499e+06	1.90132e+06	2.71363e+06	59783.8	4.75138e+06
P39708	S. cerevisiae	1	6.06368	5	0	0	0	0	0	60591968	0	0	516619	0	926494	0	645383	0	0
P39721	S. cerevisiae	1	5.8504	5	2.41674e+07	5295463	4430367	3890540	4.67548e+06	3347533	1542622	102909	0	0	0	0	0	0	0
P39724	S. cerevisiae	1	10.7284	6	4.20009e+06	1.46849e+07	2.88776e+06	3.50685e+06	4870937	4064625	1.01614e+06	368855	607504	1.25085e+06	943580	829387	1.36113e+06	512991	716482
P39726	S. cerevisiae	1	9.70987	5	7844352	1959755	7.82188e+06	12576681	1.23868e+07	7.83786e+06	5.78231e+06	5.44042e+06	3.29546e+06	6385064	5719420	6699730	1.07918e+07	7.0853e+06	5.81644e+06
P39727	S. cerevisiae	1	7.32737	6	466639	442557	371834	518883	583053	2.61381e+06	215465	161578	153137	776557	162676	164514	155764	194892	1.64691e+06
P39729	S. cerevisiae	1	3.54596	13	60009740	51317312	0	6.37123e+07	22023.6	343599	1839876	3.2981e+06	200612	2.30195e+06	4.29357e+07	39901245	8.64038e+06	5.90699e+06	2.88862e+07
P39730	S. cerevisiae	1	21.6028	35	5.09439e+07	2.32639e+07	1.1962e+07	1.77917e+07	2.8735e+07	1.55853e+07	4.3101e+07	2.71343e+07	1.67085e+07	3.13942e+07	4.04291e+07	1.84131e+07	1.61971e+07	1.06409e+07	8.59122e+06
P39731	S. cerevisiae	1	6.96746	7	371585	1.11731e+08	3.71059e+06	484632	2.17081e+06	595910	20279836	18047.9	0	25296.5	0	0	0	0	590796
P39732	S. cerevisiae	1	3.46861	22	1854377	1678140	30856775	4.45208e+06	7201745	2.74044e+07	5864273	9125641	9.98671e+06	1.62296e+07	1.01016e+07	10539439	2.39923e+07	1.47784e+07	21842235
P39735	S. cerevisiae	1	3.41533	3	0	283332	0	0	0	0	0	0	0	0	38193992	1271339	0	0	0
P39742	S. cerevisiae	1	3.46363	3	0	0	0	0	0	0	7.97499e+06	182619	0	0	0	0	0	0	0
P39743	S. cerevisiae	1	18.5641	11	4510594	4.63894e+06	26109398	7050563	5.6775e+06	5924385	5.69681e+06	4.41162e+06	3.75727e+06	1.99418e+07	1.8137e+06	10328430	12061019	528127	1.0165e+07
P39744	S. cerevisiae	1	19.6308	24	2.69533e+07	1.31316e+06	499197	2.42488e+06	2885643	16706770	2.71476e+06	1.9504e+06	196079	2528056	336207	7.6665e+06	1.45325e+06	604810	608654
P39924/P47185/P53631/P54854	S. cerevisiae	4	2.89753	9	398473	0	0	5973199	0	0	8480517	321816	4.29894e+07	87534960	485870	19473251	102113267	73311823	9.5366e+07
P39925	S. cerevisiae	1	13.2245	14	2.40451e+06	8.67776e+06	3.03579e+06	4.37185e+06	8.65949e+06	9790319	1.90815e+06	675031	605198	5310706	1.03007e+06	3.16459e+07	0	1.35297e+07	2.62428e+06
P39926	S. cerevisiae	1	14.5135	5	244796489	226347066	196153163	256846585	315385570	207320003	0	9359707	0	8024395	0	947393	338502	0	0
P39928	S. cerevisiae	1	3.5823	11	0	1.15145e+07	2077605	9854.82	3983720	0	0	930888	683771	908360	0	899332	1347574	911758	0
P39929	S. cerevisiae	1	15.3264	7	3.74488e+06	3098806	2428563	3623239	3766782	3373095	2.23706e+06	1.8002e+06	1.56614e+06	1.60274e+06	3.28174e+06	1581587	1.07529e+06	6.09157e+06	957545
P39931	S. cerevisiae	1	5.29435	4	45973206	1625486	34433715	1751050	29243420	1591424	2.59412e+06	1.05611e+06	603340	639333	791674	626908	2.54253e+06	486626	581740
P39935	S. cerevisiae	1	33.5749	24	1.40495e+07	1.40096e+07	5.54379e+06	1.24562e+07	6.86378e+06	4.6304e+06	2.21017e+06	1.74875e+06	8.84835e+06	2.10909e+06	269590	4266025	3.96553e+06	1.4734e+06	4.19698e+06
P39936	S. cerevisiae	1	5.55257	15	0	0	2910809	0	1.15641e+07	74253918	1.49392e+06	374843	3489386	1.38447e+06	4.43137e+06	4.00994e+06	3.62951e+06	1.08829e+06	0
P39938/P39939	S. cerevisiae	2	18.376	5	6.60507e+07	7.72769e+07	6.35789e+07	1.13658e+08	9.77141e+07	89395208	35056469	2.25668e+07	28080806	29418954	23150933	2.26299e+07	21057622	16724270	18609623
P39940	S. cerevisiae	1	10.1995	19	1.21862e+07	8.49141e+06	7.39184e+06	9632852	1.60198e+07	1.001e+07	2.36724e+06	4.56667e+06	1.80038e+06	1194128	1.68682e+06	1.17252e+07	11648133	2.32264e+06	4.68592e+06
P39954	S. cerevisiae	1	86.8815	27	1.58924e+08	1.35857e+08	9.96883e+07	1.78763e+08	2.13272e+08	150108534	1.0211e+08	6.39312e+07	4.77087e+07	4.99962e+07	5.92991e+07	6.85183e+07	4.15195e+07	3.14169e+07	3.43387e+07
P39958	S. cerevisiae	1	30.4831	13	6.25307e+06	1.18977e+07	7.9507e+06	8.18173e+06	1.4957e+07	1.36741e+07	5.46993e+06	3.90779e+06	2.16071e+06	2.09615e+06	3.1197e+06	3.3144e+06	7.56697e+06	2.09283e+06	4.40286e+06
P39960	S. cerevisiae	1	3.40802	20	3.66563e+06	8.56376e+06	2.22011e+07	3.74308e+07	3.50869e+07	7734222	1414917	840275	295024	1.02522e+07	2.64347e+06	3076944	5.2734e+06	11488051	2.06884e+06
P39965	S. cerevisiae	1	2.04827	17	255365	1.22075e+07	1.31689e+06	1.76494e+06	1.54685e+07	1.32414e+07	1.08229e+07	10633590	1.4122e+06	5.13493e+06	4.84833e+06	5761700	0	4.81067e+06	2.03741e+07
P39966	S. cerevisiae	1	31.806	9	3911348	1.14741e+07	1.55354e+06	1.13335e+06	2.44068e+06	3.44902e+06	466284	0	0	39919.6	0	0	0	0	0
P39967	S. cerevisiae	1	2.16752	10	3949342	44123002	4.29545e+06	583615	4653650	0	0	0	29639809	1803716	2.28513e+06	0	1715642	2325809	618209
P39968	S. cerevisiae	1	4.47284	7	1668521	1703225	2.92781e+06	2.25829e+06	2019610	1593897	792360	674056	852832	792809	53385.5	1.42313e+06	0	235113	0
P39969	S. cerevisiae	1	2.07168	19	3.20434e+06	1845809	2.06586e+06	6.30349e+06	2.66967e+06	3.1918e+06	7.48756e+06	3.16072e+06	2.34762e+06	5836432	693198	0	8650900	8.85412e+06	1.87318e+07
P39976	S. cerevisiae	1	3.21747	8	1342596	1.95387e+06	1159254	1479723	1776309	20740587	3566426	1880964	0	465036	908283	0	3.67432e+06	1.78601e+06	3022713
P39979	S. cerevisiae	1	2.43744	8	1.7791e+06	986882	940214	9.94045e+06	7.69677e+06	6961927	3.7254e+06	3420671	2980222	6.32783e+06	5.05036e+06	2.39138e+06	5.98261e+06	3.41646e+06	5.22808e+06
P39980	S. cerevisiae	1	3.42052	5	0	0	0	0	0	0	1.67265e+07	0	0	6491416	4953508	0	0	4914340	838658
P39984	S. cerevisiae	1	6.48657	4	1.12662e+06	443448	894111	1.16378e+06	1.15605e+06	1.71589e+06	958282	904866	5.27305e+06	822679	519222	1.02505e+06	461185	555796	955499
P39986	S. cerevisiae	1	30.0356	25	1.50627e+07	1.01943e+07	2.50099e+07	1.56973e+07	3.17398e+07	3.84232e+07	2.1743e+07	1.57831e+07	1.60468e+07	14547360	1.73006e+07	1.37545e+07	7.17514e+06	9.10893e+06	1.25442e+07
P39987	S. cerevisiae	1	38.7096	9	18938460	1.82089e+07	14325180	0	0	5871675	0	10549336	10558740	0	3.46269e+06	5596345	3.7967e+06	4.56125e+06	1.3558e+06
P39990	S. cerevisiae	1	7.5178	4	8151438	7472001	8290177	11307641	13453570	9494075	8.40365e+06	6704489	2817836	993728	6.89393e+06	3.4905e+06	3.19218e+06	856347	2.67978e+06
P39993	S. cerevisiae	1	3.5042	16	679303	3.09076e+07	3.44627e+07	1.85367e+06	629362	0	1.11186e+07	1.38088e+06	903372	1514643	3170112	9.23443e+06	4.8155e+06	968404	1.27922e+07
P39994	S. cerevisiae	1	9.14482	9	831734	760939	744439	796408	2.55698e+06	638321	352733	290075	9.50963e+06	0	766818	15638667	3.94069e+06	0	3.86545e+06
P39998	S. cerevisiae	1	10.6315	15	878139	1.963e+07	1.58053e+07	2.31936e+07	832456	2.07431e+07	2.54936e+06	1.16773e+06	5.42488e+06	2.43273e+06	702776	1.76777e+06	2.94818e+07	2.93502e+06	18414156
P40001	S. cerevisiae	1	3.48044	5	32969.2	340124	656971	1.3182e+06	0	51835.3	21379.1	45239.3	10888	1.72817e+06	1.95415e+07	2.08519e+07	3.90601e+07	146992	2.53268e+07
P40008	S. cerevisiae	1	16.7218	9	3.05517e+07	3.09463e+07	2.03342e+07	34217061	3.58784e+07	1.83504e+07	10911484	6044115	7.18637e+06	7072937	6.41477e+06	7.37645e+06	3.34249e+06	2.02732e+06	2.35792e+06
P40010	S. cerevisiae	1	13.7007	10	323675	481613	1.84071e+06	0	1651564	0	0	449985	1.20443e+06	1228528	2.37974e+06	0	26088981	0	0
P40011	S. cerevisiae	1	4.68729	6	0	22119225	3.28742e+06	9431168	2505428	4.60353e+06	1.90429e+06	1.31825e+06	1.459e+06	175102	1.04163e+06	1.93854e+06	146532	15795740	0
P40012	S. cerevisiae	1	3.44508	15	52456655	0	573874	53378	1.8115e+06	788615	1.76707e+07	22754729	4.30209e+07	13714891	5.24889e+07	5.94282e+06	7606502	6767220	0
P40016	S. cerevisiae	1	25.2657	18	23968783	1.85651e+07	1.93802e+07	1.98234e+07	33722216	15544672	1.14274e+07	6.46595e+06	4.93659e+06	5.00682e+06	7.23507e+06	4.93199e+06	3.45705e+07	16366285	2.89899e+06
P40017	S. cerevisiae	1	26.0509	35	41441194	4.5328e+07	2.66647e+07	4.50336e+07	5.47832e+07	42185582	7.73161e+06	9.68161e+06	1.38909e+07	1.2302e+07	1.45752e+07	1.56645e+07	1.53409e+07	3.66834e+06	1.03527e+07
P40018	S. cerevisiae	1	3.50912	10	1.12469e+06	536598	2.16543e+06	606352	637551	1.70572e+06	6.11984e+06	8.3323e+06	2298699	1.49527e+07	834051	0	31766700	10844230	3.59368e+07
P40019	S. cerevisiae	1	4.45908	6	2.80257e+06	1.9415e+06	1.52492e+06	1173851	1611196	558502	1.23324e+06	1.1365e+06	434947	1102473	1.38542e+06	1.01042e+06	550688	458288	255991
P40024	S. cerevisiae	1	14.6486	26	5.24338e+07	4.35186e+07	32982592	4.54189e+07	6.96532e+07	4.92338e+07	1.3526e+07	6.58571e+06	1.10932e+06	1.34672e+07	1.90714e+06	6.44302e+06	1.71498e+07	8.14272e+06	3.80391e+07
P40029	S. cerevisiae	1	6.39924	10	3.77913e+06	5.82158e+06	7.67308e+06	1.34672e+08	7056470	1.55565e+07	2.5727e+06	1.76935e+06	1.91708e+06	2.48366e+06	1657333	3.26196e+06	2.10226e+06	4.57185e+06	1.79055e+06
P40030	S. cerevisiae	1	6.76666	2	538640	304962	228056	0	758724	440958	490853	791558	0	517109	402473	602704	0	0	823539
P40032	S. cerevisiae	1	3.49337	10	218595	4.29727e+06	6.15722e+07	1193522	282832	2.86005e+06	0	156724	0	0	1522315	13239.2	0	20121.8	0
P40033	S. cerevisiae	1	4.03517	8	687274	0	430028	1.31262e+06	2.54075e+06	611774	0	996463	413041	4680528	0	0	8162537	0	0
P40034	S. cerevisiae	1	3.49172	11	5490202	2.35823e+06	2135812	8942050	589488	6021982	0	325615	0	0	498326	3.56766e+06	68841.9	11940.4	13655.3
P40035	S. cerevisiae	1	12.2332	11	6160614	6015528	4.90053e+06	3926777	6311996	7918791	0	9201286	9.79493e+06	0	11337446	88902.1	1.27806e+06	656639	1106068
P40037	S. cerevisiae	1	13.6722	6	2.52199e+07	2.2779e+07	1.88792e+07	2.74872e+07	2.8612e+07	2.59651e+07	1.95646e+07	9.41456e+06	8.43538e+06	1.09738e+07	5.991e+06	7.52111e+06	5.30148e+06	6.22839e+06	5.29308e+06
P40040	S. cerevisiae	1	11.456	5	8369206	7582355	128522640	5372795	6084820	4712806	702212	614684	670669	860924	2.19622e+06	2.2667e+06	1519045	0	1.91706e+06
P40043	S. cerevisiae	1	7.40041	4	7264576	14643547	5105887	14481459	8353634	7474490	2997306	2409600	2152564	2604997	2365494	3526425	7630545	2101622	2297007
P40046	S. cerevisiae	1	5.94189	4	40210.2	68896	350498	18988.4	3.2657e+06	0	0	0	0	13775500	25334845	0	0	0	0
P40047	S. cerevisiae	1	15.2249	12	2.21267e+07	16401892	55872.2	2.76261e+07	166605	0	0	2.86655e+06	4929.29	2.55043e+07	1.2554e+06	3.81652e+06	3.71545e+06	24706854	812109
P40052	S. cerevisiae	1	4.99979	7	668806	0	652648	386494	1.15325e+06	407165	381400	12206.7	0	48354.6	77841.8	0	1652456	0	3644835
P40053	S. cerevisiae	1	40.6194	31	2.02689e+07	1.44121e+07	1.06556e+07	1.23641e+07	2.08996e+07	2.0098e+07	1.81539e+07	9.80411e+06	3.67776e+06	4.26046e+06	6.50198e+06	1.62077e+07	1.10237e+07	4.66443e+06	2.87883e+07
P40054	S. cerevisiae	1	9.95268	4	515587	212826	232861	232367	537963	0	2309151	1218722	0	0	0	0	1626715	0	0
P40055	S. cerevisiae	1	3.51613	11	695448	0	1.82672e+06	0	2.53347e+06	54038	5.75317e+06	4.9035e+06	1.13781e+06	7.03068e+06	3830837	1.30683e+07	1033345	164235	885292
P40069	S. cerevisiae	1	79.8946	27	2.90601e+07	2.53638e+07	2.6987e+07	3.17248e+07	5.82755e+07	3.33656e+07	1.76268e+07	1.22421e+07	1.51126e+07	1.61205e+07	2.24003e+07	1.6739e+07	1.7736e+07	1.605e+07	1.34673e+07
P40070	S. cerevisiae	1	6.48622	4	3.12631e+06	2.51885e+06	2.05284e+06	2508290	1083186	3060336	0	1.27915e+06	560873	676534	1.05832e+06	534589	897261	494196	3.9766e+06
P40075	S. cerevisiae	1	23.4583	8	1.56832e+07	13680306	1.1235e+07	13106574	1.90267e+07	3.61617e+07	5.72857e+06	5.83416e+06	6.54805e+07	8.48353e+06	7265900	5.6071e+06	5.13814e+07	6.08576e+06	5.56062e+06
P40086	S. cerevisiae	1	10.9486	14	18785050	10933489	7.92663e+06	8.84914e+06	24430226	6443148	1.21185e+07	4.74822e+06	9.18894e+06	8.8717e+06	1122812	4467411	971384	6.27413e+06	2.03356e+06
P40087	S. cerevisiae	1	14.0636	11	7.28709e+06	2.0856e+06	4.80518e+06	1.11822e+07	13172558	9.0105e+06	423564	332401	1.15102e+06	0	966568	604020	1.26399e+06	2.55054e+06	1.9967e+06
P40088	S. cerevisiae	1	7.29623	5	4.36722e+06	2.99727e+06	2.55887e+06	1.99861e+06	2983181	1.83465e+06	0	1.63223e+06	0	0	0	971931	4068963	0	0
P40093	S. cerevisiae	1	15.8267	12	4394105	8.00667e+06	4545934	25005862	7632499	4.80055e+06	2.02551e+06	2.38036e+06	1343167	382896	451488	1.89283e+07	992099	296610	756284
P40096	S. cerevisiae	1	3.40268	7	33091446	1.37141e+06	954415	1335508	2.21975e+06	1301679	2948789	0	2.21849e+06	108324	0	409081	0	0	1.31944e+06
P40098	S. cerevisiae	1	11.2882	13	4.15791e+06	3.8964e+06	9.5568e+06	1.29906e+07	1.35028e+07	1.46895e+07	6.91049e+06	2.27051e+06	1.47973e+06	5.33318e+06	8.88901e+06	4.76532e+06	19518046	3.74985e+06	7.91932e+06
P40106	S. cerevisiae	1	15.6752	4	0	0	38065.2	3013631	0	0	0	0	56068.9	1314116	0	0	1993589	0	0
P40150	S. cerevisiae	1	134.209	1	1.16359e+07	9.11257e+06	6889552	14900963	17520720	10523250	8127349	7138295	2738360	10318404	9393229	11605700	10283480	7012825	8.26126e+06
P40159	S. cerevisiae	1	22.8873	5	4.7768e+06	1801555	2583887	4.68422e+06	5.05202e+06	4.60647e+06	2.20617e+06	1.33201e+06	392042	1.54572e+06	777098	1.77194e+06	1.36527e+06	527916	2390658
P40165	S. cerevisiae	1	3.39398	4	2829813	3.17924e+06	2.40433e+06	2.12296e+06	2375546	1573283	2.28153e+06	824179	263421	9.29495e+06	847846	895317	0	18161.4	3098779
P40168	S. cerevisiae	1	8.43277	4	651308	4.42046e+07	745105	4.9405e+07	4.99896e+07	4.23435e+07	398437	276997	2.06484e+06	346598	295322	313022	11285570	1.13256e+07	362769
P40169	S. cerevisiae	1	3.53708	7	7943561	1254347	4.12811e+06	6.61745e+06	2346044	5664828	2.33277e+06	1.7535e+06	1.99787e+06	3.2835e+06	6.56718e+06	577635	732471	563879	677836
P40185	S. cerevisiae	1	46.3058	6	168655825	154086063	8.16398e+07	1.14235e+08	2.17177e+08	127421826	5.81726e+07	4.51936e+07	34480005	4.40124e+07	4.53196e+07	4.64212e+07	3.98868e+07	3.25222e+07	3.80101e+07
P40187	S. cerevisiae	1	3.41829	8	0	0	0	835024	0	7103105	0	1.77279e+06	215756	1.42989e+06	1671180	2.58533e+06	3.73611e+07	1.73193e+06	1.74187e+06
P40212/Q12690	S. cerevisiae	2	31.3897	17	227024442	2.61286e+08	1.42594e+08	3.33879e+08	338515564	268503286	1.72157e+08	9.79316e+07	9.01141e+07	8.12932e+07	8.62561e+07	9.64118e+07	73386488	6.442e+07	8.44249e+07
P40215	S. cerevisiae	1	53.1057	28	88190574	6.49061e+07	54152910	62355902	8.22187e+07	71663540	4.14526e+07	2.24386e+07	3.56319e+07	2.38356e+07	3.75856e+07	3.42583e+07	7.16101e+07	2.5339e+07	4.40921e+07
P40217	S. cerevisiae	1	9.27614	7	7050460	9.05963e+06	7.65234e+06	8570928	12838117	5929948	1.76183e+06	2.67761e+06	1.35689e+06	975213	1044641	250132	1705630	1061069	1.52537e+06
P40302	S. cerevisiae	1	50.1369	16	4.25425e+07	3.35134e+07	22128376	2.53394e+07	44130274	3.386e+07	2.41278e+07	1.90071e+07	1.76426e+07	2.25768e+07	23658450	1.61961e+07	14242160	13075706	10662789
P40303	S. cerevisiae	1	22.4485	7	1.31956e+07	0	5.36304e+06	1.05328e+07	1.17563e+07	2839896	1.3109e+07	7576799	4.94974e+06	7.19989e+06	6.68737e+06	7.239e+06	4.91872e+06	1173870	6.58995e+06
P40318	S. cerevisiae	1	3.54996	21	6.42939e+07	1.77515e+07	1.47543e+07	2.3316e+07	7.16054e+07	2.05362e+07	2.83864e+07	7.03211e+06	1.66046e+06	1.59947e+07	9.28826e+06	904500	5.85372e+06	4.48526e+06	718742
P40319	S. cerevisiae	1	9.7338	2	778223	711311	555599	1109299	994843	825899	312428	285807	208563	1.5441e+06	256481	344155	344985	248987	249940
P40327	S. cerevisiae	1	15.9503	23	1.60466e+07	1.52344e+07	1.13889e+07	2.41316e+07	3.84013e+07	1.93493e+07	10422205	1.47448e+06	1.96585e+06	7.20511e+06	6630044	6.75906e+06	2.47011e+07	18479704	4.61024e+07
P40335	S. cerevisiae	1	5.82381	4	4.63116e+07	195369	172203	268491	333085	330986	0	0	0	0	1108528	0	3752574	0	0
P40339	S. cerevisiae	1	3.4926	10	15295960	1.40848e+07	7156676	12896201	0	20821476	0	1.33066e+07	0	2521684	9398963	0	11594517	3652110	567555
P40341	S. cerevisiae	1	5.49542	25	2.19127e+07	4136371	0	2.18842e+06	6.12889e+06	1.61872e+06	611856	1.33691e+07	3.3801e+06	4.91319e+06	2.11094e+07	1.62686e+07	1.05954e+07	2.59817e+07	3.2955e+06
P40348	S. cerevisiae	1	3.57478	11	1.0431e+06	148242	61473.4	0	0	0	11865933	923341	0	769216	549388	929819	12961.2	2.84543e+06	245758
P40357	S. cerevisiae	1	6.94418	11	1.0242e+06	731603	1.05657e+06	165337	0	163313	4.04152e+06	3294191	2.92773e+06	3024546	4331926	5.12796e+06	3.43631e+06	3.45754e+06	105113
P40362	S. cerevisiae	1	2.28631	9	24631580	25835720	2.20272e+07	30424770	32859320	2.53011e+07	12938026	11294519	8686551	2.70769e+07	9590424	1.16523e+07	11667308	7658723	1.18573e+07
P40363	S. cerevisiae	1	9.0408	11	6267364	6732306	8.07255e+06	7.01575e+06	2603362	3688968	1.18428e+06	2.93767e+07	2.1519e+07	1.97944e+06	875844	1.21081e+06	2.89324e+07	0	598410
P40364	S. cerevisiae	1	28.5515	14	1.12284e+07	8.28297e+06	9334864	16563351	13298385	12720911	1.35314e+07	7.87678e+06	5.84226e+06	1.48367e+07	8.6254e+06	5.84896e+06	9.81606e+06	1.44484e+07	3.99293e+06
P40366	S. cerevisiae	1	3.48044	4	2238493	2762880	1547188	0	0	2210068	2181229	1187869	0	3560098	0	0	0	0	1159450
P40368	S. cerevisiae	1	3.44193	14	0	0	989431	510540	1.27505e+06	0	818519	3.84601e+06	3532786	3.30534e+06	0	4.26759e+07	1.76259e+06	7905129	4404855
P40413	S. cerevisiae	1	17.5704	30	2.8166e+07	6.99976e+06	3.13279e+07	1.29758e+07	3.83245e+07	4.22201e+07	4.18952e+06	1.93553e+06	7.83924e+06	3.07532e+07	2.76146e+07	8.69673e+06	6.86263e+06	2.38137e+07	2.94255e+07
P40414	S. cerevisiae	1	32.6704	13	1.99762e+07	1.16222e+07	1.68302e+07	13241173	1.20553e+07	1.05988e+07	6.61797e+06	5.90853e+06	2.08707e+06	1.82459e+06	1.16864e+06	1.13558e+06	885974	1.24823e+06	1.83342e+06
P40416	S. cerevisiae	1	3.40154	13	1311160	5.85222e+06	3.81483e+06	12108684	59465272	5752813	13276669	3.6534e+06	0	1.50421e+07	0	3736117	4.22373e+07	449059	0
P40422	S. cerevisiae	1	10.1389	5	3.46878e+07	33787300	27011260	4094601	42173328	28116970	405838	7.52925e+06	320389	7139898	1647521	0	5419267	2898467	3.3987e+06
P40446	S. cerevisiae	1	3.58775	1	12438.2	0	0	0	0	0	0	0	0	0	13131.9	0	0	0	0
P40452	S. cerevisiae	1	3.34504	5	6976964	2727529	2.82582e+06	3571257	3892994	3396137	1699608	1526033	1.20858e+07	0	628843	719478	568254	625380	913820
P40458	S. cerevisiae	1	3.37588	3	0	0	0	0	0	6988148	0	0	0	0	830800	1224907	517027	3826600	2169458
P40459	S. cerevisiae	1	2.89329	5	714659	851641	441977	551294	1.09638e+06	113920	352263	120719	0	0	0	1699371	0	386166	0
P40460	S. cerevisiae	1	3.40802	19	1.55591e+07	10157730	1.36541e+06	0	3701945	5.01184e+06	507106	2.12516e+06	280592	2.21778e+06	2.7444e+06	1.25995e+06	41287195	2.89767e+06	3.19307e+07
P40462	S. cerevisiae	1	8.11207	22	5.644e+07	1.09878e+07	6.95603e+06	4.80889e+06	4.75633e+06	2855524	2.34309e+07	2698446	1.90039e+06	7250709	184023	2399286	483641	5.26231e+06	3.11197e+06
P40463	S. cerevisiae	1	5.88836	6	2.74318e+06	411217	443422	841241	9.33542e+06	12609.8	0	0	0	0	0	10089840	0	0	0
P40464	S. cerevisiae	1	2.13958	5	0	0	0	1091379	995645	0	0	3680788	0	415285	0	418945	0	0	1.27634e+06
P40468	S. cerevisiae	1	3.45709	28	3371761	3.22782e+07	2116908	15696733	4.98114e+07	8.48676e+06	4.10461e+07	725449	3622365	19175991	1.14808e+06	7.59905e+06	5.25538e+06	6.66696e+07	1.45804e+06
P40470	S. cerevisiae	1	3.41978	10	675360	17356280	0	0	116077	0	486448	21057020	8647781	6013500	0	70745520	5.77093e+06	4352761	5.15203e+06
P40471	S. cerevisiae	1	37.2458	13	1.84262e+07	1.66701e+07	1.77823e+07	2.06543e+07	1.9882e+07	1.34939e+07	2.03016e+07	4.99176e+06	3.44451e+06	6.34424e+06	4.38483e+06	9.06e+06	3.17583e+06	2.03252e+06	2.87816e+06
P40480	S. cerevisiae	1	3.1243	16	797737	723879	600174	9.9454e+06	3.20083e+06	1.75803e+07	3623136	8.35322e+06	530117	0	1.62605e+07	5.10365e+06	83952709	1.27306e+07	5976659
P40482	S. cerevisiae	1	20.0013	29	2.18716e+07	4.69108e+07	5.03708e+07	9.12694e+06	3.79515e+07	4.78138e+07	2.16344e+07	2.58487e+06	2.96402e+06	2.41646e+07	3.55555e+07	1.67833e+07	5.11511e+07	2.67635e+07	4.53029e+07
P40484	S. cerevisiae	1	3.52648	4	21140.1	0	0	0	0	0	8252376	870438	0	0	0	0	0	399982	0
P40491	S. cerevisiae	1	3.22937	6	1.62609e+06	620284	690140	1.09058e+06	2337568	937429	0	3891548	11748.7	3443148	2964189	2145912	1934755	7780408	0
P40495	S. cerevisiae	1	46.8843	25	1.51574e+07	1.02858e+07	1.36585e+07	1.56592e+07	1.97836e+07	1.17419e+07	5.96033e+06	3.38667e+06	5.08308e+06	3.22782e+06	5.42179e+06	6.69643e+06	3.6164e+06	6.52527e+06	6.05416e+06
P40496	S. cerevisiae	1	7.48393	5	17347816	1.79038e+07	1.55635e+07	30333181	23615214	4.20559e+07	3.67132e+07	2.73203e+07	425716	3.04858e+06	1.14511e+06	1.13548e+06	1.93836e+06	2.05743e+06	958627
P40498	S. cerevisiae	1	7.34976	19	1.08338e+07	8.26068e+06	5092720	2.39511e+07	8.36681e+06	1.17201e+07	1.07028e+07	2.0536e+06	3.37815e+06	5.49529e+06	4.2115e+06	9.64805e+06	8882255	3.45786e+06	11012861
P40500	S. cerevisiae	1	3.39446	2	0	0	748150	2975360	0	0	0	0	0	2298076	0	0	0	0	0
P40502	S. cerevisiae	1	11.0489	5	1586009	1485956	1111359	4336985	5032571	4301405	889127	965885	748553	558277	556274	732598	699181	350199	545400
P40503	S. cerevisiae	1	3.43726	4	1610520	0	5470075	3.55391e+07	4.41662e+07	0	0	29479.3	99747.4	0	0	0	0	0	22672250
P40506	S. cerevisiae	1	4.32896	8	2.29689e+06	1922488	54585399	7315288	5535432	4.58837e+06	3.01799e+06	959233	1.31188e+06	3.58065e+06	0	2.00842e+06	1.48617e+07	0	1.05651e+06
P40509	S. cerevisiae	1	7.01182	2	774122	530708	663097	1934454	952597	559557	552602	794629	172416	337119	958888	1.40542e+06	1079411	556686	1.10685e+06
P40510	S. cerevisiae	1	16.8225	4	958921	761756	684395	1141402	1197768	1.47998e+06	1.97632e+06	331209	0	291516	0	0	13642169	6105530	279674
P40513	S. cerevisiae	1	5.01247	5	11921110	11797310	9996318	14081250	28367230	11527040	5157309	4685521	4311802	10427956	4754677	9830508	7.98407e+06	3532821	4657219
P40515	S. cerevisiae	1	7.4714	10	2.90727e+06	2166563	3461480	3512763	8.12331e+06	6961793	1.66363e+06	4.16896e+06	5.30285e+06	1.86842e+06	788328	5.4712e+06	1.02452e+06	1.86452e+06	2.14757e+06
P40517	S. cerevisiae	1	2.04968	6	423892	874991	822428	1230122	1264589	0	7480126	4701869	3645585	2.96755e+07	703539	5.27477e+06	68197392	16960600	66735079
P40518	S. cerevisiae	1	7.99375	4	3.4766e+06	2.9802e+06	2600736	3.52222e+06	3978218	5.37342e+06	3.65467e+06	3.73626e+06	781410	1180122	1356793	1.74433e+06	1121504	1.24263e+06	940046
P40525/P87262	S. cerevisiae	2	29.34	12	1.26918e+08	81902030	68235910	133121482	1.49607e+08	1.27132e+08	93348900	4.09346e+07	37037850	47119576	46103244	3.67676e+07	2.14428e+07	37251967	2.75918e+07
P40531	S. cerevisiae	1	73.1702	18	1.13531e+08	6.46854e+07	5.41334e+07	9.74057e+07	9.76132e+07	7.6178e+07	2.98287e+07	3.32199e+07	4.49766e+07	2.86995e+07	7.23361e+07	4.06375e+07	1.10004e+08	2.00707e+07	2.48315e+07
P40533	S. cerevisiae	1	6.59317	7	6345859	2.17797e+06	1.6403e+06	2240637	9.38227e+06	2786069	3.20806e+06	918758	213957	0	376282	2017146	4574679	0	0
P40555	S. cerevisiae	1	8.9956	10	0	0	0	49985432	982289	0	684050	788433	2.5204e+06	1.38707e+06	2.37714e+06	749450	631119	8.6302e+06	0
P40561	S. cerevisiae	1	7.09428	6	2711282	2500916	1.98391e+06	2.07787e+06	3088146	1358831	1.6519e+06	0	0	0	575753	1683606	1768832	0	1463701
P40562	S. cerevisiae	1	3.47279	22	3.124e+07	1.41445e+07	1.15134e+07	1.41415e+07	19732380	1.9155e+07	455181	1.84225e+06	0	2.0008e+06	4.13211e+07	4470407	9.69407e+06	2.13174e+07	1.93131e+07
P40563	S. cerevisiae	1	5.09783	11	2.56626e+07	0	17240100	1.46363e+06	1.78364e+06	0	3370672	0	0	4106360	0	16539880	6.91537e+06	3098964	3.15144e+06
P40564	S. cerevisiae	1	3.40874	10	0	470236	863600	0	7.4693e+06	568566	6.66744e+06	189417	0	1.45578e+06	0	2.52933e+06	58054.8	1029822	16984.8
P40567	S. cerevisiae	1	3.44508	2	636970	574058	237396	674822	628356	661271	0	0	0	431371	36607.4	0	0	0	0
P40573	S. cerevisiae	1	3.42881	6	28435.3	0	2.51601e+06	0	6.18315e+06	0	0	0	582599	1130663	0	0	0	0	745515
P40575	S. cerevisiae	1	3.38679	1	0	0	0	0	0	0	0	0	0	0	525628	0	0	0	0
P40576	S. cerevisiae	1	3.47279	7	18986.1	498909	19244.3	0	0	0	2125007	456067	1404250	1.22375e+06	821342	1177200	5.31595e+06	0	1.18436e+07
P40580	S. cerevisiae	1	34.8805	17	21773512	8.95048e+06	7.65248e+06	1.61844e+07	1.51327e+07	1.19081e+07	3.05387e+07	4.65168e+06	2.86156e+06	2.58568e+07	2.44241e+06	3.62108e+06	1.61502e+07	2.8867e+06	3.60325e+06
P40581	S. cerevisiae	1	32.0687	11	31625261	25220416	32105420	30654133	4.35707e+07	34162737	1.67433e+07	1.30616e+07	13763844	31353242	1.23305e+07	9.54968e+06	2.04816e+07	5.92723e+06	6.2635e+06
P40582	S. cerevisiae	1	31.6145	15	1.72763e+07	13124833	8.93814e+06	1.37352e+07	16335921	4.13783e+07	1.07729e+07	6.09483e+06	4.75774e+06	6.1768e+06	7.34081e+06	2.18858e+06	1.0282e+07	3.95443e+06	5.69994e+06
P40825	S. cerevisiae	1	94.2018	45	7.73424e+07	4.67537e+07	4.98933e+07	5.84032e+07	9.00529e+07	6.27004e+07	4.04966e+07	4.04201e+07	2.21847e+07	2.43342e+07	2.115e+07	3.16805e+07	3.4756e+07	1.75796e+07	1.40901e+07
P40850	S. cerevisiae	1	40.0391	23	8.73852e+06	5.69041e+06	7.90533e+06	8.01255e+06	1.11652e+07	9.86277e+06	1.8522e+07	5.12804e+06	3.42176e+06	2.36167e+06	1.00722e+07	3.28805e+06	1.74053e+06	2.27702e+06	1.6007e+07
P40858	S. cerevisiae	1	4.92237	5	8.27346e+06	7.36406e+06	721803	292042	3.08502e+06	1057991	0	0	0	0	3149467	3456059	0	0	0
P40886	S. cerevisiae	1	6.67992	2	479896	0	0	531176	365782	110981	163810	0	655528	13049.8	0	0	42901.6	0	0
P40893	S. cerevisiae	1	19.2703	14	3.48995e+07	34605402	28354297	3.08345e+07	28885171	22792979	1.14001e+07	8.05213e+06	7.28332e+06	6.36024e+06	4.05386e+06	5663810	5.51791e+06	5.37795e+06	1.95003e+07
P40956	S. cerevisiae	1	5.08695	5	1601766	1370316	1022142	9.99051e+06	1693695	1558008	0	0	0	1287540	0	1355327	0	0	2.37658e+06
P40957	S. cerevisiae	1	3.15276	22	1422643	2.08325e+06	1.2242e+06	1479665	1877438	14482553	1.38616e+06	4.13302e+06	5.01612e+06	5160510	3.03265e+06	2.92762e+06	0	138171	1.57254e+06
P40961	S. cerevisiae	1	17.4516	13	1.68797e+07	17856021	17953432	25311630	34200183	1.76717e+07	1.44307e+07	1.5045e+07	9694190	7011894	24794539	7504638	8425621	7342312	1.23615e+07
P40969	S. cerevisiae	1	2.18587	8	0	0	0	1054180	0	16840.7	0	264386	439281	4.58295e+06	2167907	1.32551e+06	0	441772	1.08684e+06
P40970	S. cerevisiae	1	3.48474	10	535069	5.99441e+06	0	237745	0	4242128	0	0	1.0066e+07	126910	0	1.24864e+06	441327	938528	7.5521e+06
P40971	S. cerevisiae	1	3.41607	7	0	0	1729425	0	2819649	0	12407625	138497	672972	8907279	4604699	6.21018e+06	10846110	8274146	3744138
P40989	S. cerevisiae	1	27.718	8	1332347	1279985	1116537	2.27308e+06	36631733	1190773	874762	1.20425e+06	479844	13126140	0	2335884	1548208	0	1881161
P40991	S. cerevisiae	1	15.1754	14	252592	222234	1.38877e+06	4.66333e+06	311350	729742	3.47338e+06	5095752	1.56284e+06	22143416	810961	4.48383e+06	15324800	1.43631e+06	2.48123e+07
P41056	S. cerevisiae	1	13.0879	1	0	0	0	130315	0	484411	784945	0	0	0	0	863051	1130083	619521	909721
P41057	S. cerevisiae	1	18.8667	9	5.29207e+07	4.78644e+07	33725728	44570144	58712976	5.51998e+07	44250906	2.53742e+07	2.08966e+07	1.96512e+07	1.08693e+07	1.61007e+07	1.21559e+07	1.23807e+07	1.08546e+07
P41058	S. cerevisiae	1	13.0484	8	9.32281e+06	2.4411e+06	1.06137e+07	2663198	1.59399e+07	20520571	5.9591e+06	4.76122e+06	622640	5.52494e+06	1.02032e+06	1061212	1.45775e+06	42929	3.55434e+06
P41277	S. cerevisiae	1	15.3149	4	1.32483e+07	878534	833047	1025421	1005013	2137243	577402	0	0	0	510320	0	0	0	0
P41338	S. cerevisiae	1	64.8947	19	1.16631e+08	1.08615e+08	89247558	6.96729e+07	9.32416e+07	9.43962e+07	5.24913e+07	3.68556e+07	3.13221e+07	1.8131e+07	17489592	3.36549e+07	1.25833e+07	2.39348e+07	1.60567e+07
P41734	S. cerevisiae	1	3.44508	6	1.65493e+06	818020	574356	910093	2.09995e+06	835974	607008	0	1211054	0	18853982	0	5025574	897947	926583
P41735	S. cerevisiae	1	9.01736	6	132042	0	4504992	0	2363638	337615	1393729	2.11943e+06	0	458945	0	0	14401.6	20024710	882394
P41800	S. cerevisiae	1	3.43033	4	12998034	0	0	1628986	0	0	86701648	0	0	0	0	0	0	0	299352
P41805	S. cerevisiae	1	61.8448	27	2.65868e+08	1.63012e+08	1.34301e+08	1.63091e+08	2.05304e+08	2.22171e+08	1.34561e+08	7.50563e+07	4.82346e+07	5.41333e+07	4.31842e+07	6.39025e+07	6.81221e+07	4.57812e+07	5.19385e+07
P41807	S. cerevisiae	1	11.1162	18	2.17243e+07	1.59556e+07	1.57486e+07	9.15389e+06	2.24844e+07	1.62666e+07	4.87453e+06	8991548	6.70204e+06	6.63156e+06	4.54325e+06	3.2673e+06	1.32896e+07	1.21904e+06	1.38271e+06
P41808/Q00772	S. cerevisiae	2	3.50511	11	5108391	0	969486	0	2.44956e+06	332270	14854340	361143	449288	1.0128e+06	0	439070	120278	552761	1.03499e+06
P41810	S. cerevisiae	1	33.05	20	9.51498e+06	1.21267e+07	8.8375e+06	1.15236e+07	1.51064e+07	1.00083e+07	1.96771e+07	9.25836e+06	2.60943e+06	8.46529e+06	8.26744e+06	2.91705e+06	5.56361e+06	6.20247e+06	5.32633e+06
P41811	S. cerevisiae	1	28.3404	21	9.71166e+06	1.32524e+07	1.16103e+07	1.60006e+07	2.62145e+07	1.12631e+07	3.33973e+06	3.72366e+06	1.72896e+06	3.90963e+07	8.03504e+06	7.7941e+06	2.89077e+07	7.72976e+06	2.22839e+07
P41816	S. cerevisiae	1	21.4346	8	1.80027e+06	3.02002e+06	827918	1.55477e+06	1.86924e+06	1.33888e+06	1.51851e+07	1.04039e+06	6.54134e+06	446668	4.64237e+06	5.46845e+06	5.73595e+06	2227723	607204
P41818	S. cerevisiae	1	3.47658	8	3.48741e+07	30322520	31861830	5.90249e+07	54624280	64214900	1.24603e+06	612505	201618	317929	2370654	4.10055e+06	0	536116	202302
P41819	S. cerevisiae	1	5.5531	11	998278	1.08108e+06	699586	2.69367e+07	1.32526e+06	1.35198e+06	1.09253e+06	1.27614e+06	1498775	2.74142e+06	1.7244e+07	126097	51547.4	444313	0
P41895	S. cerevisiae	1	7.64447	20	9.22704e+06	5.74503e+06	0	1.05216e+06	6.99812e+06	6.39336e+06	2.56042e+07	15796649	6.66423e+06	1.38261e+07	1.99172e+07	2.81468e+06	384232	732258	1.2695e+06
P41903	S. cerevisiae	1	2.21197	5	1524293	1373491	1.49813e+06	0	1893467	2.39403e+06	207612	277147	0	0	0	0	646097	19486.3	0
P41911	S. cerevisiae	1	11.4892	11	807846	1.5273e+06	318233	181034	1.71527e+06	3.44771e+06	307969	13172.6	7078832	1224410	138906	736788	4.26864e+06	2451350	3.59945e+06
P41920	S. cerevisiae	1	14.4633	10	6.03687e+06	8295358	1.24885e+07	6002391	7114236	5732493	3.63713e+06	3.9324e+06	1.50022e+06	1093028	8.98296e+06	8072397	8556307	6.07463e+06	4.61694e+06
P41921	S. cerevisiae	1	24.5146	14	1.38663e+07	1.47355e+07	1.28772e+07	4806831	13493711	95711333	1.56717e+07	5.45612e+06	2.66643e+06	2.07806e+06	2.08721e+06	2.6931e+06	0	1.92667e+06	2274242
P41930	S. cerevisiae	1	4.39763	4	278511	46723.1	116586	119443	132603	154672	1.99619e+06	258103	2.61811e+06	2.06478e+06	34097.1	0	1472456	0	0
P41939	S. cerevisiae	1	122.123	28	1.14e+08	1.13195e+08	103142520	1.42955e+08	1.51649e+08	1.43616e+08	7.49843e+07	5.5218e+07	4.12048e+07	7.38467e+07	5.72282e+07	1.21469e+08	6.52837e+07	8.94009e+07	1.11415e+08
P41940	S. cerevisiae	1	43.051	14	4.79808e+07	3.5954e+07	3.83229e+07	4.90161e+07	5.53065e+07	4.55625e+07	24264355	1.08256e+07	1.43577e+07	1.36208e+07	1.30654e+07	1.64804e+07	1.41951e+07	10384398	1.06006e+07
P42826	S. cerevisiae	1	99.856	29	1.97415e+08	189960443	1.03357e+08	1.51779e+08	1.37236e+08	1.23244e+08	7.43918e+07	4.16298e+07	5.06143e+07	4.73263e+07	4.54064e+07	3.60051e+07	3.30635e+07	2.8769e+07	4.04168e+07
P42842	S. cerevisiae	1	3.56844	18	0	13517470	3.66573e+06	7.04472e+06	0	1116308	1.65053e+06	1.05501e+06	85123.9	2.00395e+07	5020730	3402288	6.57609e+06	1.19779e+06	4.77373e+06
P42844	S. cerevisiae	1	7.21493	8	4.01772e+06	4.43587e+06	3.97514e+06	889631	7375450	8.17486e+06	864152	1681545	701013	0	4092145	4307353	2.5859e+06	5.3906e+07	2911217
P42846	S. cerevisiae	1	4.37291	14	4162088	8.47237e+06	206220	1.22452e+06	398193	5218517	409509	7988159	1.76537e+06	1.76788e+07	0	3.29126e+06	0	0	482561
P42847	S. cerevisiae	1	5.17486	9	3.78148e+06	2.25157e+07	2.00196e+07	833846	0	2.92817e+06	2.20252e+07	21635881	17286881	19243844	1.85142e+06	0	1.20701e+06	0	7.25892e+06
P42936	S. cerevisiae	1	4.68159	7	6.24471e+06	7.50268e+06	639396	2664169	7311065	8.03173e+06	518427	0	2.05501e+06	1.06654e+07	0	0	165375	0	6000354
P42937	S. cerevisiae	1	3.17146	7	1.38896e+06	1.24937e+06	634501	1754223	3.44707e+06	714451	2.614e+06	0	0	12556040	0	0	0	977167	0
P42938	S. cerevisiae	1	7.83355	6	1.51554e+06	0	0	0	0	0	108636	0	46590.7	0	6711.22	3216529	0	0	0
P42940	S. cerevisiae	1	23.6	13	7.00074e+06	7.96665e+06	5.31076e+06	4156935	1.23029e+07	1.29039e+07	3.79921e+06	3.13144e+07	1382901	3072041	0	4.41413e+06	5549397	5.57835e+06	0
P42943	S. cerevisiae	1	31.2868	23	12521717	2.30085e+07	2.33339e+07	1.0608e+07	29095335	11975198	1.00244e+07	1.3385e+07	4.20368e+06	2.60712e+06	5.20932e+06	6.89269e+06	4.13517e+06	5.20071e+06	2.50763e+06
P42945	S. cerevisiae	1	8.05499	22	8.05373e+06	1.6859e+06	1501928	1.9754e+06	4.1011e+06	6067647	3.60657e+07	1.4975e+07	70046.6	1.23354e+07	20288290	3.51514e+07	1.76608e+07	1.33989e+07	3.47257e+07
P42949	S. cerevisiae	1	3.5042	5	2.24767e+07	2.09544e+07	17421773	2.33313e+07	24945716	22226000	56024.8	0	481302	0	1.15631e+06	507321	0	0	0
P43123	S. cerevisiae	1	6.23032	15	48416598	7.21277e+07	1.31564e+07	4.63043e+07	2.09587e+06	2294015	4.02069e+06	898604	2.51081e+06	3.63022e+06	376282	325185	3433527	0	22270466
P43321	S. cerevisiae	1	3.01422	5	560098	0	0	622023	3.89646e+06	378522	0	0	0	231642	5899232	0	5866790	5.23721e+06	0
P43535	S. cerevisiae	1	2.35352	20	8.20721e+06	1.32421e+06	1.22504e+07	1.44455e+07	506277	16814927	0	0	4.10201e+06	0	6.11253e+06	6.67857e+06	1.09821e+07	3.71342e+06	7.3135e+06
P43545/P53824	S. cerevisiae	2	6.48832	4	0	1144156	1110467	2317146	3504205	0	0	614684	481211	459631	0	769520	42058120	0	0
P43555	S. cerevisiae	1	12.9915	12	6.71855e+06	6.67318e+07	7.97294e+06	5.19518e+06	6945735	34384001	2.5682e+07	0	291213	1.60897e+07	1.23698e+06	2522583	0	0	536318
P43558	S. cerevisiae	1	5.70186	5	1683886	2545346	1390252	417374	2015535	1575300	0	0	911880	822696	3.34806e+06	3.15552e+06	1.19972e+06	938622	1.85559e+06
P43567	S. cerevisiae	1	71.8036	23	1.7932e+08	1.41275e+08	1.24707e+08	1.92613e+08	194406468	164546682	8.11063e+07	6.37695e+07	4.21104e+07	4.79063e+07	5.36077e+07	5.584e+07	5.2808e+07	3.56438e+07	4.40836e+07
P43569	S. cerevisiae	1	3.52839	10	1.04683e+06	0	1.93389e+06	221445	1.4687e+06	2.85173e+06	452842	0	2560594	5603682	0	18543220	0	3.39704e+06	382467
P43572	S. cerevisiae	1	3.51242	15	8048.17	0	824693	17175	213377	228611	1.58223e+07	447105	0	1.42965e+06	768270	1247263	7755384	8716910	1.85685e+06
P43577	S. cerevisiae	1	6.86819	10	889704	1.16741e+06	668975	2.47988e+06	1.56337e+06	705405	1.40026e+07	0	596040	856225	0	2.16888e+07	1.50388e+06	1.1086e+06	0
P43585	S. cerevisiae	1	6.19239	20	4.12346e+06	4.74396e+06	1.10565e+06	8.70301e+06	5.97809e+06	2.89043e+06	1.1401e+06	683063	1234862	3.89131e+07	51449880	0	2.89801e+07	1.04165e+07	2044975
P43586	S. cerevisiae	1	7.42278	13	2.2971e+06	972054	484289	871837	2.85477e+06	0	5130689	893925	213498	2.05165e+06	13068800	681633	5.32168e+07	17316610	31870435
P43588	S. cerevisiae	1	31.3981	14	1.98679e+07	14862307	8205031	1.32518e+07	2.35774e+07	1.8904e+07	5.05966e+06	4.71879e+06	2.17292e+06	4.35313e+06	2.7109e+06	6.55362e+06	5.19076e+06	1.14486e+06	4.48914e+06
P43590	S. cerevisiae	1	18.0593	14	1.02219e+07	8.44152e+07	8.49047e+07	7.28985e+07	7.38084e+07	8.02364e+06	4.14931e+07	3.72374e+07	34063220	2.31147e+07	3.03406e+07	2.53237e+07	4.2916e+06	1.75281e+07	202064
P43591	S. cerevisiae	1	6.65172	3	687332	4102933	3207725	1675517	1124261	696955	0	200497	0	46164.3	0	0	0	76650.8	0
P43593	S. cerevisiae	1	19.2836	17	1.55799e+07	3.49222e+06	5.24634e+06	4.93692e+06	5.02727e+06	1.22614e+07	1421096	1.1358e+06	1.01136e+06	3185655	718765	3.63031e+06	4.20236e+06	1.30768e+06	2.59849e+06
P43594	S. cerevisiae	1	13.9017	6	8.79662e+06	1.35262e+07	5.66e+06	2.13818e+06	1.29318e+07	1.64806e+07	15532721	3.48277e+06	5.1632e+06	215925	1.74389e+06	2.27508e+06	0	1.98646e+06	1.33216e+06
P43597	S. cerevisiae	1	6.58019	27	1.31457e+07	1.67361e+08	1.06983e+08	5.28832e+07	7271939	1.47726e+08	2467540	0	1.50352e+06	1.16225e+07	1.08094e+07	3.2469e+07	4.66295e+06	4.01906e+06	7.56665e+06
P43598	S. cerevisiae	1	3.28103	4	438366	539664	395318	493564	542698	0	178328	0	155468	258954	689672	173672	161728	0	9.87392e+06
P43599	S. cerevisiae	1	2.62544	4	495218	437790	2.96799e+06	854037	1008836	490865	2736732	0	0	4233162	0	0	0	0	0
P43603	S. cerevisiae	1	11.8869	14	1.83994e+06	6.17915e+06	1.67657e+07	8.03456e+06	3455378	3.27429e+06	3.82391e+06	8.22159e+06	3.52821e+06	1.01095e+07	8.11511e+06	1.76038e+07	3.19788e+07	1.44007e+07	2.15067e+07
P43608	S. cerevisiae	1	3.42276	3	540578	0	0	0	0	437282	11965830	517063	11844150	1466140	17718640	11449810	0	16274270	20468710
P43609	S. cerevisiae	1	7.74365	12	6.04353e+06	2.35071e+06	5.03303e+06	3.76446e+06	836999	3.29042e+06	1.94509e+07	657206	354433	0	2317544	325233	72200.6	793145	628996
P43610	S. cerevisiae	1	4.08887	19	2.26826e+06	806035	1.34517e+06	9.7252e+06	3679293	11092.4	7094404	19225158	1234519	1.53446e+07	2489652	1.11646e+07	1.06485e+08	127611	8.24241e+07
P43616	S. cerevisiae	1	26.5865	20	4.29355e+07	3.72182e+07	27258437	4.49583e+07	5.30837e+07	3.94439e+07	37399247	24326305	1.06979e+07	1.79954e+07	1.3501e+07	2.0114e+07	1.45677e+08	1.12215e+07	1.29031e+08
P43617	S. cerevisiae	1	2.1765	6	8.90609e+06	0	0	8719685	9.29906e+06	0	0	2154383	3696789	4207532	2537324	7.49931e+06	57218260	1852470	2.27274e+06
P43621	S. cerevisiae	1	9.64917	6	1380419	1388392	982508	849258	1961128	5.78632e+06	0	345017	0	6314990	360442	1.31135e+06	8.09524e+07	0	825497
P43633	S. cerevisiae	1	3.46446	12	2.22018e+06	223099	254731	1037869	0	189245	0	0	420142	2.42576e+06	81864.4	50056.6	1.20345e+08	1847601	0
P43634	S. cerevisiae	1	3.48821	9	246837	0	103047	772818	253447	1.36505e+06	642788	2097859	840287	1.5555e+06	1.03532e+06	6610908	751744	1.10015e+06	1628924
P43635	S. cerevisiae	1	30.668	19	6.25624e+07	1.96606e+07	1.59276e+07	1.88673e+07	2.85126e+07	5.15644e+07	1.52344e+07	2.94551e+07	3.49388e+06	1.07621e+07	1.27738e+07	1.24647e+07	1.68089e+07	8.09631e+06	8.05852e+06
P43636	S. cerevisiae	1	3.4579	6	8250880	8098286	6511436	9054997	1.11362e+07	9.99303e+06	3850385	1255975	859353	633648	0	0	0	0	0
P43638	S. cerevisiae	1	8.07868	38	3.40957e+06	1.04254e+07	5.95762e+06	1.5835e+07	1.61789e+07	1.23725e+06	1.7795e+06	5.69636e+06	2.15956e+06	4.27894e+06	1.15556e+06	9.99101e+06	1.81035e+07	8.06296e+06	6.39217e+06
P43639	S. cerevisiae	1	6.2188	2	803920	0	0	0	881628	0	1317520	0	0	11337060	1594402	974029	906215	802192	841793
P43682	S. cerevisiae	1	3.50511	2	14830.2	24186	0	0	0	13568.9	0	0	0	0	0	0	12108260	0	0
P45978	S. cerevisiae	1	9.19791	9	3191470	1.96427e+06	655703	2.22651e+06	7783658	1.8591e+06	819570	324482	298168	1.06646e+06	305894	2.61132e+06	1.50719e+06	965491	1.24676e+06
P46367	S. cerevisiae	1	172.042	41	1.25222e+09	1.18828e+09	9.04889e+08	1.04249e+09	1.9249e+09	1.36393e+09	6.43862e+08	5.03709e+08	4.19631e+08	4.76607e+08	5.06391e+08	5.33794e+08	4.63644e+08	379011032	4.77413e+08
P46654	S. cerevisiae	1	30.5408	3	14142390	5415124	9185212	6898488	14434929	6765902	4322705	3903359	0	6879084	0	0	0	0	0
P46655	S. cerevisiae	1	120.663	58	9.74438e+07	1.13439e+08	9.65544e+07	1.24108e+08	1.25762e+08	8.96895e+07	7.29307e+07	8.46483e+07	3.57451e+07	5.6053e+07	4.28892e+07	5.91756e+07	2.87581e+07	4.36694e+07	4.25527e+07
P46672	S. cerevisiae	1	23.2405	16	2.9712e+07	2.36153e+07	3.55187e+07	3.48755e+07	3.00675e+07	4.77104e+07	1.6254e+07	1.97312e+07	17245900	7924739	1.02685e+07	1.46357e+07	8.42466e+06	6.44289e+06	1.03576e+07
P46676	S. cerevisiae	1	3.42653	8	1446401	0	1239249	5608966	9292368	0	6.00251e+06	384537	4.30964e+06	1127822	1.77627e+06	133348	24775055	9.07741e+06	9.18511e+07
P46680	S. cerevisiae	1	36.2225	13	1.6188e+07	15850439	8.73426e+06	4.24288e+07	1.87088e+07	1.02865e+07	3.79482e+06	1.27404e+06	3.91674e+06	1.99532e+06	1.68271e+06	4.74542e+06	4.27308e+06	3.52021e+06	2.96962e+06
P46681	S. cerevisiae	1	30.7742	15	8.93374e+06	7.58866e+06	6.53525e+06	9.13694e+06	8.44744e+06	6.47831e+06	1.11901e+07	5592597	1.20881e+06	4058155	6.06001e+06	790979	6.12762e+06	7.2163e+06	8.31093e+06
P46683	S. cerevisiae	1	3.54596	7	14557.9	0	799039	52330	0	0	869321	12271.2	0	1217723	0	590867	0	405791	605021
P46784/Q08745	S. cerevisiae	2	6.30075	13	23445044	38760716	5.85032e+07	5.12129e+07	5.58063e+07	41855566	5.36089e+07	31729681	5.55152e+06	30750598	18018663	1.41979e+07	1.01535e+07	10290567	2.56907e+07
P46945	S. cerevisiae	1	3.39728	6	27403.6	0	0	0	439635	5.43694e+06	0	1.30391e+06	167387	0	0	6.98272e+06	0	0	0
P46957	S. cerevisiae	1	3.2688	6	237292	214999	210286	221315	303239	209532	850752	0	41505.7	0	0	7268999	4182058	3440969	1038978
P46963	S. cerevisiae	1	2.30123	8	6.95915e+06	184912	338159	0	0	1785252	1.83983e+07	271567	0	4.73142e+06	1763491	458695	5952781	1.93151e+07	2.18871e+06
P46969	S. cerevisiae	1	12.8808	4	6381357	5.87247e+06	4.65923e+06	6706195	7.33966e+06	6.40944e+06	1.11478e+06	1.04867e+06	787575	1.05297e+06	747476	796625	0	223507	42303.6
P46971	S. cerevisiae	1	3.43186	10	3604675	3.99781e+06	0	0	620692	3475172	305600	1.41112e+07	0	0	0	3.83862e+06	0	1696752	351028
P46982	S. cerevisiae	1	3.59998	11	41157.7	6.46924e+06	2.65535e+06	718975	20763.6	4.06999e+06	0	27529920	1629394	7971573	0	3.55297e+06	1.26202e+07	5.22964e+06	9.51907e+06
P46984	S. cerevisiae	1	7.88822	1	775290	2751366	2279364	0	790074	3252083	1752384	0	0	0	0	945627	0	0	45159.6
P46985	S. cerevisiae	1	8.78205	7	1.00884e+06	1.01241e+06	431574	1.34486e+06	2.75765e+06	1.36034e+06	88902	0	0	0	1595409	1504608	4835728	17096.3	14983.5
P46988	S. cerevisiae	1	2.06276	5	1055645	1032403	24496.8	1104715	1182116	1032257	663663	0	0	0	1958132	0	10695161	604492	0
P46990	S. cerevisiae	1	26.3158	1	10819640	10834440	10084204	17811300	15526542	10343050	5840871	4497559	5182869	5868172	5.54705e+06	5.55036e+06	881109	0	666303
P46992	S. cerevisiae	1	4.79024	4	949361	969366	0	0	1103728	980409	0	734708	0	0	627892	997246	1369366	732325	2.05669e+06
P46997	S. cerevisiae	1	5.60382	9	616197	141599	1.86212e+06	3.204e+06	6.79746e+06	11978.7	992324	2.23817e+06	0	0	0	0	5917807	1011851	245122
P47008	S. cerevisiae	1	10.522	12	5.54164e+07	1.70531e+06	3.86592e+07	3.83623e+06	4.55368e+06	3.20827e+06	2.97827e+07	182647	27814240	2.03845e+07	2.23158e+07	1.97609e+07	1.7599e+07	19397484	1.67911e+07
P47011	S. cerevisiae	1	2.75358	6	1.08289e+07	8.17049e+06	1.0138e+06	9.43721e+06	1.00789e+07	8.72783e+06	484568	1.43841e+06	0	0	0	0	0	0	0
P47017	S. cerevisiae	1	3.30998	7	1504041	2.36328e+06	676517	2.09548e+07	1.92288e+06	812730	3729239	3542793	4.4851e+06	0	6823577	0	0	0	2454313
P47018	S. cerevisiae	1	8.18156	9	2798402	2.43533e+06	2457703	2.79332e+06	3.93683e+06	2.35e+06	2.60442e+06	322560	38966.1	485457	11489	0	1661092	4.6253e+06	263993
P47019	S. cerevisiae	1	3.45628	4	3.34635e+07	7.19648e+06	5.8495e+06	9.84811e+06	1.51216e+06	8.34628e+06	17146000	0	0	18495914	0	0	0	0	0
P47035	S. cerevisiae	1	3.48647	22	1.11188e+06	1.24156e+07	5.62597e+06	50661.8	126285	517604	252393	401456	15466578	2.37273e+07	1.69498e+06	1.33808e+07	3683097	3.13311e+07	4.03066e+08
P47039	S. cerevisiae	1	14.0989	7	1.31615e+06	1.82574e+06	1.92953e+06	1.72222e+06	4.62467e+06	778942	0	633939	349776	1.93401e+06	493276	1.06153e+07	0	494930	4.90792e+06
P47042	S. cerevisiae	1	7.1969	11	221481	47992.8	1450141	0	28888900	0	5.81712e+06	6.96664e+06	7273125	2.34987e+07	1.21031e+07	1.66387e+07	2.68607e+07	7269098	21649588
P47044	S. cerevisiae	1	3.42052	5	991791	45531.5	74489.7	5080966	0	957736	0	0	0	439041	0	116730	0	400321	0
P47052	S. cerevisiae	1	49.1258	9	9227024	6551361	4962588	1.20216e+07	1.09342e+07	8802897	2.8285e+06	2.05857e+06	2.0493e+06	1.94726e+06	4.99028e+06	2.09597e+06	3.34386e+06	4.26294e+06	6.10119e+06
P47068	S. cerevisiae	1	18.8441	25	1.70311e+07	1.87108e+07	3.62215e+06	1.02989e+07	6.38361e+06	1.94069e+07	2.45118e+06	2.82863e+07	4.76169e+06	1.06031e+07	9.20227e+06	1.72092e+06	8.37566e+06	1.2975e+07	1.34776e+07
P47072	S. cerevisiae	1	3.45385	9	1.28275e+07	317862	1.431e+06	9.03546e+06	1.7748e+06	5053137	3.70626e+06	3054285	872093	413660	0	305614	4.16659e+06	244770	0
P47075	S. cerevisiae	1	16.7684	16	7952720	6.80398e+06	4.65856e+06	6.7972e+06	7.73025e+06	5.79311e+06	1.77196e+07	1.66349e+06	5.13175e+06	2.25666e+06	3.0261e+07	2.22022e+06	5.29557e+06	489659	4204340
P47079	S. cerevisiae	1	57.1126	26	2.25259e+07	1.55025e+07	1.92171e+07	2.44848e+07	3.03764e+07	1.8362e+07	9.89992e+06	6.62768e+06	4.58273e+06	2.22465e+06	2.48045e+06	1.50932e+07	4.88703e+06	8.90198e+06	5.79927e+06
P47083	S. cerevisiae	1	2.86532	16	9.34784e+06	10167991	6.09067e+06	550351	1.7994e+07	9.18934e+06	3.13235e+06	10493393	3.26343e+07	1.08832e+07	80138.6	1.13235e+07	2.42354e+07	1.09855e+07	30315664
P47085	S. cerevisiae	1	9.15819	8	3.81672e+06	2.71197e+06	2324771	4.3976e+06	4.66719e+06	3.85808e+06	6.59073e+06	1.47261e+06	4305895	4.38631e+06	1933293	880705	1.14577e+06	3.17072e+06	3.31056e+06
P47089	S. cerevisiae	1	23.6212	10	2.18764e+07	4.68184e+06	4.13288e+06	6.77331e+06	20436074	2.16685e+07	4.52574e+06	3.10072e+06	5.57607e+06	2.68357e+06	3.21825e+06	2.7303e+06	16919126	2.51567e+06	1.55177e+06
P47096	S. cerevisiae	1	12.9442	4	41191063	7388248	6.83652e+06	8.83206e+06	10860529	7511728	11864853	1846918	1555405	1038587	1526027	1962911	1492705	2.61049e+06	1.87722e+06
P47108	S. cerevisiae	1	3.48474	15	5775462	1645326	2.19674e+07	2312964	0	2293751	9806437	3953149	0	1.22841e+07	16966831	0	1.2385e+06	8951059	302640
P47112	S. cerevisiae	1	3.56116	13	1.50799e+07	1.00786e+07	8.92954e+06	10738980	12503607	8666978	5.20811e+06	0	6.27377e+06	6.24351e+06	1.37792e+06	1.41153e+06	54407.8	1.45192e+06	8.27696e+06
P47117	S. cerevisiae	1	14.0638	8	9.95239e+06	5525345	1769408	45995101	5783085	9258660	2.66863e+06	2.11464e+06	10756605	7.15798e+06	1.10066e+06	2.0281e+06	746899	2.28681e+06	2.61558e+06
P47119	S. cerevisiae	1	3.27102	7	3.01317e+06	848875	1.11135e+07	1.23909e+07	13267890	11759380	706618	5.49954e+06	813198	502870	3.9813e+06	681001	3.67372e+06	7.15366e+06	4.11468e+06
P47120	S. cerevisiae	1	14.6328	12	1.70035e+07	28145825	8.82291e+06	24293712	21165457	17034908	1.16216e+07	7514969	3.90014e+06	1591505	837673	1.2521e+06	0	9.25147e+06	1177150
P47122	S. cerevisiae	1	3.46777	8	6.51256e+07	734707	746893	0	1049585	6.52548e+07	254294	849979	23087.3	0	1.7691e+06	1326356	5560097	2.58861e+06	984580
P47123	S. cerevisiae	1	14.151	7	929172	830038	1211277	2.07838e+06	3.46722e+06	1.67865e+06	1985229	276065	0	454478	61496.2	801685	0	431799	422658
P47127	S. cerevisiae	1	8.3256	7	2.60935e+06	6433492	2374351	9229984	12749778	2488836	4241476	1714859	0	1475411	0	28596018	272079	3593724	3920608
P47136	S. cerevisiae	1	6.95663	22	1.56667e+06	1.69003e+06	1706861	3.18313e+07	7.88939e+06	77433	2.19835e+06	2.16829e+06	1.108e+07	144470	5209767	2.77766e+06	8.02657e+06	2.1068e+06	2.27589e+06
P47137	S. cerevisiae	1	14.6989	12	5244775	3019619	2.21128e+06	1.10787e+07	4.07786e+06	3.41903e+06	3.01391e+06	1.68672e+06	701781	1.00617e+06	2.66024e+06	4.01643e+06	1.22006e+06	4.64933e+06	8.18432e+07
P47141	S. cerevisiae	1	7.54842	5	1.16595e+07	1.11736e+07	8.20457e+06	2560029	4657338	0	0	0	0	1278687	0	0	0	585018	0
P47143	S. cerevisiae	1	35.663	11	3.17813e+07	25255619	30312005	4.48767e+07	4.05287e+07	3.80949e+07	1.62227e+07	9.74009e+06	9.74554e+06	8.3178e+06	6.66407e+06	8.4664e+06	6.44419e+06	7.57578e+06	6.65336e+06
P47150	S. cerevisiae	1	20.4892	12	5.14248e+06	8.12602e+06	2.8689e+06	1.42497e+07	7.23079e+06	6.71709e+06	6.29943e+06	2.24945e+06	6.99786e+06	4.45018e+06	7.90771e+06	3.87387e+06	0	2.84369e+06	366471
P47154	S. cerevisiae	1	24.7659	11	6884735	5807485	1.2602e+07	8.06981e+06	8662736	6771017	5.18868e+06	1.45475e+06	969221	1008684	900457	4.61765e+06	2.00494e+06	1.31432e+07	1.15111e+07
P47160	S. cerevisiae	1	2.2723	13	2.30034e+06	747455	5.13409e+06	8.34236e+06	9477729	1.00534e+07	653895	493423	417465	620224	1.21605e+06	1.70746e+06	2.1475e+07	1574083	923791
P47165	S. cerevisiae	1	8.27726	9	4953104	4522897	5481244	9683525	2732238	1832041	2.87256e+06	2.34799e+06	480182	809256	2.00556e+06	2.0088e+06	1.68575e+06	764195	855623
P47169	S. cerevisiae	1	3.45872	17	0	879889	50785828	2.25674e+06	1.55485e+06	920729	2.12144e+06	2483838	1.76823e+06	22774176	0	14946.3	1.06006e+06	1.83605e+06	2.02648e+06
P47173	S. cerevisiae	1	3.20249	5	1261976	796502	1021582	2.22618e+06	764109	778105	1.27908e+06	991040	0	0	1.05818e+06	2.94176e+06	1.23545e+06	0	0
P47176	S. cerevisiae	1	50.6574	18	8.3127e+07	7.07913e+07	5.73522e+07	9.9863e+07	9.89175e+07	7.52823e+07	4.96e+07	2.24483e+07	2.59479e+07	22958791	3.44139e+07	3.2801e+07	1.97534e+07	2.24543e+07	2.31432e+07
P47771	S. cerevisiae	1	34.2384	3	1.29379e+06	1.00365e+06	928863	1.23754e+06	1.39269e+06	304039	697465	600122	957364	215180	540118	677117	302739	0	676766
P47818	S. cerevisiae	1	16.4107	5	420209	2.38551e+07	677458	401006	1.70471e+06	0	2.5751e+06	3.36663e+06	604165	641398	895185	0	889554	1434054	0
P47912	S. cerevisiae	1	27.6577	13	1.80903e+07	1.25328e+07	1.15886e+07	1.59942e+07	2.21763e+07	1.37381e+07	7.19269e+06	5.8468e+06	3.34712e+06	1.84581e+06	5.24085e+06	4.38431e+06	5.13983e+06	2.93338e+06	3.9191e+06
P48015	S. cerevisiae	1	35.7916	21	7.74992e+07	61564728	5.65912e+07	8.016e+07	8.2652e+07	6.86503e+07	3.75059e+07	3.3037e+07	2.71573e+07	4.45352e+07	1.64701e+07	1.84362e+07	1.02107e+08	1.92439e+07	4.03169e+07
P48164	S. cerevisiae	1	51.102	7	1.81015e+07	12876688	1.15652e+07	1.61204e+07	1.86014e+07	1.82009e+07	1.08383e+07	7.42713e+06	6.09463e+06	8.71671e+06	7.93773e+06	10158209	6.04814e+06	5.22844e+06	1.16249e+07
P48361	S. cerevisiae	1	3.41978	19	0	8471.76	7.10666e+06	991713	9.66678e+06	7.87149e+06	1.50912e+07	4.0902e+06	8.13274e+06	8.74511e+06	2.74025e+06	952760	997917	1.28655e+07	2.90996e+06
P48415	S. cerevisiae	1	3.0307	14	1.23124e+06	1.73866e+07	15715324	288643	1.85848e+07	2.56576e+07	0	0	147544	14780013	7421669	75577	8.53298e+06	3261847	2.74089e+06
P48439	S. cerevisiae	1	4.06788	5	570684	317527	748507	618711	946335	1.34659e+06	0	0	0	2695545	0	0	0	1.50534e+06	0
P48445	S. cerevisiae	1	3.3813	5	2564454	0	0	0	4.17776e+06	0	2331717	0	248621	10258050	0	0	609058	1758955	1.51024e+06
P48510	S. cerevisiae	1	6.80325	5	6951016	6.69645e+06	5636066	3268662	3275640	1.09339e+07	0	1126122	1.70678e+06	0	0	0	11034060	47501.7	2.23391e+06
P48524	S. cerevisiae	1	6.85562	22	4.79984e+06	4.78362e+06	3.34375e+07	45255077	7.95111e+06	1.52546e+08	7.62649e+06	4.43651e+06	2.24559e+06	6.09774e+06	1.3102e+06	0	12507022	4901335	7800581
P48527	S. cerevisiae	1	3.16903	9	220979	0	6182171	122375800	5130986	2638736	0	0	69754587	0	3.923e+07	1.92984e+06	13095647	2.96455e+07	1.1816e+07
P48559	S. cerevisiae	1	3.47448	9	27274626	19220050	0	28707020	35777863	22951896	799575	0	33131250	5162848	0	11078880	12644773	3065046	522529
P48569	S. cerevisiae	1	3.49172	3	0	0	28564540	0	0	0	0	0	0	0	751434	0	0	176030	0
P48570	S. cerevisiae	1	37.8757	2	1345356	1252783	1199553	2356419	2.757e+06	1220901	337610	0	0	1.47889e+06	0	0	4.62642e+06	1031861	1018388
P48582	S. cerevisiae	1	3.47019	17	5.1246e+07	3.84535e+07	3.90375e+07	4.0407e+08	4.25505e+08	3.95441e+07	8.68859e+06	136570614	18875035	23206931	1.36406e+07	25764040	567644	1.64792e+06	1.07282e+07
P48589	S. cerevisiae	1	26.7478	7	8.96287e+07	6.46987e+07	6.17263e+07	7.72281e+07	1.06246e+08	1.21166e+08	5.79824e+07	41389815	20618212	3.50703e+07	3.92688e+07	4.40064e+07	3.43511e+07	3.01459e+07	3.43362e+07
P48606	S. cerevisiae	1	29.7769	10	1.08075e+07	1.03516e+07	8.70605e+06	1.28306e+07	1.10226e+07	13795441	2.01253e+07	2.48991e+06	9.89617e+06	3.9247e+07	4.61115e+07	5.24012e+07	1.90556e+06	1.67656e+06	1.06202e+06
P48836	S. cerevisiae	1	3.88433	7	4.93136e+06	7163539	4932976	5310370	5743337	4131720	4881279	3.7479e+06	1600521	3097467	3170410	5.29804e+06	5885344	1366835	13096162
P48837	S. cerevisiae	1	12.5672	12	1.97421e+06	1.97198e+06	952046	5.439e+06	5.39722e+06	2.54887e+06	5.53678e+06	500526	5.47847e+06	287848	6.94897e+06	666285	274388	0	2.67511e+07
P49017	S. cerevisiae	1	12.2506	8	23822837	4.48928e+06	5.0154e+06	23805555	3293624	4446345	2.55079e+07	13662473	1.49958e+07	7030199	1557499	27904217	4.38574e+07	1.44828e+06	15898465
P49089	S. cerevisiae	1	54.4465	17	12899279	1.25748e+07	1.07778e+07	1.50323e+07	1.82765e+07	8394034	9.37852e+06	6.13634e+06	8.79108e+06	6.30417e+06	5.47809e+06	4.64128e+06	2.98403e+06	6.43597e+06	2.33105e+06
P49090	S. cerevisiae	1	73.7724	16	2.13994e+07	1.81149e+07	1.53112e+07	2.27878e+07	3.8669e+07	2.01801e+07	6.98604e+06	5.79794e+06	5.30366e+06	6300084	5.71552e+06	9.47539e+06	5.49974e+06	5088961	4.5573e+06
P49095	S. cerevisiae	1	52.5224	29	2.55585e+07	5.13004e+07	1.52309e+07	2.63817e+07	2.28979e+07	2.14924e+07	2.91753e+07	1.05973e+07	1.10395e+07	1.22846e+07	1.09741e+07	9.59419e+06	9.19828e+07	8.46277e+06	9.52563e+07
P49166	S. cerevisiae	1	9.25042	3	2.80535e+07	2.55311e+07	2.06306e+07	1.84178e+07	3.10712e+07	2.80429e+07	1.7007e+06	1.65639e+06	1.34089e+06	2.61219e+06	1.22525e+06	1.37563e+06	1281771	1.243e+06	1.30379e+06
P49167	S. cerevisiae	1	16.3949	9	29665367	5.65582e+07	4.6861e+07	6.71444e+07	6.26031e+07	6.04874e+07	29480117	2.73857e+07	2.83888e+07	7001249	2.12654e+07	2.35769e+07	19217714	12899737	19068571
P49334	S. cerevisiae	1	11.1616	2	514293	194141	111665	0	274222	220477	0	25766830	0	0	0	0	104396	0	0
P49367	S. cerevisiae	1	17.1593	14	1.74247e+06	1.75346e+06	1.41328e+06	9.67865e+06	2.66447e+07	3.78583e+06	1.51137e+06	1.15545e+06	9.90706e+06	470372	1.4549e+06	1.16978e+06	3.61592e+06	1.23527e+06	0
P49435	S. cerevisiae	1	25.0426	10	1.14749e+07	8.20937e+06	7.41112e+06	8.02292e+06	1.08863e+07	1.52631e+07	5098458	3046329	5.58241e+06	4.15984e+06	1.42064e+07	3594416	4.97188e+06	2.04365e+06	2.48689e+06
P49573	S. cerevisiae	1	31.6155	8	1.65443e+07	7.60589e+06	4.44998e+06	1.46013e+07	1.51801e+07	5.42397e+06	4.62667e+06	6.29183e+06	2.17146e+06	3.59159e+06	3.31735e+06	1.179e+07	5.85782e+06	3.18751e+06	1.11841e+07
P49626	S. cerevisiae	1	109.697	1	12420960	11675170	10999239	15292166	15948876	13396745	5813985	5193104	4839141	5.02253e+06	4089838	4381345	3230453	3530980	7.00971e+06
P49687	S. cerevisiae	1	11.1552	20	1.10923e+07	4.46379e+06	1257466	1679296	25703656	8.3763e+06	0	4.96334e+06	559485	1.88081e+06	3.69051e+06	1.18346e+06	1.50425e+06	5.09676e+06	2128746
P49723	S. cerevisiae	1	57.9198	24	1.4721e+08	1.10105e+08	1.0753e+08	141194556	153113256	122159539	9.14295e+07	75475442	6.58955e+07	71633024	50618091	2.4429e+07	33223781	23908333	2.69187e+07
P49954	S. cerevisiae	1	25.8551	10	4.93733e+06	5.39137e+06	5.57685e+06	5.16106e+06	6.32181e+06	4.35042e+06	779770	2.05009e+06	1.3447e+06	1.32873e+06	8.88614e+06	6.69435e+06	63445.8	182425	4.96621e+06
P49956	S. cerevisiae	1	3.56427	21	0	0	347515	0	6.74176e+06	0	3.38304e+07	1.16733e+08	71342258	2.96824e+07	51709960	1901013	3.89541e+07	3.29398e+07	5.66355e+07
P50085	S. cerevisiae	1	15.1091	12	16857779	15992518	1.20754e+07	1.46615e+07	16645484	1.45702e+07	2635644	5726220	0	6773973	1563041	8.31165e+06	2.3694e+06	7.16387e+06	3.56714e+06
P50086	S. cerevisiae	1	21.9206	9	9478762	8.35283e+06	5982651	4663592	6782118	7.96296e+06	1.31406e+06	5.56851e+06	3.28672e+06	535753	3133457	4.74356e+06	582736	3.67247e+06	3.91556e+06
P50087	S. cerevisiae	1	2.8311	9	1.87907e+06	1174068	941018	6277509	5.70607e+06	9139468	9.41203e+06	1.05814e+06	1.04129e+06	6.14965e+06	2.12375e+06	2.33464e+07	1.45333e+07	971252	1.97142e+07
P50094	S. cerevisiae	1	18.4983	5	132105	0	0	323235	0	0	7420603	0	884292	0	0	2.51253e+06	0	0	0
P50095	S. cerevisiae	1	29.707	11	1.95231e+07	1.30681e+07	10638802	18261908	1.25487e+07	1.52457e+07	6.61193e+06	4658675	2.0712e+06	4892732	13931406	7.69596e+06	1.0609e+07	1.23112e+07	9.10414e+06
P50101	S. cerevisiae	1	6.56007	22	2.92594e+07	829182	1.79055e+06	884582	1.52575e+07	5.12683e+06	1.51383e+07	1.31509e+07	1.28883e+07	1.07216e+07	4.2153e+06	4763229	2.05121e+07	3.27816e+07	10862031
P50107	S. cerevisiae	1	3.68438	6	0	0	9.59109e+06	1.85432e+06	56702968	523403	0	0	0	8939523	0	15484740	4412330	0	0
P50278	S. cerevisiae	1	12.173	6	550466	0	0	12182431	651863	0	4990872	442334	3077559	3101986	664094	698670	0	2232568	2457987
P50861	S. cerevisiae	1	3.43636	4	6.95415e+06	2903251	2423480	7232341	7831503	6887296	3941277	2777198	1361448	3650645	4229254	2323313	5543221	1062200	4.12798e+06
P50945	S. cerevisiae	1	6.87016	9	743992	0	0	0	7217173	0	2.69366e+06	157302	336744	0	144000	0	7569139	0	1.41157e+06
P51402	S. cerevisiae	1	9.94607	3	2.37356e+06	0	0	1060060	1304247	1317585	1438915	1399286	1.18726e+06	1.87737e+06	1290756	1332515	1408778	1224856	1508707
P51534	S. cerevisiae	1	3.39516	11	338239	205671	235815	261928	0	0	0	0	19024880	4.83082e+06	732312	0	2.98131e+06	1.29723e+06	12691599
P51601	S. cerevisiae	1	4.16481	8	0	4.17549e+06	340929	5.49307e+06	6.76951e+06	327510	1.5323e+06	492047	284712	388333	354693	6435679	0	7232719	10823840
P51862	S. cerevisiae	1	3.42578	32	2.10163e+07	1266751	3759516	7358474	2.78414e+06	1.47074e+06	3.36184e+08	8.48782e+06	3.29649e+06	7.08384e+06	1.80401e+07	3.77496e+06	6.77839e+06	1.01535e+07	1.20878e+07
P51998	S. cerevisiae	1	9.04532	10	4.28617e+06	7639457	2.48199e+06	1921457	2.71345e+06	3.31013e+06	349682	15006380	2.32444e+06	2.53183e+06	1.05394e+06	144170	0	524323	444387
P52286	S. cerevisiae	1	17.4122	5	14079504	10949124	10108699	12393043	52729773	57623005	24300190	21238560	0	0	863239	1008388	3.69084e+07	615819	2.23951e+07
P52488	S. cerevisiae	1	3.8743	13	19425607	876864	945222	939420	2.07315e+06	1.01215e+06	1.70472e+07	6.15173e+06	6287901	13196250	2356105	4.47244e+06	61806218	0	0
P52489	S. cerevisiae	1	14.79	15	3.19292e+07	663403	20719485	0	1.13706e+06	380442	1.80176e+07	1.47182e+07	0	32597220	0	8.77042e+06	1.24361e+07	7.92611e+06	3.20938e+07
P52490	S. cerevisiae	1	3.51427	2	3138338	2820559	0	3329265	0	0	851570	0	0	0	0	0	0	0	0
P52553	S. cerevisiae	1	3.26774	6	2.07575e+06	0	0	3.06715e+06	1870753	1177767	1.739e+06	968178	807216	4.05028e+06	1.39036e+06	1.09954e+06	1.00527e+06	786774	966080
P52593	S. cerevisiae	1	3.59773	22	2.22694e+06	1328691	1432606	4.73166e+06	7.12674e+06	1.60952e+06	2.41562e+07	89607.5	2.30699e+06	3.74275e+06	2471311	86655.4	1.41952e+07	22579400	5.93019e+06
P52870	S. cerevisiae	1	3.53904	6	3.62778e+06	798463	708199	4378326	2266860	1019897	985173	147378	1389989	5.12951e+06	4.75816e+06	1.47609e+06	7602301	8.18282e+06	4427089
P52871	S. cerevisiae	1	3.796	5	3332855	2970713	2578476	3723679	6931044	3501982	1452666	1.91597e+06	1.77003e+06	1.59543e+06	1.54259e+07	1.92238e+06	625524	1.28483e+06	1.52342e+06
P52893	S. cerevisiae	1	9.01389	10	1.45552e+06	3532792	4999061	7264445	8.8951e+06	5.13409e+06	12110836	7.34567e+06	1.63522e+06	2.28849e+07	1.39491e+07	2.59002e+07	5.20192e+07	2.24878e+07	6.31158e+07
P52910	S. cerevisiae	1	96.0493	38	2.11237e+08	138453866	1.01315e+08	2.13378e+08	1.50518e+08	1.91074e+08	1.06568e+08	4.49331e+07	4.41056e+07	4.10812e+07	3.21746e+07	5.55996e+07	2.96843e+07	3.76722e+07	5.68713e+07
P52918	S. cerevisiae	1	3.61167	18	418691	5.37648e+06	538075	1.32995e+06	6.53278e+06	1.90164e+06	1.07389e+06	439010	3.75943e+06	528673	1.98191e+06	7.94231e+06	4.08839e+06	4.32385e+06	5.64371e+06
P53008	S. cerevisiae	1	5.62085	15	309845	221433	0	432854	973342	2.67469e+07	1314448	2.91007e+07	2238497	2.6016e+07	3.23958e+07	19319686	2.66001e+07	1.86993e+07	2.06335e+07
P53010	S. cerevisiae	1	4.49502	15	2.52535e+07	140601	558384	184661	216758	133267	45622075	0	14854533	14475685	6386800	8.46083e+06	3.55195e+06	4.17627e+07	6.97134e+06
P53011	S. cerevisiae	1	2.1105	8	889703	9.3606e+06	1.61974e+06	956609	1.06219e+06	942633	0	0	1.8886e+06	1.98909e+06	0	0	372676	500485	11436530
P53038	S. cerevisiae	1	3.40225	11	1.45592e+07	2693894	2827529	12040690	16406010	25073712	1.83288e+07	19289433	1.31342e+07	26246040	1.10757e+07	4222462	2.91804e+07	1.43579e+07	3.402e+07
P53040	S. cerevisiae	1	3.69346	9	3.60088e+06	9.32839e+06	2.0074e+06	582558	2.16008e+06	4.54008e+06	914774	930655	173980	468085	0	0	217456	0	461798
P53043	S. cerevisiae	1	3.56013	5	0	0	0	0	0	11042620	921287	0	1598423	204255	5425307	0	32640.5	0	0
P53044	S. cerevisiae	1	2.49389	14	2.06244e+06	1.01146e+07	597041	6.25504e+07	5.93754e+06	4.34177e+06	1.64603e+06	640611	0	0	803461	2.54828e+06	935155	1.08312e+06	2.07546e+06
P53049	S. cerevisiae	1	6.08788	26	13073880	3.83823e+07	9697164	1.61593e+07	1.52215e+07	2.76691e+07	2.3554e+07	8.70371e+06	189892	1.43261e+07	5.46234e+06	3.66547e+07	2.11317e+07	9940229	3.46222e+07
P53061	S. cerevisiae	1	3.28134	16	2.66638e+06	7.32706e+06	5.93888e+06	3.92357e+06	4.53966e+06	1.76419e+06	0	1.47457e+06	0	3013528	0	2.94068e+07	0	0	7.2233e+06
P53062	S. cerevisiae	1	3.44746	2	0	0	0	3040897	0	0	0	0	0	0	0	0	0	0	0
P53063	S. cerevisiae	1	3.27204	8	639969	2158914	0	0	363080	225455	0	105622	95916.8	0	0	1.1516e+06	448990	1155039	9.27902e+06
P53072	S. cerevisiae	1	6.52997	10	629161	936798	1.05154e+06	2.42788e+06	4173587	593292	2.72325e+07	5.50008e+06	606612	1.55267e+06	339345	766392	3.69177e+06	918400	4.37992e+06
P53073	S. cerevisiae	1	6.76605	3	388526	346872	291732	768192	769434	532363	869467	0	0	663935	100973	145917	104192	0	155831
P53075	S. cerevisiae	1	15.7007	22	6.39805e+06	2.59581e+06	1.86315e+06	5.32783e+06	1.31594e+07	1.90774e+06	4.04057e+07	4.13475e+06	5.6647e+06	3.28364e+07	1.27257e+07	1.60077e+07	2.04878e+07	8.77809e+06	4.35937e+07
P53076	S. cerevisiae	1	3.15613	16	2.13114e+06	0	22486880	1737033	0	1.25497e+07	1.03412e+08	3.0545e+06	261214	1008163	1592922	49779712	612243	728597	5.89042e+06
P53081	S. cerevisiae	1	16.6201	6	6.51068e+06	7.95086e+06	1.48395e+07	7.20177e+06	9.91493e+06	7361773	8.8947e+06	3.30066e+06	1.90745e+06	2.18695e+06	1.92171e+06	2.81902e+06	969548	571399	1.77368e+06
P53082	S. cerevisiae	1	7.04711	6	386838	7560543	0	3.3095e+06	0	2624487	3.10351e+06	582936	0	0	5592547	6.1498e+06	0	0	5329732
P53090	S. cerevisiae	1	28.0092	13	1.07155e+07	6.94724e+06	6.15631e+06	9682275	1.49135e+07	7.45048e+06	6.48347e+06	2.68421e+06	1.95446e+06	3304428	4.2566e+06	5.8128e+06	9.83219e+06	2.65488e+06	7797431
P53091	S. cerevisiae	1	4.23019	12	255214	597282	12567494	2170098	1.66439e+07	934281	5.18054e+06	0	2.56673e+06	2.47987e+07	1.66848e+07	6.28366e+06	527070	1.26066e+07	14302909
P53094	S. cerevisiae	1	3.42127	20	15303733	3.62721e+06	1414316	1.45555e+07	1.49177e+07	4027204	2.09289e+06	5.44351e+06	8.7424e+06	6.3819e+06	5.12809e+07	1.91112e+06	736761	7.05272e+06	1.35913e+07
P53095	S. cerevisiae	1	6.8107	9	1172238	4.92724e+06	806042	1291854	1.33542e+06	6.07656e+06	4.23727e+07	0	0	0	0	0	0	7.01087e+06	2.32032e+06
P53107	S. cerevisiae	1	6.3802	14	4.33603e+06	7.64537e+06	172057	4.60722e+06	1.09875e+07	0	9.32161e+06	5.82533e+06	1117213	8.16755e+06	0	145808	1.40094e+06	950212	79999.8
P53110	S. cerevisiae	1	3.3861	6	17794830	0	0	0	0	0	15964.2	0	0	0	0	0	33267080	0	3.09728e+07
P53112	S. cerevisiae	1	3.43648	8	0	4597579	4231461	6.33058e+06	5.8702e+06	3876200	4860062	1739096	2.32282e+06	24792554	0	1360228	4876853	1822069	122332
P53114	S. cerevisiae	1	6.54637	10	0	0	0	2.26271e+06	1110627	3.33736e+06	0	5545134	3393764	15476.6	6713851	78965.8	3.76501e+06	5408191	4.56596e+06
P53117	S. cerevisiae	1	3.45628	3	303086	352627	342197	277004	0	0	0	2053225	0	0	0	2475374	2071332	0	0
P53123	S. cerevisiae	1	3.54496	5	18808.9	15524.2	238689	16043.6	75878.4	0	692615	378508	470261	234251	572103	406509	625293	428473	2173205
P53134	S. cerevisiae	1	3.48734	8	2298588	0	0	1.2404e+06	0	2.34472e+06	0	16549480	0	1469343	10951790	13015200	0	31964.8	1186116
P53136	S. cerevisiae	1	3.4926	12	20620560	17412650	3799356	5.47694e+06	24694313	22537496	7.1051e+06	7531264	3617452	4788803	1.08452e+06	0	1981765	368680	32437490
P53139	S. cerevisiae	1	3.38267	6	0	0	0	0	0	0	34722552	1025945	465101	0	20949028	2072104	0	10849206	0
P53140	S. cerevisiae	1	21.9248	15	6.05315e+06	5.74178e+06	6.34894e+06	4.69775e+06	7.68865e+06	3.67081e+06	1.52615e+07	1705971	0	628909	4427158	1.04088e+07	3.15709e+06	1.69775e+07	9082666
P53141	S. cerevisiae	1	22.9971	11	2.3519e+07	1.71463e+07	1.85657e+07	2.49839e+07	2.40874e+07	2.10326e+07	1.14902e+07	6.75516e+06	5.3815e+06	1.32881e+07	5.40715e+06	4.93254e+06	3974464	2.94454e+06	3.47378e+06
P53145	S. cerevisiae	1	3.57372	11	4.33553e+06	6.72807e+06	5.75257e+06	1545058	616812	595988	18466917	172661	0	475513	1065061	1.67569e+06	4.24052e+06	2926173	8.38789e+06
P53146	S. cerevisiae	1	3.41459	5	0	4.15466e+06	2951782	5.03019e+06	0	5.08616e+06	289275	0	0	1544724	1721309	0	0	0	0
P53155	S. cerevisiae	1	8.34729	3	1.68328e+06	660857	634577	923972	994582	826367	379730	350221	0	382433	524336	479176	622621	371754	348289
P53163	S. cerevisiae	1	8.72977	6	6924911	5488569	5849275	13828896	13505489	8035698	7.47387e+06	16614594	1.03021e+06	1908969	3.39546e+06	3.54889e+06	2147545	2.18278e+06	1985379
P53169	S. cerevisiae	1	3.26717	12	161221	148678	765793	528737	364293	147159	2.35266e+06	0	0	37084.1	101459	4.55794e+06	0	0	27604737
P53172	S. cerevisiae	1	6.44523	7	1.05889e+06	0	0	2.43231e+06	2.34335e+06	2.04394e+06	0	1197779	8436869	965079	316442	0	0	0	0
P53173	S. cerevisiae	1	5.76776	2	1038518	289993	4.50266e+06	1.21972e+06	1.25262e+06	657900	1.32436e+06	396828	91544.1	468147	225428	1.32586e+06	0	461971	0
P53183	S. cerevisiae	1	10.3688	3	159415	0	0	0	0	29298.9	1.92109e+06	1461441	34796340	21032150	299231	2.27774e+07	0	17390458	22385630
P53184	S. cerevisiae	1	3.6149	3	6563084	6261380	5.70548e+06	7162184	8.68227e+06	6313798	1.18519e+06	581731	2055007	8.66176e+06	0	4.8027e+06	4.63926e+06	3.37652e+06	1.06331e+06
P53192	S. cerevisiae	1	11.4011	6	2.40194e+06	0	434568	1241359	1.63013e+06	516389	326086	12157	0	22511.1	0	0	37948.6	3417528	0
P53193	S. cerevisiae	1	3.51706	3	26268.9	3.98414e+06	0	0	71383.2	19645.8	41636.2	0	0	0	492538	52464	22471.5	344404	0
P53198	S. cerevisiae	1	3.48647	2	0	0	0	26588020	0	0	0	543315	1944100	0	1234885	267764	29323894	2294079	1.19491e+07
P53199	S. cerevisiae	1	3.36951	8	2.9659e+07	2.44813e+07	19208190	27230628	4.18362e+07	27856594	1273670	0	0	0	0	26580.5	0	733077	755632
P53200	S. cerevisiae	1	6.31818	6	3.04297e+06	2.59699e+06	2.76417e+06	4.07765e+06	5340993	2.70078e+06	947815	800127	7.18465e+06	0	530210	0	467681	4.26419e+06	5.02397e+06
P53204/Q06178	S. cerevisiae	2	3.45628	7	2446553	0	1937186	276143	3.11101e+06	252450	0	0	0	0	17547.5	679288	606234	0	1030047
P53206	S. cerevisiae	1	6.0815	9	1.13767e+06	407882	842782	7.24001e+06	1.33522e+06	628865	1.16746e+07	23799980	0	250491	218694	0	0	6505885	0
P53220	S. cerevisiae	1	2.4875	10	1.24942e+06	0	1.55676e+06	0	9.34738e+06	2.75161e+06	1.82257e+07	0	307563	3914053	32093924	100845	10026140	33818528	0
P53221	S. cerevisiae	1	23.3895	2	10587010	0	524389	13429680	13328390	11600850	3.74527e+06	7059008	6593689	4678372	0	0	2546057	1891031	2320358
P53222	S. cerevisiae	1	3.54795	5	0	364936	0	0	27746.7	963461	957559	2.58949e+06	3563044	3.15787e+06	2.35036e+06	0	5611112	3204512	1112272
P53224/Q06144	S. cerevisiae	2	2.02216	2	1599789	1473209	1247833	0	1962309	1504029	1059719	845549	784516	1.1273e+06	574815	0	0	0	1.47083e+06
P53228	S. cerevisiae	1	33.3974	14	1.81366e+07	1.56809e+07	1.46226e+07	2.27299e+07	1.48478e+07	1.30119e+07	1.30308e+07	1.08382e+07	9.21221e+06	3.36432e+07	1.01942e+07	9.40244e+06	6.32805e+06	5.56429e+06	8.67897e+06
P53235	S. cerevisiae	1	10.7804	9	2.38775e+06	3.14596e+06	3.64108e+06	2579034	4154093	3.94729e+07	6745261	516906	774530	862077	0	0	232796	0	173044
P53250	S. cerevisiae	1	10.9223	6	1.00784e+06	778423	1.42094e+06	2.30677e+06	1.79708e+06	983983	479899	325615	8971819	785403	564568	1.27216e+06	714924	683561	521643
P53252	S. cerevisiae	1	47.6314	17	214405147	190357822	165769268	257650038	249843649	217350137	1.148e+08	64770326	5.26324e+07	63431864	6.16087e+07	7.50303e+07	5.135e+07	49407973	47276839
P53256	S. cerevisiae	1	3.64138	5	418303	365244	292241	523445	413458	432705	1.00496e+08	243518	199597	884090	309657	739165	805094	173804	572947
P53261	S. cerevisiae	1	9.70299	13	1.99713e+06	64590778	9.64637e+06	7.20519e+06	2.23073e+06	0	1.93267e+07	796145	440366	1.27602e+06	118820	1350508	0	287927	1.96586e+06
P53265	S. cerevisiae	1	3.35104	5	1.95253e+06	1475474	22950.9	2758116	0	0	2.41271e+06	1.2932e+06	0	1.62033e+06	666462	531614	2104330	1087229	5248152
P53267	S. cerevisiae	1	3.48561	9	4241348	0	2999831	2637062	5089215	0	840132	7130622	0	0	6189074	18307080	5554278	730276	13840292
P53271	S. cerevisiae	1	3.42276	3	21325.3	0	0	0	213261	0	39931.1	0	0	0	2317485	0	0	0	0
P53272	S. cerevisiae	1	3.45709	4	0	2119967	1348268	0	840016	0	0	359412	0	1127791	0	0	0	0	12400240
P53276	S. cerevisiae	1	3.6068	9	5321438	29161680	0	0	581544	0	1.35992e+06	0	847011	7.4515e+06	0	1.43002e+07	3.10452e+06	4.03427e+06	2.33889e+07
P53278	S. cerevisiae	1	33.657	36	1.98422e+07	2.14809e+08	1.59616e+07	2.03239e+07	2.44688e+07	1.6568e+07	3.5373e+07	6.79536e+06	6.17035e+06	6.96297e+06	2.01296e+07	1.32032e+07	4.70643e+06	8.64363e+06	4.09655e+06
P53292	S. cerevisiae	1	15.4692	13	7.30659e+06	6.47009e+06	3.9646e+06	7899151	6.97773e+06	7.83546e+06	8.48311e+06	1.32163e+06	1.66088e+06	3.39427e+06	1.22033e+06	2.15365e+06	923648	1.1702e+06	785982
P53297	S. cerevisiae	1	12.7485	16	3.13429e+06	2.48858e+07	950937	2.75413e+07	29815666	2.19411e+06	1.15139e+07	1.72092e+07	3.3848e+06	1.12199e+06	1.6311e+07	1.33379e+07	1.32357e+07	770989	453527
P53299	S. cerevisiae	1	31.7352	6	14868857	40727829	11351104	1.67511e+07	1.49511e+07	1.51885e+07	4.56042e+06	1.29271e+07	1.48739e+07	3349298	7695491	400311	1.49351e+06	1.43122e+06	1.282e+06
P53303	S. cerevisiae	1	20.0887	16	9.20342e+06	5.14207e+06	5.12256e+06	5812566	6593317	6342207	2.75617e+06	9.93373e+06	1.2529e+07	3.64466e+06	9.79242e+06	4.12481e+06	2.36429e+06	1216455	9.59633e+07
P53305	S. cerevisiae	1	6.49385	6	1050686	740467	740741	1.97235e+06	1.0541e+07	1.04214e+06	0	0	0	0	577996	4387900	0	3335130	0
P53312	S. cerevisiae	1	82.7805	31	1.37804e+08	1.12312e+08	1.21484e+08	1.47061e+08	1.37224e+08	1.10399e+08	5.48406e+07	2.42417e+08	3.40195e+07	6.3414e+07	4.07184e+07	5.08312e+07	2.98995e+07	2.81665e+07	3.96158e+07
P53315	S. cerevisiae	1	4.02542	6	5151064	4891262	4340315	1780180	2.88685e+06	5387018	1.61373e+06	1.26406e+07	6.17283e+06	649822	558100	421156	660089	1.76922e+06	3.16559e+06
P53316	S. cerevisiae	1	23.7573	13	4.35401e+06	3.50995e+06	3.61805e+06	5.18366e+06	7.07186e+06	4.84057e+06	912671	613948	921057	769092	1.24425e+06	1.65352e+07	934058	1.50744e+06	1.23019e+06
P53318	S. cerevisiae	1	8.01501	12	3.22826e+06	847440	2465216	69082103	1.70142e+06	8.14735e+07	775406	1794978	41439.3	0	2776079	1.92186e+06	0	0	1.02483e+06
P53319	S. cerevisiae	1	30.1471	8	9.3577e+06	8.85778e+06	7.09624e+06	1.15939e+07	1.09345e+07	7.59597e+06	2.53324e+06	0	0	0	0	0	1122289	788549	0
P53326	S. cerevisiae	1	6.97183	17	1.00718e+07	3.53729e+07	3.43696e+07	3.86437e+07	1.54308e+08	3.57139e+07	2.24017e+07	1.06611e+07	1.96469e+07	27678378	3.07023e+06	7.02395e+06	1.79691e+07	1.41923e+07	1.90158e+07
P53332	S. cerevisiae	1	4.20728	5	817967	952241	0	1.17183e+06	885349	810279	314218	0	0	310386	265791	3.87521e+06	239118	243864	993037
P53334	S. cerevisiae	1	3.30535	3	0	0	571405	780586	0	1.34037e+06	0	0	3157820	0	0	0	2.53115e+06	0	0
P53335	S. cerevisiae	1	3.44037	12	86636.4	0	0	14331940	220243	1709996	959213	1.04865e+06	1165198	1931975	0	0	3.36606e+06	0	3.84299e+06
P53336	S. cerevisiae	1	3.43648	2	0	20602880	17414740	22963970	0	0	9874685	0	7607072	10224400	11018730	11622220	8652782	8.33798e+06	9249122
P53337	S. cerevisiae	1	16.3305	6	5.58941e+06	2.61033e+06	3.71687e+06	3156117	7677020	4.59346e+06	363900	0	697390	1220793	1348205	1454099	1793759	601640	1.69386e+06
P53397	S. cerevisiae	1	3.45144	11	5801.58	0	0	1.83356e+06	481508	0	1990914	2932970	7204319	1.44374e+06	0	4958245	3.51594e+06	1.08182e+06	2.42748e+07
P53438	S. cerevisiae	1	3.39516	8	0	0	731439	672296	0	4.08891e+07	0	2.13424e+07	0	28877100	5593620	82268630	1.07657e+07	9352236	8.90018e+07
P53507	S. cerevisiae	1	6.3591	2	353146	0	0	62306.4	1225092	0	378257	0	0	0	0	411503	0	0	0
P53549	S. cerevisiae	1	16.5205	19	1.31692e+07	6.17694e+07	6631175	9292884	8.36267e+07	6.29923e+06	1.47852e+07	1.55408e+06	1.69689e+06	3.12118e+06	2.60956e+06	3.20913e+06	1.68053e+06	1.38448e+06	6.0482e+06
P53550	S. cerevisiae	1	13.7469	23	2.38554e+06	2.4564e+06	804363	3.00377e+06	7.39798e+06	1.63219e+06	1.69137e+07	112637	495609	22782557	1.04138e+07	5.99851e+06	5.06482e+06	9428761	3.38759e+06
P53551	S. cerevisiae	1	12.4709	10	1.1224e+06	1.28925e+06	5.55834e+07	289699	1.17042e+07	7.61695e+07	2.85893e+07	2.43437e+07	1.90819e+07	1.75863e+06	868394	4.28872e+06	0	4.42375e+06	2.30775e+06
P53584	S. cerevisiae	1	2.2111	4	607034	0	0	658832	1175362	0	0	0	0	0	0	654399	0	0	0
P53598	S. cerevisiae	1	68.7568	18	1.28304e+08	1.27664e+08	9.80561e+07	1.51224e+08	1.85663e+08	132315111	7.4448e+07	5.5473e+07	5.62873e+07	4.47559e+07	5.17493e+07	63520845	4.93853e+07	3.94469e+07	4.5171e+07
P53600	S. cerevisiae	1	7.69208	5	1119277	1.74355e+06	1622913	2234761	1490087	2.05763e+06	656982	773144	0	176861	712980	1.0782e+06	379075	1.73571e+07	2.26415e+07
P53622	S. cerevisiae	1	25.9445	29	2.00904e+07	1.01386e+07	1.11618e+07	1.42164e+07	8.55126e+06	1.61562e+07	1.59363e+07	3.41783e+06	2.34902e+06	1.22353e+06	4.23376e+06	6523766	5.35191e+07	2.29984e+06	2.47278e+07
P53633	S. cerevisiae	1	12.065	5	18223706	63507934	4747867	3.78651e+06	8804297	4.26433e+06	4361743	2680829	987262	2.38945e+06	1747932	3.36491e+06	2.25333e+06	3.25593e+06	1.86861e+06
P53691	S. cerevisiae	1	51.6534	18	8.54372e+07	7.61389e+07	6.339e+07	8.8724e+07	9.61549e+07	8.47696e+07	3.71741e+07	3.54152e+07	3.21453e+07	2.86873e+07	1.90309e+07	2.2911e+07	1.59717e+07	1.47914e+07	1.522e+07
P53721	S. cerevisiae	1	3.63644	6	1.30734e+06	110600	24058830	0	0	0	0	0	0	983849	0	829721	0	0	1.19022e+06
P53722	S. cerevisiae	1	4.90618	5	2.07427e+06	0	1235047	1422982	2.29559e+06	1126922	553615	449886	426362	439987	2424532	959031	1.56973e+06	0	872317
P53723	S. cerevisiae	1	3.2797	12	22537550	19137590	2.05916e+07	42766450	27724300	1495517	1.07408e+06	287605	1.44447e+06	8.55539e+06	6.90937e+06	0	1.13853e+06	3.09544e+07	5.86523e+06
P53724	S. cerevisiae	1	2.36599	10	949723	1.0244e+06	941959	1.7731e+06	1031811	3035306	440244	775346	5.74966e+06	1.85759e+06	2.04232e+06	855373	9.9552e+06	288181	318245
P53729	S. cerevisiae	1	3.08852	8	3.72132e+06	1.37203e+06	2.18803e+06	1.04168e+07	2.85703e+06	1.74104e+06	6.11768e+06	1047667	3.00943e+06	4167129	4.43844e+06	1814675	225953	1.64119e+06	1.3638e+06
P53731	S. cerevisiae	1	16.7124	12	6.07603e+06	5.31115e+06	5.09648e+06	6627970	9.7937e+06	4.28782e+06	2128624	769456	2.39613e+06	1.13584e+06	3.11266e+06	965725	1.51573e+06	556833	1.07102e+06
P53732	S. cerevisiae	1	9.25679	5	1006197	3245921	6.39035e+06	1189610	1215243	927400	393732	395650	2.38781e+07	0	259187	342383	18806.2	0	0
P53734	S. cerevisiae	1	3.54996	3	629066	271512	736949	0	0	529064	0	100800	0	0	0	0	0	2697947	0
P53738	S. cerevisiae	1	2.81697	1	1500166	1476879	1267271	1721715	1903577	1441005	949574	775558	678098	735839	748117	997158	0	620373	625469
P53744	S. cerevisiae	1	3.42653	6	1.05619e+06	565059	0	0	1008975	1069478	507986	92521.4	1321924	5811533	1.182e+06	11819140	0	933120	34067.6
P53751	S. cerevisiae	1	3.47958	10	4.67314e+06	4373985	222653	0	0	0	289718	456812	0	1.10309e+06	3447885	1.6901e+06	2249410	1035703	6641474
P53769	S. cerevisiae	1	3.48996	9	1.07196e+07	8.88951e+06	6788221	24381.2	0	41060.9	2596510	0	0	0	8234907	2261071	3226496	0	1.25959e+07
P53834	S. cerevisiae	1	3.01195	5	7821130	7125274	7479754	7938806	9018131	7972375	4667463	2086328	5209324	5474950	1.65183e+06	1506737	901826	674371	742802
P53839	S. cerevisiae	1	18.1276	8	10478498	5583745	5.34733e+06	7.25288e+06	12291848	8.77096e+06	5.39475e+06	2.40586e+06	5.51983e+06	2.75381e+06	4193028	3.34668e+06	1.45394e+06	1.25031e+06	2.51562e+06
P53845	S. cerevisiae	1	2.33852	4	195535	151767	235249	279357	222688	609968	1390433	1.01108e+06	0	0	0	0	0	0	0
P53846	S. cerevisiae	1	3.50784	5	0	0	0	0	24727.7	0	1441435	0	6143055	24723540	24237601	0	0	19956870	95055.5
P53848	S. cerevisiae	1	3.47364	16	148189	1.1769e+07	895257	2.99294e+06	1078245	3.06468e+07	4529026	4.52373e+06	0	1659379	2787525	7.8783e+06	0	5.45383e+06	0
P53849	S. cerevisiae	1	57.1574	9	1.93101e+07	1.76364e+07	14977559	2.15636e+07	2.49129e+07	1.95509e+07	8.58646e+06	8.79984e+06	5.8518e+06	6.54315e+06	2.83751e+06	2.22661e+06	1.72478e+06	2.30347e+06	4.36985e+06
P53852	S. cerevisiae	1	20.725	23	1.96599e+07	17329447	1.46017e+07	6.00344e+06	1.55029e+07	9.18379e+06	1.02241e+08	1.02405e+08	0	4.98486e+07	1.49775e+07	8.45638e+06	1.52522e+08	4.66396e+06	4.03768e+07
P53860	S. cerevisiae	1	2.4261	9	5.60378e+06	4.7335e+06	2.85047e+06	0	888472	3149630	802135	0	144363	1.26906e+06	0	0	4.19911e+07	0	6.77262e+06
P53865	S. cerevisiae	1	2.01464	10	0	295094	0	0	0	0	298476	4.37259e+06	0	23078367	1792302	7888014	3.57639e+07	6.39735e+06	1.32953e+06
P53868	S. cerevisiae	1	7.73144	7	1.82621e+06	1.58746e+06	2.07947e+06	1.87245e+06	1.03217e+07	1.37285e+06	365065	375347	0	28395.9	201822	59298.4	327863	302526	55821.9
P53881	S. cerevisiae	1	10.8294	13	3.37645e+06	637086	955142	645364	911622	662040	1633860	1.07859e+06	486664	0	2136014	15065610	1.08033e+06	81961.1	1.09358e+07
P53883	S. cerevisiae	1	3.51613	16	0	683648	2558378	306899	251093	944314	2.51945e+07	1.86828e+07	14680620	1.94571e+07	1.39384e+07	2.69947e+07	2.03357e+07	7.39887e+06	4.86833e+07
P53885	S. cerevisiae	1	19.207	17	12325985	1.12074e+07	9.12042e+06	1.06868e+07	13419013	1.02478e+07	8.67256e+06	2.79375e+07	3.12461e+07	4.20181e+07	2.55229e+06	5.43755e+06	3.52167e+06	7.38521e+06	6.58583e+06
P53889	S. cerevisiae	1	3.10006	7	916077	1.53773e+06	733869	3.59369e+06	950154	892055	1259796	2998583	436296	5481693	2.78181e+06	3.11353e+07	2096488	20084730	23320100
P53893	S. cerevisiae	1	3.5823	20	3.47507e+06	8.27035e+06	939369	2.43659e+06	0	1433674	2.05718e+07	7.00879e+06	8.07518e+06	9.36977e+06	1.12105e+07	1.28048e+07	7000886	1.1241e+07	8.37741e+06
P53900	S. cerevisiae	1	9.86898	4	637428	787475	521377	793536	972721	852738	2.13805e+06	3439881	1.00298e+06	0	892631	170961	0	111441	242644
P53909	S. cerevisiae	1	3.541	6	0	19811.7	0	0	0	0	1.28816e+06	0	171862	4562.05	0	11142.7	134709252	1.27863e+06	0
P53914	S. cerevisiae	1	8.1175	23	1.28606e+08	7.45043e+07	3.32642e+07	1.30587e+08	5.32635e+07	42676704	2.31665e+07	2.39381e+07	2.82957e+06	2.10546e+07	1.45742e+07	7.80106e+06	4.98313e+07	1.92137e+07	1.36988e+07
P53920	S. cerevisiae	1	7.00906	18	3.19845e+06	26864696	26899.3	755025	1.93948e+06	4.14536e+06	47058795	0	9.80739e+06	4.12057e+06	3.85542e+07	33453676	113724959	6.08532e+06	56850860
P53925	S. cerevisiae	1	22.0161	10	1.61651e+07	1.29406e+07	1.19064e+07	16424464	1.83079e+07	1.5312e+07	2.17546e+06	276425	1.97292e+06	640654	882229	3.81012e+06	216988	997196	1.05783e+06
P53946	S. cerevisiae	1	3.11925	12	708221	2530352	0	779550	887801	0	6.10786e+07	0	813516	0	590012	22470.1	289165	7.59395e+06	189204
P53955	S. cerevisiae	1	2.43189	10	112683	272664	189365	0	117073	2.32323e+07	23549.6	41239.4	3307985	0	2.01187e+06	1514588	0	827303	6998328
P53978	S. cerevisiae	1	39.7488	8	595260	565043	2.22976e+06	769563	778993	0	1.59861e+06	1.14755e+06	469206	0	0	0	684116	459124	1.07441e+06
P53981	S. cerevisiae	1	9.10315	12	18645554	15530157	1.31163e+07	11588647	12161581	11092686	1.84817e+07	7.06723e+06	5786416	7250374	4985019	4689051	921210	2.33705e+06	6355349
P53982	S. cerevisiae	1	44.5538	12	1.17155e+07	0	5591414	5.54358e+06	1.95228e+07	5776593	155995	2770257	238647	2441227	3.26324e+06	2.62693e+06	4.22706e+06	3.17326e+06	5.90641e+06
P54000	S. cerevisiae	1	5.55242	8	2.53179e+06	2.2853e+06	1.95577e+06	3.4446e+06	1.19106e+06	912612	313067	1.72301e+06	403922	781771	2867831	0	0	1729564	0
P54003	S. cerevisiae	1	9.28764	7	4.64938e+06	4.63594e+06	2.05967e+06	6.43684e+06	5357339	2.70895e+06	1.23476e+06	1.0983e+06	594216	521616	672475	383097	2.30863e+06	234293	0
P54005	S. cerevisiae	1	3.45466	5	56814072	61847992	68613720	43256392	0	0	0	5.4682e+06	0	0	5.51389e+06	4148358	282350	2.23725e+06	5678934
P54113	S. cerevisiae	1	69.5068	21	48765743	3.84099e+07	44193047	4.67479e+07	4.93565e+07	4.67788e+07	1.42126e+07	9.08552e+06	1.10972e+07	7.23355e+06	1.20379e+07	1.72947e+07	8833429	8.01746e+06	1.7048e+07
P54114	S. cerevisiae	1	24.5038	2	0	0	0	1039722	1004746	706221	0	0	0	0	0	0	0	1586778	0
P54115	S. cerevisiae	1	171.828	40	6.54095e+08	5.20149e+08	5.53199e+08	7.38274e+08	8.446e+08	6.91575e+08	3.6436e+08	2.98724e+08	2.61698e+08	2.67519e+08	2.47227e+08	2.2184e+08	2.2787e+08	1.81677e+08	2.14731e+08
P54730	S. cerevisiae	1	2.42902	9	4201261	4.38615e+06	9082833	4262411	1.06493e+07	4327039	0	0	929458	94859.2	0	0	1260921	7157905	4.15028e+07
P54780	S. cerevisiae	1	42.7119	2	27054340	28219170	23953630	34280992	41790758	27754410	20797815	12471790	13313698	9967508	0	9388287	7554821	7781526	11079102
P54781	S. cerevisiae	1	6.58482	10	1.55002e+06	520018	0	4.68593e+06	1.87839e+06	1.56993e+06	4.48466e+06	5.72421e+06	3.74209e+06	0	160202	1250046	0	1.00487e+07	2201886
P54783	S. cerevisiae	1	40.5266	22	15342020	1.24463e+07	1.25325e+07	2.06438e+07	2.51207e+07	6.14458e+07	3.70701e+07	2.12556e+07	2.04692e+07	4.04793e+06	5.2437e+06	4.07622e+06	1.97185e+07	4.26401e+06	4.12475e+06
P54785	S. cerevisiae	1	3.47533	3	0	0	49548.6	229885	0	49824.2	0	0	0	0	3164231	0	17201320	12882140	0
P54837	S. cerevisiae	1	8.05487	5	11073390	10981318	5987043	4683401	4870941	4277839	5995390	3350118	852791	0	0	18998.8	0	0	1.27039e+06
P54838	S. cerevisiae	1	25.5845	22	1.8144e+07	2.83593e+07	1.97791e+07	1.53612e+07	1.69305e+07	1.36845e+07	1.27839e+07	7.13471e+06	4.40865e+06	6.62687e+06	7.23504e+06	7.72675e+06	6.34847e+06	3.98411e+06	4169539
P54839	S. cerevisiae	1	42.3135	20	1.7849e+08	127115772	1.11165e+08	1.45198e+08	1.90455e+08	1.38941e+08	4.23969e+07	2.58463e+07	1.4313e+07	3.07055e+07	3.38866e+07	3.54156e+07	3.00761e+07	1.6382e+07	3.89069e+07
P54860	S. cerevisiae	1	3.44508	15	296626	355194	0	21269.9	255674	1.67496e+06	99712.8	3319658	4237182	1.85982e+07	1.01082e+07	1.4382e+06	4460673	17568863	1.0028e+07
P54861	S. cerevisiae	1	47.622	25	4.08316e+07	3.28704e+07	1.12126e+07	1.06945e+07	1.99523e+07	1.28009e+07	1.53321e+07	1.38033e+07	3.12237e+06	1.29367e+07	4.34048e+06	1.30276e+07	1.35166e+07	5.74074e+06	2.24944e+07
P54885	S. cerevisiae	1	18.9973	18	31504117	17029393	8.73084e+06	8269346	12694231	1.37067e+07	8.43033e+06	4.41036e+06	4232693	5.03649e+06	2.88188e+06	2.91514e+06	3.68256e+06	1.34444e+06	5.56672e+06
P56508	S. cerevisiae	1	3.25586	1	841679	775392	721689	927094	1030762	704154	0	0	0	0	0	0	413489	0	0
P57744	S. cerevisiae	1	8.71367	7	9919927	6.64832e+06	5.85636e+06	8.04035e+06	9.06571e+06	1.13708e+07	3693510	2770934	3.14223e+06	1071390	4.54959e+06	2.55913e+06	2.25667e+06	673637	696746
P60010	S. cerevisiae	1	122.046	28	5.62381e+08	4.75423e+08	3.85797e+08	5.76454e+08	6.94064e+08	5.75353e+08	2.71429e+08	2.29053e+08	1.7013e+08	1.91179e+08	2.04161e+08	2.12784e+08	1.72955e+08	1.78308e+08	2.06028e+08
P61830	S. cerevisiae	1	2.52343	10	4721692	41683786	33457931	25710573	26616487	6.94944e+07	2.92102e+07	28174931	31620268	2.80733e+07	13597747	47812066	8874096	3.9885e+07	10332528
P69771	S. cerevisiae	1	5.80247	13	8811809	6.54217e+06	2.2185e+07	1.47158e+07	1.36251e+07	1.48466e+07	3.15794e+06	4.00595e+06	3739633	2.14661e+07	1343056	4.48462e+06	8098400	7639893	1778574
P80210	S. cerevisiae	1	44.2039	24	1.11991e+08	111048898	81639253	110551848	1.2983e+08	115053391	5.33807e+07	4.23634e+07	3.96552e+07	4.39559e+07	4.32953e+07	3.20324e+07	2.04536e+07	8.03524e+06	1.90495e+07
P80235	S. cerevisiae	1	39.5241	24	9.88213e+07	8.11907e+07	6.37194e+07	9.4909e+07	1.1067e+08	1.97205e+07	1.092e+07	1.57908e+07	8.29257e+06	2.35475e+07	17800132	6.22131e+06	2.72588e+06	5.55137e+06	4289682
P80428	S. cerevisiae	1	12.4013	9	2.29287e+06	2.16712e+06	386766	1.46363e+07	2.15128e+06	2.07319e+06	9.29754e+06	5084349	1.56238e+07	1.19421e+07	5.29666e+06	4017783	4887916	65805292	6330104
P80967	S. cerevisiae	1	2.79183	3	2438211	4699740	3804711	3107780	3974768	5089371	1956949	1.2067e+06	1233928	1272403	3461197	1697911	2874315	1037944	1352115
P81449	S. cerevisiae	1	5.26246	6	37719680	17568360	32374860	41859380	50680680	17943550	12274786	5744291	5227285	7.08428e+06	7017887	8236347	13054110	4992998	5999238
P81450	S. cerevisiae	1	5.58279	4	30119156	27776460	5788603	32063260	33652830	30710123	2.809e+07	21772851	25347482	9898144	8.17786e+06	2146261	8853581	7868584	1851564
P81451	S. cerevisiae	1	8.76795	5	17611839	17611935	1.47072e+07	2.08103e+07	24560081	1.50542e+07	1.8296e+06	1.1578e+06	1.80388e+06	5.67894e+06	5041223	5158969	4.50626e+06	3.68564e+06	6.76813e+06
P87108	S. cerevisiae	1	28.8842	5	7195547	5251841	4743997	6486741	8827332	7.23631e+06	1.06692e+06	860192	723732	1.38844e+06	2.85302e+06	4.48654e+06	894384	909083	1.10442e+06
P89114	S. cerevisiae	1	3.49702	3	0	1205141	1110347	1452112	0	0	0	0	0	855723	0	0	0	0	4132589
P89886	S. cerevisiae	1	15.7433	7	4.3738e+06	3217959	2.84532e+06	4.00034e+06	4.51984e+06	3.09582e+06	6.56878e+06	850183	348823	1.66179e+06	1.97339e+06	2233717	1.80759e+06	2.26641e+06	2.23851e+06
Q00055	S. cerevisiae	1	51.0176	18	53750769	3.58743e+07	4.09372e+07	7.53994e+07	5.09364e+07	40491678	1.30869e+07	14426688	1.07069e+07	1.72203e+07	1.74419e+07	2.01581e+07	27436216	1.33196e+07	1.60272e+07
Q00245	S. cerevisiae	1	23.7383	15	4.3504e+07	1.2415e+07	8.59722e+06	1.74796e+07	1.58268e+07	1.14019e+07	1.6231e+06	2.81891e+06	1.07991e+06	2.659e+06	3.31919e+06	2.48084e+06	2.33749e+06	1.89668e+06	927807
Q00362	S. cerevisiae	1	7.32829	13	3.95785e+06	6.20438e+06	2.80001e+06	2.15525e+06	1.89116e+06	7.50154e+06	540902	734514	292857	3.25295e+06	6.35371e+06	314931	0	203923	1011755
Q00402	S. cerevisiae	1	19.052	42	8.58901e+06	7.93617e+06	5.52637e+06	2.53417e+07	2.16061e+07	8.56117e+06	8.3005e+06	7.59121e+06	1.61345e+07	2.98719e+07	9335049	1.99417e+07	1.28358e+07	4.90635e+06	1.8118e+07
Q00416	S. cerevisiae	1	7.0703	41	1.41313e+07	8.15122e+07	7.68733e+06	5.30137e+07	1.90298e+07	1.27339e+07	2.48027e+07	9.40882e+06	8.15175e+06	1.51232e+07	2.76906e+06	1.82734e+07	27281999	3.13926e+07	3.22109e+06
Q00578	S. cerevisiae	1	3.11523	14	200140	46287.2	0	471597	0	1916217	0	3.47215e+06	0	12665990	8681469	0	77050425	2829862	3.81341e+06
Q00711	S. cerevisiae	1	109.378	24	2.33789e+08	2.13341e+08	1.4692e+08	2.64883e+08	2.83955e+08	2.20271e+08	1.2675e+08	7.62258e+07	5.70923e+07	74982107	5.77923e+07	9.34983e+07	8.99292e+07	6.04868e+07	7.81376e+07
Q00764	S. cerevisiae	1	29.1986	16	2.22863e+07	27244497	1.65349e+07	1.7481e+07	2.82966e+07	2.91011e+07	5.06679e+06	3.48535e+06	0	1.0133e+06	2.32953e+06	5.07846e+06	3.21903e+06	3.80821e+06	4.5154e+06
Q00873	S. cerevisiae	1	3.23318	5	257500	0	185060	1901510	3368877	371529	0	867780	0	3.47363e+06	3053927	4557685	1.61005e+06	1.63786e+06	0
Q00916	S. cerevisiae	1	3.41533	9	361178	420056	2.18944e+06	304269	3087379	418923	722800	1.63975e+07	2133378	245901	0	744497	540588	938253	0
Q00955	S. cerevisiae	1	144.857	83	1.17007e+08	7.86333e+07	7.97798e+07	1.03055e+08	1.45794e+08	6.82327e+07	8.43159e+07	38693417	4.42934e+07	3.82526e+07	3.93966e+07	4.04356e+07	7.62747e+07	2.56131e+07	3.65483e+07
Q01080	S. cerevisiae	1	10.3948	8	8058.48	0	501042	0	680543	6121880	0	53390.4	7699725	0	1.81961e+07	9760.88	3.90327e+07	58637.8	0
Q01159	S. cerevisiae	1	6.83954	15	7.23237e+06	848632	39482112	377863	1.17904e+07	8.59038e+06	219456	295031	123049	1.51353e+06	3.61132e+06	1.41339e+06	9.42942e+06	0	3371310
Q01163	S. cerevisiae	1	28.3273	18	5.02039e+06	1.84002e+07	1.25303e+07	9.09542e+06	1.76692e+07	4.96881e+06	1.64413e+06	1.15021e+06	1.03074e+07	1.91184e+07	1.90136e+07	16729238	0	4.30283e+06	3.81639e+06
Q01217	S. cerevisiae	1	7.5231	24	652914	9.58005e+06	2.11963e+06	7.65005e+06	8.78319e+06	1.17031e+07	333955	8.52142e+06	1.89114e+07	13285058	1917035	9.02887e+06	1011101	2618643	2.06412e+07
Q01454	S. cerevisiae	1	2.08629	10	0	0	0	15654350	0	16783283	8536199	1545895	0	0	34807180	6.70957e+06	7601293	1.42191e+06	0
Q01477	S. cerevisiae	1	3.48388	16	4957693	1228143	1011220	1577231	9806492	1141137	2.4823e+06	2.69291e+07	682789	20143870	2.83019e+07	2.43921e+07	471688	5.0011e+06	3.71727e+06
Q01519	S. cerevisiae	1	9.7584	4	4801091	34000400	4125457	5.67171e+06	5972046	4267067	2.85422e+06	1850304	1532019	0	0	0	0	0	0
Q01532	S. cerevisiae	1	44.322	17	1.70609e+07	1.33054e+07	1.13255e+07	13042563	24511213	1.402e+07	2.4349e+07	1.85996e+07	1.88336e+07	9.92194e+06	1.3343e+07	2.52506e+07	6.03661e+06	31472953	7.38881e+06
Q01560	S. cerevisiae	1	24.9565	8	7.07916e+06	5.757e+06	5.21849e+06	6950282	8.65422e+06	5.17609e+06	7.55786e+06	3.89634e+06	588964	3.57369e+06	3.62467e+06	3.62143e+06	3.32837e+06	3.05636e+06	6.03268e+06
Q01574	S. cerevisiae	1	140.554	47	8.82331e+08	8.37778e+08	6.37393e+08	9.10927e+08	9.72531e+08	9.49491e+08	4.41207e+08	3.14942e+08	2.84955e+08	284712169	301009968	3.74911e+08	3.11815e+08	2.27106e+08	237189647
Q01662	S. cerevisiae	1	9.17603	7	1.87427e+06	8.18949e+06	1.50052e+06	3.44986e+06	2197954	1.82132e+06	902772	389245	358740	3.87695e+06	2.54401e+06	4.20135e+06	6.85839e+06	4.42772e+06	7.44237e+06
Q01852	S. cerevisiae	1	16.6632	15	4.12295e+06	4645388	3.67517e+06	1.44875e+07	8.25772e+06	4.56256e+06	14900742	4.97551e+06	4.14632e+06	5.14714e+06	2.31896e+06	4.45923e+06	5.08012e+06	4.01987e+06	2.71304e+06
Q01855	S. cerevisiae	1	12.6756	10	6.98485e+07	65079561	58522865	78937814	77359221	7.04081e+07	4.55414e+07	4.52333e+07	2.797e+07	4.91033e+07	4.04799e+07	35776013	2.42644e+07	2.47456e+07	4.03993e+07
Q01919	S. cerevisiae	1	5.59862	20	2.99048e+06	3.88271e+06	12653840	7.77361e+06	393098	400020	3440027	1.37529e+07	1865536	3.64437e+07	4.39618e+07	18859493	5.06272e+06	6535766	2.6842e+06
Q01939	S. cerevisiae	1	37.562	19	1.9448e+07	1.66517e+07	1.8712e+07	2.14626e+07	2.85887e+07	1.58964e+07	1.34192e+07	7.69544e+06	6.31877e+06	1.08975e+07	1.02343e+07	1.19143e+07	1.35253e+07	558531	3.76055e+06
Q01976	S. cerevisiae	1	9.29792	8	354191	1.38653e+06	6696.98	260667	915863	839342	1996665	3.50046e+06	98482.9	0	381102	797380	2008141	108758	189915
Q02046	S. cerevisiae	1	25.0335	18	60891032	1.6214e+07	3.39491e+07	1.96545e+07	23952387	5.28453e+07	1.5786e+07	1.642e+07	9.73615e+06	1.0426e+07	1.07932e+07	1.21738e+07	4.86268e+06	5442432	6762341
Q02196	S. cerevisiae	1	3.5823	3	358771	0	791874	0	8.73929e+06	250920	356988	291249	126430	259801	763883	66452	99674.5	677773	420160
Q02201	S. cerevisiae	1	6.9475	5	210626	193027	147945	1.50375e+06	1.45275e+06	186246	0	0	6725794	0	0	0	3941552	1342557	0
Q02204	S. cerevisiae	1	7.39912	8	2.54138e+06	1.87464e+06	3.64409e+06	2.30418e+06	5.7982e+06	788371	1.5487e+06	6.38884e+06	0	0	0	690917	0	0	568522
Q02205	S. cerevisiae	1	4.98515	2	528695	422543	413315	492499	559948	407404	0	0	3111084	0	0	0	0	0	0
Q02207	S. cerevisiae	1	89.2842	39	6.13752e+07	4.73502e+07	7.77701e+07	6.53329e+07	8.03216e+07	6.84608e+07	4.94554e+07	3.58946e+07	3.28445e+07	1.20084e+07	9.04602e+06	23914539	8.63621e+06	5.37117e+07	2.30573e+07
Q02256	S. cerevisiae	1	3.38473	6	29578.1	3913944	0	0	0	0	0	0	0	1757534	0	137673	0	846191	424925
Q02326	S. cerevisiae	1	29.8115	6	1.73958e+07	1.57055e+07	1.22548e+07	32919085	3.89368e+07	2.93989e+07	1.39493e+07	1.40103e+07	9.49875e+06	15244547	18863092	14223584	21576140	14193741	13982781
Q02457	S. cerevisiae	1	5.93032	3	94611.3	53922008	0	0	0	0	0	739485	0	231249	0	22672.1	6.3699e+06	0	0
Q02486	S. cerevisiae	1	19.9394	12	29590408	2.80526e+07	38883285	33232064	52989845	3.19516e+07	3.15403e+07	1.97575e+07	1.78062e+07	2.31684e+07	2.68322e+07	2.13657e+07	7.3064e+06	7.93442e+06	1.17589e+07
Q02608	S. cerevisiae	1	6.33196	3	1054509	959634	956122	1127091	0	919946	1217884	27081.5	393100	712520	480124	425967	2105594	679926	0
Q02725	S. cerevisiae	1	8.47764	16	2.07845e+07	690627	3.10907e+06	5.40542e+06	6.04347e+06	5.30142e+06	9.12622e+06	809376	729515	1.90335e+06	464482	8.25017e+06	5.24371e+06	2.45533e+07	3.76393e+07
Q02753	S. cerevisiae	1	35.1488	2	18710591	16479860	13132520	19537140	20834160	18859140	5817800	3411261	5372167	5104325	3660025	3414929	2895026	2612347	2866391
Q02767	S. cerevisiae	1	3.12126	7	4.39116e+06	1738558	1.54042e+06	197555	286130	1998374	0	0	0	0	0	358272	0	2.625e+06	821338
Q02772	S. cerevisiae	1	6.06215	4	41259881	3431281	1218328	20904115	6293948	3843776	0	0	0	4983977	0	1233817	0	0	0
Q02773	S. cerevisiae	1	3.47958	13	0	1.95401e+07	612966	0	0	1.90958e+06	717018	1.39546e+06	19485160	3.20362e+06	1.66667e+07	1.28985e+06	1.6803e+06	1.81765e+06	914533
Q02776	S. cerevisiae	1	26.5261	22	9.53443e+06	9.05281e+06	8997013	12131467	2.20148e+07	1.83908e+07	4.19946e+07	6.08476e+06	4.8822e+07	1.09304e+08	7.87215e+07	8.38024e+06	4.08224e+06	1.2959e+07	9.96635e+07
Q02784	S. cerevisiae	1	17.2107	4	4748030	4346317	3847709	4972627	6816984	5.0206e+06	8.31183e+06	1536262	1.88935e+06	6061016	8162050	10582318	1.03297e+07	1323137	2051279
Q02793	S. cerevisiae	1	3.55299	5	7209017	4655057	1.19583e+06	0	720696	2.67873e+07	18963499	17200760	17505303	13428739	17409735	6273947	1.27059e+07	12911650	1519904
Q02799	S. cerevisiae	1	3.47364	4	0	0	0	0	0	0	946992	763268	0	0	0	600635	17001.6	672744	0
Q02821	S. cerevisiae	1	17.5247	14	1.07047e+07	1.66014e+07	1.58213e+07	1.21256e+07	1.22764e+07	7.59527e+06	4.09123e+06	2.65246e+06	3.54427e+06	360366	1.20124e+06	1.39899e+06	5331988	895637	2.96617e+06
Q02826	S. cerevisiae	1	3.56219	6	3881423	1.82088e+07	3.0707e+06	3270406	3240340	131342	2546671	14462883	15680401	6891913	2155630	3.91525e+06	0	1237920	1.4977e+06
Q02895	S. cerevisiae	1	3.44746	8	150791	568533	0	29206310	1882756	0	1.56386e+06	1.56239e+06	2015672	1.11755e+07	1.86886e+07	16268428	20348343	1.46599e+06	5.35396e+06
Q02908	S. cerevisiae	1	13.6997	12	2.58275e+06	1.42406e+06	1.50768e+06	2.71901e+06	2.66339e+06	4.7791e+06	0	3.00118e+07	904005	1.19779e+07	12216915	667724	2.3698e+06	1.25627e+07	5.31416e+06
Q02932	S. cerevisiae	1	4.75759	12	218165	2.31531e+07	659841	249212	1.2854e+06	802011	9955.88	0	50326.5	996018	1.42822e+06	0	1.12407e+06	651685	695241
Q02939	S. cerevisiae	1	3.47111	9	0	3.88025e+06	3434326	3900418	1.50496e+07	0	0	18019.7	3.46325e+06	186800	1782630	66691.4	114122	0	774834
Q02948	S. cerevisiae	1	2.01645	8	5826043	0	1082161	0	0	3.19584e+07	4973718	2982455	862434	15329817	694214	2548825	681126	532856	769607
Q02950	S. cerevisiae	1	6.95444	20	6.83049e+06	1.06226e+07	1.7508e+06	7.53314e+06	5.01407e+06	4.83529e+06	32405620	8.5066e+06	631353	2.70065e+07	2.63267e+07	1.11437e+06	2823848	3.58517e+06	4.50146e+06
Q02969	S. cerevisiae	1	8.87694	10	389371	2041095	0	0	25651.4	303472	65696091	316223	0	14427000	0	8937791	27626449	0	1218547
Q02979	S. cerevisiae	1	6.92193	21	1.78703e+07	184242	2472626	11926650	6747855	661518	0	1.06642e+07	539124	1.75824e+07	1.36413e+07	3.65438e+07	32460460	1.5129e+07	14625140
Q03010	S. cerevisiae	1	2.68759	7	898240	0	114841	0	349041	0	2.65375e+06	1.93051e+06	192770	89710.4	0	956374	6.10027e+06	0	4660981
Q03020	S. cerevisiae	1	12.289	4	5.38937e+06	1132840	807226	1206552	1260733	1.0385e+06	437061	495476	258054	0	456258	2.55206e+07	0	233660	3.17191e+06
Q03028	S. cerevisiae	1	26.7499	9	2.36378e+07	1.66961e+07	1.50396e+07	24132411	30577827	1.68129e+07	6.13296e+06	3.66468e+06	1.43372e+07	4.93126e+06	1.21086e+07	12679553	4.44929e+06	3092309	5162344
Q03048	S. cerevisiae	1	21.6472	5	3.59148e+07	26724047	2.44868e+07	37119779	4.84479e+07	5.07608e+07	2.13758e+07	1.53601e+07	5.25575e+06	1.50013e+07	1.95339e+07	2.31584e+07	2.04642e+07	13176941	17100381
Q03063	S. cerevisiae	1	5.71838	9	2.3984e+06	0	0	0	0	157902	0	4.59671e+06	15766870	2.72845e+07	1.56886e+07	13611376	6119794	2009053	16723149
Q03067	S. cerevisiae	1	3.46199	3	0	837209	0	414854	0	377992	0	0	0	0	0	0	0	1173870	0
Q03088	S. cerevisiae	1	3.42502	8	2306763	2728015	2472030	0	2654015	0	0	1.10715e+06	1691419	0	1.29185e+06	2.15844e+06	550914	0	1.66718e+07
Q03102	S. cerevisiae	1	14.8039	13	2.2789e+07	2.19928e+07	4.32131e+07	3.03583e+07	3.13524e+07	2.48622e+07	1.38974e+07	1.09901e+07	1.13186e+07	1.51973e+07	1.87255e+07	1.83112e+07	8087351	5.92852e+06	6.67088e+06
Q03103	S. cerevisiae	1	3.44508	12	3.27928e+06	660110	368199	0	3098728	160234	1064648	342100	0	6.03385e+06	6795670	862337	997883	568360	797376
Q03104	S. cerevisiae	1	36.9888	21	53760424	32164341	24734372	46812138	7.03693e+07	6.09779e+07	2.09965e+07	1.5741e+07	9.9825e+06	1.66063e+07	1.09046e+07	1.07487e+07	5.61714e+06	9.11233e+06	8711410
Q03148	S. cerevisiae	1	9.95526	10	1741134	271826	562258	1194876	1057401	0	0	0	0	0	0	0	33514046	226306	49619.3
Q03161	S. cerevisiae	1	29.9703	11	16125938	1.96169e+07	1.36997e+07	2.25635e+07	1.98906e+07	1.85961e+07	8.09704e+06	9.51031e+06	3.73687e+06	4.07211e+06	7.20422e+06	1.20444e+07	3.17879e+06	6.81851e+06	1.12841e+07
Q03195	S. cerevisiae	1	36.9261	24	1.44565e+08	1.70093e+07	1.28363e+07	2.80439e+08	2.56462e+07	1.46949e+08	3.28622e+06	1.79701e+07	4.13063e+06	1.38958e+06	1.5165e+06	1.47688e+07	2.21885e+06	1.94293e+07	1.26828e+06
Q03246	S. cerevisiae	1	11.5648	6	1.68385e+06	2.38327e+06	1.22228e+06	1.8925e+06	4250096	1.26492e+06	0	0	364924	0	0	1.60151e+06	0	0	0
Q03263	S. cerevisiae	1	3.42957	3	20164853	0	0	0	10720190	17416736	10430917	720014	991093	2273074	381422	362660	0	308926	304155
Q03280	S. cerevisiae	1	8.4856	57	4.54808e+07	4.00999e+07	3.73355e+07	8.84485e+06	1.24489e+07	7.39144e+06	1.54298e+07	10984204	2.29781e+07	8.40553e+06	4.40983e+06	3.45537e+07	3.47575e+07	2.5202e+07	1.56697e+07
Q03327	S. cerevisiae	1	5.14158	7	1.52733e+06	465505	961149	1.22166e+06	665888	369835	461184	3.06796e+07	525322	353674	0	0	7219089	0	0
Q03337	S. cerevisiae	1	5.26347	7	826501	0	9570074	131086	2.06277e+06	9862178	0	0	0	1965162	20132.8	1.03539e+06	0	0	5.68769e+06
Q03338	S. cerevisiae	1	2.1217	16	0	880881	525220	0	208497	1.57902e+06	3.36988e+07	1.88235e+06	774389	8.16732e+06	1.0979e+06	9.1276e+06	1.48588e+07	5.26271e+06	859975
Q03429	S. cerevisiae	1	3.59216	3	444018	138727	943472	0	496901	0	0	0	0	0	0	0	6904026	4947362	0
Q03430	S. cerevisiae	1	12.4773	11	1.4055e+06	670050	626268	1.77061e+06	723646	661549	544242	0	225191	19201925	0	1.69836e+06	19015130	1.20359e+06	1.06434e+07
Q03497	S. cerevisiae	1	3.49348	21	0	79039.9	4.47861e+06	8300874	2.40851e+07	1.9414e+07	3.92587e+06	1.35945e+06	10052401	1.68288e+06	1.39756e+06	1.54126e+07	275559	8.75256e+06	1.00285e+07
Q03508	S. cerevisiae	1	3.6617	13	752578	1310912	0	317776	63692.6	228011	5850722	535130	1.26691e+06	1.30974e+06	1.89971e+06	805752	0	2.06281e+06	1.5045e+06
Q03532	S. cerevisiae	1	3.78061	11	4.64186e+06	1.95388e+07	518822	1.34235e+06	5.25159e+06	5.41458e+06	378269	1.31159e+06	12049175	20916500	611239	2.76389e+06	0	2.26011e+07	2.64611e+06
Q03558	S. cerevisiae	1	45.1677	19	5.98236e+07	4.50705e+07	3.15574e+07	6.49776e+07	5.08961e+07	5.64814e+07	3.31716e+07	2.29045e+07	1.96579e+07	2.03479e+07	2.28673e+07	3.42588e+07	2.73034e+07	2.19009e+07	2.30174e+07
Q03629	S. cerevisiae	1	3.59111	4	4397526	3750043	901927	2633529	25310227	896101	1.70983e+06	498075	306925	0	552803	605952	942583	913687	443888
Q03640	S. cerevisiae	1	14.5646	28	9.91468e+06	4.25828e+06	3.37417e+06	1.90698e+07	6071772	4.09735e+06	1.59532e+07	4.37813e+06	7.75355e+06	7.94336e+06	3.10909e+07	585683	5.47074e+06	3.28525e+06	4.77244e+06
Q03655	S. cerevisiae	1	7.8741	10	1017211	787771	1.26247e+06	2604890	1077775	1.65724e+06	1.06444e+06	982204	1302221	303547	9.54476e+06	754162	424152	1925921	891973
Q03673	S. cerevisiae	1	3.58556	4	44255204	38910680	33367971	48293688	48455660	44627619	27353873	19969380	23432610	31819810	18392060	2.00747e+07	0	15039800	16401330
Q03677	S. cerevisiae	1	8.84538	11	6067626	5189374	1.96072e+06	5.25503e+06	1.01578e+07	3.44169e+07	691711	589182	1.23012e+06	0	417779	526950	1.22698e+06	0	960848
Q03690	S. cerevisiae	1	80.4158	41	6.56837e+07	4.82334e+07	4.79118e+07	6.3473e+07	7.93041e+07	7.54298e+07	1.55782e+07	2.14613e+07	1.84343e+07	1.09596e+07	1.67732e+07	3.03775e+07	1.29365e+07	1.21998e+07	1.9382e+07
Q03713	S. cerevisiae	1	3.35964	9	3293164	3034710	6216948	3.52337e+06	4358405	2598089	2844712	2751091	2.63459e+06	1.9677e+06	17064081	3075304	2.19704e+06	2.04526e+06	2.00739e+06
Q03735	S. cerevisiae	1	3.40154	18	10014140	9648998	17768490	0	239912	1.22888e+07	5.87062e+06	0	0	1.08077e+07	39592803	36436608	3.34986e+06	8.19976e+06	1885422
Q03761	S. cerevisiae	1	3.37053	16	21421.9	934315	271158	4.15599e+06	3.40126e+06	1.20841e+07	2.32407e+06	1.24333e+06	7.78861e+06	4.56265e+06	1.06595e+06	1.10767e+06	239618	32114.4	1.27957e+06
Q03771	S. cerevisiae	1	3.42729	7	1482793	0	6.81696e+06	1415248	0	53348.2	537608	1.24326e+07	0	0	8559331	3.20699e+06	1.58548e+07	0	0
Q03774	S. cerevisiae	1	3.64637	13	6.63323e+06	2.06272e+06	0	2.65326e+06	3283722	2.16638e+06	1.92899e+06	2395847	0	1.74079e+07	2.69078e+07	1.04105e+06	2.05347e+06	9101.07	343898
Q03798	S. cerevisiae	1	7.66408	5	7813844	35568579	4395458	7359781	0	1188248	594814	0	2688907	2813533	158016	2.2507e+06	0	373117	955777
Q03799	S. cerevisiae	1	5.35974	8	3.78852e+06	2.60754e+06	2.58351e+06	4312902	7174132	4.73359e+06	0	8903403	195304	1257845	0	0	0	726740	0
Q03818	S. cerevisiae	1	2.27684	6	372924	1.06686e+06	2.37555e+06	389072	394782	0	394907	247748	191727	0	7.63429e+06	381802	6744330	2251108	2273640
Q03835	S. cerevisiae	1	9.25853	1	0	0	0	0	1.23463e+06	0	0	0	0	0	0	917302	0	0	0
Q03862	S. cerevisiae	1	8.56865	14	5.18829e+06	4.42811e+06	1504039	2.7536e+06	8.75712e+06	2.77942e+06	3.24557e+06	495205	4.43155e+06	1.28396e+07	7462171	1288456	15237522	897655	0
Q03880	S. cerevisiae	1	8.46522	2	482571	0	0	512196	592830	491690	0	0	0	0	167905	156962	2.53155e+06	150691	162395
Q03897	S. cerevisiae	1	3.42502	17	6.0273e+06	12633273	4.04912e+06	2.26053e+07	2.16195e+07	693467	6005024	751072	256763	0	2895787	1.48848e+07	3.81333e+06	2.383e+06	3.75959e+06
Q03921	S. cerevisiae	1	3.25385	24	1.24161e+07	1.82935e+07	15169760	0	440640	593128	0	740415	0	7.20193e+06	852078	7.1852e+06	6229491	2.79502e+07	2.96052e+06
Q03940	S. cerevisiae	1	24.0205	14	7.50248e+06	1.11538e+07	8.93656e+06	1.13652e+07	6.63177e+06	1.40886e+07	5.14775e+06	2.29462e+06	2.29934e+06	2.44013e+06	2.69661e+06	2.39322e+06	3.47135e+06	1.79414e+06	1.26111e+06
Q03973	S. cerevisiae	1	21.1103	8	1710085	1126852	6.93848e+06	2.12251e+06	1.65552e+06	1.13086e+06	2.99154e+07	1.98143e+07	336392	1.65269e+07	638710	6.86098e+07	7.98043e+06	48859460	63397440
Q03976	S. cerevisiae	1	7.6037	10	1096171	2387821	8.47528e+07	2917938	3.27665e+06	3093245	1.5574e+06	542981	1.28001e+07	1.79523e+07	3.43532e+07	2.44415e+07	5.53874e+07	0	5.08331e+07
Q04002	S. cerevisiae	1	5.86218	17	1807575	40448779	33106412	2053781	2602981	14576286	722158	3.02621e+06	1.30231e+06	6.91966e+06	4.64853e+06	2.39173e+06	6.57648e+06	949610	2.61307e+06
Q04007	S. cerevisiae	1	2.0829	5	1364491	1311639	0	1424605	1563765	746049	0	687147	0	913130	0	760604	0	0	3085887
Q04013	S. cerevisiae	1	21.2945	12	1.13113e+07	6.50264e+07	5.24971e+07	5.91263e+06	8.8891e+06	74753711	4.29213e+06	3.13946e+06	771818	3.5362e+06	2.60181e+06	1.35455e+07	8.78545e+06	9.91018e+06	1.03537e+07
Q04062	S. cerevisiae	1	12.3425	24	2.22847e+07	2.00297e+07	1.8738e+07	23519228	3.138e+07	20872501	3.59839e+07	2.5869e+07	2.83911e+07	2.75439e+07	2.15443e+07	1.78943e+07	3.08832e+07	15302027	2.41168e+06
Q04067	S. cerevisiae	1	9.65493	13	6465533	3081369	1.57149e+06	5148032	6.50782e+06	5.26803e+06	1.16769e+07	5.03166e+06	3.22765e+06	2.03952e+06	2.81104e+06	750038	326256	41801.4	0
Q04119	S. cerevisiae	1	6.20053	19	1.32754e+06	1.86012e+06	1.63368e+06	1.15303e+07	7.54781e+06	3.02197e+06	0	0	436254	2.5232e+06	2.29153e+07	6.26243e+06	1.9003e+07	3.30265e+06	3.79944e+06
Q04120	S. cerevisiae	1	3.38173	3	0	0	0	0	0	1491174	267149	0	0	0	814510	0	0	0	0
Q04175	S. cerevisiae	1	3.91021	14	8.63843e+06	828310	6.04514e+06	1.3192e+06	2106719	599840	860769	2.23673e+06	492872	424633	765336	6374875	1209000	1119639	1162524
Q04178	S. cerevisiae	1	21.5906	14	1.99254e+07	5.13748e+06	8.36947e+06	8.4859e+06	7.74749e+06	6.70368e+06	8.06893e+06	7573922	1.37043e+06	405258	5.20061e+06	2.32418e+06	5.83495e+06	0	1.08532e+06
Q04210	S. cerevisiae	1	3.51427	3	26742.4	12135.9	10615.3	0	0	0	0	0	0	0	0	1.92374e+06	2.23873e+07	0	24183.2
Q04216	S. cerevisiae	1	3.43186	10	0	0	0	0	160887	0	5483144	9.24156e+06	4.23112e+07	51110772	0	373191	1734586	0	8571813
Q04228	S. cerevisiae	1	8.44043	12	4.84615e+06	0	10414040	3692782	8.71128e+06	1.78594e+06	2883543	269663	0	9.17761e+06	0	0	1.30681e+06	828700	0
Q04235	S. cerevisiae	1	2.09938	9	187164	1031583	555207	0	0	314952	0	372399	1039675	3189547	595003	0	4677121	811262	5.35138e+06
Q04264	S. cerevisiae	1	3.54298	26	0	0	1.53666e+06	1.96875e+07	2.09092e+06	1.43729e+06	1.11029e+07	1.04992e+07	7.94848e+06	6.78911e+06	2.33947e+07	5.45028e+06	9.52141e+06	4.67116e+06	8.52808e+06
Q04279	S. cerevisiae	1	6.17219	24	70038839	5.62073e+07	3.31751e+07	6.08038e+07	6.27671e+07	41594343	29070.3	2.05299e+07	0	7921113	15650980	20289886	1.78962e+06	2.21278e+07	5.34417e+06
Q04304	S. cerevisiae	1	8.99512	11	5942482	3538933	4406192	26510310	5260846	2.13084e+06	1.31431e+07	1.44639e+06	7.45503e+06	8416299	1.44711e+06	1.64801e+06	648237	0	1.8116e+07
Q04305	S. cerevisiae	1	3.47195	8	1.5451e+06	39435.3	2.93567e+06	5.23303e+06	4.6704e+06	4.91317e+06	1987142	128609	0	1409579	9024651	68258	0	0	0
Q04336	S. cerevisiae	1	19.7438	16	4.40522e+06	4.43119e+06	5.34706e+06	4.24737e+06	5.78235e+06	4.55904e+06	1.11327e+06	9.40282e+06	1.06507e+06	646744	461132	1.05926e+07	1.23113e+06	279446	1.44968e+06
Q04344	S. cerevisiae	1	14.0555	7	1.90646e+07	18595770	15459701	15625797	18686139	3681346	4.46104e+06	0	0	2.18865e+07	4.86396e+06	2.92816e+06	1.50361e+06	3.21778e+06	3.20968e+07
Q04371	S. cerevisiae	1	20.5834	16	1.5681e+07	9957420	8.00376e+06	8.92235e+06	1.38865e+07	8.0462e+06	4.3281e+06	4.06227e+06	4.33509e+06	3.41118e+06	2.86185e+06	3.02327e+06	734194	526142	907680
Q04372	S. cerevisiae	1	3.48388	7	1944496	1094326	0	0	2.55466e+06	3191409	3.62246e+06	1571575	7.25327e+06	0	7420506	6.76141e+06	2.80457e+06	9757396	7.71166e+06
Q04373	S. cerevisiae	1	7.16456	16	140567	8.4718e+06	1.50384e+06	5.29737e+06	1.67619e+06	1020794	8.35699e+06	609992	11072343	8684630	5500999	4.59569e+06	1.65277e+06	2.23616e+07	3.77456e+06
Q04377	S. cerevisiae	1	5.90343	11	8.44713e+06	3203565	5308414	1569317	7797172	6480213	0	0	20866650	0	2.25804e+06	69202650	58789420	3655598	54388630
Q04396	S. cerevisiae	1	3.52935	6	446658	0	7.92415e+06	228119	0	1208497	4883234	0	562564	0	0	0	0	219563	0
Q04401	S. cerevisiae	1	3.3747	7	3836469	1958401	3279269	3619935	7.07005e+06	3272723	1.96838e+06	1.36071e+06	1.19585e+06	873126	313233	1.3305e+06	271139	721691	904501
Q04409	S. cerevisiae	1	36.7627	12	2.55816e+06	2.39231e+06	1.51592e+06	4.3087e+06	5.11336e+06	2.856e+06	1434295	3.43387e+06	920147	1.96512e+06	280568	806456	825819	323165	316962
Q04410	S. cerevisiae	1	5.80108	8	3.24043e+06	1067984	685486	989442	4.78728e+06	1.48126e+07	260669	278219	1.24084e+06	6.46595e+06	0	1.68842e+06	0	5.06831e+06	226567
Q04430	S. cerevisiae	1	3.50967	3	290332	0	0	231182	0	263571	0	3505778	1041050	0	0	0	0	0	0
Q04432	S. cerevisiae	1	12.1016	6	6912549	9919646	8.38921e+06	1.52965e+07	13674475	4.80412e+06	6.95315e+06	4.76164e+06	3225090	3.16237e+06	4.33784e+06	4.52588e+06	2.52136e+06	2.26275e+06	2.44325e+06
Q04437	S. cerevisiae	1	3.39165	7	3400850	0	28303908	175410	3316953	0	0	0	0	9997566	0	0	20182.3	26406.3	0
Q04438	S. cerevisiae	1	27.808	12	9.4062e+06	1.24124e+07	6.99209e+06	2.37511e+07	1.83544e+07	8.78851e+06	8.55655e+06	1.1264e+07	4.25508e+06	2.11938e+06	1.30819e+06	1151215	2.03482e+06	3202161	1.05092e+06
Q04458	S. cerevisiae	1	20.6025	19	2.8983e+07	27763384	30758366	30577007	38651097	2.73615e+07	2.79497e+07	2.57386e+07	8.77472e+06	5.24173e+07	4.58561e+07	6.13913e+06	6.09287e+06	3.26138e+06	6.08668e+07
Q04491	S. cerevisiae	1	29.3217	12	1.52942e+07	1.72912e+07	1.54996e+07	1.15469e+07	1.50704e+07	1.31104e+07	7.5319e+06	7.43925e+06	7.46084e+06	8.01086e+06	8.72371e+06	6683638	1.04951e+07	2.64274e+06	4.49992e+06
Q04493	S. cerevisiae	1	21.9468	8	8.69917e+06	3.6278e+06	3.08975e+06	1.03648e+07	6.12365e+06	4.36304e+06	1.23891e+06	808824	6.61327e+07	990482	5031811	5.8195e+06	1.08406e+06	5.75217e+07	274147
Q04598	S. cerevisiae	1	2.46521	6	1028412	1007958	787240	1197651	1151306	1060806	324024	404109	0	388635	937646	2.47135e+06	3763802	2354712	1.47235e+06
Q04599	S. cerevisiae	1	6.61672	13	1.07353e+07	1072431	996966	2.78123e+06	1465214	3.93415e+06	723282	4.22885e+06	1.23968e+06	1.31481e+06	1.06796e+06	2.98894e+06	25174421	1814209	3.55345e+06
Q04636	S. cerevisiae	1	3.0762	11	280503	0	9.18259e+06	0	0	2.11371e+06	0	695424	163496	805492	0	162801	0	823302	1.13817e+06
Q04697	S. cerevisiae	1	16.0104	12	50611670	2.57237e+07	4.36116e+07	1.32194e+07	19600802	78258057	4.11654e+06	1.12837e+07	4.63785e+06	819180	411683	1.50208e+06	330327	403466	1.23863e+06
Q04728	S. cerevisiae	1	4.75664	6	1142948	1184477	1082637	0	1725798	1573746	0	6696081	0	393791	0	80305.4	384769	0	330641
Q04739	S. cerevisiae	1	3.39446	5	9188.91	536668	0	0	0	0	24684830	8275391	3865213	4899489	1.98331e+07	9764936	6182688	5582810	5225087
Q04740	S. cerevisiae	1	3.42653	8	2.46563e+06	0	0	0	542538	1665044	990385	1.13622e+06	584324	2287912	1.78232e+06	6.9168e+06	6672967	2906862	4.6437e+06
Q04773	S. cerevisiae	1	5.48079	7	1.64028e+07	5843948	1.02554e+07	3197647	4.61528e+06	4.95424e+06	290979	0	0	792887	2.1667e+06	2057224	0	20918532	0
Q04792	S. cerevisiae	1	8.47801	8	3.21667e+06	3.0267e+06	2.72291e+06	3.44107e+06	4.3477e+06	3.49102e+06	4.14941e+06	449157	1.01653e+06	3.10796e+07	755686	698412	2.12583e+06	2.55269e+06	883556
Q04814	S. cerevisiae	1	3.45872	7	7075422	1381128	6064687	0	0	0	0	443443	0	914819	0	0	1.49517e+06	184509	0
Q04869	S. cerevisiae	1	28.7525	10	9.15926e+06	3.32831e+06	5.47494e+06	5.34284e+06	6.18427e+06	6.03614e+06	4.98954e+06	3.41711e+06	2.60897e+06	2.18569e+06	1328451	1.86759e+06	1.11325e+06	9.93601e+06	1.39586e+07
Q04894	S. cerevisiae	1	39.296	10	2.20598e+07	1.8163e+07	1.51555e+07	2.53476e+07	2.36621e+07	2.33684e+07	5.32087e+06	4.82647e+06	640558	2.83083e+06	7.02732e+06	6.23828e+06	1552761	2.22387e+06	2.00102e+06
Q04925	S. cerevisiae	1	3.45144	7	2.31957e+06	4399345	2815671	2.99504e+06	0	0	0	0	537392	765346	381508	1713905	856684	0	750811
Q04935	S. cerevisiae	1	6.4988	7	2.00574e+06	2.06324e+06	1.74423e+06	889023	2.37778e+06	2.49652e+06	996850	1.42547e+06	5.06534e+06	6927190	813267	619133	16552.2	5.28911e+06	0
Q04947	S. cerevisiae	1	48.1418	13	62869407	57373073	5.44941e+07	7.83666e+07	9.48432e+07	8.46071e+07	3.9655e+07	3.19128e+07	2.56163e+07	2.69488e+07	3.41928e+07	3.53677e+07	2.79084e+07	2.46168e+07	3.42232e+07
Q04969	S. cerevisiae	1	6.1848	4	0	0	0	0	6.89671e+06	211179	0	1038712	1732335	0	0	0	1550743	1456969	1657505
Q05016	S. cerevisiae	1	46.8703	15	4.47148e+07	4.00969e+07	4.52363e+07	24994734	49007515	38400034	7.10741e+06	3.92574e+06	2.54848e+06	4.10609e+06	6.34632e+06	1.41044e+07	9.24891e+06	3.88626e+06	8.52833e+06
Q05022	S. cerevisiae	1	15.9409	38	1.61482e+06	1.51793e+06	1.59388e+06	7.55669e+06	1.35066e+07	1.16927e+07	1.60352e+07	7.42238e+06	745759	1.78064e+07	17881824	2.88105e+07	6.3951e+07	1.43482e+07	3.7797e+07
Q05029	S. cerevisiae	1	7.06401	15	947998	1.29156e+07	2.06903e+07	1.1631e+06	3.25385e+06	5.62483e+06	4968614	578576	10131694	1246915	5.34809e+06	6.9202e+06	1.91857e+07	0	3724436
Q05050	S. cerevisiae	1	46.7206	41	1.94408e+07	2.13981e+07	1.56491e+07	2.8866e+07	3.09647e+07	5.01629e+07	1.57857e+07	1.09456e+07	9.36023e+06	7.07857e+06	8.92334e+06	1.97158e+07	7.65992e+06	8.80055e+06	2.93736e+07
Q05123	S. cerevisiae	1	6.93057	7	569702	1.89351e+06	1.76224e+07	2144224	587050	0	826544	0	0	0	2340386	211968	8247289	0	9154267
Q05359	S. cerevisiae	1	7.88661	4	1326659	1184346	2203043	3037771	324160	3007343	1.00515e+06	0	6.42719e+06	0	550071	446961	0	0	0
Q05471	S. cerevisiae	1	3.78061	26	5.89482e+06	259069	237717	942780	16459119	0	1.36795e+07	4.71671e+06	4518607	13957558	4.11063e+06	1.50495e+07	3.09013e+07	6.60409e+06	1.30725e+08
Q05506	S. cerevisiae	1	74.6733	39	5.19842e+07	3.96071e+07	4.02621e+07	5.43322e+07	6.34417e+07	4.6524e+07	2.17499e+07	1.80814e+07	9.04594e+06	1.28141e+07	1.54519e+07	1.56143e+07	2.2091e+07	2.14305e+07	2.61687e+07
Q05515	S. cerevisiae	1	23.8395	10	4.47238e+06	3.95131e+06	3.49532e+06	4.17846e+06	3761897	3.65898e+06	1.67866e+06	892557	906756	1.85219e+06	2.14288e+06	4.88297e+06	2.24439e+07	599823	4.30786e+06
Q05567	S. cerevisiae	1	17.552	9	2.53353e+06	1.71011e+06	1.46397e+06	5.00363e+06	2.62143e+06	1.78263e+06	8.78373e+06	1.55442e+06	6.72213e+06	1.85844e+06	4.06392e+06	3.88296e+06	5.78214e+06	1.01764e+06	1.2757e+06
Q05584	S. cerevisiae	1	6.29943	13	873932	7.55521e+06	7.64413e+06	895472	1.49684e+06	6.60626e+07	5.73609e+06	5.2863e+06	4.77341e+06	1.04414e+07	1.03386e+07	7.48756e+06	2.24409e+07	14609530	13585594
Q05610	S. cerevisiae	1	3.77047	4	5736582	4748257	4.08386e+06	5302379	5639483	6857674	0	0	0	0	2347888	2371285	2304091	1195234	3.05934e+06
Q05775	S. cerevisiae	1	7.02551	7	1.04641e+07	0	0	3.76937e+06	0	4.71754e+06	3.61618e+06	4.21074e+06	1.98841e+06	2.29694e+06	2.7236e+06	3302255	8.83439e+06	1043029	2.49701e+06
Q05776	S. cerevisiae	1	3.38335	4	1.48916e+06	0	0	25194.1	0	0	0	0	480715	77059.9	0	539713	1326988	0	0
Q05778	S. cerevisiae	1	7.90908	6	3.59653e+06	2.72364e+06	455696	2.77614e+06	3567203	1.80067e+06	599181	240381	0	0	0	0	0	55368.8	0
Q05785	S. cerevisiae	1	9.6497	14	232745	48688.1	125976	1.16223e+07	1.01109e+07	618374	821850	1709389	1.50116e+06	4428697	997051	256318	1883346	1.49968e+06	0
Q05788	S. cerevisiae	1	9.78822	4	1539949	15907157	1219048	5667538	5334366	1422320	1.48221e+06	1.56346e+06	404768	882131	583612	9.69968e+06	1.35953e+06	457405	483613
Q05809	S. cerevisiae	1	5.15703	4	442134	0	0	453237	412797	315338	0	1.8835e+07	58543.9	0	0	0	2.37032e+06	0	0
Q05812	S. cerevisiae	1	3.78701	22	2.09241e+06	2.56948e+06	1.72953e+06	2.97972e+07	1.53979e+07	1.24741e+06	1.58334e+07	1.06568e+07	3.26383e+06	3.54534e+06	3.03213e+06	2.82376e+06	1.69772e+06	1.34882e+07	3.20564e+06
Q05874	S. cerevisiae	1	3.37117	2	172328	95111.1	100329	149210	210335	138181	0	0	0	0	0	0	0	0	273837
Q05881	S. cerevisiae	1	4.6032	10	1.44429e+06	182847	0	1.27199e+06	4.63222e+06	382180	41702768	2.92154e+06	4880371	1179815	3402966	2880943	0	0	0
Q05911	S. cerevisiae	1	68.1173	32	1.53783e+08	147367882	1.09719e+08	1.82766e+08	186493611	275218069	7.62467e+07	6.38526e+07	3.64969e+07	5.66411e+07	2.81428e+07	3.52662e+07	3.37244e+07	29524512	3.16984e+07
Q05919	S. cerevisiae	1	3.51058	8	16007940	116501	0	0	720810	111885200	0	0	3707940	9.47613e+06	3998123	2767309	10864360	0	0
Q05924	S. cerevisiae	1	3.40657	6	22001130	0	0	287575	0	0	0	0	0	488862	1.84086e+06	1436657	0	0	0
Q05933	S. cerevisiae	1	23.9738	4	4.93246e+06	2.4788e+06	2.35908e+06	3.59655e+06	4.36573e+06	4.58236e+06	914056	789810	782384	902884	950617	920082	1031432	0	0
Q05934	S. cerevisiae	1	2.79142	9	1.27697e+07	1.36363e+06	2.02885e+06	1.35419e+07	1.34187e+07	1.44135e+07	5187235	562837	1.89623e+06	0	0	3859304	103282845	937118	2937327
Q05979	S. cerevisiae	1	10.9872	6	2658740	1539775	1.50066e+06	1851244	2076880	1.75466e+06	0	1218429	6.55715e+06	889023	976074	3389774	2.1706e+06	5.50074e+06	1.0288e+07
Q06001	S. cerevisiae	1	3.44825	17	140580	2.14426e+06	789941	12764086	560788	0	895124	1.23368e+06	5.41462e+06	2.99699e+07	3862579	0	616166	8.27336e+06	9.6615e+06
Q06005	S. cerevisiae	1	3.46944	8	7709823	0	2.58044e+07	3724480	9.6819e+06	4.14001e+06	2.00477e+06	1.48334e+07	1233982	4.63977e+07	5.12663e+07	1.43727e+06	1377269	3.86396e+07	4.2231e+07
Q06010	S. cerevisiae	1	3.04765	26	7.1302e+06	787074	5.24648e+06	4.20548e+07	3.3962e+07	1.4528e+07	27082461	8.46949e+06	327484	1.04948e+07	8.56825e+06	4.57723e+06	4.79019e+07	5.83619e+06	40179246
Q06053	S. cerevisiae	1	4.20692	16	2515947	0	657416	579356	0	0	4558957	0	8548329	6751795	4.034e+06	4.2428e+06	4.99434e+06	13450297	5.39833e+06
Q06058	S. cerevisiae	1	3.57585	5	1.34214e+06	0	27641.7	4.45381e+07	2.34071e+06	1491025	2.05301e+06	1015130	0	4.38477e+06	335523	18058.2	47244	520279	0
Q06089	S. cerevisiae	1	3.69018	2	3278146	4659633	4.76324e+06	3529484	0	0	2.05652e+06	1126201	1.91064e+06	1354486	989516	799987	813472	801518	907891
Q06103	S. cerevisiae	1	31.4011	19	1.28397e+07	14581594	8.05036e+06	1.76681e+07	2.46539e+07	2.12946e+07	6.62064e+06	5.6154e+06	5.27886e+06	5.87459e+06	5.9325e+06	6.00693e+06	2.58947e+06	3.36941e+06	2.41356e+06
Q06107	S. cerevisiae	1	7.79521	4	788124	137802	293917	3.73068e+07	2.96961e+07	0	0	0	0	0	0	0	0	0	0
Q06116	S. cerevisiae	1	3.43881	35	1.91238e+06	20026853	3.23989e+07	22627059	28102091	3.22672e+07	1.23575e+07	1.61988e+06	396930	4.07716e+07	8.02578e+06	1.65075e+07	36041429	2.69622e+06	1.35706e+07
Q06137	S. cerevisiae	1	3.57372	12	1.13765e+07	8.14368e+06	1.18298e+06	675809	0	0	7484952	4.85121e+06	1.77645e+07	3.76186e+06	1.06577e+07	227402	1260983	0	0
Q06142	S. cerevisiae	1	23.5954	10	4386168	3.94488e+06	3.52299e+06	1.69881e+07	1.66087e+07	4.56271e+06	8.23471e+06	2.48546e+06	2.52855e+06	5090130	6.97315e+06	3.02536e+06	1.67251e+06	676278	753266
Q06146	S. cerevisiae	1	3.47111	10	1945710	9627818	1622854	3455681	1.97068e+07	3251694	25949660	43623450	0	62122600	0	0	2.4779e+08	374997	2766236
Q06151	S. cerevisiae	1	44.1303	14	1.63274e+07	1.5147e+07	1.3648e+07	1.47363e+07	1.53651e+07	2.01393e+07	1.25704e+07	8732599	6.7765e+06	4.94283e+06	4.91414e+06	8.42178e+06	4257914	3.24935e+06	4.25866e+06
Q06163	S. cerevisiae	1	3.42352	17	5.80024e+06	7.33347e+06	0	2829905	226521	10288323	1.91112e+07	1572896	1.39426e+06	8014979	5.5578e+06	5.85876e+06	10354070	4.60197e+06	5.09503e+06
Q06169	S. cerevisiae	1	12.4876	15	4.26055e+06	2.91506e+06	1.52044e+07	9.59496e+06	5.29237e+06	1.983e+06	16472402	180783	5317873	45190808	265309	959477	3123998	606130	1.39445e+06
Q06205	S. cerevisiae	1	3.50511	7	2.08627e+06	6.21959e+06	1600721	139560	3602014	496285	0	3093292	0	0	53087.5	0	134982	0	587051
Q06211	S. cerevisiae	1	3.49613	15	1.89581e+06	1360326	0	0	658882	1.0333e+07	1054037	0	1057572	4.56644e+06	2.71584e+06	10474	1.45823e+07	3.30219e+07	156127
Q06244	S. cerevisiae	1	3.39798	4	1.71453e+07	1.97678e+07	0	0	3774679	0	0	0	0	4771875	0	0	0	23191.8	0
Q06245	S. cerevisiae	1	3.12015	11	8.01976e+06	2.82192e+06	111249	0	700216	12341340	2.3083e+06	5910163	8433016	430917	2.10076e+07	0	22579710	1.86669e+06	18370551
Q06252	S. cerevisiae	1	6.76662	7	1086141	908256	831334	1044797	1404902	1.04939e+06	0	554267	1359508	0	1.13321e+06	795963	391427	226587	283961
Q06263	S. cerevisiae	1	5.88862	4	327917	1180622	0	564244	400831	344538	0	0	0	0	0	1.45992e+06	1.76931e+06	0	175897
Q06266	S. cerevisiae	1	3.41903	15	0	4.39504e+06	2.67186e+06	2567820	751356	30253860	0	2.25396e+06	8.97814e+06	2602824	1002332	3.17526e+06	3.34603e+06	3.24226e+07	5.91291e+06
Q06287	S. cerevisiae	1	11.0634	4	826075	642463	664636	816601	1.26624e+06	655533	0	284664	0	3.41007e+06	18140.3	3062224	3750100	0	0
Q06336	S. cerevisiae	1	10.3179	14	7.40044e+06	416317	808716	489977	834205	475031	4.7018e+06	3340010	246452	10412770	42245925	790208	30045578	9089515	31051160
Q06385	S. cerevisiae	1	2.47545	9	1.77507e+06	1199207	951378	0	35138258	0	86459.6	1.3198e+06	89958.8	9.41636e+06	0	6.17914e+06	2503737	4.18924e+06	61504.4
Q06405	S. cerevisiae	1	5.73885	3	47828015	4.18099e+06	37884163	90757011	49185149	8.3962e+07	41714424	30983475	4.0662e+07	3.70471e+07	32201515	26913093	26322073	22656896	26089479
Q06406	S. cerevisiae	1	3.4311	3	0	1379938	579131	1.86477e+06	2.42415e+06	0	0	550114	513460	0	0	0	475220	0	0
Q06408	S. cerevisiae	1	58.8018	23	2.82992e+07	2.27978e+07	2.41123e+07	2.48677e+07	4.07494e+07	2.64185e+07	1.89513e+07	1.02315e+07	1.12051e+07	1.13878e+07	1.0844e+07	1.21516e+07	1.51344e+07	6.07338e+06	5.86976e+06
Q06440	S. cerevisiae	1	3.52935	19	1111487	6.72669e+06	2901260	684625	3.80382e+06	1.36608e+06	8002036	5564722	4222128	113369052	4.89297e+06	4200674	28706882	7.13951e+06	1817860
Q06449	S. cerevisiae	1	8.86516	4	564086	7.73361e+06	3535741	445742	9.61104e+06	0	0	0	0	0	0	316775	3911244	0	456946
Q06489	S. cerevisiae	1	8.78976	10	2.8704e+07	3.45263e+06	1.05119e+07	1.52927e+07	4.3298e+06	1.57243e+07	4.04078e+06	9.74194e+06	772304	1.96725e+06	3.64462e+06	707549	1.00187e+06	2.98131e+06	3.22985e+06
Q06493	S. cerevisiae	1	10.4416	14	1.71317e+07	3.07199e+06	5297.97	590465	797512	1.8589e+06	203886	203840	4520.47	1.19415e+06	34887.6	9.81056e+06	5.63984e+06	2.22236e+06	1.07798e+06
Q06494	S. cerevisiae	1	11.4372	10	7410005	8.5989e+06	8.51051e+06	1.0759e+07	1.09918e+07	8.70615e+06	3.66739e+06	1.00902e+06	2.61381e+06	8.40707e+06	1.44761e+06	2.22463e+06	4.55189e+06	2.53489e+06	2316021
Q06497	S. cerevisiae	1	3.1959	5	0	0	0	555012	1882251	1.75981e+06	0	3.77201e+06	0	0	0	0	0	0	0
Q06505	S. cerevisiae	1	17.6476	19	1.96882e+06	4.44911e+06	1.38122e+06	4.63828e+06	3.5227e+06	5.77039e+06	4.25085e+06	4.7866e+06	0	1.61719e+06	3.31128e+06	1.1703e+07	1.65065e+07	2.86438e+06	1.41577e+07
Q06510	S. cerevisiae	1	7.4667	10	580084	389263	889704	0	640672	1.49695e+06	355742	1310077	800294	634682	231694	3650471	1025161	523703	1.16927e+06
Q06523	S. cerevisiae	1	23.1593	13	1.29577e+07	1.31865e+07	6.7482e+06	1.59554e+07	14810031	7.5839e+06	6.18068e+06	2.83986e+06	2.19284e+06	2.35366e+06	1.95997e+06	2.68765e+06	2.74334e+06	2.93919e+06	3.82316e+06
Q06567	S. cerevisiae	1	3.41255	10	485778	533514	9.7039e+06	378246	17973349	0	21657140	7.66014e+06	442148	4429733	1201453	4107855	0	1.15662e+06	45083.6
Q06608	S. cerevisiae	1	3.34132	4	12603535	8494823	10041996	7904789	8509432	1104548	593057	0	560371	0	802525	571327	571675	446149	550023
Q06625	S. cerevisiae	1	17.5862	20	4.03131e+06	6.83349e+06	5.59369e+06	1.13537e+08	9.32406e+06	4.66604e+06	1.06058e+06	1.30244e+06	7680627	1.68513e+07	5.44483e+06	1.71513e+07	1.39693e+07	1.12532e+07	8.99039e+06
Q06630	S. cerevisiae	1	8.11493	6	6.9569e+06	2.63545e+06	2.17592e+06	3.08745e+06	3065715	3.0255e+06	1.58094e+06	980459	701123	1.35099e+06	274248	274406	260833	248448	614610
Q06639	S. cerevisiae	1	6.89074	13	57637.5	1082759	1.36064e+06	0	2.59468e+06	1.47661e+06	4.15592e+06	3.28483e+07	1.48574e+07	4.71723e+06	1.07514e+07	2397533	3.19209e+06	22767.3	42977117
Q06648	S. cerevisiae	1	3.49702	10	1676343	1496043	0	2676533	0	0	4.70928e+06	13065450	0	15932.6	2.9029e+06	1.46342e+06	6866006	652118	1.74597e+06
Q06674	S. cerevisiae	1	7.02466	12	45328335	2.09197e+07	0	46448100	4.8761e+07	42286752	40929758	2.47835e+07	2.22836e+07	3.90516e+07	23333457	17657240	1.22462e+07	26197550	10275600
Q06678	S. cerevisiae	1	6.99682	6	1.95344e+06	1859884	0	2221932	188048	1480443	5337693	3688442	4875401	7.6063e+06	2912200	0	0	60854.7	3395291
Q06679	S. cerevisiae	1	3.72305	15	6.34001e+06	6.99915e+06	5.36181e+06	8672134	7200589	15104310	2700922	6.24533e+06	2971875	5.91058e+06	0	9289864	5457410	7.45866e+06	2.09792e+06
Q06685	S. cerevisiae	1	6.89933	23	449050	1.02758e+06	3.48086e+07	9.62801e+06	2.83467e+07	4.82256e+07	24038797	934679	1.24706e+07	2.06967e+07	17061216	1.92982e+07	2.40968e+06	7.58676e+07	4.29165e+07
Q06686	S. cerevisiae	1	7.07456	12	8730178	5.32698e+06	10955647	8.6365e+06	1.50426e+07	8331699	2330208	1.53923e+07	1.68446e+07	6.19613e+06	5108943	8.89909e+06	17224432	4.39752e+06	5517431
Q06698	S. cerevisiae	1	2.18114	31	570944	9.95091e+07	141193	9.25278e+07	9.77268e+07	2.17898e+07	26988042	192966	7.49512e+06	3.9762e+07	1.42207e+06	9.6141e+06	1.94237e+07	2.61326e+07	3.90535e+07
Q06704	S. cerevisiae	1	5.70396	19	512017	1438397	812484	2.26317e+06	541553	1030931	1.01076e+06	6.4294e+06	0	4.86151e+06	3.36022e+06	1874846	1.87029e+07	374880	0
Q06705	S. cerevisiae	1	12.539	10	1.26783e+07	2.40067e+07	2.945e+07	1.13411e+07	1.31853e+07	2.37542e+06	0	1388678	0	7.75205e+06	0	0	0	0	1088370
Q06706	S. cerevisiae	1	3.15042	18	602288	1.10461e+06	0	12284168	834317	837634	1221681	636606	5.51176e+06	2.3845e+06	2.08914e+06	9448880	1.41648e+07	6.56907e+06	403764
Q06815	S. cerevisiae	1	7.87572	4	74943.8	0	533627	282447	365392	122894	18004.2	0	0	29707530	0	0	0	3847694	36992660
Q06819	S. cerevisiae	1	2.13066	4	66326880	56396560	45991020	64574840	35748952	33492460	18391460	13458020	17747917	13439830	8422798	8.69244e+06	12113683	6819297	8154944
Q06839	S. cerevisiae	1	3.38887	17	948480	303865	59983.2	5.49399e+06	388098	0	1.92182e+06	5.33221e+06	2.24368e+07	17694259	0	363028	1.72571e+07	1.30115e+06	1.5424e+07
Q06892	S. cerevisiae	1	2.33483	4	5716434	0	154066	0	1568307	0	1367402	0	53722.1	0	0	876536	0	687732	808827
Q07349	S. cerevisiae	1	6.39717	8	1.13701e+07	9.27783e+06	7.17918e+06	1.08687e+07	392499	338341	3.55548e+06	3.31437e+06	518527	155996	126123	114368	3.99734e+06	137025	1.52668e+06
Q07362	S. cerevisiae	1	2.94325	8	2.60926e+06	2.26127e+06	1.08844e+06	3937987	2.64522e+06	3.99703e+06	1.06884e+06	860714	693502	2734900	1.81677e+06	1.87648e+06	0	0	485676
Q07451	S. cerevisiae	1	12.5161	8	1.24208e+07	7650136	3.61613e+06	1.27874e+07	4.94077e+06	14834889	1607151	1263298	2.07984e+06	3.22109e+07	6.28854e+06	3.11707e+07	4.4987e+07	0	37258955
Q07468	S. cerevisiae	1	3.45385	9	36001.6	2659077	2.91499e+06	0	0	0	13119100	34255057	16148790	6002749	4777734	4500178	5784637	9034003	291935
Q07471	S. cerevisiae	1	3.26796	10	694632	293160	0	2.69691e+06	8028.84	134723	0	624966	0	1228120	0	3.53258e+06	3.90884e+06	0	2791729
Q07478	S. cerevisiae	1	18.6595	15	2.45433e+07	28831129	17445438	1.40336e+07	1.96577e+07	1.56055e+07	9.7615e+06	1.17114e+07	8.08373e+06	1.77338e+07	9.40983e+06	5.87996e+06	9.17105e+06	7.80663e+06	3.41099e+06
Q07500	S. cerevisiae	1	13.8552	17	5987245	11319576	12012184	14067750	9526211	16413749	13222436	9.10807e+06	4.92114e+06	1.85427e+07	4.8407e+06	8.85401e+06	2.71132e+07	1.64411e+07	1.86264e+07
Q07505	S. cerevisiae	1	19.3783	5	3486773	2.07942e+06	2181872	7868116	8701580	3284329	3.4996e+06	2.83488e+06	1.81657e+06	2.07604e+06	8.60318e+06	612169	1.65269e+06	1.99009e+06	1.73076e+06
Q07508	S. cerevisiae	1	2.46719	14	1.53227e+07	0	10336230	1.55094e+07	1.03814e+07	12628040	5966286	3168622	0	3.07847e+06	2.74828e+06	3.4638e+06	8.20381e+06	3.97855e+06	1.66232e+06
Q07527	S. cerevisiae	1	4.40301	24	6.87037e+06	7.29998e+06	5.68326e+06	1.10244e+07	1.22324e+07	8.58577e+06	1.5119e+07	514078	212455	8.2923e+06	9304994	3.49704e+06	35052355	1.2057e+07	1.06608e+07
Q07528	S. cerevisiae	1	2.09663	15	1.47729e+08	8.6518e+06	90062.5	2.61036e+06	22641908	1501384	1.13445e+06	1.34403e+06	90363.4	1.50851e+06	9.29577e+06	2.02202e+07	5.7048e+06	14610.1	1.37888e+07
Q07540	S. cerevisiae	1	4.9062	3	2.57462e+06	664927	581864	0	1409702	901789	5.25486e+07	1.02524e+06	203876	0	695648	860345	0	283172	356731
Q07551	S. cerevisiae	1	38.491	14	2.9215e+07	21115226	2.15732e+07	3.31992e+07	2.4901e+07	2.47858e+07	27984707	1.01413e+07	8751901	8.03667e+06	7.20598e+06	15993713	2.07935e+07	6.48206e+06	1.03568e+07
Q07589	S. cerevisiae	1	3.52269	3	0	0	0	12057.8	0	0	338338	0	0	0	0	0	3490232	0	0
Q07622	S. cerevisiae	1	2.46224	13	40902.9	0	2221792	4648256	0	7.21598e+06	0	0	5778306	2415164	0	3998678	267945	2.33035e+06	32407.6
Q07623	S. cerevisiae	1	3.13321	8	1.3756e+06	12444776	0	0	0	0	1.54133e+06	113225	1.71361e+06	1369549	0	1523033	1145825	2.74467e+06	3.08069e+06
Q07651	S. cerevisiae	1	6.28561	2	2.24589e+06	1391116	1073946	1654722	2.47652e+06	2.01208e+06	1488792	0	0	0	377256	1.08862e+06	541232	368892	395791
Q07653	S. cerevisiae	1	83.0545	35	2.20003e+07	1.59147e+07	1.49083e+07	7.04449e+07	6.52013e+07	2.51344e+07	1.73608e+07	1.09712e+07	3.91733e+06	7.58592e+06	2.61418e+06	1.1638e+07	2.19911e+06	1.01066e+07	2.75236e+06
Q07657	S. cerevisiae	1	3.37234	10	1107537	1.39223e+06	3.49751e+06	1.56331e+06	2.76173e+06	853802	688887	3.19906e+06	124561	2.1819e+06	1.09344e+07	2.52399e+06	0	1442938	0
Q07660	S. cerevisiae	1	3.46777	13	7858.22	0	20449286	7.20283e+06	594061	0	745290	4.98677e+06	1266395	1.16536e+06	4760164	34006.5	0	1.14993e+07	0
Q07688	S. cerevisiae	1	3.45953	5	2497691	0	286578	1864447	1945604	0	0	0	9968265	5138249	8613204	331658	0	0	824170
Q07716	S. cerevisiae	1	3.58014	5	1092764	0	0	0	69740.2	0	2.66851e+06	0	0	99000.4	3096392	1.66967e+06	1173290	0	135005
Q07825	S. cerevisiae	1	8.88445	24	28984290	30597257	3.15802e+06	2.57721e+06	4.79373e+07	9.19395e+06	2.90575e+06	1.75055e+06	4.86055e+06	2.05122e+06	1.14304e+06	6946900	4.97658e+06	4667316	15465574
Q07830	S. cerevisiae	1	3.40441	10	0	3870965	0	2885536	0	417500	5.07532e+06	45264.3	0	1.0996e+06	778977	15691110	0	4912891	625412
Q07872	S. cerevisiae	1	2.60752	7	4.04329e+07	296846	0	1658854	4.76615e+07	1293475	3651925	0	0	0	2425257	2548825	0	127419	1012434
Q07878	S. cerevisiae	1	6.60812	48	1.70155e+06	3.69846e+06	2.74437e+07	1.89359e+07	4.53858e+06	4.1405e+06	1.18815e+07	3.35485e+07	1.33756e+07	3.77936e+07	6.23865e+06	1.36496e+07	3.65282e+07	1.97057e+07	3.57221e+07
Q07897	S. cerevisiae	1	6.03433	9	1.85887e+06	531321	502257	1.948e+06	1.97969e+06	558930	3654194	706966	3243587	6618869	1282403	4681502	9877927	4482318	8.05267e+06
Q07938	S. cerevisiae	1	3.1349	6	1.35374e+07	9927472	8.06683e+06	1.13278e+07	3.77848e+07	1.0645e+07	1290524	1145110	439764	273977	1.37156e+06	8.56422e+06	0	1167166	9.55625e+06
Q07993	S. cerevisiae	1	3.46861	5	6013407	1012532	0	3.37934e+06	0	0	0	4.87483e+06	526716	738505	0	0	0	0	392487
Q08023	S. cerevisiae	1	12.5974	17	2.69803e+07	5.26542e+07	4.65395e+06	29357102	3.48334e+07	934696	2.67655e+06	2.44907e+06	1.00833e+07	2.27565e+06	2.13049e+07	0	17597320	878310	2909502
Q08172	S. cerevisiae	1	2.04709	4	11748210	7527296	7280761	0	0	0	0	90833.8	0	0	2095355	21692500	11500470	1524087	8198839
Q08179	S. cerevisiae	1	12.3255	21	8.72292e+06	8.05675e+06	11931914	9639125	1.73365e+07	1.07232e+07	1.9474e+06	3.22119e+06	1.60587e+06	2655832	2247457	1.72415e+07	1.8758e+07	4.1657e+06	1.15558e+07
Q08193	S. cerevisiae	1	39.1904	12	1.54228e+07	1.32459e+07	1.02185e+07	1.54502e+07	2.01562e+07	16335793	4.11955e+06	1.27068e+07	403857	1.95866e+06	4.14474e+06	4.05521e+06	4.44615e+06	1.49433e+06	4.3391e+06
Q08202	S. cerevisiae	1	3.66713	4	3.85197e+06	459709	548045	859212	1.83479e+06	470824	0	0	0	0	0	0	0	0	0
Q08204	S. cerevisiae	1	3.46117	20	1.40931e+07	39505380	22717293	194463	8.19257e+06	4.26666e+06	2167811	8472376	1.89176e+06	3364481	8.37008e+06	7.73469e+06	7.52907e+06	7.25419e+06	4.71769e+06
Q08220	S. cerevisiae	1	12.9315	11	1.11526e+07	10614760	7927389	1.45281e+07	6.51117e+06	5.52246e+07	4058484	3075398	0	0	0	0	3832088	6558371	2.9403e+07
Q08223	S. cerevisiae	1	3.47028	12	1.3566e+07	872958	8171894	1.18848e+07	4794060	4.29038e+06	0	0	0	0	0	947832	732133	0	921764
Q08225	S. cerevisiae	1	6.51213	13	2.82721e+06	1.10786e+06	1.36096e+06	5.80427e+07	7.00064e+06	1.87324e+06	1.27377e+06	609360	1.7429e+06	939991	1517301	1588461	19537.5	573588	1.78487e+06
Q08229	S. cerevisiae	1	3.46611	9	43131157	1.22333e+06	611022	2164294	2425450	1380121	1.94143e+06	0	11494300	0	1.20493e+06	1.96248e+06	341141	0	0
Q08230	S. cerevisiae	1	3.52968	7	4.01832e+06	3.2891e+06	8039330	3.98202e+06	3249565	8809354	1.16783e+07	4.1981e+06	1.71963e+06	3397457	2228873	1.32744e+07	3368854	14558010	3.94494e+06
Q08234	S. cerevisiae	1	3.55299	13	3.40474e+06	2845315	773437	54063.9	5826095	43818960	1.76697e+06	1.0628e+06	946808	4712815	0	1801291	4.37274e+07	24398800	6378281
Q08235	S. cerevisiae	1	3.50967	9	2.4314e+06	2.53599e+06	1645159	5339034	1945376	2131408	1.77972e+07	2.05476e+07	1304238	2.01482e+07	1688665	2.36535e+06	2.32896e+06	1.03556e+06	0
Q08236	S. cerevisiae	1	2.06024	33	0	3.01596e+06	1.06554e+07	0	8.46356e+06	0	4.46666e+07	2.06974e+07	1.90786e+07	1.15305e+07	9.99856e+06	26239158	1.58387e+07	54861299	57703623
Q08245	S. cerevisiae	1	39.265	13	7.98786e+07	3.40582e+07	1.52846e+08	9.42315e+07	8.96259e+07	7.70533e+07	1.19154e+08	9.58221e+07	8.57191e+07	9.98565e+07	8.18582e+07	8.30088e+07	7.63268e+07	6.41054e+07	7.71581e+07
Q08282	S. cerevisiae	1	2.25205	14	3936974	2.00723e+06	3123820	2936995	118585	297149	160178	5358941	3.14206e+06	0	953994	921608	14249570	704621	0
Q08285	S. cerevisiae	1	3.40802	7	15082.6	51131	1382686	6.24302e+06	9078522	838706	0	0	0	0	270725	548814	1220224	505337	0
Q08412	S. cerevisiae	1	29.3206	17	9.48087e+06	7.32874e+06	1.58567e+07	2.04276e+07	10195305	7.28492e+06	5.26137e+06	1.60834e+07	3.55214e+06	2.48238e+07	5.65162e+06	5.19726e+06	5.65997e+06	3.85309e+06	5.8386e+06
Q08438	S. cerevisiae	1	4.42943	6	358144	743576	267861	420624	5.13141e+06	300533	2.98469e+06	0	0	0	1109391	0	0	3207841	1429915
Q08446	S. cerevisiae	1	3.299	12	3.84001e+06	0	87285.4	165677	5.60355e+06	193152	6.45954e+06	1260598	2.35527e+06	2.6615e+07	5.45613e+06	4.93407e+06	9523739	5.42709e+06	6505485
Q08561	S. cerevisiae	1	5.90738	5	3.49334e+06	222231	217802	568730	290530	469402	114922	0	57200.7	1381623	0	0	23663	411018	1.76006e+06
Q08562	S. cerevisiae	1	4.40944	31	4.6207e+06	5.92161e+06	2007521	7.54137e+06	59428295	346779	10782230	7.87092e+07	4.55346e+06	888607	947867	1.15333e+07	1.3702e+06	1.66878e+07	2.45664e+07
Q08601	S. cerevisiae	1	6.3432	9	1.17793e+06	6.62953e+07	952917	8.32031e+07	2.04566e+06	465800	490247	365256	1.19958e+06	2.04091e+06	1373922	9.36644e+06	0	425771	638013
Q08641	S. cerevisiae	1	9.11119	12	1.30777e+07	1.1243e+07	1.57654e+06	665249	690358	1.5861e+06	2.75554e+06	1.62876e+06	336287	1.71185e+07	198696	4.63842e+06	1.00631e+07	2.15898e+07	525064
Q08645	S. cerevisiae	1	6.5363	12	2.1196e+06	4.31552e+06	1.37543e+06	1.82726e+06	4223956	2.01397e+06	0	11956390	0	0	0	100578	140786	474771	0
Q08647	S. cerevisiae	1	7.07757	12	3.03502e+06	1.28832e+06	647929	4.64123e+06	7.46005e+06	664752	710913	5715818	1452580	0	452699	0	3.36253e+06	266563	1.49549e+06
Q08686	S. cerevisiae	1	4.24394	11	1294322	9004555	2191156	2804122	1.7157e+06	1041232	1.54109e+06	3.66146e+06	526148	3.30432e+06	4954781	8.74081e+06	6.42687e+06	12185321	4.14506e+06
Q08723	S. cerevisiae	1	30.5082	11	1.53307e+07	2.1736e+07	1.72529e+07	1.5658e+07	1.48427e+07	1.92117e+07	9.40367e+06	9.98162e+06	3881941	1.24789e+07	5.56083e+06	4527240	1.40592e+06	0	5288420
Q08732	S. cerevisiae	1	5.84096	21	104929	4242149	154402	2.30944e+07	2.66386e+06	4.08989e+06	6.77215e+06	3.12295e+07	6.94016e+06	8.61475e+06	1.56102e+07	2.54413e+07	5.86977e+06	2.02506e+07	6.6875e+06
Q08742	S. cerevisiae	1	5.7479	5	3769529	3693321	3223200	5712677	4655239	3824998	905223	0	0	2.41802e+06	168760	0	11159.1	0	0
Q08743	S. cerevisiae	1	3.52363	1	0	0	18481.2	0	0	0	1601069	1273994	0	0	0	0	0	0	0
Q08747	S. cerevisiae	1	3.46446	7	0	0	0	0	2.93035e+06	0	2456778	0	0	0	180574	0	2.88584e+06	67779	34945.1
Q08773	S. cerevisiae	1	3.54496	18	559657	0	461120	0	4496902	4666816	7.20658e+06	4.98341e+06	2.26201e+06	3.37352e+06	0	0	0	906842	2.29562e+07
Q08818	S. cerevisiae	1	28.3383	28	1.17767e+07	1.74213e+07	1.19413e+07	6.30456e+06	1.37864e+07	4.24418e+07	1.82372e+06	2.31331e+07	1.11553e+06	1.78916e+07	1.02216e+07	8.87274e+06	2667442	743751	3.80461e+06
Q08822	S. cerevisiae	1	33.7981	29	1.39684e+07	2.78316e+07	9.00614e+06	1.59367e+07	1.4654e+07	8.89618e+06	2.88411e+06	1.78084e+06	1.98018e+06	2.07796e+06	5.69837e+06	8.13011e+06	5.30281e+06	7.8148e+06	4.60244e+06
Q08902	S. cerevisiae	1	3.41312	3	0	0	3097264	0	0	0	0	0	354220	0	0	0	0	0	534576
Q08913/Q08991	S. cerevisiae	2	3.5208	3	0	4811173	0	0	0	0	4.33655e+06	2828923	3.10009e+06	3094459	0	942309	2079935	1.82601e+06	0
Q08920	S. cerevisiae	1	2.77216	7	7428408	3.71026e+06	2.09896e+06	2757605	1.79793e+06	2301282	548423	529602	0	796836	1.56257e+06	546941	459748	2865346	852681
Q08921	S. cerevisiae	1	3.41978	16	6.8274e+06	0	10834850	757058	32140801	38190.4	880506	6.02769e+06	0	2.10239e+06	6.19167e+06	5.09208e+07	4.24419e+06	1.21521e+06	1.22431e+06
Q08923	S. cerevisiae	1	3.41459	7	0	0	0	0	2105140	0	7592601	0	0	0	0	0	2.64692e+06	940956	1558429
Q08924	S. cerevisiae	1	2.79664	14	2.96709e+06	226738	4.68785e+06	278725	1.29358e+06	5.22719e+06	1197161	1.21753e+07	7.85681e+06	18901840	10798740	1802378	2.64434e+07	1437038	17907986
Q08926	S. cerevisiae	1	5.2212	5	609763	588018	481088	795308	828285	567760	286661	516476	0	0	6.43424e+06	805968	1168698	739462	714152
Q08951	S. cerevisiae	1	6.82654	22	2886007	0	9.51186e+06	479720	3.18259e+07	70567823	8.09787e+07	4.50177e+07	1.72565e+06	9.0071e+06	56002879	6342391	1.5418e+07	8.63482e+07	7.26817e+06
Q08960	S. cerevisiae	1	6.9835	18	1.74105e+06	1.20296e+06	8.867e+06	1.87219e+07	1.47462e+06	61178.9	178756	1.41633e+06	0	1.00778e+07	1.63912e+06	8.66963e+06	6.27381e+06	1.24722e+07	1.05474e+06
Q08962	S. cerevisiae	1	3.52743	7	7.59549e+06	6.11827e+06	3.74132e+06	3.47132e+06	2.74417e+06	2.79989e+06	2.97823e+06	10674734	887190	108275	36018.8	9539.14	453376	0	41629.3
Q08964	S. cerevisiae	1	2.14002	17	5.22282e+07	2.15666e+06	1.95821e+06	593465	8.97111e+06	4.50134e+07	3.09452e+07	736228	0	1.99097e+07	25624589	24779730	16175673	16304030	20115976
Q08968	S. cerevisiae	1	6.75392	18	5.66725e+06	1.54569e+07	1.07993e+07	3989460	4.66073e+06	4.96547e+06	1.62666e+07	3.08439e+07	883439	1.18229e+07	9.44625e+06	1.35908e+07	8.81138e+06	1.54989e+07	15651436
Q08971	S. cerevisiae	1	14.9839	13	5.25705e+06	8.43239e+06	7.22547e+06	1.20179e+07	1.10141e+07	12467086	8327548	1.21412e+07	9.38235e+06	1.3356e+07	1.46597e+07	1.59262e+07	1.63668e+07	1.52872e+07	1.67538e+07
Q08977	S. cerevisiae	1	28.9656	22	2.29047e+07	2.47829e+07	2.38751e+07	4.18235e+07	4.99656e+07	2.53402e+07	1.37079e+07	5.50601e+06	8.74517e+06	1.34456e+07	1.08316e+07	1.39398e+07	2.77248e+06	2.75573e+06	3.40309e+06
Q08985	S. cerevisiae	1	16.2336	11	1.47867e+06	944518	4.32503e+06	881053	1.23161e+07	362285	283719	25014110	1.34389e+06	11289.7	25113610	197150	1.29629e+06	338778	1.56108e+06
Q10740	S. cerevisiae	1	20.9741	18	3.79697e+07	9.92416e+06	5.47935e+06	3.67186e+07	4.29034e+07	3.68999e+07	2.37314e+07	1.56732e+07	2.55292e+07	2052951	7.57026e+06	91423465	2431436	2972055	13863061
Q12003	S. cerevisiae	1	4.00541	7	386710	338405	309899	349874	468935	2.77986e+06	34247	1.84524e+06	146809	450286	0	930100	0	7347101	0
Q12008	S. cerevisiae	1	3.4182	5	636697	589998	515848	1.3112e+06	0	533158	0	0	229616	0	0	12136956	0	723806	289026
Q12009	S. cerevisiae	1	3.46281	6	0	0	0	0	836846	0	1693790	0	603203	2136598	19413.1	3226871	8347412	2903823	2639660
Q12010	S. cerevisiae	1	7.03647	2	209259	1.47295e+06	656140	237137	7.32423e+06	288548	0	1999796	0	0	2456462	2624579	0	0	0
Q12016	S. cerevisiae	1	3.43186	1	69336.1	0	0	0	0	0	0	0	0	0	0	0	0	0	0
Q12017	S. cerevisiae	1	3.73674	5	78193.7	28006110	25575250	221255	237691	0	0	0	0	4756954	0	131171	2973472	13824017	0
Q12018	S. cerevisiae	1	3.79686	18	1.13783e+06	2.37355e+06	5.08396e+06	1.9703e+06	9.75182e+06	5382071	4.63909e+06	2907777	0	12743700	2883157	2.33914e+07	2.3339e+07	2.47643e+07	6.86209e+06
Q12019	S. cerevisiae	1	3.46861	62	5.89086e+07	5.61943e+07	5.52476e+07	6.68322e+07	7.93459e+07	7.29498e+07	7.24531e+07	1.55017e+07	2.49036e+07	4.11493e+07	5.16746e+07	1.22941e+08	6.03592e+07	1.10239e+07	7.45859e+07
Q12029	S. cerevisiae	1	2.30705	10	2.22136e+06	728516	582334	1.58668e+06	758009	1.51961e+06	658927	0	465664	895764	0	0	634184	470588	1.14967e+06
Q12030	S. cerevisiae	1	5.99961	2	237549	191959	178678	0	222548	226448	115828	0	0	143738	120111	117650	149511	92379.4	134061
Q12031	S. cerevisiae	1	42.4347	26	1.01913e+08	9.41222e+07	5.97213e+07	3.71195e+07	4.59094e+07	2.10929e+07	1.95125e+07	13030657	4.6583e+06	1.51784e+07	1.61173e+07	1.58254e+07	8.9297e+06	1.31515e+07	1.78693e+07
Q12032	S. cerevisiae	1	26.8603	14	3.27082e+07	2.29757e+07	2.39485e+07	3.46321e+07	35126691	25033677	7887507	6616095	7192158	1.10483e+07	1.42287e+07	1.68571e+07	9.77518e+06	3362645	8.05249e+06
Q12034	S. cerevisiae	1	15.4554	16	5.24639e+06	2.68119e+06	4.31668e+06	2.95734e+06	2.73349e+06	4.58108e+07	2.00463e+07	1.48244e+07	9.07884e+06	4.15202e+07	4.96759e+07	5.14117e+07	8.15263e+07	4.92205e+07	6.24594e+06
Q12035	S. cerevisiae	1	3.44746	5	0	0	0	262863	0	281655	685386	0	0	0	0	9.08719e+06	0	302601	0
Q12044	S. cerevisiae	1	7.39716	9	6.07635e+06	1187498	3.86849e+06	1405315	1416725	1.31504e+06	1.03242e+07	1.01608e+06	6.91027e+06	0	0	780917	0	1.43098e+06	9279957
Q12055	S. cerevisiae	1	7.00361	4	297180	184469	0	1.19591e+06	517738	352141	216227	0	0	197710	0	0	0	0	0
Q12057	S. cerevisiae	1	3.42805	2	91507.4	272969	0	0	0	1602830	0	0	0	0	0	0	0	0	0
Q12068	S. cerevisiae	1	9.09372	8	4.15587e+06	3.83964e+06	3.19782e+06	4.39531e+06	4.99737e+06	3.77098e+06	1305916	1.40519e+06	1.0821e+06	2673409	1.35697e+06	2.66377e+06	1.46191e+06	1.10663e+06	1.29862e+07
Q12074	S. cerevisiae	1	17.8806	10	3.25276e+07	1.19399e+07	1.07507e+07	2.29321e+07	2.27677e+07	1.20511e+07	1.28646e+07	7.38123e+06	3584621	18006343	1.16067e+07	1.21286e+07	10032282	4.14758e+06	9.42966e+06
Q12078	S. cerevisiae	1	10.9817	6	264961	0	718733	3.7307e+06	970348	329589	0	0	0	0	0	2.18061e+06	1103545	0	0
Q12080	S. cerevisiae	1	3.42127	19	19630500	909192	2.65922e+06	1.13646e+06	0	23094781	2.22777e+07	923787	1.44221e+07	1.15034e+07	2.0002e+06	12854871	16917836	5.10605e+06	1.07324e+07
Q12082	S. cerevisiae	1	3.45064	5	0	0	0	0	275809	254714	82942394	3.33473e+06	2653692	2102381	1613569	1871874	1572464	32116052	2248262
Q12098	S. cerevisiae	1	3.68438	15	6450174	3754261	4410322	1476796	2606487	7.88236e+06	728938	8135978	1.19182e+06	13407432	4.32487e+06	1.00225e+07	1282645	0	1.42436e+06
Q12100	S. cerevisiae	1	3.55705	8	487288	0	0	483530	0	333247	657071	481187	0	1479680	587556	74200.4	4.11274e+06	1.67753e+06	1.63719e+06
Q12108	S. cerevisiae	1	2.13795	15	325991	916677	1.24669e+06	313882	332029	7.83359e+06	0	4.28904e+06	0	2.82568e+07	4.69554e+06	1.21208e+07	1.35103e+07	1566053	1.98581e+07
Q12109	S. cerevisiae	1	9.2052	14	3.29818e+06	8.91928e+06	313098	465453	721935	316895	2158394	1.07344e+06	595553	0	0	9.11461e+06	6254836	0	2.90502e+06
Q12112	S. cerevisiae	1	29.3799	1	0	0	0	0	0	0	0	11421280	0	0	0	0	0	0	0
Q12114	S. cerevisiae	1	18.7393	13	9.64062e+06	7915802	5243518	5.47054e+06	2.57247e+07	16168534	445138	1.20765e+06	1.14697e+06	630802	626411	8.52026e+06	5.02268e+06	7.82217e+06	592287
Q12116	S. cerevisiae	1	3.54199	1	0	9630.99	0	0	0	0	0	0	0	0	0	0	0	0	0
Q12117	S. cerevisiae	1	6.26888	9	7176395	5668836	4801263	6805157	12479433	7029998	3139443	4.27739e+06	2362254	1.72698e+07	916567	4745112	4602554	1336361	19895111
Q12118	S. cerevisiae	1	93.7169	16	9.9312e+07	9.27896e+07	7.89155e+07	1.03836e+08	1.14144e+08	9.45133e+07	4.42543e+07	4.42293e+07	3.95154e+07	3.85793e+07	39908191	3.48409e+07	3.85135e+07	2.77833e+07	3.55541e+07
Q12122	S. cerevisiae	1	44.8516	3	2.59739e+06	2187077	2036319	5.69446e+06	5309222	2.47362e+06	567768	551368	0	0	0	0	514776	0	0
Q12123	S. cerevisiae	1	5.75674	6	5376615	4867144	2.77485e+06	3233586	3955039	5729772	3.94536e+06	149680	842547	1.56361e+06	203914	990785	0	131088	1.59957e+07
Q12125	S. cerevisiae	1	13.7812	8	1.94385e+06	2.01451e+06	1.24776e+06	4.38662e+06	6.66321e+07	2.03874e+06	676214	1.46518e+06	471416	3.64309e+06	576645	4.01049e+06	977091	0	340953
Q12130	S. cerevisiae	1	3.48561	5	375673	298417	0	26400390	489664	5.59843e+06	0	0	0	426741	0	341439	421659	319247	0
Q12142	S. cerevisiae	1	2.62938	18	1.33419e+06	196530	0	8.64666e+06	606981	581474	1.31127e+07	0	881287	6.32078e+06	292642	896199	7020282	740986	2.53095e+06
Q12154	S. cerevisiae	1	23.2398	12	2.16021e+07	3.87682e+07	1.35831e+07	4.96069e+07	65572184	2.13933e+07	6.02573e+06	4.16895e+06	5.76723e+06	4365106	3373856	4.94807e+06	0	3.82797e+06	4.51197e+06
Q12155	S. cerevisiae	1	3.41386	2	1985898	0	1332605	0	925523	0	0	0	0	0	0	0	0	0	0
Q12156	S. cerevisiae	1	5.3038	4	1807540	1836244	1595721	2207596	2541159	1698934	1.09356e+06	1.05235e+06	820982	5.37357e+06	666386	2.7255e+06	1.70476e+07	565266	585975
Q12158	S. cerevisiae	1	3.47279	9	0	1411849	0	0	0	0	1.52334e+06	10339791	6620064	2.03522e+07	19026048	59468428	1.26822e+07	11042850	6.98074e+06
Q12159	S. cerevisiae	1	26.4617	20	175124828	63458524	45532269	8.17312e+07	1.24186e+08	57761593	1.05442e+08	8.46505e+07	3.88261e+07	4.91901e+07	4.63051e+07	2.10514e+07	36542271	2.357e+07	5.59945e+07
Q12160	S. cerevisiae	1	4.61337	3	0	0	0	0	0	0	0	0	0	0	0	0	4257429	4.04514e+06	0
Q12163	S. cerevisiae	1	3.41903	4	0	0	0	0	0	0	10448.2	0	0	0	7277626	0	3.09013e+06	2286284	2.80892e+06
Q12164	S. cerevisiae	1	8.77709	10	8771504	4.78538e+07	5224345	12395650	1.3112e+07	7587245	16257642	7.89676e+06	3.62668e+06	9.14555e+06	1.8576e+07	6.54144e+06	1.55179e+06	9.75149e+06	4.06848e+06
Q12165	S. cerevisiae	1	4.98792	5	1540097	0	0	0	0	0	0	21210470	0	0	1078447	0	105298	3243385	0
Q12166	S. cerevisiae	1	50.8461	12	7.89778e+07	1.03348e+08	8.62028e+06	82185596	1.08201e+07	2.17338e+06	473287	2245661	189892	0	1072860	1076629	4.35235e+06	0	4817066
Q12169	S. cerevisiae	1	3.47873	6	9.20505e+06	0	0	116317	1.50919e+07	57551.6	1.88263e+06	894745	0	704158	2569231	0	2290472	2351369	0
Q12176	S. cerevisiae	1	3.48129	17	2.54869e+06	0	3.04934e+06	2351799	1.8016e+07	844374	3772067	7.66313e+06	17866081	19937577	4117971	2.51016e+07	4.58976e+07	1.24676e+07	3.00326e+06
Q12178	S. cerevisiae	1	6.68524	4	20777390	2.30552e+06	16315870	20983020	2.54545e+06	4745595	0	0	0	0	0	0	4024180	0	0
Q12181	S. cerevisiae	1	6.52644	19	43492717	8.01724e+06	214089	5.38167e+07	5.26543e+06	6.12434e+06	2.21731e+07	0	27321619	4.87779e+06	3.62228e+07	7.2252e+06	4.51608e+07	314150	1.80604e+07
Q12189	S. cerevisiae	1	32.9194	15	3.22569e+07	3.66247e+07	2.54466e+07	4.62578e+07	52633222	2.72101e+07	1.6384e+07	7.79647e+06	7.165e+06	5.68219e+06	5.54981e+06	1.03262e+07	9.21952e+06	4.07317e+06	6.93262e+06
Q12204	S. cerevisiae	1	2.68757	9	273659	595770	140350	4848084	9.93802e+06	1.32547e+06	17794940	12835650	0	0	11363370	42099560	9.91128e+06	8.73112e+06	9.54541e+06
Q12206	S. cerevisiae	1	2.16137	7	0	0	0	0	0	0	32539920	0	0	17424870	0	4.29999e+06	0	4.005e+06	2.40424e+06
Q12207	S. cerevisiae	1	6.64584	5	17442783	13903793	12857664	1.93338e+07	2.17317e+07	1.73448e+07	1.00196e+07	2721052	2.37756e+06	3.24861e+06	2404538	2.45706e+06	2.0499e+06	1.79611e+06	2.63669e+06
Q12211	S. cerevisiae	1	3.38648	16	285064	2.16317e+07	495367	1.65681e+06	407731	205535	4.57096e+06	924194	38922394	0	962857	3044449	9.55117e+06	0	8028665
Q12213	S. cerevisiae	1	43.6618	5	6.00388e+06	4699989	3805448	5633513	5924261	5653215	23599823	2441492	1903213	2362996	1982695	4981973	72419024	50267762	2061921
Q12220	S. cerevisiae	1	3.51242	23	4.14134e+06	4392280	1.16533e+06	8.11376e+06	5526868	1.04185e+07	2.3839e+07	1.26845e+07	3.29669e+07	1.99408e+07	2.14981e+07	1.12925e+07	1.60552e+07	1.78254e+07	1.6412e+07
Q12230	S. cerevisiae	1	67.8481	26	1.56291e+08	1.54831e+08	1.28969e+08	1.50596e+08	1.879e+08	1.52552e+08	104537973	7.46255e+07	7.61684e+07	8.40386e+07	8.80043e+07	1.07746e+08	6.28662e+07	7.13637e+07	7.07884e+07
Q12233	S. cerevisiae	1	18.4025	7	42816001	34099733	23399625	32901295	60497167	31207540	5.65315e+06	4400982	4728195	9516446	6154684	2974881	6.51355e+06	5.19239e+06	4.68279e+06
Q12236	S. cerevisiae	1	2.43167	35	114487761	4698720	16399656	1.92491e+08	3.48894e+07	1.02262e+08	3.22798e+07	4.26127e+07	5.01927e+07	1.47739e+07	17092020	51382652	2.95832e+07	9.00021e+06	9398508
Q12242	S. cerevisiae	1	8.10897	11	2182322	614336	3.26228e+06	1475745	680151	2.68767e+06	3.06024e+06	2.04686e+06	918466	4.07566e+06	3.00301e+06	733864	1213191	370141	985142
Q12245	S. cerevisiae	1	3.05896	4	166861	0	0	0	249996	0	0	0	0	375063	0	1953338	156840	0	130623
Q12250	S. cerevisiae	1	5.68767	14	1.03085e+07	9.21262e+06	1.33895e+07	2.5716e+07	1.09801e+07	1.02814e+07	9.20976e+06	6.33598e+06	6.86303e+06	4.52894e+06	2554872	5445579	1422503	8.38672e+06	3346410
Q12255	S. cerevisiae	1	3.62794	5	1.15859e+06	0	0	2.1019e+06	0	1.65147e+06	0	301857	0	468882	2699336	22753010	15207.4	0	434788
Q12263	S. cerevisiae	1	9.26492	29	4.97136e+06	1.40814e+06	1.51137e+07	9393826	223521	8.49039e+06	1.18964e+07	9.8317e+06	1.2569e+07	2.09631e+07	27660120	1.41878e+07	16023009	29372117	1.27243e+07
Q12265	S. cerevisiae	1	25.6034	12	3.73062e+06	4.26639e+06	3.50222e+06	9.37798e+06	7.00797e+06	5.28067e+06	9.89404e+07	16614783	2.47225e+06	4.98987e+06	1.65645e+06	2.23195e+06	2.09672e+06	2.39285e+06	1.88877e+06
Q12267	S. cerevisiae	1	3.44508	29	1.96149e+07	25918486	8.81748e+06	7.00003e+07	4.07665e+07	9.34971e+06	1.79662e+07	1222583	2.90599e+06	1.13381e+07	5.27163e+06	1.94833e+06	8.78222e+06	6.46441e+06	1068022
Q12284	S. cerevisiae	1	2.61014	7	1.48739e+06	411696	0	461365	553239	486282	0	2.51899e+06	1.75499e+06	6.931e+06	8961447	0	21876560	0	0
Q12285	S. cerevisiae	1	17.4896	7	4.83328e+06	5.56337e+06	2.2283e+06	8.80275e+06	6258606	4.58188e+06	2.80907e+06	2.33245e+06	456577	2.22891e+06	3.53853e+06	3.65057e+06	1.98706e+06	1.91054e+06	1919126
Q12289	S. cerevisiae	1	8.52757	7	8872870	7082162	6.00155e+06	8.5899e+06	9.06474e+06	8.518e+06	1249584	3921807	2.14764e+06	762824	1294262	1.9495e+06	2210967	387071	1346505
Q12298	S. cerevisiae	1	5.19221	16	3.32522e+06	921309	5.02377e+06	549857	1.18799e+06	2.1436e+06	917335	564608	447643	7.6091e+06	6614280	324232	1754607	0	0
Q12305	S. cerevisiae	1	44.6851	8	7.78404e+07	5.43803e+07	4.69344e+07	9.48433e+07	9.79392e+07	7.72277e+07	6.24557e+07	3.25923e+07	2.52418e+07	2.86481e+07	2.0932e+07	3.87415e+07	2.03761e+07	1.55436e+07	2.03942e+07
Q12306	S. cerevisiae	1	7.68651	6	13118142	25416630	13961308	25146268	11382770	17586148	7919092	3590117	2980073	4026058	5.76605e+06	3.61336e+06	3080836	5265982	3065983
Q12314	S. cerevisiae	1	20.306	13	5.46687e+07	51284656	6127911	8206161	31631805	5201386	4.19279e+06	3.57471e+06	3.0694e+07	1.22734e+07	1.4128e+06	1.54919e+06	990980	0	0
Q12321	S. cerevisiae	1	2.15544	8	2612232	1114910	3205659	3240174	4.39782e+06	0	22228174	1614883	6023252	0	609992	0	619300	2.53669e+06	25833768
Q12324	S. cerevisiae	1	2.26772	8	21099262	0	276423	21256612	3.3995e+07	356015	3.40693e+06	236913	0	0	0	0	0	71709	0
Q12328	S. cerevisiae	1	3.12305	5	9.87146e+06	7657791	6938425	13217030	864327	8288277	0	0	0	0	435758	0	2967316	1.57416e+06	0
Q12329	S. cerevisiae	1	3.63278	11	10958335	18487042	5.66844e+06	2.02974e+07	12850833	10123527	8771371	3.76605e+06	3.74013e+06	5.02191e+06	1.40018e+07	2.88936e+07	1.49053e+06	1.66727e+07	0
Q12335	S. cerevisiae	1	27.8407	6	1.21746e+08	110076589	117045763	142621402	152445476	117209615	5.91971e+07	4.4346e+07	4.42888e+07	3.40746e+07	4.24133e+07	45520942	3.37218e+07	28980604	3.57219e+07
Q12349	S. cerevisiae	1	7.96316	2	32477057	29690750	24645613	36345580	39384306	67812554	1.65178e+07	1.24741e+07	581450	1.04592e+07	1.33378e+06	1.04301e+07	9.61473e+06	9.3035e+06	1.10774e+07
Q12359	S. cerevisiae	1	4.49834	5	3.75965e+06	1.91502e+06	1.88066e+06	6.71623e+06	1.46858e+07	2.2586e+06	389330	0	0	0	1098513	0	0	0	1216209
Q12363	S. cerevisiae	1	78.9696	21	2.65579e+08	2.43851e+08	1.79038e+08	2.94058e+08	2.73984e+08	2.38669e+08	1.05974e+08	8.20821e+07	6.72658e+07	6.27009e+07	5.56265e+07	5.98357e+07	1.45034e+08	1.21217e+08	5.83859e+07
Q12377	S. cerevisiae	1	30.1703	21	3.41069e+07	42589556	3.89502e+07	4.15793e+07	5.02791e+07	2.41912e+07	15256653	8.80601e+06	1.08579e+07	3.83913e+06	6.78513e+06	17545116	10800829	2.58136e+06	1.79868e+06
Q12402	S. cerevisiae	1	13.0274	6	30486411	20102182	14481409	43937595	34219105	28825384	12836706	8.25047e+06	11319615	1.03602e+07	3.64512e+06	4.74863e+06	6.68978e+06	4.83289e+06	3.98257e+06
Q12406	S. cerevisiae	1	3.48821	12	947717	9760629	0	11336350	6.0826e+06	10332634	10050470	500676	14458950	9626723	5841588	6448453	3642569	2975260	7502607
Q12408	S. cerevisiae	1	9.68039	4	11122283	11948509	10904761	16437092	18696460	6576305	6694684	4642873	4013246	3300193	3.73009e+06	4547939	3.12837e+06	2.7552e+06	2.93874e+06
Q12427	S. cerevisiae	1	3.83548	10	830153	344244	3.01733e+06	372012	619173	1.27084e+06	8.01372e+06	9.30957e+06	106951	0	0	402735	2876554	0	0
Q12428	S. cerevisiae	1	110.994	36	2.53548e+08	1.84445e+08	1.40576e+08	2.01717e+08	2.72039e+08	2.15408e+08	1.05978e+08	6.01161e+07	5.9147e+07	62143263	6.71481e+07	7.88182e+07	6.89457e+07	5.35799e+07	58989203
[truncated: 66 more rows]

## Sheet: LFQ_UPS_proteins
Accession	Species	Protein #	Score	Peptide #	2 fmol-01	2 fmol-02	2 fmol-03	4 fmol-01	4 fmol-02	4 fmol-03	10 fmol-01	10 fmol-02	10 fmol-03	25 fmol-01	25 fmol-02	25 fmol-03	50 fmol-01	50 fmol-02	50 fmol-03
O00762ups|UBE2C	HUMAN	1	6.83064	23	14633089	1.27034e+07	5.33473e+06	1.9905e+07	1.74798e+07	2.81859e+07	4.82497e+07	3.14797e+07	2.8493e+07	1.10261e+08	107148032	1.28083e+08	2.15055e+08	1.05794e+08	1.17197e+08
O76070ups|SYUG	HUMAN	1	78.8264	37	5.1149e+07	4.85078e+07	5.42799e+07	1.07626e+08	4.08441e+07	2.03458e+08	3.20118e+08	2.41567e+08	1.87303e+08	7.31167e+08	7.13629e+08	7.32289e+08	1.31607e+09	8.34787e+08	8.74984e+08
P00167ups|CYB5	HUMAN	1	6.63211	8	21572032	18456117	15064817	25979953	21648324	64522250	6.34384e+07	4.79259e+07	5.32338e+07	1.80919e+08	1.757e+08	198178887	2.80538e+08	206095444	1.96275e+08
P00441ups|SODC	HUMAN	1	31.3295	23	42901306	4.27531e+07	3.48433e+07	7.00075e+07	32232503	1.09706e+08	1.07416e+08	6.78482e+07	9.34523e+07	2.04149e+08	2.58251e+08	1.76649e+08	4.4735e+08	2.67233e+08	2.95716e+08
P00709ups|LALBA	HUMAN	1	19.9156	20	2.94103e+07	1.40223e+07	1.42631e+07	39796151	3.11276e+07	5.31103e+07	6.17894e+07	3.01623e+07	31305514	1.01542e+08	1.27353e+08	1.29388e+08	2.47533e+08	1.30016e+08	1.24642e+08
P00915ups|CAH1	HUMAN	1	23.7897	20	2.07813e+07	13091869	1.50107e+07	61454691	1.50634e+07	3.53363e+07	4.06284e+07	2.73186e+07	2.71325e+07	1.02556e+08	1.23703e+08	1.12866e+08	2.30762e+08	1.5148e+08	1.40712e+08
P00918ups|CAH2	HUMAN	1	3.66593	30	5410819	7842521	6679490	10068356	6890251	2.39496e+07	4.33289e+07	2.84503e+07	4.42997e+07	1.31385e+08	1.49635e+08	1.82798e+08	2.73378e+08	2.06266e+08	1.87833e+08
P01008ups|ANT3	HUMAN	1	58.9983	51	88626289	8.55885e+07	7.71757e+07	1.39814e+08	9.3914e+07	2.32349e+08	3.08335e+08	2.38091e+08	2.2669e+08	7.35254e+08	6.51676e+08	8.29134e+08	1.45919e+09	8.51879e+08	9.2483e+08
P01031ups|CO5	HUMAN	1	21.4654	19	3.16227e+07	2.77732e+07	2.39813e+07	4.23031e+07	3.97477e+07	1.02225e+08	1.26177e+08	1.10301e+08	9.49593e+07	3.26183e+08	3.96997e+08	3.71483e+08	6.64782e+08	3.54608e+08	4.91651e+08
P01112ups|RASH	HUMAN	1	23.1995	18	1.11994e+07	1.117e+07	7.94221e+06	2.00148e+07	1.38468e+07	3.4224e+07	5.05637e+07	4.13233e+07	3.05135e+07	1.52392e+08	1.58955e+08	1.90449e+08	1.98416e+08	1.68321e+08	1.85153e+08
P01127ups|PDGFB	HUMAN	1	47.5245	20	9.11047e+07	6.38583e+07	5.80634e+07	117151707	8.62473e+07	183629044	1.94351e+08	1.36537e+08	2.11492e+08	5.17686e+08	4.69727e+08	4.42731e+08	8.55457e+08	5.71559e+08	5.72134e+08
P01133ups|EGF	HUMAN	1	14.6116	5	36856330	22167364	2.26012e+07	27987062	3.21186e+07	25511072	6.33715e+07	2.70054e+07	10576490	155851049	1.08837e+08	1.52866e+08	2.26701e+08	1.12964e+08	1.75938e+08
P01344ups|IGF2	HUMAN	1	40.9678	9	5.65392e+07	5.29808e+07	4.29427e+07	8.54769e+07	6.38456e+07	1.10363e+08	1.41372e+08	1.04234e+08	1.41213e+08	3.64476e+08	3.29551e+08	3.58829e+08	5.7759e+08	3.77206e+08	3.82904e+08
P01375ups|TNFA	HUMAN	1	13.8248	15	10637762	17231213	9.07349e+06	17556314	12337126	25899898	7.8757e+07	28164954	3.66639e+07	129161453	1.00268e+08	1.59852e+08	3.36783e+08	2.1242e+08	1.60497e+08
P01579ups|IFNG	HUMAN	1	6.82033	21	7103341	2.20816e+06	1033330	4207091	4.87611e+06	24060534	4.33679e+07	2.70531e+07	2.65693e+07	8.14968e+07	7.39245e+07	7.79263e+07	1.58788e+08	9.51886e+07	1.25651e+08
P02144ups|MYG	HUMAN	1	36.4919	37	2.75598e+07	2.66639e+07	2.30775e+07	4.25951e+07	3.05195e+07	7.03074e+07	1.1706e+08	8.87768e+07	6.78702e+07	2.33137e+08	2.58817e+08	3.2222e+08	5.21308e+08	3.12362e+08	3.30211e+08
P02741ups|CRP	HUMAN	1	7.02005	5	5029581	4.39137e+06	2980485	5092548	4534039	11691146	9.70187e+06	15730279	15909563	33580134	31252753	2.59071e+07	8.16378e+07	2.78077e+07	3.94674e+07
P02753ups|RETBP	HUMAN	1	16.4654	10	1.0422e+07	7.47565e+06	7.39765e+06	1.48799e+07	1.43376e+07	1.77669e+07	3.18019e+07	2.69216e+07	2.372e+07	7.76439e+07	7.75746e+07	9.07357e+07	1.51623e+08	8.52382e+07	9.33907e+07
P02787ups|TRFE	HUMAN	1	144.746	91	1.20509e+08	7.73107e+07	7.14692e+07	1.74258e+08	1.08692e+08	2.53746e+08	2.87256e+08	2.06149e+08	2.03596e+08	6.76226e+08	6.49949e+08	7.57803e+08	1.16936e+09	7.40557e+08	7.61932e+08
P02788ups|TRFL	HUMAN	1	143.494	84	1.20254e+08	1.12355e+08	1.04488e+08	2.04336e+08	1.6738e+08	3.05329e+08	3.66976e+08	2.7411e+08	1.8486e+08	1.0211e+09	9.64356e+08	1.17883e+09	1.82812e+09	1.13444e+09	1.27302e+09
P04040ups|CATA	HUMAN	1	78.9344	66	1.0198e+08	5.16256e+07	4.46531e+07	1.02334e+08	6.61757e+07	1.64869e+08	2.394e+08	1.74833e+08	1.68815e+08	6.98431e+08	5.57983e+08	7.07317e+08	1.31703e+09	7.94734e+08	8.10279e+08
P05413ups|FABPH	HUMAN	1	20.103	24	6.63473e+07	21665413	1.94031e+07	8.08297e+07	2.0659e+07	9.67079e+07	1.16526e+08	8.83535e+07	1.30805e+08	3.12199e+08	3.28047e+08	3.76838e+08	5.01795e+08	3.58462e+08	3.38321e+08
P06396ups|GELS	HUMAN	1	39.5651	65	7.64796e+07	4.06062e+07	3.52852e+07	7.58816e+07	4.72251e+07	1.55349e+08	2.16469e+08	8.985e+07	2.6562e+08	4.60318e+08	4.06599e+08	4.81224e+08	9.05631e+08	6.48292e+08	6.01781e+08
P06732ups|KCRM	HUMAN	1	41.075	61	6.14224e+07	4.2313e+07	4.72119e+07	1.04974e+08	5.25276e+07	1.56474e+08	2.11879e+08	1.46257e+08	1.27176e+08	4.14631e+08	4.40421e+08	4.64864e+08	9.64771e+08	5.20891e+08	5.22676e+08
P08263ups|GSTA1	HUMAN	1	9.84771	32	30349287	4.26258e+07	18783998	34178593	26327803	6.78893e+07	8.08584e+07	7.6362e+07	8.98267e+07	2.10803e+08	1.83581e+08	2.21603e+08	4.7544e+08	3.01607e+08	2.71753e+08
P08758ups|ANXA5	HUMAN	1	26.3496	35	1.99477e+07	1.84235e+07	1.58263e+07	3.2267e+07	2.32646e+07	6.44099e+07	6.74834e+07	6.42903e+07	8.26789e+07	1.87129e+08	1.98158e+08	2.35758e+08	3.11508e+08	1.97356e+08	2.47876e+08
P09211ups|GSTP1	HUMAN	1	7.80167	14	8.73063e+06	1.71295e+07	6.5826e+06	10630781	10587561	10607580	1.0496e+07	5.86565e+06	1.48799e+06	3.72364e+07	3.48358e+07	6.06018e+07	8.73055e+07	5.04611e+07	6.32031e+07
P10145ups|IL8	HUMAN	1	15.6996	18	2.66487e+07	2.22997e+07	1.9951e+07	3.69819e+07	2.05273e+07	8.45878e+07	1.2393e+08	1.03374e+08	106414139	2.65629e+08	2.41862e+08	2.27512e+08	4.23912e+08	2.80622e+08	2.95048e+08
P10636-8ups|TAU	HUMAN	1	59.0655	86	9.94238e+07	8.60598e+07	7.95955e+07	1.49692e+08	1.15561e+08	2.40567e+08	2.87071e+08	2.19101e+08	2.43902e+08	8.66296e+08	7.71574e+08	7.88168e+08	1.50962e+09	9.92369e+08	9.51065e+08
P12081ups|SYHC	HUMAN	1	37.5974	64	6.90476e+07	6.20163e+07	4.70856e+07	8.35227e+07	7.91849e+07	1.62757e+08	1.89406e+08	1.53727e+08	1.47935e+08	3.53348e+08	3.17201e+08	4.46799e+08	5.91785e+08	5.36657e+08	4.77901e+08
P15559ups|NQO1	HUMAN	1	7.50006	15	1.40767e+07	4.62683e+06	1.07594e+07	25149720	1.40872e+07	52197139	3.5813e+07	4.1552e+07	5.88093e+07	1.56686e+08	1.30176e+08	1.28892e+08	2.54249e+08	1.58458e+08	1.72814e+08
P16083ups|NQO2	HUMAN	1	22.3888	24	4.43725e+07	3.63949e+07	3.2288e+07	72522017	2.30885e+07	1.30088e+08	1.34637e+08	111162519	1.47408e+08	4.01454e+08	3.13751e+08	2.80049e+08	5.51525e+08	3.35438e+08	3.46336e+08
P41159ups|LEP	HUMAN	1	13.3238	15	5718033	5.44693e+06	5.18507e+06	9335088	5.48402e+06	1.8516e+07	3.2478e+07	2.84571e+07	1.8308e+07	1.32029e+08	1.09435e+08	1.36707e+08	2.37444e+08	1.34779e+08	156944210
P51965ups|UB2E1	HUMAN	1	3.21701	12	449966	971089	649162	1.64954e+06	348968	3.58029e+06	6.21941e+06	4.11378e+06	3.39225e+06	1.08111e+07	10498682	1.21865e+07	2.4306e+07	1.22296e+07	1.63404e+07
P55957ups|BID	HUMAN	1	41.4001	23	1.44845e+07	6.39742e+06	5.97875e+06	1.34601e+07	1.11693e+07	3.14023e+07	6.63322e+07	4.05725e+07	3.23987e+07	1.5781e+08	1.30736e+08	1.62911e+08	3.03117e+08	1.80421e+08	2.04124e+08
P61626ups|LYSC	HUMAN	1	28.6099	23	3.84008e+07	4.27603e+07	3.64269e+07	6.65606e+07	3.96583e+07	9.09955e+07	1.18638e+08	8.40199e+07	6.66255e+07	2.26784e+08	2.30488e+08	228277188	3.38859e+08	2.89944e+08	2.74018e+08
P61769ups|B2MG	HUMAN	1	15.1494	9	2.4577e+07	19199911	2.0975e+07	31910025	22320446	62435610	5.07051e+07	5.30386e+07	5.45572e+07	1.47471e+08	8.4974e+07	1.27119e+08	2.44819e+08	1.67317e+08	1.65578e+08
P62937ups|PPIA	HUMAN	1	26.209	28	6.24844e+07	109476808	8.15176e+07	1.33106e+08	7.93966e+07	1.4421e+08	2.01605e+08	1.61594e+08	1.31182e+08	5.29723e+08	5.51517e+08	6.37226e+08	9.2027e+08	5.567e+08	5.96514e+08
P62988ups|UBIQ	HUMAN	1	15.3559	2	0	0	0	0	0	0	0	0	0	484885	381375	550634	4.68005e+06	507111	380429
P63165ups|SUMO1	HUMAN	1	19.4699	43	3.87235e+07	3.34629e+07	1.68303e+07	2.47841e+07	2.35173e+07	7.17044e+07	7.10712e+07	8.22274e+07	1.048e+08	2.191e+08	2.49001e+08	2.88464e+08	3.97297e+08	3.43771e+08	2.55838e+08
P63279ups|UBC9	HUMAN	1	6.40833	13	4.38354e+07	41289710	3.6479e+07	3.02411e+07	17935014	5.63684e+07	6.25695e+07	4.94791e+07	5.33116e+07	186607730	188679660	240023975	379075502	2.27655e+08	2.13648e+08
P68871ups|HBB	HUMAN	1	32.9894	16	2.35868e+07	2.69595e+07	2.44445e+07	39087679	29617436	51002195	9.34859e+07	5.68382e+07	6.10187e+07	1.98908e+08	1.84039e+08	2.26937e+08	4.01778e+08	2.61256e+08	2.44831e+08
P69905ups|HBA	HUMAN	1	12.383	16	26516415	31165564	24458495	50194725	3.2431e+07	78125689	8.08489e+07	6.69654e+07	6.7774e+07	1.9742e+08	2.07052e+08	2.28379e+08	3.73206e+08	2.35338e+08	2.52925e+08
P99999ups|CYC	HUMAN	1	30.7395	32	30893260	3.57997e+07	2.42373e+07	7.78354e+07	3.49822e+07	8.42116e+07	1.60486e+08	1.11572e+08	1.19529e+08	3.87179e+08	3.08141e+08	4.19603e+08	5.85359e+08	4.39868e+08	4.23983e+08
Q06830ups|PRDX1	HUMAN	1	31.9015	27	3.96806e+07	3.82011e+07	3.84599e+07	7.78156e+07	5.35782e+07	1.19802e+08	1.43875e+08	1.32645e+08	1.21486e+08	4.01234e+08	3.91046e+08	3.80025e+08	6.39892e+08	4.64606e+08	4.43604e+08
Q15843ups|NEDD8	HUMAN	1	5.83726	15	1.01351e+07	6.63495e+06	2.69102e+06	7.02739e+06	1.02839e+07	16446177	2.90463e+07	3.34224e+07	1.69887e+07	5.85079e+07	7.40728e+07	7.12825e+07	1.632e+08	8.13435e+07	9.46936e+07

## Sheet: LFQ_peptides
Sequence	Accession	Protein #	Charge	2 fmol-01	2 fmol-02	2 fmol-03	4 fmol-01	4 fmol-02	4 fmol-03	10 fmol-01	10 fmol-02	10 fmol-03	25 fmol-01	25 fmol-02	25 fmol-03	50 fmol-01	25 fmol-02	50 fmol-03	Fraction
GKISGR	A0A023PYF4	1	0	0	0	0	0	0	0	0	0	0	0	0	0	421248	0	0	all
FDC(Carbamidomethyl)STINTFWLIVLSMTSK	A0A023PYF4	1	0	68175.9	0	0	0	0	0	0	0	0	0	0	0	0	0	0	all
YFSRVAAR	A0A023PZB3	1	0	7440428	6754961	0	31012960	33974392	38593330	0	0	0	0	0	0	0	0	0	all
FFVDQSSIM(Oxidation)K	A0A023PZB3	1	0	144094000	125629800	100017904	0	0	0	2187658	1280384	0	1361192	0	2600293	2096349	2009753	0	all
M(Oxidation)YYFSRVAAR	A0A023PZB3	1	0	0	0	0	0	303450	0	0	0	0	0	0	0	0	0	0	all
MSETC(Carbamidomethyl)SSSLALLHK	A0A023PZE8	1	0	0	0	0	0	0	0	0	6411255	0	0	221463	0	0	0	0	all
M(Oxidation)SETC(Carbamidomethyl)SSSLALLHK	A0A023PZE8	1	0	0	0	0	0	0	0	0	0	0	0	0	0	0	0	21181.4	all
MHTIC(Carbamidomethyl)LR	A0A023PZG4	1	0	0	0	0	0	0	0	0	0	0	0	0	0	4662988	3064519	0	all
LSETFPMR	A0A023PZG4	1	0	0	0	0	0	0	0	0	0	0	0	0	0	0	56726.8	80269.8	all
EGSIGTK	A0A0B7P3V8	1	0	0	0	0	0	0	0	0	0	0	0	781910	0	0	0	0	all
EGSIGTKC(Carbamidomethyl)K	A0A0B7P3V8	1	0	0	0	5295157	0	0	0	0	0	0	0	0	0	0	0	0	all
NTQNIYK	A0A0B7P3V8/P0C2J7	2	0	0	0	0	0	0	0	0	0	0	0	0	0	0	8.88646e+06	0	all
SWNKTQKK	A0A0B7P3V8/P0C2J7	2	0	0	0	0	0	0	0	0	0	0	0	1354549	0	0	0	0	all
INDENRISDR	A0A0B7P3V8/P0C2J7	2	0	0	0	0	0	780648	0	0	0	0	0	0	0	0	0	0	all
NAETILAQIR	A0A0B7P3V8/P0C2J7	2	0	0	2665239	2350223	0	0	0	0	0	0	0	0	0	146869	0	0	all
LVLMEK	A0A0B7P3V8/P0C2J7/P47023/P47024/Q6Q5P6	5	0	0	460964	0	0	0	0	0	0	0	0	0	0	0	0	0	all
IVDLVEK	A0A0B7P3V8/P0C2J7/P47023/P47024/Q6Q5P6	5	0	0	0	0	0	0	0	0	0	0	2032247	0	0	0	0	0	all
VLVDTTC(Carbamidomethyl)R	A0A0B7P3V8/P0C2J7/P47023/P47024/Q6Q5P6	5	0	0	0	0	0	0	0	0	0	0	0	0	0	203467	0	0	all
LGETIDKVENR	A0A0B7P3V8/P0C2J7/P47023/P47024/Q6Q5P6	5	0	301433	0	0	0	0	0	0	0	0	0	0	0	0	0	0	all
LVLM(Oxidation)EKWIFSK	A0A0B7P3V8/P0C2J7/P47023/P47024/Q6Q5P6	5	0	233745	0	0	0	220048	0	0	0	0	0	0	0	0	0	0	all
FFGIGK	A0A0B7P3V8/P0C2J7/P47024	3	0	6588412	2436137	1879328	2720165	6324218	2613954	2109727	1222541	1359845	708326	713571	767412	0	822420	0	all
LGNKIIKIK	A0A0B7P3V8/P0C2J7/P47024	3	0	0	0	0	0	0	0	0	0	0	0	3614750	0	0	0	0	all
SITLEDAHK	A0A0B7P3V8/P0C2J7/P47024	3	0	0	0	0	0	0	0	0	0	335152	0	0	0	0	0	0	all
RSITLEDAHK	A0A0B7P3V8/P0C2J7/P47024	3	0	0	0	0	0	0	2729296	0	0	0	0	0	0	0	0	0	all
GLINTSHIDEDK	A0A0B7P3V8/P0C2J7/P47024	3	0	0	0	0	0	0	0	0	702740	0	0	0	0	0	0	0	all
LKPSGLPSIILC(Carbamidomethyl)K	A0A0B7P3V8/P0C2J7/P47024	3	0	0	0	0	0	0	0	0	0	0	0	0	0	909625	0	1201739	all
IRSKNIGSILNTGLSR	A0A0B7P3V8/P0C2J7/P47024	3	0	0	0	0	0	0	268557	0	0	0	0	0	0	0	0	0	all
.(Acetyl)TPVRDETR	A0A0B7P3V8/P0C2J7/Q6Q5P6	3	0	0	0	0	0	0	0	0	0	30143.8	19545010	0	0	0	7116658	0	all
M(Oxidation)ATPVRDETR	A0A0B7P3V8/P0C2J7/Q6Q5P6	3	0	0	7281000	0	0	18837409	0	0	0	0	0	0	0	0	0	0	all
LSETDDIQM(Oxidation)LAEKLLK	A0A0B7P3V8/P0C2J7/Q6Q5P6	3	0	0	0	0	0	0	0	0	0	0	521102	0	0	0	0	439803	all
.(Gln->pyro-Glu)QTGKISSLK	A2P2R3	1	0	20620560	0	0	0	0	0	0	0	0	0	0	0	0	0	0	all
GIFGYC(Carbamidomethyl)NFLIEKTR	A2P2R3	1	0	0	0	0	0	0	685737	908683	0	0	0	0	0	0	0	0	all
LRTDETLR	A5Z2X5	1	0	1671582	1573841	1285068	1857918	2008920	1776977	0	0	0	0	0	0	0	0	0	all
MRPAQLLLNTAK	A5Z2X5	1	0	0	0	0	0	0	0	0	0	0	0	0	0	0	891267	0	all
M(Oxidation)RPAQLLLNTAK	A5Z2X5	1	0	0	0	0	13899640	0	0	0	0	0	0	0	0	0	0	0	all
.(Acetyl)MRPAQLLLNTAK	A5Z2X5	1	0	270646	0	0	0	0	0	0	0	0	0	0	0	0	0	0	all
LTGNPELSSLDEVLAK	A5Z2X5	1	0	3392492	695723	861938	2805970	2944663	2057974	4251481	1675801	253919	1819952	2847425	5007184	4799063	2968175	4735925	all
KETTSDK	D6VTK4	1	0	0	0	0	0	0	0	0	0	0	0	0	0	473621	0	0	all
LILAIRSRR	D6VTK4	1	0	0	0	0	0	0	0	171290	0	0	0	0	0	0	0	0	all
TFVSETADDIEK	D6VTK4	1	0	0	0	0	0	0	0	0	0	0	0	0	1038391	0	0	0	all
.(Acetyl)DAAPSLSNLFYD	D6VTK4	1	0	0	0	0	0	0	0	0	0	1199822	0	0	0	0	0	0	all
MSDAAPSLSNLFYD	D6VTK4	1	0	0	0	0	0	0	0	0	0	0	0	0	0	0	0	429908	all
M(Oxidation)SDAAPSLSNLFYD	D6VTK4	1	0	0	0	0	0	0	0	0	0	304049	0	0	0	0	0	0	all
DFLLLVPR	D6W196	1	0	0	0	0	0	0	0	0	0	36206740	0	31736520	0	30004300	0	0	all
LEGC(Carbamidomethyl)RDTK	D6W196	1	0	0	0	0	0	0	0	0	0	1322648	0	0	0	0	0	0	all
MVYC(Carbamidomethyl)QTGK	D6W196	1	0	0	0	0	0	0	0	0	779329	842006	0	0	0	0	0	0	all
NPNADINK	D6W196	1	0	0	0	0	0	0	0	0	0	0	0	0	0	6820269	4245484	2604797	all
IM(Oxidation)TKLEGC(Carbamidomethyl)R	D6W196	1	0	0	0	0	0	0	0	0	0	560097	0	0	0	0	0	0	all
KNTDNDRSK	D6W196	1	0	0	0	0	0	0	725412	0	0	0	0	0	0	0	0	0	all
ISSPLAKAVK	D6W196	1	0	0	0	0	0	0	0	1647094	0	0	0	0	0	0	0	0	all
MLFTAMDVNK	D6W196	1	0	0	1096627	0	0	0	0	0	0	0	0	0	0	0	0	0	all
YASNAESQIWNGFQR	D6W196	1	0	3508921	0	0	0	0	0	0	0	0	0	0	0	0	0	0	all
.(Gln->pyro-Glu)QGGIKAFYVGNGLNVIK	D6W196	1	0	0	0	72694.3	0	0	0	0	0	0	0	0	0	0	0	0	all
MTGFKVSSFFYILALSR	I2HB70	1	0	0	0	0	0	0	0	206667	0	0	0	0	0	0	0	0	all
QVTSQEP	O00762ups|UBE2C_HUMAN_UPS	1	0	0	0	0	0	0	0	0	0	0	0	0	0	1306877	771189	1009908	all
WSALYDVR	O00762ups|UBE2C_HUMAN_UPS	1	0	4963472	4952924	4187973	9365019	6278245	12945790	17500000	9903783	9905770	27387620	31913320	30321080	44831900	33973160	32067590	all
YLQETYSK	O00762ups|UBE2C_HUMAN_UPS	1	0	2428784	0	282757	0	0	0	13738290	11234970	11912410	30734640	26996160	27724690	47489200	36398992	35657340	all
KYLQETYSK	O00762ups|UBE2C_HUMAN_UPS	1	0	1199998	2633798	0	1700179	5610850	3687178	0	0	290853	1229038	1052096	1127754	2471205	1606665	1577661	all
EKWSALYDVR	O00762ups|UBE2C_HUMAN_UPS	1	0	0	957431	0	0	0	0	2062422	1815809	1777358	6933037	0	5342484	9257706	4537250	4412340	all
PAATSVAAAR	O00762ups|UBE2C_HUMAN_UPS	1	0	927987	0	441278	0	544611	1526804	0	0	0	0	10519180	6220064	0	0	0	all
DPAATSVAAAR	O00762ups|UBE2C_HUMAN_UPS	1	0	4626633	4.15926e+06	422721	5.35088e+06	5046114	5.48532e+06	670690	1.02831e+06	686627	2259177	1639250	1816746	3354513	2534555	2521406	all
HHHHHHMASQNR	O00762ups|UBE2C_HUMAN_UPS	1	0	0	0	0	3488933	0	2625862	0	0	0	0	0	0	0	0	0	all
GISAFPESDNLFK	O00762ups|UBE2C_HUMAN_UPS	1	0	0	0	0	0	0	916267	2076639	1759010	378802	6263737	7161485	11476900	14981250	7704111	11904560	all
LQQELM(Oxidation)TLMMSGDK	O00762ups|UBE2C_HUMAN_UPS	1	0	0	0	0	0	0	0	0	0	0	0	0	0	280579	0	0	all
LQQELM(Oxidation)TLMM(Oxidation)SGDK	O00762ups|UBE2C_HUMAN_UPS	1	0	0	0	0	0	0	0	0	0	0	0	361957	0	221041	431990	362269	all
LQQELM(Oxidation)TLM(Oxidation)MSGDK	O00762ups|UBE2C_HUMAN_UPS	1	0	0	0	0	0	0	0	0	0	0	0	361957	249133	221041	0	0	all
LQQELM(Oxidation)TLM(Oxidation)M(Oxidation)SGDK	O00762ups|UBE2C_HUMAN_UPS	1	0	0	0	0	0	0	0	0	0	0	0	0	0	0	0	53138.7	all
GAEPSGGAARGPVGK	O00762ups|UBE2C_HUMAN_UPS	1	0	0	0	0	0	0	0	0	0	0	0	0	0	64749.3	0	78598.5	all
YLQETYSKQVTSQEP	O00762ups|UBE2C_HUMAN_UPS	1	0	0	0	0	0	0	0	0	0	0	198333	420175	414823	696986	231069	415686	all
GAEPSGGAARGPVGKR	O00762ups|UBE2C_HUMAN_UPS	1	0	0	0	0	0	0	0	0	0	0	0	154212	0	247949	0	172056	all
KGAEPSGGAARGPVGK	O00762ups|UBE2C_HUMAN_UPS	1	0	0	0	0	0	0	0	866784	953278	1.23715e+06	3.57435e+06	2839185	2.83583e+06	5.96335e+06	4.23322e+06	4.05107e+06	all
KGAEPSGGAARGPVGKR	O00762ups|UBE2C_HUMAN_UPS	1	0	0	0	0	0	0	0	1306843	1.70859e+06	2.10451e+06	6.39747e+06	5.55165e+06	5.53542e+06	11312233	7.98021e+06	7.90013e+06	all
LSLEFPSGYPYNAPTVK	O00762ups|UBE2C_HUMAN_UPS	1	0	0	0	0	0	0	0	1499873	232616	0	2230891	266828	1103221	7030582	2090489	6034098	all
WVGTIHGAAGTVYEDLR	O00762ups|UBE2C_HUMAN_UPS	1	0	486215	0	0	0	0	998728	7278709	2440707	0	2.03053e+07	1.79106e+07	31507865	54500230	935050	1263530	all
WVGTIHGAAGTVYEDLRYK	O00762ups|UBE2C_HUMAN_UPS	1	0	0	0	0	0	0	0	0	0	0	1727507	0	2.40698e+06	6895111	2.36565e+06	3.5144e+06	all
YKLSLEFPSGYPYNAPTVK	O00762ups|UBE2C_HUMAN_UPS	1	0	0	0	0	0	0	0	0	0	0	583776	0	0	2685466	0	2733590	all
FLTPC(Carbamidomethyl)YHPNVDTQGNIC(Carbamidomethyl)LDILK	O00762ups|UBE2C_HUMAN_UPS	1	0	0	0	0	0	0	0	276061	0	0	436266	0	0	564150	0	342086	all
FLTPC(Carbamidomethyl)YHPNVDTQGNIC(Carbamidomethyl)LDILKEK	O00762ups|UBE2C_HUMAN_UPS	1	0	0	0	0	0	0	0	0	0	0	0	0	0	678554	0	685990	all
TILLSIQSLLGEPNIDSPLNTHAAELWK	O00762ups|UBE2C_HUMAN_UPS	1	0	0	0	0	0	0	0	284116	189997	0	0	0	0	0	0	0	all
TILLSIQSLLGEPNIDSPLNTHAAELWKNPTAFKK	O00762ups|UBE2C_HUMAN_UPS	1	0	0	0	0	0	0	0	689242	212635	199526	0	0	0	0	0	439494	all
ELSKYIR	O13297	1	0	0	0	0	0	0	0	0	0	0	0	0	0	0	0	1055142	all
ALQSINVK	O13297	1	0	0	0	0	0	0	0	0	0	0	0	0	0	0	9807586	0	all
SQSPISER	O13297	1	0	0	1995740	1680254	0	0	0	0	0	0	0	0	0	0	0	0	all
M(Oxidation)STDIKTGR	O13297	1	0	0	0	0	0	0	0	0	0	0	24408727	0	0	0	0	0	all
VGLSTQRPR	O13297	1	0	19113.2	0	15306.7	16933.9	16787.3	0	0	0	0	257923	0	626331	0	0	0	all
.(Acetyl)YTDNPPQTKR	O13297	1	0	7706340	6515623	5543467	8162716	8333515	7349703	0	0	0	0	0	6687884	0	0	0	all
GISEVTENTGK	O13297	1	0	0	0	0	0	0	0	0	364798	0	0	0	0	0	0	0	all
HVAQLLLYSPK	O13297	1	0	0	3881673	0	0	0	0	0	0	0	0	0	0	0	0	0	all
IAGNAVGSVVK	O13297	1	0	0	0	0	0	0	0	2841937	0	0	0	0	0	0	0	0	all
SYTDNPPQTKR	O13297	1	0	0	0	0	0	0	0	0	0	0	0	0	0	739169	0	0	all
MSYTDNPPQTKR	O13297	1	0	0	0	0	0	0	0	0	3896099	0	0	0	0	0	0	0	all
.(Acetyl)M(Oxidation)SYTDNPPQTKR	O13297	1	0	0	0	0	10789860	0	0	0	0	0	0	0	0	0	0	0	all
FSIIESQTRDSVYR	O13297	1	0	0	0	0	0	1550028	0	0	0	0	0	0	0	0	0	0	all
LEKPSDDSIHQNSK	O13297	1	0	0	0	0	0	0	0	456321	1756998	0	0	0	4423268	0	0	0	all
LSSLSYEIFEGSKK	O13297	1	0	0	0	0	0	0	0	0	0	0	14893.8	0	413428	493930	21664.6	0	all
.(Glu->pyro-Glu)EEEANAAVDNIFEEK	O13297	1	0	0	0	0	0	0	0	0	4359875	0	0	0	0	0	0	0	all
TKDRVSYIHNDSC(Carbamidomethyl)TRIDITK	O13297	1	0	0	0	0	1264150	2089011	1881993	0	0	0	0	0	0	0	0	0	all
EEEANAAVDNIFEEKATLQSK	O13297	1	0	0	0	0	0	0	0	0	540926	0	0	0	0	0	0	0	all
LLPMER	O13329	1	0	0	0	0	0	0	0	550267	0	0	0	0	0	0	0	0	all
VIENTYSR	O13329	1	0	0	0	0	0	0	0	0	0	0	0	0	0	1177493	890103	647654	all
KEC(Carbamidomethyl)LADWGK	O13329	1	0	0	0	0	0	4008167	0	0	0	0	0	0	0	0	0	0	all
ERVIENTYSR	O13329	1	0	0	0	0	0	0	0	0	0	0	0	0	0	0	3135539	0	all
IGLGLKSSAR	O13329	1	0	0	0	0	0	0	0	0	0	0	0	0	244795	358144	0	0	all
NNDKIYC(Carbamidomethyl)EPK	O13329	1	0	0	0	0	0	0	0	0	0	0	0	0	0	0	0	1117006	all
ETPIFLESLTR	O13329	1	0	0	0	0	0	0	0	0	0	0	0	0	0	7836177	0	0	all
.(Glu->pyro-Glu)EC(Carbamidomethyl)LADWGKC(Carbamidomethyl)LR	O13329	1	0	0	0	0	0	0	0	0	0	0	5219350	0	0	0	0	0	all
VPIFVTSSTLDK	O13329	1	0	0	0	1029315	0	0	0	4954629	3488989	2838956	3149337	2552142	2434968	0	0	1.68431e+06	all
DDLYDIC(Carbamidomethyl)EEIASK	O13329	1	0	0	0	0	0	0	0	0	0	0	0	0	0	283157	0	0	all
SLTADTLQQISDK	O13329	1	0	0	397560	0	0	0	0	0	0	0	0	0	0	0	0	0	all
MTKPRYNDVLFDDDDSVPSESVTR	O13329	1	0	0	0	0	0	0	0	0	0	0	0	0	0	371742	0	0	all
LLFLQR	O13329/P53870	2	0	0	0	0	0	0	1730769	0	0	0	0	0	0	0	0	0	all
TVVTSSISR	O13511/P32768/P39712	3	0	3402869	0	2752142	0	909895	0	0	40934.7	101028	34993.4	0	1289816	0	0	0	all
KAEASGEAADEADEADEE	O13516	1	0	645692	526094	574263	787412	785096	572519	340149	283063	141750	490035	570884	491466	354264	314803	385368	all
TYSTPK	O13516/P05755	2	0	0	0	0	0	0	0	0	0	0	0	0	2046989	0	0	0	all
VLITQR	O13516/P05755	2	0	0	0	0	0	0	0	0	0	0	0	0	4075208	0	0	0	all
ISFQISK	O13516/P05755	2	0	26496280	0	19496870	0	0	0	18194260	11109660	0	0	0	0	15404570	0	12713150	all
ISFQLSK	O13516/P05755	2	0	26496280	23996170	19496870	28098430	29338060	26987080	18194260	11109660	12389840	7041306	0	0	15404570	12339680	12713150	all
LQTQVYK	O13516/P05755	2	0	17653040	12457380	12472840	17859450	18551860	14397690	9314574	7744793	5291587	6260515	5324003	5609889	5780742	4774471	5675900	all
VEDFIER	O13516/P05755	2	0	0	0	0	0	0	36204160	0	0	18016160	14718930	0	0	0	0	0	all
VEDFLER	O13516/P05755	2	0	0	32569960	0	0	0	36204160	18192280	13786750	18016160	14718930	14388150	13998510	0	0	1355152	all
IDYVIAIK	O13516/P05755	2	0	0	0	0	0	4536823	0	0	0	1026275	0	0	0	0	0	0	all
IDYVIALK	O13516/P05755	2	0	0	0	2944630	0	0	3222875	2023195	0	0	0	0	0	0	0	0	all
LAGEFGIK	O13516/P05755	2	0	34201232	0	0	0	0	0	0	14767570	0	0	0	0	0	0	0	all
LAGEFGLK	O13516/P05755	2	0	34201232	30194630	24571780	34773112	36942020	33084380	19073800	14767570	18689860	0	0	0	1.25942e+07	0	0	all
LDYVIAIK	O13516/P05755	2	0	3562061	3333602	0	3768790	0	0	0	0	0	0	0	0	0	0	0	all
LDYVLALK	O13516/P05755	2	0	3.62013e+06	3333602	3.26934e+06	3768790	4536823	3222875	2023195	1292901	1026275	1292996	1455472	1436855	1327477	1001981	1095346	all
VGVISEDK	O13516/P05755	2	0	2966474	0	0	2665394	0	2616108	0	0	0	0	0	0	0	0	0	all
VGVLSEDK	O13516/P05755	2	0	2966474	2070741	2162474	2665394	2815509	2616108	0	0	0	0	0	0	0	0	0	all
IFEGNAIIR	O13516/P05755	2	0	42516960	42467100	0	0	54483248	0	0	15933460	0	0	0	0	0	13239400	0	all
IFEGNAILR	O13516/P05755	2	0	0	42467100	0	0	0	0	26456760	15933460	0	14935320	16117750	0	12298810	0	0	all
IFEGNALIR	O13516/P05755	2	0	42516960	0	36287512	0	0	41936632	26456760	0	13907030	0	0	15869590	0	0	0	all
KIDYVIAIK	O13516/P05755	2	0	0	0	0	19735700	0	0	0	0	0	5165495	0	0	0	0	0	all
KIDYVIALK	O13516/P05755	2	0	0	0	0	0	0	0	0	0	0	0	4902800	0	0	0	0	all
KLDYVLALK	O13516/P05755	2	0	16314360	16590920	13712660	19735700	20538980	15969620	9786816	5875316	4801133	5165495	4902800	5597947	4755157	4776247	4246398	all
LFEGNALIR	O13516/P05755	2	0	42515648	42467100	36287512	49980760	54483248	41935952	26457070	15933470	13907100	14935320	16117750	15869590	12298810	13239400	13734130	all
LFEGNALLR	O13516/P05755	2	0	42515648	42467100	36287472	49980760	54483248	41936632	26456760	15933460	13907030	14935320	16117750	15869590	12298810	13239400	13734130	all
VGVLSEDKK	O13516/P05755	2	0	1053660	0	0	613391	709367	773223	3.16417e+06	3.24822e+06	2.60213e+06	2.99815e+06	2.43798e+06	2.26434e+06	2.19057e+06	1358215	2.24832e+06	all
LFEGNALIRR	O13516/P05755	2	0	0	0	0	0	1145254	0	0	0	0	0	1185559	0	0	0	0	all
RLFEGNALIR	O13516/P05755	2	0	0	0	0	0	0	0	1766788	0	1409264	0	1185559	3475045	0	0	1265698	all
QIVNIPSFMVR	O13516/P05755	2	0	4880403	1.51786e+06	1872783	5.02767e+06	6757330	3.86298e+06	4231318	2526086	350410	2625507	4229529	6525286	0	3727451	5428920	all
QIVNIPSFM(Oxidation)VR	O13516/P05755	2	0	1677904	1246510	1361494	1611340	2495216	1394096	7.44992e+06	874401	12451.4	25202730	30692252	26954388	1362681	874764	1060328	all
RLFEGNALLRR	O13516/P05755	2	0	0	0	0	0	0	0	0	0	0	0	0	18802.6	0	0	0	all
HIDFAPTSPFGGAR	O13516/P05755	2	0	12001418	1.02339e+07	7912810	14521397	13267150	11292529	2181804	2055061	5023449	8.11834e+06	9664993	11164108	9571608	6394275	7196450	all
HIDFAPTSPFGGARPGR	O13516/P05755	2	0	0	0	0	0	0	0	1765182	2536249	0	2669954	2998382	3283938	0	0	0	all
APVKFIDD	O13525	1	0	0	0	0	0	0	0	0	0	0	0	0	0	0	477743	0	all
MLRLSLLR	O13525	1	0	0	0	0	0	0	0	0	0	0	0	0	408403	40213	0	0	all
M(Oxidation)LRLSLLR	O13525	1	0	0	0	0	0	0	0	0	0	0	8232.61	0	0	0	0	0	all
EAEERTELR	O13525	1	0	0	0	0	0	0	0	0	0	0	0	0	0	0	20483.5	0	all
EARLADAM(Oxidation)ER	O13525	1	0	0	0	0	5969690	0	0	0	0	0	0	0	0	0	0	0	all
ALANTRPMEPR	O13525	1	0	0	0	0	0	0	0	0	0	0	0	0	3917846	0	0	0	all
ALANTRPM(Oxidation)EPR	O13525	1	0	0	0	0	0	0	0	322135	0	0	0	0	0	0	0	0	all
QTMLSDSSGRR	O13525	1	0	0	0	0	0	0	0	0	0	3021477	1898174	0	0	0	568247	0	all
QTM(Oxidation)LSDSSGRR	O13525	1	0	0	0	0	0	0	0	0	0	0	0	1846074	0	3573729	2815284	3053986	all
GELHNKNVDYAK	O13525	1	0	0	0	0	0	0	0	0	0	0	0	4363164	0	0	0	0	all
.(Glu->pyro-Glu)ENVSPDTRAPVK	O13525	1	0	1324627	0	0	0	0	0	0	0	0	0	0	0	0	0	0	all
NM(Oxidation)RSLEPPR	O13527/O13535/P0C2I2/P0C2I3/P0C2I5/P0C2I6/P0C2I9/P0C2J0/P0C2J1/P0C2J3/P0CX63/P0CX64/P25384/P47098/P47100/Q03434/Q03494/Q03612/Q03619/Q03855/Q04214/Q04670/Q04711/Q07791/Q07793/Q12088/Q12112/Q12113/Q12141/Q12193/Q12269/Q12273/Q12316/Q12414/Q12472/Q12490/Q12491/Q12501/Q92393/Q99231/Q99337	41	0	0	0	0	0	0	0	0	0	0	0	0	576086	0	0	0	all
LIGLASYVGYK	O13527/O13535/P0C2I2/P0C2I3/P0C2I5/P0C2I6/P0C2I9/P0C2J0/P0C2J1/P0C2J3/P0CX63/P0CX64/P25384/P47098/P47100/Q03434/Q03494/Q03612/Q03619/Q03855/Q04214/Q04670/Q04711/Q07791/Q07793/Q12088/Q12112/Q12113/Q12141/Q12193/Q12269/Q12273/Q12316/Q12414/Q12472/Q12490/Q12491/Q12501/Q92393/Q99231/Q99337	41	0	0	0	0	0	0	0	582880	0	0	0	0	0	0	0	0	all
YDEAITYNK	O13527/O13535/P0C2I2/P0C2I3/P0C2I5/P0C2I6/P0C2I9/P0C2J0/P0C2J1/P0C2J3/P0CX63/P0CX64/P25384/P47098/P47100/Q03434/Q03494/Q03612/Q03619/Q03855/Q04214/Q04670/Q04711/Q07791/Q07793/Q12088/Q12112/Q12113/Q12141/Q12193/Q12269/Q12273/Q12316/Q12414/Q12490/Q12501/Q92393/Q99231/Q99337	39	0	731238	0	504904	568399	0	0	0	0	0	0	0	0	0	0	0	all
LNVPLNPK	O13527/O13535/P0C2I2/P0C2I3/P0C2I5/P0C2I6/P0C2I9/P0C2J0/P0C2J1/P0C2J3/P0CX63/P0CX64/P25384/P47098/P47100/Q03434/Q03494/Q03612/Q03619/Q03855/Q04214/Q04670/Q04711/Q07791/Q07793/Q12088/Q12112/Q12113/Q12141/Q12269/Q12273/Q12414/Q12472/Q12490/Q12491/Q12501/Q99231	37	0	0	0	0	0	0	0	0	0	4482819	0	0	0	0	0	0	all
NIADVM(Oxidation)TKPLPIK	O13527/O13535/P0C2I2/P0C2I3/P0C2I5/P0C2I6/P0C2I9/P0C2J0/P0C2J1/P0C2J3/P0CX63/P0CX64/P25384/P47098/P47100/Q03434/Q03494/Q03612/Q03619/Q03855/Q04214/Q04670/Q04711/Q12088/Q12112/Q12113/Q12141/Q12193/Q12269/Q12273/Q12316/Q12414/Q12472/Q12490/Q12491/Q12501/Q92393/Q99231/Q99337	39	0	0	0	0	0	0	0	0	0	0	3775711	0	0	0	0	0	all
EKVHEMQK	O13527/O13535/P0C2I2/P0C2I3/P0C2I5/P0C2I6/P0C2I9/P0C2J0/P0C2J1/P0C2J3/P0CX63/P0CX64/P25384/P47098/Q03434/Q03494/Q03612/Q03855/Q04711/Q07791/Q07793/Q12113/Q12269/Q12273/Q12414/Q12472/Q12491/Q12501/Q99231/Q99337	30	0	0	0	0	0	0	0	0	0	0	0	768911	0	1383400	0	29974.7	all
DKQLIWHKNK	O13527/O13535/P0C2I2/P0C2I3/P0C2I5/P0C2I6/P0C2I9/P0C2J0/P0C2J1/P0C2J3/P0CX63/P0CX64/P25384/P47098/Q03434/Q03494/Q03612/Q03855/Q04711/Q12113/Q12269/Q12273/Q12414/Q12472/Q12491/Q12501/Q99231/Q99337	28	0	0	0	0	374528	0	0	0	0	0	0	0	0	0	0	0	all
KEIDPKR	O13527/O13535/P0C2I2/P0C2I3/P0C2I5/P0C2I6/P0C2I9/P0C2J0/P0C2J1/P47098/P47100/Q03434/Q03612/Q03619/Q03855/Q04214/Q04670/Q04711/Q07793/Q12088/Q12112/Q12141/Q12193/Q12269/Q12273/Q12316/Q12414/Q12490/Q92393/Q99231/Q99337	31	0	0	0	0	0	0	0	0	0	0	0	0	2641129	5601329	0	0	all
WVYPLHDR	O13527/O13535/P0C2I2/P0C2I3/P0C2I5/P0C2I6/P0C2I9/P0C2J0/P0C2J1/P47098/P47100/Q03434/Q03612/Q03619/Q03855/Q04214/Q04670/Q04711/Q07793/Q12088/Q12112/Q12141/Q12193/Q12269/Q12273/Q12316/Q12414/Q12490/Q92393/Q99231/Q99337	31	0	675822	0	0	0	0	0	0	0	0	0	0	0	0	0	0	all
SIKPIRTTLR	O13527/O13535/P0C2I2/P0C2I3/P0C2I5/P0C2I6/P0C2I9/P0C2J0/P0C2J1/P47098/P47100/Q03434/Q03612/Q03619/Q03855/Q04214/Q04670/Q04711/Q07793/Q12088/Q12112/Q12141/Q12193/Q12269/Q12273/Q12316/Q12414/Q12490/Q92393/Q99231/Q99337	31	0	0	0	0	0	0	0	0	0	0	0	0	0	6382857	0	0	all
YDEAITYNKDIK	O13527/O13535/P0C2I2/P0C2I3/P0C2I5/P0C2I6/P0C2I9/P0C2J0/P0C2J1/P47098/P47100/Q03434/Q03612/Q03619/Q03855/Q04214/Q04670/Q04711/Q07793/Q12088/Q12112/Q12141/Q12193/Q12269/Q12273/Q12316/Q12414/Q12490/Q92393/Q99231/Q99337	31	0	0	0	0	0	0	0	0	0	0	0	0	0	6964136	4680589	0	all
TVDTTNYVILQGK	O13527/O13535/P0C2I2/P0C2I3/P0C2I5/P0C2I6/P0C2I9/P0C2J0/P0C2J1/P47098/P47100/Q03434/Q03612/Q03619/Q03855/Q04214/Q04670/Q04711/Q07793/Q12088/Q12112/Q12141/Q12193/Q12269/Q12273/Q12316/Q12414/Q12490/Q92393/Q99231/Q99337	31	0	523156	0	372586	572860	0	510599	0	0	0	0	0	0	0	0	0	all
NGITPCYTTTADSR	O13527/O13535/P0C2I2/P0C2I3/P0C2I5/P0C2I6/P0C2I9/P0C2J0/P0C2J1/P47098/P47100/Q03434/Q03612/Q03619/Q03855/Q04214/Q04670/Q04711/Q07793/Q12088/Q12112/Q12141/Q12193/Q12269/Q12273/Q12316/Q12414/Q12490/Q92393/Q99231/Q99337	31	0	33359.3	0	0	0	0	0	0	0	0	0	0	0	0	0	0	all
NGITPC(Carbamidomethyl)YTTTADSR	O13527/O13535/P0C2I2/P0C2I3/P0C2I5/P0C2I6/P0C2I9/P0C2J0/P0C2J1/P47098/P47100/Q03434/Q03612/Q03619/Q03855/Q04214/Q04670/Q04711/Q07793/Q12088/Q12112/Q12141/Q12193/Q12269/Q12273/Q12316/Q12414/Q12490/Q92393/Q99231/Q99337	31	0	0	0	243176	0	0	0	0	0	0	0	0	0	0	0	0	all
KRIHLIAAVKAVK	O13527/O13535/P0C2I2/P0C2I3/P0C2I5/P0C2I9/P0C2J0/P0C2J1/P47098/P47100/Q03434/Q03612/Q03619/Q03855/Q04214/Q04670/Q04711/Q07793/Q12088/Q12112/Q12141/Q12193/Q12269/Q12273/Q12316/Q12414/Q12490/Q92393/Q99231/Q99337	30	0	0	0	0	0	0	0	0	0	0	54248.3	0	0	172698	88914.8	322999	all
NSQVTIC(Carbamidomethyl)LFVDDM(Oxidation)ILFSK	O13527/O13535/P0C2I2/P0C2I5/P0C2I6/P0C2I9/P0C2J0/P0C2J1/P0C2J3/P0CX63/P0CX64/P25384/P47098/Q03434/Q03494/Q03612/Q03619/Q03855/Q04670/Q04711/Q07791/Q12088/Q12113/Q12193/Q12269/Q12273/Q12316/Q12414/Q12472/Q12491/Q12501/Q92393/Q99231/Q99337	34	0	0	0	0	0	0	0	0	58109.4	0	0	0	0	0	0	0	all
NKPTEPDNK	O13527/O13535/P0C2I2/P0C2I5/P0C2I6/P0C2I9/P0C2J0/P0C2J1/P47098/Q03434/Q03612/Q04711/Q12269/Q12273/Q12414	15	0	0	0	0	0	15678930	0	0	0	0	0	0	0	0	0	0	all
EVNQLLK	O13527/P0C2I2/P0C2I3/P0C2I5/P0C2I6/P0C2I9/P0C2J0/P0C2J1/P47098/P47100/Q03434/Q03612/Q03619/Q03855/Q04214/Q04670/Q04711/Q07793/Q12088/Q12112/Q12141/Q12193/Q12269/Q12273/Q12316/Q12414/Q12490/Q92393/Q99231/Q99337	30	0	4586351	0	3987531	5223486	5384707	5298415	3352237	2620688	0	0	0	0	0	0	0	all
.(Glu->pyro-Glu)EVNQLLK	O13527/P0C2I2/P0C2I3/P0C2I5/P0C2I6/P0C2I9/P0C2J0/P0C2J1/P47098/P47100/Q03434/Q03612/Q03619/Q03855/Q04214/Q04670/Q04711/Q07793/Q12088/Q12112/Q12141/Q12193/Q12269/Q12273/Q12316/Q12414/Q12490/Q92393/Q99231/Q99337	30	0	0	0	0	0	0	0	0	0	0	0	0	2088093	0	0	0	all
YIEAYHK	O13527/P0C2I2/P0C2I3/P0C2I5/P0C2I6/P0C2I9/P0C2J0/P0C2J1/P47098/P47100/Q03434/Q03612/Q03855/Q04214/Q04711/Q07793/Q12112/Q12141/Q12193/Q12269/Q12273/Q12316/Q12414/Q12472/Q12490/Q12491/Q92393/Q99231/Q99337	29	0	0	0	0	0	0	0	0	0	0	0	0	0	0	2322744	2631026	all
EKYIEAYHK	O13527/P0C2I2/P0C2I3/P0C2I5/P0C2I6/P0C2I9/P0C2J0/P0C2J1/P47098/P47100/Q03434/Q03612/Q03855/Q04214/Q04711/Q07793/Q12112/Q12141/Q12193/Q12269/Q12273/Q12316/Q12414/Q12490/Q92393/Q99231/Q99337	27	0	0	32208.2	0	0	0	17823.6	0	0	0	0	0	0	0	0	0	all
SPSIDASPPENNSSHNIVPIK	O13527/P0C2I2/P0C2I3/P0C2I5/P0C2I6/P0C2I9/P0C2J0/P0C2J1/P47098/P47100/Q03434/Q03612/Q03855/Q04670/Q04711/Q07793/Q12141/Q12269/Q12273/Q12414/Q92393/Q99231	22	0	0	0	0	0	0	0	536420	0	0	993725	0	0	3000116	0	0	all
HSDSYSENETNHTNVPISSTGGTNNK	O13527/P0C2I2/P0C2I3/P0C2I5/P0C2I9/P0C2J0/P47098/P47100/Q03434/Q03612/Q03855/Q04670/Q04711/Q07793/Q12141/Q12269/Q12273/Q12414/Q92393/Q99231	20	0	0	0	0	0	0	0	0	0	0	0	0	20185.7	0	0	0	all
VINSMFIFNK	O13527/P0C2I3/P0C2I5/P0C2I6/P0C2I9/P0C2J1/P0C2J3/P0CX63/P0CX64/P25384/P47098/P47100/Q03434/Q03494/Q03612/Q07791/Q07793/Q12113/Q12141/Q12273/Q12414/Q12472/Q12491/Q12501/Q99231	25	0	0	0	2610178	0	519859	0	0	0	0	0	0	0	0	0	0	all
VINSM(Oxidation)FIFNK	O13527/P0C2I3/P0C2I5/P0C2I6/P0C2I9/P0C2J1/P0C2J3/P0CX63/P0CX64/P25384/P47098/P47100/Q03434/Q03494/Q03612/Q07791/Q07793/Q12113/Q12141/Q12273/Q12414/Q12472/Q12491/Q12501/Q99231	25	0	0	0	0	0	0	0	213405	0	0	0	0	0	0	0	0	all
VVAFLAK	O13529	1	0	0	0	0	0	0	0	0	0	0	0	1198897	0	2621315	0	2545172	all
RSFHFLIK	O13529	1	0	1202628	0	0	0	0	0	0	0	0	0	0	0	0	0	0	all
.(Acetyl)RSFHFLIK	O13529	1	0	0	0	0	0	0	0	0	0	0	0	0	0	0	0	1310467	all
.(Acetyl)M(Oxidation)NRSFHFLIK	O13529	1	0	0	0	0	0	0	0	0	0	0	0	0	0	0	21534860	0	all
.(Glu->pyro-Glu)EVNQLLM(Oxidation)M(Oxidation)K	O13535	1	0	0	0	0	0	0	0	0	0	0	0	0	0	34021960	0	0	all
DILSVDYTDIMK	O13535/O74302/P0C2I2/P0C2I3/P0C2I4/P0C2I5/P0C2I6/P0C2I8/P0C2I9/P0C2J0/P0C2J1/P0CX57/P0CX58/P0CX59/P0CX60/P0CX65/P0CX66/P0CX67/P0CX68/P0CX69/P0CX70/P0CX71/P0CX72/P0CX73/P0CX74/P0CX75/P0CX76/P47098/P47099/P47100/Q03434/Q03612/Q03619/Q03855/Q03856/Q03964/Q04214/Q04215/Q04670/Q04706/Q04711/Q07793/Q12085/Q12088/Q12141/Q12193/Q12217/Q12266/Q12269/Q12273/Q12316/Q12414/Q12441/Q12470/Q12485/Q12490/Q6Q5H1/…	61	0	767706	0	0	655510	430162	628708	1217655	168726	0	0	0	0	0	0	0	all
VTNIIDR	O13535/O74302/P0C2I2/P0C2I3/P0C2I4/P0C2I5/P0C2I6/P0C2I8/P0C2I9/P0C2J0/P0C2J1/P0CX57/P0CX58/P0CX59/P0CX60/P0CX65/P0CX66/P0CX67/P0CX68/P0CX69/P0CX70/P0CX71/P0CX72/P0CX73/P0CX74/P0CX75/P0CX76/P47098/P47099/P47100/Q03434/Q03612/Q03619/Q03855/Q03856/Q04670/Q04706/Q04711/Q07793/Q12085/Q12088/Q12141/Q12193/Q12217/Q12269/Q12316/Q12414/Q12441/Q12470/Q12485/Q6Q5H1/Q92393/Q99231/Q99337	54	0	44346072	37551512	30390880	45212248	47192380	44183040	23232490	19012190	14267790	13353590	13136490	14048210	13087140	11074670	11794880	all
VTNILDR	O13535/O74302/P0C2I2/P0C2I3/P0C2I4/P0C2I5/P0C2I6/P0C2I8/P0C2I9/P0C2J0/P0C2J1/P0CX57/P0CX58/P0CX59/P0CX60/P0CX65/P0CX66/P0CX67/P0CX68/P0CX69/P0CX70/P0CX71/P0CX72/P0CX73/P0CX74/P0CX75/P0CX76/P47098/P47099/P47100/Q03434/Q03612/Q03619/Q03855/Q03856/Q04670/Q04706/Q04711/Q07793/Q12085/Q12088/Q12141/Q12193/Q12217/Q12269/Q12316/Q12414/Q12441/Q12470/Q12485/Q6Q5H1/Q92393/Q99231/Q99337	54	0	44346072	37551512	30390880	45212248	0	44183040	0	0	0	0	0	0	0	0	0	all
VTNLIDR	O13535/O74302/P0C2I2/P0C2I3/P0C2I4/P0C2I5/P0C2I6/P0C2I8/P0C2I9/P0C2J0/P0C2J1/P0CX57/P0CX58/P0CX59/P0CX60/P0CX65/P0CX66/P0CX67/P0CX68/P0CX69/P0CX70/P0CX71/P0CX72/P0CX73/P0CX74/P0CX75/P0CX76/P47098/P47099/P47100/Q03434/Q03612/Q03619/Q03855/Q03856/Q04670/Q04706/Q04711/Q07793/Q12085/Q12088/Q12141/Q12193/Q12217/Q12269/Q12316/Q12414/Q12441/Q12470/Q12485/Q6Q5H1/Q92393/Q99231/Q99337	54	0	0	0	0	0	0	0	0	19012190	0	0	0	0	0	0	0	all
VACQLIMR	O13535/O74302/P0C2I2/P0C2I3/P0C2I4/P0C2I5/P0C2I6/P0C2I8/P0C2I9/P0C2J0/P0C2J1/P0CX57/P0CX58/P0CX59/P0CX60/P0CX65/P0CX66/P0CX67/P0CX68/P0CX69/P0CX70/P0CX71/P0CX72/P0CX73/P0CX74/P0CX75/P0CX76/P47098/P47099/P47100/Q03434/Q03612/Q03619/Q03855/Q03856/Q04670/Q04706/Q04711/Q07793/Q12085/Q12088/Q12141/Q12193/Q12217/Q12269/Q12273/Q12316/Q12414/Q12441/Q12470/Q12485/Q6Q5H1/Q92392/Q92393/Q99231/Q99337	56	0	0	395583	173521	0	0	247154	0	0	0	0	0	0	0	0	0	all
VACQLIM(Oxidation)R	O13535/O74302/P0C2I2/P0C2I3/P0C2I4/P0C2I5/P0C2I6/P0C2I8/P0C2I9/P0C2J0/P0C2J1/P0CX57/P0CX58/P0CX59/P0CX60/P0CX65/P0CX66/P0CX67/P0CX68/P0CX69/P0CX70/P0CX71/P0CX72/P0CX73/P0CX74/P0CX75/P0CX76/P47098/P47099/P47100/Q03434/Q03612/Q03619/Q03855/Q03856/Q04670/Q04706/Q04711/Q07793/Q12085/Q12088/Q12141/Q12193/Q12217/Q12269/Q12273/Q12316/Q12414/Q12441/Q12470/Q12485/Q6Q5H1/Q92392/Q92393/Q99231/Q99337	56	0	0	0	0	0	357267	0	56420.2	0	80426.2	0	120813	0	0	0	116663	all
VAC(Carbamidomethyl)QIIMR	O13535/O74302/P0C2I2/P0C2I3/P0C2I4/P0C2I5/P0C2I6/P0C2I8/P0C2I9/P0C2J0/P0C2J1/P0CX57/P0CX58/P0CX59/P0CX60/P0CX65/P0CX66/P0CX67/P0CX68/P0CX69/P0CX70/P0CX71/P0CX72/P0CX73/P0CX74/P0CX75/P0CX76/P47098/P47099/P47100/Q03434/Q03612/Q03619/Q03855/Q03856/Q04670/Q04706/Q04711/Q07793/Q12085/Q12088/Q12141/Q12193/Q12217/Q12269/Q12273/Q12316/Q12414/Q12441/Q12470/Q12485/Q6Q5H1/Q92392/Q92393/Q99231/Q99337	56	0	0	0	0	41935752	0	0	15497800	10356700	13534000	11774630	0	8142144	0	6201119	0	all
VAC(Carbamidomethyl)QIIM(Oxidation)R	O13535/O74302/P0C2I2/P0C2I3/P0C2I4/P0C2I5/P0C2I6/P0C2I8/P0C2I9/P0C2J0/P0C2J1/P0CX57/P0CX58/P0CX59/P0CX60/P0CX65/P0CX66/P0CX67/P0CX68/P0CX69/P0CX70/P0CX71/P0CX72/P0CX73/P0CX74/P0CX75/P0CX76/P47098/P47099/P47100/Q03434/Q03612/Q03619/Q03855/Q03856/Q04670/Q04706/Q04711/Q07793/Q12085/Q12088/Q12141/Q12193/Q12217/Q12269/Q12273/Q12316/Q12414/Q12441/Q12470/Q12485/Q6Q5H1/Q92392/Q92393/Q99231/Q99337	56	0	0	0	4568287	0	0	0	0	0	0	0	0	0	0	0	0	all
VAC(Carbamidomethyl)QILMR	O13535/O74302/P0C2I2/P0C2I3/P0C2I4/P0C2I5/P0C2I6/P0C2I8/P0C2I9/P0C2J0/P0C2J1/P0CX57/P0CX58/P0CX59/P0CX60/P0CX65/P0CX66/P0CX67/P0CX68/P0CX69/P0CX70/P0CX71/P0CX72/P0CX73/P0CX74/P0CX75/P0CX76/P47098/P47099/P47100/Q03434/Q03612/Q03619/Q03855/Q03856/Q04670/Q04706/Q04711/Q07793/Q12085/Q12088/Q12141/Q12193/Q12217/Q12269/Q12273/Q12316/Q12414/Q12441/Q12470/Q12485/Q6Q5H1/Q92392/Q92393/Q99231/Q99337	56	0	37011760	33869420	0	0	42281752	0	0	0	0	0	0	0	0	0	0	all
VAC(Carbamidomethyl)QLIMR	O13535/O74302/P0C2I2/P0C2I3/P0C2I4/P0C2I5/P0C2I6/P0C2I8/P0C2I9/P0C2J0/P0C2J1/P0CX57/P0CX58/P0CX59/P0CX60/P0CX65/P0CX66/P0CX67/P0CX68/P0CX69/P0CX70/P0CX71/P0CX72/P0CX73/P0CX74/P0CX75/P0CX76/P47098/P47099/P47100/Q03434/Q03612/Q03619/Q03855/Q03856/Q04670/Q04706/Q04711/Q07793/Q12085/Q12088/Q12141/Q12193/Q12217/Q12269/Q12273/Q12316/Q12414/Q12441/Q12470/Q12485/Q6Q5H1/Q92392/Q92393/Q99231/Q99337	56	0	37011760	33869420	26869530	41935752	42281752	38516520	15497800	10356700	13534000	11774630	8373372	8142144	6102935	6201119	6260274	all
VAC(Carbamidomethyl)QLIM(Oxidation)R	O13535/O74302/P0C2I2/P0C2I3/P0C2I4/P0C2I5/P0C2I6/P0C2I8/P0C2I9/P0C2J0/P0C2J1/P0CX57/P0CX58/P0CX59/P0CX60/P0CX65/P0CX66/P0CX67/P0CX68/P0CX69/P0CX70/P0CX71/P0CX72/P0CX73/P0CX74/P0CX75/P0CX76/P47098/P47099/P47100/Q03434/Q03612/Q03619/Q03855/Q03856/Q04670/Q04706/Q04711/Q07793/Q12085/Q12088/Q12141/Q12193/Q12217/Q12269/Q12273/Q12316/Q12414/Q12441/Q12470/Q12485/Q6Q5H1/Q92392/Q92393/Q99231/Q99337	56	0	6947999	0	4568287	5548496	7168812	4952412	2144737	1629139	714478	0	0	0	0	0	0	all
LNNNGIHINNK	O13535/O74302/P0C2I2/P0C2I3/P0C2I4/P0C2I5/P0C2I6/P0C2I8/P0C2I9/P0C2J0/P0C2J1/P0CX57/P0CX58/P0CX59/P0CX60/P0CX65/P0CX66/P0CX67/P0CX68/P0CX69/P0CX70/P0CX71/P0CX72/P0CX73/P0CX74/P0CX75/P0CX76/P47098/P47099/P47100/Q03434/Q03612/Q03619/Q03855/Q03856/Q04670/Q04706/Q04711/Q07793/Q12085/Q12088/Q12141/Q12193/Q12217/Q12269/Q12273/Q12316/Q12414/Q12441/Q12470/Q12485/Q6Q5H1/Q92392/Q92393/Q99231/Q99337	56	0	16252160	704849	0	18693484	17896300	13563750	1.1166e+07	8.15744e+06	5.49862e+06	6.38611e+06	6925448	5.86295e+06	5.65846e+06	6052539	11974137	all
STTEPIQLNNK	O13535/O74302/P0C2I2/P0C2I3/P0C2I4/P0C2I5/P0C2I6/P0C2I8/P0C2I9/P0C2J0/P0C2J1/P0CX57/P0CX58/P0CX59/P0CX60/P0CX65/P0CX66/P0CX67/P0CX68/P0CX69/P0CX70/P0CX71/P0CX72/P0CX73/P0CX74/P0CX75/P0CX76/P47098/P47099/P47100/Q03434/Q03612/Q03619/Q03855/Q03856/Q04670/Q04706/Q04711/Q07793/Q12085/Q12088/Q12141/Q12193/Q12217/Q12269/Q12273/Q12316/Q12414/Q12441/Q12470/Q12485/Q6Q5H1/Q92392/Q92393/Q99231/Q99337	56	0	22422950	21515737	17564483	24018242	25223942	21804700	10345500	8101604	8636419	8.22291e+06	5.73594e+06	5682422	5339601	4686705	5800099	all
EVHTNQDPLDVSASK	O13535/O74302/P0C2I2/P0C2I3/P0C2I4/P0C2I5/P0C2I6/P0C2I8/P0C2I9/P0C2J0/P0C2J1/P0CX57/P0CX58/P0CX59/P0CX60/P0CX65/P0CX66/P0CX67/P0CX68/P0CX69/P0CX70/P0CX71/P0CX72/P0CX73/P0CX74/P0CX75/P0CX76/P47098/P47099/P47100/Q03434/Q03612/Q03619/Q03855/Q03856/Q04670/Q04706/Q04711/Q07793/Q12085/Q12088/Q12112/Q12141/Q12193/Q12217/Q12269/Q12273/Q12316/Q12391/Q12414/Q12441/Q12470/Q12485/Q6Q5H1/Q92392/Q92393/Q99231/…	58	0	38181844	37441810	30765315	45151160	47445911	38155831	16366036	1.37374e+07	16746265	19142882	11347524	1.05551e+07	1.01746e+07	8940587	9.94327e+06	all
GLSGEYKFLRYTRHR	O13535/O74302/P0C2I2/P0C2I3/P0C2I4/P0C2I5/P0C2I6/P0C2I8/P0C2I9/P0C2J0/P0C2J1/P0CX57/P0CX58/P0CX59/P0CX60/P0CX65/P0CX66/P0CX67/P0CX68/P0CX69/P0CX70/P0CX71/P0CX72/P0CX73/P0CX74/P0CX75/P0CX76/P47098/P47099/P47100/Q03434/Q03612/Q03619/Q03855/Q03856/Q04670/Q04706/Q04711/Q07793/Q12085/Q12088/Q12141/Q12193/Q12217/Q12269/Q12273/Q12316/Q12414/Q12441/Q12470/Q12485/Q6Q5H1/Q92392/Q92393/Q99231/Q99337	56	0	0	0	402970	0	0	0	0	0	0	0	0	0	0	0	0	all
FLQNSNLGGIIPTVNGK	O13535/O74302/P0C2I2/P0C2I3/P0C2I4/P0C2I5/P0C2I6/P0C2I8/P0C2I9/P0C2J0/P0C2J1/P0CX57/P0CX58/P0CX59/P0CX60/P0CX65/P0CX66/P0CX67/P0CX68/P0CX69/P0CX70/P0CX71/P0CX72/P0CX73/P0CX74/P0CX75/P0CX76/P47098/P47099/P47100/Q03434/Q03612/Q03619/Q03855/Q03856/Q04670/Q04706/Q04711/Q07793/Q12085/Q12088/Q12141/Q12193/Q12217/Q12269/Q12273/Q12316/Q12414/Q12441/Q12470/Q12485/Q6Q5H1/Q92392/Q92393/Q99231/Q99337	56	0	918856	0	225682	588212	698019	495256	936351	399356	0	545944	649538	1570894	1219080	753582	1340721	all
YVRPPPMLTSPNDFPNWVK	O13535/O74302/P0C2I2/P0C2I3/P0C2I4/P0C2I5/P0C2I6/P0C2I8/P0C2I9/P0C2J0/P0C2J1/P0CX57/P0CX58/P0CX59/P0CX60/P0CX65/P0CX66/P0CX67/P0CX68/P0CX69/P0CX70/P0CX71/P0CX72/P0CX73/P0CX74/P0CX75/P0CX76/P47098/P47099/P47100/Q03434/Q03612/Q03619/Q03855/Q03856/Q04670/Q04706/Q04711/Q07793/Q12085/Q12088/Q12141/Q12193/Q12217/Q12269/Q12273/Q12316/Q12414/Q12441/Q12485/Q6Q5H1/Q92392/Q92393/Q99231	54	0	0	0	0	0	0	0	426947	0	0	0	0	0	0	0	758123	all
AHNVSTSNNSPSTDNDSISK	O13535/O74302/P0C2I2/P0C2I3/P0C2I4/P0C2I5/P0C2I6/P0C2I8/P0C2I9/P0C2J0/P0C2J1/P0CX57/P0CX58/P0CX59/P0CX60/P0CX65/P0CX66/P0CX67/P0CX68/P0CX69/P0CX70/P0CX71/P0CX72/P0CX73/P0CX74/P0CX75/P0CX76/P47098/P47099/P47100/Q03434/Q03612/Q03619/Q03855/Q03856/Q04670/Q04706/Q04711/Q07793/Q12085/Q12088/Q12141/Q12193/Q12217/Q12269/Q12273/Q12316/Q12414/Q12470/Q12485/Q6Q5H1/Q92392/Q92393/Q99337	54	0	1.51497e+07	1.39657e+07	1.12522e+07	1.69022e+07	1.74544e+07	1.53824e+07	5399689	5033278	3.97767e+06	4906339	4014019	4.4402e+06	4018972	3.79845e+06	4000955	all
FLQNSNLGGIIPTVNGKPVR	O13535/O74302/P0C2I2/P0C2I3/P0C2I4/P0C2I5/P0C2I6/P0C2I8/P0C2I9/P0C2J0/P0C2J1/P0CX57/P0CX58/P0CX59/P0CX60/P0CX65/P0CX66/P0CX67/P0CX68/P0CX69/P0CX70/P0CX71/P0CX72/P0CX73/P0CX74/P0CX75/P0CX76/P47098/P47099/P47100/Q03434/Q03612/Q03619/Q03855/Q03856/Q04670/Q04706/Q04711/Q07793/Q12085/Q12088/Q12141/Q12193/Q12217/Q12269/Q12273/Q12316/Q12414/Q12441/Q12470/Q12485/Q6Q5H1/Q92392/Q92393/Q99231/Q99337	56	0	4266361	0	0	1713303	2472547	0	3247245	1219054	201641	1935040	2513482	6243463	5999843	3466350	5311661	all
NPSDEKNDSR	O13535/O74302/P0C2I2/P0C2I4/P0C2I9/P0C2J0/P0CX57/P0CX58/P0CX59/P0CX60/P0CX65/P0CX66/P0CX67/P0CX68/P0CX69/P47099/P47100/Q03619/Q03855/Q03856/Q04670/Q04706/Q04711/Q07793/Q12088/Q12193/Q12217/Q12269/Q12316/Q12470/Q12485/Q92393/Q99337	33	0	0	0	0	0	0	0	0	12359520	0	0	0	0	0	0	0	all
KYPYPFIHR	O13535/P0C2I2/P0C2I3/P0C2I5/P0C2I6/P0C2I9/P0C2J0/P0C2J1/P47098/P47100/Q03434/Q03612/Q03619/Q03855/Q04214/Q04670/Q04711/Q07793/Q12088/Q12112/Q12141/Q12193/Q12269/Q12273/Q12316/Q12414/Q12490/Q92393/Q99231/Q99337	30	0	0	0	0	0	0	0	0	0	0	0	0	0	0	0	89723.5	all
LGMENSLTEK	O13535/P0C2I2/P0C2I3/P0C2I5/P0C2I6/P0C2I9/P0C2J0/P0C2J1/P47098/P47100/Q03434/Q03612/Q03619/Q04214/Q04670/Q04711/Q07793/Q12088/Q12112/Q12141/Q12193/Q12269/Q12273/Q12316/Q12414/Q12490/Q92393	27	0	0	0	0	0	0	0	1219468	0	0	0	0	0	0	0	0	all
YMKLGM(Oxidation)ENSLTEK	O13535/P0C2I2/P0C2I3/P0C2I5/P0C2I6/P0C2I9/P0C2J0/P0C2J1/P47098/P47100/Q03434/Q03612/Q03619/Q04214/Q04670/Q04711/Q07793/Q12088/Q12112/Q12141/Q12193/Q12269/Q12273/Q12316/Q12414/Q12490/Q92393	27	0	0	0	0	18450.9	0	0	0	0	0	0	0	0	0	0	0	all
MLAHANAQTIR	O13535/P0C2I2/P0C2I3/P0C2I6/P0C2I9/P0C2J0/P0C2J1/P47098/P47100/Q03434/Q03612/Q03619/Q03855/Q04214/Q04670/Q04711/Q07793/Q12088/Q12112/Q12141/Q12193/Q12269/Q12273/Q12316/Q12414/Q12490/Q92393/Q99231/Q99337	29	0	0	0	0	0	0	0	0	0	0	4827.89	0	0	0	0	0	all
KPITKGLLTDSK	O13535/P0C2I2/P0C2J0/P0C2J1/P47100/Q03619/Q04214/Q04670/Q04711/Q12088/Q12112/Q12141/Q12193/Q12316/Q12490/Q92393	16	0	4466721	4395345	3773737	5604487	6296931	4491299	0	0	0	0	0	1224612	879194	0	0	all
DEVSGNHLHVC(Carbamidomethyl)YIETK	O13535/P0C2I2/P0C2J0/P0C2J1/P47100/Q03619/Q04214/Q04670/Q04711/Q12088/Q12112/Q12141/Q12193/Q12316/Q12490/Q92393	16	0	0	0	0	0	0	0	0	0	0	0	0	879638	3493609	1441105	0	all
LRDEVSGNHLHVC(Carbamidomethyl)YIETK	O13535/P0C2I2/P0C2J0/P0C2J1/P47100/Q03619/Q04214/Q04670/Q04711/Q12088/Q12112/Q12141/Q12193/Q12316/Q12490/Q92393	16	0	0	0	0	0	0	0	0	90383.7	0	0	0	0	0	0	0	all
SAPSYFISFTDETTKFR	O13535/P0C2I6/P0C2I9/P0C2J0/P0C2J1/P47098/P47100/Q03434/Q03612/Q03619/Q04214/Q04670/Q04711/Q12088/Q12112/Q12141/Q12193/Q12273/Q12316/Q12490/Q92393/Q99337	22	0	1242664	0	0	0	0	0	0	0	0	0	0	0	0	0	0	all
EGRGYQQIHK	O13536	1	0	0	0	0	0	0	0	0	0	0	0	0	0	0	0	3305674	all
M(Oxidation)IAFVQIDGR	O13536	1	0	537944	394699	0	0	563661	0	0	0	0	0	0	0	0	0	0	all
YLTKMLTC(Carbamidomethyl)DIHVR	O13536	1	0	0	0	0	0	0	33023840	0	0	0	0	0	0	0	0	0	all
AKFGLENK	O13539	1	0	0	0	0	0	0	0	0	0	0	0	0	0	0	0	11176320	all
M(Oxidation)IQKIDSLK	O13539	1	0	0	0	0	36770392	0	0	0	0	0	0	0	613938	0	0	0	all
DVAAGVQNPK	O13539	1	0	0	1219564	0	0	0	0	0	0	649014	0	783584	0	0	0	629656	all
NYLDQIKMAR	O13539	1	0	0	0	0	0	0	0	0	0	0	0	0	0	0	0	856533	all
LSTLTKELNHWR	O13539	1	0	0	0	0	0	0	888614	0	0	0	0	0	0	0	0	0	all
.(Glu->pyro-Glu)EAQLLEDTKTGR	O13539	1	0	0	0	0	0	0	0	0	1257676	0	0	0	0	0	0	0	all
LSVDLAKQVEVSD	O13539	1	0	0	0	0	0	0	0	0	0	0	0	13285.2	0	235234	0	0	all
QVEVSDPSVTVYEMDK	O13539	1	0	0	0	0	0	0	0	0	0	0	0	0	0	547565	0	101442	all
YINIIK	O13539/P38064	2	0	0	892320	0	0	0	0	0	0	0	0	0	0	0	0	0	all
YINILK	O13539/P38064	2	0	0	0	0	0	1234319	0	0	0	0	0	0	0	0	0	0	all
YINLLK	O13539/P38064	2	0	951220	0	0	0	1234319	0	0	0	0	0	0	0	0	0	0	all
YLNILK	O13539/P38064	2	0	0	892320	0	0	0	1074052	0	0	0	0	0	0	0	0	0	all
ASSSTKASSSSASSSTK	O13547	1	0	0	0	0	0	0	0	0	0	2051467	0	0	0	0	0	0	all
QNYWVLK	O13549	1	0	0	0	6399374	7989012	1373250	625435	0	313809	1235603	0	1677443	0	0	0	0	all
INRESLIFLQQR	O13549	1	0	0	0	0	0	0	679652	0	0	0	0	0	0	0	857977	0	all
PQRQAIM(Oxidation)SKLYSKR	O13549	1	0	0	0	0	522867	649724	0	0	0	0	0	0	0	0	0	0	all
IVDMHDSIK	O13555	1	0	0	0	0	0	0	0	0	0	0	0	0	0	0	0	362225	all
EDESALEEETILDDK	O13555	1	0	0	0	0	0	0	0	876820	0	0	1525034	0	650802	0	0	0	all
M(Oxidation)KVSDRR	O13556/P0CX14/P0CX15/P0CX20/P0CX21/P0CX22/P38722/P39972/P40104/P40434/P40889/P43540/P53819/Q03099/Q07888/Q08993/Q3E7Y5/Q99208	18	0	0	554926	512980	0	0	0	0	0	0	0	0	0	0	0	0	all
SGLIKVVK	O13556/P0CX14/P0CX15/P0CX20/P0CX21/P0CX22/P38722/P39972/P40104/P40434/P40889/P43540/P53819/Q03099/Q07888/Q08993/Q3E7Y5/Q99208	18	0	0	0	0	0	0	0	0	517608	0	0	0	0	0	0	0	all
FRTGAMDRK	O13556/P0CX14/P0CX15/P0CX20/P0CX21/P0CX22/P38722/P39972/P40104/P40434/P40889/P53819/Q03099/Q07888/Q08993/Q3E7Y5/Q99208	17	0	0	0	0	1706226	1316055	0	0	0	0	0	0	0	0	0	0	all
VVISVM(Oxidation)VGK	O13556/P39972/P40434/P40889	4	0	0	360652	0	0	0	0	0	0	0	0	0	0	0	0	0	all
VEQLLPYASLILRNR	O13559	1	0	40944.9	0	0	0	0	0	0	0	0	0	0	0	0	0	0	all
VIIGTK	O13559/P0CX14/P0CX15/P0CX20/P0CX21/P0CX22/P32502/P40105/P53819/Q03099/Q07888/Q08995/Q3E7X8/Q3E7Y4/Q99208	15	0	0	0	0	0	0	0	0	0	0	4001867	0	0	0	0	0	all
MFNLIK	O13559/P0CX14/P0CX15/P0CX20/P0CX21/P0CX22/P38721/P38899/P40105/P40434/P40889/P43538/P53819/Q03099/Q07888/Q08995/Q3E7X8/Q3E7Y5/Q99208	19	0	113680496	0	0	0	0	0	0	0	0	0	0	0	0	0	0	all
MFELC(Carbamidomethyl)VC(Carbamidomethyl)WAGQK	O13559/P0CX14/P0CX15/P0CX20/P0CX21/P0CX22/P38721/P38900/P40105/P40434/P40889/P53819/Q03099/Q07888/Q08995/Q3E7X8	16	0	0	0	0	0	0	0	0	0	170841	524870	0	0	0	720495	0	all
ETISVLDSTR	O13559/P0CX14/P0CX15/P0CX20/P0CX21/P0CX22/P38721/P38900/P40105/P40434/P40889/P53819/Q03099/Q07888/Q08995/Q3E7X8/Q7M4S9/Q99208	18	0	0	0	0	273981	0	0	0	0	0	0	0	1292270	0	0	0	all
NYAWYLAITRR	O13559/P0CX14/P0CX15/P0CX20/P0CX21/P0CX22/P38721/P38900/P40105/P40434/P40889/P53819/Q03099/Q07888/Q08995/Q3E7X8/Q7M4S9/Q99208	18	0	0	0	0	0	620142	444268	0	0	0	0	0	0	0	0	0	all
ETISVLDSTRGK	O13559/P0CX14/P0CX15/P0CX20/P0CX21/P0CX22/P38721/P38900/P40105/P40434/P40889/P53819/Q03099/Q07888/Q08995/Q3E7X8/Q7M4S9/Q99208	18	0	0	0	0	16320880	0	0	0	0	0	0	0	0	0	0	0	all
.(Glu->pyro-Glu)ETISVLDSTRGK	O13559/P0CX14/P0CX15/P0CX20/P0CX21/P0CX22/P38721/P38900/P40105/P40434/P40889/P53819/Q03099/Q07888/Q08995/Q3E7X8/Q7M4S9/Q99208	18	0	0	0	0	0	0	0	4638150	0	0	0	0	0	0	0	0	all
SMTSAGLQGPQYVK	O13559/P0CX14/P0CX15/P0CX20/P0CX21/P0CX22/P38721/P38900/P40105/P40434/P40889/P53819/Q03099/Q07888/Q08995/Q3E7X8/Q7M4S9/Q99208	18	0	1816640	0	0	0	0	0	0	0	0	0	0	0	0	0	0	all
ELDSDDVPDGR	O13559/P0CX14/P0CX15/P0CX20/P0CX21/P0CX22/P38721/P38900/P40105/P40434/P40889/P53819/Q03099/Q08995/Q3E7X8/Q7M4S9/Q99208	17	0	0	0	0	0	1856559	0	0	0	0	0	0	0	0	0	0	all
VPLYM(Oxidation)LM(Oxidation)VAVHK	O13559/P0CX14/P0CX15/P0CX20/P0CX21/P0CX22/P38721/P38900/P40105/P40434/P40889/P53819/Q03099/Q08995/Q3E7X8/Q7M4S9/Q99208	17	0	0	0	0	0	0	0	0	0	0	5007982	0	0	0	6754091	7405888	all
DDTVFVEALEK	O13559/P0CX14/P0CX15/P0CX20/P0CX21/P0CX22/P38721/P38900/P40105/P53819/Q03099/Q07888/Q08995/Q3E7X8/Q7M4S9/Q99208	16	0	0	0	0	0	0	0	1262310	0	0	0	0	0	0	0	0	all
M(Oxidation)AWEALAVER	O13559/P0CX14/P0CX15/P0CX20/P0CX21/P0CX22/P38721/P38900/P40105/P53819/Q03099/Q07888/Q08995/Q3E7X8/Q99208	15	0	0	0	9350197	0	0	0	0	0	0	0	0	0	0	0	0	all
.(Ammonia-loss)C(Carbamidomethyl)GC(Carbamidomethyl)LNVAPVR	O13559/P0CX14/P0CX15/P0CX20/P0CX21/P0CX22/P38721/P40105/P40434/P53819/Q03099/Q07888/Q08995/Q3E7X8/Q99208	15	0	0	0	0	0	0	0	0	853262	0	0	0	0	0	0	0	all
SEVPLGHVHK	O13559/P0CX14/P0CX15/P0CX20/P0CX21/P0CX22/P38899/P40105/P40434/P40889/P43538/P53819/Q03099/Q07888/Q08995/Q3E7X8/Q3E7Y5/Q99208	18	0	0	0	0	0	25921	0	0	0	0	0	0	0	0	0	0	all
VESQPEEALK	O13559/P0CX14/P0CX15/P0CX20/P0CX21/P0CX22/P38899/P40105/P40434/P40889/P43538/P53819/Q03099/Q07888/Q08995/Q3E7X8/Q3E7Y5/Q99208	18	0	0	0	0	0	0	0	1712061	0	0	0	0	0	0	0	0	all
LFGSSFEFRDLHQLR	O13559/P0CX14/P0CX15/P0CX20/P0CX21/P0CX22/P38899/P40105/P40434/P40889/P53819/Q03099/Q07888/Q3E7X8/Q3E7Y5/Q99208	16	0	0	0	0	0	0	0	0	0	0	0	7939.34	0	0	0	0	all
GEIYSQIQR	O13559/P0CX14/P0CX15/P0CX20/P0CX21/P0CX22/P38900/P40105/P53819/Q03099/Q07888/Q08995/Q99208	13	0	0	0	0	0	0	0	0	3072623	0	3968641	0	0	0	0	0	all
KGELPPIK	O13559/P0CX14/P0CX15/P0CX20/P0CX21/P0CX22/P40105/P40434/P40889/P43538/P53819/Q03099/Q07888/Q08995/Q3E7X8/Q3E7Y4/Q99208	17	0	0	0	0	0	0	0	0	0	0	0	0	0	0	15657770	0	all
EGC(Carbamidomethyl)ITEQVR	O13559/P0CX14/P0CX15/P0CX20/P0CX21/P0CX22/P40105/P40434/P40889/P43538/P53819/Q03099/Q07888/Q08995/Q3E7X8/Q3E7Y4/Q99208	17	0	0	0	0	0	0	0	131111	0	0	0	0	0	0	0	0	all
QLMMVIMLDNR	O13559/P0CX14/P0CX15/P0CX20/P0CX21/P0CX22/P40105/P40434/P40889/P43538/P53819/Q03099/Q07888/Q08995/Q3E7X8/Q3E7Y4/Q99208	17	0	5920482	0	0	0	8523768	0	0	0	0	0	0	834163	0	0	0	all
QLMMVIM(Oxidation)LDNR	O13559/P0CX14/P0CX15/P0CX20/P0CX21/P0CX22/P40105/P40434/P40889/P43538/P53819/Q03099/Q07888/Q08995/Q3E7X8/Q3E7Y4/Q99208	17	0	0	0	0	0	0	0	0	0	0	0	0	0	1088756	0	0	all
.(Gln->pyro-Glu)QLMMVIM(Oxidation)LDNR	O13559/P0CX14/P0CX15/P0CX20/P0CX21/P0CX22/P40105/P40434/P40889/P43538/P53819/Q03099/Q07888/Q08995/Q3E7X8/Q3E7Y4/Q99208	17	0	0	0	0	0	0	0	0	0	0	2873450	0	0	0	0	0	all
LRDGGLC(Carbamidomethyl)YLLSR	O13559/P0CX14/P0CX15/P0CX20/P0CX21/P0CX22/P40105/P40434/P40889/P43538/P53819/Q03099/Q07888/Q08995/Q3E7X8/Q3E7Y4/Q99208	17	0	503616	0	0	0	0	0	0	0	0	0	0	0	0	0	0	all
QYMRELPK	O13559/P0CX14/P0CX15/P0CX20/P0CX21/P0CX22/P40105/P40434/P40889/P53819/Q3E7X8	11	0	0	0	0	0	0	37894.7	0	0	0	0	0	0	0	0	0	all
EMRQGLIALGR	O13559/P0CX14/P0CX15/P0CX20/P0CX21/P0CX22/P40105/P40434/P40889/P53819/Q3E7X8	11	0	0	0	0	1548896	0	0	0	0	0	0	494474	0	485562	0	0	all
.(Glu->pyro-Glu)EM(Oxidation)RQGLIALGR	O13559/P0CX14/P0CX15/P0CX20/P0CX21/P0CX22/P40105/P40434/P40889/P53819/Q3E7X8	11	0	0	0	0	0	0	0	0	0	0	0	1373058	0	0	0	0	all
IVLYSYM(Oxidation)FLNTAK	O13559/P0CX14/P0CX15/P0CX20/P0CX21/P0CX22/P40105/P40434/P40889/P53819/Q3E7X8	11	0	0	0	0	0	0	0	0	0	0	0	40244720	0	0	0	0	all
EIVLPKLR	O13559/P0CX14/P0CX15/P0CX20/P0CX21/P0CX22/P40105/P53819	8	0	0	0	0	0	0	0	216019	0	0	0	0	0	0	0	1845734	all
DTNKM(Oxidation)TAALK	O13559/P0CX14/P0CX15/P0CX20/P0CX21/P0CX22/P40105/P53819	8	0	0	0	0	0	0	0	0	0	0	1487490	0	0	0	0	0	all
YPELQLLAFAGPQR	O13559/P0CX14/P0CX15/P0CX20/P0CX21/P0CX22/P40105/P53819	8	0	0	0	0	0	0	0	0	0	0	0	0	3009680	0	3762758	3993701	all
NAEDVVAGEAASSDHHQK	O13559/P0CX14/P0CX15/P40105/P53819/Q03099/Q3E7X8	7	0	0	0	65637.1	0	0	0	0	0	0	0	0	0	0	0	0	all
.(Acetyl)M(Oxidation)SSTVIK	O13563	1	0	0	0	0	0	0	0	0	356986	903372	0	0	0	0	968404	0	all
YFFWLQEK	O13563	1	0	0	0	0	0	0	0	188404	152082	0	0	165234	283102	0	0	0	all
.(Acetyl)MSMSSTVIK	O13563	1	0	0	0	0	0	0	0	0	0	0	0	0	0	0	0	9940289	all
AQDVDVSM(Oxidation)QD	O13563	1	0	0	0	0	96690.7	0	0	2268476	0	0	9412917	0	0	61334.4	218465	54977.9	all
AGVCEYNEDSR	O13563	1	0	0	7629.6	240703	0	13616.7	0	0	0	0	8750.63	0	0	0	0	0	all
AGVC(Carbamidomethyl)EYNEDSR	O13563	1	0	2010735	1682722	1519883	2373945	2257570	1842374	1.74206e+06	1085327	1.18433e+06	921442	771239	759193	855092	771613	553173	all
.(Acetyl)MSM(Oxidation)SSTVIKFR	O13563	1	0	0	0	0	0	0	0	0	0	0	0	0	0	0	0	6578447	all
.(Acetyl)M(Oxidation)SM(Oxidation)SSTVIKFR	O13563	1	0	0	0	292211	0	0	0	0	0	337783	0	0	0	0	0	0	all
NSGNLPLNELSAK	O13563	1	0	3187053	3151077	2814017	3703356	4136377	3151541	1315950	1148250	1084549	1154921	1027926	1065854	961610	912150	1047274	all
SSIIVGIL	O13565	1	0	0	0	0	0	6233725	0	3542661	0	0	0	0	0	0	0	0	all
C(Carbamidomethyl)GSPEFIIR	O13565	1	0	0	0	0	0	0	0	17730190	0	10832650	0	0	0	30810060	0	0	all
.(Ammonia-loss)C(Carbamidomethyl)GSPEFIIR	O13565	1	0	0	5027079	0	7763724	0	0	0	0	0	0	0	0	0	0	0	all
.(Acetyl)VGGTRIVSFR	O13574	1	0	1737999	380760	0	0	0	0	0	0	0	0	0	0	0	0	0	all
.(Gln->pyro-Glu)QPNYYPVTQQK	O13574	1	0	1582016	0	0	0	0	0	0	0	0	0	0	0	0	0	0	all
M(Oxidation)DAQLEWASSLVPK	O13577	1	0	0	0	0	0	0	0	0	1124753	0	839980	0	0	0	0	0	all
.(Acetyl)MDAQLEWASSLVPK	O13577	1	0	0	0	0	0	0	0	0	0	0	0	0	0	0	17697.2	0	all
.(Acetyl)M(Oxidation)YLSAQLM(Oxidation)R	O13578	1	0	0	0	0	0	0	0	0	0	0	0	2359914	0	0	0	0	all
TQHASSVISK	O13578	1	0	0	0	0	0	0	0	0	0	0	0	0	0	0	0	93631	all
KFLNNK	O13585	1	0	0	0	0	0	0	0	0	0	0	0	0	0	2618290	1615283	1650573	all
FNSKLKK	O13585	1	0	0	0	0	0	0	0	0	0	0	924633	0	0	0	0	1099807	all
FPMTIIR	O13585	1	0	0	322721	0	0	0	0	0	0	0	0	0	0	0	0	0	all
FPMTLIR	O13585	1	0	354530	322721	0	0	427736	0	0	0	0	0	0	0	0	0	0	all
.(Gln->pyro-Glu)QRQNEPQISR	O13585	1	0	0	0	0	1943479	0	0	0	0	0	0	0	169788	0	0	0	all
SVWDDARIEDR	O13585	1	0	0	0	0	0	0	0	0	0	0	0	602584	0	0	0	0	all
EEEFTTFKELLR	O13585	1	0	0	0	0	287152	0	0	0	445588	0	0	0	1122635	0	0	0	all
.(Acetyl)NSVWDDARIEDR	O13585	1	0	0	0	941068	0	0	0	0	0	0	0	0	0	0	0	0	all
DTSLLMSNEDSTTK	O13585	1	0	0	0	0	0	0	0	0	0	0	0	37192.5	0	0	0	0	all
FPMTLIRDVGEIDLSD	O13585	1	0	0	0	0	0	57091.1	0	0	0	0	0	0	0	0	0	0	all
KAVDIVL	O13587	1	0	16720260	0	0	0	0	0	0	0	0	0	0	0	0	0	0	all
SDIGNEK	O13587	1	0	0	0	9376.35	0	17298.6	0	0	12299	0	0	0	8831.1	0	0	29170.8	all
GETGVSIK	O13587	1	0	0	0	0	0	0	0	0	0	217346	0	3031442	93035.1	242228	0	89550.9	all
GETGVSIKNPRPSR	O13587	1	0	0	0	0	727395	0	0	0	0	0	0	0	0	0	0	0	all
VTQMTPAPK	O14455	1	0	5916400	4034913	3600956	5016851	5577798	5228707	3.42758e+06	2718235	2.35054e+06	2.76697e+06	1767108	1775777	1728918	1524954	1684762	all
VTQM(Oxidation)TPAPK	O14455	1	0	0	1283779	0	634004	149717	0	770224	1025407	1167799	1378605	1391705	1353642	1325855	1278090	1404806	all
KVTQMTPAPK	O14455	1	0	271164	0	0	0	0	241580	244632	253169	214120	225909	195679	196275	418407	389384	215177	all
IGSFTR	O14455/P05745	2	0	0	0	0	0	0	0	5560746	4345487	0	0	3524141	0	0	0	3177553	all
ILDIIR	O14455/P05745	2	0	0	0	0	0	0	0	0	0	0	0	0	14848350	12051530	12318870	0	all
LGSFTR	O14455/P05745	2	0	0	0	0	0	0	0	5560746	4345487	3472149	3712877	3524141	3383582	3127652	2838103	3177553	all
LIDLIR	O14455/P05745	2	0	38136780	35680800	27827970	41617528	43620792	39966512	30274800	17536860	16869220	14275280	15535820	14848350	12051530	12318870	12833830	all
RIIDIIR	O14455/P05745	2	0	8317811	0	0	9.71392e+06	0	0	0	0	0	0	0	2377871	0	0	0	all
RLIDLIR	O14455/P05745	2	0	8317811	8373528	6516665	9.71392e+06	9399345	8984047	4169068	2640376	0	2534421	2370047	3.3697e+06	0	1856176	2024171	all
TGIAIGINK	O14455/P05745	2	0	32545330	29364510	23757280	0	0	33617180	0	0	0	0	0	11582910	0	0	9084444	all
TGIAIGLNK	O14455/P05745	2	0	32545330	29364510	23757280	33299000	69837090	33617180	15936670	11421280	15155080	11350970	11426700	11582910	9129339	8.71122e+06	9084444	all
TGIALGINK	O14455/P05745	2	0	0	0	0	0	0	0	0	11421280	0	11350970	0	0	0	0	0	all
EIAGLSPYER	O14455/P05745	2	0	33377610	32891570	27546810	40080300	42289808	30998970	0	0	15014920	14927560	15971800	0	12909090	10311170	13763150	all
VKTGIAIGLNK	O14455/P05745	2	0	0	0	0	0	0	0	0	0	0	0	0	0	0	0	780212	all
VEEMNNIIAASR	O14455/P05745	2	0	14315600	13842140	11957720	15912610	19122150	12700690	7190738	4628644	4072693	4321867	4130423	4413991	3544200	3512490	4502128	all
VEEM(Oxidation)NNIIAASR	O14455/P05745	2	0	0	291360	0	2827539	0	2557733	0	722247	620041	551998	0	623438	879913	824456	1009342	all
VEEM(Oxidation)NNIIAASRR	O14455/P05745	2	0	0	0	0	0	0	0	763116	0	0	0	0	0	0	0	0	all
AKVEEMNNIIAASR	O14455/P05745	2	0	0	1906552	0	11304450	15748523	9336924	6.29947e+06	4.12718e+06	4.25784e+06	4.26049e+06	4.08585e+06	5.02824e+06	4.13863e+06	3157452	4.22873e+06	all
LIDLIRNSGEKRARKVAKKRLGSFTR	O14455/P05745	2	0	0	0	0	0	0	0	525122	0	380550	0	0	0	0	0	0	all
M(Oxidation)FLQTLR	O14464	1	0	0	0	0	0	0	0	0	0	257618	0	0	0	0	0	747304	all
.(Acetyl)LQTLRLTM(Oxidation)PR	O14464	1	0	0	0	0	0	0	0	0	0	0	0	0	0	0	0	24338110	all
FC(Carbamidomethyl)SDC(Carbamidomethyl)YLVRRK	O14464	1	0	2592989	0	1784003	2654966	3122538	2437190	0	0	0	0	0	0	0	0	0	all
.(Acetyl)M(Oxidation)FLQTLRLTMPR	O14464	1	0	0	0	0	0	0	0	0	0	0	0	3296073	0	0	0	0	all
M(Oxidation)FLHMKPSPITITR	O14464	1	0	0	0	0	736826	941588	634336	0	0	0	0	0	0	0	0	0	all
YGSTNTR	O14467	1	0	0	0	0	0	0	0	0	0	0	0	0	26809.5	13036	18527.6	28006	all
KYGSTNTR	O14467	1	0	0	0	0	0	0	0	0	0	0	0	0	0	0	465576	0	all
MSQKDLATK	O14467	1	0	0	0	0	0	0	0	0	1601339	0	0	0	0	0	0	0	all
AIPNQQVLSK	O14467	1	0	0	16562260	0	0	0	18630860	8804180	6269419	0	6181451	2128615	4162657	4096066	0	4385011	all
QGLVVSVDKK	O14467	1	0	850229	778954	619220	1035056	1018447	965981	0	0	0	360734	0	0	0	0	0	all
RQGLVVSVDK	O14467	1	0	0	0	0	0	0	0	0	0	0	0	0	0	0	0	1795738	all
VDRETDIVKPK	O14467	1	0	6309688	5525500	4537827	6595552	7141267	6235759	2556598	2443782	1.9578e+06	2.40721e+06	1.68593e+06	2.0407e+06	1228336	1.69983e+06	2.09718e+06	all
[truncated: 56,227 more rows]

## Sheet: PIA_10 fmol
Accession	Score	coverage	Peptide #	PSM #	Spectra #	Cluster	Description	DECOY	FDR q-value
[truncated: 1,380 more rows]

[truncated: 44 more sheets: peptides_10 fmol, PSMs_10 fmol, PIA_10 fmol_r2, peptides_10 fmol_r2, PSMs_10 fmol_r2, PIA_10 fmol_r3, peptides_10 fmol_r3, PSMs_10 fmol_r3, PIA_25 fmol_r1, peptides_25 fmol_r1, PSMs_25 fmol_r1, PIA_25 fmol_r2, peptides_25 fmol_r2, PSMs_25 fmol_r2, PIA_25 fmol_r3, peptides_25 fmol_r3, PSMs_25 fmol_r3, PIA_50 fmol_r1, peptides_50 fmol_r1, PSMs_50 fmol_r1 …]
