# Supplementary material for: DDASSQ: An open‐source, multiple peptide sequencing strategy for label free quantification based on an OpenMS pipeline in the KNIME analytics platform
Source: Proteomics. 2021 Aug 21;21(16):2000319. doi: 10.1002/pmic.202000319 (PMC8459258; doi:10.1002/pmic.202000319)
Supplement: Supplementary file 2 — Supporting information [file PMIC-21-2000319-s002.zip › 2-CPTAC_DDASSQ_STUDY_ORBI2_FINAL.xlsx]

## Sheet: LFQ_Yeast
				File original name:	6A013	6A013_01	6A013_02	6B007	6B007_01	6B007_02	6C001	6C001_01	6C001_02	6D007	6D007_01	6D007_02	6E008	6E008_01	6E008_02
Accession	Species	Protein #	Score	Peptide #	0.25-01	0.25-02	0.25-03	0.74-1	0.74-2	0.74-3	2.22-01	2.22-02	2.22-03	6.67-01	6.67-02	6.67-03	20.0-01	20.0-02	20.0-03
A2P2R3	S. cerevisiae	1	2.32232	3	764074	0	0	0	0	0	0	20572.8	0	0	0	0	1888436	0	0
O13516	S. cerevisiae	1	51.0474	1	1075995	1427781	940239	1118280	1198379	919947	1201534	1201516	1164168	1172953	1300827	0	1220031	1395942	509017
O13527	S. cerevisiae	1	50.2474	3	0	0	0	0	1345304	129588	0	0	0	0	0	232007	1.30378e+06	1601394	1395466
O13547	S. cerevisiae	1	16.6982	5	5.77661e+06	555346	0	5.3897e+06	543135	360174	4846967	0	809678	7.09029e+06	1.13994e+06	1.53297e+06	6.28689e+06	1.85723e+06	2.02275e+06
O13559/P0CX20/P0CX21/P0CX22/P38721/P38900/Q3E7X8/Q7M4S9	S. cerevisiae	8	3.67712	15	2.45945e+06	569696	7.66931e+06	261896	24691.7	6.33518e+06	0	645130	195622	1219540	1.9116e+07	157103	773366	25247717	2.2978e+07
O13563	S. cerevisiae	1	5.04008	6	9.65318e+06	2.54569e+06	2041990	6987915	3.43751e+06	1673375	1.73402e+06	1840406	8.90739e+06	1.81163e+06	2.04988e+06	2085476	1774026	1939353	2.07414e+06
O13577	S. cerevisiae	1	4.27971	6	3.01071e+06	647096	8.41606e+06	0	5763818	11271280	0	573880	0	0	0	0	1179988	0	0
O13587	S. cerevisiae	1	3.56505	6	570782	0	71696.5	0	471688	40948.8	49221.4	184850	0	323428	173861	41652.6	326428	0	0
O14455	S. cerevisiae	1	36.7799	3	5.7714e+06	4.56351e+06	4.28855e+06	5.51784e+06	13207203	16509326	1.99814e+07	4452947	3794203	1.79229e+07	4432844	19653694	7102212	1.19955e+07	17615615
O14467	S. cerevisiae	1	22.2802	17	1.78165e+07	2.74729e+07	2.27744e+07	2.746e+07	1.85517e+07	2.07803e+07	2.22448e+07	1.99944e+07	2.94607e+07	2.4102e+07	2.47693e+07	1.84614e+07	2.17945e+07	2.12568e+07	2.69855e+07
P00044	S. cerevisiae	1	3.59199	6	10788368	7.93359e+06	6.17321e+06	10405790	8.31542e+06	5.62966e+06	41204.9	1748709	2.47184e+06	1.17471e+06	882699	1.35126e+06	0	8.3527e+06	1707598
P00330	S. cerevisiae	1	67.9805	30	6.70252e+08	7.2682e+08	6.62045e+08	458018429	3.7954e+08	588985959	583987771	196437285	4.71722e+08	6.13647e+08	544873860	573833076	9.03926e+08	6.33906e+08	637083429
P00331	S. cerevisiae	1	21.5646	3	1194685	0	5.21921e+06	77502.6	3339043	0	0	234678	0	0	3622567	0	0	0	0
P00358	S. cerevisiae	1	77.4477	6	15311160	3060066	5.36089e+06	16556420	4788981	1008690	16677054	1.8282e+06	3743572	16237320	5.47804e+06	10084722	44190788	1.85898e+06	6075160
P00359	S. cerevisiae	1	102.943	10	3.191e+07	5.50083e+07	94123871	5.71326e+07	8.35432e+07	6.02617e+07	2.91319e+07	1.2153e+08	1.01997e+08	9.43061e+07	1.28342e+08	1.98887e+08	1.2647e+08	1.16526e+08	1.2297e+08
P00360	S. cerevisiae	1	50.6143	9	3.86599e+06	3.38478e+06	2.08539e+06	2.47723e+06	2.02021e+06	2.27814e+06	2.3429e+06	3.99732e+06	3.9224e+06	3.47975e+06	4.45818e+06	4.30022e+06	4028158	3.37187e+06	5.16027e+06
P00410	S. cerevisiae	1	3.58595	3	0	0	0	0	0	16653.4	0	0	0	0	766446	0	0	2563797	3.18895e+06
P00427	S. cerevisiae	1	3.64948	4	617923	263148	212525	757055	271025	0	609976	326322	292575	234630	377739	306380	431245	0	417893
P00431	S. cerevisiae	1	6.05614	11	1.32073e+06	1.65669e+06	0	364306	0	201938	0	1.16216e+07	17209770	2.34211e+06	0	0	641086	0	1817555
P00445	S. cerevisiae	1	26.2968	14	2.76564e+07	5.89855e+07	2.2544e+07	4.50219e+07	2.94291e+07	3.97738e+07	3.11466e+07	3.41924e+07	4.55559e+07	2.99236e+07	3.80227e+07	4.41113e+07	2.29913e+07	5.43167e+07	53103628
P00447	S. cerevisiae	1	2.52863	8	131162	1.37837e+06	1038639	0	0	1.16761e+06	631234	1.3816e+06	1605704	0	0	5.75916e+06	0	4.54826e+07	5667453
P00498	S. cerevisiae	1	18.2925	16	7.40234e+06	4109733	5308316	6.57426e+06	6.47304e+06	8.48057e+06	7.65493e+06	5.57719e+06	6.24402e+06	8374195	9.34397e+06	8.58625e+06	1.05585e+07	1.52799e+07	1.0402e+07
P00546	S. cerevisiae	1	11.1034	4	513045	10681790	0	28364.5	17100820	1513314	695438	0	0	448178	7515367	3132371	0	0	10277000
P00549	S. cerevisiae	1	170.43	82	1.74231e+09	1.23215e+09	1.1442e+09	1.46763e+09	1.24735e+09	1.05711e+09	1.56498e+09	1.05425e+09	1.13327e+09	1.75073e+09	1.55846e+09	1.65041e+09	1.89465e+09	1.7434e+09	2.09553e+09
P00560	S. cerevisiae	1	157.233	73	1.4486e+09	1.38658e+09	9.42007e+08	1.22314e+09	9.96256e+08	1.1294e+09	1.45372e+09	1.40535e+09	1.46552e+09	1.38245e+09	1.07374e+09	1.09744e+09	1.73306e+09	1.42321e+09	1335479359
P00572	S. cerevisiae	1	3.5238	5	345258	0	606163	20559.1	158262	10233.6	0	4758.84	0	233023	0	0	0	31422.2	0
P00635/P24031/P35842/P38693	S. cerevisiae	4	2.40734	14	980267	1.30547e+06	1492479	1.62592e+07	306690	1463658	1330650	2.31363e+06	2.32295e+06	763050	38632.2	0	31802.9	1.64014e+06	1.08432e+07
P00812	S. cerevisiae	1	23.4181	15	3158127	5.28561e+06	5.95592e+06	1.25227e+07	5.53638e+06	3.48466e+06	4.83409e+06	4.01323e+06	1377996	6.23739e+06	3.26502e+06	4612847	1.13928e+07	6.38863e+06	22303447
P00815	S. cerevisiae	1	52.7736	28	8.4733e+06	5.07218e+06	1.43371e+07	9.86545e+06	1.29425e+07	9.7011e+06	2.56797e+07	6.28669e+06	1.52981e+07	7.85012e+06	9.591e+06	6.97885e+06	1.33099e+07	1.15512e+07	1.09041e+07
P00817	S. cerevisiae	1	66.6013	32	1.36365e+08	9.03497e+07	4.68414e+07	1.15352e+08	9.31409e+07	1.20731e+08	1.37702e+08	9.24173e+07	1.03321e+08	1.4568e+08	1.24695e+08	1.39397e+08	1.12378e+08	8.04055e+07	151103401
P00830	S. cerevisiae	1	47.046	34	3.92849e+07	3.78184e+07	4.4332e+07	2.21794e+07	4.30797e+07	4.63936e+07	2.24063e+07	3.1295e+07	3.97791e+07	2.87714e+07	2.91317e+07	4.10472e+07	2.32422e+07	3.57354e+07	3.92637e+07
P00890	S. cerevisiae	1	8.75172	18	1.88429e+06	2.88626e+06	604745	160213	399672	1.13909e+06	1.1439e+06	1.29248e+06	1.5878e+06	1.85295e+06	1.40742e+06	1.14594e+06	4.28076e+06	8.56328e+06	2.06584e+06
P00899	S. cerevisiae	1	17.5213	20	5.58632e+06	5.28195e+06	7.94295e+06	4.502e+07	4.42065e+06	9.20858e+06	4.37094e+07	5.5453e+06	7.08805e+06	7.12706e+06	4.39877e+06	7.61429e+06	8.09652e+06	7.97069e+06	4083193
P00912	S. cerevisiae	1	14.5102	5	116460	0	2731309	0	0	1117799	3533922	0	3220032	4702162	3.30531e+06	0	0	3001642	5074440
P00924	S. cerevisiae	1	122.615	16	1.60836e+07	9.84755e+06	30260320	1.75699e+07	2.19737e+07	2.58917e+07	1.11807e+07	2.63337e+07	8.8189e+06	1.81862e+07	6.91331e+06	1.31317e+07	3.02757e+07	1.25899e+07	1.18232e+07
P00925	S. cerevisiae	1	181.761	26	8.16115e+08	6.3855e+08	6.47855e+08	7.85956e+08	5.95058e+08	6.96845e+08	8.58405e+08	5.73314e+08	7.03194e+08	8.9887e+08	7.69239e+08	9.18739e+08	9.16503e+08	7.94603e+08	1.05422e+09
P00927	S. cerevisiae	1	12.5346	24	4.27065e+06	4.68342e+06	6.52299e+06	4.48924e+06	3.44269e+06	7.19117e+06	1.80559e+07	6.43059e+06	5.65893e+06	3.63171e+06	3.72625e+06	6.26276e+06	4.63352e+06	2.78677e+06	1.47139e+07
P00931	S. cerevisiae	1	50.4367	34	3.43876e+07	3.61049e+07	3.19417e+07	2.34826e+07	2.20749e+07	3.36009e+07	2.90773e+07	3.47145e+07	3.0726e+07	3.99723e+07	2.31502e+07	3.13845e+07	3.0108e+07	1.80282e+07	2.75436e+07
P00937	S. cerevisiae	1	19.0085	16	1.60609e+06	683416	331423	418226	617336	1611195	2.06677e+06	1.50373e+06	1.08685e+06	8.6403e+06	714509	1.70234e+06	1.88584e+07	2.04991e+06	2.13521e+06
P00942	S. cerevisiae	1	42.2729	23	233569810	1.48332e+08	1.84422e+08	1.97735e+08	2.1902e+08	1.92601e+08	1.43269e+08	1.75925e+08	2.01991e+08	1.36114e+08	2.13308e+08	2.28389e+08	2.52352e+08	2.82259e+08	2.60496e+08
P00950	S. cerevisiae	1	84.1366	35	6.15292e+08	5.57464e+08	6.65263e+08	7.24635e+08	5.79856e+08	6.76775e+08	5.74728e+08	4.38403e+08	4.92412e+08	8.06139e+08	6.64285e+08	7.38448e+08	7.01146e+08	6.03835e+08	692668165
P00958	S. cerevisiae	1	62.5509	33	1.52178e+07	1.00728e+07	1.15864e+07	1.49273e+07	1.5545e+07	1.76949e+07	1.45465e+07	1.82789e+07	1.5869e+07	1.74007e+07	1.29663e+07	1.80827e+07	1.42815e+07	1.08395e+07	2.02312e+07
P01119	S. cerevisiae	1	7.33632	8	339042	429052	697204	307172	2926838	2.22584e+06	683770	28900.8	160527	979890	567929	3.24242e+06	210123	3820362	0
P01120	S. cerevisiae	1	18.052	14	1.50832e+06	2.72828e+06	7.48407e+06	2.2446e+06	1.34772e+06	1.81715e+06	1.62147e+06	8.42744e+06	3.12214e+06	2.89238e+06	2.8808e+06	3.4262e+06	3.6389e+06	506931	5.64366e+06
P01123	S. cerevisiae	1	8.20596	20	3.22717e+06	13357321	1.69557e+07	5.51076e+06	1.30006e+07	1.17741e+07	9.96056e+06	9.50665e+06	9.95015e+06	1.43562e+07	8.49217e+06	1.06803e+07	1.11894e+07	1.00228e+07	8051519
P02293	S. cerevisiae	1	23.4059	2	0	622209	762524	0	619896	0	0	0	0	0	0	14436350	0	0	0
P02294	S. cerevisiae	1	26.824	4	819222	869657	890529	590617	0	3.24808e+06	918506	0	5969748	0	2763825	7444504	733137	0	1.57869e+06
P02309	S. cerevisiae	1	11.1381	8	6.05573e+06	8207444	20406110	6525070	8035883	21601587	6762529	7686095	2.35705e+07	5.96198e+06	8.11e+06	28008223	3.05336e+07	1.86723e+07	27690240
P02381	S. cerevisiae	1	8.06301	10	1.59742e+06	85642.9	0	116599	36041.2	0	0	0	4212283	9.85078e+06	580005	387885	0	0	0
P02400	S. cerevisiae	1	35.3829	14	175875543	1.1077e+08	1.31672e+08	65297985	1.46591e+08	97531786	1.30376e+08	122560403	1.64026e+08	1.45099e+08	1.7843e+08	1.95717e+08	149337823	207124763	2.25287e+08
P02406	S. cerevisiae	1	28.7771	16	1.62238e+08	1.01056e+08	1.49066e+08	1.71465e+08	1.68512e+08	1.1032e+08	1.19425e+08	8.49407e+07	1.08267e+08	1.20561e+08	1.34424e+08	1.44803e+08	79291855	2.54013e+08	212502658
P02407/P14127	S. cerevisiae	2	67.0126	22	1.27711e+08	8.22806e+07	7.69518e+07	2.3154e+08	8.1272e+07	9.86233e+07	9.5347e+07	1.32928e+08	8.75939e+07	2.4717e+08	1.70449e+08	1.87904e+08	196791009	308201506	208287797
P02557	S. cerevisiae	1	9.9522	14	2.72197e+06	1.01348e+06	2.82657e+06	2.52506e+06	952119	2.10627e+06	3.80381e+06	4.64896e+06	3.80306e+06	2.9546e+06	2.24004e+06	4.9013e+06	1.45483e+07	8.04084e+06	11240125
P02829	S. cerevisiae	1	169.404	11	4.44742e+06	1.09305e+07	6.80528e+06	9.04212e+06	1.07391e+07	5.72103e+06	8.72933e+06	1.06986e+07	3.26159e+06	1.3095e+06	3.15342e+06	1.31177e+07	1.67151e+07	11922397	5024979
P02992	S. cerevisiae	1	33.5268	22	3.95449e+06	8.07838e+06	5.92758e+06	2.07526e+06	4.44296e+06	2.61416e+06	2.65149e+06	5.85063e+06	3.93472e+06	4.97006e+06	3.27548e+06	5.03697e+06	5.60216e+06	2.91415e+06	7.23685e+06
P02994	S. cerevisiae	1	128.117	58	2.38444e+09	1.8209e+09	2.40765e+09	2.37996e+09	2.04705e+09	2.55107e+09	2.36425e+09	2.23662e+09	2.64646e+09	2.39056e+09	2.02306e+09	3.05613e+09	2.7102e+09	2.59822e+09	2.97067e+09
P03962	S. cerevisiae	1	7.08099	6	3816386	0	111893	0	613494	0	0	0	0	0	43173.8	1619393	1043127	712342	0
P03965	S. cerevisiae	1	34.3005	35	2.26286e+07	1.05363e+07	8.42755e+06	8.5552e+06	6.24396e+06	5.69469e+06	1.19533e+07	5.5236e+06	7.59666e+06	1.11517e+07	1.04504e+07	5.53164e+06	1.49787e+07	7.23331e+06	1.4528e+07
P04037	S. cerevisiae	1	3.98698	4	3.72279e+06	388503	526649	247656	3.05532e+06	0	702261	2.15051e+06	2.25444e+06	0	468037	3.37101e+06	189961	521558	1659019
P04046	S. cerevisiae	1	17.5724	15	2.25965e+06	770776	1022071	2.79599e+06	0	1.22356e+06	1.17003e+07	406631	1.36263e+06	4.575e+06	1.36081e+06	2.25156e+06	678140	1.30875e+06	3.96031e+06
P04050	S. cerevisiae	1	17.2411	47	2.09589e+06	3.61644e+06	4.96074e+06	5.92853e+06	2.12809e+07	3.27633e+06	7.10241e+06	4.04415e+06	5.11094e+06	5.17567e+06	1.67692e+07	7.86646e+06	5.00711e+06	6.98794e+06	13503712
P04076	S. cerevisiae	1	4.38542	11	2290481	1074635	1.49966e+06	746930	0	3.51321e+06	3727691	2.31183e+06	1.22516e+06	0	1.45287e+06	1.54153e+06	5.13248e+06	1336795	7.97923e+06
P04147	S. cerevisiae	1	80.0642	53	8.89587e+07	7.84168e+07	8.40206e+07	8.24611e+07	7.10179e+07	8.29237e+07	8.16962e+07	7.03362e+07	7.78223e+07	9.03535e+07	7.7908e+07	8.857e+07	7.0974e+07	8.88659e+07	9.82675e+07
P04173	S. cerevisiae	1	7.0505	2	0	0	0	1924966	0	0	0	0	0	0	0	487763	31225.8	1155248	0
P04449	S. cerevisiae	1	35.1704	2	13701748	4.46168e+06	9254534	7538401	3454070	9.82313e+06	8.98392e+06	1.07357e+07	1.11234e+07	9.23427e+06	13961520	1.23912e+07	9762998	6833565	8475628
P04456	S. cerevisiae	1	26.474	20	9.81352e+07	5.78887e+07	5.17612e+07	1.50049e+08	4.63199e+07	184046050	1.40633e+08	1.50609e+08	2.41661e+08	1.50508e+08	8.41065e+07	2.10472e+08	2.13068e+08	198370547	1.30291e+08
P04650	S. cerevisiae	1	11.5184	8	42836015	1.80256e+07	1.27712e+07	34566734	16396066	15821141	3.08605e+07	13559972	14218244	33958307	1.5679e+07	17875182	3.61567e+07	1.11527e+07	18945782
P04710	S. cerevisiae	1	2.04623	3	13810.7	0	143059	0	0	0	0	0	0	162437	0	0	2225837	22127.7	0
P04801	S. cerevisiae	1	106.004	58	4.55594e+07	3.55639e+07	3.35998e+07	3.87796e+07	3.74504e+07	4.18096e+07	4.09045e+07	4.12072e+07	4.07955e+07	4.63986e+07	4.69459e+07	4.44799e+07	4.58847e+07	4.02662e+07	4.33006e+07
P04802	S. cerevisiae	1	54.7628	48	2.78708e+07	3.09661e+07	4.90919e+07	2.29712e+07	3.66059e+07	5.71e+07	4.07934e+07	4.00637e+07	4.48249e+07	4.04277e+07	5.60791e+07	5.03564e+07	3.9369e+07	4.19554e+07	5.5558e+07
P04806	S. cerevisiae	1	21.8815	12	42965648	648779	2.13375e+06	537656	1.57919e+06	992325	2675461	1.77196e+07	1.87174e+06	1.2984e+06	1.04194e+06	1132855	4.32542e+07	4.40446e+06	1968016
P04807	S. cerevisiae	1	42.418	28	3.56392e+07	3.23098e+07	3.71895e+07	3.62295e+07	3.20119e+07	5.82864e+07	3.74792e+07	46987551	3.80441e+07	4.11811e+07	5.59956e+07	5.92649e+07	4.27495e+07	8.11796e+07	7.34986e+07
P04817	S. cerevisiae	1	8.95386	6	2.69025e+06	13836.5	0	2.11249e+06	134997	0	693332	0	12181877	860963	0	0	0	0	0
P04821	S. cerevisiae	1	3.5035	18	70905.3	0	0	209586	359714	1.30159e+06	921080	0	436448	898016	118456	254504	2.66602e+06	7.84081e+06	3887031
P04840	S. cerevisiae	1	42.1779	22	4.41416e+07	8.04233e+07	6.31004e+07	3.81733e+07	7.1545e+07	5.21471e+07	4.41442e+07	5.60663e+07	9.04171e+07	5.42799e+07	8.09402e+07	6.26919e+07	5.91119e+07	9.40636e+07	8.04176e+07
P04911/P04912	S. cerevisiae	2	3.75634	12	37207662	2.57567e+07	2.16747e+07	34334724	28853186	30442824	2.91362e+07	23046766	2.60249e+07	26438540	2.51846e+07	44049854	69714185	2.23899e+07	3.13668e+07
P05030	S. cerevisiae	1	146.8	19	7.23125e+07	79252071	6.14296e+07	1.00372e+08	5.02622e+07	7.16787e+07	5.74271e+07	4.70251e+07	4.73591e+07	73347264	7.91227e+07	7.81404e+07	1.02985e+08	74491926	8.05122e+07
P05150	S. cerevisiae	1	11.2797	5	407264	44992.4	0	0	5730902	832830	0	959644	0	198852	0	0	1285906	0	0
P05316	S. cerevisiae	1	8.74674	6	200427	0	479744	0	0	0	84197.8	0	0	737327	0	374047	59643	0	224751
P05317	S. cerevisiae	1	38.4283	24	1.52149e+08	1.31236e+08	1.35929e+08	1.46299e+08	1.17427e+08	1.53514e+08	1.44232e+08	1.27221e+08	1.68225e+08	1.45771e+08	1.48745e+08	1.74039e+08	1.16962e+08	1.28827e+08	1.83396e+08
P05318	S. cerevisiae	1	6.25805	6	60982820	3.14357e+07	35758280	52910700	26890820	40229600	28614810	3.05756e+07	36279860	60454880	17162.2	56833240	54715160	12797460	59442780
P05319	S. cerevisiae	1	3.55937	7	0	1.17804e+08	1.07586e+08	9.68388e+07	65731497	59007032	95324220	117091943	60072100	98910772	173603516	98880760	94410072	110174700	44410540
P05453	S. cerevisiae	1	43.6941	26	1.10551e+07	3.96772e+06	7.06489e+06	7.85457e+06	4.03963e+06	4.69051e+06	8.24081e+06	5.91415e+06	7.11542e+06	1.34092e+07	5.39428e+06	8.06492e+06	2.00298e+07	3.27996e+07	9.27841e+06
P05626	S. cerevisiae	1	21.0805	15	3.2572e+06	1.317e+07	3.13711e+06	2.98367e+06	1.07392e+07	1.50428e+07	3.85505e+07	1.07459e+07	22153811	3.10427e+07	1.81979e+07	1.74194e+07	2147343	12131612	5.85605e+06
P05694	S. cerevisiae	1	65.6787	48	3.06529e+07	3.21906e+07	2.24526e+07	3.65146e+07	2.9179e+07	2.88171e+07	2.52532e+07	3.12757e+07	3.72561e+07	3.53868e+07	2.99778e+07	3.46562e+07	2.30672e+07	2.88657e+07	3.83733e+07
P05737	S. cerevisiae	1	36.3458	2	0	0	0	0	1396240	0	33419852	0	0	0	0	0	0	0	0
P05738	S. cerevisiae	1	36.9276	4	6109781	648856	3.21282e+07	6.48965e+06	651448	3.41939e+07	195190	8.48804e+06	3.71259e+07	5855963	2.58546e+07	4932247	3147713	0	0
P05739	S. cerevisiae	1	27.2015	10	2.82956e+07	4.38045e+07	2.6045e+07	2.30252e+07	4.21192e+07	41315990	3.38121e+07	2.44781e+07	2.74755e+07	33340065	2.56319e+07	3.82e+07	29888819	3.45219e+07	4.10427e+07
P05740	S. cerevisiae	1	53.2641	2	24412610	29205365	24057075	7646876	26730383	23043797	55209469	26907003	4662138	10766750	50104966	54497039	56954568	39033565	31486789
P05743	S. cerevisiae	1	56.088	3	2.66345e+06	3660643	6560537	7916346	3.77841e+06	7279176	8.34358e+06	3770520	6988698	8373211	4561635	5725420	6603839	0	3174941
P05744	S. cerevisiae	1	28.393	2	3288672	3.52563e+06	6.62705e+06	3297808	2420830	4.74444e+06	3.65616e+06	7788793	9.00236e+06	8597224	15458525	29089282	19734680	32512085	933775
P05745	S. cerevisiae	1	36.2798	4	1.21201e+06	0	1280086	1.33561e+06	0	4.27379e+06	5.63172e+06	0	4.41634e+06	1.30666e+06	618112	8.18058e+06	3.08912e+07	846436	0
P05748	S. cerevisiae	1	28.9321	6	63279117	6.14351e+07	7.99077e+07	7.96636e+07	79731146	70510905	69878831	5.51006e+07	4.91182e+07	72160082	8.17902e+07	9.14343e+07	7.41641e+07	7.09997e+07	5.4494e+07
P05749/P56628	S. cerevisiae	2	3.48655	8	3.74712e+07	26774420	1.45353e+07	0	14474347	28571314	0	14053837	3.36728e+07	3.06478e+06	34757254	47154552	4826865	32172411	39924093
P05750	S. cerevisiae	1	56.6717	41	2.4753e+08	3.59762e+08	3.78712e+08	3.26656e+08	3.65077e+08	3.29792e+08	2.64221e+08	3.39789e+08	3.6936e+08	3.29473e+08	3.56928e+08	4.14804e+08	4.12939e+08	3.61722e+08	3.91252e+08
P05755	S. cerevisiae	1	51.2074	1	21209730	23894520	20168410	19787920	21368860	18205900	19591830	22055270	19586670	17582360	19165310	777180	18658680	21569470	11491360
P05756	S. cerevisiae	1	25.3592	27	1.30546e+08	1.20017e+08	1.06744e+08	1.11695e+08	1.11244e+08	105287084	1.00927e+08	120963211	110707356	1.27397e+08	1.3231e+08	1.53707e+08	1.18115e+08	8.62383e+07	1.29924e+08
P05759	S. cerevisiae	1	41.8684	12	5.82538e+07	54438709	4.83527e+07	6.14657e+07	8.01631e+07	59204796	7.60007e+07	6.85747e+07	60878944	66804203	6.0012e+07	7.80636e+07	67361710	4.86718e+07	7.10583e+07
P06100	S. cerevisiae	1	3.55696	6	931187	885922	1.50615e+06	673812	234739	244944	354885	1.50285e+06	1435288	7563.38	1078189	0	0	18838.8	0
P06101	S. cerevisiae	1	13.7792	15	8.86665e+06	6.24511e+06	4.50978e+06	7.00576e+06	1.8694e+06	1.82342e+07	1.03919e+07	2.57e+06	5.70757e+06	9.19991e+06	1.73658e+06	2.80278e+06	1.89111e+07	2.07047e+06	6.50379e+06
P06102	S. cerevisiae	1	3.64065	12	7365834	1.80926e+06	1.14811e+06	6.75604e+06	864144	0	6501.41	1.3475e+06	1.4063e+06	0	1.54934e+06	0	232880	205667	167840
P06103	S. cerevisiae	1	28.8539	32	1.18125e+07	1.45008e+07	1.75375e+07	1.24302e+07	1.30954e+07	9.30687e+06	1.43969e+07	1.15016e+07	9.15634e+06	9.66004e+06	1.18388e+07	8.62361e+06	4.3258e+06	7874812	8.20618e+06
P06105	S. cerevisiae	1	79.1139	80	49801884	3.35621e+07	3.56444e+07	3.2961e+07	5.47366e+07	3.60229e+07	5.92056e+07	2.8742e+07	3.69419e+07	6.27475e+07	2.82345e+07	3.66278e+07	3.491e+07	3.96053e+07	4.10871e+07
P06106	S. cerevisiae	1	19.7075	9	1.93437e+07	21050.6	62057.5	0	0	7314741	3913292	0	0	1.45157e+07	21611.1	19710340	282801	53866.8	61657.3
P06168	S. cerevisiae	1	36.4202	31	5.72372e+07	3.02351e+07	4.69185e+07	3.46253e+07	4.48225e+07	5.05917e+07	5.92499e+07	3.57311e+07	5.40414e+07	8.42351e+07	4.34008e+07	8.97393e+07	1.01985e+08	6.10422e+07	1.29864e+08
P06169	S. cerevisiae	1	113.344	36	7.00332e+08	6.52116e+08	6.40394e+08	7.36164e+08	1.05229e+09	1.16393e+09	6.76578e+08	6.5389e+08	8.0035e+08	8.13957e+08	1.00155e+09	8.6739e+08	1.31454e+09	1.29522e+09	7.66112e+08
P06174	S. cerevisiae	1	3.51864	6	22346.6	66255.2	0	0	149939	0	44883.3	18312010	46026.8	0	0	0	4405378	0	0
P06197	S. cerevisiae	1	3.55776	5	1549883	0	2.85761e+06	1566322	0	1212011	1789886	0	0	1709253	0	2794922	1753917	0	0
P06208	S. cerevisiae	1	48.2253	15	5.52915e+06	1.87995e+06	4.37245e+06	1639195	2.00052e+06	946551	2526961	2.13212e+06	2.68583e+06	2556520	1.95964e+06	2.69775e+06	2.92995e+06	6786748	3.46652e+06
P06244	S. cerevisiae	1	4.58588	15	1989300	1.28985e+06	1.07845e+07	1567281	989022	1.96e+06	21167530	0	1.30359e+07	2.84828e+07	858723	1502815	1.0331e+06	718583	0
P06367/P39516	S. cerevisiae	2	48.933	14	1.11863e+08	1.50773e+08	1.84937e+08	1.14597e+08	1.89619e+08	1.78522e+08	1.18349e+08	1.60806e+08	1.90008e+08	8.35376e+07	1.85492e+08	2.07818e+08	8.57514e+07	2.8698e+08	2.74864e+08
P06633	S. cerevisiae	1	7.25489	4	5.81619e+06	0	0	4898593	0	106218	5311616	0	2229905	5437807	3865537	6404479	0	1.94077e+06	6241032
P06634	S. cerevisiae	1	73.6673	26	1.77207e+07	1.95853e+07	2.25875e+07	2.17924e+07	1.9179e+07	2.74237e+07	2.25523e+07	2.49176e+07	2.35834e+07	2.52046e+07	1.45107e+07	2.45419e+07	18122295	1.85099e+07	3.36816e+07
P06738	S. cerevisiae	1	14.8776	12	786941	2.28696e+06	2.17515e+07	663248	902664	0	0	0	1.08646e+07	0	861052	5.44994e+06	1.66612e+06	12021290	678396
P06775/P38084	S. cerevisiae	2	2.79416	10	2910067	0	109567	1007499	12755.2	0	88212.5	106917	697351	0	0	444235	118873	439734	511631
P06778	S. cerevisiae	1	3.55139	12	0	528538	1.02551e+06	0	2.22283e+06	2.27413e+06	0	739551	2.45871e+06	1.62292e+06	940752	0	1090781	32704.3	0
P06780	S. cerevisiae	1	17.712	13	9.90024e+06	9539139	6198606	1.0547e+07	9.5154e+06	1.29378e+07	13117166	8.73466e+06	6673541	6.67946e+06	1.1219e+07	13443507	9.11935e+06	1.00764e+07	1.46874e+07
P06782	S. cerevisiae	1	2.86671	12	0	392883	0	0	167309	90623.8	0	4.44865e+06	0	6.37668e+06	1.26969e+06	488619	0	1942267	5.23576e+06
P06785	S. cerevisiae	1	3.79127	12	253838	296614	736943	199119	241966	868439	240295	360486	577403	1.08452e+06	2.42353e+06	1.86572e+06	1.51134e+06	0	1.25182e+06
P06786	S. cerevisiae	1	3.6282	31	4.87355e+06	2878971	3.91534e+06	4.95847e+06	7.90454e+06	983545	3.41808e+06	8.33327e+06	237531	579178	1014073	43279.1	5891072	1.01071e+06	2.32032e+06
P06787	S. cerevisiae	1	19.7893	14	11087516	1.25e+07	9.4139e+06	1.17495e+07	7587917	12559682	1.21464e+07	16776359	9391571	9055850	1.75229e+07	9.22774e+06	12659913	24613566	9959744
P06844	S. cerevisiae	1	3.67291	7	449938	152239	141616	209872	121094	1.00776e+06	490417	177932	243473	764017	313044	443160	575887	246164	0
P07149	S. cerevisiae	1	137.832	100	7.6461e+07	5.59539e+07	5.314e+07	6.50939e+07	6.88365e+07	6.09872e+07	7.25996e+07	5.20644e+07	6.92993e+07	6.44831e+07	5.7227e+07	1.08844e+08	7.00993e+07	8.1713e+07	7.83396e+07
P07170	S. cerevisiae	1	60.9644	25	5.71533e+07	7.2246e+07	5.90154e+07	4.61031e+07	6.50455e+07	6.67134e+07	5.76952e+07	5.58879e+07	6.60591e+07	6.15004e+07	63532514	7.04091e+07	5.65327e+07	5.75711e+07	77426027
P07172	S. cerevisiae	1	8.32092	8	1.00708e+06	198400	12326.7	1.12786e+06	0	0	0	88625.5	0	0	0	0	146368	1.15691e+06	0
P07213	S. cerevisiae	1	17.8312	28	3.45302e+07	4.82449e+06	2.78257e+06	7.24514e+06	2.91982e+06	9.45081e+06	7.56051e+06	3.29376e+06	3.89398e+06	9.01753e+06	3.70753e+06	8.54054e+06	3.9995e+06	3.90851e+06	2.63987e+06
P07244	S. cerevisiae	1	75.4281	32	1.59349e+08	1.49349e+08	2.62716e+07	1.35534e+08	2.58831e+07	1.46749e+07	2.86757e+08	2.19935e+08	2.45615e+07	1.4806e+08	2.58599e+08	2.44621e+07	3.01128e+08	1.28273e+08	1.80441e+08
P07245	S. cerevisiae	1	75.4897	46	9.38446e+07	2.30534e+07	1.7606e+07	1.73452e+07	2.40212e+07	2.53548e+07	1.4294e+07	3.20163e+07	2.50862e+07	1.55951e+07	2.11993e+07	2.14108e+07	6.88326e+07	2.04131e+07	1.93452e+07
P07246	S. cerevisiae	1	32.9435	19	3.78694e+07	7.29325e+06	5.82219e+06	9.99379e+06	1.70684e+07	1.04217e+07	1.14571e+07	9.99078e+06	1.55971e+07	1.73654e+07	8.87513e+06	1.19251e+07	4874340	1.35132e+07	7.47075e+06
P07248	S. cerevisiae	1	6.00501	24	6.51816e+06	8.44136e+06	9.05929e+06	0	8090667	1.44628e+07	8.43982e+06	1.00685e+06	2016112	1.59634e+06	8614891	6518324	1.41487e+07	5.03701e+06	1.33615e+07
P07251	S. cerevisiae	1	39.878	29	2.75637e+07	1.09928e+07	1.67402e+07	2.82905e+07	14421600	1.3673e+07	3.34391e+07	1.49004e+07	1.10727e+07	2.75762e+07	2.85491e+07	6.85594e+07	5.70883e+07	10249239	6.14452e+07
P07257	S. cerevisiae	1	30.9616	21	5.76593e+06	7.31414e+06	4.12992e+06	4.233e+06	5.7751e+06	4.87299e+06	4005414	5.04641e+06	4.02301e+06	2.72559e+06	0	1.884e+07	4.31064e+06	2.87236e+06	1.56212e+07
P07258	S. cerevisiae	1	6.44368	7	3.5012e+06	375181	1.02686e+06	2615397	386158	1.89664e+06	246395	2.46225e+06	365317	268670	1.82946e+06	658989	1483172	6170784	0
P07259	S. cerevisiae	1	227.306	164	1.54893e+08	1.8094e+08	1.75798e+08	1.39417e+08	2.04188e+08	1.19577e+08	1.4885e+08	1.90828e+08	5.2314e+08	1.52716e+08	1.65634e+08	5.23389e+08	1.68726e+08	172675852	2.0517e+08
P07260	S. cerevisiae	1	16.2111	14	1.97986e+07	1.28408e+07	1.34904e+07	1.45903e+07	1.51739e+07	1.83932e+07	1.65533e+07	1.28595e+07	17042900	1.14593e+07	1.28412e+07	12504298	18767732	1.40064e+07	4.03279e+07
P07262	S. cerevisiae	1	60.5039	18	1.20032e+07	1.07211e+07	1.17377e+07	1.55542e+07	1.0525e+07	8.09974e+06	1.20205e+07	6.73165e+06	7.65524e+06	1.72157e+07	1.24804e+07	1.42119e+07	1.57238e+07	1.37313e+07	1.56314e+07
P07263	S. cerevisiae	1	19.716	25	3.58514e+06	8.19462e+06	5.46166e+06	1.94259e+06	7.47797e+06	9.36093e+06	2.09814e+06	6.86091e+06	1.07561e+07	1.45738e+06	8.89551e+06	1.19454e+07	5.56583e+06	1.12866e+07	2.15048e+07
P07264	S. cerevisiae	1	22.5765	32	4.36766e+06	7.11871e+06	6.3962e+06	1.44271e+07	5.6855e+06	9.01588e+06	7.10251e+06	8.40817e+06	5.76807e+06	5.15829e+06	7.11478e+06	7.32938e+06	9.43349e+06	1.09551e+07	2.04256e+07
P07267	S. cerevisiae	1	6.36116	10	1.84283e+06	2.32175e+06	1.82462e+06	1.49268e+06	2.48467e+06	2.1383e+06	2.1061e+06	2.52383e+06	1.93724e+06	2.18951e+06	2.52793e+06	1.50156e+06	1545891	2.10686e+06	1661311
P07270	S. cerevisiae	1	8.20913	3	1937453	0	0	0	0	0	0	0	0	593681	0	0	149068	0	0
P07273	S. cerevisiae	1	9.9843	14	516472	637199	214119	232061	841138	667949	945240	305339	95733.3	1.28735e+06	983116	1.11362e+06	1632189	985374	324559
P07274	S. cerevisiae	1	8.90705	5	1.59314e+06	1005920	1183678	2.14795e+06	1623444	1226140	1.5783e+06	2.79805e+06	1.14327e+06	2.54413e+06	1.19887e+06	2.26939e+06	2.38954e+06	46277.5	1317513
P07275	S. cerevisiae	1	5.03346	10	1.92339e+06	366912	295086	318540	1.18609e+06	647750	480043	502131	2.67372e+06	282205	3.45726e+06	805506	0	0	2.06703e+06
P07278	S. cerevisiae	1	3.95103	16	1.61444e+06	1.52421e+06	2.1786e+06	2.9353e+06	4.29663e+06	2.92534e+06	2.6866e+06	2.17594e+06	2.80734e+06	2.15206e+06	4.93524e+07	1.11403e+07	2.0227e+06	2.74737e+06	761980
P07280/P07281	S. cerevisiae	2	34.1743	28	2.23206e+08	2.547e+08	1.49193e+08	2.47775e+08	1.25319e+08	2.4832e+08	2.54317e+08	2.45186e+08	2.34781e+08	2.71464e+08	2.36407e+08	165616535	2.27374e+08	240708674	1.95367e+08
P07283	S. cerevisiae	1	50.2241	20	4.09025e+07	2.86625e+07	3.0807e+07	1.72462e+07	3.05843e+07	3.7721e+07	3.2916e+07	2.85629e+07	3.20344e+07	2.69694e+07	3.16614e+07	3.85656e+07	2.36204e+07	22114936	3.1213e+07
P07284	S. cerevisiae	1	35.0209	33	1.96158e+07	3.03204e+07	2.30204e+07	2.46685e+07	3.85743e+07	2.79583e+07	1.95306e+07	2.44482e+07	3.24257e+07	3.2295e+07	3.15488e+07	3.17453e+07	30948409	2.99115e+07	3.22739e+07
P07342	S. cerevisiae	1	53.6821	40	1.86179e+07	2.21741e+07	1.88222e+07	2.06062e+07	1.39707e+07	2.02463e+07	1.08029e+07	1.77374e+07	1.57121e+07	9.21218e+06	2.59763e+07	2.03122e+07	7.64191e+06	1.46427e+07	1.612e+07
P07347	S. cerevisiae	1	10.8068	7	1.04135e+06	58526.8	0	514707	0	0	1.78325e+06	0	0	0	0	127544	382346	0	0
P07560	S. cerevisiae	1	13.1563	16	1.36033e+07	5.16335e+06	7.47498e+06	1.14876e+07	5.39309e+06	6884808	1.3159e+07	9.19105e+06	7567811	9.3374e+06	5438946	8958117	7.3116e+06	4.71843e+06	6.54341e+06
P07702	S. cerevisiae	1	7.16348	31	9.62404e+06	1.23999e+06	2.06288e+07	7.32969e+07	6.12561e+06	3.20195e+06	1.99535e+06	1.90728e+07	768505	593481	3.31568e+06	982608	1.61015e+06	6.31268e+06	4.47342e+07
P07703	S. cerevisiae	1	19.3608	17	5.1632e+06	1.64936e+07	1.66687e+07	6.97863e+06	1.94744e+07	5.68691e+06	6.67667e+06	1.78362e+07	1.4995e+07	2.36512e+06	1.67497e+07	1.42727e+07	5.04728e+06	6.56619e+06	5.34864e+06
P07806	S. cerevisiae	1	75.2677	57	2.31853e+07	3.78795e+07	3.03294e+07	5.12332e+07	3.50301e+07	1.28721e+08	3.55671e+07	3.56701e+07	3.80028e+07	4.2167e+07	4.2503e+07	4.44642e+07	3.73442e+07	4.42798e+07	3.92701e+07
P07991	S. cerevisiae	1	20.3471	17	1.18798e+07	4.99143e+06	4.48445e+06	3.31513e+06	8.77203e+06	5.20587e+06	4.03083e+06	3.81533e+06	4.8882e+06	3.10776e+06	8.95415e+06	8.93605e+06	3.34877e+06	9.59402e+06	9.37097e+06
P08004	S. cerevisiae	1	14.5102	8	0	738508	19907.8	0	0	0	0	4024919	91158.3	589803	2116482	0	51043.2	663277	0
P08018	S. cerevisiae	1	9.14844	10	1557522	0	13887.9	0	0	376876	438966	689292	0	0	0	0	8921981	197116	1.32102e+06
P08417	S. cerevisiae	1	25.4752	14	5.09793e+06	5.98651e+06	1.67297e+07	1.69369e+07	4.70765e+06	4.44439e+06	5.43978e+06	3.69078e+06	6.44948e+06	3628284	4.66037e+06	1.48044e+07	4.9731e+06	4.88755e+06	1.68676e+07
P08425	S. cerevisiae	1	3.48546	11	4.64721e+06	0	0	0	2.69549e+06	0	8483272	974810	0	0	676021	0	0	2322161	310844
P08459	S. cerevisiae	1	12.1122	7	913554	3.0251e+06	762812	0	0	0	10049000	0	3.10187e+06	9.29777e+06	739313	4.25205e+06	1015328	351416	0
P08465	S. cerevisiae	1	3.57579	7	780307	0	0	471220	0	0	851805	13634.8	0	2079075	67482.5	0	4071665	0	0
P08466	S. cerevisiae	1	2.06886	7	142509	328727	132892	0	13788.1	0	87872.7	971270	1.1714e+06	1.04696e+06	337315	141617	2484105	1.51726e+06	1.10632e+06
P08518	S. cerevisiae	1	23.639	36	2.02352e+07	5.87558e+06	2.59677e+06	3.76474e+06	2.5515e+06	3.49313e+06	2.60505e+07	2.14844e+06	1.39256e+07	3.08374e+07	2.18874e+06	2.81377e+06	1.61441e+06	1.29635e+07	3.04173e+06
P08524	S. cerevisiae	1	26.5338	19	1.38285e+07	15980776	4.16117e+07	1.65369e+07	1.97351e+07	2.18096e+07	1.54305e+07	1.91508e+07	3.34486e+07	2.3357e+07	1.92735e+07	3.03267e+07	1.8374e+07	1.8395e+07	1.77893e+07
P08539	S. cerevisiae	1	7.26637	10	720147	54298.4	448587	680707	25386.4	122517	0	1.12618e+06	1.78099e+06	16593.8	1.19205e+07	0	0	31306.4	73387.3
P08566	S. cerevisiae	1	12.9775	48	6.39369e+06	8.79649e+06	1.18359e+07	4.79001e+06	5.67191e+06	7.60343e+06	7.66953e+06	8.08196e+06	9.46964e+06	1.10942e+07	8.39265e+06	9.43263e+06	1.63032e+07	8.2791e+06	2.06767e+07
P08593	S. cerevisiae	1	5.62935	5	257701	0	0	0	2.25453e+06	0	849594	361391	0	0	0	0	0	0	0
P09032	S. cerevisiae	1	7.1379	8	35260.1	1213386	1.38753e+06	0	0	56090.3	0	533307	885592	0	864868	328726	0	1.56209e+06	213402
P09064	S. cerevisiae	1	33.4567	22	7.13538e+06	1.13204e+07	1.3725e+07	9.70139e+06	9.36048e+06	1.38302e+07	1.62158e+07	2.41759e+07	1.63683e+07	1.62297e+07	1.11558e+07	1.18479e+07	8.04083e+06	1.27384e+07	3.21808e+07
P09119	S. cerevisiae	1	5.04777	14	220587	440368	110006	0	3.38432e+06	0	0	926291	214487	93252.7	1.50875e+07	1.51146e+06	2.61333e+06	2.0129e+07	2.95471e+06
P09232	S. cerevisiae	1	12.7095	15	1.39505e+06	2.49092e+06	5.29933e+06	333061	2.7738e+06	4.19418e+06	2.48604e+06	4.05522e+06	3.70353e+06	858422	2.38729e+06	3.00453e+06	5.98132e+06	601477	4.20086e+06
P09435	S. cerevisiae	1	28.3461	6	2641509	0	6742.46	0	5957.21	0	0	699254	618843	0	0	7113.68	0	0	59320.7
P09436	S. cerevisiae	1	79.6616	58	2.31621e+07	2.63756e+07	3.2041e+07	2.77153e+07	3.15218e+07	2.39923e+07	2.56215e+07	4.03443e+07	3.75111e+07	3.16689e+07	2.15608e+07	2.26505e+07	3.03476e+07	3.16541e+07	2.69686e+07
P09440	S. cerevisiae	1	10.2516	31	2.69025e+06	6.27332e+06	5.40695e+06	4.3683e+06	1.60855e+06	1.82124e+06	4.008e+06	4.7313e+06	2.87967e+06	2.09106e+06	6.00232e+06	4.62055e+06	3.53355e+06	2.36184e+07	1.41759e+06
P09457	S. cerevisiae	1	16.7117	10	1.25248e+06	2.3351e+06	1.48702e+06	580879	1.41433e+06	2.92074e+06	3.33489e+06	3.07118e+06	5.32381e+06	1.62608e+07	2.76131e+06	3.93895e+06	14178155	2.77443e+06	16639758
P09547	S. cerevisiae	1	3.46879	12	3.03813e+06	3.00508e+06	174955	4.2118e+06	273213	278631	0	0	1.14543e+06	2.70245e+07	535046	0	422688	0	5036442
P09624	S. cerevisiae	1	28.5648	23	3.5211e+07	9.22998e+06	9.10245e+06	7.49901e+06	7.85272e+06	9.68184e+06	1.15126e+07	9.95144e+06	1.08843e+07	1.31198e+07	6.53038e+06	8.95937e+06	9.04605e+06	9.19895e+06	6978334
P09733	S. cerevisiae	1	12.0815	12	2865299	2.80953e+06	1.25453e+06	2.33287e+06	2.05451e+06	2.66903e+06	2.69331e+06	3.04619e+06	2.9669e+06	3090477	3.9808e+06	3.66655e+06	3.70102e+06	3.81287e+06	5.54849e+06
P09734	S. cerevisiae	1	6.71439	8	0	39692.5	332087	224581	15509.8	10646	262856	12507990	28277.9	0	0	0	623690	1.3944e+06	1.50903e+06
P09798	S. cerevisiae	1	3.80952	14	627824	754291	0	1187497	728148	3.49088e+06	2.15935e+06	192863	11546960	1.07379e+06	5.68825e+06	0	77270.1	1.77377e+07	5.76505e+06
P09938	S. cerevisiae	1	45.7636	28	8.25388e+06	5.22294e+06	9.46154e+06	1.36009e+07	5.1697e+06	5.87929e+06	1.44635e+07	1.00971e+07	1.52442e+07	1.26056e+07	1.39736e+07	1.4755e+07	1.61766e+07	1.45952e+07	1.99295e+07
P0C0T4/Q3E792	S. cerevisiae	2	35.5108	18	9.12591e+07	3.91614e+07	4.45201e+07	9.77009e+07	4.01595e+07	5.49299e+07	8.36952e+07	3.20949e+07	4.80137e+07	1.09768e+08	3.95524e+07	4.96879e+07	8.07178e+07	3.16423e+07	8.02099e+07
P0C0V2	S. cerevisiae	1	3.54432	1	16801.4	0	0	0	0	0	1276875	0	0	1666284	0	0	0	0	0
P0C0V8/Q3E754	S. cerevisiae	2	8.69609	16	19363792	6.10286e+07	1.25854e+08	27749431	9.3897e+07	75046205	5.87587e+07	9.34569e+07	105113125	150196143	1.18466e+08	6.68096e+07	171221176	8.61382e+07	100908952
P0C0W1/Q3E7Y3	S. cerevisiae	2	34.1157	17	143792624	9.12954e+07	110761767	96789342	78279983	101959826	5.96041e+07	8.98891e+07	9.92643e+07	1.47266e+08	7.21256e+07	9.66931e+07	136947673	75551351	70017745
P0C0W9/Q3E757	S. cerevisiae	2	42.0642	17	1.15419e+08	1.45862e+08	1.28908e+08	1.28607e+08	1.46639e+08	1.81509e+08	1.29548e+08	160718926	1.71902e+08	1.19252e+08	1.18449e+08	1.7322e+08	110002231	1.05018e+08	6.40079e+07
P0C0X0/Q3E7X9	S. cerevisiae	2	18.253	7	108209280	9.66562e+07	5.77207e+07	120976620	74739987	9.78329e+07	121609718	9.19106e+07	9.97309e+07	1.63153e+08	8.81797e+07	1.05026e+08	1.60228e+08	1.19621e+08	164196166
P0C2H6/P0C2H7	S. cerevisiae	2	42.8814	18	1.30896e+08	1.03372e+08	1.36871e+08	1.95058e+08	9.64916e+07	9.899e+07	1.75838e+08	1.11059e+08	1.42718e+08	1.99865e+08	153810681	1.52952e+08	134086353	126062722	1.07744e+08
P0C2H8	S. cerevisiae	1	10.1585	1	35315916	8.18632e+06	9.17179e+06	8588106	6677886	5.182e+06	10000027	4865122	6858906	0	7665435	1.83142e+07	0	2.17801e+06	7081427
P0C2H9	S. cerevisiae	1	4.74098	2	12705	0	0	0	0	15356.3	0	22169.3	0	0	15685	0	0	0	0
P0C2I2/P0C2J0/Q04711	S. cerevisiae	3	115.839	1	0	3270452	0	0	0	0	0	0	0	0	0	0	0	0	0
P0C2I5/Q03612/Q12414	S. cerevisiae	3	126.254	1	0	0	0	0	0	0	690523	0	0	0	0	0	0	0	0
P0C2I6	S. cerevisiae	1	124.156	2	115190	0	0	0	0	0	0	0	0	0	698544	0	0	0	0
P0C2J3/P0CX63/P0CX64/P25384/Q03494/Q12113/Q12501	S. cerevisiae	7	29.8071	3	0	0	0	2228406	0	299278	0	17891.8	0	0	0	0	0	0	0
P0CE41	S. cerevisiae	1	10.5701	31	8.29633e+06	2.12979e+06	506359	728618	4.82732e+06	143126	742897	1.44494e+06	3.97825e+06	555940	5497609	0	1.17225e+07	5.70402e+06	1.25349e+06
P0CF17	S. cerevisiae	1	3.78445	8	0	783025	0	105013	0	0	31618.6	63914.9	67150.7	334356	43367.2	195814	1503398	0	0
P0CH08/P0CH09	S. cerevisiae	2	29.9231	4	9.65855e+06	1.26064e+07	3.27394e+06	1.02672e+07	1.14797e+07	1.36414e+07	1.00195e+07	3.18055e+06	4.21544e+06	1.07195e+07	3.85525e+06	1.62096e+07	9.36896e+06	1.11854e+07	4.53605e+06
P0CS90	S. cerevisiae	1	113.931	38	7.88365e+07	6.96215e+07	9.2817e+07	6.38402e+07	7.4051e+07	7.08297e+07	7.84317e+07	7.49959e+07	9.63831e+07	7.4394e+07	7.55312e+07	8.90876e+07	6.60536e+07	8.1231e+07	8.576e+07
P0CT04	S. cerevisiae	1	7.36446	3	589627	0	651002	757350	824266	604805	88473.8	967489	28994.2	0	898698	60046.8	23011	879824	0
P0CX23/P0CX24	S. cerevisiae	2	54.9214	22	1.38563e+08	218501572	2.45746e+08	141057292	154927141	115397893	1.3465e+08	1.4037e+08	264072157	181692516	306033225	263139634	231913690	1.3025e+08	288836618
P0CX25/P0CX26	S. cerevisiae	2	44.6716	20	7.47047e+07	4.7349e+07	4.00446e+07	6.60071e+07	3.57698e+07	3.92429e+07	5.1302e+07	4.09231e+07	4.36379e+07	7.63971e+07	5.0345e+07	9.71441e+07	35133622	3.94426e+07	8.48856e+07
P0CX27/P0CX28	S. cerevisiae	2	9.77723	20	21763601	3.51009e+07	3.37488e+07	2.50134e+07	2.17945e+07	3.94771e+07	8.22988e+07	3.5357e+07	4.95322e+07	1.39115e+07	3.49726e+07	4.991e+07	52717133	1.43081e+07	6.73883e+07
P0CX29/P0CX30	S. cerevisiae	2	13.6477	18	38928192	4.09453e+07	70170858	7.51674e+07	5.09927e+07	8.46771e+07	1.08966e+08	5.74833e+07	7.73729e+07	205780219	1.03318e+08	177667452	137000671	7.65922e+07	1.23084e+08
P0CX31/P0CX32	S. cerevisiae	2	35.7257	28	2.05531e+08	1.14636e+08	1.26322e+08	1.63239e+08	1.42613e+08	1.47402e+08	1.92436e+08	1.305e+08	1.50318e+08	1.35726e+08	8.51826e+07	1.77613e+08	1.76034e+08	1.06235e+08	1.79596e+08
P0CX33/P0CX34	S. cerevisiae	2	5.73952	11	1.7662e+07	2.83369e+07	1.86389e+07	2.21135e+07	2.34295e+07	3.26011e+07	2.6237e+07	22763840	2.82227e+07	2.38882e+07	2.03123e+07	4.71226e+07	1.8057e+07	2.72083e+07	2.20208e+07
P0CX35/P0CX36	S. cerevisiae	2	33.0363	39	1.93085e+08	1.79416e+08	2.83779e+08	2.47987e+08	1.72578e+08	181885444	1.83612e+08	1.73533e+08	2.83577e+08	2.27552e+08	1.61399e+08	3.12208e+08	2.63204e+08	1.8538e+08	3.40592e+08
P0CX37/P0CX38	S. cerevisiae	2	78.1177	32	3.28897e+08	2.22504e+08	2.83208e+08	2.58255e+08	1.83573e+08	3.90062e+08	1.75537e+08	1.72506e+08	2.86574e+08	364343452	2.08231e+08	2.9799e+08	2.72327e+08	1.80112e+08	3.04196e+08
P0CX39/P0CX40	S. cerevisiae	2	48.3124	22	1.47223e+08	1.287e+08	1.25464e+08	1.22741e+08	1.2563e+08	1.41415e+08	1.23272e+08	1.51183e+08	1.69496e+08	1.64844e+08	1.30285e+08	1.5946e+08	1.98843e+08	1.71352e+08	225928237
P0CX41/P0CX42	S. cerevisiae	2	15.9757	23	1.00161e+08	6.92202e+07	6.09331e+07	1.11678e+08	6.91581e+07	6.36619e+07	9.79317e+07	6.02906e+07	7.06671e+07	1.53334e+08	7.62061e+07	9.10739e+07	9.20549e+07	6.83265e+07	1.41588e+08
P0CX43/P0CX44	S. cerevisiae	2	45.7529	19	1.69478e+08	1.56381e+08	1.51026e+08	1.43001e+08	1.59569e+08	1.52879e+08	1.74311e+08	8.80206e+07	1.1747e+08	1.82166e+08	1.03617e+08	1.7862e+08	1.02787e+08	1.05693e+08	1.38927e+08
P0CX45/P0CX46	S. cerevisiae	2	52.6323	30	1.6914e+08	1.14663e+08	9.74748e+07	148062704	1.32763e+08	1.3868e+08	2.65551e+08	1.30718e+08	1.16355e+08	2.04621e+08	1.16352e+08	1.8487e+08	2.17695e+08	1.19133e+08	1.86338e+08
P0CX47/P0CX48	S. cerevisiae	2	49.8298	29	1.75962e+08	1.90129e+08	2.54887e+08	1.20967e+08	2.35562e+08	2.58163e+08	1.73577e+08	1.9672e+08	2.94239e+08	2.21913e+08	2.57891e+08	342114010	1.75485e+08	2.81621e+08	3.68406e+08
P0CX49/P0CX50	S. cerevisiae	2	26.0869	25	3.33468e+08	9.76589e+07	1.19435e+08	2.37319e+08	9.67142e+07	1.81609e+08	3.0842e+08	1.69296e+08	162112607	2.86546e+08	1.46491e+08	255959061	2.56284e+08	9.94668e+07	2.68656e+08
P0CX51/P0CX52	S. cerevisiae	2	60.4084	20	1.24687e+08	9.49518e+07	1.19213e+08	1.87739e+08	1.47301e+08	1.32289e+08	1.62972e+08	1.38919e+08	1.52241e+08	2.05502e+08	1.84145e+08	1.70451e+08	136495470	1.39409e+08	1.40108e+08
P0CX53/P0CX54	S. cerevisiae	2	33.6329	20	2.53437e+08	2.53816e+08	2.7229e+08	2.91982e+08	2.68283e+08	2.33714e+08	2.29823e+08	2.0518e+08	2.11921e+08	2.10661e+08	2.23553e+08	2.5134e+08	1.96165e+08	1.78423e+08	2.75208e+08
P0CX55/P0CX56	S. cerevisiae	2	70.9698	41	1.68976e+08	2.13876e+08	1.80864e+08	1.86252e+08	2.94059e+08	3.24216e+08	1.73226e+08	2.62585e+08	2.96683e+08	1.47715e+08	2.73424e+08	2.34448e+08	2.30401e+08	2.20425e+08	2.84222e+08
P0CX82/P0CX83	S. cerevisiae	2	40.5999	25	5.59091e+07	162266811	1.57485e+08	8.99047e+07	105200969	1.1371e+08	1.54832e+08	111471480	1.73144e+08	1.51665e+08	9.34745e+07	1.95433e+08	1.49951e+08	1.15617e+08	2.77808e+08
P0CX84/P0CX85	S. cerevisiae	2	36.9225	20	1.51695e+08	1.18357e+08	1.02207e+08	1.74506e+08	9.07294e+07	1.31964e+08	1.55101e+08	1.20827e+08	1.38342e+08	1.42821e+08	1.33264e+08	1.60687e+08	122381978	9.74727e+07	1.44022e+08
P0CX94/P0CX95/P0CX96/P0CX97/P0CX98/P0CX99/P0CY00/P0CY01	S. cerevisiae	8	2.22026	2	639678	0	0	0	0	0	0	0	0	0	0	0	0	0	421049
P10080	S. cerevisiae	1	12.2358	16	7.46674e+06	8.94659e+06	5.94196e+06	4.78829e+06	4.95301e+06	6.42496e+06	9.92399e+06	2.76205e+06	6.31573e+06	6.67814e+06	7.48625e+06	7027827	5695054	2.97221e+06	1.16978e+07
P10081	S. cerevisiae	1	55.4875	47	3.96895e+07	6.27176e+07	7.46204e+07	7.02612e+07	5.44006e+07	6.20627e+07	9.64482e+07	7.15764e+07	8.84189e+07	1.14346e+08	8.60408e+07	7.94613e+07	1.52484e+08	1.30113e+08	1.91464e+08
P10507	S. cerevisiae	1	3.52455	11	860745	0	2.04334e+06	1.82194e+06	8.10397e+06	206356	0	263909	0	1.21269e+06	202522	3.12064e+06	1.38122e+07	159510	560773
P10566	S. cerevisiae	1	3.56342	4	0	0	0	128554	0	912403	2.4212e+06	0	0	0	0	0	0	0	0
P10591	S. cerevisiae	1	162.387	17	9.38491e+07	9.63639e+07	8.79504e+07	5.69101e+07	9.62648e+07	9.35923e+07	8.92959e+07	9.96392e+07	9.78448e+07	1.00467e+08	8.43549e+07	1.061e+08	9.58539e+07	8.80041e+07	1.01314e+08
P10592	S. cerevisiae	1	154.666	13	2.3194e+08	2.13091e+08	1.77325e+08	1.60989e+08	2.10117e+08	1.65169e+08	2.0536e+08	2.35089e+08	2.20714e+08	1.38738e+08	2.16553e+08	1.93314e+08	1.34353e+08	1.99318e+08	2.10921e+08
P10614	S. cerevisiae	1	6.09412	10	549070	2.19581e+06	2.84768e+06	1430985	4.66254e+06	4.32041e+06	2.66095e+06	2.75999e+06	3.0101e+06	2.92912e+06	3.44874e+06	3590034	6.19819e+06	1.21794e+07	4.03456e+06
P10622	S. cerevisiae	1	9.97918	1	383996	512135	1065727	326615	414703	775388	369517	1110504	2449284	1964419	4.28675e+06	4815811	12522380	23451277	2.03022e+07
P10659	S. cerevisiae	1	31.0622	9	2.82613e+06	5.27423e+06	5.97425e+06	2.10577e+07	4.71206e+06	5.66758e+06	7984876	6.58892e+06	3.6416e+06	1.03191e+07	7.22853e+06	1.05325e+07	8.29305e+06	10787880	8.64906e+06
P10662	S. cerevisiae	1	10.5145	7	52286.8	0	9884750	24792.5	112051	726553	69749.9	346774	1551839	877952	0	124728	837965	0	65024.3
P10664	S. cerevisiae	1	75.4765	2	3.89204e+07	13061477	11047108	33466962	27749322	42786814	35325994	25508388	44067965	33799763	25942999	24110147	113446418	21970913	46184255
P10823	S. cerevisiae	1	9.30604	6	106274	0	11338.2	548342	0	224962	0	0	0	0	0	35196.4	0	0	8492.04
P10869	S. cerevisiae	1	7.30306	14	9308217	2.45263e+06	2.6933e+06	1.912e+06	1.21707e+06	2.36855e+06	1.77673e+06	1.7448e+06	1.32407e+06	2.03259e+06	687806	2.49141e+06	2.5049e+06	0	1085760
P10961	S. cerevisiae	1	14.9963	12	1063625	326432	4361104	3.1361e+06	61281.6	803064	0	126520	3445475	537091	0	0	0	43499.3	5268993
P10962	S. cerevisiae	1	2.43808	4	458407	1944766	0	0	0	0	0	271362	1144656	0	950285	521557	236774	706684	479090
P10963	S. cerevisiae	1	13.5071	13	760098	0	227057	31973.6	310237	150372	1180059	185134	106665	0	353525	31189.9	8688.71	3.53057e+06	21609
P10964	S. cerevisiae	1	45.7063	43	1.34716e+07	6.70541e+06	3.26883e+07	1.71924e+07	5.52693e+06	1.35302e+07	5.63283e+06	8.71437e+06	1.19561e+07	5.08647e+06	1.52344e+07	4.89625e+07	2.02336e+07	1.86216e+07	5.42189e+07
P11075	S. cerevisiae	1	6.50641	27	1.35396e+06	4.21201e+06	4.27289e+06	3.15285e+06	1.93323e+06	9264357	1.48015e+06	1.58012e+06	721937	6.50214e+06	2130898	1.88195e+06	7.3289e+06	1.06247e+07	8.54997e+06
P11076/P19146	S. cerevisiae	2	27.7256	18	11588372	2.27504e+07	36949308	24249719	3.22014e+07	3.08303e+07	1.82865e+07	2.54954e+07	3.42829e+07	3.00717e+07	2.93056e+07	3.82528e+07	2.52045e+07	3.84121e+07	18044216
P11154	S. cerevisiae	1	51.1413	12	2.94884e+06	1265980	1.31929e+06	2277363	2.25805e+06	1280864	2.85757e+06	1466281	1250369	1.188e+07	1.59658e+06	1.24435e+06	2.8713e+06	857471	1.85041e+06
P11353	S. cerevisiae	1	3.53661	6	0	0	356419	423161	13278.5	0	1.78558e+06	0	0	1.9758e+06	50972.4	1.74724e+06	507657	0	0
P11412	S. cerevisiae	1	10.2119	15	3.69628e+07	1.26833e+06	1.82518e+06	1.15986e+06	869103	1.58021e+06	1.94754e+07	1.1306e+06	2.50164e+06	10862500	3.83919e+06	1.30804e+07	26811213	5.02321e+06	3.1523e+07
P11484	S. cerevisiae	1	112.416	2	3.89151e+07	42243811	36080568	37936726	43214308	42317427	34166366	46767227	43337607	36053608	43690476	41992156	3.21923e+07	51584388	4.49031e+07
P11632	S. cerevisiae	1	3.56997	6	1481435	4526223	0	0	2.0726e+06	4939549	0	2.77725e+06	1.09719e+06	3188835	5512194	0	1687879	0	1493454
P11633	S. cerevisiae	1	13.5588	4	889270	0	0	38495.9	0	2511062	881916	0	4529343	484175	3.54736e+06	0	0	1652970	2895115
P11655	S. cerevisiae	1	3.49717	8	0	0	306507	595953	24698.9	0	0	0	0	0	340445	0	33044.4	0	0
P11710	S. cerevisiae	1	2.28856	8	6.06041e+06	7389852	2647482	640539	0	5.72042e+06	1.90483e+07	0	0	91745.6	1.25025e+06	17936150	20565845	17119280	0
P11745	S. cerevisiae	1	12.2401	15	5.37129e+06	2.07984e+06	2.06268e+06	3.50412e+06	1.84156e+06	2.11978e+06	8.61948e+06	1.89652e+06	2.59503e+06	9.17426e+06	9.68267e+06	5.35804e+06	5.28774e+06	6.31223e+06	5.3857e+06
P11927	S. cerevisiae	1	13.306	11	2767265	1490040	463566	15870750	3.88125e+07	1.31067e+07	0	545260	860134	4014344	0	9.13758e+06	1340928	1800598	1038049
P11938	S. cerevisiae	1	4.11923	16	326223	339463	0	709541	0	334120	0	1.39665e+07	619632	731096	1.77625e+07	11292340	6.88075e+06	7905865	1.49037e+07
P12383	S. cerevisiae	1	7.12634	13	1603766	1.55201e+06	175224	1499099	1.84701e+07	0	13131520	20583.3	18194	0	316051	14856	832298	46833.4	1.70466e+06
P12385	S. cerevisiae	1	28.3775	20	1.12483e+07	8.40914e+06	5.01892e+06	6.55155e+06	5.06322e+06	5.44704e+06	1.2225e+07	8.71046e+06	7.83496e+06	1.1543e+07	8.42947e+06	8.85223e+06	1.94679e+07	6.34069e+06	1.01784e+07
P12612	S. cerevisiae	1	21.8372	32	7.02119e+06	4.06832e+06	4.2499e+06	7.57256e+06	8.544e+06	6.16259e+06	3.57604e+06	8.74239e+06	6.09651e+06	1.04958e+07	2.46882e+07	8.01733e+06	36821103	1.66458e+07	1.93084e+07
P12630	S. cerevisiae	1	3.91805	5	169661	8.13312e+06	401217	243017	394046	175754	160629	272570	271832	234564	388930	803783	335096	536256	471103
P12683	S. cerevisiae	1	23.4033	17	1.28477e+06	1.44907e+06	3.50182e+06	3.68566e+06	1.47853e+06	1.83989e+06	3.86342e+06	5.97695e+06	1004280	10881505	902013	2.60958e+06	1120568	1.02407e+06	3.44488e+06
P12695	S. cerevisiae	1	21.371	21	7.94294e+06	4.64419e+06	3.44785e+06	1.16001e+07	6.81318e+06	4.11897e+06	1.53957e+07	2.46083e+06	5.12311e+06	1.46857e+07	8.82656e+06	1.44685e+07	3.80459e+07	1.13177e+07	1.12865e+07
P12709	S. cerevisiae	1	52.5736	37	1.73208e+08	1.10651e+08	1.40424e+08	1.60446e+08	1.53314e+08	1.20277e+08	1.47215e+08	1.28715e+08	1.24137e+08	1.76575e+08	1.64843e+08	1.86826e+08	1.82445e+08	1.67226e+08	3.20138e+08
P12753	S. cerevisiae	1	2.33407	28	8.36328e+06	1.22946e+08	9.97325e+06	0	6.97408e+06	1.16656e+07	12760474	3796911	1.43715e+08	7.79389e+06	3.37112e+07	1.36616e+07	6.6575e+06	1.46441e+07	7747676
P12754	S. cerevisiae	1	10.2191	15	848064	2.88245e+06	0	2.82871e+06	9381.08	9180.06	460606	703223	543613	679134	37981.2	0	5142981	12503306	23258362
P12904	S. cerevisiae	1	6.23141	4	660481	26538.3	0	491784	0	0	96234.5	0	0	0	0	0	0	162760	155130
P12945	S. cerevisiae	1	26.0954	21	2.90224e+06	5.42549e+06	4.52995e+06	6.11226e+06	7.23893e+06	2.27411e+06	1.89742e+07	2.11674e+06	2.5647e+06	1.86984e+07	2.63502e+06	3.4417e+06	9.17955e+06	7.43493e+06	622285
P12962	S. cerevisiae	1	14.4846	7	2.83673e+06	3.62186e+06	2897343	5.28696e+06	2.8534e+06	3.10914e+06	3.08487e+06	2.86542e+06	3054912	4.97934e+06	4259688	4.55905e+06	4.02364e+06	7.18077e+06	3.60019e+06
P13045	S. cerevisiae	1	3.67501	1	0	0	0	0	0	0	0	0	0	0	20875.4	0	0	0	0
P13186	S. cerevisiae	1	11.4717	24	1.22007e+06	3.82066e+06	3.08684e+06	621457	3324733	3.72011e+06	1.05391e+07	181529	4.10456e+06	2.96487e+06	3.41041e+06	581129	1703765	2.42216e+06	1.97627e+06
P13188	S. cerevisiae	1	48.8513	40	4.59271e+07	21564604	1.41706e+07	3.38418e+07	2.35515e+07	1.56704e+07	2.22294e+07	1.718e+07	1.89382e+07	1.74675e+07	1.62457e+07	1.83238e+07	1.8009e+07	1.30335e+07	1.29239e+07
P13298	S. cerevisiae	1	25.8956	13	4.27888e+06	8.22848e+06	7.5094e+06	6.69696e+07	9.22841e+06	1.15331e+07	3.20623e+06	7.76234e+06	1.14609e+07	2787685	1.19534e+07	1.26602e+07	7.33134e+06	10888905	8.45454e+06
P13382	S. cerevisiae	1	10.2549	21	5358777	0	165946	1.12036e+06	2370945	0	5.24532e+07	4.20117e+06	0	3.07761e+07	4.50993e+06	373284	7.67573e+06	3.28836e+06	6507130
P13393	S. cerevisiae	1	3.53508	5	20407550	6.70579e+06	0	19069600	582458	16824	224710	0	0	0	2.67064e+06	18451940	21869800	0	19136820
P13433	S. cerevisiae	1	3.67817	21	227684	955952	0	0	9.35661e+06	10702.2	513242	288068	1.34655e+06	5.92094e+06	37416.1	2.83534e+07	820061	5.96979e+06	2.78958e+07
P13517	S. cerevisiae	1	6.35649	6	595592	2.02026e+06	1907502	811474	683430	849821	473858	2.38213e+06	1.92477e+06	0	2.20731e+06	2104858	0	2.40892e+07	0
P13574	S. cerevisiae	1	5.61254	11	872861	0	13670	1763667	0	6.65446e+06	714039	26256.6	6765602	0	5094238	1551199	1910609	3190997	8.73425e+06
P13586	S. cerevisiae	1	5.15897	17	506550	995142	697110	3.25796e+06	44201	769623	392200	3.86044e+06	6.24971e+06	578706	1040077	1.73315e+06	857128	45863.6	493572
P13587/Q01896/Q12691	S. cerevisiae	3	8.8354	17	1.12455e+06	2.70514e+06	2.94415e+06	1.30658e+06	3885931	56952.9	4.85718e+06	6956.14	1.43338e+06	603403	2690849	297537	334467	7.09565e+06	1109591
P13663	S. cerevisiae	1	27.43	22	1.79228e+07	2.27161e+07	2.10928e+07	1.75483e+07	2.68586e+07	2.53596e+07	2.57409e+07	2.5492e+07	2.45588e+07	2.18899e+07	2.35828e+07	1.84636e+07	2.40149e+07	3.56206e+07	2.58517e+07
P13856	S. cerevisiae	1	3.6803	8	261727	1.02845e+06	348688	218769	1.53687e+06	338188	214129	413383	1.86768e+06	698603	380867	3.7874e+06	0	0	744737
P14020	S. cerevisiae	1	16.2503	18	5.68401e+06	5.77754e+06	4.75341e+06	8.4983e+06	5.23379e+06	5.38189e+06	1.15548e+07	7.193e+06	4.86884e+06	1.01285e+07	5922765	1.12331e+07	1.92359e+07	1.16002e+07	1.26796e+07
P14065	S. cerevisiae	1	7.45971	4	0	250854	0	0	0	200409	1586702	0	0	0	0	2904894	0	0	0
P14120	S. cerevisiae	1	26.2079	10	4.10558e+07	4.77319e+07	5.08414e+07	3.55452e+07	3.46633e+07	5.19662e+07	3.7674e+07	5.32243e+07	48536390	80407144	46149527	66666553	50645450	57660082	55645045
P14126	S. cerevisiae	1	80.8085	55	2.14982e+08	2.96811e+08	3.47883e+08	2.651e+08	2.73316e+08	3.9615e+08	2.8294e+08	2.86307e+08	4.12699e+08	3.85296e+08	3.30875e+08	5.02615e+08	3.86152e+08	3.17204e+08	4.11067e+08
P14540	S. cerevisiae	1	69.5493	30	8.47253e+08	6.62124e+08	8.0717e+08	5.08897e+08	6.82666e+08	8.09511e+08	6.55397e+08	6.49902e+08	8.34868e+08	1.09846e+09	7.12329e+08	1.05533e+09	7.74254e+08	7.11889e+08	1.08439e+09
P14681	S. cerevisiae	1	3.52232	5	0	0	0	0	0	5228.46	0	8684.38	0	3445.77	3635006	0	0	15052.1	1538615
P14737	S. cerevisiae	1	14.5102	24	4.91618e+06	1.45039e+06	176823	3.74077e+06	1.56731e+06	1.03505e+06	1374244	1.00884e+06	266503	608266	1.6197e+06	1.24894e+06	613607	5.71954e+06	8706219
P14741	S. cerevisiae	1	6.27971	11	1137026	643564	855570	0	89999.4	760116	0	403604	454279	0	576630	409372	2.37914e+07	30582.5	0
P14742	S. cerevisiae	1	23.4983	29	1.43489e+07	1.47409e+06	6.72319e+06	1.41046e+07	4.75001e+06	6.11003e+06	1.24313e+07	7.10366e+06	8.01009e+06	7.10073e+06	7.591e+06	8.19303e+06	1.4744e+07	7.44273e+06	4.39426e+06
P14747	S. cerevisiae	1	8.62367	12	2.0183e+06	255835	0	0	1.21341e+06	285056	0	519832	266786	819849	1.16045e+06	370071	7834507	0	298003
P14832	S. cerevisiae	1	37.9871	13	3.91642e+07	25414631	2.21907e+07	1.05576e+08	26473397	3.75347e+07	1.13857e+08	2.9237e+07	3.36847e+07	7.94986e+07	3.54603e+07	3.63872e+07	7.3839e+07	3.61104e+07	78511293
P14843	S. cerevisiae	1	17.0066	12	853545	657207	1.48818e+06	468444	596129	681399	621609	5.31318e+06	1.12837e+06	1.26921e+06	1.58861e+06	1.62882e+06	1.4966e+06	2.52835e+06	1.06937e+07
P14904	S. cerevisiae	1	23.7378	14	4.91897e+06	1.42077e+06	5.90755e+06	1.38736e+06	26254.9	2753403	2.23696e+06	1108709	4.776e+06	2.5539e+06	2.44754e+06	2.37223e+06	1697620	1019188	528579
P14905	S. cerevisiae	1	2.10439	5	472022	1436434	0	0	490253	145233	0	240065	405852	218326	292918	0	370084	0	0
P14906	S. cerevisiae	1	25.5612	15	2.59935e+06	4.5515e+06	5.02799e+06	3.49068e+06	5.6675e+06	4.98987e+06	2.70753e+06	3.47164e+06	4.06481e+06	1.42117e+06	7.76443e+06	4.64069e+06	2.94074e+06	2.02972e+06	4.99143e+06
P14907	S. cerevisiae	1	5.87097	18	2.91537e+06	1.59692e+06	1.40329e+06	1.22513e+06	2243013	832048	9.86653e+06	1.48438e+06	1.74778e+06	2045561	1.40818e+06	495216	2.2882e+06	316200	1.30289e+06
P15019	S. cerevisiae	1	24.5048	28	3.85125e+07	41287264	4.85434e+07	35635988	3.84237e+07	3.71514e+07	42864403	3.92416e+07	4.21156e+07	4.89107e+07	3.97761e+07	4.88354e+07	7.82221e+07	4.3137e+07	5.06247e+07
P15108	S. cerevisiae	1	182.709	12	89529488	5.25073e+07	6.52615e+07	1.16872e+08	3.22817e+07	5.50603e+07	5.9792e+07	4.55555e+07	5.76352e+07	6.88119e+07	6.60114e+07	6.39123e+07	7.21352e+07	3.91958e+07	4.74184e+07
P15180	S. cerevisiae	1	52.3496	36	2.7329e+07	2.43443e+07	2.60351e+07	3.79439e+07	4.52296e+07	2.18313e+07	4.72989e+07	3.79622e+07	4.13201e+07	4.86046e+07	4.90199e+07	4.04275e+07	6.09359e+07	2.9335e+07	7.99967e+07
P15274	S. cerevisiae	1	7.63669	8	71233.8	0	1280092	231582	1.59331e+06	2.03163e+06	1.03286e+06	478764	905160	0	610467	487722	635036	0	608352
P15303	S. cerevisiae	1	38.8889	25	5.30452e+06	6.85969e+06	7.33713e+06	9.52388e+06	3.46209e+06	5.74199e+06	5.14068e+06	6.54521e+06	6.44424e+06	7.80351e+06	7.22648e+06	6.71571e+06	5.56507e+06	4.67944e+06	5.00231e+06
P15424	S. cerevisiae	1	4.87669	11	391408	2022681	0	0	6789.95	434644	178842	23713.9	0	919226	0	0	697045	0	7281338
P15454	S. cerevisiae	1	28.202	13	7.36587e+06	2.22139e+07	2.19029e+07	1.7933e+07	2.314e+07	1.63401e+07	1.96494e+07	2.35209e+07	1.61781e+07	1.42202e+07	2.13945e+07	2.38395e+07	7.06266e+06	23521576	2.20997e+07
P15496	S. cerevisiae	1	18.1118	9	2.89931e+06	3.25927e+06	4.68762e+06	1.81853e+06	3.19656e+06	7.03508e+06	1.36374e+06	2.38199e+06	3.58448e+06	1.85558e+06	4.04723e+06	3.04859e+06	1.86509e+06	6.37764e+06	4.40328e+06
P15565	S. cerevisiae	1	7.45235	21	979778	2786297	2.30098e+06	1.97169e+06	3.82262e+06	2.38899e+06	1.01182e+06	2778463	2.49395e+06	2.01436e+06	1.4151e+07	1.67121e+07	3.97249e+06	1.26197e+07	571588
P15624	S. cerevisiae	1	50.2984	38	3.79161e+07	2.8896e+07	2.6505e+07	2.7764e+07	5.45577e+07	3.54427e+07	2.16887e+07	2.105e+07	3.10312e+07	3.38067e+07	3.71478e+07	3.60727e+07	2.91392e+07	3.17712e+07	4.27552e+07
P15625	S. cerevisiae	1	23.6726	31	8.10937e+06	1.21613e+07	1.08869e+07	8.6594e+06	1.48012e+07	1.03144e+07	1.14187e+07	1.09343e+07	1.81344e+07	1.412e+07	1.445e+07	1.49941e+07	1.33436e+07	1.42896e+07	1.07424e+07
P15646	S. cerevisiae	1	45.0074	27	2.52611e+07	2.65635e+07	2.964e+07	2.69783e+07	2.40274e+07	2.68105e+07	7.68535e+07	2.16066e+07	2.9401e+07	45497585	2.58906e+07	4.09615e+07	3.07092e+07	1.96536e+07	4.36707e+07
P15700	S. cerevisiae	1	16.0369	10	1.27448e+07	992287	1.05229e+06	1.84721e+06	2.60283e+06	3.12658e+06	456202	3.37304e+06	2.2834e+06	1.98492e+06	2.24063e+06	1.68974e+06	5.33371e+07	1.53e+06	2.71862e+06
P15703	S. cerevisiae	1	21.3157	13	23724145	5.3522e+07	48632030	2.36207e+07	4.77574e+07	34593300	28059526	3.03749e+07	46507329	2.41364e+07	43170698	41076430	33009481	43629647	25413090
P15705	S. cerevisiae	1	108.871	53	3.97283e+07	4.41352e+07	4.55795e+07	4.9085e+07	3.67188e+07	3.94401e+07	5.35972e+07	4.3211e+07	4.96498e+07	5.2714e+07	4.58638e+07	4.83894e+07	4.95213e+07	4.11212e+07	5.69422e+07
P15873	S. cerevisiae	1	13.0512	13	6.62908e+06	5.18946e+06	4.1009e+06	5.16847e+06	3.91227e+06	3.64942e+06	4.21724e+06	4.69785e+06	4.56172e+06	4.63209e+06	4.79433e+06	3993300	3.41954e+06	3.18955e+06	6.249e+06
P15891	S. cerevisiae	1	62.5247	34	7.6065e+07	3.83792e+07	3.25078e+07	5.38141e+07	2.92006e+07	3.32734e+07	5.15263e+07	4.26427e+07	3.49322e+07	7.02947e+07	3.90191e+07	2.73146e+07	2.30084e+07	3.35078e+07	1.19064e+07
P15938	S. cerevisiae	1	6.85695	19	1.89186e+06	6157933	3329062	6714937	5221271	358263	608702	822541	273790	1.60937e+06	822771	0	7.50389e+06	1.76429e+06	2458345
P15992	S. cerevisiae	1	14.7123	10	5159075	3.07225e+06	3.74175e+06	3.66825e+06	2.48345e+06	2.52816e+06	6490039	3.18238e+06	2696138	3.6372e+06	6.17638e+06	8.19256e+06	6.08053e+06	11460551	1.03894e+07
P16120	S. cerevisiae	1	37.5158	25	4.34077e+07	2.17197e+07	1.61251e+07	2.65748e+07	2.02691e+07	5.79572e+07	8.55522e+07	4.60297e+07	5.95007e+07	1.30081e+08	1.95236e+07	6.60073e+07	6.88856e+07	1.80728e+07	2.47589e+07
P16140	S. cerevisiae	1	91.8994	41	5.19488e+07	7.77738e+07	5.93811e+07	8.01199e+07	5.32081e+07	6.93697e+07	4.04219e+07	7.731e+07	7.1971e+07	3.61774e+07	7.97169e+07	5.61103e+07	5.60941e+07	5.98102e+07	8.86795e+07
P16387	S. cerevisiae	1	20.8499	28	1.06302e+07	9.67687e+06	6225590	2.48695e+07	1.21108e+07	1.21976e+07	1.08634e+07	2.25687e+07	8.86397e+06	7.1067e+06	1.16612e+07	3.23739e+07	7.37528e+06	8.93097e+06	1.84575e+07
P16451	S. cerevisiae	1	2.52613	9	2550852	699975	369880	2.35536e+06	572250	2.93571e+06	1.58985e+06	707740	2.65471e+06	312792	2.27765e+06	3.31351e+06	2.44987e+06	642529	3.39932e+06
P16467	S. cerevisiae	1	36.9394	5	62202.7	10436.6	188854	0	1875152	9912.35	246362	2.74082e+06	2.30149e+06	486325	279612	37214.1	1.22351e+06	1207296	51200.2
P16474	S. cerevisiae	1	100.577	45	6.59246e+07	36609006	2.83988e+07	5.98062e+07	3.70783e+07	3.12575e+07	1.06026e+08	3.79984e+07	2.73784e+07	3.91877e+07	4.19799e+07	5.19223e+07	3.48854e+07	5.59828e+07	5.53128e+07
P16521	S. cerevisiae	1	224.118	68	3.20781e+08	3.44791e+08	3.61092e+08	3.40903e+08	4.24701e+08	3.55845e+08	3.56626e+08	4.12624e+08	3.71423e+08	4.28029e+08	3.28827e+08	4.8368e+08	3.90547e+08	4.08732e+08	3.63723e+08
P16547	S. cerevisiae	1	9.93142	10	478651	294776	676773	1613662	582025	441343	0	0	416593	8579.58	690385	1296467	680882	0	518073
P16550	S. cerevisiae	1	12.6088	17	2.51172e+06	4.12867e+06	4.35396e+06	2.09258e+06	1.58484e+06	5.79681e+06	1.29927e+06	1.32136e+06	6.07329e+06	3.45173e+06	3.40291e+06	3.34601e+07	6.66977e+06	4.14105e+06	1.25331e+08
P16603	S. cerevisiae	1	23.4656	24	3.97093e+06	4.41368e+06	4.95523e+06	3.73363e+06	3.70871e+06	5.5844e+06	2527249	3.55575e+06	7.4472e+06	4.43841e+06	9.01484e+06	5.70233e+06	2.25471e+07	3.68444e+06	3.82898e+06
P16639	S. cerevisiae	1	14.5102	8	2397058	0	344128	526189	119241	1608765	2069708	2.84996e+06	4.48993e+06	7095397	35943.5	0	483501	0	0
P16649	S. cerevisiae	1	11.1366	17	1.92313e+06	1.57726e+06	2.49348e+06	1.5674e+06	1.74576e+06	3.21665e+06	632693	3.24649e+06	1.47276e+06	2.44382e+06	5.23972e+06	2.47476e+06	3.91893e+06	2.02353e+06	9.26484e+06
P16664	S. cerevisiae	1	9.18794	9	999917	0	0	873061	0	0	1.17846e+06	747417	408547	0	622329	4896664	104762	0	538202
P16861	S. cerevisiae	1	119.653	66	8.55515e+07	7.90706e+07	8.97715e+07	7.48766e+07	8.94532e+07	7.81952e+07	8.7666e+07	7.23496e+07	7.67085e+07	8.53527e+07	8.53564e+07	9.13852e+07	1.00273e+08	7.85915e+07	9.47122e+07
P16862	S. cerevisiae	1	122.272	51	1.27325e+08	4.51613e+07	6.66867e+07	7.54911e+07	5.7683e+07	6.86325e+07	7.56577e+07	5.50955e+07	6.82841e+07	8.04461e+07	6.08088e+07	9.78589e+07	6.81757e+07	6.89813e+07	9.08724e+07
P17076	S. cerevisiae	1	65.2592	9	5.17043e+06	1.0528e+08	6.57998e+06	1.64823e+08	1.05332e+08	7.15774e+06	3.65732e+06	106348984	4.25931e+06	9.33092e+06	2.88886e+06	1.44331e+08	8.38059e+06	5.53438e+06	1.40213e+08
P17157	S. cerevisiae	1	17.608	13	7028047	0	131074	845038	0	40069.7	0	2.5168e+06	0	951506	3.69123e+06	4398166	1.12133e+06	1.91854e+06	1817647
P17255	S. cerevisiae	1	132.734	79	9.55115e+07	1.17604e+08	9.98724e+07	9.60057e+07	9.95648e+07	9.69642e+07	1.09193e+08	8.61007e+07	9.46066e+07	1.3422e+08	1.03904e+08	1.17119e+08	1.20147e+08	9.68482e+07	1.45233e+08
P17423	S. cerevisiae	1	9.40682	12	3653415	2.75397e+06	7.80007e+06	3.22898e+06	2.99395e+06	4.08732e+06	3529643	4.30578e+06	4.22904e+06	9.14142e+06	5.16683e+06	3.78907e+06	4.50917e+06	4.3958e+06	2990419
P17442	S. cerevisiae	1	5.81119	15	2.01967e+06	649561	442592	2.7628e+06	1.03491e+06	3.12418e+06	1892426	0	2511256	3.32057e+06	1.91549e+06	689793	0	11430654	4104182
P17505	S. cerevisiae	1	21.8481	19	3.11102e+06	6.61817e+06	7.49121e+06	4.46791e+06	7.79728e+06	5.92773e+06	5.69683e+06	7.71042e+06	5.59445e+06	4.54437e+06	8.17179e+06	7.82808e+06	5.19449e+06	6.12231e+06	7.30042e+06
P17536	S. cerevisiae	1	55.0869	25	6.0537e+07	2.37143e+07	3.14683e+07	2.28298e+07	3.07118e+07	2.59647e+07	2.13579e+07	2.69466e+07	3.04676e+07	2.57748e+07	2.04519e+07	2.85536e+07	2.79283e+07	3.25575e+07	2.97134e+07
P17555	S. cerevisiae	1	9.83382	23	1.63501e+07	9.55723e+06	5.10532e+06	9.01619e+06	8.62414e+06	6.23367e+06	1.12911e+07	1.14708e+07	1.20759e+07	3.2579e+06	3.96039e+06	5.81122e+06	7.81368e+06	6.27536e+06	3.70218e+07
P17649	S. cerevisiae	1	3.5035	5	0	1.77725e+06	0	0	0	0	0	0	0	0	0	0	0	2.49955e+07	0
P17695	S. cerevisiae	1	8.99563	7	3253940	3105770	2857215	2954200	8067171	3492516	3.27363e+06	1994604	3292999	3.20163e+06	1.05919e+07	3419486	5639127	2.4907e+06	3.95688e+06
P17709	S. cerevisiae	1	19.7798	11	6177649	2.03618e+06	2.35593e+06	2.08353e+06	3.61457e+06	1856445	1.61036e+07	3088745	2.86239e+06	1.70582e+07	1.99241e+06	3.74526e+06	2.60587e+07	1.40986e+06	4.31061e+06
P17891	S. cerevisiae	1	3.68734	7	1481428	0	2.15265e+06	1510746	946661	1237815	1636739	0	0	862071	275658	1.88083e+06	1.21157e+06	5.20924e+06	866261
P17898	S. cerevisiae	1	2.25001	3	294280	351025	349430	509281	314392	300269	269502	345771	348104	467547	368251	1240890	328966	551728	428760
P17967	S. cerevisiae	1	37.7823	32	2.24595e+07	1.84998e+07	3.23983e+07	2.79163e+07	2.31308e+07	1.46657e+07	2.21903e+07	1.69043e+07	2.79595e+07	2.65831e+07	2.39691e+07	3.08219e+07	3.77546e+07	2.07008e+07	3.78478e+07
P18238	S. cerevisiae	1	17.0421	3	310968	28745.2	0	0	0	0	0	64035.2	0	0	0	0	0	0	2613976
P18239	S. cerevisiae	1	41.9487	19	1.02342e+07	4691007	1095294	8.17174e+06	6316276	1302915	1.30663e+07	7002445	7.35223e+06	1.79327e+07	7.83554e+06	5.45561e+06	6.52161e+06	5401636	1.26308e+07
P18409	S. cerevisiae	1	11.1122	8	2465662	0	0	2753331	134471	0	0	422843	0	0	382836	515574	5.40829e+07	0	0
P18544	S. cerevisiae	1	3.51498	10	316570	1.35079e+06	913373	0	256987	3.29613e+06	28266.4	0	22405.4	57488.9	0	0	3676662	899717	0
P18562	S. cerevisiae	1	27.431	12	1.56531e+07	6.02102e+06	9014350	1.09079e+07	6.79635e+06	1.08571e+07	9.05156e+06	8.13884e+06	4908727	1.04417e+07	6.93184e+06	11335768	8355820	7.80238e+06	6594376
P18634	S. cerevisiae	1	6.69725	8	929914	0	1.34864e+06	331544	1.63763e+06	0	1373274	9651.07	1.5818e+06	0	363346	0	31856.7	0	0
P18759	S. cerevisiae	1	19.6346	17	2.54572e+06	2.6012e+06	1.91579e+06	372361	1.9658e+06	4.14289e+06	7.58425e+06	2.61593e+06	2.77415e+06	1.1407e+06	3.18082e+06	3.42332e+06	1.65671e+07	284670	0
P18899	S. cerevisiae	1	12.101	9	1.65008e+06	2.17166e+06	2.67306e+06	1.18942e+06	1.81874e+06	2.44691e+06	1.46294e+06	1.22421e+06	1.91808e+06	1.58829e+06	1.03459e+06	1.68252e+06	1.05272e+06	1481549	818004
P18900	S. cerevisiae	1	3.86771	11	8901645	2134071	1116720	0	897973	1.94372e+06	1948242	0	1520815	2067062	4.40532e+06	480092	12172886	6650680	946016
P18963	S. cerevisiae	1	3.66155	42	4.28761e+06	966320	5684778	5.165e+06	1.98786e+06	3874135	1.25428e+07	4.46326e+06	1.65631e+07	1.14724e+07	2.96195e+06	382764	1.79972e+07	1.32732e+06	8.03566e+06
P19097	S. cerevisiae	1	182.164	116	9.53744e+07	5.98588e+07	7.32522e+07	9.85245e+07	6.73738e+07	7.48827e+07	1.10248e+08	6.01307e+07	6.23722e+07	9.77936e+07	6.92636e+07	8.02926e+07	7.6401e+07	7.27021e+07	8.55329e+07
P19211	S. cerevisiae	1	3.37717	2	0	0	0	0	0	0	0	34322.1	0	0	0	0	1057848	0	0
P19358	S. cerevisiae	1	22.6703	6	0	359319	0	0	70230.1	0	970502	0	24147.3	1159122	0	616318	395665	538441	0
P19414	S. cerevisiae	1	35.0586	41	1.12134e+07	1.60408e+07	1.14444e+07	1.74819e+07	2.63537e+07	4.86173e+07	2.01853e+07	1.68753e+07	1.98658e+07	2.44625e+07	1.91553e+07	2.86797e+07	2.80448e+07	2.40784e+07	3.16921e+07
P19454	S. cerevisiae	1	3.71462	16	702645	656676	1.65103e+06	1.70021e+06	1.22357e+06	1.01195e+06	1.07334e+06	895832	1.3584e+06	2.45189e+06	695266	2.52443e+06	1.49576e+06	1.58094e+06	1257548
P19524	S. cerevisiae	1	14.7173	35	2.36364e+06	5.36969e+06	863406	3.26212e+06	1.10911e+07	2.77326e+06	5.61602e+06	9.2037e+06	1.57928e+06	946078	616457	1.33583e+06	3.34083e+07	1.46394e+06	3.46588e+06
P19657	S. cerevisiae	1	99.7632	5	0	0	0	372943	151650	1.26316e+06	778512	0	293404	1.93965e+06	815111	534880	2324831	2.81043e+06	11459994
P19735	S. cerevisiae	1	5.12995	14	2.59293e+06	2264049	839784	142249	157423	200903	111927	325215	1.60532e+06	696772	2930940	0	1.5908e+06	1019434	2.28356e+06
P19736	S. cerevisiae	1	9.66507	11	854420	0	202111	0	0	0	0	33363.2	0	0	4379486	12374810	277703	178455	0
P19812	S. cerevisiae	1	8.0788	24	2.50859e+07	826812	0	1.60153e+06	656277	0	12885.5	2.21173e+06	2.55715e+06	20351103	873808	2.31502e+06	6.58867e+06	3.31591e+06	0
P19880	S. cerevisiae	1	7.9191	12	1.68192e+06	0	0	1.04921e+06	0	0	512606	0	395069	1.72707e+06	1164480	594186	342971	0	134614
P19881	S. cerevisiae	1	3.72276	3	1.2695e+06	873102	955394	0	0	817994	1.25921e+06	1046412	921902	710618	175446	834973	1005386	1302637	0
P19882	S. cerevisiae	1	95.6753	57	1.18283e+08	1.0213e+08	7.9901e+07	1.09804e+08	8.30254e+07	9.43276e+07	1.0915e+08	8.57629e+07	1.1333e+08	1.0422e+08	1.12474e+08	1.1923e+08	1.11677e+08	1.12887e+08	1.16455e+08
P20048	S. cerevisiae	1	6.69725	8	56118.7	418620	0	1242884	9568.08	315748	0	0	0	1086577	31018.9	0	6.28465e+06	178055	0
P20049	S. cerevisiae	1	3.5035	7	635061	2353863	636596	1.12593e+06	2324111	1.74062e+06	204546	3.1767e+06	5839.43	0	739419	560400	0	44348.2	53659.5
P20051	S. cerevisiae	1	15.9402	19	5.96234e+06	7.18147e+06	4.01151e+06	1.44961e+07	7147100	6.12432e+06	6.57733e+06	4.55139e+06	4.48861e+06	1.41899e+07	5.54517e+06	1.03467e+07	1.36059e+07	2.79244e+06	4.66337e+06
P20081	S. cerevisiae	1	27.4258	12	27311187	1.50511e+07	1.79972e+07	34849033	24491596	2.51201e+07	41679573	3.92979e+07	6.0165e+07	43788958	36421551	4.12047e+07	43602370	1.81909e+07	4.48852e+07
P20107	S. cerevisiae	1	6.96651	3	289738	0	0	221152	0	0	286266	469430	586017	563439	0	2.30699e+07	786007	64838.9	1148508
P20134	S. cerevisiae	1	9.46877	5	234633	0	0	235055	0	0	3.0096e+06	1634180	1728513	5341.98	0	0	0	865101	1208882
P20424	S. cerevisiae	1	7.80714	17	1.686e+06	1.27564e+06	1021388	283031	1.53519e+06	2.16691e+06	1.09072e+06	1.41556e+06	917077	1.05892e+06	63871.6	1.135e+07	0	432576	1.53961e+06
P20434	S. cerevisiae	1	3.63199	7	454451	434038	300003	2.39463e+06	219490	295079	240574	355354	2.08393e+06	1.54561e+06	441978	3.14458e+06	3.15272e+06	790614	955781
P20436	S. cerevisiae	1	5.77773	8	735106	413962	3.12272e+06	1.50633e+06	998351	3.34853e+06	1.94009e+06	3.12677e+06	1.7623e+06	2.32381e+06	1074283	1.67857e+06	1014938	1117267	1.06775e+06
P20447	S. cerevisiae	1	2.9732	14	2.24933e+06	5.76233e+07	5.16893e+07	3233836	5.25105e+07	49585019	807276	5.74883e+07	5.13757e+07	1.30866e+06	5.27937e+07	4.55272e+07	1.21498e+06	2.87722e+06	2.56772e+06
P20448	S. cerevisiae	1	3.53891	17	1.44367e+06	1.31692e+06	288485	828634	3.24966e+06	8.83956e+06	484782	341364	2.506e+06	239963	8.58095e+06	335321	0	3.7084e+06	0
P20449	S. cerevisiae	1	43.6718	22	6.32083e+06	2.6679e+07	2.58076e+07	6.75613e+06	2.74599e+07	2.94243e+07	8.29261e+06	5.22876e+07	3.097e+07	8.01565e+06	30362214	3.0683e+07	2.69243e+07	3.37322e+07	3.35239e+07
P20457	S. cerevisiae	1	6.39622	12	11271551	1.61908e+06	7.00456e+06	3795583	1.30147e+06	1512696	1531063	933149	397968	7.08655e+06	0	9079.12	11081487	0	1.56995e+06
P20459	S. cerevisiae	1	15.1063	14	1.89025e+06	4.14044e+06	286348	6973819	2.30019e+06	712846	3.64762e+06	2.51561e+06	3.50475e+06	3.28599e+06	6.68831e+06	5.15062e+06	2.12889e+06	3.58633e+06	1.52228e+07
P20484	S. cerevisiae	1	10.2603	9	4.64366e+06	990117	0	196014	0	558300	10037.2	322069	0	573552	0	0	84675.7	4.78107e+06	2.78366e+06
P20485	S. cerevisiae	1	3.57246	13	0	1131044	18626	0	3.33265e+06	118548	1.49254e+07	0	1.1468e+06	4660247	7.49809e+06	3.59093e+06	7447202	1.66178e+06	2.24912e+06
P20606	S. cerevisiae	1	3.76333	7	3.57282e+06	1124712	1.11594e+06	2.02638e+06	1.45926e+06	2.10849e+06	1.09529e+07	1.30038e+06	1.76706e+06	9.74627e+06	2.06285e+06	1.96939e+06	6877895	4737963	3692225
P20676	S. cerevisiae	1	12.9491	14	3.05832e+07	1675504	3.37427e+07	3.27909e+06	1455607	2.60475e+06	2.40144e+07	1.27488e+07	4.26964e+06	4.9129e+06	4.53999e+07	3.10659e+06	708471	55122487	6.7019e+07
P20795	S. cerevisiae	1	5.14844	7	1299369	0	0	1127097	1055179	0	0	151786	1.57452e+07	953887	1263200	242034	13937.6	25265.6	0
P20840	S. cerevisiae	1	3.493	2	24705.3	0	0	0	0	225432	0	501832	0	0	0	0	0	32839.7	0
P20967	S. cerevisiae	1	14.6286	22	3.23959e+06	1.38712e+06	2.1686e+06	2.1493e+06	453986	1.66571e+06	4.95705e+06	2791478	434650	2477669	1.31062e+07	952823	2.42445e+06	2.19899e+07	1.45713e+06
P21242	S. cerevisiae	1	3.52306	6	1649808	476830	0	0	0	627043	0	0	1.26603e+06	1010730	0	357065	0	0	4.26534e+06
P21243	S. cerevisiae	1	39.0279	16	3.20857e+06	2.55104e+06	5.15846e+06	1.3281e+07	5.77432e+06	5.58866e+06	6.11746e+06	3.35612e+06	2.50501e+06	3.74527e+06	2.48501e+06	3.53033e+06	4.53698e+06	1267825	4.48975e+06
P21264	S. cerevisiae	1	7.18252	11	1.81823e+06	1.26471e+06	766845	1.60102e+06	2.27459e+06	639277	1.1506e+06	0	915810	9.80547e+06	838804	2.79278e+06	17815.7	44350.6	0
P21268	S. cerevisiae	1	3.99165	18	8.22703e+06	2.69442e+06	1.18216e+06	780107	3.9198e+06	2792834	1.85321e+06	715175	0	79970.7	241330	0	1.43492e+07	61000.1	762866
P21269	S. cerevisiae	1	7.20058	10	30886.1	762562	684342	11873.3	711914	0	877260	722979	541820	914040	791199	1.72491e+06	0	0	922176
P21304	S. cerevisiae	1	21.6132	13	1.54083e+07	3.1566e+06	4.62071e+06	2474027	1.08736e+06	3.27456e+06	1.21565e+07	650137	5.08958e+06	990111	1.86173e+06	1.19452e+06	1.922e+06	1.34983e+06	2.50527e+06
P21306	S. cerevisiae	1	7.40301	3	541120	660343	1.33581e+06	0	588033	1.45244e+06	564960	0	1.41318e+06	0	698951	1.16732e+06	1.33888e+06	2.21505e+06	631420
P21373	S. cerevisiae	1	4.46877	14	1.5083e+06	857095	2.30709e+06	2.04545e+06	0	212874	4.07497e+06	3218351	348529	0	196516	2267939	2.96208e+06	2.03128e+06	20210.2
P21524	S. cerevisiae	1	35.0617	21	1.77512e+07	8.15403e+06	6.56649e+06	7.77627e+06	5.97808e+06	6.53461e+06	5.32201e+06	4.70822e+06	1.0127e+07	7.0747e+06	6.01338e+06	7.71948e+06	1.33308e+07	9.5003e+06	1.39964e+07
P21538	S. cerevisiae	1	3.51208	17	960937	15362090	188176	430790	996635	309766	1.90074e+06	180109	0	464925	0	44903.3	1.17874e+06	821203	6896621
P21576	S. cerevisiae	1	29.7666	28	6.47586e+07	8.49429e+06	7.48497e+06	1.60366e+07	1.0709e+07	9.47945e+06	7.75992e+06	1.01698e+07	9.19306e+06	7.41233e+06	1.03774e+07	9.13343e+06	2.80641e+07	1.44141e+07	8.63575e+06
P21672	S. cerevisiae	1	7.07804	6	118198	28073.3	0	9482.35	0	0	1287537	0	0	1023295	389637	0	828970	0	0
P21734	S. cerevisiae	1	4.59142	7	1.57551e+06	795640	1.25799e+06	694368	570833	1.20001e+06	326078	835831	1.22601e+06	884888	843781	816502	1.04891e+06	2.38712e+06	1.38497e+06
P21826/P30952	S. cerevisiae	2	12.8381	16	5020649	16714.1	859324	2890412	1.40908e+06	1.37866e+06	2191577	3685775	2.5495e+06	1.22408e+06	1460886	1.4558e+06	4.29389e+07	3.83528e+06	8.35781e+06
P21827	S. cerevisiae	1	3.89302	15	1.30639e+06	3374351	2.59081e+06	1.54916e+06	1.587e+06	866598	1.46277e+06	1.17695e+06	2.77012e+06	685862	1.13171e+06	1.08244e+06	1.19669e+06	688975	766177
P21954	S. cerevisiae	1	40.5273	16	5.0602e+06	8.6394e+06	1.04138e+07	9.63676e+06	3.88563e+06	5966974	2.88745e+06	8.93783e+06	1.1617e+07	7945091	8.81717e+06	8.27305e+06	1.0056e+07	9.45637e+06	1.10934e+07
P21957	S. cerevisiae	1	11.4878	9	2.469e+06	1741776	1288277	1759163	0	1627862	1.04231e+06	1.39788e+06	0	405562	202055	1230387	1.04411e+06	1.5111e+06	4.45042e+06
P21965	S. cerevisiae	1	20.4842	11	3.3801e+06	970596	1.92446e+06	2.52499e+06	976379	2.19896e+06	1.54237e+06	2.38759e+06	3.09059e+06	2.84436e+06	2.28117e+06	1.52394e+06	0	985001	972834
P22035	S. cerevisiae	1	3.51864	8	26312	25515.1	0	0	0	289218	771218	0	2697031	2503630	5.30978e+06	88317.7	63718.6	0	0
P22134	S. cerevisiae	1	3.55696	6	365667	0	0	1288172	0	0	1254285	1870861	65505.2	0	0	0	121958	0	0
P22137	S. cerevisiae	1	37.1739	53	3.1167e+07	1.08932e+07	8.98753e+06	3.22396e+07	7.34991e+06	1.61192e+07	8.50263e+06	1.08063e+07	1.04637e+07	1.15672e+07	4.55983e+06	7.02108e+06	1.68281e+07	8.06923e+06	8.94756e+06
P22138	S. cerevisiae	1	17.2298	36	9.96398e+07	1.01986e+07	6.56628e+06	4.14673e+07	1.07239e+07	3.47546e+06	3.67604e+06	5.37783e+06	1.5973e+07	4.06478e+06	1.23042e+07	3.94603e+06	2.54362e+07	8.19303e+06	4378042
P22146	S. cerevisiae	1	34.55	17	2.78139e+07	2.4691e+07	31187183	2.06146e+07	2.03571e+07	2.34204e+07	2.37655e+07	1.97834e+07	2.28482e+07	1.97101e+07	2.16849e+07	2.33201e+07	2.0313e+07	2.57109e+07	24868095
P22147	S. cerevisiae	1	35.9906	45	8.75054e+06	4.92952e+06	1.2026e+06	6.23219e+06	8.17202e+06	4.26843e+06	5.28105e+06	7.65951e+06	5.96423e+06	6.62724e+06	6.99404e+06	2.11856e+07	7.841e+06	1.07093e+07	11907938
P22149	S. cerevisiae	1	3.58939	12	72929.9	8.72251e+06	697642	4968090	10241500	160588	0	26415.1	0	0	1.04911e+07	3242661	1.66103e+06	0	0
P22202	S. cerevisiae	1	25.6741	8	2764148	0	3.48425e+06	15102.6	336164	0	4211339	0	427280	252411	0	285024	0	862004	503066
P22203	S. cerevisiae	1	32.9503	28	2.26742e+07	1.62081e+07	3.2592e+07	4.58387e+07	2.26213e+07	30570008	2.39243e+07	1.16436e+08	4.43487e+07	3.03392e+07	1.87086e+07	23376808	1.66746e+07	16918109	2.84199e+07
P22215	S. cerevisiae	1	12.762	9	949694	486462	815462	0	462057	0	10258.4	0	0	98124.3	1.18974e+06	15383.5	0	2445023	244696
P22217	S. cerevisiae	1	33.0987	8	1.68882e+07	1.7417e+07	19679867	2.32548e+07	1.89795e+07	1.9172e+07	1.67963e+07	20192680	1.98924e+07	16599294	2.17629e+07	1.92275e+07	12719410	1.10445e+07	2.01315e+07
P22276	S. cerevisiae	1	15.3129	17	0	755336	0	213037	410231	0	5481107	1.99696e+07	266263	311488	883278	958714	3.95421e+06	119046	4.01405e+06
P22336	S. cerevisiae	1	4.48141	14	2.62241e+06	824173	1513978	598008	1.58275e+06	2.58636e+06	638047	870990	2.09021e+06	656129	572431	7.17117e+06	0	304735	602693
P22515	S. cerevisiae	1	36.0676	42	1.8348e+07	1.87045e+07	1.16938e+07	2.09207e+07	1.28255e+07	1.02387e+07	2.15404e+07	1.3802e+07	2.30836e+07	1.95804e+07	1.40717e+07	2.47979e+07	2.0069e+07	2.01965e+07	1.37078e+08
P22516	S. cerevisiae	1	3.51281	14	204013	488644	1.42855e+06	172819	0	1.53023e+06	241433	1.99663e+06	369708	14087.7	793069	1355402	1.27507e+06	28481.1	2.92084e+06
P22579	S. cerevisiae	1	9.95398	21	2.27929e+06	1.30541e+06	0	76348.1	2.90772e+06	1.3304e+07	213850	1155911	1.085e+06	711189	1121214	0	1.69269e+07	1.06454e+07	2.21698e+06
P22696	S. cerevisiae	1	3.56832	11	294184	980794	2.2226e+06	2.00887e+06	1.0177e+06	1.545e+06	164536	1.40363e+06	856914	0	5682001	8.79842e+06	1464090	2592492	3.62392e+06
P22768	S. cerevisiae	1	16.1494	18	3.79604e+06	6.58933e+06	2.61176e+06	7.10147e+06	3.05646e+06	4.94915e+06	2.28755e+06	2542687	1.08105e+07	4.94173e+06	3496106	433090	3.51815e+06	1.12832e+07	3.99203e+06
P22803	S. cerevisiae	1	18.6177	4	1.85136e+07	2.37986e+07	2.38581e+07	2.11899e+07	22887174	1.94687e+07	2.19099e+07	25147605	2.41228e+07	16034218	2.73075e+07	1.6595e+07	2.23693e+07	3.07406e+07	2.70319e+07
P22943	S. cerevisiae	1	14.9471	8	5.77211e+06	2.76988e+06	3.10479e+06	3.8441e+06	4.04608e+06	4.15084e+06	4.65313e+06	2.88264e+06	4.38123e+06	5.75794e+06	3.851e+06	4.50225e+06	2.76846e+06	6.04122e+06	6.40516e+06
P23179	S. cerevisiae	1	7.46877	7	4814599	1058227	2472886	1474557	0	0	0	117969	0	0	0	0	8.89522e+06	237438	0
P23201	S. cerevisiae	1	3.59811	32	1.85385e+06	2.53021e+07	165894	1.64591e+07	1.68894e+07	1.93056e+06	2912852	18769997	1.73834e+07	2.45781e+07	3.27862e+07	2.14114e+07	1.65366e+07	1.55431e+07	757737
P23248	S. cerevisiae	1	38.5491	10	3.26743e+07	2.78855e+07	2.86247e+07	17495656	20185690	3.80673e+07	27423949	34052841	31175655	2.37191e+07	67791707	4.44426e+07	48436111	3.26996e+07	23828413
P23254	S. cerevisiae	1	54.9135	40	6.74949e+07	4.86212e+07	5.21774e+07	4.25173e+07	4.66329e+07	1.15049e+08	6.80194e+07	5.92157e+07	6.31473e+07	7.89472e+07	8.91222e+07	1.17478e+08	6.97771e+07	1.07383e+08	1.02305e+08
P23255	S. cerevisiae	1	10.824	18	11053175	3.90699e+06	1.43592e+06	9.95777e+06	16287.2	5.24462e+06	8.22617e+06	3.46876e+06	4.92953e+06	1.31924e+06	3.66323e+06	3.92576e+06	13033821	328022	8838340
P23291/P23292	S. cerevisiae	2	7.16578	15	1.22996e+06	856663	1.69392e+06	553067	1.37701e+06	443150	0	495747	1.05866e+06	0	1.2891e+06	461721	139148	739231	517911
P23301	S. cerevisiae	1	25.043	6	5.74154e+07	45561469	4.04159e+07	4.65977e+07	36053296	4.43461e+07	4.2894e+07	6.23773e+07	5.13958e+07	5.73986e+07	3.25884e+07	5.91722e+07	51069068	6.02903e+07	40614101
P23542	S. cerevisiae	1	56.111	22	1.612e+07	1.22689e+07	1.50312e+07	1.79744e+07	1.75765e+07	2.55925e+07	1.88647e+07	1.84417e+07	1.63329e+07	1.74704e+07	2.6926e+07	2.21835e+07	1.94302e+07	1.66692e+07	1.68674e+07
P23585	S. cerevisiae	1	24.2247	8	5.08944e+06	6.64665e+06	8.42803e+06	3.38278e+06	3.68498e+06	4.77254e+06	3.7273e+06	3.79808e+06	5.91428e+06	8.3191e+06	4.55915e+06	4.83927e+06	6.57811e+06	5.75367e+06	7.55369e+06
P23615	S. cerevisiae	1	12.5346	30	2.16095e+06	139248	860253	526322	0	4.41978e+06	9.55967e+06	610444	2.25773e+06	2.22373e+06	1.21246e+06	859193	1.13852e+06	2.61127e+06	1.35654e+07
P23638	S. cerevisiae	1	19.4156	13	3.04126e+06	391211	2.16469e+06	3.05353e+06	2.14945e+06	3.27111e+06	4.00658e+06	353795	3.3292e+06	2.204e+06	1.51354e+06	4.14588e+06	3.00577e+06	1.58807e+06	1065205
P23639	S. cerevisiae	1	22.4947	8	3.65184e+06	3.68326e+06	1299178	3.03369e+06	4.59908e+06	6.01038e+06	2.01173e+06	3929428	2049657	2.35966e+06	3.17937e+06	2.28115e+06	647808	4439147	1.8699e+06
P23641	S. cerevisiae	1	19.6346	11	5.23388e+06	1.5051e+07	1.16272e+07	7.92045e+06	1.44211e+07	1.56275e+07	7.31024e+06	1.92081e+07	1.71851e+07	8.88093e+06	2.1013e+07	1.84939e+07	1.22839e+07	2.93449e+07	23720042
P23644	S. cerevisiae	1	7.35077	8	921660	985218	3.79853e+07	786415	851714	939231	814937	1177458	1020436	2127798	1.07648e+06	989059	17903432	1.71944e+06	1611987
P23724	S. cerevisiae	1	9.92477	7	696148	2.92178e+06	844793	2.3818e+06	681444	1.09394e+06	4.29644e+06	2.09933e+06	1.13224e+06	4.38847e+06	903469	820444	4.74078e+06	2.05216e+06	1.47947e+06
P23797	S. cerevisiae	1	3.53129	4	39569.3	0	0	44288.5	138842	0	0	0	0	106256	0	0	0	0	0
P24000	S. cerevisiae	1	29.7621	4	2.04676e+06	3636213	7966020	6150460	6465377	9270773	7.62978e+06	541822	5143244	1.0771e+07	3815000	11638399	2.66258e+07	7682121	11465400
P24276	S. cerevisiae	1	7.07486	18	6.62239e+06	1723540	3361508	1.16918e+06	1.78232e+06	2.18694e+06	1.46963e+06	6.60147e+06	4.38368e+06	1.26452e+06	8.5603e+06	1.16134e+06	2.16757e+07	794960	1.35579e+06
P24279	S. cerevisiae	1	13.5427	20	454875	692867	686018	366786	295978	6091.89	5.85009e+06	977418	416986	2.57424e+07	323791	1.51452e+06	3.07796e+07	0	1.36768e+07
P24280	S. cerevisiae	1	42.2877	15	1.15438e+07	8.04506e+06	6.85782e+06	6.58408e+06	6.57744e+06	6.00191e+06	4.75505e+06	5589243	7.75726e+06	9.6334e+06	1.05998e+07	8.97688e+06	3.57332e+06	4.75447e+06	1.21697e+07
P24783	S. cerevisiae	1	61.6844	43	1.83972e+07	1.69813e+07	8.38171e+06	1.61753e+07	1.74689e+07	1.11809e+07	2.14455e+07	1.20951e+07	8.73023e+06	2.06977e+07	1.19818e+07	2.1723e+07	1.62747e+07	1.19403e+07	1.84329e+07
P24784	S. cerevisiae	1	24.5629	8	3433436	2614283	0	2336625	1466415	3213619	1.16137e+06	67011.8	0	10213800	133860	1488083	2.44943e+07	2039490	9.94611e+06
P25039	S. cerevisiae	1	3.60076	19	11097739	391299	1.42793e+06	56419232	2.16156e+07	1.58494e+06	0	348627	1.36899e+06	3.66264e+06	3186232	1802672	214901	1.85906e+06	52551792
P25040	S. cerevisiae	1	3.48818	5	310731	0	0	0	487482	0	0	0	0	0	0	0	868430	331908	273952
P25043	S. cerevisiae	1	5.40564	5	872669	0	0	0	283464	0	0	0	690695	1110342	0	0	4956314	9216060	0
P25087	S. cerevisiae	1	36.0465	23	1.91891e+07	2.01634e+07	2.10518e+07	1.65881e+07	1.58831e+07	1.72997e+07	1.73882e+07	1.8593e+07	1.89246e+07	2.06275e+07	1.36459e+07	1.96597e+07	3.12462e+07	2.14838e+07	2.83499e+07
P25293	S. cerevisiae	1	13.7272	7	5.89046e+06	4.39432e+06	5.46627e+06	1.26684e+06	3.75069e+06	4.26971e+06	1.78525e+06	2.26626e+06	2.56015e+06	2.66853e+06	5.86306e+06	3.3618e+06	2352902	5.35376e+06	6.54373e+06
P25294	S. cerevisiae	1	26.8337	15	5.52749e+07	7.93681e+06	9.40396e+06	3.29343e+07	5.37721e+06	2.311e+07	4.31968e+07	1.39169e+07	1.55526e+07	4.19738e+07	2.91462e+07	3.69119e+07	5.32034e+07	2.06845e+07	5.78498e+07
P25296	S. cerevisiae	1	9.47557	5	954210	1.54241e+06	1.12014e+06	445081	843944	1.1246e+06	696220	951835	1.64658e+06	1.13117e+06	475312	753429	1.07708e+06	757061	1.234e+06
P25297	S. cerevisiae	1	3.53205	5	0	155298	400118	0	0	0	0	0	978295	0	0	389386	455770	711892	1867169
P25302	S. cerevisiae	1	5.30604	17	950462	0	1.09668e+06	721468	27112.5	1.05961e+07	2.21076e+06	0	2.31529e+06	2.64604e+06	2.38749e+07	4417701	9.68196e+06	5165607	7.35577e+06
P25333	S. cerevisiae	1	7.13923	9	1488678	1.01146e+07	0	0	560487	2322222	0	0	7462451	240453	847438	12328.2	0	0	6.67061e+07
P25339	S. cerevisiae	1	2.69725	9	2.02155e+06	17672.5	1.06907e+06	9972184	0	0	1.1633e+06	16773330	999669	1.08904e+06	0	0	2494777	0	0
P25340	S. cerevisiae	1	9.15399	7	2.24626e+06	0	1364679	1.88756e+06	0	1535095	2.14784e+06	0	0	3.17687e+06	9.13775e+06	2177060	0	112877	1028424
P25341	S. cerevisiae	1	7.82075	12	1.462e+06	0	0	146616	0	126445	610980	153375	1.6401e+06	232426	0	0	152586	0	0
P25342	S. cerevisiae	1	2.00383	14	1.75735e+06	1.73897e+06	1.90102e+06	420796	1.09478e+06	1.76023e+06	674492	2.70216e+06	3.65437e+06	29408062	2.73166e+06	1813284	4.03181e+06	3.60296e+06	2.5241e+06
P25343	S. cerevisiae	1	7.50513	11	0	1.67938e+06	788182	333877	1.61772e+06	1.02608e+06	444321	601973	2.65292e+07	0	1.00978e+06	2.15274e+07	1976639	24215040	3117658
P25349	S. cerevisiae	1	11.6732	11	1.07021e+06	4.99571e+06	8.00139e+06	40889849	3.36887e+06	9.30712e+06	7.10155e+06	8.90194e+06	1.20596e+07	3.8372e+06	9.77021e+06	7.67275e+06	2.3355e+06	1.0441e+07	7077281
P25356	S. cerevisiae	1	3.47605	30	3.15767e+06	3.1917e+07	2.80948e+06	2.95415e+06	7.55707e+06	3.25759e+06	1.18915e+06	2.04562e+06	8.66045e+06	7.60778e+06	4.17655e+06	1.92175e+06	2.02188e+06	5.17341e+06	2975238
P25367	S. cerevisiae	1	6.0991	6	993050	373897	688208	227344	946171	730236	1.01288e+06	364622	369093	1.35464e+06	378990	778069	1.01914e+06	2.25904e+06	1.65669e+06
P25370	S. cerevisiae	1	9.25489	11	2.80024e+06	70964	0	0	0	0	35087.4	0	299887	790157	0	548046	3184579	7.88355e+06	3.06166e+06
P25371	S. cerevisiae	1	7.06713	7	342982	0	0	0	0	629043	3.51614e+06	0	0	0	0	141414	25376.1	1942948	556621
P25372	S. cerevisiae	1	4.97158	6	0	371228	0	93323.5	42404.7	0	802110	266973	0	321309	164149	0	196917	0	2072745
P25375	S. cerevisiae	1	16.0456	16	3.25481e+06	1.64855e+06	1.44987e+06	2.06131e+06	1.58705e+06	1.34973e+06	1.27566e+06	3.366e+06	1.5324e+06	2.66762e+06	3.55114e+06	1.27556e+06	651055	1.50135e+06	1.10458e+06
P25379	S. cerevisiae	1	8.84716	5	2.68145e+06	1.5037e+06	1.09736e+06	649475	2.51119e+06	835606	604146	2.05049e+06	1.10859e+06	1.14021e+06	1.90711e+06	989418	1793065	0	0
P25381	S. cerevisiae	1	14.2549	5	377009	0	0	0	508868	97642328	0	716754	9.54768e+07	0	318758	103147000	0	8.83425e+07	0
P25382	S. cerevisiae	1	8.15013	9	532933	225762	1.40249e+06	675289	1.74836e+06	662860	504951	3.12782e+06	7.4106e+07	462824	169453	4.24153e+06	103943	26056.6	0
P25441	S. cerevisiae	1	3.58509	17	4241276	5.00875e+06	1184728	60672.3	1.94934e+06	1.01377e+06	1.50238e+06	1.35283e+06	30840773	3.09406e+06	2626659	38898772	0	1.84492e+06	2.79623e+07
P25443	S. cerevisiae	1	39.6144	30	1.36607e+08	1.2081e+08	1.5039e+08	1.77368e+08	1.14056e+08	1.4489e+08	1.76841e+08	9.37554e+07	7.35472e+07	1.94263e+08	1.33853e+08	1.89346e+08	1.83917e+08	9.55957e+07	2.47828e+08
P25491	S. cerevisiae	1	36.106	21	2.66358e+07	1.99652e+07	1.89014e+07	2.84693e+07	3.68945e+07	3.38016e+07	4.33913e+07	2.69098e+07	3.36326e+07	5.75375e+07	26300553	34263317	1.06058e+08	1.71304e+07	1.90427e+07
P25555	S. cerevisiae	1	7.40173	16	2175843	0	21165.8	6.09352e+06	0	0	2.70845e+06	261170	0	721083	1.05936e+06	8.54633e+06	2.4524e+06	1.08215e+06	499399
P25560	S. cerevisiae	1	2.18458	6	502145	0	588150	210509	0	0	889583	671745	384778	0	232583	0	0	484143	0
P25567	S. cerevisiae	1	29.3253	20	5.96101e+06	9.30616e+06	8.24877e+06	5.61983e+06	7.43465e+06	3.71972e+06	1.85975e+07	4.0288e+06	4.33604e+06	1.02978e+07	9.19881e+06	1.46025e+07	7.42656e+06	1.45352e+07	2.66293e+07
P25569	S. cerevisiae	1	13.4688	6	6111473	0	0	1665643	8558006	0	4442761	0	539651	0	552708	0	926503	263209	0
P25580	S. cerevisiae	1	10.6316	8	32099.5	27528.9	0	1489001	1.36757e+06	0	0	19016.2	0	3834713	0	0	0	0	1564646
P25582	S. cerevisiae	1	5.74731	15	851890	437588	665227	318883	425046	1.34359e+06	4.21153e+06	931610	1.66626e+07	1.77459e+06	1.24954e+06	672552	710664	2.35966e+06	1.64321e+07
P25583	S. cerevisiae	1	3.5328	4	924223	0	0	0	0	0	0	0	0	0	1472653	434167	661497	0	0
P25594	S. cerevisiae	1	3.66874	3	101916	0	0	0	8690.14	0	0	0	0	0	7387.76	638349	33113.6	0	1313848
P25605	S. cerevisiae	1	11.2922	13	6692687	1.8158e+06	3.79734e+06	7.31066e+06	4.12337e+06	6.51045e+06	7.74506e+06	5.98961e+06	5.51011e+06	7718613	7.05233e+06	5.35397e+06	8402982	4.03375e+06	4043166
P25612	S. cerevisiae	1	7.115	5	0	1501490	1.34179e+06	0	0	0	0	15721.7	810275	0	0	40716.4	0	1729158	1594010
P25618	S. cerevisiae	1	4.37179	6	0	0	3702496	0	0	7.65739e+06	1054756	60887980	0	1243726	2422735	3617126	0	7297496	0
P25626	S. cerevisiae	1	4.27211	7	152682	26885.6	1113702	1.04065e+06	0	0	230502	0	0	2209826	0	378097	0	635852	24956.9
P25627	S. cerevisiae	1	3.7055	2	0	0	31550.5	0	0	26458	0	303915	17666.2	308992	1.37391e+06	1.30693e+07	607224	0	0
P25642	S. cerevisiae	1	3.49024	6	185218	0	0	346875	520549	654283	594751	1116555	101892	386227	0	0	290359	0	733639
P25644	S. cerevisiae	1	6.23376	9	6.13171e+06	336735	6.44362e+06	1112797	0	0	917424	1.11116e+06	4070918	1.82113e+06	0	2.87771e+06	387585	30697	2040711
P25648	S. cerevisiae	1	12.0247	15	44547825	2939029	1.65861e+06	232287	1384018	0	221187	358645	4878819	133291	5.22786e+06	4.77411e+06	90100.4	7442.94	7.20536e+06
P25654	S. cerevisiae	1	3.54823	4	3.78326e+06	857275	0	0	372911	44505.2	875498	356305	0	4269962	0	549918	14472840	433658	2.3618e+06
P25655	S. cerevisiae	1	3.6803	22	4.63922e+07	4.33224e+06	6.69003e+06	4.24301e+06	283659	5.6166e+06	1.20777e+07	260370	1.19754e+06	1.79597e+06	4.74582e+06	5.29701e+06	4.59925e+07	318197	6.43782e+06
P25656	S. cerevisiae	1	3.52903	6	0	0	0	433979	0	4995526	0	0	1.46394e+06	208294	738448	0	0	3253023	2936302
P25694	S. cerevisiae	1	70.2026	44	3.92461e+07	4.97905e+07	4.45816e+07	4.10665e+07	4.57644e+07	4.5824e+07	4.48824e+07	4.15333e+07	3.52859e+07	4.84853e+07	3.14871e+07	3.27172e+07	2.30759e+07	3.89167e+07	4.92737e+07
P25719	S. cerevisiae	1	32.6248	10	5.89896e+06	406805	2.93305e+07	6.66636e+06	1.97241e+07	3.59618e+06	5297005	2.74326e+06	2.58861e+06	7.1267e+06	4.04934e+06	6.89211e+06	6.39995e+06	3.03748e+06	1.15249e+07
P25847	S. cerevisiae	1	3.61062	18	1.10046e+06	5.68006e+06	16071.9	1.56059e+06	0	2.28223e+07	1.22759e+06	4311105	646784	1.65731e+06	5.33248e+06	735869	5733872	8.24723e+06	1.79174e+06
P26263	S. cerevisiae	1	36.6175	6	49228.9	0	0	0	0	118433	66341.5	0	0	4.44541e+06	0	1.53378e+06	1219865	0	0
P26309	S. cerevisiae	1	13.1271	9	1861748	659739	1284085	1.50174e+06	0	0	0	0	0	447741	0	2754832	4418076	0	0
P26321	S. cerevisiae	1	27.5088	23	8.35223e+07	1.06523e+08	1.20404e+08	99454514	1.15159e+08	1.18791e+08	9.98231e+07	9.66875e+07	1.18786e+08	1.17586e+08	1.17421e+08	1.3892e+08	1.2238e+08	1.02386e+08	1.38427e+08
P26637	S. cerevisiae	1	53.1361	52	2.56542e+07	3.68179e+07	3.70631e+07	3.71978e+07	3.89876e+07	4.0038e+07	3.47427e+07	3.07347e+07	3.37806e+07	3.26687e+07	4.72901e+07	3.83714e+07	7.30195e+07	4.27698e+07	4.59118e+07
P26754	S. cerevisiae	1	10.1752	5	1.41919e+06	214450	0	1.05247e+06	1.5272e+06	0	965178	0	22523.9	1.09293e+06	294359	0	0	0	0
P26755	S. cerevisiae	1	8.19468	5	123179	623725	3.99315e+06	366882	719604	1264191	458490	5.11612e+06	1.36596e+06	2.28851e+06	800485	791042	553848	1091132	1.04975e+06
P26783	S. cerevisiae	1	45.1748	22	9.23803e+07	6.30877e+07	3.61636e+07	6.79406e+07	8.78531e+07	4.77491e+07	8.63777e+07	4.69509e+07	3.23637e+07	1.18653e+08	1.03315e+08	9.91637e+07	9.30235e+07	9.09565e+07	1.24083e+08
P26784	S. cerevisiae	1	76.2546	12	3.75987e+07	5.86323e+07	3.24024e+07	3.18975e+07	2.8303e+07	7.4152e+07	3.11505e+07	6.16656e+07	3.58901e+07	4.05683e+07	3.70489e+07	5.31332e+07	6.46098e+07	4.31801e+07	41118571
P26785	S. cerevisiae	1	32.0719	20	6.72182e+07	5.68581e+07	8.3206e+07	9.04433e+07	7.61561e+07	7.77454e+07	6.48575e+07	7.08736e+07	7.88576e+07	7.13986e+07	8.38777e+07	1.06618e+08	7.89197e+07	8.61762e+07	9.45097e+07
P26786	S. cerevisiae	1	38.8979	8	6.60738e+07	4.91206e+07	5.09873e+07	5.94288e+07	4.72201e+07	5.21789e+07	7.32241e+07	5.67481e+07	56563820	3.00349e+07	4.13325e+07	6.96417e+07	70634621	8.15555e+07	9.37226e+07
P26793	S. cerevisiae	1	3.42633	5	2164268	260604	0	2663065	220967	193806	198402	318271	202220	182486	284274	0	1.23027e+07	0	1465542
P27351	S. cerevisiae	1	9.18794	10	1.02276e+06	642834	0	1.3238e+06	0	974880	461967	627193	399476	0	430072	687594	0	0	343504
P27476	S. cerevisiae	1	48.6739	26	3.19462e+07	2.08173e+07	1.35771e+07	2.92506e+07	1.93544e+07	1.46354e+07	3.63068e+07	2.50317e+07	3.14645e+07	3.10668e+07	2.13951e+07	1.8256e+07	2.34421e+07	1.93673e+07	2.02501e+07
P27614	S. cerevisiae	1	6.97329	10	5.27276e+06	2727542	2429192	3.25848e+06	446472	4.31499e+06	2.26696e+06	1.46903e+06	649550	0	4.07798e+06	4.6867e+06	427708	793017	5.90851e+06
P27616	S. cerevisiae	1	20.1644	15	3.29821e+06	1.72831e+06	2.62376e+06	871581	2.51285e+06	2.52416e+06	1.91674e+06	1.9058e+06	3.23519e+06	3.56185e+06	2.4661e+06	5.039e+06	3.69091e+06	6.0117e+06	1.84404e+06
P27636	S. cerevisiae	1	3.55696	11	161497	1.01847e+06	1.28936e+06	0	995433	1.20634e+06	1362371	1.04578e+06	1411402	1.66454e+06	1.53751e+06	3.14916e+06	575395	1.36501e+06	3.89889e+06
P27692	S. cerevisiae	1	15.0897	31	4.94062e+06	2.47523e+06	3.9652e+06	6.79552e+06	2.81918e+06	4.76062e+06	3.0241e+06	2.85485e+06	1.87949e+07	1873347	2.98117e+06	6.74216e+06	4.84244e+06	6.27846e+06	4.01389e+07
P27697	S. cerevisiae	1	3.53054	11	4427736	833556	0	0	591101	0	4.56918e+06	900557	0	638957	1.3752e+06	0	1.2209e+07	1196880	0
P27705	S. cerevisiae	1	7.76198	6	30450.7	1873336	2871902	0	2907763	3.44857e+06	170670	2221795	3275635	1071995	2868315	5.77036e+06	35341.3	0	2.59274e+06
P27809	S. cerevisiae	1	19.1199	13	1.65642e+06	8429.64	1.65164e+07	4861149	3.13442e+06	3.44035e+06	1.39256e+06	1.05156e+06	1.56708e+06	5.55741e+06	1.1747e+06	1.7514e+06	1.3991e+06	691961	887094
P27810	S. cerevisiae	1	12.7689	11	1.10011e+06	2272000	1707101	1.0294e+06	8.40446e+06	2.85067e+06	1.11753e+06	2.13894e+06	2900015	5044044	2.35979e+06	7.94483e+06	611497	2092099	2.65603e+07
P28000	S. cerevisiae	1	13.6977	10	1.61799e+06	1337629	1.90931e+06	3.56287e+06	2.35539e+06	1.96484e+06	1.47737e+06	2.36293e+06	2.11598e+06	2.03895e+06	3.85444e+06	2074340	1.372e+06	4.44976e+06	1.86904e+06
P28007	S. cerevisiae	1	5.99793	12	6.07968e+06	1.09642e+06	2.20181e+06	6.36384e+06	1.12251e+06	1.04105e+06	2.15636e+06	1.62068e+06	1.90706e+06	1.09977e+07	2.24114e+06	3.72992e+06	6.24744e+06	3.86792e+06	4054366
P28240	S. cerevisiae	1	3.51136	10	0	11308840	0	81220.8	0	1.89635e+07	4.92642e+06	1.25243e+07	166561	0	1281621	0	27859490	38336.3	0
P28241	S. cerevisiae	1	23.241	16	5560796	3.59167e+06	1.09123e+06	6.64575e+06	677672	3.98915e+06	5013225	1.38832e+06	3.22023e+06	5.49839e+06	4.24965e+06	5.02507e+06	6.02039e+06	3308191	5.19159e+06
P28272	S. cerevisiae	1	18.8544	20	24222935	4.17071e+06	1.08534e+07	25460254	2.19695e+06	6.0395e+06	24238983	8.18753e+06	8.49512e+06	2.52237e+07	12590607	1.33207e+07	25147479	1.50708e+07	23646825
P28274	S. cerevisiae	1	34.2427	21	6.45772e+06	8.69055e+06	6812143	1.03363e+07	1.313e+07	1.16491e+07	9.76586e+06	1.11428e+07	1.04525e+07	8.33201e+06	4.75103e+06	8.84334e+06	4.24056e+06	7.28315e+06	5.32566e+06
P28319	S. cerevisiae	1	6.61236	7	2.51534e+06	7.70959e+06	7.31925e+06	2.75231e+06	8277182	9.74644e+06	6.09567e+06	8.01396e+06	6.65645e+06	2.55578e+06	8.1147e+06	6.75901e+06	7.85292e+06	9.73603e+06	9.20188e+06
P28321	S. cerevisiae	1	3.57831	7	0	8.14801e+06	0	185198	625397	209166	0	0	379786	1888836	0	0	0	0	0
P28495	S. cerevisiae	1	11.2568	6	1.33996e+06	2.46939e+06	5372264	102656	2844522	29805.1	1403751	7.55539e+07	0	7885281	0	832754	3844445	804693	2489864
P28496	S. cerevisiae	1	3.79403	2	510205	116685	656642	0	517743	643934	0	510776	603067	0	482307	606248	0	0	676467
P28584	S. cerevisiae	1	3.56568	11	35358350	1.49671e+06	1.11474e+06	0	2090546	3086723	0	1.98149e+06	901078	0	0	0	3.32891e+06	0	0
P28707	S. cerevisiae	1	13.2401	11	9.1541e+06	15981689	1.38213e+07	1.38502e+07	7.72678e+06	8639808	1.11557e+07	7.41626e+06	9807221	1.10644e+07	12315548	15751492	4386267	6269389	13344624
P28708	S. cerevisiae	1	3.58424	5	26042.2	1283200	0	0	43147	0	0	78427.3	0	11423.5	0	0	0	467447	0
P28737	S. cerevisiae	1	11.5102	7	1.0611e+06	484368	3.53024e+06	61329.8	373634	0	2.14666e+07	9011215	11929190	20393300	0	22740510	0	0	0
P28743	S. cerevisiae	1	10.2314	15	590389	2.29593e+06	36288.4	0	1.58242e+06	1124945	107368	382564	2.64094e+06	1.28897e+06	1.04091e+06	4676189	6663359	11556600	0
P28777	S. cerevisiae	1	57.8259	19	5.71263e+06	1.04719e+07	6.32355e+06	1.16396e+07	1.31376e+07	6.32257e+06	6.13137e+06	1.24391e+07	8.33559e+06	9.2631e+06	9.39188e+06	8.98609e+06	9.93865e+06	1.22166e+07	1.2653e+07
P28795	S. cerevisiae	1	4.53244	4	972660	9267.91	0	0	0	0	0	2532512	0	0	0	0	395630	0	0
P28834	S. cerevisiae	1	23.916	16	5.15481e+06	5.18272e+06	1.0267e+07	4.76553e+07	4.2855e+06	1.15003e+07	2.77545e+06	5.23728e+06	5.7762e+06	5.35977e+06	6.77413e+06	5.95017e+06	5.17472e+06	3.68125e+07	9.81995e+06
P29029	S. cerevisiae	1	23.8877	4	1.23866e+06	418677	475144	0	0	0	368908	1.74596e+06	741387	459574	748153	0	378313	1.40102e+06	638767
P29311	S. cerevisiae	1	44.9899	6	2.58305e+07	5.14936e+06	2.127e+07	7.23646e+06	6.39497e+06	19118706	5.97186e+06	5.08882e+06	6315595	2.73463e+07	7.21672e+06	34347353	13813595	6.46155e+06	4.04137e+06
P29453	S. cerevisiae	1	89.4877	8	1.69731e+07	38356668	3.9693e+07	1.98916e+07	3.51911e+07	4.37436e+07	4.77674e+07	3.92396e+07	39003387	6.97864e+07	41513489	5.54528e+07	7.13513e+07	23988787	111181830
P29468	S. cerevisiae	1	5.61807	11	3.29746e+06	660607	54293.4	526396	1.23418e+06	4.09586e+06	0	1.76526e+06	0	6.85076e+06	447048	65019.9	1830276	695532	2343629
P29496	S. cerevisiae	1	7.03838	16	90989.3	433324	138142	550554	60239218	160676	0	494802	1.3176e+06	852416	33060.3	20850.2	0	36875.6	0
P29509	S. cerevisiae	1	48.2207	23	2.49138e+07	1.75171e+07	1.82419e+07	1.26321e+07	1.76934e+07	1.84864e+07	2.41277e+07	2.00487e+07	1.89715e+07	2.53861e+07	2.71204e+07	3.33811e+07	4.35582e+07	3.68669e+07	4.38325e+07
P29539	S. cerevisiae	1	3.57412	28	0	1.81487e+06	0	314437	6.13216e+06	3.71176e+06	4.48971e+06	8.06641e+06	302372	6.94389e+06	4.98447e+06	33284.5	3.72201e+06	8.24206e+06	4.26071e+06
P29547	S. cerevisiae	1	38.0501	22	1.71345e+07	1.47993e+07	7.2915e+06	2.19504e+07	4.93999e+06	2.05356e+07	8.81277e+06	6.88674e+06	9.04707e+06	1.52983e+07	3.66766e+06	1.12412e+07	1.28392e+07	1.00302e+07	5.67336e+06
P29589	S. cerevisiae	1	3.57747	4	330843	0	1.20389e+06	0	0	633939	1071781	0	425526	0	292119	739428	0	3.27453e+06	0
P29704	S. cerevisiae	1	13.6565	14	1389971	2.2934e+06	3.30322e+06	1.3741e+06	4.82756e+06	1.66374e+06	3.21714e+06	3.5557e+06	2.53451e+06	3.59741e+06	1.77525e+06	7.67875e+06	1.53866e+06	3.86443e+06	3602107
P29952	S. cerevisiae	1	19.227	24	3.61319e+06	3.0152e+06	5.49775e+06	5.27856e+06	6.067e+06	6.76285e+06	2.79111e+06	7.89685e+06	6.42275e+06	3.04646e+06	0	4.29822e+06	1.84019e+07	3.10753e+06	3.42825e+06
P30624	S. cerevisiae	1	13.2865	27	2.80997e+06	886431	7.14083e+06	4.50983e+06	2.74783e+06	4.54467e+06	2.92346e+07	3.70818e+06	3932823	5.17946e+06	1459417	3.91969e+06	740650	2.13902e+06	7292211
P30656	S. cerevisiae	1	24.2337	11	3.15389e+06	6087017	1630224	2.06926e+06	2377762	2.14814e+06	3.17383e+06	2498568	6.82503e+07	2.11841e+06	2657501	2310115	2.8466e+06	3259868	2502541
P30665	S. cerevisiae	1	11.4464	23	573238	3.93792e+06	36988.8	762070	199854	485158	311271	1.62027e+06	392836	592970	1723253	674609	762725	12206.3	363441
P30822	S. cerevisiae	1	6.79277	20	3.31365e+06	5.0829e+06	7.88399e+06	1.98874e+06	1.68494e+06	2.64499e+06	2.98974e+06	3.40564e+06	6.56747e+06	1.91664e+06	6.439e+06	5.5965e+06	1.61266e+06	1.80666e+06	5.25604e+06
P31116	S. cerevisiae	1	42.1142	31	4.78445e+07	4.08036e+07	3.5351e+07	3.97342e+07	4.15352e+07	4.29151e+07	4.79893e+07	3.35444e+07	4.73808e+07	35919492	4.8667e+07	4.35991e+07	4.43369e+07	3.04154e+07	4.58549e+07
P31373	S. cerevisiae	1	39.5517	20	2.74647e+07	2.96548e+07	2.46173e+07	2.60074e+07	2.7693e+07	2.50227e+07	3.12986e+07	3.36784e+07	2.14868e+07	2.61506e+07	2.99003e+07	34603736	3.07321e+07	2.91e+07	34906942
P31374	S. cerevisiae	1	3.53129	17	15670.8	9.75531e+06	61896.5	6911338	9.69962e+06	1.6044e+06	669497	9.88261e+06	9499997	1.17369e+06	817852	2.1012e+07	3.68568e+07	9.62906e+06	830583
P31382	S. cerevisiae	1	26.3026	18	774813	1.56755e+06	667349	1.37006e+06	1.0525e+07	371036	628003	6.72403e+06	5.41728e+06	1156322	1.6496e+06	5.8219e+06	0	1.69078e+06	7.19872e+06
P31383	S. cerevisiae	1	6.50917	13	1.30917e+06	2.86593e+06	1.11033e+06	233951	1.05422e+06	1.81969e+06	999196	947386	1.48196e+06	1.02195e+07	2.34339e+06	1.64427e+06	2.22292e+06	2.8221e+06	3.57758e+06
P31384	S. cerevisiae	1	6.99165	13	695310	928221	1486324	0	183349	1.56328e+06	702443	1.12752e+06	0	5834544	1033953	0	0	2.98435e+06	5570735
P31386	S. cerevisiae	1	8.74674	5	585093	0	0	0	0	0	0	0	823367	0	0	0	1.59297e+06	0	0
P31412	S. cerevisiae	1	20.6989	16	7.49067e+06	3.60372e+06	1.82616e+07	6.80304e+06	4.84833e+06	6.47983e+06	5.98039e+06	4.78561e+06	3.81102e+06	7.1942e+06	5.27597e+06	5.43567e+06	5.14001e+06	3.63981e+06	8.41675e+06
P31539	S. cerevisiae	1	86.8703	46	2.98764e+07	1.50204e+07	2.16089e+07	1.2362e+07	1.39485e+07	2.56708e+07	1.64005e+07	1.51042e+07	3.21617e+07	2.00311e+07	1.64858e+07	3.53575e+07	8.84863e+06	1.91241e+07	2.07102e+07
P31688	S. cerevisiae	1	4.26134	14	851721	15114.5	936098	198906	749021	637808	190838	258076	65071.1	211369	4.12597e+06	248938	308307	391138	440682
P31787	S. cerevisiae	1	16.9094	7	6.9462e+06	1.93655e+07	6.47435e+06	4.33111e+06	22158366	6.4525e+06	1.88438e+06	7.70073e+06	7.11877e+06	3496129	7.24094e+06	7.2253e+06	3313704	11591549	7.51598e+06
P32048	S. cerevisiae	1	6.46877	14	2.1407e+06	1.76534e+06	15442.3	22191.4	341032	0	1.43201e+07	0	4.57605e+06	4.88414e+06	127361	0	5.23845e+06	1.11265e+06	0
P32074	S. cerevisiae	1	49.1424	38	5.78764e+06	2.49452e+07	2.71846e+07	1.15151e+07	2.14511e+07	5.52683e+07	6.61785e+06	5.30333e+06	5.14788e+06	4.29502e+06	2.67496e+07	4.34375e+07	7.58068e+06	2.3392e+07	5.47749e+06
P32179	S. cerevisiae	1	6.33662	10	295638	232245	1.39478e+06	1.60877e+06	1.01208e+06	1064365	201565	1.02434e+06	160429	551781	978809	159341	0	0	1.8791e+06
P32263	S. cerevisiae	1	16.7091	13	5.84775e+06	4.01906e+06	6.30299e+06	5.0395e+06	6.81229e+06	5.33386e+06	1.11703e+07	6.28481e+06	5.14471e+06	7.49858e+06	3.83659e+06	7.10079e+06	6.68381e+06	9.0921e+06	7.33501e+06
P32264	S. cerevisiae	1	2.97779	4	532318	211837	155945	7704.76	556777	632834	837197	656369	0	483478	372877	727087	388479	570658	567571
P32288	S. cerevisiae	1	33.2	15	20066136	1.46902e+07	1.77968e+07	1.585e+07	1.16104e+07	10520598	1.36189e+07	1.18875e+07	2.0196e+07	1.81876e+07	8.45104e+06	1.60084e+07	1.05308e+07	1.07918e+07	3.24845e+07
P32316	S. cerevisiae	1	3.51937	10	998894	27482.8	20593	326332	3.59499e+06	0	367536	0	0	843836	7566.24	10243453	919599	5.0538e+06	301327
P32324	S. cerevisiae	1	169.593	76	7.2286e+08	6.33336e+08	6.10946e+08	7.38246e+08	4.42033e+08	4.96748e+08	5.21657e+08	3.86883e+08	4.93224e+08	5.08086e+08	5.97938e+08	6.5461e+08	6.94779e+08	4.66857e+08	7.00645e+08
P32327	S. cerevisiae	1	52.8686	9	3.20118e+06	0	8976258	270480	248746	8.48405e+06	1.8126e+07	0	745104	0	284057	2031704	21286582	14232061	10687859
P32330	S. cerevisiae	1	12.306	19	1.53659e+07	10937.7	1.14856e+06	1.4816e+07	1.73259e+06	3387138	3.75832e+07	233046	79557	3.47679e+06	3.44445e+06	0	1.92749e+06	5.63738e+07	38740512
P32331	S. cerevisiae	1	14.5102	6	1.74757e+07	631390	0	0	795895	1512812	0	0	0	2.40906e+06	7860011	7850515	0	0	20942050
P32332	S. cerevisiae	1	2.07557	9	175701	0	407732	372341	432194	2.45201e+06	329150	428188	59006.6	528378	0	580590	901414	0	0
P32333	S. cerevisiae	1	5.16774	27	1.46593e+06	3.75419e+06	1.31186e+06	7.76498e+06	1.41743e+06	1.19496e+06	664840	1.51826e+06	135752	121098	4.89979e+06	289267	507978	1.92377e+06	1.89872e+06
P32337	S. cerevisiae	1	5.3224	15	7.03359e+06	1034503	1.20846e+06	6.04856e+06	851496	888739	6.59409e+06	15593.8	796218	1644280	1.51057e+06	452570	733852	156627	723890
P32339	S. cerevisiae	1	14.5102	9	32089920	36077.8	1076029	0	0	44373.6	0	742808	7466.84	0	27142	459748	1965636	0	12149190
P32342	S. cerevisiae	1	3.55218	5	389842	101945	122500	302781	0	4350104	0	49504.8	0	10451374	0	0	0	1023158	310410
P32349	S. cerevisiae	1	9.09519	14	3088787	525016	3.27816e+07	1584831	300935	1694355	188146	0	822448	269141	1538834	186891	281582	0	0
P32352	S. cerevisiae	1	8.91532	2	1.94984e+06	1.63466e+06	510267	346124	1.50039e+06	1.4684e+06	410503	1.82131e+06	1.85328e+06	792975	2249134	3.0739e+06	0	3.41613e+06	4.09415e+06
P32353	S. cerevisiae	1	6.78566	7	1.45382e+06	0	0	1.88571e+06	305629	0	544430	1.18983e+06	12509.7	1422676	219181	0	0	0	6662200
P32356	S. cerevisiae	1	3.5328	18	1.41399e+06	0	27509.5	1.48424e+06	2.21077e+06	0	1.43155e+06	532970	425526	2.10531e+06	1.1073e+06	22882.5	6.91797e+06	12786.1	2.9345e+06
P32366	S. cerevisiae	1	3.86608	6	1.3888e+06	2678314	2.54546e+06	3.62393e+06	2708238	2.971e+06	2.33613e+06	126614	2.79366e+06	2.30474e+06	2349985	2.54686e+06	3573573	3673020	2109468
P32367	S. cerevisiae	1	3.30604	15	1.13637e+06	1398927	617529	2.67403e+06	0	0	153178	1071641	1.36419e+06	1.22433e+07	1.32964e+06	0	202638	404252	2.77888e+06
P32368	S. cerevisiae	1	32.903	26	6.62078e+06	3.32886e+06	4.93665e+06	4.73711e+07	6.65371e+06	8.24644e+06	2.39858e+06	1.63926e+07	5.71877e+06	4.02556e+07	6.2447e+06	4.50442e+06	1.52014e+06	7.80656e+07	1.22758e+08
P32377	S. cerevisiae	1	14.0436	10	2.25025e+06	2.22467e+06	3.64102e+06	2.28961e+06	3447466	3.80927e+06	2622356	3812675	3769267	2.53762e+06	4.53983e+06	2.21019e+06	1.73418e+07	4.29846e+06	7.37516e+06
P32379	S. cerevisiae	1	17.7532	10	3.15042e+06	3.32243e+06	4.07745e+06	2.91087e+06	2.84831e+06	5.36807e+06	3.82627e+06	4.28239e+06	3.54982e+06	3665790	4.90413e+06	4.25071e+06	3.8875e+06	2.94356e+06	7618474
P32380	S. cerevisiae	1	9.74521	31	7.37658e+06	13020681	7.53427e+06	5.45952e+06	764866	1.11359e+07	112407	5.86074e+06	996523	3.54635e+06	5597453	6.47603e+06	1.72905e+07	1.24559e+06	32304495
P32381	S. cerevisiae	1	7.52158	18	1.81162e+06	2.28126e+06	2.4536e+06	1.18588e+07	1751506	2.03733e+06	2.21754e+06	6.10999e+07	2.91309e+06	4.13421e+06	4.33596e+06	1.7734e+06	5.22567e+06	4.43517e+06	2.95329e+06
P32383	S. cerevisiae	1	12.8667	20	1.79118e+06	3.8171e+06	959312	524367	0	449652	672357	448447	761676	3.00693e+06	811670	530330	3856577	29264.9	1.333e+06
P32386	S. cerevisiae	1	10.5324	25	2.09053e+06	2.64756e+06	8.95652e+06	1.34432e+06	3.12414e+06	4.24205e+06	713084	2.87566e+06	4.10651e+06	4.1882e+06	1.3155e+07	10968512	1.16319e+06	2.17163e+06	244658
P32387	S. cerevisiae	1	5.23141	6	5759738	760740	0	163988	0	961748	172242	0	0	3.93539e+06	373747	0	0	311406	20790850
P32419	S. cerevisiae	1	16.0616	17	7.91333e+06	1.07067e+06	913647	437915	377473	1.15982e+07	9.02691e+06	33191.5	534293	7.37256e+06	7.45104e+06	7.73129e+06	9.93362e+06	7.13587e+06	4.77841e+06
P32445	S. cerevisiae	1	10.9189	9	3.24634e+06	1.35255e+06	1148371	2.38775e+06	2.10842e+06	1102337	2.53353e+06	1.98717e+06	1.42136e+06	3.9268e+06	2.05116e+06	354588	6.73871e+06	1082446	1.97803e+06
P32449	S. cerevisiae	1	19.667	21	8.56643e+06	1.71634e+07	1.43027e+07	2.83543e+07	1.16951e+07	16969473	2.85928e+07	9.4015e+06	1.56181e+07	1.43845e+07	9.5009e+06	1.99341e+07	1.35946e+07	9.21908e+06	1.09943e+07
P32451	S. cerevisiae	1	3.54277	9	225196	0	779868	0	0	0	0	276986	2.46677e+06	0	52069.6	0	13061920	913952	1.14606e+07
P32453	S. cerevisiae	1	4.07255	3	170096	198053	185017	1.18675e+07	141994	180226	172067	259392	189616	1.1859e+07	247509	232433	175117	0	1.03696e+07
P32454	S. cerevisiae	1	37.6374	31	5.00161e+06	6.01859e+06	4.95495e+06	7.6046e+06	5.41191e+06	4.51109e+06	4.85479e+06	6.19253e+06	3.08189e+06	6.20722e+06	7.22393e+06	8.09233e+06	3.06008e+07	8.62702e+06	4.62774e+06
P32457	S. cerevisiae	1	12.2802	12	2.3091e+06	2.46188e+06	1.2733e+06	2.81473e+06	2.86863e+06	1.07995e+06	1.47131e+06	1.2733e+06	2.02629e+06	1.59612e+06	1.8031e+06	1.48558e+06	1.48712e+06	4.90495e+06	2.00745e+06
P32458	S. cerevisiae	1	7.63648	10	113858	0	4053.6	307943	0	342038	2.02532e+06	2.67911e+06	530075	299649	0	893991	1301995	752178	96114.9
P32461	S. cerevisiae	1	8.67515	7	136874	0	708889	148439	679820	1.82111e+06	94644.2	2.97306e+06	1.59641e+06	65625	0	2.96063e+06	412473	0	366084
P32463	S. cerevisiae	1	4.7131	7	2.48512e+06	4.90068e+06	1.80238e+06	4155860	3.75577e+06	5.16384e+06	1152898	5.10432e+06	2192699	3947460	3.47025e+06	3760781	5099165	2.7925e+06	1746719
P32468	S. cerevisiae	1	10.7895	14	1.21235e+06	1.64599e+06	312079	3.25541e+06	1.77431e+06	1.11925e+06	1.44362e+06	1.4212e+06	2.1822e+06	3.18353e+06	1.43169e+06	2.21097e+06	12728181	0	808996
P32471	S. cerevisiae	1	22.2432	14	9.51147e+07	7.73279e+07	73055952	1.09397e+08	6.71517e+07	7.96366e+07	8.32361e+07	71590535	8.37851e+07	90105945	92794348	127475773	108566999	7.5075e+07	9.05033e+07
P32472	S. cerevisiae	1	8.25489	2	0	0	0	0	7357030	19274.9	501156	9.05865e+06	8025332	0	7.98172e+06	7372019	0	0	0
P32473	S. cerevisiae	1	14.8154	13	6.5785e+06	1.10289e+07	4.01988e+06	4.54295e+06	7373324	7.51039e+06	7.99796e+06	8.14945e+06	9146747	6.32912e+06	1.18164e+07	1.15601e+07	1.40963e+07	1.13656e+07	1.54991e+07
P32476	S. cerevisiae	1	3.89651	12	1.33198e+06	35991.5	0	1607994	29982.3	5.36523e+06	3.24718e+06	188052	273536	1.63831e+06	509697	11072.6	2.15707e+06	0	855502
P32477	S. cerevisiae	1	16.6198	9	0	0	0	1.99005e+06	0	129801	0	39365.8	389272	910454	19667	1154257	0	0	0
P32478	S. cerevisiae	1	11.2204	4	13801572	5.48495e+06	16112390	6577695	7128689	8070935	6871168	8106443	8098128	7055655	16904332	8332765	7119223	8300691	9076285
P32480	S. cerevisiae	1	3.56832	10	3.61588e+06	0	1.73588e+06	0	0	0	1186177	464511	33699.9	457443	0	386400	0	3107744	0
P32481	S. cerevisiae	1	60.7665	30	2.48804e+07	2.60154e+07	1.80393e+07	2.31105e+07	1.70368e+07	2.06678e+07	2.29039e+07	1.48674e+07	3.69785e+07	2.72867e+07	2.91982e+07	2.78582e+07	2.9314e+07	4.18906e+07	2.70336e+07
P32486	S. cerevisiae	1	5.17501	8	0	1.53828e+06	3.86927e+06	1687248	553914	590139	1086119	652637	2.78962e+06	195518	2223695	1498786	2467273	2437860	1.82684e+06
P32489	S. cerevisiae	1	2.15498	8	0	0	255886	5195.35	17474.4	1.42254e+06	0	0	0	0	392884	25376.5	1.52031e+06	0	876034
P32492	S. cerevisiae	1	9.85565	29	3.15298e+06	2.18981e+06	5.06372e+06	4.33834e+06	7.50666e+06	4.11676e+06	823315	8.25808e+06	2.99804e+06	1.18113e+07	2.13546e+06	2.08052e+06	557558	1.89417e+07	2.8539e+06
P32495	S. cerevisiae	1	4.23911	14	2.2639e+06	1.91369e+06	2.5613e+06	2.97528e+06	2.49202e+06	1.88956e+06	2.21426e+06	1997419	2.06364e+06	1335480	2.05696e+06	2.1006e+06	2193888	2174881	4.59672e+06
P32496	S. cerevisiae	1	6.55298	8	865401	951920	1.02307e+06	0	240527	521445	552491	1.06967e+06	0	726987	0	107844	724850	258751	247548
P32497	S. cerevisiae	1	51.7331	33	9.54613e+06	1.9172e+07	2.05249e+07	6.37805e+06	1.7316e+07	2.44264e+07	7.2995e+06	2.17297e+07	2.87123e+07	8.89909e+06	26012890	1.44543e+07	1.37645e+07	1.58438e+07	1.64854e+07
P32499	S. cerevisiae	1	15.8532	27	1.78344e+07	3.32064e+06	8.39724e+06	1.87254e+07	3.36342e+06	3.81301e+06	1.32717e+06	6.12317e+06	1.32609e+07	1.50552e+06	9.27164e+06	3.998e+06	1.66855e+07	1.33744e+06	1.44826e+06
P32502	S. cerevisiae	1	6.17388	6	542332	3.18907e+06	349595	1.70922e+06	708455	955966	0	792574	439939	1225781	2.33775e+06	1.90319e+06	2.82913e+06	1218374	292151
P32521	S. cerevisiae	1	6.12063	15	1.01993e+06	878836	2.06505e+06	737038	4.84749e+06	1.54538e+06	847070	2.20751e+06	1.54004e+06	585083	1.30394e+06	183150	685309	739736	503148
P32525	S. cerevisiae	1	3.46814	7	0	45302.5	1162354	0	0	458389	2624558	949342	1.19508e+06	145555	9462.71	0	0	905514	21015184
P32527	S. cerevisiae	1	50.266	27	2.66241e+07	2.25902e+07	3.30098e+07	2.87319e+07	2.28854e+07	3.74523e+07	2.7437e+07	3.58772e+07	3.16768e+07	3.32936e+07	3.151e+07	3.9271e+07	3.38622e+07	2.88524e+07	3.79618e+07
P32528	S. cerevisiae	1	10.3992	28	2.52809e+06	501321	1.61204e+06	8.60513e+06	2.03e+07	696237	3.37896e+06	0	184938	1.46938e+07	209623	1.85293e+06	15102426	688015	2.89646e+07
P32529	S. cerevisiae	1	4.8406	2	1011234	1344572	1226635	913800	0	1351210	0	1.16646e+06	1454867	1038868	0	1380974	1028846	0	0
P32558	S. cerevisiae	1	23.5213	22	6.67761e+06	1.71467e+06	2.78689e+06	1.39288e+07	1.4436e+07	2.45267e+06	485544	2.71989e+06	2.27265e+06	2.71345e+06	2.24451e+06	1.94165e+06	5.72955e+06	3.57365e+06	4.68652e+06
P32559	S. cerevisiae	1	3.54667	13	1.31183e+06	0	372910	1.05458e+06	0	19553	1192842	100450	7453.99	0	759026	688365	1340035	2.24768e+06	3.14495e+06
P32563	S. cerevisiae	1	25.2958	18	5.26306e+06	2.30296e+06	6.39254e+06	4.06629e+06	2.62062e+06	2.91726e+06	3.64244e+06	7.15613e+06	5.59025e+06	4065098	3.63769e+06	7.07532e+06	3.45565e+06	3.74564e+06	5.65864e+06
P32565	S. cerevisiae	1	19.8418	34	3499516	1.58347e+07	1.72068e+07	3.7422e+06	1.54361e+07	1.80248e+07	2.67729e+06	2.77518e+06	6.27708e+06	18599.8	3.62003e+06	3.1608e+06	7.85744e+06	1.16738e+07	0
P32566	S. cerevisiae	1	7.72147	12	1.14179e+06	398436	345497	223950	295612	337665	425487	0	1.43694e+06	611832	416093	357866	2338026	272019	1.98728e+06
P32568	S. cerevisiae	1	23.9971	35	3.27729e+06	2.11865e+06	5.00385e+06	3.72865e+06	2.90474e+06	4.53673e+06	4.27424e+06	2.79047e+06	4.20998e+06	3.08958e+06	6.26981e+06	8.00161e+06	1.51608e+06	8.86962e+06	6.00518e+06
P32571	S. cerevisiae	1	23.3971	10	1.47352e+07	209628	0	3250729	2.26632e+06	0	252439	60796.7	1.26481e+06	0	0	682204	0	1.98354e+07	330596
P32572	S. cerevisiae	1	6.18794	11	5588427	1243704	1562106	1.96153e+06	214486	496932	2.82728e+06	6635.42	0	1473291	0	0	2598695	38533.5	0
P32573	S. cerevisiae	1	15.3257	8	7976419	873183	3.60966e+06	747887	396246	0	3683935	0	784102	4003023	0	175427	0	0	0
P32580	S. cerevisiae	1	10.6468	15	1.74072e+06	650392	1.66267e+06	4182.61	1.5903e+06	0	658238	725695	547245	3.18605e+06	4053055	0	0	1.7963e+06	0
P32582	S. cerevisiae	1	67.3291	45	6.32943e+07	7.4335e+07	7.62161e+07	4.52944e+07	8.78357e+07	9.59077e+07	1.23691e+08	8.31646e+07	7.56212e+07	6.89801e+07	8.65136e+07	8.45531e+07	7.38292e+07	6.00862e+07	8.44039e+07
P32583	S. cerevisiae	1	4.62707	9	834193	489414	351849	305405	1.16844e+06	2.01246e+06	697709	396456	1.61472e+06	997715	2.90604e+06	1.16849e+06	696663	2.62052e+06	3.66225e+06
P32584	S. cerevisiae	1	7.03321	1	0	0	0	0	0	0	0	0	11647.8	0	0	0	0	0	0
P32588	S. cerevisiae	1	21.4487	8	8.62141e+06	1.24165e+06	3.84562e+06	6.64911e+06	374547	714950	8.18346e+06	344164	2.01084e+06	4.55626e+06	353914	4.29682e+06	2790556	311119	298795
P32589	S. cerevisiae	1	134.813	52	7.89458e+07	8.18705e+07	1.02145e+08	5.36788e+07	7.78677e+07	9.09162e+07	81295947	6.4495e+07	6.62265e+07	8.59203e+07	7.0945e+07	1.38473e+08	9.01606e+07	9.88659e+07	1.35385e+08
P32590	S. cerevisiae	1	47.0021	10	543384	16655.8	477705	214986	0	0	17111.8	0	346547	0	1.01526e+06	0	2.40576e+06	882695	3524849
P32597	S. cerevisiae	1	7.0535	26	240515	2.9263e+06	344581	4.95804e+07	261981	1.17871e+06	286789	358625	790869	657290	21903.3	1.38706e+07	2.80181e+07	804685	1616114
P32598	S. cerevisiae	1	7.27374	9	240690	739849	31709.7	428194	6.84576e+06	702818	4.99442e+06	479974	394557	373868	1.0438e+06	0	1053708	0	338737
P32599	S. cerevisiae	1	47.2731	25	6.26178e+07	1.82951e+07	1.05423e+07	5.89323e+07	7.95069e+06	9.21103e+06	6.67128e+07	8.0591e+06	1.11278e+07	6.43469e+07	1.13391e+07	1.24824e+07	5.63231e+07	7.64732e+06	9.62648e+06
P32602	S. cerevisiae	1	8.65794	12	1.56018e+06	1.62187e+06	1.95302e+06	1.30714e+06	2.94558e+06	1.53833e+06	4356349	2.0355e+06	1.59295e+06	612984	1.7297e+06	1.17697e+06	2.14222e+06	526952	196134
P32603	S. cerevisiae	1	7.12995	4	188358	0	286772	21929.6	796919	0	123753	0	160267	1.2261e+06	0	23959170	0	0	0
P32604	S. cerevisiae	1	3.50634	6	95505.8	2770145	0	235566	5168302	0	0	1.93327e+06	0	0	0	0	0	0	2064554
P32610	S. cerevisiae	1	6.63999	11	4269656	1.41509e+07	15199118	1728208	1272636	1220299	2.39619e+07	1424732	2720958	1712321	1.35483e+07	3688886	2.07256e+06	7023360	6.69978e+06
P32611	S. cerevisiae	1	3.45085	18	733648	3948171	230644	1.22417e+07	34906.4	449706	963702	134563	0	1045378	448917	5.1521e+07	3.40673e+06	22600758	558112
P32614	S. cerevisiae	1	26.3803	24	4.5034e+06	4.3822e+06	2.15266e+06	8.45015e+06	2.60129e+06	1.79424e+06	5.18051e+06	2.94175e+06	4.3561e+06	3.52635e+06	1.31751e+06	2.15611e+06	3.50892e+06	2.46807e+06	2.08298e+06
P32618	S. cerevisiae	1	17.0739	15	890727	326347	363538	675159	934084	435932	1.51072e+06	781570	362364	0	0	897176	379268	34478.8	2.89784e+06
P32621	S. cerevisiae	1	28.619	16	1.51011e+07	4.50502e+06	6.53886e+06	4.66448e+06	4.91601e+06	4.14995e+06	7.06746e+06	4.99633e+06	6.01499e+06	3.57586e+06	4.48543e+06	6.01583e+06	1.47215e+06	4.30137e+06	4.29531e+06
P32623	S. cerevisiae	1	7.24573	7	9.65528e+06	2714046	1272237	1.27558e+06	2653972	1256960	3.6105e+06	3.2702e+06	3177468	2.98345e+06	2.92771e+06	3157352	2714545	3.50904e+06	3318235
P32626	S. cerevisiae	1	3.55297	1	0	0	0	0	0	0	0	0	0	176556	0	0	0	0	0
P32628	S. cerevisiae	1	33.5824	20	8.20359e+06	4.91098e+06	4.46803e+06	7.07024e+06	3.50013e+06	4.77069e+06	4.17223e+07	6.77054e+06	5.85256e+06	3.94526e+07	14506794	1.55206e+07	3.81163e+06	1.79015e+07	2.38253e+07
P32642	S. cerevisiae	1	3.58169	4	85112.9	855319	863757	0	462600	878180	88217.5	0	627591	79558.4	1.52907e+06	1525254	650207	570443	526707
P32657	S. cerevisiae	1	3.58509	32	394553	899899	2.43404e+06	2.54736e+06	4454781	2.06656e+06	232623	879638	1.52425e+06	3.27168e+07	3.13093e+07	30597574	7.79667e+07	9.34674e+07	81532214
P32660	S. cerevisiae	1	10.6513	25	3.49888e+07	206006	1.77788e+06	3783533	180500	1.70871e+06	5.10504e+06	1511955	936472	4.84863e+06	8.56868e+06	3.09401e+06	4.82126e+06	2.91689e+06	0
P32767	S. cerevisiae	1	8.56548	10	780051	68096.7	0	200347	53873.8	11880.7	851467	3.7165e+06	0	722261	0	0	258477	104856	922848
P32770	S. cerevisiae	1	7.43098	5	1.6915e+07	0	905473	0	2249251	0	0	0	0	1332008	0	0	0	0	0
P32771	S. cerevisiae	1	3.71809	15	2.66377e+06	646638	2.01026e+06	2.89214e+06	997252	794708	280489	615850	1.44005e+06	0	3.96588e+06	992330	2.2871e+06	5.44823e+06	1.03235e+07
P32774	S. cerevisiae	1	3.62915	2	0	0	0	524763	202930	0	0	79217.8	0	0	0	0	0	0	0
P32775	S. cerevisiae	1	7.65891	12	547650	4.49098e+07	961611	0	1.03814e+06	833701	451296	0	1.26393e+06	2.75539e+06	1557242	0	242800	28069.8	403129
P32784	S. cerevisiae	1	5.9661	17	1.68214e+06	0	0	296354	266571	0	424852	1.03402e+07	397862	3.1663e+07	198066	0	2.3044e+06	8.5893e+06	1.05196e+07
P32785	S. cerevisiae	1	2.79838	5	197185	0	0	964057	0	0	0	0	5.29141e+06	1.72134e+06	3531169	666660	0	2.8199e+06	4328041
P32790	S. cerevisiae	1	10.033	18	5.29749e+06	1.00534e+06	8.85166e+06	1.84596e+06	51103.2	593305	1.65048e+07	1.28655e+06	616010	15096980	1.33931e+06	1.95591e+06	1.90966e+07	7.79186e+06	298574
P32791	S. cerevisiae	1	15.9017	18	2.36644e+06	5.78544e+06	818053	2.32141e+06	1.72019e+06	2.47212e+06	2.46568e+06	789742	566367	1.79049e+06	7.89087e+06	2.56119e+06	4.03098e+06	6.92541e+06	7.14311e+06
P32794	S. cerevisiae	1	18.2236	21	2736666	9.22263e+06	0	27804.8	1.3773e+06	1.19969e+06	6.29348e+06	2.28818e+06	1256979	4.62179e+06	933737	1.20719e+06	5.83359e+06	5.83203e+06	309425
P32796	S. cerevisiae	1	9.60168	13	54609280	0	1192357	1.37964e+06	0	0	226075	0	0	0	1.18104e+06	0	4964	229958	1296506
P32802	S. cerevisiae	1	3.68243	4	166243	0	598612	349695	361052	630232	148051	170900	695529	287607	677848	0	631217	0	268000
P32806	S. cerevisiae	1	6.85695	11	12325453	1063623	1562334	1.00238e+07	41661.1	4347010	2746541	1.16134e+06	2135308	7909202	1.81084e+06	6.14441e+06	18378648	5529068	3329253
P32835	S. cerevisiae	1	41.2433	2	8.06474e+06	7512385	0	6.97598e+06	7034355	0	6.74118e+06	648397	0	6864349	226722	74138.9	1.10681e+07	519245	0
P32849	S. cerevisiae	1	13.9529	19	171131	1.51667e+06	1.21197e+07	961054	3.28549e+06	251314	3.51763e+06	1.36641e+07	11436090	0	44776.9	1.25365e+07	933237	1200701	5.61452e+06
P32855	S. cerevisiae	1	3.50492	13	0	0	0	0	1004358	0	1990996	686184	394455	359170	710757	4.08389e+07	0	19029.9	892251
P32860	S. cerevisiae	1	5.86238	8	733599	0	281313	1.43133e+06	0	0	0	0	0	219870	546177	432922	0	11222.1	1129549
P32861	S. cerevisiae	1	48.4458	28	2.27005e+07	1.49989e+07	1.00914e+07	1.60212e+07	1.14263e+07	1.55283e+07	3.20387e+07	11123288	1.10585e+07	1.98307e+07	9.94414e+06	8.58296e+06	2.10235e+07	1.61174e+07	1.15066e+07
P32862	S. cerevisiae	1	3.48073	9	34082.7	99415.2	0	0	0	0	0	904661	0	0	825043	0	236337	7503125	0
P32864	S. cerevisiae	1	3.60254	8	49515.1	0	968085	4542733	0	844225	8.49781e+06	0	0	0	1.61088e+06	215233	10501160	2.11209e+06	493957
P32874	S. cerevisiae	1	12.6006	34	3.32905e+06	3.8264e+06	1.56227e+06	3.44789e+06	1.21359e+06	980793	214821	8.67191e+06	9.83127e+06	2.59147e+06	1.28408e+07	3.80406e+06	2.0965e+06	1.28846e+07	2.24483e+06
P32895	S. cerevisiae	1	7.45274	6	2.37953e+06	1.71526e+06	1.40696e+06	1830538	1.55506e+06	1044359	1.22149e+06	0	0	1.55088e+06	0	0	0	0	426910
P32898	S. cerevisiae	1	3.53129	9	124015	132700	569541	121058	0	2.72164e+06	521471	778355	0	26089.7	116170	0	0	3453932	0
P32899	S. cerevisiae	1	3.46711	10	3.62096e+06	2.09272e+06	1644263	3.46977e+06	1.49275e+06	2.62768e+06	3.34782e+06	871556	1.15987e+06	4.94628e+06	1.51126e+06	520167	2.78564e+06	942337	1.7932e+06
P32902	S. cerevisiae	1	3.55297	6	158974	1.64207e+06	1621074	1673776	1311780	1594965	689080	1.60383e+06	1655587	0	1347734	1.77597e+06	2864711	1.48562e+06	5.78099e+06
P32905	S. cerevisiae	1	26.0151	2	5925509	0	0	5561053	3455242	5180852	0	0	0	14160964	0	0	6883704	0	6526926
P32906	S. cerevisiae	1	10.1677	13	1.03006e+06	24651	2514463	166248	0	0	8.00026e+06	2.19498e+06	0	2.34353e+06	0	915608	1666685	501194	963882
P32908	S. cerevisiae	1	3.89826	24	8.29925e+07	2.20419e+07	2328940	6.03739e+06	99097202	1.68351e+06	380234	2.88055e+07	3.26917e+07	5.72919e+06	2.99377e+07	1.86397e+07	3.14966e+06	3047637	22748090
P32909	S. cerevisiae	1	8.20913	14	3.4004e+06	0	2.5165e+06	4369.52	3860994	0	218839	342825	0	0	9.65413e+06	10906.5	302413	8842238	0
P32911	S. cerevisiae	1	10.309	7	5.37857e+06	3923527	0	4.05241e+06	4078132	0	4.0749e+06	4960253	1581398	6.00227e+06	4346155	4152767	968632	1.57769e+07	5380484
P32915	S. cerevisiae	1	3.69108	7	1704675	2.07273e+06	2.88325e+06	1609362	1.93928e+06	3.21492e+06	2.29391e+06	1.87104e+06	2.38726e+06	2.48141e+06	2.66609e+06	3.1024e+06	1794564	1721889	2444410
P32939	S. cerevisiae	1	10.1296	10	43723940	2.77518e+06	4.52578e+06	2489801	3.37597e+06	3.78736e+06	5.31448e+07	3.37087e+06	3.35152e+06	3894123	3201273	3024839	1.91226e+06	6.55494e+07	5748063
P33201	S. cerevisiae	1	24.2413	12	3.66215e+06	4.11195e+06	5.78672e+06	2.28887e+06	1.71085e+06	2.35609e+06	2.40213e+06	1.05741e+06	2.04001e+06	2.63959e+06	3.56531e+06	2.95755e+06	2.83564e+06	3.75021e+06	7327319
P33204	S. cerevisiae	1	10.7824	4	0	1.31456e+06	924273	98709.4	1.17992e+06	1.19221e+06	722992	2.3842e+06	1.92173e+06	799390	631508	1.43744e+06	0	1.00538e+06	312267
P33297	S. cerevisiae	1	17.3226	17	3.50492e+06	4.99852e+06	7.80136e+06	5.06538e+06	3.43228e+06	3.92108e+06	3.7713e+06	3.17235e+06	4.8479e+06	4.29801e+06	8.45019e+06	2.85532e+06	3.60777e+06	4073692	5.15689e+06
P33298	S. cerevisiae	1	10.5739	16	811495	2.05302e+06	1.01475e+06	1.20596e+06	1131800	2.26528e+06	1.94073e+06	1.39755e+06	1.08704e+06	5.30435e+06	1.86504e+06	1.25075e+06	2.78473e+06	1.16145e+06	2.37055e+06
P33299	S. cerevisiae	1	22.0681	18	1.74042e+06	3.1391e+06	1.3771e+06	2.81797e+06	1.33258e+06	2.04126e+06	3.24218e+06	935337	1.46468e+06	438271	2.07503e+06	4.40664e+06	356120	1.66636e+06	733380
P33301	S. cerevisiae	1	17.6827	16	29592825	146224	0	29169119	0	669299	74788.4	136296	254248	346083	1.37117e+06	1.46016e+06	55158921	881864	6.13436e+06
P33302	S. cerevisiae	1	49.3092	30	1.09717e+07	2.38868e+07	2.60153e+07	9.37736e+06	2.21979e+07	2.63402e+07	9.04809e+06	2.27481e+07	2.62327e+07	7.90088e+06	1.49505e+07	1.88962e+07	1.00688e+07	1.44316e+07	1.85586e+07
P33303	S. cerevisiae	1	5.0788	4	0	37213.3	0	0	0	0	0	0	476961	0	0	0	1.68935e+06	0	2603793
P33310	S. cerevisiae	1	8.20913	11	1.03075e+06	146442	178574	0	6421.89	0	172532	0	1201870	0	0	0	0	4.62246e+06	312753
P33313	S. cerevisiae	1	5.39622	15	8.83649e+06	1963022	1.41939e+06	6.77504e+06	2.58432e+06	675987	2.24029e+06	522903	8.28001e+06	1.39183e+06	5.08805e+06	526399	2098424	1673937	91873.2
P33317	S. cerevisiae	1	5.94471	9	3126170	1741677	2.97411e+06	3.08969e+06	0	0	663600	255188	0	4.08765e+06	0	2.19955e+06	3.19599e+06	0	0
P33322	S. cerevisiae	1	46.0655	30	1.22231e+07	1.05667e+07	1.38355e+07	9.9281e+06	8.15896e+06	1.17582e+07	7.06017e+06	6.99825e+06	1.34791e+07	1.22017e+07	1.1415e+07	1.5778e+07	1.20449e+07	1.11278e+07	2.15378e+07
P33324	S. cerevisiae	1	3.55218	8	728343	0	2133103	1.03528e+06	354849	0	792464	26020.2	6069.18	722715	276526	8132.7	0	412020	0
P33327	S. cerevisiae	1	9.72223	11	289524	2.18544e+06	2.56267e+06	2.56438e+06	567364	1.13319e+06	2687149	500888	1.05349e+06	3.07613e+06	4.14627e+06	3.61715e+06	3.79207e+06	154088	11600710
P33329	S. cerevisiae	1	7.0788	11	649005	0	104566	0	47301.9	871976	0	240979	0	909938	55262.2	0	113426	0	904383
P33330	S. cerevisiae	1	14.5744	15	2.61336e+06	3.6716e+06	4.89069e+06	7170131	6.90134e+06	6.63558e+06	3.50121e+06	3.40975e+06	5.98393e+06	3.62941e+06	4.0228e+06	8.07332e+06	2.84557e+06	1.04472e+07	9.61221e+06
P33331	S. cerevisiae	1	7.469	3	10684662	1.01572e+07	7.65815e+06	9.18021e+06	8125398	9.42574e+06	9670220	9.27573e+06	9.39964e+06	10447278	8.98935e+06	9057397	14600336	8.2516e+06	13336372
P33333	S. cerevisiae	1	3.53891	9	2.71039e+06	0	0	1.56504e+06	459079	451378	1.55834e+06	0	880188	1.08911e+06	14228	275237	240327	2.37787e+06	386948
P33338	S. cerevisiae	1	9.5659	18	1.34483e+06	1974013	925332	1.01213e+06	1.03525e+06	1.1208e+06	1.23101e+06	638801	563865	2.1997e+06	1.30431e+06	1772051	0	2.04066e+06	3.71473e+06
P33399	S. cerevisiae	1	20.2269	18	4.69875e+06	4.11886e+06	6.69878e+06	5.3379e+06	3.86308e+06	6.32481e+06	6.88645e+06	4.93804e+06	5.83208e+06	8.44714e+06	3.03114e+06	2.19766e+06	1.37043e+07	3.65067e+06	5.7899e+06
P33401	S. cerevisiae	1	20.7707	12	638805	680761	916444	3.55863e+06	662324	1.00455e+06	2.44806e+06	1.19052e+06	2.12278e+06	1.43984e+06	1.47379e+06	2.21955e+06	857031	1.44807e+06	4.08136e+06
P33411	S. cerevisiae	1	6.43098	4	11477140	34887.3	0	7252469	0	0	0	0	0	0	0	0	3959622	0	10378.1
P33416	S. cerevisiae	1	3.74196	29	3.61752e+06	7.33539e+06	1739102	4979085	1.29218e+07	1.93513e+06	6239809	1.37986e+07	4.23979e+06	1.18331e+07	9720261	9445216	1.23196e+07	3.58339e+06	4.64542e+06
P33442	S. cerevisiae	1	54.54	11	1.92624e+07	17039611	13181213	1.72119e+07	21598045	16574436	2.28046e+07	1.56571e+07	21377601	3.6982e+07	4501699	24073855	2.34361e+07	3470469	7.15167e+06
P33550	S. cerevisiae	1	2.0188	8	779761	0	543004	0	1102536	2.12999e+06	2381585	1089451	2248152	0	1084941	1.0984e+07	0	1987650	0
P33734	S. cerevisiae	1	22.8375	18	2.70505e+06	3.26966e+06	6.25506e+06	3.95742e+06	3.94749e+06	5.6156e+06	3.93386e+06	5.1445e+06	1.12104e+07	2.16561e+06	4.38329e+06	1.40464e+06	690587	4.9727e+06	2.13605e+06
P33750	S. cerevisiae	1	4.57702	14	220486	920863	893864	0	159842	23622.7	512133	0	38774.3	0	0	717618	0	1.01749e+06	103998
P33759	S. cerevisiae	1	6.86671	6	1550410	2637720	0	0	4160048	0	0	2497941	2524902	1.8324e+06	0	0	735207	2.81671e+06	0
P33760	S. cerevisiae	1	3.03139	10	5456844	7.93895e+06	58977.5	130166	117226	0	0	0	0	110261	0	0	5064442	3.05894e+06	0
P33767	S. cerevisiae	1	2.2829	8	109766	565013	686594	611151	489814	182725	120659	1.46415e+06	862874	746154	2.22054e+06	1.65938e+06	623497	1.16639e+06	979300
P33775	S. cerevisiae	1	14.7291	12	1.90299e+06	4.9657e+06	761612	3.10184e+06	2.78335e+06	2.33685e+06	4.9505e+06	1.60687e+06	3.0928e+06	3.76961e+06	1.57869e+07	2.5171e+06	2.06956e+06	550031	989963
P33892	S. cerevisiae	1	48.3172	61	5.56755e+06	9.27558e+06	8.6381e+06	8.39059e+06	6.03857e+06	8.69409e+06	7.31909e+06	6.58151e+06	1.0598e+07	1.0924e+07	7.52148e+06	7.23113e+06	1.16253e+07	1.28076e+07	7.15892e+07
P34077	S. cerevisiae	1	18.2858	13	283406	1.8425e+06	435191	817002	298056	3.18625e+06	2078355	0	0	1.27374e+07	328147	0	2316474	7128727	467843
P34078	S. cerevisiae	1	16.2721	14	4.55132e+06	2.87751e+06	289873	419695	2.24847e+06	719163	266289	388246	361098	309209	833996	316833	1354508	302775	2.36915e+06
P34087	S. cerevisiae	1	7.97312	1	29610.7	0	0	0	0	0	0	0	0	0	0	0	546821	0	0
P34111	S. cerevisiae	1	16.4888	25	2.96963e+06	2.214e+06	1.65364e+06	1.65532e+07	189989	479596	447186	898690	14162.3	203608	7.32408e+06	5.70929e+06	3.47921e+06	87934.8	15169642
P34160	S. cerevisiae	1	6.0188	15	500748	421431	0	0	212480	0	0	2.09148e+06	712045	483133	94579.6	852610	6.65706e+06	2753680	272040
P34167	S. cerevisiae	1	61.4539	32	3.16779e+07	1.10967e+07	1.68986e+07	2.81535e+07	1.27786e+07	1.75709e+07	2.40086e+07	1.13483e+07	1.69193e+07	2.22433e+07	1.51778e+07	1.76735e+07	2.8559e+07	1.33877e+07	2.75027e+07
P34215	S. cerevisiae	1	3.50777	2	0	0	704673	0	0	0	308588	0	0	0	0	1919776	0	0	0
P34216	S. cerevisiae	1	18.07	26	6.97856e+06	1.28421e+06	2.14378e+06	2.82854e+06	2.42313e+06	2.88489e+06	3.95341e+06	1.45304e+06	4.03872e+06	1.51503e+06	1.86405e+06	1.46499e+07	4.45536e+06	1.61297e+07	2.79861e+06
P34222	S. cerevisiae	1	2.45902	5	2568417	632855	3.09271e+06	2.45326e+06	2421663	506455	2271722	694215	0	0	1.55884e+06	1.7184e+06	0	12250.2	664061
P34223	S. cerevisiae	1	13.083	11	1.89033e+06	833371	4.98362e+06	345480	2.96373e+06	946970	829718	2.27518e+06	1.62355e+06	302704	1.62898e+06	1.25672e+06	359543	1.76557e+06	990687
P34227	S. cerevisiae	1	3.73084	6	693549	1.85408e+06	1.59694e+06	539575	2.46902e+06	1.87151e+06	268790	2.2495e+06	1.80843e+06	1.94323e+06	1.78348e+06	620530	244178	9378328	7.91294e+06
P34230	S. cerevisiae	1	4.14794	8	0	22606.7	0	0	0	851440	702955	0	440854	0	288734	470934	2038145	714734	0
P34232	S. cerevisiae	1	13.2344	5	1.74444e+06	892573	0	0	0	0	22702.1	0	1237035	1.4001e+06	0	0	1380536	0	0
P34233	S. cerevisiae	1	5.9081	10	1311086	1213641	81180.9	0	334279	1.04502e+06	0	170582	359390	112219	62973.4	1.01335e+06	2796017	3383523	493479
P34237	S. cerevisiae	1	7.25489	18	17059640	9285544	239127	12373540	7.83759e+06	7.17499e+06	12808662	8.4742e+06	418702	1.1986e+07	6.28601e+06	2.09779e+06	14425377	347612	16950727
P34239	S. cerevisiae	1	3.61702	16	0	4540843	616190	3159774	1.27341e+06	4865285	0	1215643	1.49713e+06	2.7187e+06	3.33236e+06	2019143	2.1723e+06	3.10021e+07	1.81685e+06
P34241	S. cerevisiae	1	9.74268	27	4.69936e+07	736444	2.16532e+07	4.60896e+07	1.0323e+07	332472	4.40977e+06	2.97426e+06	1.36864e+07	0	1260673	116382	2.89996e+06	2.71581e+06	6.69714e+06
P34244	S. cerevisiae	1	7.11896	28	182903	4.27984e+06	701204	355567	1.12823e+06	3.83403e+06	1.1953e+07	7.6537e+06	25250.9	3.62373e+07	6.841e+06	1.8001e+07	2.1752e+07	7.55125e+07	2.30218e+07
P34247	S. cerevisiae	1	3.52978	7	751037	0	0	694109	1.87182e+06	0	0	0	0	9117160	41744.4	376967	9.88647e+06	0	1338292
P34248	S. cerevisiae	1	12.5776	7	1.02617e+06	566634	0	1.18368e+06	1.85171e+06	0	1020699	0	978700	935254	7888.01	820762	256748	0	844105
P34251	S. cerevisiae	1	3.50563	3	0	0	10905.1	0	0	1622279	0	207401	0	3015613	0	1067158	0	0	0
P34253	S. cerevisiae	1	13.6893	7	2926722	312578	939723	1019002	7.65818e+06	1.18929e+06	944779	0	0	1082818	0	0	0	200179	42853
P34730	S. cerevisiae	1	35.2203	5	7491303	8336859	10461890	6761796	6796742	8352289	6892845	9587399	8746148	7996058	2580146	9196764	9995616	9.02681e+06	9414146
P34756	S. cerevisiae	1	14.2985	38	8.62993e+06	176153	3.14598e+06	2.93379e+06	813571	513016	5.23728e+06	333419	2.88834e+06	1.62808e+06	6.58919e+06	4485179	8.26755e+06	1.03088e+07	1.14158e+07
P34760	S. cerevisiae	1	38.9475	18	1.37134e+08	7.04069e+07	4.93023e+07	1.27934e+08	4.8544e+07	4.91377e+07	1.11817e+08	6.18532e+07	6.78251e+07	1.57713e+08	9.06986e+07	1.5159e+08	1.33212e+08	1.11411e+08	1.66964e+08
P34761	S. cerevisiae	1	3.59635	5	262773	0	78348.5	1235190	0	316517	190152	381245	0	100472	151434	119309	0	2.48945e+06	247698
P35169	S. cerevisiae	1	29.7213	35	3.93022e+06	3.44331e+06	364128	883755	115138	1.63421e+07	0	821134	3.86476e+06	604575	1719079	192556	6.5738e+06	1.68537e+06	1.18176e+06
P35179	S. cerevisiae	1	2.26938	2	8.64203e+06	9624938	7772572	7.82847e+06	9.4273e+06	11397320	10241638	11546673	11444941	10611234	8711881	11588654	9.33747e+06	8.01309e+06	8205608
P35180	S. cerevisiae	1	11.5029	9	516848	1.31065e+06	916644	1.18289e+06	1.13731e+06	2.48281e+06	479648	1.32629e+06	1.98572e+06	859762	816347	774408	1.02894e+06	1.18821e+06	1.6254e+06
P35187	S. cerevisiae	1	14.6346	34	5.17898e+06	1.59854e+07	1.53038e+06	0	2.71708e+06	140520	7.42655e+06	2.45008e+06	1644235	7582865	3.22325e+06	1.29771e+06	3.28534e+06	3785791	1.00867e+07
P35189	S. cerevisiae	1	11.3296	6	781505	0	7.98634e+06	703793	5759814	713571	773534	502214	0	0	8.11647e+06	246481	898602	1297835	8938.04
P35194	S. cerevisiae	1	16.9375	32	1.84565e+06	3653580	2.55243e+07	5.28582e+06	2.88644e+06	4.97633e+06	1.3042e+07	1088377	6.61313e+06	1120293	3.06238e+06	307696	1.02069e+07	6.08327e+06	4.40724e+07
P35196	S. cerevisiae	1	3.51064	9	6403.61	190404	6779673	155361	0	443823	16487.4	2.67201e+07	0	68924.6	174173	0	6996529	32906.2	23741.1
P35197	S. cerevisiae	1	9.14534	19	3.42707e+06	2.12352e+06	2.04412e+06	5.54192e+06	2.00052e+06	1.69897e+06	6.91809e+06	3.36374e+06	4.00768e+06	2.54849e+06	2.96164e+06	2.59727e+06	1.49175e+06	2.85459e+06	677509
P35200	S. cerevisiae	1	2.28774	4	211583	0	0	291784	404410	0	0	46400.7	0	0	0	0	0	0	0
P35688	S. cerevisiae	1	7.99165	15	1.72047e+06	3.53176e+06	1237336	0	0	2257941	0	414495	0	538877	591477	285249	1.51578e+06	50267.2	0
P35691	S. cerevisiae	1	25.1267	15	5.78127e+07	4.63655e+07	9.54136e+07	5.89757e+07	6.88604e+07	8.7478e+07	4.47957e+07	7.88897e+07	86622743	5.92213e+07	8.30409e+07	8.44576e+07	5.77944e+07	7.79972e+07	9.42717e+07
P35719	S. cerevisiae	1	17.3708	10	3.48835e+07	1.3852e+06	3720040	8.91247e+06	320970	1.35045e+06	5.40305e+06	1.89543e+06	559173	1.68486e+06	1.15734e+06	846515	1.12588e+06	851310	1472489
P35723	S. cerevisiae	1	14.5102	4	0	700674	1.17906e+06	542494	1.25096e+06	1.3058e+06	219416	712825	1.14988e+06	0	719781	816651	1.11014e+06	1.63988e+06	1.63111e+06
P35724	S. cerevisiae	1	11.7545	11	12441579	0	1.13345e+06	10029830	575389	928379	2049023	35218.8	857945	1.80591e+06	47325.4	0	116444	0	57747.7
P35729	S. cerevisiae	1	3.45654	4	0	419088	323951	0	0	0	0	0	10708.5	180276	0	0	0	0	0
P35732	S. cerevisiae	1	24.1293	11	3.77261e+06	2.75761e+06	2.13377e+06	2.15137e+06	4.7927e+06	3.6279e+06	2.3552e+06	3.31622e+06	3.09177e+06	3.65385e+06	3.95969e+06	3.55877e+06	3.3013e+06	2.84544e+06	2.62537e+06
P35817	S. cerevisiae	1	8.31119	13	1.3399e+06	0	581905	144468	5468678	34144.7	1.65945e+06	5.27234e+06	143765	1.75932e+06	302052	5.07186e+06	1.7295e+07	200660	4.81051e+06
P35844	S. cerevisiae	1	14.0429	18	2.60336e+06	6.84605e+06	4.62011e+06	4.84003e+06	4.24954e+06	6.43744e+06	5.15334e+06	3.83587e+06	3.24407e+06	5.03031e+06	7.0915e+06	3.02481e+06	9.35795e+06	4.08855e+06	6.76416e+06
P35845	S. cerevisiae	1	3.50492	19	0	3.87198e+06	3.48498e+06	1.14562e+06	5422139	3.48315e+06	1.32914e+06	685251	3.46461e+06	951782	8.19392e+06	197919	4166334	0	1.3334e+06
P35997/P38711	S. cerevisiae	2	22.2533	11	1.62655e+08	204402421	1.86597e+08	1.97564e+08	169438208	201169589	220500258	1.86342e+08	186778082	242175858	194712993	233800535	289230551	166068898	218519151
P35999	S. cerevisiae	1	8.30604	13	67052.3	0	703550	0	0	1856048	0	0	2.14456e+06	1480534	6829298	807510	1.2077e+06	836301	150917
P36008	S. cerevisiae	1	54.0558	29	8.99662e+07	6.83422e+07	8.97089e+07	9.8919e+07	1.21223e+08	9.74372e+07	1.10054e+08	9.31253e+07	1.2298e+08	8.62997e+07	1.32287e+08	1.04166e+08	8.34481e+07	1.16202e+08	1.66291e+08
P36010	S. cerevisiae	1	38.8627	13	6.52189e+06	7.09762e+06	4.51744e+06	5.67689e+06	6.48051e+06	4.5391e+06	3.98369e+06	9.7429e+06	1.03698e+07	9.83312e+06	7914911	6.80504e+06	4.53442e+06	6.65231e+06	10717336
P36013	S. cerevisiae	1	16.9067	16	809770	3.23263e+06	8.62072e+06	3.14868e+06	1.8252e+06	2.10204e+06	2.9162e+06	2.10715e+06	1.65565e+06	2.74746e+06	4.96853e+06	2.43265e+06	2.00892e+07	607968	783238
P36015	S. cerevisiae	1	14.222	13	3.55148e+06	3.55326e+06	7.11402e+06	6258171	5.43591e+06	8.91728e+06	5527988	7.11916e+06	5744508	4.89502e+06	8.19704e+06	2.58364e+06	3.19182e+07	8.18566e+06	1.34391e+07
P36017	S. cerevisiae	1	9.72257	7	194435	279463	538876	1.55018e+06	408462	1.00876e+06	1.45423e+06	232119	379488	1.45622e+06	225778	195720	248196	240879	601644
P36018	S. cerevisiae	1	3.5675	8	0	1.62763e+07	397848	909535	2.46479e+06	1140233	2.18062e+06	1010643	1.19203e+06	813702	612656	10313.8	1449943	11566.5	1008605
P36022	S. cerevisiae	1	3.66565	40	3.75216e+06	4.13662e+07	2.63495e+06	7.02835e+06	4.45405e+07	3.42273e+07	2.93159e+06	1.11841e+06	1.81493e+06	5.93585e+06	2.41503e+06	405003	7.63464e+06	4.17307e+07	1.60183e+07
P36026	S. cerevisiae	1	7.16774	10	2594538	250441	883367	215034	0	1988873	808452	992792	177737	3.32444e+06	363024	980959	9755353	0	1.43389e+08
P36033	S. cerevisiae	1	11.6528	6	427822	0	9.94447e+06	170147	6782057	0	3.42612e+06	6.59465e+06	8.81845e+06	0	0	3727981	332665	34317.3	0
P36038	S. cerevisiae	1	3.71347	6	0	119076	0	2.48284e+06	1102562	2162440	1891236	668780	0	2.0246e+06	0	40601.5	2061918	146855	85696.9
P36041	S. cerevisiae	1	3.56423	12	447362	2.25436e+06	99537.5	2.63959e+07	1481398	4.1511e+06	3.0685e+06	0	1.57184e+06	0	0	2.46567e+06	3.76625e+06	1.23348e+06	1255487
P36046	S. cerevisiae	1	3.8651	8	307434	564546	483807	1.40818e+06	0	603276	2.30306e+06	648602	820013	1.20984e+06	1.37892e+06	786602	1.20927e+06	1.92276e+06	2035879
P36049	S. cerevisiae	1	22.3668	25	1.28649e+06	1.935e+06	7.52686e+06	2.22068e+06	901194	1.72631e+06	4.97966e+06	3.70677e+06	7.63846e+06	7.09879e+06	3.55817e+06	1.12956e+06	4.38399e+06	1.45034e+06	3.53523e+06
P36051	S. cerevisiae	1	3.71771	9	133826	8.63793e+06	576756	339254	363670	1.91129e+06	148002	1.11837e+06	422486	367122	9.68612e+06	1.08089e+06	1576792	0	2501270
P36057	S. cerevisiae	1	3.48546	4	0	162159	2616313	0	458898	0	0	0	354585	0	38780.2	108557	0	0	0
P36059	S. cerevisiae	1	15.8998	10	2.37361e+07	1.24006e+06	300719	218436	255346	321640	1.44732e+06	321863	217423	5.06443e+06	38518.5	0	1088389	0	22098.3
P36062	S. cerevisiae	1	7.3048	7	7016643	4849879	4.77855e+06	3.85834e+06	480244	1200154	7305098	0	0	8.17176e+06	0	2228810	905275	0	977514
P36076	S. cerevisiae	1	6.51016	13	1.99146e+06	27590	977524	0	0	0	241081	757097	0	0	1876869	0	1368743	1.34942e+07	2313445
P36081	S. cerevisiae	1	3.96993	7	732414	354571	120026	632069	780290	0	2.12345e+06	3.70302e+06	7.26653e+06	5.58415e+06	4924101	153601	0	9455833	7713606
P36086	S. cerevisiae	1	11.4139	5	8062595	497210	0	2.67789e+06	0	0	4193874	516798	0	0	2.11518e+06	0	12137680	0	0
P36093/P53438	S. cerevisiae	2	7.04777	9	468758	0	223634	2.91559e+06	0	198025	348968	97339.6	0	3976.99	0	1628011	2298455	1417181	168683
P36096	S. cerevisiae	1	8.39622	8	1.46732e+06	596034	0	427886	598502	13298480	446776	0	2959236	1533005	4220982	3.12604e+06	2884567	1.17074e+07	0
P36097	S. cerevisiae	1	6.81997	9	7628830	0	0	3.96466e+06	4.67535e+06	4828739	0	0	4.79929e+06	84557.2	3.3426e+06	141891	2.42713e+07	2.40776e+06	0
P36102	S. cerevisiae	1	3.53205	6	0	0	0	0	0	0	0	177279	3.73012e+06	4220.51	3.59127e+06	0	0	224650	777045
P36105	S. cerevisiae	1	11.249	2	7561717	0	8.94351e+06	25342.9	4.18939e+06	7447276	3622762	22196.9	5022060	2.94549e+06	385572	3.9251e+06	4084310	0	2997404
P36113	S. cerevisiae	1	3.47605	4	565571	15322.7	0	579332	0	0	0	0	80409.8	0	0	0	0	2140172	0
P36114	S. cerevisiae	1	14.9055	21	1.78211e+06	4.40102e+06	2.2932e+06	3.7871e+06	2309965	3.23212e+06	1.64841e+06	4.42566e+06	1.49746e+07	1.83598e+06	1.12832e+07	2.34427e+07	564506	2.14576e+06	663800
P36120	S. cerevisiae	1	3.62538	12	1.49302e+06	122777	0	0	641545	3304.11	0	0	0	245573	158246	53381.6	0	2.62458e+06	1.2841e+06
P36122	S. cerevisiae	1	3.62632	7	385754	233069	58039.3	0	0	3871265	323053	2256384	263258	528852	679423	2553917	665044	293188	0
P36130	S. cerevisiae	1	7.61254	6	8200340	0	1.45752e+06	7.95091e+06	1503684	1246518	0	16405.7	0	1.51371e+06	1044438	1022506	0	242587	1.295e+06
P36132	S. cerevisiae	1	14.5102	7	2968312	1.75086e+06	754629	0	2.01711e+06	3.82651e+06	0	835644	7068960	61125.1	0	648436	0	1881294	74693.5
P36135/P46955	S. cerevisiae	2	3.64358	3	1306603	0	0	0	0	0	0	0	54694.7	47173	0	0	0	88693.7	0
P36136	S. cerevisiae	1	4.65023	13	1.78652e+06	1.14295e+06	1.36617e+06	8.64209e+06	905152	2305571	4.73169e+06	2.56591e+06	1936263	3.61358e+06	2.23316e+07	2.34645e+06	1.13042e+06	2.73976e+06	2.54925e+06
P36139	S. cerevisiae	1	10.8097	5	179596	0	570529	0	22064.7	0	148567	166737	5.52139e+06	0	437693	215794	116945	282991	47939.7
P36150	S. cerevisiae	1	5.56077	7	5085702	0	2423655	4628951	90671.5	0	2541603	214297	3730090	2807027	0	0	2195573	0	0
P36152	S. cerevisiae	1	3.50279	5	98505.7	559110	968862	0	0	8.41793e+06	116448	707321	1.98034e+06	234086	368419	418395	407708	598298	1.23368e+06
P36154	S. cerevisiae	1	3.66565	3	500152	224463	0	457850	140764	0	354721	12024330	0	1.0239e+06	0	0	2.82854e+06	0	0
P36160	S. cerevisiae	1	7.741	10	2.08437e+06	3.7416e+06	3.51058e+06	2.8078e+06	826751	3.34556e+06	2706114	0	1.35379e+06	1.95309e+06	1.19521e+06	825238	1.19744e+06	0	670459
P36161	S. cerevisiae	1	3.53661	8	0	0	22781	1.94057e+06	282423	210321	58311	1.08162e+06	512524	549175	0	0	0	0	0
P36164	S. cerevisiae	1	3.47871	1	0	0	0	0	17159.2	0	0	0	0	0	0	0	0	0	0
P36165	S. cerevisiae	1	3.49857	14	6823.38	234697	422530	648144	653600	0	1180390	0	16406	2.58486e+06	0	4.88833e+06	6.33464e+06	767628	1.07516e+06
P36421	S. cerevisiae	1	34.2337	31	6.04513e+07	3.86294e+07	3.95663e+07	3.98817e+07	5.09698e+07	2.47986e+07	6.80885e+07	26966053	7.06138e+07	6.36187e+07	2.08863e+07	9.10138e+07	2.688e+07	28505260	2.41141e+07
P36517	S. cerevisiae	1	3.52753	11	8207.42	1901428	0	3.34128e+06	4253462	175703	365134	276607	0	7174.86	563604	1.80737e+06	566956	1.21777e+06	167663
P36519	S. cerevisiae	1	3.52828	4	43223.8	2773450	0	0	0	0	623567	5692844	0	12591610	2091543	0	972657	2638698	0
P36520	S. cerevisiae	1	4.9661	15	4.31168e+06	6.18255e+06	8.16097e+06	2.96629e+06	2.44517e+06	2.45373e+06	1.52323e+06	2.8836e+06	6.78519e+06	169143	2.48542e+06	598564	1.35055e+06	21896312	11493500
P37012	S. cerevisiae	1	7.30155	6	4602124	2053832	0	0	0	2.09995e+06	245475	1735078	0	1903938	2.17837e+06	4708089	7.2181e+06	968932	5787909
P37020	S. cerevisiae	1	3.46877	8	404517	0	687209	0	0	0	0	10216817	1.27558e+06	1777636	0	1198629	5893182	783672	0
P37262	S. cerevisiae	1	7.43098	3	0	31106.5	1818751	0	0	0	0	0	178724	0	0	0	0	0	0
P37263	S. cerevisiae	1	3.52604	6	0	761098	0	52512.3	2.3147e+07	0	466199	1.01424e+06	632960	1.56243e+06	504712	35564417	719584	1624438	39826176
P37265	S. cerevisiae	1	2.24575	2	51820.1	0	17400.8	0	0	0	0	0	0	0	0	0	0	0	0
P37267	S. cerevisiae	1	3.00038	6	773452	234055	0	0	404433	815893	0	684450	0	2512577	6.62254e+07	0	3899968	8975054	7.01266e+06
P37291	S. cerevisiae	1	50.3818	27	2.58463e+07	1.77913e+07	2.05497e+07	9.0942e+06	9.81285e+06	1.57157e+07	6.58633e+06	1.4422e+07	1.65003e+07	1.30377e+07	1.68061e+07	1.62743e+07	1.15174e+07	2.01388e+07	1.52625e+07
P37292	S. cerevisiae	1	36.8205	21	2.31643e+07	1.17597e+07	1.1656e+07	1.39007e+07	9.23956e+06	1.5538e+07	1.58842e+07	1.22584e+07	1.35706e+07	1.19887e+07	1.24623e+07	1.83282e+07	1.82755e+07	2.00134e+07	1.929e+07
P37296	S. cerevisiae	1	3.5626	6	713001	50026.2	0	0	38530.6	0	0	1242394	0	9369.24	10668.1	0	1448467	668397	0
P37298	S. cerevisiae	1	6.20913	5	886085	0	0	186254	0	0	1671449	39986088	0	0	10952	0	0	11169.2	2563214
P37302	S. cerevisiae	1	12.1377	19	4.9047e+06	9.1524e+06	2.18516e+06	8.88424e+06	1.32334e+07	7.14571e+06	1.15568e+07	6.3022e+06	1.94855e+07	5578359	6.82347e+06	7.99658e+06	15528884	6.7994e+06	1.4166e+07
P37303	S. cerevisiae	1	39.8068	17	1.69456e+07	6.97915e+06	1.1908e+07	1.07316e+07	2.30258e+07	1.40368e+07	1.24779e+07	1.31028e+07	1.57981e+07	3.3144e+07	1.08668e+07	1.59764e+07	1.33133e+07	2.27816e+07	1.81897e+07
P37838	S. cerevisiae	1	6.5804	25	1115762	1.59355e+06	9618.5	719085	1.036e+06	596871	952237	927344	1.60469e+06	860442	1.16887e+06	1.14358e+06	0	1.8173e+06	4.17105e+06
P37898	S. cerevisiae	1	18.8542	22	4.54915e+06	3.39159e+06	8891531	1.59553e+06	3.95928e+06	1.04651e+07	3.68827e+06	3.89497e+06	1.10661e+07	3.15906e+06	4.49442e+06	6.53748e+06	2946635	3.45926e+06	3.28819e+06
P38009	S. cerevisiae	1	30.1632	20	4.98208e+06	2.96284e+06	4.81418e+06	5.87817e+06	3.51674e+06	6.41065e+06	4.42113e+06	2.87825e+06	4.30786e+06	5.29263e+06	3.26743e+06	5.9869e+06	1.56657e+06	3.01426e+06	1.80425e+06
P38011	S. cerevisiae	1	56.04	30	2.25846e+08	1.34159e+08	1.65352e+08	2.1525e+08	1.60226e+08	1.39434e+08	1.60915e+08	1.40425e+08	119768221	1.80567e+08	1.63275e+08	2.26855e+08	2.37957e+08	1.74265e+08	2.56469e+08
P38013	S. cerevisiae	1	24.484	9	1.53833e+08	1.01266e+08	1.15042e+08	94229390	1.59794e+08	2.03968e+08	1.57317e+08	150943874	1.22117e+08	182674070	1.37621e+08	1.55066e+08	2.01853e+08	202820945	2.11858e+08
P38041	S. cerevisiae	1	3.62257	13	166922	1.92639e+07	6.84302e+06	519764	2.55843e+07	5.89214e+06	0	6.86503e+06	0	6265.95	199974	7.55958e+06	1.73057e+06	855096	3.84527e+06
P38061	S. cerevisiae	1	43.8598	27	264306484	1.46073e+08	1.61245e+08	1.63938e+08	1.75119e+08	1.03859e+08	2.24141e+08	1.81322e+08	1.65543e+08	2.23083e+08	1.45016e+08	170965018	1.75258e+08	7.9346e+07	231045789
P38063	S. cerevisiae	1	3.5675	8	0	0	309637	262646	0	0	1.77506e+06	315514	0	0	512360	1.42838e+06	187227	0	831805
P38068	S. cerevisiae	1	3.56018	5	357837	0	0	0	0	0	2284984	326848	0	0	0	30363.5	0	0	0
P38071	S. cerevisiae	1	3.99649	6	107024	186539	1.00956e+06	232734	452279	177449	2.35833e+06	638107	340705	271209	585573	223718	0	0	315116
P38075	S. cerevisiae	1	3.33691	14	2.97648e+06	1.79179e+06	1.40548e+06	879379	1.30752e+06	1.24059e+06	1.49196e+06	2.27971e+06	2.42374e+06	1943346	1.00245e+07	2.65579e+06	1.22229e+06	965947	4.83452e+07
P38079	S. cerevisiae	1	9.26555	2	0	15735080	0	0	0	0	0	0	0	0	0	9374590	0	271607	0
P38083	S. cerevisiae	1	6.65891	7	2.14357e+06	0	0	0	250418	0	1.10142e+06	1522760	4258309	1078706	4557743	282069	0	2.16109e+06	0
P38085	S. cerevisiae	1	6.44715	7	394432	0	167396	13536340	0	0	2.53028e+06	1184291	0	3114230	0	340060	2276401	0	308119
P38088	S. cerevisiae	1	112.452	53	5.85509e+07	5.00663e+07	4.77787e+07	6.84292e+07	4.34184e+07	4.63087e+07	4.93907e+07	5.3944e+07	5.42703e+07	6.65236e+07	4.71732e+07	8.56508e+07	5.46456e+07	4.74157e+07	6.14814e+07
P38112	S. cerevisiae	1	3.58084	14	880397	48058.4	909596	739193	653033	920906	161353	907948	734387	1.9296e+06	45119.5	303522	254222	0	0
P38115	S. cerevisiae	1	10.1654	10	2.10686e+06	3.37705e+06	2.37405e+06	453277342	6.69488e+06	2.55549e+06	10561695	2.19193e+06	9.43784e+06	1.21543e+07	2.37899e+06	4.00455e+06	4.03117e+06	2.61042e+06	2.87281e+06
P38116	S. cerevisiae	1	6.27731	8	2.39768e+06	1.63818e+06	1.3341e+06	837822	2520287	1.73091e+06	796333	1.26879e+06	622282	1.45024e+06	790828	774965	1.19385e+06	927474	473997
P38130	S. cerevisiae	1	10.3523	13	4.74515e+06	556289	1.28629e+06	979503	0	711419	1.19336e+06	948235	1.31815e+06	1.09361e+06	2.49536e+06	1139682	225765	1.09179e+06	1042465
P38131	S. cerevisiae	1	3.5626	8	6.98037e+06	45635.4	0	17743920	749366	0	1.95908e+07	42935.1	164484	0	158987	0	7.11695e+06	430384	212500
P38132	S. cerevisiae	1	18.1083	14	1.1903e+06	244799	0	0	30635	1.00468e+06	1.27355e+06	340946	940208	0	462239	0	1562815	854481	2776302
P38137	S. cerevisiae	1	3.61979	7	169447	86598.6	6.55346e+06	150182	1.04982e+06	1.07453e+06	154518	182977	178966	8.68101e+06	1.03345e+06	1.28951e+06	864136	1.10006e+06	10017.6
P38142	S. cerevisiae	1	3.52306	2	0	50231.6	0	0	0	0	0	0	0	0	0	0	0	19798.3	0
P38144	S. cerevisiae	1	7.2462	39	3.16446e+06	4.61689e+06	2.20903e+06	6.17274e+06	1.87621e+06	5.09696e+06	8.06154e+06	4.41826e+06	4.06811e+06	2.52613e+06	7.78662e+06	7.73068e+06	5.41307e+06	1.00524e+07	1.39545e+07
P38145	S. cerevisiae	1	9.51016	3	4228271	5173379	0	0	0	0	0	0	3.20601e+06	0	825336	0	0	16386.1	0
P38166	S. cerevisiae	1	4.89346	6	0	0	220427	0	620861	178761	0	572493	762415	0	0	34943.3	0	0	0
P38169	S. cerevisiae	1	3.51498	6	0	3.30018e+06	0	0	329033	0	4525341	38533.4	170540	1270264	0	6625223	1105030	0	5082929
P38174	S. cerevisiae	1	3.86445	13	1.10978e+06	710283	381390	1.65171e+06	1.65479e+06	1.12259e+06	5788058	5.59598e+06	2.5336e+06	1.34588e+06	454845	1.81843e+06	164322	6.27047e+06	1.15527e+06
P38198	S. cerevisiae	1	14.5102	26	5.14581e+06	678019	540682	1.30533e+06	98994	11368.6	2.218e+06	7137.99	651707	1.26504e+06	4.91332e+06	4.4971e+07	24034.5	877045	3.33709e+06
P38199	S. cerevisiae	1	2.05305	12	951149	356516	9.55225e+06	2.13989e+07	415792	464079	614170	1.09821e+06	1.41237e+07	2.07125e+06	4.81975e+06	427898	6.41766e+06	4.03145e+06	1.66024e+07
P38201	S. cerevisiae	1	3.52455	7	2.20099e+06	0	1.74949e+06	616614	7.11441e+06	0	429856	1.55423e+06	1.85326e+06	155423	0	0	0	10087585	94588.2
P38203	S. cerevisiae	1	15.4819	8	87989.7	1.79318e+06	1.75206e+06	952448	1.1019e+06	69354.2	2.03548e+06	1.37942e+06	926133	3.18125e+06	1.51561e+06	1.56347e+06	1833752	1.34859e+06	1005172
P38205	S. cerevisiae	1	28.3009	24	4.39723e+06	4.59675e+06	6.41771e+06	4.34318e+06	4.96471e+06	5.69075e+06	5.11e+06	6.04116e+06	6.0129e+06	4.51187e+06	5.44345e+06	5.46277e+06	5.75058e+06	1.18832e+07	4.13668e+06
P38217	S. cerevisiae	1	3.54432	11	163946	73057.5	272974	301755	407306	1.28275e+06	220318	407148	307400	177192	355812	1.5205e+06	0	0	1369200
P38219	S. cerevisiae	1	56.991	41	6.05296e+07	4.9986e+07	3.77253e+07	5.63222e+07	4.8721e+07	4.83209e+07	6.23532e+07	4.49016e+07	5.72855e+07	5.47419e+07	5.50589e+07	6.04605e+07	5.95251e+07	5.3664e+07	5.42127e+07
P38221	S. cerevisiae	1	6.42084	10	101255842	2.36502e+07	3.52274e+07	673578	3.14045e+07	3.83617e+07	4.45858e+07	2.56121e+07	74854608	5.0952e+07	3.3133e+07	4.93099e+07	4.80875e+07	3.37816e+07	50353708
P38225	S. cerevisiae	1	6.67694	13	61990.7	40819.5	0	337842	10379.6	13549	213723	0	0	0	2232160	0	0	727661	0
P38237	S. cerevisiae	1	5.87444	13	361585	223430	974259	279681	248259	1.8438e+06	0	1.18655e+06	396618	274392	0	1.4988e+06	29142.9	154301	3800776
P38248	S. cerevisiae	1	16.2184	7	1.54821e+07	4.77924e+06	6.81249e+06	1.44264e+07	9.80218e+06	6.78995e+06	1.51901e+07	5.93771e+06	7967374	1.67312e+07	8.84794e+06	13333581	12075893	1.45918e+07	1.87793e+07
P38249	S. cerevisiae	1	63.8224	59	3.07579e+07	2.08965e+07	1.07661e+08	2.32358e+07	1.48758e+07	1.72331e+07	1.52669e+07	1.47232e+07	2.1306e+07	2.28423e+07	2.18269e+07	2.67436e+07	2.42009e+07	1.0959e+08	3.99966e+07
P38250	S. cerevisiae	1	10.6421	20	2.20653e+06	418971	2.15764e+06	1.71326e+06	938603	1.71711e+06	1.0513e+06	3.46943e+06	5.40332e+06	610210	1.13057e+06	1.35951e+06	0	8.55561e+06	2.32919e+06
P38251	S. cerevisiae	1	2.69943	6	3202530	3.36729e+06	2535512	0	2818873	0	0	2.9273e+06	18626.7	241617	2.72072e+06	0	0	0	0
P38254	S. cerevisiae	1	3.56586	8	689463	3585760	5947.5	5606490	244314	95084.1	5.3983e+06	5273958	4342081	527478	4218931	4.83344e+06	5.29335e+06	1.91316e+06	1078654
P38255	S. cerevisiae	1	14.5102	7	322821	8738.58	4892.37	0	577005	0	0	0	36469.7	250558	0	0	214366	0	731937
P38260	S. cerevisiae	1	3.65147	4	117654	0	348459	155775	305465	246756	0	415934	356604	0	0	0	0	2892708	0
P38264	S. cerevisiae	1	44.9486	25	1.7448e+07	1.85624e+07	3.29211e+07	2.24139e+07	2.08403e+07	2.21658e+07	2.73865e+07	2.14634e+07	1.70931e+07	2.19987e+07	1.94282e+07	2.85154e+07	2.99626e+07	2.13996e+07	2.72997e+07
P38273	S. cerevisiae	1	3.54823	5	2729405	0	1400892	0	4611364	0	0	5.57124e+06	5889750	0	5.23885e+06	7136175	0	0	13987052
P38280	S. cerevisiae	1	14.5102	12	7002919	991914	3.64925e+06	0	9411.25	953616	0	0	1.48608e+06	29985	1078490	575882	3.3142e+06	1.07949e+06	77132.2
P38281	S. cerevisiae	1	3.51571	11	217326	171439	523271	211140	298609	5.79384e+06	1.88046e+06	646462	2.09953e+06	805344	964843	493266	0	31346696	5081237
P38285	S. cerevisiae	1	3.55377	16	2.0445e+06	1.54598e+06	1.36987e+06	364065	6.31189e+06	9.38269e+06	2.32634e+06	4.22005e+06	154138	11604.3	0	1195797	860948	561211	78517.2
P38286	S. cerevisiae	1	4.02414	9	1089918	1.11546e+06	1.36302e+06	1.63109e+06	1.22719e+06	1.54898e+06	936694	2.60856e+06	2.69962e+06	8.42958e+06	2.81362e+06	961445	2009121	903074	2.27772e+07
P38292/Q04632	S. cerevisiae	2	2.16584	21	3.88992e+06	607580	9.25184e+06	425588	1208281	2.83017e+06	818768	6.80084e+06	2.39368e+06	8.74888e+06	0	16408542	1.36981e+07	2.20073e+06	208648
P38293	S. cerevisiae	1	7.16774	4	980641	0	9606.92	598824	433243	0	634652	0	0	0	0	0	0	230753	0
P38295	S. cerevisiae	1	3.51426	9	5925.2	24774910	2.6273e+07	0	25352530	2.67263e+07	785982	2.97708e+07	22871150	0	26040090	25114020	0	20789220	2.56159e+07
P38301	S. cerevisiae	1	7.03101	3	123069	0	24886.9	0	0	0	0	0	0	0	0	0	0	1152727	137202
P38302	S. cerevisiae	1	3.68458	2	0	0	0	130109	0	0	0	0	0	0	0	0	0	14834.6	0
P38310	S. cerevisiae	1	8.13897	5	12311.5	2052279	5624909	0	1.46537e+06	0	0	1029002	0	0	4730027	0	983313	9457440	23544.5
P38319	S. cerevisiae	1	4.94196	12	4.58397e+06	885624	4.15636e+06	536741	0	2591054	0	156508	2225550	3795178	0	0	0	5.93505e+06	0
P38326	S. cerevisiae	1	13.6528	4	29505636	0	0	25954550	0	58018.7	0	0	164207	0	204352	0	6166.56	0	117950
P38328	S. cerevisiae	1	9.26561	10	390750	1.34962e+06	826944	2.73423e+06	2342649	1173505	3.11975e+06	1.41921e+06	1.43716e+06	1.47512e+06	998790	1.25215e+06	1.1589e+06	1.98956e+06	3.25368e+06
P38329	S. cerevisiae	1	11.862	18	16275746	143761	316496	2.45164e+06	8215.53	1.56465e+07	2.66149e+06	7.1509e+06	38989.4	1.5687e+06	37306	1.40106e+06	128873	14270.4	1.19561e+07
P38330	S. cerevisiae	1	3.55776	17	98194.7	1.20277e+07	0	421326	1.11724e+06	489463	0	4345262	8.29123e+06	162023	819713	2593285	1.34493e+06	264551	1.35797e+06
P38333	S. cerevisiae	1	7.64119	12	1.5827e+06	993653	785055	1.43842e+06	9.56503e+06	1.18252e+06	1.25045e+07	510786	1.25082e+06	893625	1.05318e+06	504053	1.29395e+06	6.22314e+06	175624
P38342	S. cerevisiae	1	7.08268	5	415308	623403	0	1092276	0	0	0	0	0	0	0	0	99225.2	0	2331439
P38349	S. cerevisiae	1	5.59635	10	1465220	372244	103783	6108283	749827	138413	0	164462	21732	2864577	189669	0	0	181640	803137
P38353	S. cerevisiae	1	11.1946	6	3.39113e+06	3.27996e+06	2262298	4.76067e+06	2.15357e+06	2.62149e+06	4153111	2.81195e+06	3.54199e+06	3.65478e+06	4359469	6.897e+06	1209437	9.46643e+06	1451414
P38355	S. cerevisiae	1	7.68409	4	2987408	15912.1	15125.7	2088580	0	17545.3	1545468	235081	8740.94	620436	0	245655	1103476	1341942	0
P38357	S. cerevisiae	1	3.51717	4	1.0278e+06	0	1018712	0	0	0	389911	0	0	0	8718.67	0	0	13122.3	0
P38359	S. cerevisiae	1	3.64751	9	100640	1.8627e+06	1499604	0	3.54285e+06	645064	0	0	628914	4.39381e+06	1.77131e+06	0	73940.3	0	0
P38360	S. cerevisiae	1	5.23141	11	1.14377e+06	0	1.07421e+06	22262	532580	830287	1483.93	183774	367044	0	4239911	1111899	0	659178	0
P38374	S. cerevisiae	1	3.71809	5	8.60724e+06	0	882678	48913.4	695135	0	0	194078	0	579007	38428.7	2407311	0	145983	15325.7
P38427	S. cerevisiae	1	14.8675	16	1.2611e+06	2.32718e+07	2.29654e+06	1.86594e+07	8.32185e+06	2.21024e+07	101072	1.21729e+07	1.24769e+07	127303	7.04373e+06	7.01926e+06	2189789	23586333	5682507
P38431	S. cerevisiae	1	31.9773	27	2.18674e+07	1.7942e+07	2.113e+07	1.08546e+07	2.37549e+07	1.39085e+07	1.76022e+07	3.01344e+07	2.86253e+07	2.10997e+07	2.59126e+07	2.81425e+07	1.79474e+07	6.5076e+06	1.38152e+07
P38523	S. cerevisiae	1	7.73061	14	2.86897e+06	2.1337e+06	2.06821e+06	1.59241e+07	6.01376e+06	6.96809e+06	1.00091e+07	930132	7.06757e+06	13560701	2.17833e+06	3.06827e+07	1.17611e+07	1096258	1.3166e+06
P38555	S. cerevisiae	1	11.3355	6	111719	0	144174	0	136658	0	1.02772e+06	1.316e+06	233032	13521	80781.6	145769	280566	431193	442295
P38604	S. cerevisiae	1	3.49577	11	0	573336	922507	19917356	534847	5.3552e+06	20577852	0	5418981	1.01582e+06	7.24994e+06	0	866624	1.98598e+06	943445
P38616	S. cerevisiae	1	3.61244	6	0	770173	1064450	560081	633232	1.46315e+06	5624289	768456	1.40815e+06	0	766430	2.94319e+06	1133525	698106	5844193
P38623	S. cerevisiae	1	10.7005	13	1.74099e+07	0	436605	330186	181934	602862	197714	490660	1.55664e+06	743267	614866	1.28834e+06	814986	1.53967e+06	1.13397e+06
P38624	S. cerevisiae	1	3.73105	7	3.06412e+06	647477	737170	943421	1.07165e+06	34502085	1.34911e+06	1.28882e+06	745970	856385	821568	1.17709e+06	891337	392033	1.17098e+06
P38625	S. cerevisiae	1	44.2906	34	3.94246e+07	3.84761e+07	3.925e+07	2.55567e+07	3.70816e+07	3.15119e+07	3.86847e+07	2.73787e+07	3.44128e+07	4.30962e+07	3.40833e+07	5.31908e+07	2.71673e+07	4.72879e+07	4.75734e+07
P38626	S. cerevisiae	1	8.99084	17	4.56044e+06	3.85628e+06	3.78663e+06	2.19053e+06	1.4229e+06	4.33902e+06	3.7639e+06	1.358e+06	3.74323e+06	2.9756e+06	1.39852e+06	4.27759e+06	3.30229e+06	1.61132e+07	6.26311e+06
P38627	S. cerevisiae	1	9.44989	10	135149	458657	251453	143764	286780	121837	330314	1.35192e+06	327247	236408	585258	3.6478e+07	59235.3	1.26677e+08	1428359
P38631	S. cerevisiae	1	31.4007	16	5034834	6397613	7.80872e+06	3.15232e+06	5.94618e+06	8.40153e+06	5.74041e+06	6322288	9.04554e+06	2.76826e+06	5463516	7.83775e+06	1.63093e+06	4.37671e+06	4.60084e+06
P38634	S. cerevisiae	1	3.57329	6	0	0	0	0	936186	283071	0	0	447792	0	0	787888	1779667	62942.2	1.65254e+06
P38682	S. cerevisiae	1	14.6931	17	2.87907e+06	3.96885e+06	2.86931e+06	3.42775e+06	5.89988e+06	1.16343e+06	3.48589e+06	4.77787e+06	3.10142e+06	3.42762e+06	1.7805e+06	1.68486e+06	1716648	1.87905e+07	1079523
P38687	S. cerevisiae	1	3.55297	14	103515	2.6603e+06	136577	204535	378846	1.65626e+06	601661	521706	621367	438138	1.52605e+06	640213	197598	1.064e+06	374480
P38688	S. cerevisiae	1	12.924	18	2.27163e+07	2.33446e+06	953766	1.01496e+07	2.8632e+06	1.26405e+06	1.03757e+07	1.34576e+06	2.63663e+06	6257850	692053	5.26243e+06	3.48051e+07	2.50316e+06	1.56471e+07
P38689	S. cerevisiae	1	8.85902	7	3.45764e+06	2.05656e+06	2.84026e+06	1.7644e+06	2.24081e+06	3.26321e+06	6.1558e+06	1551991	655770	469362	189844	3.00542e+06	2.26828e+06	1172308	0
P38690	S. cerevisiae	1	7.88691	8	351163	172628	0	522507	119054	0	551881	66833.6	8631516	0	0	309394	1993198	302419	0
P38692	S. cerevisiae	1	2.25013	9	568667	264488	0	769608	0	0	12510040	329877	958183	0	475759	3410857	3.68481e+06	0	0
P38694	S. cerevisiae	1	23.029	12	2.04797e+07	237576	0	422402	201986	232285	377153	159572	2.18887e+07	541336	5862013	4.56749e+06	1.68932e+06	7047.42	0
P38695	S. cerevisiae	1	11.431	4	841865	458323	0	0	56902.3	0	0	188341	0	0	0	0	0	0	0
P38697	S. cerevisiae	1	25.6187	11	3.87602e+06	1.70056e+06	2.17818e+06	3.25429e+06	2.07067e+06	1.4983e+06	4.3187e+06	644632	4.38179e+06	4.39279e+06	3.66459e+06	5.00209e+06	2.36722e+06	6.80408e+06	5.84503e+06
P38701	S. cerevisiae	1	33.2496	21	1.3168e+08	1.41626e+08	207385804	2.19588e+08	1.63871e+08	200575357	1.9103e+08	2.0085e+08	2.44965e+08	2.15964e+08	242328094	2.16743e+08	240547250	194004259	2.50939e+08
P38707	S. cerevisiae	1	44.5965	39	3.38268e+07	3.97455e+07	3.81165e+07	4.08551e+07	3.93195e+07	3.51576e+07	3.71513e+07	4.82005e+07	4.15088e+07	3.00282e+07	3.43259e+07	4.0756e+07	4.05651e+07	4.40906e+07	3.67227e+07
P38708	S. cerevisiae	1	60.4265	37	2.47278e+07	2.40335e+07	3.3506e+07	5.64639e+07	2.5267e+07	2.28934e+07	3.57916e+07	3.10774e+07	3.03903e+07	4.93685e+07	2.87498e+07	3.61116e+07	3.04513e+07	2.88168e+07	4.62739e+07
P38713	S. cerevisiae	1	2.5025	15	2.60709e+06	760936	387175	1.76007e+06	11939	400909	3456297	1.86854e+06	20983.4	9038261	0	242123	2.54836e+07	7.96812e+06	2.0203e+07
P38714	S. cerevisiae	1	19.3614	17	1.27639e+06	225410	350503	0	0	0	7.8891e+06	0	1.0172e+06	0	8111.41	0	1.97192e+06	191997	9273692
P38715	S. cerevisiae	1	7.93681	12	1.93032e+06	851458	1.1647e+06	1.08862e+06	779854	1.72308e+06	564623	1.19067e+06	2.55994e+07	442440	7.82482e+06	1.75695e+06	0	5.47259e+06	0
P38717	S. cerevisiae	1	2.40474	19	7.70585e+06	426835	614625	2.30632e+06	0	443354	1.18663e+06	0	0	0	189216	546022	893067	752717	1586979
P38720	S. cerevisiae	1	89.2669	25	6.0778e+07	3.77279e+07	4.0531e+07	2.9924e+07	3.34169e+07	3.73888e+07	3.84705e+07	4.07492e+07	4.17135e+07	3.86381e+07	4.43162e+07	4.80708e+07	1.41736e+08	3.63627e+07	1.42774e+08
P38724	S. cerevisiae	1	2.25199	6	173915	145718	81662.1	473438	0	13683.1	710404	0	112098	65981.6	311920	0	0	55976.5	1.33337e+06
P38734	S. cerevisiae	1	3.51426	7	0	322550	165119	0	0	154960	1484626	171266	0	0	0	0	863225	14249180	0
P38748	S. cerevisiae	1	3.57163	8	9137577	0	625141	313328	4092615	0	1.06249e+06	397986	1138143	0	1.29775e+06	10042450	1.29388e+07	34825	2889142
P38754	S. cerevisiae	1	7.11637	2	3.36715e+06	2284793	3895994	3.54471e+06	1855039	3384450	2.37786e+06	0	2050781	1553982	0	1637800	1812479	1.82397e+06	0
P38758	S. cerevisiae	1	6.20913	6	0	0	0	437773	0	17971	0	176126	0	1.58132e+06	68434.2	163129	255802	0	3100305
P38764	S. cerevisiae	1	33.4618	29	1.60386e+07	9.71931e+06	4.36774e+06	7.0074e+06	6.28452e+06	2.14575e+07	6.10026e+06	4.59048e+06	4.29885e+06	2.87757e+06	8.73673e+06	2.29779e+06	2.80074e+06	1.01048e+07	1.35498e+07
P38767	S. cerevisiae	1	7.14844	6	259974	28004.3	1603642	2533108	0	0	0	0	3419982	2273649	61305.8	0	0	90938.2	0
P38770	S. cerevisiae	1	9.23141	2	114311	0	0	0	0	0	0	0	0	0	272746	2.12547e+06	0	0	0
P38777	S. cerevisiae	1	9.54352	6	989602	2.32754e+06	3.77874e+06	368907	1.71297e+06	2839316	397327	4.15164e+06	4.68388e+06	0	7.71001e+06	8.69281e+06	2.14808e+06	1.6101e+07	1.65539e+07
P38779	S. cerevisiae	1	10.9117	18	3.22036e+06	0	1.87707e+06	1.89026e+06	1.21633e+06	0	434151	100975	0	6.13601e+06	1.04477e+06	5.49588e+06	2.05195e+06	4.67458e+07	2168658
P38781	S. cerevisiae	1	3.50849	10	374302	5551339	6270050	1.1722e+07	5.07594e+06	0	131907	1.43671e+06	1580750	17293.7	0	2343068	0	6161294	5622819
P38783	S. cerevisiae	1	3.57412	3	1015819	658860	0	2.0002e+06	3.06543e+06	759711	985822	3.53944e+06	4.37919e+06	896370	1.61862e+06	5.97713e+06	1269902	66476.2	7.30337e+06
P38787	S. cerevisiae	1	10.007	11	77340	1.43647e+06	2.38866e+06	888737	1.37772e+06	1.71972e+06	964184	1.49752e+06	825377	830169	1.48448e+06	935530	747519	1.01428e+06	730279
P38788	S. cerevisiae	1	55.5151	29	5.49723e+07	3.95531e+07	3.99546e+07	4.05735e+07	5.26614e+07	4.22863e+07	5.15967e+07	4.27793e+07	5.80001e+07	4.05667e+07	5.06627e+07	6.81929e+07	5.34115e+07	4.13735e+07	5.96938e+07
P38789	S. cerevisiae	1	5.53266	10	1.16173e+07	3228311	5.26686e+06	8.60738e+06	3717169	4708023	6.9635e+06	3.7901e+06	2.30079e+06	5.89741e+06	8.13897e+06	6.76387e+06	0	5.16099e+06	7.90984e+06
P38791	S. cerevisiae	1	21.778	23	8.26808e+06	1.88707e+07	1.99151e+07	1.17587e+07	1.1516e+07	2.14014e+07	8.19933e+06	1.23146e+07	1.06665e+07	1.55996e+07	1.23127e+07	1.51322e+07	1.29564e+07	1.63687e+07	2.15334e+07
P38793	S. cerevisiae	1	5.81944	8	0	157897	1.00761e+06	106241	0	0	136698	134563	231019	0	22988.8	163691	196940	348520	1.76534e+06
P38795	S. cerevisiae	1	15.948	8	691642	414412	930453	798864	264312	0	1.08816e+06	0	0	1.12506e+06	538698	16720	511463	0	0
P38805	S. cerevisiae	1	7.41671	16	612543	3.93375e+06	819803	1.32017e+07	1.43056e+06	1.04859e+07	1.20622e+06	5.80271e+06	2.47612e+06	1.03535e+06	840079	485181	341057	7.94203e+06	562665
P38809	S. cerevisiae	1	18.0568	4	28686.2	11188300	6087763	0	0	0	0	7776.21	21715910	0	0	0	30334.9	0	0
P38811	S. cerevisiae	1	15.9105	54	1.17039e+07	6.88718e+06	6.97948e+06	968133	8.40773e+06	1.26661e+07	3.89001e+06	1.09223e+07	1.18459e+07	8.21147e+06	5.1531e+06	8.55253e+06	5.88622e+06	2.31255e+07	1.7003e+07
P38817	S. cerevisiae	1	9.42162	15	4.10254e+06	1.54548e+06	1.41345e+06	4.24779e+06	1.20663e+06	1.09466e+06	1245764	1007514	6437931	2.06441e+06	1.07716e+06	5.31286e+06	4.34114e+06	868124	1611154
P38820	S. cerevisiae	1	3.67396	11	337572	167245	0	433185	165398	1.90922e+06	834957	0	0	1.22149e+07	758658	3.90103e+06	6.2696e+06	0	6.10375e+06
P38821	S. cerevisiae	1	3.67291	10	160552	283035	0	596567	0	746839	330191	0	1986932	3.38072e+06	860887	0	10531780	291461	14437676
P38825	S. cerevisiae	1	7.16576	10	53182.5	6923931	14425.9	0	0	0	0	26911.1	516741	5772.61	500094	25412.3	319640	7554.43	89580.7
P38827	S. cerevisiae	1	2.47049	19	2.93652e+07	0	0	1.10361e+07	0	8.39747e+06	7.77539e+06	9255727	9.46603e+06	8082438	0	11391386	8.49149e+06	1618300	3.90531e+06
P38833	S. cerevisiae	1	6.9191	8	2205989	0	7.19767e+06	1.47733e+07	5116727	9.79972e+06	13928070	6387219	12474295	0	8118725	14405430	0	0	2.85543e+07
P38836	S. cerevisiae	1	3.76076	5	149378	793672	0	97329.9	0	451161	130359	175081	186167	0	0	191345	0	2286138	830132
P38845	S. cerevisiae	1	26.6766	17	9.27804e+06	7.88797e+06	1.08723e+07	6.38685e+06	5.02183e+06	1.63098e+07	9.75927e+06	4.7954e+06	5.17657e+06	8.46669e+06	8.22882e+06	8.94757e+06	9.20717e+06	1.08291e+07	7.86675e+06
P38853	S. cerevisiae	1	20.9736	23	4.87528e+06	1.42534e+06	1.64321e+06	8.10166e+06	2.30044e+06	907773	6.92045e+06	4.30979e+06	6.58906e+06	6.60532e+06	2.38542e+07	1.52089e+06	549452	136219	77189
P38858	S. cerevisiae	1	2.6827	10	901883	3.1757e+06	825129	1.14298e+06	2.45016e+06	1.92602e+06	1.19906e+06	3.06155e+06	1.7124e+06	1.10324e+06	1.18477e+06	7.4405e+06	5.09361e+06	407310	969025
P38859	S. cerevisiae	1	14.5283	21	4.15742e+07	467703	19290983	1.36298e+07	0	7.26593e+06	18078593	170637	1.23014e+06	480836	556208	7033547	0	2.37061e+06	2.89714e+06
P38860	S. cerevisiae	1	6.27971	10	312052	290826	691796	0	1.16782e+06	747986	24477.9	1.18052e+06	0	1.46309e+06	1.1864e+06	0	57985.3	0	613559
P38861	S. cerevisiae	1	6.17823	15	512087	276783	5.1671e+06	1.58285e+06	716052	2.65311e+06	850668	314875	2.42835e+06	264883	373267	281234	341117	1.10092e+06	165644
P38870	S. cerevisiae	1	9.0788	15	1.22329e+06	1.14527e+06	0	1.0393e+06	33430.5	9815.96	147310	13150.7	0	8.73517e+06	0	142805	609486	0	1.90214e+06
P38871	S. cerevisiae	1	9.11222	7	439109	0	209747	559654	0	1654058	347288	25972.5	0	4008531	0	0	0	0	0
P38873	S. cerevisiae	1	5.11222	18	4.11101e+06	84124.2	4.13792e+06	7377.88	232710	4.50596e+06	1.25588e+06	620878	31094.7	1.96519e+06	925883	0	1.3424e+06	0	92592.3
P38876	S. cerevisiae	1	3.61979	6	44868.9	0	4.3058e+06	104018	190760	2.42391e+06	0	2.78455e+06	266290	147259	0	120343	0	183346	1.26755e+06
P38877	S. cerevisiae	1	3.71693	5	2.80511e+06	73242.5	291697	28964.4	0	668018	985836	168342	645612	0	824464	174066	0	8.71006e+06	0
P38879	S. cerevisiae	1	39.6915	12	4.10343e+07	5.53993e+07	4.93679e+07	4.21024e+07	5.40494e+07	4.91123e+07	4.20244e+07	5.18539e+07	5.47528e+07	5.27208e+07	6.0304e+07	4.81974e+07	6.99539e+07	6.97069e+07	8.61276e+07
P38886	S. cerevisiae	1	3.82409	6	1.31019e+06	254745	1.06299e+06	2.26722e+06	192195	1.30713e+06	2.71735e+06	363496	1.16735e+06	237477	0	0	0	158547	0
P38887	S. cerevisiae	1	3.48614	5	0	0	453895	0	0	0	0	0	445663	0	602862	0	34157.3	66075.2	0
P38891	S. cerevisiae	1	21.2035	11	6.15447e+06	3.5669e+06	1.63677e+06	2.54536e+06	3.33757e+06	3.57105e+06	3.49462e+06	2.40069e+06	3.25426e+06	3.48213e+06	5.66502e+06	4547453	1.38617e+06	2.01655e+06	5.99904e+06
P38899/Q07888/Q3E7Y5	S. cerevisiae	3	3.58595	5	0	0	6345.69	152342	0	0	12601.5	0	0	0	0	0	0	0	3676841
P38903	S. cerevisiae	1	10.0034	11	2.43333e+06	5.87875e+06	1.17221e+06	2383108	1017069	1.19965e+06	264296	100309	3859447	181728	757696	1.63407e+06	572114	333517	4.80682e+06
P38904	S. cerevisiae	1	3.77244	26	1.2425e+06	1.96777e+06	3.57017e+06	188416	38902.1	602868	671760	803382	897551	0	1.55903e+06	3.48842e+06	1.65728e+07	20905180	2.56628e+06
P38909	S. cerevisiae	1	2.39622	4	0	62719.5	0	0	0	0	791882	85652.7	0	0	7818.15	0	908794	227873	0
P38910	S. cerevisiae	1	17.1291	9	1.52613e+07	13990463	1.98003e+07	9324512	6166253	16464151	20011843	10525674	18387942	1.15191e+07	9261677	9.26662e+06	1.45368e+07	1.01656e+07	19422692
P38911	S. cerevisiae	1	12.0713	13	7.57961e+06	7.18353e+06	5.78024e+06	5.01272e+06	5.60377e+06	5.76034e+06	1.44364e+07	9.58105e+06	8066883	9.44389e+06	9.08875e+06	7483879	7154712	1.11241e+07	9.46592e+06
P38912	S. cerevisiae	1	13.4389	11	2.57997e+06	9.47014e+06	9.54129e+06	7.66226e+06	6.71963e+06	9.47791e+06	5.58176e+06	7.23243e+06	1.01308e+07	7.71675e+06	7.34816e+06	8.39136e+06	5082788	7.15661e+06	1.10474e+07
P38915	S. cerevisiae	1	2.51475	8	299525	805159	167223	1.44432e+06	843798	2.92677e+06	373203	617322	393839	441062	0	0	0	513410	0
P38922	S. cerevisiae	1	10.1092	15	3.09703e+06	1.20002e+07	694206	663664	178799	0	4.76564e+06	2.27092e+06	1.12003e+06	1218070	11717878	1433811	0	6.72802e+06	1604834
P38927	S. cerevisiae	1	3.54745	3	0	12602.5	0	993775	0	0	0	0	22360.4	0	0	0	0	0	5447.38
P38928	S. cerevisiae	1	11.732	10	465585	16520.4	1043095	313547	571873	887182	0	1875022	0	0	490830	8739212	0	34388.4	0
P38929	S. cerevisiae	1	6.32217	19	413980	1.45331e+06	47849.4	890991	5.07644e+06	2011416	203250	1.63792e+06	1023400	1.08349e+07	1.3609e+06	1.22584e+06	3.20734e+07	1.60545e+06	3.31684e+06
P38934	S. cerevisiae	1	64.9733	41	4.55937e+07	1.52652e+07	1.8719e+07	2.63413e+07	1.85509e+07	2.26221e+07	3.49822e+07	1.8437e+07	2.60812e+07	3.11712e+07	2.40043e+07	2.49379e+07	2.12003e+07	1.91437e+07	2.85626e+07
P38953	S. cerevisiae	1	11.6723	12	1.4224e+06	0	845516	314486	39869.2	833083	10966900	0	0	14584541	956685	7.05166e+06	2.22976e+07	1180647	14567782
P38961	S. cerevisiae	1	3.5506	11	0	0	0	111763	0	1.62954e+06	17466.3	1.48516e+06	3177202	0	852128	1.01792e+07	3135354	25435875	3.10672e+07
P38962	S. cerevisiae	1	5.09583	3	234143	226646	0	0	209895	0	169627	0	0	227096	11667.9	30864.8	0	0	0
P38968	S. cerevisiae	1	9.58805	30	2.73358e+07	3.51042e+06	6.77663e+06	3.62381e+06	5.51532e+06	3.84919e+06	4.80386e+06	4.49311e+06	8.63355e+06	3.95715e+06	4.00075e+06	6.12152e+06	3.54005e+07	4.47962e+06	6.1144e+06
P38970	S. cerevisiae	1	3.56915	17	0	1.26059e+06	325604	4264929	232436	364606	372296	1.11358e+06	346097	1516087	3.44673e+06	1.27868e+06	1364327	4.73902e+07	1.31898e+06
P38972	S. cerevisiae	1	57.0691	58	2.47859e+07	1.84231e+07	2.04412e+07	2.2623e+07	1.73274e+07	1.29199e+07	2.03051e+07	1.85821e+07	1.49091e+07	2.53287e+07	1.48635e+07	1.74573e+07	1.60773e+07	2.94452e+07	1.47247e+07
P38986	S. cerevisiae	1	20.1761	14	4.41551e+06	7.77158e+06	3.40706e+06	2834662	7.19978e+06	5.61728e+06	2.10379e+06	5.20536e+06	3.7147e+06	3899227	2.50108e+06	4.01519e+06	3.32126e+06	7.79051e+06	1.81467e+06
P38987	S. cerevisiae	1	8.86671	4	36862.8	0	48613	0	0	1780214	3.90073e+06	2201826	0	838463	0	2027304	2993377	6057970	0
P38988	S. cerevisiae	1	10.7664	8	914157	0	0	1.61663e+06	3.38735e+06	0	1.12493e+06	538205	3.44716e+06	564606	3145906	2.00311e+06	1.14065e+07	497580	163376
P38993	S. cerevisiae	1	3.82409	12	60599	0	261926	3886470	400879	623307	985862	589061	533355	3.99138e+06	14678.6	2.32305e+06	5627350	1810439	879880
P38996	S. cerevisiae	1	10.6995	9	809536	158989	149218	165728	700192	405875	1.23703e+06	43642.5	567110	86237.4	21340.3	0	0	879627	998226
P38999	S. cerevisiae	1	3.87034	11	1766393	2.08871e+06	3.5853e+06	1.68617e+06	2.56976e+06	2.60678e+06	2.89245e+06	2.30651e+06	3.37744e+06	3.26715e+06	2510679	4.7616e+06	2.18583e+06	1.60214e+06	2954834
P39002	S. cerevisiae	1	11.9719	16	1.46805e+07	0	1386384	991198	0	340545	3.257e+06	227990	6.86443e+06	3.9708e+06	2.14951e+06	172346	1.35676e+06	3.61767e+06	8.3733e+06
P39003/P39004	S. cerevisiae	2	4.48725	9	1084252	1422359	629787	974645	1200690	0	1.14251e+06	2516877	982421	1188753	1.34933e+06	1305011	5.43183e+06	981617	3619352
P39007	S. cerevisiae	1	21.857	22	5.83336e+06	2.56348e+06	553984	937628	719583	2.43313e+06	783028	1.93895e+06	4.15385e+06	0	2.76006e+06	5.1448e+06	12491382	2.66549e+06	3.17783e+06
P39009	S. cerevisiae	1	6.51016	10	6.70222e+06	1255846	0	5.04615e+06	28169.6	0	2.42937e+06	0	0	1.87498e+07	33533640	3.22202e+06	0	1290858	5331792
P39010	S. cerevisiae	1	4.04789	12	817195	320729	326986	1.40112e+06	843513	0	277968	115103	396340	428225	356742	804653	866957	700742	430122
P39012	S. cerevisiae	1	3.58084	6	58966.8	0	42630.8	0	0	0	0	0	321881	17601.4	538508	0	2543582	576781	0
P39014	S. cerevisiae	1	3.52158	11	7964.19	4.16472e+06	915128	1.4273e+06	1.31601e+06	1.01058e+06	2.40711e+06	3.05027e+06	1008076	241420	925417	1.2194e+06	0	930654	1.40387e+06
P39015	S. cerevisiae	1	62.6905	28	7.46405e+07	6.91114e+07	8.18402e+07	8.81401e+07	7.53366e+07	8.48778e+07	9.08736e+07	7.92393e+07	8.84047e+07	9.04427e+07	8.10728e+07	1.02543e+08	9.55456e+07	1.16125e+08	1.18797e+08
P39073	S. cerevisiae	1	3.55776	7	25182.5	0	8.31962e+06	0	0	198121	0	0	0	0	0	40722.7	1.21457e+06	0	7148258
P39076	S. cerevisiae	1	42.9447	23	8.54044e+07	2.57271e+06	7826729	1.01858e+07	7.54309e+06	5.21386e+06	6.68921e+06	6.17065e+06	42508005	8.10383e+06	6.43073e+06	9.05073e+06	8.54661e+06	3.98592e+07	9.05956e+06
P39077	S. cerevisiae	1	29.2792	28	3.85745e+07	4.17945e+07	2.52986e+07	4.14487e+07	7.79448e+06	6.88225e+06	1.01755e+07	4.30632e+07	4.56823e+07	3.89495e+07	9.42712e+06	14334338	9.97998e+06	1.29907e+07	7.36565e+07
P39078	S. cerevisiae	1	29.4997	25	2.38488e+07	5.61164e+06	5.00597e+07	6.67454e+06	3.31299e+06	9.88568e+07	7.62665e+06	7.84642e+07	8.39311e+06	6.8032e+06	9.82893e+06	7.96668e+06	3.55641e+06	6.87312e+06	5.68603e+06
P39079	S. cerevisiae	1	17.3183	27	4.87772e+06	4.51436e+06	5.62737e+06	1.19081e+06	7.88516e+06	3.25866e+06	2.09877e+06	8.19942e+06	5.03345e+06	261225	1.67475e+06	4.41808e+06	2.72672e+06	5.7113e+06	6521950
P39083	S. cerevisiae	1	2.27971	20	7.81619e+06	911268	23623.9	14592634	13572.3	1.08622e+06	7060484	0	2583282	1.65818e+06	0	0	13528452	9.81798e+06	4.33107e+06
P39101	S. cerevisiae	1	3.52306	10	281220	68505.1	0	1.64322e+06	0	282862	657695	13815.8	436385	816947	49019.5	286976	3.52412e+06	779025	0
P39107	S. cerevisiae	1	10.6017	10	965394	512396	247125	1.44402e+06	0	0	5.10148e+06	337831	327710	553017	0	94102.6	586427	1018653	8738815
P39108	S. cerevisiae	1	3.5092	4	675819	0	3633662	0	3227495	0	0	3263161	0	6087130	10636.5	0	0	3216184	8.20305e+06
P39109	S. cerevisiae	1	8.23254	27	1.90582e+06	1.23414e+06	1.72262e+06	456666	2.65743e+06	1.04649e+06	4.29443e+06	2.6533e+06	1.51044e+06	1.16555e+06	1.22787e+07	2.90965e+06	2570684	2.01222e+06	7.22405e+06
P39110	S. cerevisiae	1	7.09811	3	0	100645	482812	0	445818	783693	0	83708	325820	0	712318	387849	0	845315	1194541
P39112	S. cerevisiae	1	5.51016	14	2.59885e+06	5.06586e+06	0	1725853	0	589072	1.77873e+07	621055	5037264	3.02146e+06	1.50428e+06	5856330	2.75753e+06	3.52527e+06	1.81176e+06
P39515	S. cerevisiae	1	3.55377	5	0	0	0	0	23572.6	271398	8765.56	17993.6	718554	990519	0	238769	203485	161820	1.26544e+07
P39521	S. cerevisiae	1	3.56342	14	1.46382e+06	1.09102e+06	626881	0	0	0	55227.1	264895	766329	2.21331e+06	30297.3	125779	307937	172867	283209
P39522	S. cerevisiae	1	42.7039	34	2.16866e+07	1.75243e+07	1.93338e+07	1.96283e+07	1.94682e+07	2.07252e+07	1.9206e+07	2.36629e+07	1.90634e+07	2.24717e+07	2.37425e+07	2.04929e+07	2.42872e+07	1.95601e+07	2.08919e+07
P39531	S. cerevisiae	1	3.70213	13	535704	331347	432816	69122.5	449487	431683	619041	854606	1.56342e+06	5137113	531945	558363	3.52147e+06	40559.1	43775952
P39533	S. cerevisiae	1	9.65951	11	1797813	1.39523e+06	934271	573015	781656	604213	297105	1.47399e+06	417887	6274.84	287129	3.12307e+06	56904.4	5.46907e+06	8135322
P39551/P53174	S. cerevisiae	2	7.29597	8	5.80965e+07	0	0	0	0	1109991	0	903277	0	17288.1	0	439058	0	0	0
P39552/P53176	S. cerevisiae	2	3.53356	2	0	0	0	636672	0	0	132146	0	0	1002162	721750	0	0	4525662	0
P39676	S. cerevisiae	1	17.975	14	9.09477e+06	1.35195e+07	1.92199e+07	1.52738e+07	1.04397e+07	1.32156e+07	1.74372e+07	1.77352e+07	2.15465e+07	2.52851e+07	2.15947e+07	1.99743e+07	13421551	2.06516e+07	20201097
P39685	S. cerevisiae	1	26.0472	23	1.6857e+07	465734	0	3.11898e+06	0	1.16727e+06	0	69598.1	9.21053e+06	2.74452e+06	1.41883e+06	1.66156e+06	2702639	314850	726686
P39692	S. cerevisiae	1	6.51016	12	1940259	0	9.89536e+07	0	357442	65323.8	799715	416932	3137515	1109403	17387.3	3.66289e+06	848987	1.65765e+06	4692522
P39702	S. cerevisiae	1	3.48073	13	24573.3	1.45204e+06	935333	0	2.29113e+06	6.14865e+06	698613	750886	1.05068e+06	673362	5.44023e+06	0	79233.3	388535	803336
P39708	S. cerevisiae	1	15.4509	4	0	42790.4	0	0	0	0	0	0	856822	0	73569.6	0	0	120132	3366639
P39713	S. cerevisiae	1	3.49717	8	0	0	0	2798676	20481.2	0	3.46435e+06	0	0	45198.2	0	4375.78	1.04684e+07	1087895	0
P39717	S. cerevisiae	1	2.00501	11	3.76161e+06	1.153e+06	385642	3134424	21727.9	392167	0	93111.7	0	0	1.63577e+06	34891952	1.70872e+06	5.92688e+06	0
P39722	S. cerevisiae	1	3.51937	6	0	0	0	231814	14205.3	404590	0	0	4.1637e+06	0	0	140219	0	0	0
P39727	S. cerevisiae	1	18.9495	11	1.24711e+06	2.16527e+06	2.92608e+06	741068	2.04685e+06	3.12452e+06	831915	2.45962e+06	3.02617e+06	747892	1.32989e+06	2.77165e+06	383734	7.52401e+06	2.45898e+06
P39729	S. cerevisiae	1	7.30348	12	1.02519e+06	8.14541e+06	7.02458e+06	1.67181e+06	376909	9.27647e+06	326614	9.01856e+06	1.93679e+06	730001	9.13364e+06	1.81339e+08	4.11301e+06	1.44987e+07	4.00948e+06
P39730	S. cerevisiae	1	62.5479	48	3.98178e+07	3.62192e+07	2.24044e+07	4.06859e+07	2.83076e+07	2.50908e+07	1.69144e+07	22248508	2.75969e+07	1.70749e+07	2.28206e+07	2.9301e+07	1.18253e+07	1.78031e+07	2.54177e+07
P39731	S. cerevisiae	1	3.60076	6	1.31604e+06	0	582939	22604.2	507166	0	0	0	0	454702	32155.5	270986	0	158877	0
P39742	S. cerevisiae	1	3.67291	7	570618	0	0	803335	14561.5	3.86258e+06	208416	987386	29009670	0	0	0	0	0	402124
P39743	S. cerevisiae	1	2.11905	11	3.17176e+06	1.57921e+06	1.20525e+06	3.51985e+06	1.01036e+06	2.26104e+06	2.97726e+06	1684092	2.80071e+07	2.5714e+06	815680	2.80401e+06	776572	797619	837600
P39744	S. cerevisiae	1	7.28956	28	8.86275e+06	8.54435e+06	5.76972e+06	7.67047e+06	3.04855e+06	7.06082e+06	6.10469e+06	2.67504e+06	5.79491e+06	1.5594e+07	5.84046e+06	1.97648e+06	7.06476e+06	3.70196e+06	8.94055e+06
P39926	S. cerevisiae	1	3.54745	10	0	35275.9	2.37839e+06	367221	2.11628e+06	320615	2.14643e+06	3.1137e+06	2323121	1.1845e+06	4.29423e+06	509725	1.13756e+07	3.7167e+06	1.51901e+06
P39929	S. cerevisiae	1	13.7237	6	1.13596e+06	863780	1.14054e+06	922282	873690	1.07765e+06	725281	765813	1.50989e+06	1.68167e+06	775051	935028	986214	927420	984973
P39931	S. cerevisiae	1	3.8548	6	1.22554e+06	1.52125e+06	0	1580085	0	665604	1.32061e+06	801635	542236	1.81128e+06	0	788064	1.86692e+06	4952477	0
P39935	S. cerevisiae	1	45.5823	50	9.27032e+06	1.77063e+07	1.29203e+07	1.10875e+07	1.01374e+07	1.52045e+07	1.23895e+07	1.85268e+07	1.78851e+07	1.00225e+07	2.25436e+07	1.27833e+07	3.50158e+07	2.44889e+07	3.87592e+07
P39936	S. cerevisiae	1	7.46877	26	4.03612e+07	457791	753911	1.34934e+07	0	1.08028e+07	0	1.78405e+06	526738	20555.5	0	2.44772e+07	1.96636e+06	1.8849e+06	3.80013e+06
P39937	S. cerevisiae	1	10.5963	8	222495	12992	0	0	19556.9	0	0	134210	90588	1255498	113894	0	0	720602	0
P39938/P39939	S. cerevisiae	2	14.7074	14	6.38216e+07	8.70824e+07	1.10689e+08	6.36797e+06	5.49983e+07	1.12359e+08	1.15417e+08	71788498	8.34243e+07	1.28431e+08	120383418	9.82667e+07	99876106	9.60185e+07	164833373
P39940	S. cerevisiae	1	3.53432	22	142647	2.01867e+06	2.54387e+06	2.19482e+07	2.0235e+06	1.60328e+06	617834	1.46664e+06	880568	1.41994e+06	3.23155e+06	6.7174e+06	5.90372e+06	2.19915e+07	1.28393e+07
P39946	S. cerevisiae	1	9.30604	8	1.94143e+06	177773	257074	222258	2.81487e+06	0	0	0	0	0	0	0	0	1549097	0
P39954	S. cerevisiae	1	53.7941	45	4.16893e+07	6.71866e+07	8.24337e+07	3.75169e+07	6.74486e+07	8.37775e+07	6.91386e+07	7.70632e+07	9.66072e+07	5.74238e+07	8.65162e+07	8.39154e+07	6.95539e+07	1.06424e+08	1.68416e+08
P39955	S. cerevisiae	1	3.67765	18	1532202	355268	1.7371e+06	145083	8.83649e+06	1.53094e+06	0	5992834	1153885	573182	41519.7	0	2.13406e+07	0	1.73759e+06
P39958	S. cerevisiae	1	4.92365	10	2.67325e+06	4.57728e+06	3.16718e+06	1.00562e+07	5345099	3.01945e+06	2.452e+06	4.43863e+06	3.39393e+06	2.27953e+06	2.09716e+06	2.94973e+06	2.11318e+06	8.24206e+06	2.89276e+06
P39960	S. cerevisiae	1	3.76851	39	3.05955e+06	1.02674e+07	1.79485e+06	1.33041e+06	3.34355e+06	1654533	3.53281e+06	76160.5	4.69981e+06	1.28818e+06	6.42154e+06	2.37484e+06	4810372	2.10862e+06	1.2335e+06
P39961	S. cerevisiae	1	14.5102	9	16476010	1.42165e+06	0	1.65171e+07	0	9079233	1.51913e+07	6.35097e+06	648501	440225	7522676	0	2068687	1.86165e+06	0
P39962	S. cerevisiae	1	3.5506	8	1147208	0	10486.8	0	0	576263	452469	0	740594	0	0	0	0	1402301	1768397
P39968	S. cerevisiae	1	3.60791	11	958544	119317	5019355	665263	0	701218	1526466	607949	4.35937e+06	2.43072e+06	216808	1.35361e+06	3.13255e+06	256990	1698585
P39976	S. cerevisiae	1	23.3966	28	9.44743e+06	1.28107e+07	2.01995e+07	1.05298e+07	1.89538e+07	1.38851e+07	1.42209e+07	1.54155e+07	1.67417e+07	1.84005e+07	1.17224e+07	2.2312e+07	2.51473e+07	17175411	1.00243e+07
P39981	S. cerevisiae	1	7.33407	5	0	0	1177365	0	1.88885e+06	1.89979e+06	0	0	0	0	0	0	1.26308e+06	1064627	0
P39985	S. cerevisiae	1	9.84462	18	785034	2.83463e+06	660481	2.26541e+07	1.60394e+06	2.46137e+06	2.71171e+06	396199	3.35255e+06	352032	2.01648e+07	2.28819e+06	3.66511e+06	5.63054e+06	2.24673e+06
P39986	S. cerevisiae	1	38.3599	37	1.32063e+07	8.04537e+06	9.3017e+06	1.00224e+07	9.25758e+06	8.76291e+06	9.94245e+06	3.19962e+07	8.51777e+06	1.14316e+07	1.01097e+07	10604901	1.17412e+07	3.51268e+07	2.0537e+07
P39987	S. cerevisiae	1	46.9973	13	4.60526e+06	9946.11	1518095	3.65508e+06	21530.2	328902	3624452	3.13899e+06	84950.4	3688519	0	7.63917e+06	3924872	115100	4.38912e+07
P39990	S. cerevisiae	1	10.9528	7	8575889	0	533518	13012332	5.18206e+06	5726713	5.80663e+06	6886681	5534894	5248887	5353734	6.83181e+06	1106988	3260995	5127041
P39995	S. cerevisiae	1	4.36404	5	4761274	0	0	0	24601.9	0	0	0	5292.91	0	0	505067	1123514	134572	0
P39996	S. cerevisiae	1	9.43098	5	140740	9947.21	0	1.13629e+06	14453.1	0	0	0	0	0	264981	0	0	0	0
P40010	S. cerevisiae	1	27.4725	27	1.36375e+07	2.94972e+06	3.4621e+06	3.03974e+07	6.80857e+06	1.25434e+07	3.83427e+06	8.14666e+06	7.87621e+06	3.68813e+06	2.76673e+06	5.72988e+06	3.13799e+06	7820388	1.29016e+07
P40011	S. cerevisiae	1	2.36404	3	0	0	1233264	854817	902084	1608765	3905784	1096444	2009439	0	1272751	2888264	3364862	0	2773755
P40012	S. cerevisiae	1	9.78589	8	13974.4	8712.59	0	0	17061.9	1.58108e+06	0	13326.7	32094170	0	0	785749	250167	2231109	13885640
P40016	S. cerevisiae	1	2.52569	14	2.01084e+06	1.19155e+06	1.08827e+06	3.62027e+06	255336	65209.9	1.08491e+06	594596	651817	3578477	3.31166e+06	524045	1310346	869493	2.79363e+06
P40018	S. cerevisiae	1	11.5279	7	3.90397e+07	2.46151e+06	926994	572937	2317891	301364	1.97893e+06	2569529	708652	0	0	41200872	53178	0	0
P40023	S. cerevisiae	1	2.0056	4	5798274	0	0	0	533393	0	0	975399	1.88608e+06	0	0	904388	0	0	0
P40024	S. cerevisiae	1	70.0613	35	2.64403e+07	3.66629e+07	6.73472e+07	2.62595e+07	4.29451e+07	2.89025e+07	2.23978e+07	5.03395e+07	30137694	2.23534e+07	3.11869e+07	2.66062e+07	2.03225e+07	4.64511e+07	3.94821e+07
P40025	S. cerevisiae	1	5.20913	6	4.12288e+06	3145889	2577882	284767	2603405	911476	4140036	1.84694e+06	0	4916227	292310	5609890	7014325	103823	4773377
P40028	S. cerevisiae	1	10.9539	12	326415	1.24661e+06	1266159	174299	304618	294629	0	1575598	261428	255086	6289823	0	620524	998326	8.73104e+06
P40032	S. cerevisiae	1	11.8685	17	3.0792e+06	2.15606e+06	903239	1.24103e+06	2.19618e+06	980940	804051	2.09075e+06	115235	2.16227e+06	1.61428e+06	2.46635e+06	4631226	1.95394e+06	5.31759e+06
P40037	S. cerevisiae	1	3.66874	4	0	1701695	2.27668e+06	674435	1674922	515698	1268637	1427054	2.07153e+06	2.03776e+06	1673715	2.4559e+06	2201953	1547118	2729869
P40038	S. cerevisiae	1	14.5102	6	1.95639e+06	0	0	418867	1360790	0	386567	240372	0	624943	7834459	0	0	0	0
P40039	S. cerevisiae	1	13.364	4	11339530	0	0	345510	137057	0	0	423976	12342.6	0	0	0	0	0	29693
P40040	S. cerevisiae	1	6.23856	8	4.80802e+06	2.18605e+06	1.46066e+06	0	4.25024e+06	518968	786050	911812	1.05629e+06	0	6567.78	0	49306893	4115235	399110
P40041	S. cerevisiae	1	12.6906	6	0	0	0	0	588589	87094.1	0	9072210	6622.1	1681495	0	281144	0	0	1.13233e+06
P40043	S. cerevisiae	1	7.4347	5	634906	383809	5.40438e+06	410766	569324	642250	493022	449240	5008299	1.4317e+06	0	0	1.51943e+06	0	0
P40046	S. cerevisiae	1	3.60701	6	1950681	0	186791	189523	0	0	3.36173e+06	1.48303e+06	1.85594e+06	1.30961e+06	0	0	351994	0	0
P40047	S. cerevisiae	1	25.7365	20	2.38069e+06	1.34614e+06	2.72411e+06	4.19049e+06	1.3736e+06	1.33616e+06	4.88786e+06	2.5092e+06	2.45036e+06	3.778e+06	2.23639e+06	3.31213e+06	1.82467e+07	2.52723e+06	4.09077e+06
P40053	S. cerevisiae	1	3.54045	25	1107388	1237335	0	2.32033e+06	3.01188e+06	5.36745e+06	865430	1.54861e+07	2.4542e+06	1088001	2.82602e+06	1.72236e+06	2.64774e+06	2.6449e+06	7.06384e+06
P40054	S. cerevisiae	1	18.0103	3	503505	451695	665665	852455	391704	746916	0	601219	553088	922872	665404	0	917084	733515	484599
P40055	S. cerevisiae	1	2.84296	19	1.05011e+06	510089	4.32568e+06	328942	952589	2.99952e+06	7.31514e+06	281335	23167.6	385895	809096	1.47345e+06	0	877981	2.74948e+07
P40056	S. cerevisiae	1	3.63486	4	88132.4	209359	983152	1326255	0	0	0	440718	0	0	143550	625097	131183	231973	767621
P40059	S. cerevisiae	1	3.52232	11	41809.6	1685567	105215	0	20384.3	0	0	10022.8	720077	0	23183.1	0	6174119	69448.1	2.3749e+06
P40061	S. cerevisiae	1	2.64093	18	2.1405e+06	35855	4.71072e+06	410762	4543393	6.52377e+06	9791665	635694	3506670	2483691	655069	962063	5.93993e+06	0	14743.5
P40066	S. cerevisiae	1	3.53205	6	154569	9831.88	408446	0	0	5108.42	0	0	271238	0	414188	2083794	0	605138	0
P40069	S. cerevisiae	1	57.8361	33	2.50386e+07	2.25292e+07	3.45486e+07	1.53121e+07	2.75821e+07	1.8032e+07	1.31643e+07	2.58286e+07	1.62848e+07	3.17846e+07	2.45121e+07	1.64872e+07	1.24985e+07	2.3151e+07	2.22758e+07
P40070	S. cerevisiae	1	4.21194	5	407094	481630	2.83124e+06	184677	918298	625772	183543	525382	729752	341220	739392	837870	2.54848e+06	1.23701e+06	1.31334e+06
P40075	S. cerevisiae	1	30.2153	12	1.69025e+07	1.19992e+07	1.2781e+07	1.2068e+07	1.2149e+07	2.14795e+07	1.40896e+07	2.1087e+07	1.66504e+07	1.47585e+07	1.68363e+07	1.48101e+07	1.34106e+07	1.40355e+07	1.81735e+07
P40079	S. cerevisiae	1	5.51016	4	1362128	50779.2	65327.3	461424	0	216898	1.78413e+06	0	0	1.92054e+06	0	0	0	0	0
P40087	S. cerevisiae	1	3.55456	10	84832.1	0	15842.6	0	1876086	258662	0	438641	763761	764298	2095023	3.15894e+06	29844790	2.11122e+06	1719932
P40090	S. cerevisiae	1	3.74196	12	0	24197.2	0	332713	7319.31	735813	64243.4	0	971042	96974.5	25386.9	0	3.17276e+06	1993080	5063504
P40093	S. cerevisiae	1	9.23038	16	2.68406e+06	403792	3.30957e+06	3.75842e+06	2.63557e+06	4.09242e+06	2.7408e+06	2.13574e+06	3.95157e+06	1543344	3.912e+06	6.21032e+06	2.65695e+06	2.81158e+06	700517
P40099	S. cerevisiae	1	8.20913	7	277966	72624.2	0	63607.9	337981	0	0	0	0	0	2371119	0	61857.1	0	370475
P40106	S. cerevisiae	1	36.8582	5	0	788066	1808288	0	1.27037e+06	1.30169e+06	3387151	247255	861458	0	473915	511199	0	1571466	1.17387e+06
P40150	S. cerevisiae	1	120.074	2	25682750	28291350	2657878	23528070	29598010	29836842	22097770	2.85953e+07	30449000	23226500	29549059	29527252	25052022	30474176	26594690
P40156	S. cerevisiae	1	8.06301	7	0	315038	2732412	0	0	2.09417e+06	1903358	711806	523268	0	40973.8	2.00798e+06	1197121	3.1233e+06	0
P40160	S. cerevisiae	1	3.56423	10	429096	1582592	1135541	1.02929e+06	151438	0	0	0	3.72595e+06	2199478	338262	0	907540	1.56516e+06	1.87925e+06
P40165	S. cerevisiae	1	3.51353	2	0	2.97358e+06	382517	0	0	0	0	0	0	0	0	760235	0	0	0
P40185	S. cerevisiae	1	20.1042	9	1.42845e+07	17469330	1.58264e+07	1.19013e+07	1.4875e+07	1.5277e+07	1.24677e+07	17794313	1.48283e+07	13853030	2.05829e+07	1.87494e+07	1.76231e+07	18658761	19758014
P40202	S. cerevisiae	1	9.85539	15	1.31609e+06	5.89129e+06	1.09112e+06	1.17709e+06	4.66215e+06	5.66452e+06	1.89367e+06	5.46173e+06	7.22162e+06	6.49798e+06	5.84907e+06	8.32552e+06	3.50875e+06	1.85574e+06	5.19046e+06
P40212	S. cerevisiae	1	58.1946	1	0	0	0	0	0	0	0	0	0	0	0	0	585598	1117175	1115754
P40215	S. cerevisiae	1	14.278	20	1834829	786064	191936	934456	0	2.55084e+06	3.29845e+06	2.97287e+06	1.36967e+06	749722	1008907	2.21256e+06	1.01704e+06	455741	739128
P40217	S. cerevisiae	1	35.8816	24	1.10481e+07	5.70676e+06	4.49629e+06	1.15971e+07	3.11302e+06	4.90003e+06	1.54825e+07	5.38901e+06	3.91568e+06	9.6265e+06	5.43991e+06	7.6976e+06	5.72671e+06	8.72818e+06	1.19739e+07
P40302	S. cerevisiae	1	16.0445	13	5.9398e+06	3.27506e+06	4461441	5.68847e+06	4666997	4838131	7.32709e+06	5.28067e+06	5400591	3.4193e+06	7.528e+06	5.22392e+06	6.67815e+06	2.86442e+06	5067501
P40316	S. cerevisiae	1	6.23141	8	5229994	0	0	1738204	0	0	19432082	368539	0	0	0	0	0	692647	1.10963e+06
P40318	S. cerevisiae	1	9.67897	13	1866641	1.37877e+06	0	2.61964e+06	1.91374e+06	0	2.07177e+06	866875	202076	3.70747e+06	544688	17014.8	0	0	0
P40319	S. cerevisiae	1	9.23793	5	1.5521e+06	1.8532e+06	2.68346e+06	1.10511e+06	1866453	2226327	1.87421e+06	1935156	2034418	1509747	1785602	2029884	1575587	1876496	2379278
P40326	S. cerevisiae	1	3.89738	2	0	0	0	0	0	0	0	0	28547530	0	0	355578	0	0	259446
P40327	S. cerevisiae	1	18.6142	18	2.66533e+06	6.06979e+06	3.29406e+07	2.61273e+06	2928453	1.66214e+07	6471488	4351575	2.90862e+06	2.55917e+06	4.05214e+06	3870233	5.42544e+06	1.2538e+06	5.55124e+06
P40328	S. cerevisiae	1	10.12	13	1.20046e+07	19717469	41598910	4432572	3.82964e+06	4.54873e+06	12192000	6.10509e+06	3840964	1.04899e+07	419105	311054	1.50004e+07	9314352	9.37444e+06
P40341	S. cerevisiae	1	5.73201	21	1130454	1.2975e+06	1.27102e+06	1457223	1.07961e+06	0	29479.3	2.9792e+06	277027	244968	5.40721e+06	6.0915e+06	5.42155e+06	7.20263e+06	5223590
P40348	S. cerevisiae	1	15.6968	10	320983	16559.6	0	0	0	0	1.78105e+06	118508	0	556101	3269736	393206	0	0	3.87531e+06
P40351	S. cerevisiae	1	7.09617	8	9262.83	1176263	0	52287.7	0	467190	0	0	236054	808454	165402	0	580022	0	1104292
P40352	S. cerevisiae	1	8.65283	20	4.56299e+06	131508	0	3.50027e+06	947964	0	3.12093e+06	3617405	8485118	2492491	2.09309e+06	8.31147e+06	1.21261e+07	5524815	2.59618e+06
P40364	S. cerevisiae	1	3.60343	8	0	30375.7	0	239436	150586	170721	1.08726e+06	247304	1407806	0	0	272152	52113.7	5519367	606627
P40368	S. cerevisiae	1	3.50563	13	651784	1.17653e+06	1919475	0	607739	461701	38961.3	0	11311.2	0	1406385	3.73609e+06	1395237	0	6.43502e+06
P40413	S. cerevisiae	1	29.6507	37	7.17177e+06	2.77598e+07	3.27791e+07	4.0004e+06	3.24617e+07	3.68193e+07	1.1153e+07	2.90088e+07	3.18e+06	1.4187e+07	3.477e+07	3.61167e+07	6.04613e+06	2.74894e+07	3.88241e+07
P40414	S. cerevisiae	1	26.846	13	5.21948e+06	2.30251e+06	1.98914e+06	2.20415e+06	3.15285e+06	3.49707e+06	2.503e+06	3.01665e+06	7.33604e+06	2.7327e+06	3.37066e+06	1.23078e+06	1.74776e+06	0	0
P40422	S. cerevisiae	1	3.83308	4	0	941343	0	2279334	0	0	1511321	1332749	0	2962568	1.28453e+06	1.97468e+06	2.00334e+06	983534	2.93447e+06
P40433	S. cerevisiae	1	7.09747	19	228593	25758.7	4.27645e+06	10479.8	136761	689704	3.10409e+07	2.09988e+06	1.62824e+06	0	667958	4888257	342367	2.64679e+06	273028
P40457	S. cerevisiae	1	3.53205	39	76332	4.3053e+06	79293.6	1.92331e+06	43194.5	637166	1.8232e+07	9.41258e+06	499619	4249213	3.11186e+06	881940	3.19403e+06	4.17614e+06	4.51661e+06
P40459	S. cerevisiae	1	3.54823	11	691657	1983898	3.45996e+07	4.93637e+07	1.99306e+06	1.95237e+06	2.22708e+07	4.40002e+06	2.03683e+06	2.15587e+07	1.31097e+06	1.59047e+06	20786940	50739.6	739407
P40460	S. cerevisiae	1	3.493	13	928906	783865	91085.6	965872	673075	412666	1.05207e+06	31883.9	459607	0	2.76567e+06	143778	962593	315985	294286
P40462	S. cerevisiae	1	7.36175	15	607290	1.79866e+06	4.66675e+06	12655530	7.31202e+06	435935	45494.7	755727	3.11769e+06	3.24051e+06	1.47954e+06	486072	5.45208e+06	1830441	3.2589e+06
P40467	S. cerevisiae	1	2.7698	15	5.62013e+06	980341	2.21854e+06	2.3861e+06	88867.9	0	22066.1	1.10121e+06	0	489420	960459	0	573055	7245540	0
P40468	S. cerevisiae	1	3.58939	38	699941	1.91523e+06	1.21293e+07	53538288	5.15339e+06	42051.6	959841	3.01703e+06	183516	7.85076e+06	1.61273e+06	1.05286e+06	4.92323e+06	3.05196e+07	3.0571e+06
P40471	S. cerevisiae	1	3.47871	5	15456.1	0	0	0	0	7567.71	0	0	1020701	2292061	0	0	21243.4	0	10516.7
P40474	S. cerevisiae	1	3.54823	9	200769	8219.87	0	165261	11177.2	3.42298e+06	167369	7.94545e+06	298438	0	0	0	0	11600	887005
P40477	S. cerevisiae	1	7.33407	19	20786561	5.11852e+06	5.21965e+07	1.53911e+07	769083	6.78202e+06	25696.6	112425	1.10228e+06	21012.4	1941746	4.78569e+06	888420	1847455	3.32274e+06
P40479	S. cerevisiae	1	3.53432	9	0	477240	4614516	4966.19	3.94437e+06	0	0	0	0	221806	0	4952.16	1.06284e+06	0	0
P40482	S. cerevisiae	1	17.6799	25	2.7817e+06	2.54628e+06	8.77955e+06	2.91812e+06	2.90326e+06	2.40525e+06	2.21276e+06	2.36599e+06	2.8956e+06	2.77509e+06	2.14728e+06	1.59224e+07	4.32757e+06	1.05969e+06	2.50685e+06
P40487	S. cerevisiae	1	3.54122	7	3797661	1778854	0	0	0	26264.6	2.12096e+07	0	0	0	512458	3510705	1972779	1.88758e+06	3.10336e+06
P40495	S. cerevisiae	1	43.4892	22	1.3085e+07	1.7465e+07	1.88521e+07	1.50526e+07	1.56532e+07	1.69015e+07	1.06429e+07	1.45857e+07	1.08418e+07	3.38557e+06	484460	1.37482e+07	1.13229e+07	1.18342e+07	1.43583e+07
P40497	S. cerevisiae	1	4.84741	8	0	0	1.46553e+06	50827.4	2.69889e+06	0	924054	795500	980100	0	10937200	2575982	0	0	2555744
P40502	S. cerevisiae	1	10.8767	3	597919	0	0	0	0	799562	0	0	4012913	751828	4308748	0	0	0	17303
P40509	S. cerevisiae	1	7.84482	6	1.03653e+06	1.9935e+06	646693	805044	668685	2.6901e+06	1021331	1.93036e+06	1.03994e+06	1.50745e+06	3.76371e+06	683516	680724	2.00838e+06	866609
P40510	S. cerevisiae	1	18.3662	3	1446979	860727	0	1059260	720441	0	939016	770536	0	972600	0	1.60031e+06	1392612	434030	365744
P40513	S. cerevisiae	1	9.7158	8	1.38474e+06	1.50949e+06	2.16712e+06	417560	2.55827e+06	2.30662e+06	1.56269e+06	2.778e+06	1078194	773730	1.85197e+06	1.59347e+06	693233	1869732	7560544
P40518	S. cerevisiae	1	2.37734	5	111294	268366	237642	110159	291668	387034	430236	1148221	0	925443	0	1823973	0	0	0
P40525/P87262	S. cerevisiae	2	15.313	13	1.06299e+08	1.07734e+08	1.44085e+07	1.13852e+08	7.40962e+07	2.45488e+07	6.48863e+07	4.70472e+07	2.08306e+07	113971891	1.14989e+08	137346407	5.68457e+07	5.73465e+07	31090838
P40527	S. cerevisiae	1	3.51136	14	343749	284727	272971	372218	1.09518e+06	1.1185e+06	329488	0	600584	188581	3.23486e+06	2.20318e+06	1.14518e+06	316761	0
P40531	S. cerevisiae	1	39.8356	28	6.27845e+06	1.98682e+07	2.31932e+07	1.15451e+07	1.2675e+07	2.03313e+07	1.24458e+07	2.08866e+07	1.51142e+07	1.62792e+07	2.19408e+07	2.04059e+07	1.57964e+07	8.65713e+06	1.85763e+07
P40547	S. cerevisiae	1	3.69217	10	362894	473617	910882	201354	524544	604410	0	547426	1.54424e+06	76804.6	580610	3.65462e+06	10190205	444307	1.39216e+06
P40555	S. cerevisiae	1	2.70317	3	0	0	2263324	0	11143.6	0	0	0	0	366308	0	0	0	0	0
P40557	S. cerevisiae	1	3.52158	17	603592	0	414942	0	5.50982e+06	414971	4989399	406855	0	98879.5	1.36713e+06	2.51469e+06	0	1.14906e+07	1.89169e+06
P40563	S. cerevisiae	1	8.00501	11	6.4709e+06	15918.9	274139	6064788	0	1.72014e+06	3.48833e+06	425453	507578	4285952	1.49702e+06	1.16204e+06	220007	4505938	1934694
P40566	S. cerevisiae	1	3.54045	8	0	13009.3	1.38232e+06	0	574696	738442	0	3.04022e+06	0	1271096	0	0	483700	0	0
P40572	S. cerevisiae	1	3.47273	6	15282.9	0	0	20787760	537799	0	1100237	0	0	0	0	1330988	940768	0	0
P40577	S. cerevisiae	1	5.46877	6	1101321	1196180	929971	861031	385289	0	64106.6	0	0	0	10618.7	0	0	0	0
P40578	S. cerevisiae	1	9.9081	7	425082	0	0	0	7.08952e+06	1.34193e+06	1628827	853562	129194	0	661324	0	0	0	0
P40579	S. cerevisiae	1	7.6351	8	216380	0	354154	0	0	907501	0	0	684504	2.87189e+06	0	0	278957	779522	0
P40581	S. cerevisiae	1	7.55184	10	2.75008e+06	3.06954e+06	1.66577e+06	1.725e+06	332750	533524	4.3999e+06	1.85084e+06	1686415	1.39197e+06	1.96587e+06	1623104	1.02533e+06	1.83801e+06	823470
P40825	S. cerevisiae	1	112.769	64	4.11876e+07	6.15893e+07	4.59217e+07	3.35943e+07	4.43902e+07	4.9483e+07	3.90949e+07	5.10528e+07	4.73934e+07	4.13192e+07	6.10148e+07	6.75106e+07	63252127	5.74152e+07	4.90785e+07
P40851	S. cerevisiae	1	3.57246	11	597400	17659.5	879281	0	24124.1	0	574179	0	801198	1.24209e+06	0	0	2.31543e+06	40229.8	755687
P40884	S. cerevisiae	1	3.61702	9	109194	0	0	393139	21102	0	0	138069	501483	418444	0	0	3213527	1328327	16108.8
P40885/P54862	S. cerevisiae	2	3.5451	4	0	0	0	0	742991	0	0	0	121634	0	220463	0	0	0	1216169
P40893	S. cerevisiae	1	14.3423	10	2.91489e+06	7.58261e+06	2.74688e+06	4.24124e+06	7036632	1.27646e+07	7.9216e+06	6.03898e+06	411593	4.4419e+07	2.59522e+06	860505	1.54982e+06	2.94568e+06	1.65066e+06
P40896	S. cerevisiae	1	2.27656	5	207350	3185695	0	0	3026927	127620	0	0	0	0	0	0	0	1.18858e+07	2983008
P40956	S. cerevisiae	1	5.99849	11	3.26331e+06	3951606	7596533	1.03956e+06	0	7485982	202810	1575911	3.43703e+06	2.28765e+06	7.30289e+06	6145750	2.18195e+06	2.00652e+06	6937589
P40959	S. cerevisiae	1	3.6161	12	1.46136e+07	744634	926280	699709	552397	0	0	825556	8906902	4174747	9.30382e+06	6.76004e+06	1470827	8.50302e+06	3823483
P40961	S. cerevisiae	1	21.1644	7	3.83755e+06	1.4706e+06	552650	1.25427e+06	1.3618e+06	1.29542e+06	1.44645e+06	576350	654451	1.23536e+06	739238	187327	0	718134	0
P40962	S. cerevisiae	1	3.50138	6	18893.2	0	274559	377245	0	0	7.17609e+06	0	0	0	0	181614	0	180241	131669
P40970	S. cerevisiae	1	3.02341	19	593671	506454	1.35333e+06	1.83553e+06	807342	2.59188e+06	1.92137e+06	842899	1.48519e+06	1.97412e+06	928252	1.92293e+06	69974.8	490736	0
P40989	S. cerevisiae	1	19.6676	11	130592	0	19929	4.15955e+06	0	113462	1.11136e+06	0	0	0	26521.7	0	707293	8566.46	204588
P40991	S. cerevisiae	1	49.4425	25	1.7976e+07	6.25591e+06	8.01612e+06	2.5184e+07	7.04087e+06	1.18837e+07	7.25461e+06	9.12428e+06	7.15134e+06	6.14446e+06	6.79424e+06	7.43015e+06	1.9456e+07	4.02039e+06	5.15307e+06
P41056	S. cerevisiae	1	20.1511	2	0	385024	819165	0	0	567755	361459	788844	1.36564e+06	1316218	3.13564e+06	3.70339e+06	6390045	20380519	18220786
P41057	S. cerevisiae	1	28.513	9	4.99978e+07	2.60433e+07	15008040	4.77436e+07	13790737	3.63917e+07	3.31165e+07	3.18721e+07	23684782	11115240	17532268	2.03867e+07	4770150	1.90185e+07	22868957
P41058	S. cerevisiae	1	17.512	9	2.93277e+07	1.71092e+07	19977487	1.97743e+07	1.90635e+07	6.84523e+06	2.84078e+07	9.62984e+06	1.79973e+07	1.65483e+07	1.73665e+07	19164337	1.30416e+07	6471309	1.60648e+07
P41277	S. cerevisiae	1	54.5515	18	3.00017e+07	4.48103e+07	4.86509e+07	5.55092e+07	5.20828e+07	4.59949e+07	5.66753e+07	50381384	7.23579e+07	52646549	45553697	69994118	4.81928e+07	5.93711e+07	8.79764e+07
P41318	S. cerevisiae	1	2.19036	5	0	22223390	1219983	467279	2616724	1300095	0	558946	3160506	0	0	2000319	526847	5.79041e+06	0
P41338	S. cerevisiae	1	39.5439	25	4.02203e+07	1.77192e+07	1.26734e+07	1.10929e+07	1.2967e+07	1.1422e+07	15197246	1.35599e+07	1.6904e+07	2.87513e+07	15002069	1.94848e+07	4.93528e+07	2.02877e+07	2.79752e+07
P41800	S. cerevisiae	1	8.17828	7	2.68708e+06	221356	0	3.48893e+06	0	70128.6	0	0	0	0	0	4322.87	0	15133.2	0
P41805	S. cerevisiae	1	65.0702	31	1.4512e+08	1.67087e+08	1.37061e+08	1.34119e+08	1.13334e+08	1.90655e+08	1.29431e+08	8.98238e+07	1.18988e+08	1.57628e+08	1.2538e+08	1.77026e+08	1.0224e+08	1.19527e+08	2.01864e+08
P41807	S. cerevisiae	1	27.0369	17	11601275	1.87962e+07	1.5194e+07	9730949	1.25509e+07	1.72133e+07	9634593	1.82234e+07	5.16388e+06	11771317	17551015	1.33794e+07	8.72779e+06	3.18081e+06	7.87796e+06
P41809	S. cerevisiae	1	10.857	4	2693871	0	226763	0	0	0	0	0	0	0	156417	0	0	297011	0
P41810	S. cerevisiae	1	37.5586	20	4.62634e+06	5.45052e+06	5.8714e+06	5.29493e+06	6.42056e+06	4.99698e+06	5.9221e+06	7.64299e+06	5.17327e+06	5.91705e+06	3.59829e+06	3.97894e+06	1.16467e+07	2.36019e+06	3.85136e+06
P41811	S. cerevisiae	1	20.5454	34	8.93546e+06	1.33595e+07	1.35485e+07	1.53847e+07	8.52023e+06	8.71575e+06	11486369	7.95603e+06	1.12622e+07	1.07678e+07	1.02851e+07	1.07986e+07	9.6274e+06	5.73469e+06	2.32799e+07
P41813	S. cerevisiae	1	3.51353	8	22942.2	1006099	1242872	0	0	0	38515.5	2396967	755112	10846720	0	3807190	0	6900789	3155854
P41814	S. cerevisiae	1	3.55456	9	45341.1	0	6.41174e+06	1.62618e+07	0	0	1892034	0	272057	2.08085e+06	2553921	78260.9	0	0	1.69575e+07
P41816	S. cerevisiae	1	4.06372	5	721178	772622	0	610711	0	0	0	1085591	1881641	123175	2.13864e+07	0	0	0	0
P41819	S. cerevisiae	1	9.11477	13	926441	1.76664e+06	781209	1.58626e+06	2.66454e+06	2472046	3588432	2315638	1.71937e+06	3.95407e+06	1.21684e+06	1.3036e+06	1.62169e+06	210371	0
P41832	S. cerevisiae	1	3.49717	40	2.54355e+06	304045	895834	9.01361e+06	2.58628e+07	6.0103e+06	1.27397e+06	8.96475e+06	1.91904e+06	1.76985e+07	50575.8	5.9738e+06	1681992	8.63438e+06	2.77629e+06
P41896	S. cerevisiae	1	25.1943	14	31603257	2.37331e+07	1632428	22059540	8.86315e+06	3.27607e+06	22596600	1.01901e+07	687956	13780330	8.89885e+06	3.14896e+06	14263265	768978	25879679
P41911	S. cerevisiae	1	6.02427	14	1.67158e+06	1.64472e+06	972352	2.26933e+06	1.35136e+06	727366	1.4389e+06	603640	788779	1021495	972325	22128.1	3.01033e+06	0	2917642
P41920	S. cerevisiae	1	18.6267	18	1.25148e+07	1.87166e+07	2.25363e+07	1.48451e+07	1.51628e+07	1.23834e+07	13506602	1.75099e+07	1.81559e+07	1.60151e+07	2.02188e+07	1.96472e+07	1.0216e+07	2.11137e+07	2.2228e+07
P41921	S. cerevisiae	1	7.64082	14	5.74814e+06	3012090	2.97394e+06	1.6605e+07	8.36393e+06	9.39741e+06	2.90019e+06	1212410	2842052	4.34165e+06	5.75767e+06	4691378	1.51051e+07	38292745	2.30381e+07
P41939	S. cerevisiae	1	30.3189	7	2026472	1.05699e+06	0	1005425	628661	373843	0	24768.8	0	0	149767	0	0	152900	0
P41940	S. cerevisiae	1	26.6997	25	5.15492e+07	3.82993e+07	4.61148e+07	8.69836e+07	5.69576e+07	4.33895e+07	3.43791e+07	5.92518e+07	5.3961e+07	8.09601e+07	4.22639e+07	6.86518e+07	5.50277e+07	5.54638e+07	5.06079e+07
P42223	S. cerevisiae	1	9.0188	17	2.07355e+06	1.41974e+06	0	128829	1097650	3.16875e+06	1201358	1.8524e+06	297681	774387	5.86792e+06	0	242970	53729.7	2654740
P42835	S. cerevisiae	1	2.88691	4	2.10167e+06	342792	0	0	1775493	0	0	1549001	0	0	1609421	1.17319e+06	0	0	0
P42838	S. cerevisiae	1	8.12321	7	282567	1.98743e+07	4.67455e+06	1.17339e+06	0	1.0655e+06	484516	763019	0	0	644130	0	11224.8	2.10574e+07	0
P42842	S. cerevisiae	1	4.13284	20	97924.6	13836.5	246996	974047	1.29286e+06	2.9179e+06	1567362	2.09018e+06	3.96646e+06	6.53415e+06	91895.6	1.13824e+07	2.8521e+07	23069020	2.52109e+07
P42883/P43534/P47183/Q07748	S. cerevisiae	4	4.72483	7	0	42575.2	0	60832.5	0	0	6407072	1525984	1254032	1.00991e+06	665701	27195.8	0	4925507	189202
P42900	S. cerevisiae	1	7.0788	9	1.33908e+06	1451538	1319279	2.9424e+06	2.4179e+06	0	5.51398e+06	876158	0	886009	0	0	1026020	2858321	0
P42934	S. cerevisiae	1	3.48546	8	2.90866e+07	9.66575e+06	1998237	0	384423	571845	472593	649141	554248	0	3500101	0	181848	0	0
P42935	S. cerevisiae	1	3.78176	20	227558	0	1.19726e+06	1.00383e+06	0	1.74565e+06	1.09308e+06	623761	259688	105417	2.58447e+06	373689	4.82653e+06	6.14852e+06	1.61692e+06
P42937	S. cerevisiae	1	3.55937	2	582718	0	499212	0	830492	0	0	0	0	0	0	0	0	0	0
P42941	S. cerevisiae	1	5.34245	7	1.52239e+06	0	672746	0	0	1475775	5050943	657188	1871790	1582936	844725	133476	6.24805e+06	1.01926e+06	43081.3
P42942	S. cerevisiae	1	2.96541	9	503099	481384	578179	1.55518e+06	832351	960301	552794	3.24778e+06	1.11753e+06	1.96085e+06	1.32707e+06	1.27524e+06	891558	0	454259
P42943	S. cerevisiae	1	23.6275	23	7.14385e+06	5.3499e+06	5.09435e+06	5.1682e+06	4.25897e+06	2.72363e+06	5.22684e+06	5.98768e+06	3.55185e+06	4.34817e+06	3.66051e+06	4.31476e+06	6.35705e+06	7.76624e+06	6.51899e+06
P42945	S. cerevisiae	1	9.6783	21	1.18004e+06	5.00689e+06	4.78793e+06	1.1387e+06	2.36235e+07	790993	10739.9	3.00755e+06	1.26504e+06	3.1772e+06	2.36278e+06	7.75872e+06	9.99109e+06	3.27806e+06	11775448
P42947	S. cerevisiae	1	3.50563	5	399466	0	0	0	713434	0	0	0	8979.01	0	33495.8	0	0	0	83583.8
P42948	S. cerevisiae	1	3.46877	14	576503	0	1.38206e+07	0	14630099	577822	0	1.73265e+07	40185.9	0	0	18146.3	126996	26898.3	6.69767e+06
P43123	S. cerevisiae	1	5.54779	6	235290	1.15652e+06	255946	0	697996	263876	427093	0	0	0	623033	0	0	0	2.21123e+07
P43535	S. cerevisiae	1	10.3025	23	2.72926e+06	1.84526e+06	1.99671e+06	1.39741e+06	1.26773e+06	1.39352e+06	1.55176e+06	2.42081e+06	1.34807e+06	724568	1.46887e+06	3.54249e+06	2.66653e+06	9.24434e+06	2.08269e+06
P43550	S. cerevisiae	1	7.15249	8	851242	658860	0	1127762	0	0	0	1.06403e+06	0	1064154	0	0	991492	872753	35591.7
P43555	S. cerevisiae	1	11.2818	7	1.03346e+06	333083	124360	988691	327286	183664	447401	608049	419073	691626	497069	0	533261	680562	584309
P43557	S. cerevisiae	1	6.76198	7	49279.9	0	46840.1	641560	0	7.07875e+06	0	5.18558e+06	63229.5	2185308	0	0	680954	389240	2.69072e+06
P43561	S. cerevisiae	1	3.77508	4	925654	0	0	663718	0	102096	95399.1	1.28263e+06	239000	0	1.15783e+06	13796830	13564.2	6117138	0
P43565	S. cerevisiae	1	3.55616	21	1.14472e+06	3.75485e+07	2.2943e+07	0	3.10263e+07	25705805	650574	2.95466e+07	2.53901e+07	0	2.83157e+07	2.33298e+07	1749204	3.11149e+07	1.59885e+07
P43572	S. cerevisiae	1	3.53432	23	708339	1.32829e+07	22932	1222565	29251.3	366002	2.05515e+06	26982.3	1.92213e+06	3.76643e+06	1.05953e+07	43453.7	1.28658e+06	8.86153e+06	1.35311e+06
P43577	S. cerevisiae	1	5.40934	7	0	709548	740394	502482	727908	3.98708e+06	698197	3.67905e+06	2204062	738435	6.36448e+06	868402	89589.4	0	409497
P43579	S. cerevisiae	1	9.39622	7	1.02506e+06	0	0	1183607	1082111	0	1.41232e+06	0	0	0	0	2015453	0	4.31827e+06	0
P43582	S. cerevisiae	1	5.87045	5	846094	0	2.18403e+06	2.32543e+06	2.462e+06	2.66012e+06	1.96271e+06	0	8.28246e+06	704795	1.27039e+06	1.85749e+06	0	2.2753e+06	1.5441e+06
P43585	S. cerevisiae	1	5.97749	23	4.08649e+06	2.72224e+06	2.32099e+06	1.28218e+06	1.85827e+07	1.50654e+07	1.47038e+06	5.37866e+06	3.37078e+06	1465547	5.58816e+06	3694665	588008	1.23727e+07	5.6825e+06
P43586	S. cerevisiae	1	4.60421	7	519892	0	2444533	0	2362292	2.46142e+06	0	2295289	2.70856e+06	1100536	2.40921e+06	0	1735854	3.4178e+06	799602
P43590	S. cerevisiae	1	9.76793	17	4.96443e+06	1.52676e+06	2.0825e+06	4.17886e+06	1.61641e+06	1.03809e+06	2.79269e+06	2.16047e+07	439997	970580	1.71658e+06	1.25391e+06	81038	718161	467909
P43593	S. cerevisiae	1	17.9599	11	587412	1.01909e+06	1.15879e+06	661606	1.00633e+06	28375.3	839325	578918	1.36241e+06	1.42608e+06	1.48407e+06	1.08557e+06	624840	3.63332e+06	1.27359e+06
P43596	S. cerevisiae	1	11.5145	12	788538	2.76421e+06	2278721	34266875	0	4282266	0	8.19896e+06	23249.4	5822722	14758.9	0	76336.8	0	0
P43603	S. cerevisiae	1	5.91645	19	937797	1.11368e+06	992716	823214	2.0672e+06	1.36605e+06	920274	832582	3.17101e+06	1.22035e+06	996833	9300030	3.3723e+06	795060	3746540
P43607	S. cerevisiae	1	3.52084	3	0	605797	0	0	25095.8	0	0	0	0	0	0	1126316	0	0	0
P43610	S. cerevisiae	1	11.6973	14	48838.4	0	0	8501.75	1.76481e+06	165165	40021.5	344097	0	9565.75	2.21222e+06	0	0	2.4006e+06	4441072
P43613	S. cerevisiae	1	3.4814	7	1.67233e+06	0	218116	3.06593e+06	9804.83	0	1129934	0	0	3680492	0	0	0	14104.7	0
P43614	S. cerevisiae	1	3.68409	1	840007	0	0	0	0	0	0	0	0	0	0	0	0	0	1690812
P43616	S. cerevisiae	1	20.9669	26	4.56464e+06	1.06673e+07	1.6855e+07	4.64341e+06	1.09826e+07	1.12661e+07	4.78856e+06	9.61463e+06	6.96765e+06	1.67544e+07	7.50111e+06	4.8396e+06	3.65934e+06	39962032	1.01356e+07
P43620	S. cerevisiae	1	8.9191	11	41973.9	137915	885792	4.72441e+06	0	73788.9	0	1.43428e+06	1.55192e+06	1.42823e+06	24874.7	2100060	3.27688e+06	6.97952e+06	3654519
P43621	S. cerevisiae	1	5.11298	12	1093412	2.43763e+07	2.74659e+07	1.49969e+06	2.59725e+07	3.55103e+07	0	2.10569e+07	8.28396e+06	4.16122e+07	2.69064e+07	565240	0	29045630	7.41283e+07
P43638	S. cerevisiae	1	11.6558	37	1.03384e+06	7.14888e+06	630897	3.0895e+06	3.13934e+06	4.1517e+06	2.2444e+06	83427.7	1711548	1.17618e+06	447855	2.6517e+06	3761931	6.14086e+06	3.04195e+06
P43682	S. cerevisiae	1	3.59286	4	1481104	165550	18951.1	0	0	0	1292709	22018.8	406566	1156423	1.14408e+06	260744	0	0	0
P45978	S. cerevisiae	1	12.7129	11	1.91213e+07	483521	1511368	505278	2.9684e+06	4.60394e+06	1.59223e+06	830876	9.53658e+06	2.01313e+06	1.61628e+06	916114	6.58113e+06	1.82388e+07	1.40948e+06
P46151	S. cerevisiae	1	7.01927	10	1.11852e+06	0	3.91085e+06	976389	2537664	0	925691	2.69298e+06	9454262	0	2.89504e+06	0	0	2.43693e+06	0
P46367	S. cerevisiae	1	22.9762	23	4.37427e+06	4.96812e+06	4.4397e+06	4.38956e+06	4.92974e+06	8.70286e+06	6.799e+06	5.24333e+06	6.51386e+06	6.45987e+06	1.2902e+07	9.25111e+06	6.46585e+06	1.01963e+07	7884585
P46654	S. cerevisiae	1	23.8241	3	13386960	8850871	2.21121e+07	24851120	17116012	21944780	35636520	17435098	11447020	35930060	9.78645e+06	34882940	34029780	1.64501e+07	37440880
P46655	S. cerevisiae	1	79.3199	63	6.50996e+07	6.7968e+07	8.87105e+07	8.30128e+07	5.67591e+07	6.13028e+07	9.3795e+07	5.48733e+07	6.50458e+07	7.89415e+07	6.15854e+07	7.78162e+07	6.60992e+07	4.65471e+07	6.60693e+07
P46672	S. cerevisiae	1	60.113	30	2.81946e+07	1.69313e+07	2.08184e+07	2.93377e+07	1.27555e+07	1.72871e+07	3.59961e+07	2.21325e+07	2.00293e+07	2.59485e+07	2.79107e+07	3.03022e+07	2.13083e+07	2.20252e+07	4.48542e+07
P46673	S. cerevisiae	1	6.33407	11	885607	0	52626.7	106747	1.51778e+06	0	641484	1411031	542730	0	0	1.7978e+06	891464	9471.02	5076009
P46677	S. cerevisiae	1	4.66507	13	3095033	365866	87452.7	0	2.84058e+06	0	64520.2	1.54784e+06	0	493026	729333	0	0	981539	361293
P46678	S. cerevisiae	1	3.74565	8	3.39119e+06	112103	8042.91	1220734	1278509	1.33467e+06	0	0	0	2029559	0	0	492752	38020.7	0
P46681	S. cerevisiae	1	3.53432	8	0	1.90607e+06	13440.7	1.77197e+06	89358.9	0	174120	0	2352436	0	2.50914e+06	3798710	4842311	0	0
P46682	S. cerevisiae	1	3.57246	11	477432	4325708	667890	664473	563138	95657	1.09702e+06	0	0	1.85194e+06	380850	516667	3.44185e+06	2.97079e+06	0
P46683	S. cerevisiae	1	2.1303	7	835262	0	0	0	287196	0	1.23311e+06	1.70718e+06	0	0	333067	0	1.13769e+06	902150	154964
P46784	S. cerevisiae	1	9.18615	3	1836701	3314463	3101127	2.64397e+06	3.22279e+06	3443074	1808108	3.98687e+06	1701272	1971000	2417374	2.08628e+06	1669133	2182937	4409473
P46943	S. cerevisiae	1	10.0868	12	1.0933e+06	88055	322567	808652	86036.7	0	0	1648741	44307	186028	1122539	0	3923799	6475520	893253
P46944	S. cerevisiae	1	5.04777	10	2.5886e+06	3.93776e+06	0	7.10137e+06	0	0	7.3293e+06	2557735	298494	3.27041e+06	0	0	1.04938e+07	964143	8733501
P46954	S. cerevisiae	1	3.83807	6	806192	237476	0	0	52034.4	0	0	40051.1	423722	0	20745.7	0	24959.7	2270773	0
P46962	S. cerevisiae	1	3.49997	4	913831	0	0	0	0	0	0	0	0	0	359636	549250	211123	0	0
P46965	S. cerevisiae	1	3.62444	3	285526	54521.5	0	615770	0	0	94562	765702	556392	0	31651.3	567614	0	14701.6	0
P46982	S. cerevisiae	1	3.56586	7	27160970	296998	0	41551.5	272148	0	0	16964.7	0	155904192	0	437822	0	64929	0
P46985	S. cerevisiae	1	3.51864	10	611046	0	0	788336	0	0	1.30502e+06	854353	1.42409e+06	1.08152e+06	772369	561053	662463	2.66614e+07	8654.9
P46989	S. cerevisiae	1	3.53585	6	6.18377e+06	220055	0	585536	0	443396	265413	0	1.7933e+06	0	0	0	0	11805420	19690040
P46990	S. cerevisiae	1	53.0348	2	14775680	7830282	18908302	27308840	19405448	10298850	15149730	9440355	10260890	12291200	0	12416370	0	7292212	0
P46996	S. cerevisiae	1	7.54162	2	0	353711	0	499215	16640.5	0	0	147888	22351.6	0	0	20364.7	90185.9	0	34363.6
P46999	S. cerevisiae	1	3.60254	2	1198553	0	64716.6	24496.7	1.62462e+06	56801.9	0	40317.5	645510	0	0	70775.3	772477	0	0
P47001	S. cerevisiae	1	3.60522	6	0	2631370	3.53674e+06	0	2596014	2636286	2868060	2604648	3077184	0	3160116	0	0	3.30432e+06	4499754
P47002	S. cerevisiae	1	6.9191	7	0	0	0	337408	7248.54	0	465928	314462	6.68347e+06	0	669078	0	0	327269	247909
P47008	S. cerevisiae	1	3.68781	8	799131	0	0	7.38634e+06	473774	0	1.19797e+07	39062.1	0	0	195404	52247.2	1.25951e+06	0	0
P47013	S. cerevisiae	1	2.28072	5	12029827	0	16366270	7749487	0	18051440	0	0	20921427	2.44723e+06	0	16844990	2662563	15993120	1.21327e+07
P47018	S. cerevisiae	1	16.4864	17	2.47444e+06	2.23531e+06	3.04081e+06	2.09553e+06	1.6536e+06	1.36553e+06	3.03544e+06	2.42916e+06	498176	1.17774e+06	457137	5.53327e+06	2388668	3.28103e+06	2.47409e+06
P47019	S. cerevisiae	1	10.3398	7	3.03093e+06	1.56997e+06	716210	1.35227e+06	714003	648948	2.34542e+06	3.30216e+06	781629	3.50559e+06	948119	890635	681011	3134430	3.17137e+06
P47029	S. cerevisiae	1	10.3962	12	1.18226e+07	319616	884234	0	120355	1.98705e+06	55021.7	1.32724e+06	1205741	1.19346e+06	13969.1	0	3194395	1707036	0
P47035	S. cerevisiae	1	29.6495	24	3.18062e+08	3.5675e+06	1289967	1.32898e+07	1.44572e+06	547616	404566	3985588	739285	1.44392e+06	1766010	0	1.08543e+06	5.40829e+06	1.11431e+07
P47045	S. cerevisiae	1	6.20913	8	14473380	0	7382.44	14174670	0	223948	1165925	491322	0	693934	0	0	4387119	1.49721e+06	2626459
P47047	S. cerevisiae	1	9.61956	30	422447	1.28565e+06	1.12931e+06	433218	438007	1.34967e+06	460961	2.23706e+06	751081	3.12402e+06	1.78244e+07	2.58596e+06	2.35034e+07	3.79353e+06	2.88009e+06
P47049	S. cerevisiae	1	3.48682	10	2.10871e+06	1240894	3.57436e+06	1078560	34322.8	1.83319e+06	634129	0	1.72755e+06	770544	933414	1560644	962088	2256039	412572
P47054	S. cerevisiae	1	3.51717	19	0	575981	695912	119587	1.3705e+06	14721.8	23616.3	2.19033e+06	0	222259	1.10288e+06	2037330	0	3.21245e+06	690115
P47068	S. cerevisiae	1	22.5588	19	2.71997e+06	6.91819e+06	9.43245e+06	1.25498e+06	1.77817e+07	1.06851e+07	648370	6.85038e+06	1.11564e+07	2.86813e+06	9.46813e+06	1.39692e+07	5.71027e+07	3.47053e+06	1.34172e+07
P47069	S. cerevisiae	1	3.66462	10	702937	6985.47	0	2.17603e+06	129363	257091	1.6311e+06	117903	0	4.40911e+06	518737	0	377974	293306	3770272
P47072	S. cerevisiae	1	6.51016	8	506606	23475.2	0	488168	0	0	0	0	0	0	1.9493e+06	1356993	0	0	820075
P47075	S. cerevisiae	1	16.7061	18	8.99097e+06	9.02489e+06	5.0583e+06	265394	3.09982e+06	2.35936e+06	712858	2.81127e+06	8.6422e+06	6.95507e+06	3.26981e+06	1.00699e+07	419781	626539	8.88227e+06
P47079	S. cerevisiae	1	59.1874	32	4.35631e+07	1.15609e+07	5.1667e+06	4.24633e+07	1.00131e+07	6.83141e+06	5.7415e+06	1.31172e+07	8.16235e+06	4.54481e+06	1.45902e+07	1.3697e+07	1.20664e+07	1.2556e+07	2.64292e+07
P47080	S. cerevisiae	1	3.60522	1	0	0	0	0	0	5286.33	0	0	0	0	0	0	0	0	0
P47083	S. cerevisiae	1	3.83459	10	2819051	0	755807	891788	1.25476e+06	0	167072	772550	490254	2695118	527059	537690	0	1.50737e+06	0
P47089	S. cerevisiae	1	3.66668	12	2.39513e+06	1.48267e+06	2.03467e+06	1.22327e+06	3.33195e+07	1.59397e+06	1.13884e+06	2.3806e+06	1.51484e+06	2.28357e+06	1121997	2.20214e+06	7.11273e+06	2.155e+06	1.71151e+06
P47096	S. cerevisiae	1	3.69326	8	925229	996428	7397.86	3668390	0	150442	512112	182242	5710.97	0	26597.7	0	528052	0	635173
P47101	S. cerevisiae	1	14.5102	10	9.04285e+06	4395073	0	288494	939120	164962	10003920	373795	0	0	0	9203953	4.9576e+06	42084.5	2366094
P47110	S. cerevisiae	1	3.49438	10	390127	1226526	0	1405207	0	2.55497e+06	2912623	17152.5	2518533	1635881	210792	1.92248e+06	7852184	293800	2.30456e+06
P47112	S. cerevisiae	1	3.64065	16	1.75301e+07	0	775725	14517735	0	0	1.8742e+06	432924	2.13925e+06	1.60644e+06	752629	2287121	3.11951e+06	608076	471908
P47114	S. cerevisiae	1	7.14844	5	0	0	0	181485	233041	3431551	0	2562615	0	978710	0	0	0	9089070	0
P47117	S. cerevisiae	1	3.89128	12	1.44139e+06	1158586	1.57038e+06	963431	153815	15357.3	1.62681e+06	1.69868e+06	1.29985e+06	1.13229e+06	2423621	1.52883e+06	3.92759e+06	1.70392e+06	4.33067e+06
P47120	S. cerevisiae	1	27.9549	17	1.29296e+07	5.33852e+06	1.19569e+07	8.81851e+06	20613837	1.39454e+07	6.56699e+06	9.1085e+06	1.06842e+07	1.29221e+07	8.46877e+06	1.2359e+07	1.3546e+07	9.99549e+06	1.82209e+07
P47122	S. cerevisiae	1	12.1257	13	1.73278e+06	548580	1.52784e+06	6.28445e+06	411378	1.29156e+06	4.1671e+06	661269	2.41803e+06	869052	1.07901e+06	2.86592e+06	1.52518e+06	1.4336e+06	1.43428e+06
P47125	S. cerevisiae	1	3.46101	13	6295.94	282138	11298980	17316400	21211.8	545796	5.98032e+06	0	76386.5	0	7.44528e+06	18359610	3.13795e+06	2.98122e+06	45274968
P47127	S. cerevisiae	1	2.59635	6	7.17191e+06	0	0	174936	0	0	0	0	0	81828.1	846965	653838	0	773732	64889.2
P47134	S. cerevisiae	1	3.51353	15	6358.08	492179	0	44000.5	1.06121e+06	0	0	0	533490	526191	158643	222829	5.64282e+06	2.63261e+06	3.34709e+06
P47136	S. cerevisiae	1	15.2987	17	5.83527e+06	18455.2	1.84128e+06	2.04104e+06	0	549371	6.18998e+06	1.08642e+06	411947	1990086	0	663228	2.78754e+06	2.68672e+06	892516
P47142	S. cerevisiae	1	10.2554	4	23694240	1.8243e+06	0	0	0	0	438526	0	0	0	0	4915.02	0	91743.9	0
P47143	S. cerevisiae	1	18.6506	14	1.15514e+07	2.27746e+07	1.95389e+07	6.32647e+06	1.65547e+07	1.86917e+07	1.78921e+07	1.34376e+07	13940776	2.50342e+07	1.43297e+07	1.56403e+07	2.38434e+07	1.42126e+07	2.28748e+07
P47154	S. cerevisiae	1	14.1742	13	2.90942e+06	3.10014e+06	2.75676e+06	1.38843e+06	2.04871e+06	3.14198e+06	5.27891e+06	1.08712e+06	2.03491e+06	1.07573e+06	3.28934e+06	2.72735e+06	1.91591e+06	5092711	1.9427e+06
P47158	S. cerevisiae	1	6.27971	3	62452.9	0	0	0	0	0	0	7438.96	0	0	714956	0	0	0	0
P47160	S. cerevisiae	1	12.3042	10	3.44095e+06	2.37649e+06	743193	1.55984e+06	1.70783e+06	595583	1.13134e+06	1.3979e+06	620446	1.71358e+06	244109	285516	21154415	85379.2	366531
P47172	S. cerevisiae	1	2.45938	7	13379090	0	813517	303535	92721.6	0	1019755	0	0	0	0	19819.7	2087017	0	14319.6
P47173	S. cerevisiae	1	3.64554	3	0	265895	37514.3	0	192886	0	0	0	0	201345	0	0	0	0	0
P47176	S. cerevisiae	1	25.7588	11	2.38496e+06	2.09632e+06	1.76634e+06	1.01843e+06	669827	1.65778e+06	1.41454e+06	1.39093e+06	1.39857e+06	8.33804e+06	2.85061e+06	3.69587e+06	729335	1.7149e+06	2.92062e+06
P47771/P54114	S. cerevisiae	2	3.65283	15	5323171	2.57752e+06	1.98209e+06	6.12395e+06	437280	2.21868e+06	9.77453e+06	531973	393459	7.54303e+06	4.52149e+06	799607	1.00687e+07	1.7895e+07	1.81498e+06
P47912	S. cerevisiae	1	19.2766	18	5.96681e+07	2.95055e+06	3.08255e+06	1.18751e+07	1.75733e+06	9.03225e+06	5.56569e+06	4.26298e+06	4.23512e+06	7.2304e+06	4.05547e+06	7.71137e+06	8.64837e+06	2.44784e+06	9.63913e+06
P48015	S. cerevisiae	1	3.58424	7	196628	176040	695243	147952	184276	104524	226232	157509	124582	135285	177490	0	0	1.20021e+06	479029
P48164	S. cerevisiae	1	46.5247	21	1.38652e+07	32135688	30608109	32674233	26376402	2.57207e+07	2.96205e+07	3.41996e+07	47131952	3.84161e+07	46226826	4.68345e+07	5.18593e+07	6.83598e+07	74164526
P48231	S. cerevisiae	1	3.56423	17	968973	1915347	8.3611e+06	1.96939e+07	4695443	4.86761e+06	536869	9.7977e+06	0	1.20546e+07	3.28526e+06	0	6571982	7645.88	0
P48234	S. cerevisiae	1	9.84184	23	601218	2.42663e+06	900221	850263	2.0016e+06	1.25623e+06	348459	992748	0	2.52948e+06	7.95463e+06	1.63404e+06	0	1.55844e+06	371185
P48236	S. cerevisiae	1	3.55616	8	42635.4	11632.4	574271	28240.6	589305	620508	0	0	0	0	904197	0	0	8050.98	1794938
P48353	S. cerevisiae	1	3.55456	4	4282430	13843050	2723140	3.96709e+06	1.79181e+06	3170965	0	2265987	0	38800.6	2549910	4608777	491287	2.71933e+06	1780189
P48362	S. cerevisiae	1	7.05904	9	0	188036	3.3949e+07	290870	3.05298e+07	43850609	677875	29779.6	0	1102641	226340	0	799654	1388228	829141
P48363	S. cerevisiae	1	7.07199	5	0	498823	919042	546644	929601	512897	1.48914e+06	491038	668402	3.56029e+06	535232	0	1401611	79993.3	0
P48415	S. cerevisiae	1	5.43098	36	2.66403e+06	4.98939e+07	1.53122e+06	1.67035e+06	5.73819e+06	1.37365e+07	0	2.93695e+07	5.32364e+06	5.27739e+06	0	532402	820114	1.21903e+06	1.44331e+06
P48445	S. cerevisiae	1	3.55139	5	18301180	320775	182710	226340	250486	213172	0	0	11580.1	0	0	0	376772	0	0
P48524	S. cerevisiae	1	12.5859	16	1505208	548427	590062	2.01458e+07	1.89091e+06	13068.4	0	1700369	4.84678e+06	789748	0	4203574	1.2765e+06	1.236e+06	4.00365e+06
P48561	S. cerevisiae	1	11.6973	12	5.32864e+06	447469	147684	4171580	867790	537922	1.24972e+07	297057	258564	7889220	620492	254618	12029837	2.5654e+06	9.74571e+06
P48563	S. cerevisiae	1	3.49997	21	1.43041e+06	1.04492e+06	321560	2.74526e+06	1.6057e+06	229711	0	68999.2	726968	2.85562e+06	24977.2	4.04791e+06	1.52792e+06	0	1.2191e+06
P48569	S. cerevisiae	1	3.58681	7	2.65027e+06	8087.08	0	2.99551e+06	0	0	2949856	208510	0	0	388211	0	0	1.61216e+06	38443
P48570	S. cerevisiae	1	41.7299	5	4.94496e+06	2618388	3727283	1.45016e+06	2480074	5301338	2922969	4127862	5791326	2746724	3803787	3547379	5702566	2343032	4235305
P48581	S. cerevisiae	1	3.5626	5	0	0	2.75078e+06	513188	0	0	0	0	0	546344	650486	0	16521210	0	0
P48589	S. cerevisiae	1	35.4193	11	1.13638e+08	148903118	151548689	1.0219e+08	135510590	129706691	9.68431e+07	151492121	109005995	1.37966e+08	120439093	7.38811e+07	116832027	124414839	76455356
P48606	S. cerevisiae	1	8.45953	8	2.52573e+06	1724112	5.21133e+06	5.16023e+06	3875315	2.38392e+06	0	1.68631e+06	2.92816e+06	5.12608e+06	2.09493e+06	4632933	4.71556e+06	2302970	2531386
P48836	S. cerevisiae	1	37.7612	20	1.93731e+07	1.64853e+07	1.72728e+07	1.67479e+07	1.22469e+07	1.37387e+07	1.78358e+07	1.06353e+07	1.92995e+07	2.18024e+07	1.50279e+07	2.70333e+07	1.47933e+07	4.06685e+06	1.32376e+07
P48837	S. cerevisiae	1	3.76885	5	278264	658288	925095	523832	808447	1.10613e+06	223374	920868	332342	707693	435856	728870	1.25054e+06	0	369600
P49089	S. cerevisiae	1	50.3082	22	7.01299e+06	1.27749e+07	9.71003e+06	9.76432e+06	1.31406e+07	1.04997e+07	1.41347e+07	14854838	1.31423e+07	1.45857e+07	1.36767e+07	1.27219e+07	1.59447e+07	6.95982e+06	1.92558e+07
P49090	S. cerevisiae	1	31.0707	16	4.57493e+06	22724363	1.37578e+07	6.45866e+06	1.10278e+07	9.76595e+06	9.15333e+06	1.7412e+07	1.25339e+07	9.14236e+06	12178574	1.39073e+07	1.74776e+07	14916106	1.62716e+07
P49095	S. cerevisiae	1	3.46618	19	0	163169	0	2.56878e+06	2.56168e+07	5351810	1.23795e+06	6.68149e+06	2.31177e+07	120512	35178.6	40910.4	3.24302e+06	1.7529e+07	1917432
P49166	S. cerevisiae	1	30.2716	5	6.67321e+06	11578194	1.527e+07	1.13852e+07	1.14934e+07	1.57264e+07	7.06098e+06	1.13879e+07	1.52117e+07	6006703	1.31876e+07	1.47906e+07	1.08642e+07	5.22113e+06	19501425
P49167	S. cerevisiae	1	19.4501	11	5.02987e+07	4.20229e+07	36127286	4.2369e+07	5.9898e+07	2.35777e+07	3.85644e+07	39130703	39400736	60660657	51231752	45450180	5.30655e+07	47538971	71066740
P49367	S. cerevisiae	1	20.0838	15	4.97802e+06	750485	801880	1.88635e+06	447369	661375	1.53893e+06	1.73378e+06	556522	1032809	5.99451e+06	3.12266e+06	3.2752e+06	1.61617e+06	1.75155e+06
P49435	S. cerevisiae	1	11.8942	4	4.68199e+06	6039083	1.99189e+06	7.07569e+06	5861572	6.38052e+06	3.49024e+06	6.73782e+06	6.49862e+06	2.52538e+06	1.12268e+07	4173313	3.68557e+06	6672990	9.39181e+06
P49573	S. cerevisiae	1	3.56586	12	643335	813863	1.27272e+06	1.45555e+06	2.0275e+06	815181	758140	1.57199e+06	1.08585e+06	1.76193e+06	1.91913e+06	1.7036e+06	1331294	2.69795e+06	1.63203e+06
P49626	S. cerevisiae	1	68.948	2	11624430	19765772	11615169	13623223	19143873	17380609	11840310	16756443	17744353	16576600	18314024	18828217	16561001	1.42871e+07	19309704
P49723	S. cerevisiae	1	45.987	30	5.38249e+07	2.04188e+07	3.03423e+07	5.33613e+07	2.31196e+07	3.17595e+07	5.72145e+07	3.33815e+07	3.31144e+07	4.88919e+07	22275073	5.68646e+07	55653386	33715152	5.47345e+07
P49775	S. cerevisiae	1	3.52978	4	5774.25	0	0	165701	21405.9	2.17848e+06	5787.06	0	0	76337.9	0	3640953	0	0	0
P49954	S. cerevisiae	1	3.68136	6	987393	2.05982e+06	327868	383294	1.39366e+06	1737790	388603	2033910	1161706	0	507095	0	1.85643e+06	1.50184e+06	1517614
P50082	S. cerevisiae	1	6.33407	5	37850980	0	0	0	3.46449e+06	2066128	660535	3787079	0	390070	0	0	0	0	1055698
P50085	S. cerevisiae	1	7.9428	12	715979	239834	642902	756735	501901	867719	1.07223e+06	351467	1.21587e+06	2.00303e+06	1.08386e+06	1.87411e+06	1.54353e+06	3.65159e+06	1.79729e+06
P50087	S. cerevisiae	1	3.54355	7	1.01084e+06	22497.8	0	0	647970	0	395534	0	639519	1042489	0	0	0	160005	1405681
P50094	S. cerevisiae	1	37.391	13	2.67818e+06	3.0066e+06	893585	5.55001e+06	2.1945e+06	2.40371e+06	6.27099e+06	4.79885e+06	2.17025e+06	3.46845e+06	2.44655e+06	2.10861e+06	2539994	1.34101e+06	3942469
P50095	S. cerevisiae	1	44.2136	10	8.70316e+06	1.05195e+07	9.0767e+06	1.42274e+07	1.37874e+07	12591831	5.76946e+06	1.24529e+07	10713541	1.84494e+06	1.50395e+07	15917031	1.89769e+07	1.05191e+07	2.19469e+07
P50104	S. cerevisiae	1	2.44073	18	9.49437e+06	316526	251012	1.9376e+06	17713.4	1.26885e+06	182604	51127.3	1197207	2.01527e+06	0	861089	1.06183e+06	1.04563e+06	3305478
P50107	S. cerevisiae	1	3.83917	10	19319.1	0	0	12688.9	477971	591753	0	2.15791e+06	2.42253e+06	69388.3	797885	2.23034e+06	1.14704e+07	1134845	1.3006e+06
P50108	S. cerevisiae	1	4.55646	12	1.5971e+06	2.91546e+06	1.11047e+06	1.02432e+06	7.75518e+06	2.48637e+06	492748	817108	2.14264e+06	1.02856e+06	2.67042e+06	0	514018	14243	0
P50109	S. cerevisiae	1	6.73757	13	1.13957e+06	11341500	176152	131208	210650	4.05044e+06	305749	640002	4.79295e+06	1.37052e+06	1.62529e+06	253797	2.73743e+06	796415	71481.6
P50111	S. cerevisiae	1	9.23141	20	862190	1.77555e+06	0	1.85174e+07	949537	1532987	2.11457e+07	1.49297e+06	1.8247e+06	435903	16936230	19459.7	2.51794e+06	3.31331e+06	5.74508e+06
P50861	S. cerevisiae	1	10.9373	8	1.58513e+07	1.90071e+06	6.63945e+06	5.03773e+06	4.35783e+06	9.02582e+06	6811791	3.8522e+06	6.18489e+06	5128937	4.49697e+06	2.11354e+06	63877347	4.31917e+06	4.7344e+06
P50875	S. cerevisiae	1	10.293	14	742607	3.28502e+06	23296.6	234123	356754	1.46622e+06	740301	3046007	0	559734	38901.9	880950	301752	2.6197e+06	1205981
P50946	S. cerevisiae	1	3.58939	5	11495.8	0	0	319966	0	0	5.2626e+06	0	0	387243	0	0	975761	0	116667
P51401	S. cerevisiae	1	33.4077	1	32523.6	0	3406216	19036.9	0	0	27725	4026296	3029969	0	3396630	2626301	2583545	5087648	0
P51402	S. cerevisiae	1	14.3163	3	3.08539e+06	3.9744e+06	0	22421	0	4674667	446285	4027212	4.73954e+06	4.37206e+06	355806	4746684	4.60183e+06	615786	4.20107e+06
P51601	S. cerevisiae	1	19.7381	9	1.50219e+06	789391	1.41406e+06	836713	4297000	993236	1.07583e+06	1.39913e+06	845840	1.435e+06	918156	1.51868e+06	440509	1.09696e+07	3.08102e+07
P51862	S. cerevisiae	1	7.06418	31	457148	961019	3025152	0	1.09234e+07	1.17317e+07	2.7677e+06	4074478	1.08358e+06	2.46436e+06	1.75244e+06	9.90308e+06	2.10506e+07	4.14622e+06	5.49329e+06
P51979	S. cerevisiae	1	5.0788	8	5.26328e+06	0	0	1051640	0	1.07381e+06	1011029	0	1417053	935285	1047903	1151939	696324	4016926	345172
P51996	S. cerevisiae	1	7.79809	4	0	0	435698	0	5908232	0	0	0	5.67434e+06	0	5864553	0	0	392983	0
P51998	S. cerevisiae	1	8.51016	7	2736300	0	0	0	1.3915e+06	102112	646039	0	0	2386793	1.43293e+06	8.47655e+06	0	0	0
P52489	S. cerevisiae	1	17.3263	5	1.47713e+06	0	0	943976	60246.8	31814.1	0	2.51568e+06	0	0	134985	0	0	1.2899e+06	0
P52553	S. cerevisiae	1	9.47527	7	591992	2.25144e+06	1.61376e+06	1.80235e+06	1.98935e+06	2.53712e+06	557783	2.49766e+06	2.40378e+06	1.85699e+06	1.03528e+06	2.4432e+06	1.10062e+06	739623	2.25589e+06
P52868	S. cerevisiae	1	3.47076	1	0	0	1585090	0	0	0	0	0	0	0	0	0	0	0	0
P52871	S. cerevisiae	1	2.87077	5	1467028	1575888	1918470	1327167	1486182	1888940	1383869	1597011	2970543	1.42215e+06	41777.6	1703205	1580722	15624970	27997720
P52910	S. cerevisiae	1	20.3138	27	1.22676e+07	8.16976e+06	1.63539e+07	1.08967e+07	7.6609e+06	1.02021e+07	1.29341e+07	7.34742e+06	1.31244e+07	1.51284e+07	1.43015e+07	1.56941e+07	1.1816e+07	6.55834e+06	1.05057e+07
P52917	S. cerevisiae	1	3.41705	11	4.31847e+06	1.39033e+06	1722993	904342	3465348	4136737	0	252282	0	17435625	1582900	1.69735e+07	2.25749e+06	2.45763e+06	21528996
P52923	S. cerevisiae	1	3.62351	4	0	903374	857732	0	0	1004898	0	0	0	0	0	0	1.40718e+06	0	0
P52960	S. cerevisiae	1	8.43098	18	2.29243e+06	321491	124096	0	31501.5	1.10706e+07	2.21845e+06	569750	0	158211	2.14085e+06	409041	2.23375e+06	1.52135e+07	1968314
P53011	S. cerevisiae	1	3.65547	4	639678	751288	1.01173e+06	910442	558237	1.63913e+06	2037978	899583	810242	7.36374e+06	1.48458e+06	1.29673e+06	13081890	0	0
P53043	S. cerevisiae	1	3.60701	13	8649.67	0	606327	26789.7	1.16892e+06	308682	6486691	568244	10423260	3731.62	0	41359.6	0	869070	90784.3
P53044	S. cerevisiae	1	7.89738	9	4656417	1301279	3.91953e+06	0	8.8106e+07	2.07733e+06	12470410	2224633	0	63255.9	1.09354e+06	5381262	0	0	5725246
P53045	S. cerevisiae	1	3.70776	5	2.18914e+06	0	0	902222	0	0	1209896	0	347276	1120044	295065	69621	1.32976e+06	0	26940.6
P53066	S. cerevisiae	1	5.15732	5	73687.6	1232728	1.33345e+06	0	285571	57837.2	737651	0	778318	783922	0	21587.3	0	2.91483e+07	0
P53075	S. cerevisiae	1	3.50138	11	524459	616289	494611	530044	570187	2.64317e+06	839516	728613	165646	624806	885731	1.34231e+06	0	2.57727e+06	1148001
P53076	S. cerevisiae	1	3.5708	8	273625	0	1.49256e+06	150439	36888.9	1247929	0	1194860	0	0	0	0	10694503	1815308	12512860
P53080	S. cerevisiae	1	7.0788	5	1.21172e+07	0	0	0	0	47753.4	11163330	0	0	1328746	469017	0	1536933	0	0
P53081	S. cerevisiae	1	18.0233	10	2.60841e+06	393759	727260	1.55827e+06	2.16891e+06	2.59748e+06	3.15652e+06	2.41359e+06	1.66193e+06	4.66459e+06	1.93921e+06	1.47935e+06	1.5551e+06	2.73983e+06	1.88731e+06
P53088	S. cerevisiae	1	7.18794	11	2.21526e+07	4707316	5.90271e+06	0	4.83846e+06	0	0	6063065	6.76083e+06	1.47831e+06	7046237	390808	0	4498055	774769
P53090	S. cerevisiae	1	15.6617	21	3.67609e+07	1.47758e+07	1.30477e+07	1.65633e+07	1.97965e+07	2.63125e+07	1.55224e+07	1.92329e+07	2.96429e+07	1.99293e+07	2.93732e+07	4.88918e+07	1.86936e+07	4.97727e+07	2.69833e+07
P53091	S. cerevisiae	1	7.53704	10	0	632211	800521	804797	1797982	527131	455460	8.27232e+06	1421695	0	199748	12243630	0	4.05968e+07	24025120
P53096	S. cerevisiae	1	5.81119	9	859697	0	521700	339297	2936514	2585313	380618	130060	0	0	1575429	1932909	32575172	0	1754981
P53097	S. cerevisiae	1	3.5675	3	749968	0	0	0	0	0	0	18035.7	0	0	89312.2	0	0	0	6161.19
P53100	S. cerevisiae	1	9.0788	10	3146920	89214.5	0	0	2010826	4.82477e+06	588710	82833.1	1.6901e+06	6.50975e+06	1968039	0	9.07553e+06	353915	5.29911e+06
P53111	S. cerevisiae	1	7.30994	3	130806	1.22898e+06	923708	0	984012	614583	0	0	604530	0	0	1.02935e+06	112813	991285	306609
P53112	S. cerevisiae	1	6.46877	12	319151	0	732694	809040	245220	0	195726	539969	0	150927	0	430028	5.96343e+06	4.26323e+06	2268330
P53114	S. cerevisiae	1	10.3341	6	2054426	0	0	0	0	0	0	1525929	33190	219932	4.58523e+06	0	7530863	0	0
P53120	S. cerevisiae	1	6.0788	17	5.37069e+06	9.8649e+06	1.16348e+07	3.17597e+06	1.13598e+07	10649990	3.54776e+06	9.95484e+06	743422	4.08111e+06	9208410	6.39181e+06	5.7365e+06	0	2.83199e+06
P53124	S. cerevisiae	1	3.55937	5	0	945470	13364.6	1250571	0	1199702	0	0	1176317	1558611	6.3695e+06	1442160	6385789	921095	17943.4
P53127	S. cerevisiae	1	12.5071	32	4.27614e+06	3.01355e+06	1.51313e+06	8.04054e+06	546549	1.81731e+06	6.29818e+06	98352.1	543096	1.27629e+07	540672	4.53266e+06	1.07751e+07	2.88645e+07	2.83776e+07
P53128	S. cerevisiae	1	3.97868	9	217937	15062.6	1381271	0	19862840	1.82537e+06	491783	1.62903e+06	0	0	41145.9	0	70991.5	4.02304e+06	0
P53131	S. cerevisiae	1	20.7534	20	3.09426e+06	3.61331e+06	2539624	1.74686e+08	2.79982e+06	5.76468e+06	1.17822e+07	4.01021e+06	3.56816e+06	5.05613e+06	6.62933e+06	5.69166e+06	5.80643e+06	7.25578e+06	3.24985e+06
P53137	S. cerevisiae	1	7.43098	11	1953174	8247487	0	1.30124e+06	8167477	0	1.2722e+06	7226820	8600701	0	9677420	12602750	0	5.12427e+06	1.36086e+07
P53141	S. cerevisiae	1	20.023	10	8.40147e+06	5.4264e+06	2.33725e+06	6.18293e+06	3.52753e+06	5.42778e+06	6.45394e+06	6265866	5.37078e+06	10077514	7767440	7.18719e+06	9649220	0	4.1499e+06
P53145	S. cerevisiae	1	7.29406	16	4194797	3.776e+06	3.57145e+06	411655	1.43283e+07	3.36931e+06	1.80316e+06	6.16333e+06	3.43351e+06	2.04422e+06	5.37582e+06	2.95401e+06	5.87377e+06	3.63507e+06	450528
P53146	S. cerevisiae	1	8.54168	2	385000	0	407062	0	1217225	0	0	1485864	0	0	0	0	0	0	0
P53148	S. cerevisiae	1	16.564	20	1.22006e+07	350172	1679488	3935743	1.77523e+06	2.5665e+06	7.2544e+06	2.06561e+06	2.47659e+06	260899	4.3788e+06	353379	1.13386e+07	11886671	7.31186e+06
P53151	S. cerevisiae	1	3.54667	3	378842	13354.2	368178	0	0	0	64783.8	0	0	0	2.22746e+06	0	0	0	0
P53156	S. cerevisiae	1	8.81119	5	0	1893474	0	0	27581.5	0	0	4220307	0	0	0	0	0	43799.6	187099
P53163	S. cerevisiae	1	8.50188	3	505881	276987	456778	346516	387592	475239	358858	564862	284891	267203	345478	543353	0	411212	0
P53169	S. cerevisiae	1	9.51453	10	3402163	0	0	46610.9	11020.5	384756	0	77844.3	24100.4	0	0	0	924584	69833.7	614521
P53179	S. cerevisiae	1	10.6906	9	5900526	389254	1.25444e+06	0	2.42486e+06	0	0	1390773	291417	0	584247	0	0	0	1.04518e+07
P53183	S. cerevisiae	1	2.04441	6	773964	2391209	1138477	831413	1.27959e+06	1083005	774344	2225472	936854	1051079	1.5899e+07	990057	0	8450.51	1226962
P53184	S. cerevisiae	1	6.71802	7	2.18982e+06	3.14297e+06	3.3676e+06	1.64212e+06	416379	529759	1338416	506327	1.99485e+06	49714.8	2.93228e+06	2.67081e+06	1.49055e+06	4.05615e+06	1995237
P53191	S. cerevisiae	1	3.93038	13	1732052	50180.6	584662	1.57657e+06	639849	4.81835e+06	2.36472e+06	4.9039e+06	7.47431e+06	2.01242e+06	68452.6	2.91328e+06	7.10541e+06	0	3266551
P53192	S. cerevisiae	1	5.32857	6	381574	366013	0	1.31001e+06	0	3.42141e+06	328391	412791	412913	319563	115312	635237	465921	822897	0
P53193	S. cerevisiae	1	3.63486	2	0	0	0	0	55044	0	0	0	0	0	0	0	0	331948	0
P53198	S. cerevisiae	1	3.61702	4	3000695	0	612505	0	0	0	2649220	429895	0	2852295	0	396899	494965	0	0
P53200	S. cerevisiae	1	3.7982	17	1.06813e+06	1.0165e+06	505009	1.89307e+06	77205.5	2.32834e+06	1.94179e+06	1.49914e+07	572471	2.84757e+06	904831	1.08181e+06	640433	817566	717982
P53209	S. cerevisiae	1	2.40959	4	0	1389452	125277	0	268246	522429	0	0	209621	0	0	640669	0	852128	31675.8
P53217	S. cerevisiae	1	3.48478	8	635258	669147	503501	102551	0	284321	826465	0	17508880	1.77629e+06	0	1.82262e+06	0	248382	106088
P53221	S. cerevisiae	1	57.5423	2	8970793	10069794	14584408	9297502	7995162	14450792	12605211	9412530	12268614	9294250	2.47446e+06	1831021	1989830	9269389	7233734
P53222	S. cerevisiae	1	3.62351	2	0	0	0	0	0	96375.8	0	634473	0	0	0	963785	9963.59	0	0
P53234	S. cerevisiae	1	8.39622	6	171562	0	465696	0	0	0	0	861098	0	0	0	0	1197320	1808539	318277
P53235	S. cerevisiae	1	17.225	21	929494	5.3307e+06	2.97619e+06	1.77629e+06	2.51174e+06	3.69871e+06	2.98915e+07	2.39788e+06	1.42639e+07	3.28237e+06	2.13699e+06	1.94498e+06	3.34829e+06	4.55579e+06	2.3929e+07
P53238	S. cerevisiae	1	5.87669	5	767105	571391	0	0	1.67887e+06	0	0	1249411	0	9105.62	0	0	0	342188	2005784
P53250	S. cerevisiae	1	12.1341	6	623461	4.05906e+06	253608	606280	2.34643e+06	271968	420362	404311	332659	381359	756934	662790	869031	506939	0
P53252	S. cerevisiae	1	29.6758	20	1.53173e+07	2.18041e+07	2.33271e+07	1.80435e+07	1.80108e+07	2.02498e+07	1.75404e+07	1.55537e+07	2.15105e+07	17023245	1.89968e+07	2.56541e+07	1.20303e+07	1.74335e+07	2.26174e+07
P53254	S. cerevisiae	1	15.0509	27	881203	1.33148e+06	3.71388e+06	285157	1.78315e+07	1.01414e+06	1.80143e+06	1.84344e+06	4.39299e+06	568687	2.18352e+07	2.27568e+06	1.8181e+06	1.5204e+07	3.85205e+06
P53261	S. cerevisiae	1	36.0868	31	8.69263e+06	6.92931e+06	4.51984e+06	7.27927e+06	2.95991e+06	5.53522e+06	9.11508e+06	4.79586e+06	5.38936e+06	1.00272e+07	6.51207e+06	8.70546e+06	9.05233e+06	1.07799e+07	8.6135e+06
P53267	S. cerevisiae	1	2.95386	8	34200937	982082	122608	0	0	0	1.24206e+06	696683	0	996036	1100889	130476	965363	3436675	0
P53272	S. cerevisiae	1	3.48955	8	3.67944e+06	374903	0	8619546	0	6398835	0	7545547	814584	0	0	0	5959024	1.35349e+07	0
P53276	S. cerevisiae	1	18.7677	7	662907	418223	2.00795e+06	620423	1.05644e+06	915535	221894	791530	981138	0	484527	447221	420376	21051.8	0
P53277	S. cerevisiae	1	4.52339	3	824467	4317088	0	0	0	2136065	750945	0	0	0	3243451	2650935	522058	0	0
P53278	S. cerevisiae	1	7.58315	20	1.96215e+06	0	316953	1.23368e+06	8.44529e+06	0	891324	11996987	706216	2.82772e+06	8287.12	212155	1.15104e+07	4.84989e+06	683420
P53286	S. cerevisiae	1	6.20913	8	2.91841e+06	867505	0	4582460	228106	0	488864	0	0	1.65005e+06	0	112577	0	0	5.42139e+06
P53289	S. cerevisiae	1	11.6237	12	0	0	5432807	5.59313e+06	0	5.86098e+06	16713.3	1.01998e+06	0	5757882	0	19826634	5.08713e+06	1.14983e+06	1062844
P53295	S. cerevisiae	1	8.05462	10	1.51497e+06	426728	181082	525556	0	29935.2	839486	523491	658779	832988	2.23082e+06	1.04863e+06	8.65344e+06	94413.3	679728
P53297	S. cerevisiae	1	3.54981	21	0	227008	547514	219558	201690	6.82294e+07	722051	316423	1.70633e+07	10952883	1.84526e+07	593374	4523.26	217668	80148.6
P53299	S. cerevisiae	1	6.24111	9	4.12953e+07	41271.2	0	2.19725e+06	6394570	513799	0	4.74285e+06	3.52703e+06	3.02087e+06	160828	1243601	0	2.25016e+06	2.21503e+06
P53301	S. cerevisiae	1	2.47899	8	5.86434e+06	5.51328e+06	0	731346	1.20502e+06	4182079	1.09285e+06	3.00364e+06	1740494	2.25896e+06	1013988	0	0	0	0
P53303	S. cerevisiae	1	6.20925	11	1.12361e+06	330974	1.4408e+06	5.88662e+06	286621	409162	820370	920644	407881	3.02577e+06	795592	1.62613e+06	2.31398e+06	1.85926e+06	2.63455e+06
P53312	S. cerevisiae	1	5.08502	16	373030	2.75895e+06	1.09798e+07	278275	865702	1.02289e+06	3.2619e+06	1625532	1.7023e+06	1.89699e+06	1.50171e+06	4.77039e+06	541272	17498690	3.18318e+07
P53319	S. cerevisiae	1	27.3066	5	0	0	0	0	92309.9	206566	0	96051.1	1218806	22049.7	1074240	0	1458108	0	0
P53323	S. cerevisiae	1	3.58939	4	0	0	0	88770.5	1558163	6157.43	0	0	51535	0	0	0	0	0	0
P53326	S. cerevisiae	1	10.364	16	24367270	1.08771e+06	197453	6976.5	21980.1	173906	2.52289e+07	843418	0	1277428	2.42557e+06	2.76813e+06	7.13681e+06	1.20833e+07	9.61822e+06
P53332	S. cerevisiae	1	6.30922	8	482687	423869	195889	381347	180220	243847	342035	152747	182840	251849	345546	1.74155e+06	583639	471417	416390
P53334	S. cerevisiae	1	6.36448	6	1.58363e+06	2.45225e+06	0	2.15624e+06	1.75525e+06	158731	1.80631e+06	1188204	1404982	1.47421e+06	0	1440744	1407686	1.57146e+06	1.46348e+06
P53335	S. cerevisiae	1	7.69602	8	2.66148e+06	304499	0	395274	0	0	3693.57	346443	677406	0	1.40203e+06	0	79950.1	399184	0
P53337	S. cerevisiae	1	9.87667	5	1.50648e+06	2934876	1604842	1.19236e+06	2.438e+06	764492	607271	2.03069e+06	687310	0	7.3561e+06	1.42617e+06	865024	2.64745e+06	1.81631e+06
P53378	S. cerevisiae	1	28.464	6	467466	0	0	0	0	0	0	8639.65	0	21071.2	1.45611e+06	0	0	1.49733e+06	0
P53379	S. cerevisiae	1	5.95326	8	2.3734e+06	1.23764e+06	0	0	2239815	0	191177	197924	1.98852e+06	1969977	2562348	3656410	142389	390305	235052
P53388	S. cerevisiae	1	5.54168	16	546444	939671	33714.8	4.00306e+06	0	161762	0	106381	0	7768792	495456	1.82176e+06	6287144	68932.2	3.93778e+06
P53549	S. cerevisiae	1	9.62912	15	1.35922e+06	501112	695088	2.04054e+06	0	433626	5.91737e+07	2.85305e+06	2051873	3.91055e+06	3157272	1.92881e+06	3.36305e+06	878252	9.91104e+06
P53550	S. cerevisiae	1	10.9609	15	552073	0	690857	815062	670225	4.8784e+06	374363	57376.4	611668	1.08864e+06	1.36155e+06	17337.2	1.42203e+06	2502307	2366979
P53552	S. cerevisiae	1	3.54588	24	932295	1.18261e+06	0	239056	28702.5	211503	2.62681e+06	1.90338e+06	1.29977e+06	3.93382e+06	2.4674e+06	1.22987e+06	784041	65500.2	2593741
P53583	S. cerevisiae	1	14.5102	8	11661920	6.27394e+06	0	0	0	3109724	0	0	0	2.85958e+06	160317	1.69037e+07	4359397	10518.9	18920686
P53598	S. cerevisiae	1	27.8317	15	3.53095e+07	26397660	3.53166e+06	3.37712e+07	3.34678e+06	4.38884e+06	3.22628e+07	2.72708e+06	3.30393e+06	4058858	4.36626e+06	4.60531e+06	4.53364e+06	1.28561e+06	2.96493e+07
P53600	S. cerevisiae	1	3.90357	5	849738	1.51699e+06	1.90607e+06	1085989	1.32688e+06	1.15337e+06	0	1263759	1.99065e+06	1090067	3.76629e+06	1.23223e+06	998208	1130130	0
P53615	S. cerevisiae	1	13.6933	6	2056218	3.6878e+06	3.65728e+06	1.48152e+06	3.86062e+06	4.36969e+06	1.2144e+06	3.40763e+06	2275745	2.21144e+06	3.78363e+06	4.33208e+06	1970014	1.23527e+06	1.24489e+06
P53622	S. cerevisiae	1	15.7126	32	5.12379e+06	5.66398e+06	4.31369e+06	4.98646e+06	6.14015e+06	3.24407e+06	2.12989e+07	5.15658e+06	4.22554e+06	4726494	3.97676e+06	3.98753e+06	2.35666e+07	3.90521e+06	3.0525e+06
P53629	S. cerevisiae	1	8.39622	10	584679	736821	1.16019e+06	1612380	0	23628.2	1446006	0	11081954	2641102	1.17857e+07	301494	1869969	295689	6.31275e+06
P53633	S. cerevisiae	1	3.55139	4	684330	663266	490962	961758	3791779	1.45566e+06	627770	564298	865820	568544	680797	556434	0	0	1058218
P53691	S. cerevisiae	1	16.9285	15	1.28866e+07	1.34058e+07	1.20972e+07	1.16898e+07	1.57727e+07	1.24414e+07	9.40252e+06	1.40704e+07	1.07869e+07	1.31671e+07	1.54461e+07	9702802	11291125	1.37138e+07	9.92584e+06
P53723	S. cerevisiae	1	15.2305	15	4.7936e+06	764653	698684	1.20027e+06	685828	2.44561e+06	2.73382e+06	785404	4.83116e+06	2.04867e+06	1.29039e+06	4.00376e+06	2.33886e+06	0	1.5747e+06
P53725	S. cerevisiae	1	6.72483	9	10859.8	0	0	0	0	1256314	20580455	635328	0	0	1820859	0	9989286	361361	649476
P53727	S. cerevisiae	1	3.47207	2	8639.83	0	0	0	0	0	0	284700	0	0	0	0	0	0	0
P53728	S. cerevisiae	1	5.27971	5	0	2.62208e+06	3229296	0	0	25346860	0	0	0	0	0	0	0	1351913	0
P53731	S. cerevisiae	1	9.07542	11	870566	1.48105e+06	815274	2.6157e+06	2.0994e+06	347070	1.93435e+06	1.90384e+06	1.88562e+06	1.98312e+06	1.96703e+06	1.25968e+06	2.20919e+06	1.40169e+06	9166.9
P53736	S. cerevisiae	1	3.52306	1	0	0	0	3125833	0	0	0	0	0	18135.3	0	0	0	0	263042
P53738	S. cerevisiae	1	2.24572	3	1118571	1.10377e+06	0	1104692	985783	0	1068017	153725	1249184	1.35276e+06	335001	354312	448356	914119	2.29329e+06
P53741	S. cerevisiae	1	3.52232	10	8.84028e+06	1.99275e+06	0	0	455360	484676	56116.4	3.12415e+06	30676.1	0	0	459627	2140579	3.82529e+06	0
P53742	S. cerevisiae	1	7.51749	15	446494	5.66046e+06	5.73931e+06	3.6613e+06	1.28651e+06	2.0235e+06	2.3819e+06	1.21883e+06	611134	1.08376e+06	1.75172e+06	1.79386e+06	590739	634624	6.27439e+06
P53744	S. cerevisiae	1	11.9156	8	510650	152996	772662	0	361682	1.65246e+06	0	0	0	1492644	0	397252	0	0	0
P53830	S. cerevisiae	1	4.76198	5	0	1441380	32212.7	0	2.60599e+06	638342	0	497061	0	0	46327.6	0	533484	0	898931
P53834	S. cerevisiae	1	10.2583	8	1.46085e+06	3.68164e+06	4.39853e+06	1.84694e+06	4.32588e+06	4.11111e+06	2175466	3.42744e+06	3.04619e+06	1764262	3765414	5771165	1702505	6.86676e+06	5.24256e+06
P53843	S. cerevisiae	1	7.36404	9	105191	0	1.91821e+08	1192255	865002	346536	117147	466005	274270	43625.9	18604.7	0	0	229390	1130382
P53849	S. cerevisiae	1	7.95352	13	618582	1.30307e+06	3.20225e+06	0	859074	1.76383e+06	978280	3.75526e+06	3.09896e+06	1.02254e+06	2.37275e+06	1.59199e+06	1.16756e+06	2716091	6.03494e+06
P53852	S. cerevisiae	1	13.9791	31	8.77539e+06	3.7222e+06	2.0538e+06	5.82972e+06	3.02526e+06	2.36091e+06	1.04969e+07	2.44669e+06	2.32077e+07	4.79915e+06	3.13072e+06	3.04661e+07	4.62199e+07	1.34339e+07	5.34229e+06
P53860	S. cerevisiae	1	9.9186	14	1.31337e+07	1.58648e+06	1.57333e+06	1592755	4.58537e+06	2.38372e+06	1.2941e+07	2.04606e+06	5.76011e+06	4.47026e+06	2243226	1.36661e+07	624372	4.23147e+06	7.98234e+06
P53871	S. cerevisiae	1	3.64684	6	1.6975e+06	689937	0	103973	0	0	0	0	0	219022	7626.58	0	2131528	9929.2	2.05235e+07
P53875	S. cerevisiae	1	6.36404	2	3381060	0	0	0	0	0	0	0	0	0	0	0	0	161060	0
P53878	S. cerevisiae	1	3.5179	13	56503.3	35635	5562866	0	0	150442	0	5.89012e+06	77623.3	0	2.2313e+07	6.13208e+06	0	1869296	0
P53879	S. cerevisiae	1	2.00467	5	1.16163e+06	20543.3	0	32972.1	855219	0	0	719108	0	773304	104498	0	0	0	0
P53883	S. cerevisiae	1	7.03302	12	602777	728880	690990	748694	367870	679208	2.40564e+06	723932	520310	6913824	266159	1.42558e+06	8.36757e+06	4321605	7.66171e+06
P53885	S. cerevisiae	1	8.33407	12	1655494	24877	423232	0	2.39719e+06	0	0	4106071	1.88931e+07	0	0	22552050	0	227676	4.78522e+07
P53891	S. cerevisiae	1	3.57747	6	34084.2	0	0	0	921663	0	0	21505.8	0	0	0	0	0	1.00667e+07	1580253
P53893	S. cerevisiae	1	3.77641	12	2.12734e+06	16655.8	0	1.58108e+06	1.26756e+06	31669.7	1216499	27257.2	195176	399986	1423254	0	2.06938e+06	568514	3.85732e+06
P53896	S. cerevisiae	1	3.56997	2	0	15081.1	0	0	0	0	0	0	7125.28	0	0	0	0	38632.9	0
P53898	S. cerevisiae	1	3.56179	5	0	70574.5	0	0	0	0	0	9712.66	2004890	0	251873	0	0	56063.8	0
P53900	S. cerevisiae	1	3.98133	4	580300	554123	1384226	560132	489941	491816	1.75474e+06	599925	855777	1.4907e+06	1.67132e+06	1.47511e+06	0	460245	1.94045e+06
P53903	S. cerevisiae	1	6.15503	7	541293	1.50494e+06	1.4921e+06	591238	1.50413e+06	1.65883e+06	935751	651692	1.64347e+06	695842	1.70634e+06	555223	1.22075e+06	2588910	682175
P53909	S. cerevisiae	1	3.81384	8	569004	0	803925	1.94196e+06	1.04577e+06	1.78378e+06	1.55812e+06	25788.1	37478.3	2.42028e+06	0	1.39229e+06	58841.7	0	31680.9
P53912	S. cerevisiae	1	16.5197	15	6.15525e+06	6.87802e+06	3.72324e+06	4.54731e+06	6.15243e+06	5.37895e+06	1.06934e+07	4.55033e+06	3.33947e+06	4.59706e+06	6.72653e+06	1.11149e+07	3.96445e+06	3072859	7.21983e+06
P53913	S. cerevisiae	1	8.96453	7	52307.3	0	996464	386257	1084581	1.69056e+06	33877	0	0	0	1540995	1.27923e+06	184261	0	1317327
P53914	S. cerevisiae	1	21.9707	32	3.66197e+07	3.04126e+07	2.92317e+07	4.59063e+07	2.36154e+06	1.91066e+06	1.40946e+07	3.073e+07	2.04426e+06	1.83001e+06	849240	3.03508e+07	4.01045e+07	4.16593e+07	5.20116e+07
P53917	S. cerevisiae	1	16.6701	17	2.51017e+06	135709	775452	117494	4.12439e+06	0	0	2.74399e+06	0	20591718	3.17475e+06	3597450	0	4.42054e+06	0
P53920	S. cerevisiae	1	13.5477	14	1.49736e+06	736026	1.13974e+06	13018400	2.00283e+06	1.02607e+07	3.42156e+06	3015345	6.62872e+06	769449	507114	525510	571105	538962	0
P53925	S. cerevisiae	1	18.0347	10	1205752	0	0	1195738	165189	4.04773e+06	0	301343	340486	0	53830.6	37569	1.95436e+06	1.85032e+06	0
P53929	S. cerevisiae	1	2.45483	4	363441	3817482	0	0	0	0	1.17824e+06	882381	861969	0	3.32776e+06	0	0	8.8351e+06	0
P53932	S. cerevisiae	1	6.89738	5	2221740	1853573	1056138	3755172	0	0	0	0	944496	2450965	4082537	0	0	2714891	0
P53934	S. cerevisiae	1	3.55937	6	0	0	78453.4	0	0	5091913	0	0	0	662908	1.37978e+07	0	0	0	0
P53962	S. cerevisiae	1	6.20913	8	0	2.50186e+06	179427	355411	237198	193992	127112	1.06254e+06	658549	1.26929e+06	516016	487922	9.72968e+06	2983000	1.01415e+07
P53965	S. cerevisiae	1	3.52753	9	375671	0	4239483	0	2173086	2.43767e+06	20285.1	12982.5	0	262364	0	1200316	0	3.39298e+06	438472
P53968	S. cerevisiae	1	3.64065	7	0	0	8124	0	282220	18924.3	3866014	16459	0	28819.3	148334	910637	0	0	710138
P53970	S. cerevisiae	1	6.18794	5	2987044	784548	11603519	0	0	0	0	0	0	0	0	0	0	0	0
P53978	S. cerevisiae	1	69.6696	14	227524	463749	552699	34995.3	47331.9	403189	996677	499210	2.5804e+07	95412.5	251191	662922	63969.2	158691	657196
P53981	S. cerevisiae	1	8.29442	13	7646262	6.89049e+06	4.82453e+06	9.5602e+06	7.74435e+06	7.78108e+06	1.22713e+07	5.15724e+06	9.39345e+06	2.37992e+06	1.19438e+07	7537351	2.83189e+06	3.5823e+06	2.29109e+06
P53982	S. cerevisiae	1	26.7555	9	193585	0	0	2.20904e+06	0	0	3.28048e+06	707731	3076115	2.69692e+06	0	0	1031540	3.05139e+06	230648
P54003	S. cerevisiae	1	7.57661	9	1.21546e+06	6.33967e+06	1181754	1.65306e+06	1.0806e+06	2719955	985042	838808	922334	1.56128e+06	2.83454e+06	2992396	7.73175e+06	1.33045e+07	10846267
P54005	S. cerevisiae	1	3.89738	7	781277	0	0	7.26277e+06	0	0	0	0	573731	2787062	0	0	0	2446105	0
P54113	S. cerevisiae	1	23.8793	9	1351543	1.53683e+06	1.41833e+06	1.29728e+06	1113800	1.59431e+06	0	434501	1.47726e+06	830098	1.51936e+06	1.01635e+06	875240	2.79239e+06	1.2264e+06
P54115	S. cerevisiae	1	100.261	43	1.18021e+08	1.2507e+08	1.21313e+08	1.15893e+08	116824698	1.5058e+08	1.57625e+08	1.35395e+08	9.17964e+07	1.36688e+08	1.01558e+08	1.45547e+08	1.15341e+08	1.21136e+08	1.48492e+08
P54781	S. cerevisiae	1	3.54667	12	182177	3.48588e+06	3.9305e+06	4937062	1629472	405868	1.19401e+06	1865728	5457.23	3811222	0	7.1974e+06	5.32909e+06	0	1.08605e+07
P54783	S. cerevisiae	1	13.7389	10	1.60516e+06	1.48756e+06	988230	872780	2.3646e+06	1128886	825722	1379224	1.87964e+06	1.99497e+06	1.94604e+06	2.60422e+06	0	312423	114533
P54786	S. cerevisiae	1	9.39622	12	0	1.88993e+06	0	0	41673912	3.21329e+07	860426	4.37665e+07	5315608	0	33805048	1.91313e+06	5.02053e+06	39354960	276744
P54837	S. cerevisiae	1	8.0286	13	6.22115e+06	3.24347e+07	757633	3.49055e+06	1.37948e+06	1.03569e+06	6.55929e+06	2.40482e+06	3.1771e+06	32544524	3.82647e+06	4.72221e+07	5830157	1.71253e+06	6.40268e+06
P54838	S. cerevisiae	1	17.5899	21	1.60388e+06	7.10223e+06	4.01365e+06	1.35225e+06	5.58563e+06	4.88697e+06	1.5975e+06	6.43277e+06	7.36354e+06	5.17082e+06	7.27939e+06	7.65823e+06	9.69586e+06	7.95603e+06	4.59991e+06
P54839	S. cerevisiae	1	29.5727	23	1.36727e+07	1.39213e+07	1.93515e+07	1.05488e+07	1.22082e+07	1.67334e+07	1.96137e+07	2.91883e+07	2.48615e+07	2.02691e+07	2.32599e+07	6.22292e+06	4.81744e+06	1.24601e+07	1.26323e+07
P54860	S. cerevisiae	1	7.9191	9	6885275	44285	239182	0	0	372859	522810	11351.5	291954	0	16220.9	497299	0	0	0
P54861	S. cerevisiae	1	14.5102	17	1.1745e+07	166812	1.25314e+06	14167660	2030375	3.57351e+06	0	100054	2.30221e+06	3.33964e+06	2.36023e+06	928355	0	5509127	4251905
P54885	S. cerevisiae	1	48.5082	22	1.16275e+07	7.57943e+06	1.84719e+07	1.3864e+07	5.98964e+06	7.39498e+06	8.03493e+06	8.98721e+06	1.12121e+07	8.0971e+06	1.24366e+07	1.34673e+07	1.31169e+07	1.06078e+07	1.09578e+07
P57744	S. cerevisiae	1	9.02843	4	1.46086e+06	599676	530215	496791	947996	719969	1.54707e+06	1179578	650578	744704	1328187	609280	533168	772184	654507
P60010	S. cerevisiae	1	73.9671	37	2.07934e+08	1.63336e+08	1.69452e+08	2.11736e+08	1.63981e+08	1.72827e+08	2.55423e+08	1.73428e+08	1.5975e+08	2.1896e+08	2.0168e+08	2.59732e+08	1.83534e+08	1.92117e+08	1.52897e+08
P61830	S. cerevisiae	1	10.9756	12	4.4133e+07	3.19043e+07	1.20778e+07	2.05509e+07	2.85098e+07	3.76733e+07	1.34756e+07	1.89531e+07	4.0445e+07	26412197	35671770	6.55505e+07	1.88903e+07	8.80664e+06	4.74917e+07
P80210	S. cerevisiae	1	10.0811	19	4.2618e+06	10345528	12766675	1.80067e+06	9.42775e+06	1.76678e+07	5.07812e+06	1114378	3.00134e+06	1.52689e+06	2.70913e+06	2.57831e+06	2.87545e+06	1.07159e+07	1.01726e+07
P81450	S. cerevisiae	1	3.56098	2	3.10975e+06	0	0	0	0	0	0	0	0	0	0	2222469	0	0	0
P87108	S. cerevisiae	1	3.4875	4	214041	0	131827	116119	0	165072	177058	868958	239477	1.62589e+06	559096	3240745	3.42914e+06	1.01836e+06	2503153
P89886	S. cerevisiae	1	9.46529	10	1.59652e+06	2.3924e+06	1.74503e+06	1681310	2.98963e+06	3.23841e+06	1.63425e+06	2110478	3.39024e+06	2.77472e+06	3.05015e+06	4.03363e+06	1.83385e+06	4054343	3786717
Q00055	S. cerevisiae	1	21.2822	14	3.3432e+07	1.2763e+06	1.19074e+06	7.56136e+06	3.82221e+06	2.98523e+06	4.55745e+06	3.70038e+06	3.35403e+06	2.49308e+06	2.91989e+06	4.49384e+06	1.76429e+06	3920013	3616495
Q00245	S. cerevisiae	1	12.1181	12	2.75812e+06	3.59378e+06	3.78954e+06	2.65403e+06	1.51623e+07	3.59238e+06	1.56587e+06	3608365	4.60856e+06	9.70965e+06	4181042	2.67884e+06	795788	3.44702e+06	2.32056e+06
Q00362	S. cerevisiae	1	7.52666	10	4.05899e+06	3546207	4.45856e+06	0	3.42227e+06	4.99624e+06	3496879	3.50744e+06	4622352	4.22946e+06	6.46238e+06	8.68983e+06	3562700	3143780	3485701
Q00402	S. cerevisiae	1	40.7308	42	4.07282e+06	417912	101369	8.40973e+06	4.69747e+06	1.1109e+06	4.15616e+06	1.89934e+06	3.11924e+06	2.57893e+06	184582	9.93931e+06	6.03132e+06	5.93978e+06	1.36973e+07
Q00416	S. cerevisiae	1	23.9955	46	5.99324e+06	1.67067e+06	3.10805e+06	2.40646e+07	618018	81593.3	1.58426e+06	36405.9	4940968	1.00494e+07	122037	2.30185e+06	5.33433e+06	6.07739e+06	5.55122e+06
Q00582	S. cerevisiae	1	12.9539	6	871117	61443.8	1229117	440596	0	0	0	0	36256.4	3377383	158923	20119810	0	1842949	1.02295e+06
Q00684	S. cerevisiae	1	3.55937	9	1.42212e+06	947132	1.97439e+06	0	2.29144e+06	1.97173e+06	329547	276656	2.41344e+06	1.0703e+06	1.68575e+06	5.31735e+06	0	1001469	0
Q00764	S. cerevisiae	1	14.0221	7	397424	0	442959	310139	2.32061e+06	520948	845897	554681	499998	660171	1.72936e+06	463489	12226330	852574	686772
Q00955	S. cerevisiae	1	186.9	123	6.95156e+07	7.10903e+07	7.24019e+07	6.08967e+07	8.45934e+07	6.61201e+07	7.14975e+07	5.86295e+07	6.6428e+07	8.12627e+07	6.44123e+07	9.04484e+07	8.25419e+07	1.04432e+08	8.6348e+07
Q01080	S. cerevisiae	1	2.47445	14	2.249e+06	594154	5.43086e+06	1.59354e+06	4.18546e+06	6.32766e+06	2.65761e+06	600998	7.62345e+06	2.30305e+06	1.2021e+06	1.70215e+06	788159	398310	469201
Q01163	S. cerevisiae	1	6.66507	9	2310594	2.68243e+06	49672.9	2.8839e+06	1.20947e+06	1.91873e+06	0	0	1424090	61943.4	4.45249e+06	0	0	0	0
Q01217	S. cerevisiae	1	7.30604	11	2758326	1.13667e+06	5.064e+06	2.74732e+06	941216	0	424092	0	13212.1	3.32758e+06	514132	1303733	588381	305361	0
Q01448	S. cerevisiae	1	2.6351	13	21114.4	2358547	1.84857e+06	2392459	0	914271	0	832336	1.68128e+06	0	0	325574	7.20993e+06	16816.7	0
Q01454/Q3E7B3	S. cerevisiae	2	2.33043	15	3422701	205285	1.66217e+06	2175322	547080	46242.8	998445	42439.8	0	1571997	4.27141e+06	11466616	782485	0	805693
Q01477	S. cerevisiae	1	6.3083	14	918015	2.15715e+06	634353	1.64048e+06	2.00302e+06	1.10818e+06	4.74192e+06	1.49081e+06	1.56041e+06	927415	198679	187460	4.49407e+06	312064	5.27304e+06
Q01532	S. cerevisiae	1	16.0186	15	1.85786e+06	1.16488e+07	1.69542e+07	2.00905e+06	4.02683e+06	5.46479e+06	1.82135e+06	4.0628e+06	3.21635e+06	2.15861e+06	3.49149e+06	7.08605e+06	728994	1.58757e+06	6.98786e+06
Q01560	S. cerevisiae	1	35.2793	19	1.31303e+07	9.56068e+06	1.14427e+07	1.2124e+07	9.49819e+06	1.23786e+07	1.31383e+07	9.79744e+06	1.30382e+07	12898198	1.03192e+07	1.19411e+07	1.51766e+07	3.18715e+07	8.61555e+06
Q01649	S. cerevisiae	1	10.6468	20	2.27796e+07	3.9842e+06	8.95619e+06	1.07886e+07	3812143	3.6606e+06	0	7.22238e+06	8.86528e+06	1618551	9.21958e+06	7.03998e+06	7.69795e+06	1.62461e+07	8639055
Q01662	S. cerevisiae	1	17.1023	17	3081080	5.81373e+06	5.25234e+06	2881532	5.96592e+06	6.51135e+06	3.86333e+06	4517977	8.23913e+06	3.7166e+06	4.35084e+06	1.35136e+07	6.29313e+06	7.58437e+06	1.00433e+07
Q01684	S. cerevisiae	1	11.1879	6	8.86052e+06	6843070	0	248023	0	8.00264e+06	1936766	0	0	1738716	0	0	12942576	9960957	10537420
Q01852	S. cerevisiae	1	4.77567	10	1.19932e+06	603622	848258	857342	813530	815896	2283588	1.26931e+06	1.47393e+06	1.51028e+07	310673	127536	15021357	964337	848797
Q01855	S. cerevisiae	1	20.0698	10	4.77286e+07	9.7413e+07	4.16217e+07	3.43917e+07	37664557	2.453e+07	36416633	87861241	105430903	5.82735e+07	6.13718e+07	133323142	1.26169e+08	1.05711e+08	96219001
Q01939	S. cerevisiae	1	28.3108	19	7.36597e+06	7.42386e+06	4.57909e+06	2.35461e+07	2.51922e+06	6.7458e+06	1.18891e+07	1.09638e+07	5.18562e+06	9.57031e+06	6.47374e+06	7.5081e+06	3.0541e+06	7.53993e+06	4.74085e+06
Q02100	S. cerevisiae	1	6.06301	9	2.32762e+06	20892.9	0	457416	11214.5	0	2109465	0	894538	2.5281e+06	0	0	1362785	0	4546822
Q02326	S. cerevisiae	1	25.3629	11	4.2213e+07	6.08546e+06	6.34686e+07	7.23995e+07	4.27819e+07	4.13029e+07	3.6658e+07	2.89812e+07	2.98927e+07	3.98831e+07	3.43416e+07	31795953	4.08477e+07	5458040	25766382
Q02336	S. cerevisiae	1	5.36404	11	3.43312e+06	4394914	0	0	145163	271243	1.20776e+06	0	0	192776	254936	0	0	0	0
Q02354	S. cerevisiae	1	14.5102	12	36166.8	0	882266	0	55996.8	512721	825977	0	1.57698e+06	446300	2.17971e+06	0	0	1.12934e+07	163344
Q02486	S. cerevisiae	1	5.85323	13	2.02919e+06	1.99352e+06	2.13956e+06	2.74413e+06	5.3935e+06	3.8509e+06	5.73444e+07	3.39637e+06	6.62304e+06	8.04583e+06	6.6063e+06	3156622	8.2566e+06	2.73847e+06	4.70799e+06
Q02574	S. cerevisiae	1	3.51717	9	580683	52943	2025847	124090	55082.1	0	89105.3	0	152385	1.14167e+06	74483.7	3003448	0	0	0
Q02642	S. cerevisiae	1	3.87598	7	20050215	6.68168e+06	8407334	20893196	6.27932e+06	0	21942030	11902407	13599345	22230538	6.62482e+06	0	27142061	4836716	1.56674e+07
Q02725	S. cerevisiae	1	7.13097	21	474537	982387	1.33645e+07	1.27828e+07	3.3524e+06	0	873406	633837	3088353	0	2713666	1.04276e+07	1.01212e+06	189788	1.59341e+07
Q02753	S. cerevisiae	1	40.7425	1	2942010	2697896	3950081	2642350	3051961	4098457	2070087	3527898	4164737	0	5199364	7168741	6155781	4802433	7789235
Q02770	S. cerevisiae	1	8.57064	10	1.47654e+06	1261410	0	956997	1.2651e+06	20366010	0	0	1623479	90235.9	1296843	2721355	3.83497e+06	14270823	0
Q02774	S. cerevisiae	1	3.62538	5	600569	854058	561422	720782	52143.3	0	598266	440711	0	629178	0	811652	84018.1	0	0
Q02776	S. cerevisiae	1	11.6065	14	1.76442e+06	879828	468711	1.65813e+06	242025	910489	283938	919549	312609	369267	2612840	5784101	3387972	603462	0
Q02784	S. cerevisiae	1	5.96653	7	2.1583e+06	1.30372e+06	694276	0	1.66745e+06	0	337280	0	360418	0	929666	1109051	0	1.58076e+06	0
Q02785	S. cerevisiae	1	11.5102	13	575909	289809	12815.9	2.65826e+06	31417.1	1.4837e+06	25484.4	0	0	0	2368620	3.40581e+06	1.61832e+06	15953.5	1799775
Q02792	S. cerevisiae	1	6.99165	14	3.59676e+07	339934	2.39574e+06	2.36249e+06	0	0	0	7.08095e+07	0	559420	0	2.37359e+06	1211398	795282	0
Q02793	S. cerevisiae	1	3.59635	5	0	0	0	1.74843e+06	0	1.60659e+06	98494.6	0	0	287217	0	216241	956457	5609422	981319
Q02821	S. cerevisiae	1	25.0272	19	6.95771e+06	2.39724e+06	6.24689e+06	2666175	6.06037e+06	3.8692e+06	7210659	4.93941e+06	6.56319e+06	5065819	1.6616e+07	2.17768e+06	3.15331e+06	11936676	1.78455e+06
Q02825	S. cerevisiae	1	3.50563	12	0	761037	422052	3533958	0	398740	2006194	349398	1.1987e+07	0	869061	1.6227e+06	2791186	0	2.71962e+06
Q02872	S. cerevisiae	1	2.0044	6	0	523712	10842490	370972	578388	0	4263391	0	6887761	60212.1	731449	5.37775e+06	1.07675e+06	0	4.69529e+06
Q02892	S. cerevisiae	1	35.0557	27	8.93449e+06	6.89783e+06	4.95822e+06	1271113	4.32241e+06	8.35532e+06	5.60634e+06	4.48375e+06	9.60007e+06	7.50026e+06	5.2495e+06	6.49493e+06	7.15231e+06	9.15159e+06	5.33653e+06
Q02895	S. cerevisiae	1	8.36404	7	1.26178e+06	9883.65	0	0	0	0	458018	0	413143	1.72319e+06	2130564	690330	2497201	0	0
Q02908	S. cerevisiae	1	7.08426	11	0	0	581835	1.64265e+06	0	505390	0	521433	649903	0	16240.8	121256	18304263	351862	7.14977e+06
Q02931	S. cerevisiae	1	16.2064	15	1.70432e+06	4.34972e+06	3.53111e+06	1.53973e+06	3.31771e+06	2.26877e+06	1.38043e+06	1.6567e+06	3255027	1.43783e+06	9.58966e+06	3.42443e+06	236145	1.09029e+06	2.02523e+07
Q02932	S. cerevisiae	1	17.0551	9	2.23943e+06	0	0	3.75267e+06	243790	4.35675e+06	606417	635680	1169729	8534867	2957931	6105256	28832616	5860519	1.46866e+07
Q02933	S. cerevisiae	1	3.47076	3	22025.5	0	0	12827.7	0	193988	0	0	0	0	0	0	0	3391558	0
Q02948	S. cerevisiae	1	2.04662	4	2512996	5644632	4545552	15247702	5235292	0	1.66828e+06	5031336	5238784	6182471	0	6.4793e+06	1343554	7756031	1531015
Q02969	S. cerevisiae	1	8.81472	7	2315878	846694	440573	0	0	147580	0	211712	0	2980118	18887.3	0	301741	2.32793e+06	6319629
Q02979	S. cerevisiae	1	3.52158	27	1.06573e+06	6.27887e+06	485536	322431	1.06309e+06	10286.1	1.00633e+06	5380.32	7.4711e+06	9097920	709427	17363.3	2.59104e+07	1.43054e+07	1.00107e+07
Q03002	S. cerevisiae	1	3.52903	14	0	288652	9.41521e+06	2.35057e+06	8.4062e+06	2.41056e+06	98250	268222	482282	0	6.43698e+06	171764	0	1.20787e+07	752839
Q03020	S. cerevisiae	1	3.59548	4	216593	22191.2	0	505084	329200	0	0	3772847	0	252407	0	0	0	31651.6	0
Q03048	S. cerevisiae	1	12.8277	8	2.36878e+07	1.38189e+07	1.98383e+07	2.1027e+07	1.37633e+07	1.5994e+07	1.22312e+07	1.80826e+07	2.00086e+07	2.28154e+07	1.50697e+07	1.49271e+07	2.73128e+07	24107912	2.3753e+07
Q03063	S. cerevisiae	1	7.89738	14	4.98741e+06	0	60078.9	1.97874e+06	1.08308e+06	946713	1217284	545217	60066.3	480043	4.51256e+06	0	0	1.35667e+06	2.51884e+06
Q03099/Q99208	S. cerevisiae	2	7.26307	1	0	0	0	0	0	0	709244	0	0	0	0	0	0	0	0
Q03103	S. cerevisiae	1	6.27971	11	2.30469e+06	954191	304011	1529150	9788.16	687811	1410434	0	1.66486e+06	1491017	3.87468e+06	430827	250146	781316	3922982
Q03104	S. cerevisiae	1	3.53661	13	0	31481.3	258611	28096750	1.90277e+06	170254	539000	2.08221e+06	1.83179e+06	1.64485e+06	2.94979e+06	2.6788e+06	5000864	2.03205e+06	2.0929e+06
Q03148	S. cerevisiae	1	14.9662	7	515205	0	0	128352	0	201380	74055.8	1222449	0	7295.6	0	0	6.07607e+06	0	11441.4
Q03151	S. cerevisiae	1	2.13403	6	494477	392141	0	0	293580	0	1259553	0	0	433811	693901	775890	1.55197e+06	828029	8.47326e+06
Q03153	S. cerevisiae	1	2.97868	17	0	0	19298.2	8.86688e+06	207835	32080.7	8.63497e+06	3.89943e+06	917882	3.46976e+06	9.73703e+06	3.57597e+06	13188796	45170.6	7735752
Q03161	S. cerevisiae	1	35.8288	21	8.68933e+06	7.55049e+06	7.73464e+06	6.87031e+06	3.25496e+06	7.09963e+06	8.63306e+06	5.41026e+06	6780720	8.89308e+06	4.31453e+06	1.0011e+07	6.0979e+06	9.48267e+06	8.27715e+06
Q03177	S. cerevisiae	1	8.65283	14	3.5814e+06	2.62817e+06	1833750	475984	142312	577223	0	0	770825	143187	9799154	360447	2.07841e+06	5.39469e+06	357563
Q03178	S. cerevisiae	1	2.3841	1	0	0	0	0	428952	0	0	0	0	0	0	0	0	0	0
Q03195	S. cerevisiae	1	42.5246	36	1.62892e+07	1.23409e+07	1.04985e+07	1.45221e+07	9.94286e+06	1.43323e+07	1.39803e+07	1.29698e+07	1.18123e+07	3.81551e+07	1.19354e+07	1.0079e+07	5.19896e+06	1.06925e+07	1.04198e+07
Q03262	S. cerevisiae	1	13.6907	14	641569	704028	138048	238036	952345	19531532	1.13246e+06	487820	0	9877033	0	866741	186477	4.14179e+06	0
Q03308	S. cerevisiae	1	8.89738	10	1990164	0	0	1152487	664894	534916	847101	635033	978105	0	1964321	6906300	173956	8297.56	1156512
Q03323	S. cerevisiae	1	7.39622	5	0	485189	0	0	48931.8	884872	139859	100778	1064376	4.44171e+06	0	0	3685733	8585.81	0
Q03338	S. cerevisiae	1	4.51016	15	1.27476e+07	1.43618e+06	0	9.85498e+06	0	4295.2	5679225	2.79389e+06	10371.2	0	420902	0	3.49235e+06	6661171	0
Q03370	S. cerevisiae	1	3.52306	7	5.02263e+06	0	42978.7	94786.3	0	0	0	0	0	54145.9	0	123861	2085688	0	1.84266e+06
Q03375	S. cerevisiae	1	3.56668	9	3.35613e+07	1641485	12210920	43593807	0	0	3.78018e+07	0	0	1.38045e+06	683714	0	0	0	2598100
Q03433	S. cerevisiae	1	11.0788	3	4446390	0	0	0	0	0	0	14332.5	319187	0	0	0	0	0	0
Q03466	S. cerevisiae	1	10.9304	10	644855	271660	1053249	1.90743e+06	400680	117224	0	621353	788973	0	1.39875e+06	0	23740.8	0	0
Q03496	S. cerevisiae	1	3.48342	9	0	167390	0	133554	0	0	1.82651e+06	0	0	1204013	2.90249e+06	0	2157579	1222412	0
Q03516	S. cerevisiae	1	9.46877	16	997913	0	248551	22402.1	704124	883962	1.22933e+06	0	1.60917e+06	54478.6	555490	414847	1.90329e+06	1.66076e+06	3.55138e+06
Q03529	S. cerevisiae	1	3.55218	6	61826.2	575792	455705	0	731904	0	5515.07	0	0	0	159068	155977	1.37802e+06	9.02772e+06	1.68551e+06
Q03532	S. cerevisiae	1	13.8641	22	4399840	3.80138e+06	9.1227e+06	2.77609e+06	2.67966e+06	4.0426e+06	5.59771e+06	6.65237e+06	4.48072e+06	4.66368e+06	3.42e+06	5.20193e+06	5.4181e+06	4.65812e+06	7.62986e+06
Q03558	S. cerevisiae	1	73.5311	27	4.02025e+07	3.72824e+07	3.644e+07	4.76831e+07	3.78611e+07	4.34185e+07	3.94873e+07	3.46317e+07	3.871e+07	5.06859e+07	4.66209e+07	9.07838e+07	4.7938e+07	3.73899e+07	6.77867e+07
Q03619/Q12088	S. cerevisiae	2	88.3576	1	0	0	0	0	412052	0	0	0	0	0	0	0	0	0	0
Q03631	S. cerevisiae	1	2.25489	17	3.53444e+06	362929	2.49633e+06	1121108	4.3426e+06	300409	944991	1.04652e+07	886229	0	2.28302e+06	301489	53242583	1.23915e+06	10055380
Q03640	S. cerevisiae	1	19.1258	34	1.21393e+06	2.05023e+06	2.0116e+06	871186	2.11815e+06	7.11658e+06	1.29574e+06	2.6177e+06	6.935e+06	9.77381e+06	3.39991e+06	3.08255e+06	9.87574e+06	3.62559e+06	2.28235e+06
Q03649	S. cerevisiae	1	3.53891	7	1.43802e+06	25354.6	0	0	0	0	0	24738.9	0	0	0	0	13103.3	96423.4	77752.3
Q03652	S. cerevisiae	1	3.50138	5	0	0	155272	0	60841	480781	114464	0	0	12049.1	234441	915340	742719	15597.4	0
Q03654	S. cerevisiae	1	2.30604	17	2686553	8.41762e+06	1.08069e+06	1036023	8480645	652253	0	1005638	2.49805e+06	0	175748	15234.5	0	644803	26373.5
Q03655	S. cerevisiae	1	6.74615	7	1.31585e+06	736412	913755	2.76259e+06	687951	1.55483e+06	1.90278e+06	616222	1.80351e+06	2.09616e+06	1.42761e+06	3.75973e+06	2.09396e+06	3.69069e+06	1.90803e+06
Q03667	S. cerevisiae	1	3.88612	3	949634	479320	1.40135e+06	1038340	1501729	398015	1.52226e+06	526840	2.61701e+06	1153011	1454990	2.26549e+06	1128185	1786222	732368
Q03674	S. cerevisiae	1	14.5102	2	0	0	0	0	0	0	0	0	0	0	0	824984	1544194	0	0
Q03690	S. cerevisiae	1	40.6784	48	1.2362e+07	6.17233e+07	1.54542e+07	1.02108e+07	8.01237e+07	9.21078e+07	2.75624e+07	6.63613e+07	9.06963e+07	1.61238e+07	8.11946e+07	4.88844e+07	7.14284e+06	9.68583e+06	1.26757e+07
Q03694	S. cerevisiae	1	4.36404	8	5789188	20270.2	0	542985	2.08719e+06	195770	418290	6200549	0	0	55178.3	0	0	10238188	285694
Q03703	S. cerevisiae	1	3.20913	4	6.08682e+06	0	0	4209769	0	0	692488	6835.83	0	834712	0	0	1030496	0	0
Q03705	S. cerevisiae	1	3.54745	5	237192	204724	191541	0	0	478516	237375	0	215623	6.3842e+06	258876	0	2710811	0	0
Q03707	S. cerevisiae	1	8.36404	17	3.5397e+06	53379	1101660	2165011	142777	0	270753	125597	0	1043515	19948.8	6431732	405817	8.8578e+06	12520990
Q03718	S. cerevisiae	1	3.51064	3	0	0	0	94901.2	0	0	73770.5	0	0	0	0	0	0	10741.7	0
Q03723	S. cerevisiae	1	3.55937	1	0	0	0	58344.9	0	0	0	0	0	0	0	0	0	0	0
Q03768	S. cerevisiae	1	3.71693	5	755839	0	0	0	0	0	187345	0	0	1.8262e+06	1347123	1.83198e+06	6.20909e+06	0	0
Q03769	S. cerevisiae	1	2.9081	12	2.8115e+06	1.19292e+06	194853	1.22327e+06	2.22267e+06	203238	1.34537e+06	680531	117818	51718.9	250805	2477268	308700	1.17138e+06	482096
Q03771	S. cerevisiae	1	5.07911	7	526414	3.62495e+06	562575	0	0	0	373405	1.05141e+06	0	0	59540.6	88121	6.57579e+06	709524	7321411
Q03774	S. cerevisiae	1	10.8008	9	673855	609274	905288	6.27766e+06	1.1962e+06	1.48846e+06	4.01765e+06	1.40771e+06	888578	2.76285e+06	468271	1.65189e+06	166661	2.79536e+06	1.86058e+06
Q03780	S. cerevisiae	1	7.11925	21	0	21936.1	512110	1.22195e+06	669749	9.99061e+06	705170	1.83964e+06	1.06879e+07	1.37026e+06	1168719	2.69449e+06	1761071	5.21304e+06	8.60145e+06
Q03786	S. cerevisiae	1	3.63582	5	29109.9	15906750	0	0	0	0	0	16896530	0	0	0	27403770	0	1.70482e+07	33548216
Q03795	S. cerevisiae	1	3.59899	6	0	21269.2	933078	0	672080	0	33247	1.5739e+06	0	0	91354.4	1895079	1556798	0	3311521
Q03799	S. cerevisiae	1	3.55536	1	40495.4	0	0	96822.3	0	0	0	0	0	0	161522	0	0	0	0
Q03834	S. cerevisiae	1	2.47568	28	622508	1.15626e+06	2.53708e+06	14078278	1.14803e+07	8.70793e+06	5.69422e+06	1.26153e+06	1.09498e+07	5.68661e+06	5.70247e+06	1.30984e+07	2.59069e+06	5.11667e+06	1.92216e+07
Q03835	S. cerevisiae	1	7.65418	4	527554	702524	788291	526921	759351	655446	1.67867e+06	612959	883320	532183	1.02348e+06	687570	9.46657e+06	1.4417e+06	4.76121e+07
Q03855	S. cerevisiae	1	107.834	1	0	0	0	0	0	0	0	0	0	0	0	0	0	230124	0
Q03862	S. cerevisiae	1	7.20972	17	2.43817e+06	3.37145e+06	2.76766e+06	1.82769e+06	1.08238e+06	650118	3.08882e+06	2.09763e+07	1.85332e+06	3.4436e+07	3.1351e+06	2.96891e+06	514854	3.99598e+07	3.05694e+06
Q03868	S. cerevisiae	1	4.75429	24	128772	3.69803e+06	2809628	1.49601e+06	1.26444e+06	488750	277621	464036	8.2497e+06	4.13876e+06	8.08449e+06	540435	2.31256e+07	1.00831e+06	1.09038e+07
Q03879	S. cerevisiae	1	14.5102	3	2141592	0	0	123800	0	0	2198856	0	3617809	72173.9	0	0	82668.4	0	0
Q03880	S. cerevisiae	1	3.82707	5	5.67854e+06	222639	225962	5.06758e+06	0	264286	5.11919e+06	0	179616	4.8133e+06	195294	0	5.53459e+06	7932619	0
Q03921	S. cerevisiae	1	6.88691	20	2.16196e+06	3.01023e+06	0	281546	9.83682e+06	285850	2.00299e+07	1499670	4530439	1.25741e+06	59432.6	7905949	0	1953868	349737
Q03940	S. cerevisiae	1	42.9614	24	8.30757e+06	5.56236e+06	1.99163e+06	5.67811e+06	5.53878e+06	4.04209e+06	2.3288e+06	2.28012e+06	4.13872e+06	8.16844e+06	7057022	5.43825e+06	9.13818e+06	3.76571e+06	8.23026e+06
Q03954	S. cerevisiae	1	3.55218	4	551297	0	0	0	33345.6	0	0	0	0	0	16712.6	17725.1	550689	435454	0
Q03956	S. cerevisiae	1	3.51064	4	6848.92	4.50467e+06	262855	0	8488.79	0	0	0	0	0	324748	0	0	0	0
Q03957	S. cerevisiae	1	3.54823	11	0	312357	877042	639548	236700	634089	1231513	180918	552077	3.89787e+06	230751	696287	1.56546e+06	1505408	0
Q03973	S. cerevisiae	1	3.54745	6	9660447	0	0	377913	0	0	179791	1.47881e+06	0	0	121304	115638	1.7472e+06	366313	1.08591e+06
Q04002	S. cerevisiae	1	18.0491	17	1.06238e+06	600224	3.45406e+06	2039323	1300907	0	1.30657e+06	2.12054e+06	112863	447599	0	1.06071e+06	30705190	967907	3312830
Q04004	S. cerevisiae	1	4.93038	2	0	0	0	0	0	1676560	0	442714	0	0	3402036	0	0	0	0
Q04013	S. cerevisiae	1	7.00164	10	1.22805e+06	1.17013e+06	3.64194e+06	926552	1.71195e+06	1.57563e+06	2.97509e+06	1024562	2.84658e+06	837839	1.99802e+06	3.65108e+06	153118	241886	2.23632e+06
Q04062	S. cerevisiae	1	6.77418	19	6.1128e+06	4.85601e+06	3.9031e+06	2.25504e+06	2.15129e+06	5.39885e+06	1.71489e+06	3.76013e+06	3.94811e+06	2.10476e+06	4.16049e+06	3.5212e+06	3.26414e+06	1.69626e+06	1.95663e+06
Q04067	S. cerevisiae	1	26.2863	22	5.08631e+06	4.01611e+06	5.04424e+06	7.08231e+06	5.69574e+06	4.9881e+06	6.07297e+06	4.7835e+06	6.49316e+06	1.1876e+07	7.51965e+06	6.64623e+06	4.69727e+06	2.14796e+06	7.22767e+06
Q04087	S. cerevisiae	1	6.36404	6	1153786	147572	1655221	857993	943188	389060	0	0	0	11678090	0	0	0	0	0
Q04119	S. cerevisiae	1	7.51894	18	1.70554e+06	0	1172153	1689500	71338.8	327961	2.4206e+06	2.81775e+06	0	2.57949e+06	1.48707e+06	4.24344e+06	2.55747e+06	1394593	282292
Q04120	S. cerevisiae	1	6.05442	2	0	0	0	0	0	0	0	0	0	0	843588	0	0	1.67596e+06	0
Q04175	S. cerevisiae	1	2.21915	19	1.75078e+06	680189	0	22469.1	0	250229	1.81284e+06	1.87272e+06	8.59744e+06	1.41901e+06	1.77781e+06	0	750366	772532	2686563
Q04182	S. cerevisiae	1	8.85362	9	0	0	36165.6	969642	0	0	263585	0	20111.8	0	729060	937452	0	55095.1	2.54713e+06
Q04199	S. cerevisiae	1	7.16774	5	1869046	0	0	41825	0	2.06558e+06	0	0	0	0	0	52374.6	2.69674e+06	418631	1.70605e+06
Q04210	S. cerevisiae	1	3.52903	3	14812.9	0	0	328928	79489.4	115729	0	0	0	0	57391.4	0	2069382	3285927	1959117
Q04217	S. cerevisiae	1	3.63009	32	3.21331e+06	4.27762e+06	2.38265e+06	9.28815e+06	3.53154e+06	2.52859e+06	1.49423e+06	7.23154e+06	4.00316e+06	1.13709e+06	3.18377e+07	44581.8	961574	1.1035e+06	2.43613e+06
Q04223	S. cerevisiae	1	3.55218	3	0	0	0	0	0	869314	0	562825	365184	0	848640	0	365764	0	0
Q04225	S. cerevisiae	1	8.849	10	2.25315e+06	630897	1.54219e+06	4.27001e+06	968663	1.63127e+06	5.83564e+06	1.85858e+06	1672181	1062155	861757	702563	1186785	1.66402e+06	2.65144e+06
Q04264	S. cerevisiae	1	7.30713	21	132321	939023	1.66624e+06	937848	4.73958e+06	208102	889506	0	3.59426e+06	0	2.86882e+06	2844283	5.94692e+06	35124.7	0
Q04305	S. cerevisiae	1	3.00145	15	1.08058e+06	1.19964e+06	1.11743e+06	1.06349e+06	648409	1.73496e+06	3.13456e+06	1.41501e+06	1.21341e+06	1.88274e+06	1.27322e+06	3.24991e+07	373640	964012	5.95069e+06
Q04336	S. cerevisiae	1	3.46553	22	1966833	6.62442e+06	6755211	988487	8.48308e+06	13562087	2010289	2.62802e+06	2.518e+06	2.19678e+06	7.28136e+06	2.21461e+06	5.73803e+06	6.04162e+06	9.98659e+06
Q04344	S. cerevisiae	1	8.65563	9	1407606	1957942	1781059	2.09293e+06	2093698	2336375	3.87291e+06	4354865	3.05112e+06	4352217	1.84865e+06	1.71789e+06	3.02103e+06	1234774	6.20316e+06
Q04371	S. cerevisiae	1	7.12246	15	2.02172e+06	244116	2.50451e+06	1.34639e+06	306635	1.46276e+06	1.55272e+06	1.59996e+06	1.60527e+06	1.68077e+06	1.70688e+06	1.64662e+06	478698	0	517151
Q04373	S. cerevisiae	1	10.7825	15	1.78912e+07	2267445	22586.3	3.6969e+06	0	677906	211629	249324	1399182	3.88715e+07	1729690	2.58313e+06	1319931	9.56248e+06	6.70252e+06
Q04377	S. cerevisiae	1	3.96668	10	54470.1	0	899832	21600288	15423.1	907243	438594	0	0	2.83062e+06	688219	5.24257e+06	691612	0	608960
Q04396	S. cerevisiae	1	10.1122	2	0	24870.5	0	0	0	0	0	0	0	0	249868	0	0	0	0
Q04432	S. cerevisiae	1	3.68136	4	128036	0	983320	0	0	13100274	630993	0	1167164	2.63458e+06	0	1207533	862117	708289	1162563
Q04471	S. cerevisiae	1	14.5102	11	8088920	1211414	248634	1390761	0	334136	1.03376e+06	0	907720	1342668	817527	1172758	820211	2262267	1.29046e+06
Q04491	S. cerevisiae	1	9.95414	11	1460803	6.75176e+06	5.24862e+06	1689014	4.94197e+06	6.66309e+06	2.20036e+06	3.87754e+06	4.15672e+06	1.8292e+06	2.14406e+06	2.50824e+06	1.38468e+07	2.28719e+06	2.00794e+06
Q04493	S. cerevisiae	1	7.18801	8	1.74782e+06	4.33881e+06	1.49316e+06	1.447e+06	3.8438e+06	2.18256e+06	1.36821e+06	4.28248e+06	1.08603e+06	1.43689e+06	735255	751620	0	4821656	3396300
Q04500	S. cerevisiae	1	3.49024	20	2284446	1.55141e+06	7193.29	174446	0	5015399	1.22487e+06	4062414	14416370	1.51322e+06	510681	0	2.51741e+06	9.38056e+07	2.26257e+06
Q04549	S. cerevisiae	1	5.81997	2	6489222	0	352603	6198149	0	0	0	0	0	0	0	0	0	825702	0
Q04562	S. cerevisiae	1	7.27182	1	0	0	0	0	0	0	0	0	0	0	0	0	0	0	30958.2
Q04598	S. cerevisiae	1	3.53968	4	7493.98	0	0	0	177330	0	4242681	0	4153601	0	0	0	0	0	0
Q04603	S. cerevisiae	1	5.35464	8	0	0	1841116	4.22194e+06	0	459412	1339443	29338	898314	52574.1	0	0	0	494887	0
Q04636	S. cerevisiae	1	7.05942	13	217722	3.22436e+06	5008946	257788	899517	2.04404e+06	180488	0	6033114	517168	777256	4.16139e+06	1.06086e+06	532292	1.44592e+07
Q04660	S. cerevisiae	1	15.2188	22	3.68188e+06	2.63236e+06	1.61467e+06	3.59439e+06	1.71503e+06	1042209	5.97078e+06	1.21894e+06	2.15562e+06	6.44534e+06	1.22212e+06	0	1.20261e+07	1072079	1074800
Q04673	S. cerevisiae	1	6.96824	10	727861	15422	0	292672	0	270392	32045.1	224409	0	187188	0	19309910	0	0	6.94988e+07
Q04675	S. cerevisiae	1	2.36404	1	681679	0	0	0	0	0	0	0	0	0	0	0	0	0	0
Q04697	S. cerevisiae	1	23.9035	25	5.7718e+06	1.44066e+07	5585250	6.8606e+06	4.42309e+06	1.52335e+07	5.80525e+06	6076832	8.66312e+06	1423758	1.0299e+07	2.03633e+07	4.40101e+06	2.17161e+06	39903643
Q04728	S. cerevisiae	1	3.61062	9	464382	5.05799e+06	215863	528505	277972	0	376104	360727	582163	3.08017e+06	0	527049	8202489	1.92277e+06	0
Q04740	S. cerevisiae	1	3.59899	4	22735.3	0	0	0	0	0	0	0	0	0	0	0	4763985	1043762	1.86885e+06
Q04749	S. cerevisiae	1	3.55456	8	0	386440	949785	0	0	0	0	0	0	2.99782e+06	0	0	431173862	42239.4	553351
Q04814	S. cerevisiae	1	3.51717	3	662461	0	0	286004	0	0	0	19637.9	0	0	0	0	0	472654	0
Q04838	S. cerevisiae	1	3.54355	1	62991.9	0	0	0	0	0	0	0	0	0	0	0	0	0	0
Q04869	S. cerevisiae	1	12.1371	10	946721	1.50041e+06	745182	667848	802471	870728	390100	1148807	2.08129e+06	1.5693e+06	1.20133e+06	971164	3.24807e+06	2.16182e+06	2520416
Q04894	S. cerevisiae	1	9.50743	13	5.48814e+06	6.56902e+06	4.66411e+06	4758150	6620323	4.76669e+06	5.7981e+06	5.88913e+06	6.94234e+06	2654910	2.97018e+06	6.78653e+06	6.07041e+06	7.06841e+06	9.35924e+06
Q04897	S. cerevisiae	1	5.83807	2	17373830	0	0	471915	0	0	8.53322e+06	0	0	0	0	0	0	1423023	0
Q04898	S. cerevisiae	1	13.3191	1	43748.5	0	0	0	0	0	0	0	0	0	0	0	0	0	0
Q04947	S. cerevisiae	1	33.1384	16	2.02717e+07	2.90065e+07	2.56278e+07	2.17411e+07	2.76504e+07	2.58577e+07	2.02356e+07	2.3795e+07	6.07213e+07	1.46092e+07	2.93021e+07	2.62393e+07	2.421e+07	1.67697e+07	2.69567e+07
Q05016	S. cerevisiae	1	41.1659	16	1.07117e+07	9.05384e+06	7.28906e+06	1.22211e+07	8.47717e+06	5.70249e+06	1.25149e+07	7215369	7.83839e+06	1.09774e+07	8.60109e+06	1.27541e+07	9.10828e+06	6.28882e+06	7.87743e+06
Q05022	S. cerevisiae	1	37.3341	55	9.3939e+06	9.36393e+06	9.04131e+06	9.2544e+06	7.45284e+06	4.30795e+07	1.0379e+07	8.39645e+06	1.92571e+07	1.19714e+07	8.62976e+07	9.51528e+06	8.64189e+06	7.19911e+06	5.11859e+07
Q05031	S. cerevisiae	1	5.36404	5	118415	0	35050.7	0	379387	12939	81606.8	0	150076	971836	7880.72	0	0	0	0
Q05050	S. cerevisiae	1	16.3943	29	7.30174e+06	2.30555e+06	189366	1.9151e+06	2.11497e+06	2.737e+06	2.87102e+06	2.40338e+07	5.028e+06	2.00114e+06	6.31452e+06	801286	1.61261e+08	2.03025e+07	3.82281e+07
Q05080	S. cerevisiae	1	3.48275	16	7.21681e+07	1.66561e+07	334217	0	1.45731e+07	2.31755e+06	314906	1.4414e+07	18132160	7.1407e+07	1.32607e+07	4.68469e+07	660884	1.25028e+07	887425
Q05123	S. cerevisiae	1	3.56915	4	179910	0	0	10675.3	0	0	0	384244	4302827	0	0	0	262537	80739.4	0
Q05359	S. cerevisiae	1	20.2599	9	3.61562e+06	0	218233	4.23158e+06	0	400288	3.01902e+06	1.00992e+06	1.42981e+06	3.12423e+06	0	0	1.9481e+06	59425.8	2664774
Q05468	S. cerevisiae	1	3.61702	8	27421.2	0	857914	0	380019	1.87371e+06	0	709902	0	0	457941	0	193319	0	828870
Q05471	S. cerevisiae	1	8.81704	32	2.01058e+06	633047	3.11757e+06	2.93322e+07	9.91391e+06	1.3789e+07	1.12821e+06	2.10119e+06	3.97115e+06	18732.3	1.37353e+07	747468	995679	4.44064e+06	2.90609e+06
Q05473	S. cerevisiae	1	7.11912	2	0	0	0	0	0	0	4568.93	0	0	0	44868.9	1738473	0	864543	0
Q05506	S. cerevisiae	1	47.2895	42	2.10913e+07	1.65081e+07	2.15607e+07	2.04638e+07	2.30476e+07	2.22503e+07	2.31308e+07	1.588e+07	1.61206e+07	1.94791e+07	1.84491e+07	2.34317e+07	1.89842e+07	2.26156e+07	2.51444e+07
Q05518	S. cerevisiae	1	3.7582	17	7.75197e+06	674984	300353	1.60632e+07	2.34416e+06	938778	7.7564e+06	1.8887e+06	1924194	9.82435e+06	1.40259e+06	597298	5.55434e+07	2.48803e+06	3.08914e+06
Q05521	S. cerevisiae	1	3.47605	6	41615.4	0	0	7.7943e+06	0	8097.7	0	532615	0	0	0	143115	383229	0	0
Q05549	S. cerevisiae	1	9.30604	23	601400	4.82367e+06	1.41653e+06	147547	0	1.56297e+06	2.04722e+07	1.46256e+06	782334	7398611	0	5.57541e+06	2.86829e+06	479326	2.72794e+06
Q05567	S. cerevisiae	1	7.09239	10	0	5.13415e+06	1.09775e+06	164075	143346	1.03327e+06	0	799583	307550	0	3.65563e+06	0	4470184	5.69228e+06	0
Q05610	S. cerevisiae	1	3.76462	3	692214	0	594553	0	0	0	63112.1	0	0	0	0	1076696	0	0	25093.8
Q05775	S. cerevisiae	1	8.13608	9	8300674	3386980	4133941	9.04541e+06	6.33817e+06	4709090	2150206	3581161	4733566	2794339	3644054	7356254	4246676	5.2378e+06	6265468
Q05785	S. cerevisiae	1	3.54588	12	1162455	2.57743e+06	3.05453e+06	164579	288120	1.5528e+06	276116	3.51757e+06	673395	328326	0	344732	74076.7	34837.1	892070
Q05899	S. cerevisiae	1	12.6906	2	1347892	0	0	0	4555599	0	0	0	0	0	0	0	0	0	0
Q05905	S. cerevisiae	1	14.9363	13	7.34369e+06	4.78071e+06	1668431	2.0791e+06	3.10232e+06	2.51172e+06	4.58425e+06	4.59977e+06	3.66302e+06	0	3.48143e+06	2.48282e+06	3.08774e+06	4.50991e+06	1.84383e+06
Q05911	S. cerevisiae	1	38.1193	22	6.17853e+06	7643503	5.95736e+06	7.85646e+06	6.65659e+06	7.96149e+06	3.61979e+06	8.48517e+06	8.77601e+06	9.92617e+06	6.35239e+06	6232910	2.30297e+06	1.4161e+07	8.5875e+06
Q05931	S. cerevisiae	1	2.62335	10	0	0	0	0	0	3452457	0	826639	1.36101e+06	0	7916.4	141401	2810725	2135962	1836493
Q05933	S. cerevisiae	1	5.03656	5	1.52693e+06	1.63937e+06	1.10219e+06	168724	806359	870203	176178	2.34025e+06	926510	617041	0	840067	0	893534	826367
Q05937	S. cerevisiae	1	3.53129	5	0	0	0	203904	19448400	88804.1	166028	0	0	1923767	0	156842	14200.5	0	0
Q05942	S. cerevisiae	1	3.20913	7	6.60425e+06	0	3.34106e+06	163295	4.186e+06	1.08666e+06	3.97107e+06	0	0	122782	136983	222365	764172	144607	4836995
Q05946	S. cerevisiae	1	7.61857	11	3861307	3.71725e+07	2.33585e+07	7.08262e+06	1.6045e+06	1.13231e+06	7.64114e+06	1.0951e+06	2.00206e+06	0	1.96616e+06	2.3571e+06	1.37484e+06	1.6984e+06	2534790
Q05949	S. cerevisiae	1	6.99165	13	1.99023e+07	2.53431e+06	0	7.1195e+06	2.0493e+06	0	3.16726e+06	1.93801e+06	0	2.26268e+07	3615233	6288234	0	6176013	986610
Q05955	S. cerevisiae	1	12.1484	9	0	6.62448e+06	791404	0	6276010	12456339	236673	6602850	6.53607e+06	53697.3	6397265	6451480	1.7557e+06	5048256	1.21467e+07
Q06001	S. cerevisiae	1	10.1122	8	0	1053985	21758.7	7194.43	0	10935.6	559327	3.30628e+06	0	0	0	0	0	2388258	7578347
Q06011	S. cerevisiae	1	6.20913	3	498738	58424.7	113428	0	0	0	0	0	31491.3	0	0	0	0	0	0
Q06058	S. cerevisiae	1	3.5708	1	148028	30844.1	97625.3	1121893	11012	470188	0	61872.5	0	769708	0	0	34595.6	0	0
Q06078	S. cerevisiae	1	7.23981	8	1.40623e+06	0	232486	0	1.59561e+06	210162	338801	223678	3.41318e+06	360252	1.36393e+06	0	0	637688	0
Q06098	S. cerevisiae	1	9.04777	7	11971990	0	41034848	0	0	11955.6	3382190	0	40506352	5669889	0	0	1.04586e+07	0	422075
Q06103	S. cerevisiae	1	17.2742	12	8.44148e+06	986268	2.6331e+06	5.98662e+06	992139	2.86448e+06	8.79764e+06	0	3.06078e+06	4.53152e+06	1.98539e+06	3.96952e+06	3056653	1.01164e+06	1.87234e+06
Q06116	S. cerevisiae	1	3.52306	38	765770	866133	3.61916e+06	1.04872e+06	1.62706e+06	3.88944e+07	1.81677e+06	253067	2.09254e+06	3.97216e+06	1.22804e+06	2.82543e+06	4.03861e+06	2.60491e+06	1.04239e+07
Q06132	S. cerevisiae	1	3.51522	18	682077	312799	730321	211276	2003675	1.01793e+06	213854	1.41846e+06	4.83181e+06	2.6326e+06	906547	209471	81326.2	0	68385.8
Q06142	S. cerevisiae	1	14.6918	16	115304	2.6593e+06	2.28039e+06	25111.9	1679561	942731	674294	1773400	0	3.1527e+06	1.23521e+06	1.83142e+06	2.86515e+06	2.2688e+07	3.29241e+06
Q06143	S. cerevisiae	1	4.23141	10	827788	325538	2256727	0	48957.9	3.37868e+06	14381.8	2042827	430964	4074733	364823	494769	0	389186	409626
Q06151	S. cerevisiae	1	8.69545	9	2.49578e+06	0	29213.8	1.49509e+06	0	0	2.96192e+06	32506.4	2442076	4.99198e+06	1.77783e+06	125506	202061	598368	767551
Q06160	S. cerevisiae	1	14.0952	5	325963	0	599386	0	1.15998e+06	256649	0	262528	1.39955e+06	0	0	0	0	0	0
Q06164	S. cerevisiae	1	2.11308	13	15138677	39893.4	794558	0	2137861	1.19994e+06	602524	36366.4	72967.8	3.50277e+07	1761504	691512	75985080	16226.5	48335425
Q06169	S. cerevisiae	1	7.41736	6	1.16695e+06	0	1248830	620894	533204	0	669182	528936	39181	1119304	1.07717e+06	47668.5	1335927	5.04642e+06	11715920
Q06205	S. cerevisiae	1	11.4892	19	8.34935e+07	4543641	1.80936e+06	7.94247e+06	5.47851e+06	9.5753e+06	8.92189e+06	9.65071e+06	9.60895e+06	9.34666e+06	6.15012e+06	1.2555e+07	8.59611e+06	7136421	8.94207e+06
Q06218	S. cerevisiae	1	14.686	17	3.28289e+06	2.47305e+06	1.39909e+06	2.16846e+06	1.66538e+06	1.6474e+06	4.95579e+06	1.36948e+06	3.24441e+06	9.01987e+06	365646	1.66387e+06	23290280	64482.1	969508
Q06252	S. cerevisiae	1	25.4684	14	8.45346e+06	1.22296e+07	2.29338e+07	7174445	6.22937e+06	9.08155e+06	8.95684e+06	1.25871e+07	8.76795e+06	8.41762e+06	9.68019e+06	6.08536e+06	1.10784e+07	8.99843e+06	9.2633e+06
Q06287	S. cerevisiae	1	21.6196	5	2.41847e+06	1.7461e+06	377236	570036	571700	536076	619397	2.03166e+06	552392	1.24043e+06	572386	1.86921e+06	58584.4	1.38794e+06	914382
Q06321	S. cerevisiae	1	10.0788	13	1655688	63200.5	141889	8781.5	7.47466e+06	2949106	0	2.83872e+06	1.43834e+06	0	2.83911e+06	857220	2.68028e+06	116667	0
Q06325	S. cerevisiae	1	8.53244	3	2020896	0	19095.8	0	0	0	0	0	0	0	0	0	0	102965	0
Q06336	S. cerevisiae	1	2.81119	7	1127996	1.79536e+06	3.58212e+06	0	3.36366e+06	1.02153e+06	2.38511e+06	1.73186e+06	1.33125e+06	478191	3635046	860376	914654	1174850	1255975
Q06338	S. cerevisiae	1	3.63009	9	2.22117e+06	486707	214046	9390094	57209.1	664769	0	1.2268e+06	275950	7.1065e+06	1.08898e+06	7.75641e+06	544786	1243609	526035
Q06340	S. cerevisiae	1	4.94196	20	2.68693e+06	595609	3.0628e+06	1.29659e+06	1.53876e+06	823297	310530	348835	2.13746e+06	1.09808e+06	203566	2.3836e+06	13503.3	2.28579e+06	1126602
Q06350	S. cerevisiae	1	3.6161	14	0	2804322	103834	0	0	5030439	8.03253e+06	162336	0	241773	1.15045e+06	333411	1.1611e+07	9.58566e+06	32324851
Q06385	S. cerevisiae	1	7.1268	9	2.18089e+06	946464	1.57464e+06	977953	1.90525e+06	2.99898e+06	1.32649e+06	675147	3.59021e+06	1518868	872578	897904	315209	705095	0
Q06408	S. cerevisiae	1	3.4701	9	14062.7	0	4.47554e+06	0	2.71849e+06	3841921	0	1.76685e+06	4.92801e+06	4272161	2.32005e+06	1.51319e+06	0	70179.2	10569.9
Q06440	S. cerevisiae	1	28.4903	25	3.23627e+06	2.69253e+06	1.72374e+06	5.60793e+06	2.74433e+06	4.06679e+06	2.45131e+06	1.48861e+07	2.23079e+06	4.04456e+07	2.30478e+06	2.85543e+06	8.37265e+06	8.1298e+06	2.04908e+06
Q06451	S. cerevisiae	1	6.30604	5	11102740	0	0	0	0	0	9591703	70105	0	9.43472e+06	8849.17	0	1.64539e+07	1.45031e+06	0
Q06466	S. cerevisiae	1	3.49787	6	1.56489e+06	0	0	0	1.85148e+06	0	0	0	6708	0	386103	0	0	2417861	0
Q06479	S. cerevisiae	1	14.5102	4	4.33323e+06	0	0	0	0	0	0	0	0	0	0	0	0	66921	0
Q06485	S. cerevisiae	1	3.58169	1	0	0	0	0	0	0	0	0	0	0	0	0	138666	0	0
Q06489	S. cerevisiae	1	8.93844	8	1.0268e+06	2.91589e+06	1.04226e+06	1.99647e+06	974156	1.10756e+06	924320	1.32254e+06	1.27031e+06	422683	1.47221e+06	768562	409276	0	943433
Q06490	S. cerevisiae	1	3.58424	6	0	677497	502757	0	0	179633	342210	39848.9	0	0	0	1.39828e+06	18083898	0	0
Q06493	S. cerevisiae	1	4.39622	18	3.24787e+06	183879	505413	811309	239209	0	15918.3	0	878817	1.42987e+06	763054	235953	3.02066e+06	1.53332e+06	2649670
Q06505	S. cerevisiae	1	27.8573	16	2.28237e+06	1.99344e+06	1.97835e+06	1.90691e+06	773412	1.82111e+06	1.46241e+06	1.89243e+06	2.24767e+06	1.24977e+06	1.9361e+06	4.25326e+06	5.71728e+06	1.43342e+06	2046703
Q06508	S. cerevisiae	1	3.55696	7	0	0	7.1334e+06	0	64034.8	0	2009032	0	29720.1	153402	238559	572829	548437	1.89556e+06	1.29675e+07
Q06523	S. cerevisiae	1	3.59899	9	890067	493825	309053	966606	1.40464e+06	1961695	3.95247e+06	0	2.50922e+06	992578	1.80039e+06	1.09578e+06	1957430	2.77224e+06	2685337
Q06538	S. cerevisiae	1	9.86671	13	649452	0	0	1.09414e+06	67118.6	613880	0	778662	3197070	0	7.65474e+06	14264576	5658.84	887952	4624998
Q06598	S. cerevisiae	1	3.60791	4	0	9814.9	0	189510	352604	0	0	0	6030.82	0	662820	0	0	781316	508237
Q06624	S. cerevisiae	1	3.53129	7	2.59281e+06	0	0	3.713e+06	2567512	0	0	0	0	0	3168079	0	253540	1.07709e+07	3.64472e+06
Q06625	S. cerevisiae	1	10.6301	17	2.18872e+06	126448	914027	0	0	193987	2006501	11308940	2579577	3.57213e+06	31442337	1.53871e+07	1.7402e+06	11154290	1.11809e+06
Q06631	S. cerevisiae	1	9.62703	15	2.59322e+06	1.76631e+06	1.60234e+06	1.02548e+07	1.93162e+06	2.94019e+06	1135994	1.604e+06	2.55983e+06	723274	1700404	2.56936e+06	751216	891186	371150
Q06675	S. cerevisiae	1	3.53814	3	1137519	0	0	0	0	0	96454.1	0	1853232	0	0	3.26403e+06	0	0	0
Q06678	S. cerevisiae	1	5.84741	8	2.56017e+06	1.73253e+06	1480759	2154968	218111	0	8389569	998176	66651.1	24563210	1705613	0	551941	1645630	0
Q06679	S. cerevisiae	1	8.85718	13	2.10959e+07	1.41604e+06	1.00082e+06	354807	475507	755576	645768	379064	1.527e+06	397921	397385	1.43998e+06	955975	2.48181e+06	513969
Q06681	S. cerevisiae	1	16.2977	16	905640	1.69143e+06	197751	4.72609e+06	1.11965e+06	2.86367e+06	14597615	1.14192e+06	1.90328e+06	4.89577e+06	4.292e+06	0	708733	1.20554e+06	902878
Q06685	S. cerevisiae	1	3.58254	19	0	1028667	2.65832e+07	2944483	0	178329	3334.8	104076	8.98126e+06	1.19082e+06	0	11400.7	154558	176670	743449
Q06689	S. cerevisiae	1	3.74565	6	0	106404	0	0	0	58242.1	867798	11821.3	51826.5	1118989	0	0	1196368	916522	1.76221e+06
Q06697	S. cerevisiae	1	3.72158	8	316294	219508	259350	5.22016e+06	275015	13569.9	1.64578e+06	248104	729317	6.3466e+06	0	0	0	8919.36	0
Q06698	S. cerevisiae	1	9.20913	24	346942	226304	1632461	656902	7.56454e+06	1.30741e+06	1.14026e+06	2.95886e+06	149964	2.88633e+06	0	103412	3.4455e+06	1.45279e+06	1.46917e+07
Q06704	S. cerevisiae	1	9.38331	23	607470	367272	5.55323e+06	4.7545e+06	9.60126e+06	319509	1.33044e+07	729635	4.66272e+06	1.68256e+07	3.17719e+07	505697	759786	5981596	10634777
Q06705	S. cerevisiae	1	14.6546	7	980381	927464	1175112	967921	509758	1170638	1.60163e+06	1.72847e+06	353620	938815	776291	744070	124254	765848	0
Q06706	S. cerevisiae	1	5.59635	29	6.10698e+06	136634	19181.6	3.15655e+06	454433	0	0	1.65172e+06	6.03471e+06	5927407	1.95892e+06	546485	5.01359e+06	3.99137e+06	1215494
Q06709	S. cerevisiae	1	4.51016	8	2.14194e+06	0	0	2.38147e+06	256055	475462	0	898395	307003	0	638888	2782127	0	0	770235
Q06810	S. cerevisiae	1	3.57747	4	0	0	558438	10725920	0	0	520145	785116	1650882	525136	0	0	0	0	0
Q06821	S. cerevisiae	1	6.14844	5	6846541	113147	529225	0	4069417	126086	8729695	29256.7	0	1.93074e+06	0	88581.5	9989286	33577.9	0
Q06822	S. cerevisiae	1	3.53968	3	0	0	0	0	0	0	0	0	24135.6	0	0	0	481476	0	0
Q06834	S. cerevisiae	1	3.63486	7	5.34662e+06	7.79596e+06	2.03074e+06	1.43356e+07	66286203	436889	0	8.44599e+06	5004123	0	1662600	8.58825e+06	0	1.88237e+06	15829.5
Q06836	S. cerevisiae	1	10.6071	22	686515	251598	9.60497e+06	1.22347e+06	1.08166e+06	0	7.70656e+06	1161949	0	4684602	2.4679e+06	449781	3.41188e+06	1436033	2.61282e+06
Q07350	S. cerevisiae	1	5.27971	6	0	10772470	0	1703913	451242	0	0	3255625	0	5412990	383406	1.40168e+06	6101509	0	1142389
Q07362	S. cerevisiae	1	5.37504	8	787790	1071833	0	0	0	0	171809	0	0	128245	0	341801	164083	120311	0
Q07379	S. cerevisiae	1	5.33407	2	0	0	319561	0	0	0	0	0	0	0	0	146360	0	0	0
Q07381	S. cerevisiae	1	2.06518	14	840597	1.40162e+06	317565	3.82309e+06	267414	821609	3.83537e+07	0	1.12956e+06	12860199	1.63177e+06	6.56378e+06	4.31431e+07	3.75564e+06	3720281
Q07418	S. cerevisiae	1	8.88691	8	595411	87322.7	0	2.99236e+06	0	0	5.77655e+06	0	0	6.6872e+06	0	18723.9	0	1722939	170459
Q07457	S. cerevisiae	1	8.64684	12	951635	327898	83642.2	0	253396	0	0	8.58641e+07	0	109653	2163593	0	2.72784e+06	1378937	2101150
Q07478	S. cerevisiae	1	48.7471	25	3.34312e+07	1.06681e+07	2.12238e+07	2.08456e+07	1.70861e+07	2.43192e+07	3.46517e+07	1.6952e+07	1.63383e+07	3.21214e+07	2.44753e+07	2.15126e+07	2.73434e+07	2.22449e+07	2.78005e+07
Q07505	S. cerevisiae	1	6.64803	2	628770	917475	889379	631810	959262	870212	983564	1298894	843681	705020	862742	739962	0	955499	0
Q07527	S. cerevisiae	1	3.53814	22	1.01514e+07	2.91043e+06	2.57373e+06	4.06518e+06	6.36988e+06	3.0544e+06	2211370	4.8422e+06	2.5623e+06	2697249	4.76953e+06	5.70247e+06	882866	5052462	3.03759e+06
Q07533	S. cerevisiae	1	4.85695	15	6.61002e+06	1.5634e+06	918023	4396801	6.97536e+06	1.25061e+07	187187	1.03904e+07	33298.1	4.85722e+06	1048322	28280253	0	8.05653e+06	1115955
Q07541	S. cerevisiae	1	12.7368	7	786014	409202	7.12368e+06	305536	597170	795424	353930	548983	5.66197e+06	896352	630068	804117	3888249	376870	338529
Q07551	S. cerevisiae	1	20.9845	13	3.24943e+06	2.4883e+06	1.90244e+06	3.84765e+06	1.55415e+06	3.7213e+06	2.86993e+06	492862	2.89487e+06	4.07472e+06	2.92517e+06	2.38267e+06	2.31972e+06	1.70591e+06	3.18379e+06
Q07623	S. cerevisiae	1	9.06218	11	1.72491e+06	841975	892170	814094	2.77136e+06	20010905	2.14406e+06	2.05345e+06	1344559	1.48578e+06	2.4462e+06	1031614	3.2954e+06	2.29419e+07	1.89179e+06
Q07653	S. cerevisiae	1	12.005	27	614334	1.0796e+06	2.289e+06	39813037	582047	5.1678e+06	0	1.20329e+06	19893.7	196050	712871	4.92886e+06	2.36507e+07	1.69522e+07	1.85213e+06
Q07655	S. cerevisiae	1	16.0719	6	13660238	33342.4	0	0	685936	0	140601	690234	0	535532	0	2254520	731597	417660	43589980
Q07657	S. cerevisiae	1	7.39552	15	634697	578391	3.36106e+06	2.01564e+06	6424614	677698	0	1.83554e+06	2733240	428839	36763.3	2.58848e+06	925220	4.71231e+06	2.17961e+06
Q07660	S. cerevisiae	1	3.72986	12	4362233	902665	1.881e+06	4460163	1.79082e+06	2.11373e+06	4209668	876510	1.60916e+06	4485362	1.38974e+06	3.57811e+06	0	3.92652e+06	689218
Q07747/Q08361	S. cerevisiae	2	3.53585	4	187909	0	0	0	981088	713201	0	721874	0	152919	0	0	0	7662295	0
Q07824	S. cerevisiae	1	3.53129	10	0	0	0	0	0	14686	980321	16607.8	0	9884024	1.14448e+06	0	1447354	536644	2108452
Q07844	S. cerevisiae	1	5.60233	25	350686	183744	1.57218e+06	592293	733041	0	1.28277e+06	487399	87710.5	1.5391e+07	3117848	3.11488e+06	2506029	9.35677e+06	2.72007e+07
Q07845	S. cerevisiae	1	6.9191	5	3.27363e+07	0	535775	0	0	0	10423050	0	0	0	438075	0	0	0	0
Q07878	S. cerevisiae	1	11.4312	47	1.2744e+06	8.46832e+06	2.21559e+07	1.49198e+06	6.96158e+06	3.00742e+07	6.4581e+06	3.84966e+06	2.24127e+06	3.78198e+06	751560	1448381	3.56052e+07	7.42549e+06	2.05451e+07
Q07896	S. cerevisiae	1	12.9861	10	1.44327e+06	0	484267	0	0	583254	757114	1.36663e+06	0	1.35044e+06	0	1.37605e+06	2.19042e+06	0	698936
Q07914	S. cerevisiae	1	8.43098	3	370416	0	0	101856	0	0	0	0	0	0	0	119084	203569	315928	318152
Q07915	S. cerevisiae	1	5.45756	7	676880	1783215	3168690	1.34816e+06	3034548	3349658	2446386	3687658	1438499	1215134	1.57886e+06	3031274	3011116	2527974	1373695
Q07938	S. cerevisiae	1	4.19826	6	503719	621534	526450	448920	534039	0	599839	709754	596953	601711	740744	1.1884e+06	536874	709731	3.16998e+06
Q07951	S. cerevisiae	1	3.58681	2	0	0	8002.12	0	0	0	0	0	0	0	0	0	0	0	144602
Q07963	S. cerevisiae	1	10.762	27	4.31014e+06	53440.1	2.87295e+06	1349031	631459	1.74796e+06	916833	1.83278e+06	2.10684e+06	0	2.90895e+06	2.58869e+06	512086	3.8484e+06	1.08306e+06
Q07967	S. cerevisiae	1	8.00501	8	6925343	82322.3	1.60219e+06	0	392778	0	0	1.23516e+06	1489491	0	0	0	0	0	3407215
Q07986	S. cerevisiae	1	4.71082	5	1172804	2766473	5108789	0	3393200	3391486	0	3286652	4367184	70249.9	3609102	0	2.67275e+06	4614634	0
Q07993	S. cerevisiae	1	14.5102	8	7447534	0	0	0	0	6196.54	965178	68673.7	0	0	0	903929	5270320	576775	0
Q08001	S. cerevisiae	1	3.54667	9	0	0	5.57689e+06	86644.3	0	2.95309e+06	170117	0	140979	125346	247976	0	1.48141e+06	0	8122.48
Q08157	S. cerevisiae	1	9.46877	7	22828.7	0	0	0	25909.5	0	900308	42820.6	1314090	0	255178	0	0	3114742	1004298
Q08162	S. cerevisiae	1	10.9941	19	2.23707e+07	822754	327900	142595	277016	5.89892e+07	7.03134e+06	1.16333e+07	410766	3592091	740966	490665	5.01308e+06	1.7363e+06	16859167
Q08172	S. cerevisiae	1	3.542	2	0	1099453	0	0	1095500	0	0	0	0	0	0	28617.8	0	398361	0
Q08179	S. cerevisiae	1	4.3209	25	6.22539e+06	7.25266e+06	37773233	1.54777e+06	4.45738e+06	4.08518e+07	1.23241e+06	4.13624e+06	5.62431e+06	6439394	3.04665e+07	6.12347e+07	7.84098e+06	3.17802e+07	150404
Q08193	S. cerevisiae	1	3.77907	5	1.1273e+06	621218	607485	380169	826182	685408	427290	1.39596e+06	775266	708306	1.33562e+06	779988	569714	623457	939906
Q08202	S. cerevisiae	1	8.46877	4	2832560	0	0	0	0	42063.1	0	12418.4	0	0	0	0	0	313582	0
Q08204	S. cerevisiae	1	3.52084	20	0	734885	1665002	2.41952e+06	508167	1.53875e+06	2.61262e+06	2.68364e+06	1.48164e+07	0	4860339	7424750	4.37968e+07	1.58634e+06	300106
Q08206	S. cerevisiae	1	15.9151	12	6.43648e+06	647672	3.00046e+06	391795	6.11323e+06	6.90127e+06	0	443499	0	125942	0	1.63274e+06	362249	329868	1.29964e+06
Q08208	S. cerevisiae	1	7.46574	16	4.56043e+06	2.79087e+06	2479237	2.56475e+06	3.64893e+06	1.45446e+07	4.45575e+06	3.03062e+06	3.46055e+06	4.72419e+06	27140933	7.02885e+06	2.10369e+06	4.39051e+06	3.94417e+06
Q08213	S. cerevisiae	1	6.89738	7	3.2632e+06	729794	545120	2238802	557071	708794	15715500	0	0	1.83709e+07	544832	0	356812	0	882208
Q08217	S. cerevisiae	1	3.76333	18	275779	9326.88	86502.7	0	0	1.30703e+07	111137	2146444	35027.5	2980590	1.12718e+06	374553	2004039	807528	3.45005e+06
Q08223	S. cerevisiae	1	3.56018	6	1166262	572422	561367	1413537	53983.4	1.70391e+06	1204959	981371	199510	0	0	0	0	3172524	0
Q08224	S. cerevisiae	1	4.02349	10	331158	0	1.74264e+06	331840	1469987	331854	335692	326943	745441	551956	319532	587801	2498553	2.84248e+06	375684
Q08225	S. cerevisiae	1	10.7874	8	683921	273318	241510	138011	1.53837e+06	436472	411343	1.69409e+06	205006	7477209	1.49472e+06	0	1.05874e+07	235712	232455
Q08226	S. cerevisiae	1	3.62538	13	575088	0	32120.3	302055	645431	0	260123	846516	0	307109	641215	0	1.20799e+06	25693.6	667288
Q08231	S. cerevisiae	1	9.9661	6	0	9107207	1.01382e+07	0	5551700	0	896268	9.28555e+06	9148102	0	5193004	10076600	0	9.44802e+06	1.06635e+07
Q08234	S. cerevisiae	1	6.83807	11	0	7.04588e+06	0	0	6.39433e+06	64339.3	242437	0	93377.1	19678030	348215	15491597	22824693	1.07807e+06	648751
Q08235	S. cerevisiae	1	17.7172	14	2.67556e+06	1.41972e+06	1.6552e+06	2.12177e+07	5.65712e+06	5.56484e+06	2.13739e+07	1.58237e+06	2.94608e+06	2.43561e+07	2.92754e+06	1.96733e+06	7.20335e+06	1.45166e+06	2.35182e+06
Q08237	S. cerevisiae	1	4.46877	4	2.49293e+06	34300.4	0	1104002	27787.1	0	0	0	10045.4	0	0	0	0	0	0
Q08245	S. cerevisiae	1	53.1438	23	8.27712e+07	7.09011e+07	8.38594e+07	7.58957e+07	7.02529e+07	8.0972e+07	8.79634e+07	7.00675e+07	8.13545e+07	9.5154e+07	7.22362e+07	85441344	9.22775e+07	6.79907e+07	7.98932e+07
Q08271	S. cerevisiae	1	3.52678	2	8830.76	0	0	0	0	0	0	0	0	0	0	0	8258739	0	0
Q08282	S. cerevisiae	1	11.063	10	17740442	1992207	0	1.60131e+07	593246	1894899	0	40758.7	1878674	0	269757	0	1.4501e+06	8726.93	0
Q08287	S. cerevisiae	1	3.68565	16	1.10015e+06	0	4.78533e+06	2.79536e+06	153471	3.91143e+06	4.38143e+06	1790937	43848.9	1.46762e+06	3.96969e+06	3113360	973437	6986640	0
Q08412	S. cerevisiae	1	3.58595	12	812451	869708	378376	0	53643.2	71653.4	0	46715.3	0	34054.1	352189	1.99535e+06	1.59365e+06	50960.6	926901
Q08421	S. cerevisiae	1	3.65447	9	90190.2	481903	899415	0	762892	1.06392e+06	0	536166	0	22528620	0	576481	728849	287295	153702
Q08422	S. cerevisiae	1	6.27971	8	371816	1.41432e+06	371236	169662	272446	0	0	222894	0	0	903724	0	0	0	363076
Q08444	S. cerevisiae	1	3.55616	5	0	566634	865460	0	654900	900323	1.61139e+07	810943	3.71729e+06	0	807190	781846	809940	853224	6359109
Q08492	S. cerevisiae	1	3.58509	11	309562	29773.1	0	0	1701274	4470032	280219	2197589	0	39921.3	0	0	2.21364e+06	3150148	0
Q08548	S. cerevisiae	1	3.87357	18	2034771	1.47923e+07	1.60412e+07	1.54032e+06	3354481	2.08641e+06	359776	7.48908e+06	1.15479e+07	2.33209e+06	2.49977e+06	6.57971e+06	8.53093e+06	5998930	9.88667e+06
Q08553	S. cerevisiae	1	5.7223	5	4817287	188992	0	0	0	0	23119.5	0	0	0	794411	0	267870	620525	471792
Q08558	S. cerevisiae	1	4.94196	2	531791	0	0	0	0	0	0	0	0	0	224358	244918	1467723	0	0
Q08562	S. cerevisiae	1	4.46877	30	7.25071e+07	3.02158e+06	8163031	3.99902e+06	4.24107e+07	3.96858e+07	2532693	2.53047e+06	4.58509e+07	1.3945e+06	7.14043e+06	1.05991e+06	430639	3.77492e+06	6.77257e+07
Q08641	S. cerevisiae	1	10.5789	21	7.23986e+06	1.37078e+06	2.42136e+06	6.14111e+06	1.08979e+06	3.94778e+06	6.22436e+06	1.70133e+06	1.90914e+06	8.44889e+06	1.36845e+06	5.01525e+06	1.0098e+07	1.79851e+06	1.66712e+06
Q08647	S. cerevisiae	1	9.34774	20	5998937	2.06459e+06	1.28064e+07	354084	1.60949e+07	9.70181e+06	964779	1.12332e+07	8.88239e+06	472647	1.07798e+07	1.423e+07	11430450	1.61554e+07	2.81139e+06
Q08649	S. cerevisiae	1	4.30604	7	3940437	0	895520	0	1531467	0	0	0	0	146582	232553	22908.6	0	0	0
Q08686	S. cerevisiae	1	5.62886	10	625599	7.00225e+06	1.56552e+06	1.01992e+06	771258	9.27865e+06	580854	1.00719e+06	0	881324	1.05756e+06	630282	275390	1.30711e+06	354376
Q08693	S. cerevisiae	1	5.00501	9	978995	635730	132946	905229	1.08037e+06	1324410	0	1.16457e+06	1194615	126457	823598	845466	0	0	0
Q08723	S. cerevisiae	1	6.42136	15	1.67526e+06	1.98389e+07	5.00534e+06	3.01835e+06	18846276	5.02877e+06	5.36439e+06	1.96064e+07	5.98999e+06	1.29784e+06	2.09481e+07	5477165	1.27968e+07	1.8094e+07	2.52623e+07
Q08732	S. cerevisiae	1	3.53205	18	5385444	175933	0	922872	389657	4.23805e+06	1583129	0	664346	2.14969e+07	0	2547286	2777912	141919	1922908
Q08745	S. cerevisiae	1	12.7941	1	0	6023354	6757294	6267013	6192211	7042416	6564143	3554878	7244895	10160544	4202389	9736382	7058928	0	3710462
Q08748	S. cerevisiae	1	8.36404	16	66983.3	69609.7	0	5.74155e+06	111528	1.91116e+06	264832	612791	715294	1.5117e+06	1.51528e+06	0	1.42994e+06	597981	0
Q08773	S. cerevisiae	1	12.0286	27	7.45567e+06	1014901	4.58565e+06	5674281	1.0766e+06	1.6863e+07	7820134	1.27673e+07	2.64802e+06	2.70556e+06	951329	2.03787e+06	2.69728e+06	3.24553e+06	7.88977e+06
Q08817	S. cerevisiae	1	3.58339	6	1530162	0	0	12903710	0	0	348754	2113981	3029969	0	0	0	2345210	1.01872e+06	0
Q08818	S. cerevisiae	1	3.46748	4	0	0	0	0	0	0	0	73403.2	3884865	0	3177611	0	558683	0	0
Q08822	S. cerevisiae	1	3.54667	13	2.50229e+06	644353	234744	4565535	591419	0	2306378	45277.6	1.17445e+06	2384871	253214	3.49929e+06	3.03339e+06	1.23272e+07	1.42383e+06
Q08886	S. cerevisiae	1	3.56668	13	0	68490.5	2895512	0	1.57666e+06	3367230	1675980	2.88373e+06	2.17334e+06	2.24966e+06	1265694	1960432	25146623	4.32215e+07	5090178
Q08902	S. cerevisiae	1	3.60972	2	13442.8	0	0	0	0	0	0	0	0	0	0	828355	0	0	0
Q08920	S. cerevisiae	1	3.62164	4	493759	483896	2088573	493606	404725	528711	506856	0	2.65461e+06	497522	1863252	375737	0	0	296496
Q08924	S. cerevisiae	1	2.35625	15	1.74165e+06	159245	0	1.01622e+06	15081.9	143102	1.91814e+06	449236	297286	1.05661e+06	147568	2.21835e+06	218855	47802.9	8.88361e+06
Q08951	S. cerevisiae	1	3.87766	12	2.89637e+06	367938	1.46474e+06	988617	3.98306e+06	1.71845e+06	1.44728e+06	428226	0	27224.9	1.89508e+06	400855	295379	2661851	6.73193e+06
Q08954	S. cerevisiae	1	10.0539	7	1.07353e+06	0	862807	403832	0	832392	646822	0	515630	718770	44965.4	0	1275112	0	0
Q08962	S. cerevisiae	1	9.56563	5	2.97092e+06	1.66938e+06	961406	1997198	2147445	3.60155e+06	2.76445e+06	519205	1.57439e+06	1.21381e+06	1.714e+06	1.38873e+06	1457637	0	4649250
Q08965	S. cerevisiae	1	11.3573	39	1.95779e+06	4.56131e+06	1.20755e+06	3.28524e+07	5.38094e+06	689975	4.31739e+06	2.51202e+06	3.51808e+06	3.41531e+07	250771	5.27831e+06	5.44311e+06	8.27491e+06	1.22466e+07
Q08966	S. cerevisiae	1	8.58074	6	137289296	0	0	0	19874.8	288974	0	129744200	0	0	0	151037	0	2179943	0
Q08971	S. cerevisiae	1	3.41025	10	1.06233e+06	6.7322e+06	214902	3.35907e+06	21207.2	0	1.02548e+06	2.68788e+06	3.76179e+06	2.17543e+06	862028	4.15512e+06	668503	0	1169291
Q08972	S. cerevisiae	1	62.1849	56	2.4592e+07	2.96422e+07	2.4295e+07	3.32467e+07	3.21665e+07	2.42005e+07	2.08227e+07	1.36936e+07	2.73912e+07	2.94712e+07	2.38746e+07	2.03348e+07	1.66994e+07	2.74697e+07	1.2268e+07
Q08985	S. cerevisiae	1	25.7274	6	1372266	869439	1022583	994195	0	2458273	2.06957e+06	0	2654575	2192749	991045	2858651	2425296	728070	7389379
Q12000	S. cerevisiae	1	6.43098	15	7295011	3.86235e+06	155362	6.45222e+06	4.70201e+06	3.47022e+06	148806	664793	4.39896e+06	6.39855e+06	6.56868e+06	125527	1.02075e+06	2.19612e+06	2.42698e+06
Q12009	S. cerevisiae	1	22.4847	10	2.84482e+06	341428	5.67071e+06	2.56803e+06	830120	715218	822033	0	1002993	1.26601e+06	596334	796190	7.05336e+06	4.78742e+06	5.71015e+06
Q12010	S. cerevisiae	1	2.04588	2	0	0	0	0	0	0	518850	780500	628190	645012	0	605940	0	0	0
Q12017	S. cerevisiae	1	3.69989	9	1.67442e+06	558909	577803	272658	0	251977	3.56201e+06	0	941642	672729	522477	0	1049882	0	0
Q12019	S. cerevisiae	1	16.4166	86	1.49366e+07	1.22134e+06	2.62157e+07	6.83123e+06	2.43894e+07	3.41439e+07	1.84036e+07	3.64327e+06	4.10736e+06	992337	3.70738e+07	453197	2.47837e+06	1.0582e+07	4.45932e+07
Q12021	S. cerevisiae	1	11.7254	11	4135856	1.01218e+07	9.367e+06	0	0	0	28216.5	1.73357e+06	791977	630414	99057.9	554399	1841137	5285322	3477356
Q12024	S. cerevisiae	1	14.6454	12	1.2145e+06	256289	780802	3457138	260771	702193	1.51985e+06	1.73593e+06	742098	1.18852e+06	439852	1.1193e+06	5.36441e+06	758593	1.78044e+06
Q12029	S. cerevisiae	1	3.95709	11	456137	493612	846678	813095	462016	2.64447e+06	850610	328063	694975	821752	474613	912529	1.32338e+06	962495	4.77513e+06
Q12030	S. cerevisiae	1	8.03765	2	244000	154499	178501	226146	0	0	246029	0	0	0	16975.6	0	0	0	26060.5
Q12035	S. cerevisiae	1	6.247	15	2.20123e+06	0	48823288	646706	346583	0	7.18482e+06	0	572162	0	230870	193695	982267	5770224	862329
Q12040	S. cerevisiae	1	2.44676	5	534074	687623	808300	666537	622153	2.46227e+06	593113	1.99257e+06	1.30753e+06	473402	682877	1.88812e+06	534672	0	588434
Q12056	S. cerevisiae	1	3.49577	1	7859.65	133355	0	0	0	0	0	0	0	0	0	0	0	52502	0
Q12068	S. cerevisiae	1	8.31369	11	3.29254e+07	8.48867e+06	2.4466e+06	2.72098e+06	8.63328e+06	1.82251e+07	1.67222e+07	11586382	1.91497e+07	0	1.26219e+07	4991912	0	6.66041e+06	2.27188e+07
Q12074	S. cerevisiae	1	26.409	14	6.68896e+06	1.26214e+07	1.34556e+07	7.07211e+06	1.17193e+07	9.43683e+06	1.08437e+07	9.30814e+06	1.51017e+07	1.25047e+07	1.1037e+07	1.055e+07	1.08718e+07	7.56363e+06	12628547
Q12083	S. cerevisiae	1	3.47738	18	58876.1	0	0	136213	765402	3826562	13272	361278	0	5.87656e+06	2.23012e+06	848820	913095	2.15294e+06	941053
Q12086	S. cerevisiae	1	5.78589	7	3369497	0	0	0	1836904	0	0	41286.9	0	4.54393e+06	0	0	5889782	123981	7484776
Q12091	S. cerevisiae	1	3.5328	2	0	0	0	0	0	0	0	0	0	0	0	0	11519	22423.3	0
Q12093	S. cerevisiae	1	3.49927	2	0	0	0	495297	130460	0	0	0	0	965564	0	0	0	0	0
Q12098	S. cerevisiae	1	3.73105	9	342815	592305	0	53159.8	0	1.20022e+06	31229	441290	3.28927e+06	0	1.38832e+06	0	3587845	0	7521169
Q12100	S. cerevisiae	1	3.50067	16	0	1.38342e+07	0	1.98758e+06	616458	0	1512504	160389	1.14904e+07	522829	631459	0	948395	16554720	532096
Q12109	S. cerevisiae	1	12.1419	23	2.39824e+06	5.02906e+06	7.23688e+06	2.9342e+06	4.37055e+06	4.43113e+06	9.69736e+06	7.9709e+06	2.79859e+06	3.2679e+06	8.65518e+06	4.01737e+06	1.33055e+06	4.4691e+06	4.22337e+06
Q12112	S. cerevisiae	1	40.5393	1	0	38611.6	0	0	0	0	0	0	0	0	0	0	0	4869530	0
Q12117	S. cerevisiae	1	17.9963	10	6.16955e+06	1.02745e+07	1.45209e+07	4267605	13020837	13381194	8.48409e+06	1.31648e+07	13609585	9848939	12643973	1.9935e+07	12837298	7139358	2.15594e+07
Q12118	S. cerevisiae	1	48.7893	29	19347222	1.82999e+07	1.73993e+07	1.99383e+07	2.13932e+07	2.10031e+07	2.44184e+07	1.35183e+07	2.2765e+07	1.92938e+07	2.41807e+07	2.29937e+07	1.79169e+07	1.53122e+07	3.65428e+07
Q12122	S. cerevisiae	1	37.5982	5	1461249	3.73031e+06	3.45785e+06	1.81506e+06	2.15604e+06	2.17652e+06	526809	3.67787e+06	849759	1.08236e+06	2.11831e+06	3.49982e+06	802714	0	756365
Q12124	S. cerevisiae	1	5.23141	9	67695.5	0	0	549330	0	2821616	412095	340855	0	769180	47203.5	0	0	0	625995
Q12125	S. cerevisiae	1	21.011	11	3.97037e+06	471499	7.75527e+06	1.68615e+06	426982	325590	0	1.35734e+06	437800	1.36325e+06	0	431516	407011	6206266	295136
Q12136	S. cerevisiae	1	9.46476	21	1.29736e+07	1.17028e+07	6.13166e+06	2.086e+07	2.55707e+06	9.48959e+06	3.90425e+06	3.62865e+06	982707	8.38945e+06	849473	2.60126e+06	1.76993e+06	9.61333e+06	7.04915e+06
Q12151	S. cerevisiae	1	7.76111	14	3.39054e+06	0	0	86982	0	404787	0	0	948157	0	174810	832590	7795275	360757	4.03339e+06
Q12154	S. cerevisiae	1	7.98548	15	8.2408e+06	275843	1.13198e+06	5.03795e+06	2.05094e+06	3.64107e+06	4.78695e+06	1414582	2.38346e+06	2.90795e+06	5.53912e+06	1865537	4.04712e+07	4.03579e+06	6.71658e+06
Q12158	S. cerevisiae	1	11.0788	6	1295315	0	0	56693.9	5141.46	0	15245450	17197310	19817170	1137989	14953.9	26402	0	0	0
Q12159	S. cerevisiae	1	26.3942	18	1.31574e+07	1.56585e+07	17164053	2.10526e+07	1.92332e+07	2.23528e+07	2.79821e+07	2.16584e+07	22583357	1.3275e+07	38582807	2.07052e+07	5.31622e+07	12698195	65540603
Q12164	S. cerevisiae	1	12.5346	9	43425871	7440759	9.1758e+06	37871750	6803167	12148110	2.30491e+07	7.48794e+06	1.31549e+07	2.45604e+07	8681647	462517	23070450	6.03242e+06	24197220
Q12166	S. cerevisiae	1	33.9579	11	3.03988e+06	0	916940	1.70228e+06	1.27146e+06	908372	3.14998e+06	1.46851e+06	941188	3.90845e+06	1.84927e+06	8.4661e+06	1652569	1079234	951156
Q12168	S. cerevisiae	1	12.0004	9	8.85423e+06	925830	5953984	4852548	0	0	5.44691e+06	6.9096e+06	5273754	4314641	8.19374e+06	0	4205421	0	7419889
Q12176	S. cerevisiae	1	7.6525	29	1.0707e+06	522094	2.40399e+06	5.38363e+06	1.29438e+06	207707	3.62605e+06	0	2.78943e+06	6.32866e+06	1044705	1.18548e+06	5.77856e+06	1.63512e+07	1.43288e+07
Q12178	S. cerevisiae	1	9.24587	10	1.09058e+06	1.63019e+06	765879	1.31245e+06	507778	922270	2.04916e+06	312785	0	1055112	0	34898.1	8.20587e+06	2419331	5202.02
Q12184	S. cerevisiae	1	3.5179	1	0	0	0	0	935102	0	0	0	0	203535	0	0	0	0	0
Q12185	S. cerevisiae	1	3.65147	4	23407.4	0	0	0	0	0	0	0	0	0	59207	0	152294	35191272	0
Q12188	S. cerevisiae	1	4.14844	7	2097684	0	302825	0	0	402431	13774.7	0	0	0	15934	0	6.39503e+06	29823.7	0
Q12189	S. cerevisiae	1	19.4939	13	4.21525e+06	3545557	2.10946e+06	4.48579e+06	3.80062e+06	2.58749e+06	4.22516e+06	3.23981e+06	2.7646e+06	4.46053e+06	4.31705e+06	2.85905e+06	3.65514e+06	3.99312e+06	4.30587e+06
Q12194	S. cerevisiae	1	9.84741	2	424556	0	0	0	0	0	0	0	222033	0	0	0	0	129764	0
Q12200	S. cerevisiae	1	10.344	9	1.22022e+06	0	0	0	4.04212e+06	7030896	0	0	574372	165718	0	11063670	0	3790455	3.7309e+06
Q12202	S. cerevisiae	1	3.56018	8	1240412	0	0	250575	11720.1	0	138491	0	0	585899	48704.8	0	0	1.02747e+06	2.16228e+06
Q12207	S. cerevisiae	1	20.1102	7	9.74479e+06	917481	2.96044e+06	20826853	3.05593e+06	4465999	4.26677e+06	2.67627e+06	3.12005e+06	4430856	919543	1.13714e+06	191760	1.59578e+06	1125621
Q12208	S. cerevisiae	1	3.49857	5	0	0	738738	0	0	0	11879.6	0	0	0	23402.9	8327.74	0	0	0
Q12211	S. cerevisiae	1	7.43655	21	4.87222e+06	118872	834334	4.72717e+06	1.26164e+06	342493	5.25729e+06	198677	150165	817969	577534	392299	321244	0	3.58002e+06
Q12213	S. cerevisiae	1	41.9943	2	8875902	796187	4498855	4714205	3841281	5509904	4491888	3677861	4314658	0	4049541	4599981	4630720	3187942	5290514
Q12221	S. cerevisiae	1	14.5065	8	1223340	1.15739e+07	777938	0	3.35879e+07	2.66297e+07	0	3.68068e+07	40860594	0	36037790	2.85685e+07	265889	7446.97	29153630
Q12223	S. cerevisiae	1	3.61062	10	417161	0	0	53990.6	25337.8	12981	1.13864e+06	0	1.23087e+06	215907	1140748	365504	807081	656269	554620
Q12229	S. cerevisiae	1	3.85005	9	0	392917	492092	0	3.6787e+06	531809	49646	364455	5.46217e+06	0	468861	59952.2	1229111	515665	7219.11
Q12230	S. cerevisiae	1	21.2476	17	8.42061e+06	2.17312e+06	5.16947e+06	7.40002e+06	6.82182e+06	7.97955e+06	6.31831e+06	5.1654e+06	6.49077e+06	5.88274e+06	9.2301e+06	7464535	5.90652e+06	4.41516e+06	8.93802e+06
Q12233	S. cerevisiae	1	5.84709	4	330370	906860	1827804	924637	1.85011e+06	677456	1.28229e+06	2983661	2.96529e+06	594258	3367619	7.22139e+06	0	1.44934e+06	6708157
Q12250	S. cerevisiae	1	12.0291	15	1.07442e+06	9.51681e+06	1.43793e+06	1.16447e+06	4.82017e+06	2.25677e+06	3255592	824913	489544	1.52348e+06	1.19443e+06	5.67243e+06	3.21401e+06	5.22575e+06	3226877
Q12263	S. cerevisiae	1	4.46877	24	9.07501e+06	2.83169e+06	253477	737583	381078	2.24273e+06	0	5.39425e+06	7067520	0	5513409	3.58112e+06	6551803	1.21753e+07	502521
Q12265	S. cerevisiae	1	21.1991	20	10926309	3.42069e+06	5.01108e+06	5.34241e+06	4.05274e+06	4.58518e+06	1.39295e+06	3.71679e+06	3.82527e+06	3.65092e+06	3.24644e+06	6.27159e+06	2.74911e+06	6.83828e+06	9.19745e+06
Q12275	S. cerevisiae	1	10.6713	27	6849959	5.86072e+06	147104	2.42376e+06	752668	7.46353e+06	2.06806e+07	2.06565e+06	2.33973e+07	24166931	1.62597e+06	622243	8.26338e+06	6.60496e+06	4.04284e+06
Q12277	S. cerevisiae	1	3.56423	2	0	1600247	0	0	0	0	17823430	44443.8	0	0	0	181465	0	0	0
Q12280	S. cerevisiae	1	3.76721	28	1.2664e+07	1.08165e+06	2480443	1.08506e+07	6653309	3085021	1.42676e+06	6.57775e+06	2.66812e+06	3.62958e+06	1.43065e+07	3.13056e+06	47371659	2.05651e+07	1.19995e+07
Q12285	S. cerevisiae	1	18.066	10	837829	3.07855e+06	4.06744e+06	1.26474e+06	3.0219e+06	2.67889e+06	1.95063e+06	4.17543e+06	4.22955e+06	2.43882e+06	3.45178e+06	3.80318e+06	3.10114e+06	3.80445e+06	4.36823e+06
Q12286	S. cerevisiae	1	5.12995	6	1024883	11592.6	0	710722	0	225893	0	0	194357	0	0	0	0	0	0
Q12291	S. cerevisiae	1	2.12174	7	1.49603e+06	0	3528240	1489246	0	1.31901e+06	2.37499e+06	1254934	4.92882e+06	1.78429e+06	432659	0	624016	1205225	1.58083e+06
Q12297	S. cerevisiae	1	3.49438	7	0	159833	355204	445205	0	0	829552	420487	0	0	0	11424.3	1.13034e+06	272731	353377
Q12298	S. cerevisiae	1	5.84741	8	0	14072029	89337.2	0	0	551064	576240	0	481333	663150	204210	0	2.12854e+06	2.27889e+06	935704
Q12305	S. cerevisiae	1	2.45192	6	391827	330941	1.49705e+06	759041	946933	1.39603e+06	1.18012e+06	529551	1.44529e+06	1.85091e+06	1.99372e+06	1.64305e+06	2.3124e+06	1.95203e+06	6142242
Q12306	S. cerevisiae	1	12.2128	6	1.01104e+07	1.23544e+07	10913994	5391340	1.14271e+07	11150671	5464068	1.25681e+07	11878696	6.81658e+06	7.73508e+06	7.02977e+06	17297289	10204374	8783284
Q12309	S. cerevisiae	1	9.11222	10	3.56771e+07	917246	901195	206084	0	1.73113e+06	0	95862.8	1.675e+06	0	699185	531930	305051	866020	10137.1
Q12310	S. cerevisiae	1	3.56342	13	1.76173e+07	8.81189e+06	740904	146828	9.21916e+06	0	315154	8724482	1.64738e+06	176223	6.4764e+06	0	0	7090808	2415929
Q12314	S. cerevisiae	1	10.8807	14	4.64478e+07	1.04743e+07	5.26817e+06	41894888	3.58891e+06	3.14792e+06	4.47234e+07	2.7543e+06	6.00539e+06	3.99089e+07	4.86088e+06	1.15336e+07	1.96663e+06	2.65739e+06	5.99766e+06
Q12318	S. cerevisiae	1	6.18794	5	2671160	28091.6	0	0	2.97777e+06	0	1.51054e+06	0	0	1.16467e+06	7152.4	0	4348996	0	567764
Q12324	S. cerevisiae	1	3.49162	7	0	0	2.48926e+06	0	47961.8	2.97465e+06	0	0	0	0	143104	0	0	25205.4	16857.2
Q12335	S. cerevisiae	1	12.1825	4	4443049	4.81584e+06	8346723	2.01293e+06	4657414	5423342	2305069	5428252	5826335	5.0027e+06	5966735	6419115	6511773	6.95139e+06	6725044
Q12340	S. cerevisiae	1	2.13315	9	3371813	3.81135e+06	0	0	534830	91443.7	0	0	0	0	90075.4	1329224	0	2.01675e+06	166202
Q12355	S. cerevisiae	1	7.73201	8	8.4643e+06	4.81218e+06	588548	603759	3.10047e+06	0	663512	0	0	1.77155e+06	0	7.61741e+06	7299716	1.96912e+07	5.66478e+06
Q12363	S. cerevisiae	1	23.1166	19	5.11446e+06	4.07373e+06	5.45568e+06	3.05218e+06	3551245	5.07145e+06	5.09581e+06	4078443	10533932	4.30078e+06	6.0441e+06	5.57792e+06	4.52965e+06	6.80202e+06	5714769
Q12365	S. cerevisiae	1	14.2091	13	1588247	1.21211e+06	0	0	1.56492e+06	1.21659e+06	1415671	0	0	0	18023.3	0	0	0	15047616
Q12369	S. cerevisiae	1	3.60343	24	23905.1	47747.7	2.3731e+06	669259	0	0	293281	4.00846e+07	109409	4456685	30560220	0	8593691	4.87737e+07	7.94354e+06
Q12377	S. cerevisiae	1	16.9142	22	4.91966e+07	4.60716e+06	5.37527e+06	4.66516e+07	386791	2917771	3.80788e+06	2.30626e+06	3.01615e+06	3.43054e+06	2.58845e+06	2.48249e+06	5.31249e+06	4.64017e+06	2.43538e+06
Q12383	S. cerevisiae	1	13.0661	11	2.3794e+06	0	158299	267135	0	1.89137e+06	237697	6.21947e+06	1.82556e+06	138506	0	0	3.23784e+06	2.29255e+06	1534124
Q12387	S. cerevisiae	1	7.69062	18	1707175	4.31918e+07	1.94162e+07	9185854	29822730	166608	3.57979e+07	391797	1.33318e+07	0	2.87739e+07	6694993	8.58039e+06	4.92284e+06	1.54185e+06
Q12402	S. cerevisiae	1	14.2902	14	2.15359e+07	1.36917e+07	1.32169e+07	1.0079e+07	1.36329e+07	2.79579e+07	21696829	2.02082e+07	1.78992e+07	2.58734e+07	8048977	9.89539e+06	1.75154e+07	7850125	9.74111e+06
Q12412	S. cerevisiae	1	3.56342	6	0	150150	0	0	0	58447.8	0	23529.6	2740110	0	0	24454.9	8488170	0	1168177
Q12415	S. cerevisiae	1	3.52232	8	0	57893.7	228373	0	0	2.14139e+06	76433.4	0	620945	0	0	0	0	1926846	0
Q12425	S. cerevisiae	1	2.31435	1	0	0	0	0	780469	0	0	0	0	0	0	0	0	0	0
Q12434	S. cerevisiae	1	3.60972	3	1200831	699795	1.7662e+06	0	1.05338e+06	976504	1478355	1.11796e+06	901926	0	677574	229063	747865	1.93753e+06	1.33143e+06
Q12447	S. cerevisiae	1	17.6292	9	7.63532e+06	4.62818e+06	6.07565e+06	7.24553e+06	2.58972e+06	7115064	6.66268e+06	2.82741e+06	7.91588e+06	2.14784e+07	4.8915e+06	5.42592e+06	1.91018e+07	3.25818e+06	3.49413e+06
Q12449	S. cerevisiae	1	11.0441	13	2.62101e+06	1.23059e+06	3.76932e+06	1.70261e+06	2.13832e+06	854995	2.74064e+06	1.5423e+06	1.44824e+06	2678870	4.67264e+06	2.47625e+06	1.6697e+07	586487	781472
Q12452	S. cerevisiae	1	9.42222	7	1.05728e+06	239506	815574	1.22672e+06	538256	400261	926136	290742	517310	348880	206934	378536	237835	0	529269
Q12453	S. cerevisiae	1	3.53356	12	554665	62841.7	0	0	118626	20843.8	0	0	8512318	0	65083.7	1092302	0	293447	445424
Q12458	S. cerevisiae	1	17.4362	10	3.0368e+06	3.38706e+06	5.17104e+06	2.07627e+06	0	1.05616e+07	2.28444e+06	0	3620661	7.39051e+06	3.43925e+06	126994	5.47368e+06	345566	2.01018e+06
Q12460	S. cerevisiae	1	40.0852	33	1.12382e+07	2.33871e+07	2.25356e+07	1.65587e+07	2.22849e+07	2.56658e+07	2.63643e+07	2.09054e+07	2.78237e+07	3.11295e+07	22625160	1.79987e+07	2.76216e+07	3.17644e+07	1.65689e+07
Q12464	S. cerevisiae	1	20.9077	14	2.50963e+07	3.82264e+06	5.99948e+06	1.93483e+07	3.82799e+06	3.37469e+06	3.44682e+06	2.99476e+06	4.57344e+06	1.24356e+06	3.01721e+06	3.63493e+06	2.78002e+06	2.22472e+06	5.30972e+06
Q12465	S. cerevisiae	1	3.5092	6	0	30305.1	0	0	0	346921	0	0	74101.8	0	0	16120.9	390977	0	47133040
Q12472/Q12491	S. cerevisiae	2	26.0438	2	0	4874741	0	0	0	0	2623980	0	0	0	0	115278	61842.2	0	0
Q12473	S. cerevisiae	1	4.46877	6	7829350	27852.5	0	0	0	1.36561e+06	0	0	0	1514564	13919.4	0	3563341	0	0
Q12480	S. cerevisiae	1	10.5845	6	642790	695027	689406	451473	728865	754406	527099	1.64555e+06	643471	517256	2.59411e+06	0	1192593	12022	0
Q12494	S. cerevisiae	1	3.52232	21	2107478	2.08976e+06	769387	1.72601e+06	3.11264e+06	4.55006e+06	552824	874560	1.29924e+06	655710	972791	1.56637e+06	1.78819e+06	0	0
Q12495	S. cerevisiae	1	14.2386	21	3.07086e+07	1.85076e+07	10272412	4.91558e+06	2.69664e+06	2.85997e+06	3.49703e+07	11830671	1.08775e+07	2.7293e+07	9498529	1.547e+07	5.88682e+07	1.11502e+07	956956
Q12496	S. cerevisiae	1	2.20243	11	135072	3.28784e+06	776600	1.05864e+06	1.43401e+06	680729	0	110268	278763	0	604286	426522	755602	2.278e+06	1.43539e+06
Q12498	S. cerevisiae	1	3.63295	7	0	2223244	1474524	0	345213	436040	0	7625.28	977353	0	3.14024e+06	475847	0	14998.4	1222206
Q12499	S. cerevisiae	1	43.4303	27	1.18719e+07	1.08593e+07	1.6895e+07	1.16476e+07	9.00847e+06	1.66307e+07	1.89608e+07	9.24874e+06	8.26663e+06	9.80264e+06	1.51894e+07	1.56946e+07	1.74132e+07	2.08877e+07	2.60289e+07
Q12500	S. cerevisiae	1	19.6054	7	2.23544e+06	0	0	270437	50877.2	0	0	0	0	0	0	24718290	350737	0	1.05491e+06
Q12522	S. cerevisiae	1	9.70326	6	4140542	8701534	6688334	5874933	3941722	4373871	3670694	7149330	7869735	4505251	6.39637e+06	5.4822e+06	5003614	7158546	5744774
Q12532	S. cerevisiae	1	11.2445	27	1.54633e+06	2.03992e+06	2.74975e+06	587742	214576	2.1912e+06	140723	1.51508e+06	2.19309e+06	3.95799e+06	434702	542457	1.79752e+06	509963	172310
Q12672	S. cerevisiae	1	40.408	1	4072382	1009729	0	2978671	0	1.23233e+07	1858821	0	1356730	0	1327959	18849068	1563922	690949	1.81641e+06
Q12680	S. cerevisiae	1	20.2002	46	1.44174e+06	1.4159e+07	6.73691e+06	4.67326e+06	3.35204e+06	5.86656e+06	5.82441e+06	2.68945e+06	4.43181e+06	1.0336e+07	3.46668e+06	1.10835e+07	4.09493e+06	2.04108e+07	8.62799e+06
Q12692	S. cerevisiae	1	10.3958	8	3760557	2.54012e+06	3.4388e+06	2.29192e+06	2.10745e+06	2.13508e+06	3653397	4.3079e+07	2.8299e+06	2253065	4.39701e+06	4.52355e+06	0	5284394	9160370
Q12697	S. cerevisiae	1	10.0188	18	7.72012e+06	1.37781e+06	412225	679367	2106603	1.04512e+07	7186.15	1908605	1543629	0	341006	5453844	985300	5400616	585475
Q12746	S. cerevisiae	1	11.331	10	7.39444e+06	2.24453e+06	2.58019e+06	652683	3.27734e+06	2.75026e+06	879493	3202614	3.18084e+06	1.25228e+06	2.84582e+06	236514	2346641	1.52085e+06	1329313
Q12754	S. cerevisiae	1	23.346	26	3.1235e+06	3.78473e+06	686009	1.21729e+06	647858	1.07844e+06	2.46589e+07	2.13827e+06	1.05251e+06	22222318	7.23189e+06	2.34765e+06	10838490	5.76721e+06	1.48589e+07
Q2V2P4	S. cerevisiae	1	3.56423	2	0	611424	0	288714	0	0	248082	0	0	670824	0	0	0	0	0
Q2V2P8	S. cerevisiae	1	10.4495	3	1.29135e+07	0	0	0	149650	12751.6	0	0	16243.6	0	1.17521e+06	0	0	0	13784.1
Q3E705	S. cerevisiae	1	4.52831	7	306483	0	0	103847	1618203	0	2169406	0	0	0	0	0	5546902	162980	4616971
Q3E764	S. cerevisiae	1	14.5112	11	5.35159e+06	4.02784e+06	2109174	1314891	5.1152e+06	3.92629e+06	4675035	3.31155e+06	4.90086e+06	2.04962e+06	4.2302e+06	4.14215e+06	7.51766e+06	2451558	4587752
Q3E772	S. cerevisiae	1	4.15108	9	1.6006e+06	2288487	4.27576e+06	3.11103e+06	4.5836e+06	3.03265e+06	1.66407e+06	1.81832e+06	1.89884e+06	1.74006e+06	3.03117e+06	1.98387e+06	1.78547e+06	1.20778e+06	1.87109e+06
Q3E776	S. cerevisiae	1	3.54588	2	0	0	0	1183367	0	4724449	0	0	0	0	0	0	0	0	0
Q3E798	S. cerevisiae	1	7.25489	3	3539396	0	131185	0	0	0	0	0	0	0	0	0	0	15609220	0
Q3E7A4	S. cerevisiae	1	3.53129	2	19668920	0	0	0	1039885	0	0	0	12208920	18167660	0	0	2414311	2073968	747104
Q3E7B2	S. cerevisiae	1	3.58254	6	0	1.57499e+06	0	0	0	10557990	4720810	4.15317e+06	2451311	494203	0	0	3011899	1.42009e+07	8310605
Q3E7B6	S. cerevisiae	1	3.59988	1	759020	0	587798	0	0	0	831478	0	0	900408	0	968739	0	0	626203
Q3E7Y9	S. cerevisiae	1	3.58	1	0	0	0	0	39945.3	0	0	0	0	0	0	0	0	0	0
Q3E7Z0	S. cerevisiae	1	3.54745	2	0	0	98997.5	0	0	223611	0	0	0	0	79318.2	0	0	0	0
Q3E7Z6	S. cerevisiae	1	4.93038	2	222663	0	0	0	0	0	0	0	82919.3	0	345887	0	0	2124187	0
Q3E833	S. cerevisiae	1	8.56568	3	1153003	0	0	950051	0	0	986170	0	0	1217651	2.24225e+06	0	9283094	0	37159.7
Q3E834	S. cerevisiae	1	7.13819	3	0	2095136	678149	4.39816e+06	2.59413e+06	567041	4.71357e+06	2.71945e+06	493664	4.30634e+06	3.72183e+06	581841	13218869	4009905	1.22884e+07
Q3E842	S. cerevisiae	1	9.27971	4	2.12343e+06	37559.1	0	0	13708.9	0	812446	0	2.61732e+06	0	0	0	0	1355004	1140495
Q6Q547	S. cerevisiae	1	7.62187	6	1.48985e+06	5.54256e+06	859979	2.11753e+06	4518803	1.75398e+06	1710293	1.4976e+06	1.76892e+06	2.21177e+06	1.69345e+06	1.83127e+06	1.8997e+06	4.25964e+06	857661
Q6Q560	S. cerevisiae	1	2.28653	9	2579656	0	26675550	814403	2.34303e+07	2.99587e+07	877085	2.20365e+07	3.37314e+07	891084	2.47874e+07	4.39403e+06	18539.7	2.1981e+07	0
Q86ZR7	S. cerevisiae	1	3.71232	5	0	240200	0	1066573	1378335	0	981912	299437	1541800	1197249	5.22532e+06	207091	1203945	194656	1.68434e+06
Q8TGN3	S. cerevisiae	1	3.56505	1	134786	0	0	0	0	0	0	0	0	0	0	0	0	0	0
Q8TGT4	S. cerevisiae	1	10.2549	1	0	0	0	0	0	0	0	0	1651155	0	0	0	0	0	0
Q8TGU7	S. cerevisiae	1	4.33407	1	934840	0	0	0	0	0	0	0	0	0	0	0	0	0	1369045
Q99188	S. cerevisiae	1	3.68781	7	0	205331	0	895668	0	0	0	0	261307	0	196087	0	98552.3	171663	0
Q99207	S. cerevisiae	1	4.10874	28	3003838	2.1662e+06	696372	1.48993e+06	2.54363e+06	1.12512e+06	1.17271e+06	1.10144e+07	1532628	3.92667e+06	1.55355e+06	902292	1.54023e+06	8.76842e+06	7.45534e+06
Q99216	S. cerevisiae	1	3.17724	11	1.187e+06	2.65678e+06	777846	4.00578e+06	441584	749377	3.74733e+06	3.13371e+06	978209	2.54649e+06	617408	708621	156242	1.44399e+06	855483
Q99247	S. cerevisiae	1	13.2278	13	1141255	84573.4	0	8.16152e+06	25895.9	0	3.01653e+06	1540631	169707	0	0	61045.1	8.41888e+06	97339	1194696
Q99257	S. cerevisiae	1	2.39708	8	379210	294790	1.8298e+06	328008	0	657561	475702	2.2708e+06	697453	1.26226e+06	336156	1.07823e+06	2.21373e+06	0	0
Q99258	S. cerevisiae	1	15.9621	11	2.73318e+06	1.05732e+06	1.03486e+06	1.11083e+06	1.35478e+06	1.8675e+06	1.34383e+06	1.97662e+06	2.07388e+06	2.1677e+06	1.08578e+06	1.47986e+06	2.12509e+06	2.08954e+06	4.53283e+06
Q99260	S. cerevisiae	1	3.62164	6	6.74415e+07	0	2.8011e+07	1.28914e+07	1.46389e+07	0	0	19532022	0	70097650	2.24528e+07	61950178	62132357	2933041	70649060
Q99287	S. cerevisiae	1	7.14025	17	165690	2.46767e+06	2.91727e+06	1.12583e+06	110008	1.00779e+06	4.42415e+06	6.66201e+06	365882	4.3699e+06	7061997	196208	983284	3.82954e+06	277872
Q99297	S. cerevisiae	1	7.02243	6	243775	0	28372.1	60825.1	0	0	0	0	0	0	182025	166641	1.16745e+07	0	0
Q99337	S. cerevisiae	1	86.015	1	0	0	26400	0	0	0	0	0	0	0	0	0	0	1034656	0
Q99383	S. cerevisiae	1	7.68782	12	1.82379e+06	2.46295e+06	1.66528e+06	1.73933e+06	2.32279e+06	694330	380816	4772551	7.4177e+06	313584	1.85925e+06	455670	764033	2.07827e+06	1.30914e+06
Q9P305	S. cerevisiae	1	10.5145	7	3.72117e+06	122506	1798011	994108	1311908	3898354	0	0	25008	2243787	30417.3	3154829	7.12649e+06	4370728	842745
Q9ZZV8	S. cerevisiae	1	13.2314	6	2669967	0	0	1.59804e+06	938857	0	1294245	0	0	0	0	857015	0	867359	5808963

## Sheet: LFQ_UPS
				File original name:	6A013	6A013_01	6A013_02	6B007	6B007_01	6B007_02	6C001	6C001_01	6C001_02	6D007	6D007_01	6D007_02	6E008	6E008_01	6E008_02
Accession	Species	Protein #	Score	Peptide #	0.25-01	0.25-02	0.25-03	0.74-1	0.74-2	0.74-3	2.22-01	2.22-02	2.22-03	6.67-01	6.67-02	6.67-03	20.0-01	20.0-02	20.0-03
P02787ups|TRFE	HUMAN	1	25.1463	94	4.40395e+06	3.67644e+07	4.66802e+07	1.11768e+07	3.59543e+07	1.58122e+07	6.78305e+07	6.17767e+07	4.43273e+07	2.3078e+08	2.22209e+08	2.50895e+08	8.41416e+08	8.56997e+08	8.69816e+08
P06732ups|KCRM	HUMAN	1	18.9947	67	1.25891e+06	1.2673e+07	3.49943e+06	2.29563e+07	5.77652e+06	2.83535e+06	3.6901e+07	3.11392e+07	1.73322e+07	1.24633e+08	9.74167e+07	1.33666e+08	5.5909e+08	4.75295e+08	4.1601e+08
P12081ups|SYHC	HUMAN	1	9.71333	67	1.76332e+06	2.36875e+07	2088314	301072	8.19917e+06	3.23209e+06	1.91108e+06	6.10614e+06	1.52074e+07	6.18864e+07	9.79516e+07	7.18382e+07	3.46593e+08	3.23224e+08	3.70469e+08
P10636-8ups|TAU	HUMAN	1	8.07665	63	7.58227e+06	1.8225e+06	5.89774e+06	1.84498e+07	1.28308e+07	1.23127e+07	4.98939e+07	6.8387e+07	8.02629e+07	2.47887e+08	2.73721e+08	3.00185e+08	9.60588e+08	8.02639e+08	1.16599e+09
P01008ups|ANT3	HUMAN	1	20.1807	46	6.83778e+06	77525.4	248595	2.20838e+07	1.34159e+06	4.15027e+06	8.07622e+06	6.78206e+06	6.3886e+06	3.62166e+07	2.28379e+07	3.55437e+07	4.91628e+07	1.20356e+08	1.38878e+08
P02788ups|TRFL	HUMAN	1	3.59199	44	3.88777e+06	1.70623e+07	2.28112e+07	2.64322e+06	1.50915e+07	2.36196e+07	3.95646e+06	3.49809e+07	6.69984e+06	20699237	1.50336e+07	1.72815e+07	6.50667e+07	5.92813e+07	8.23422e+07
P08758ups|ANXA5	HUMAN	1	10.6193	41	531038	0	735101	1.69903e+06	704347	799268	2.39715e+06	4.56586e+06	1.21618e+06	2.73504e+07	3.60961e+07	2.35929e+07	8.4869e+07	9.05378e+07	1.04942e+08
P08263ups|GSTA1	HUMAN	1	4.65759	37	2269733	2.59993e+06	149365	7.5528e+06	10330037	8.79092e+06	4.90477e+07	2.70692e+07	42953859	148484768	1.22811e+08	1.83939e+08	5.76021e+08	2.53701e+08	6.63553e+08
Q06830ups|PRDX1	HUMAN	1	3.92228	37	4.46768e+06	3548031	4685172	5.83212e+06	5.4707e+06	5.19531e+06	38657510	2.79913e+07	3.05359e+07	2.14574e+08	1.62554e+08	209037027	6.78146e+08	5.03686e+08	7.51047e+08
P06396ups|GELS	HUMAN	1	11.5788	35	2.67765e+06	351047	988873	1.45873e+06	7.787e+06	1.19579e+07	3.0508e+07	9.32368e+06	896276	3.96939e+07	5.95619e+06	1.14132e+07	1.00535e+08	2.82823e+07	8.21972e+07
P01127ups|PDGFB	HUMAN	1	3.94657	28	2.81911e+07	100525	333362	2.28478e+07	2.72257e+06	2.42271e+06	6.42625e+07	3.20263e+07	2.28014e+07	9.85248e+07	1.75472e+08	205372344	5.92565e+08	479418085	7.645e+08
P99999ups|CYC	HUMAN	1	3.49647	26	8682423	352447	1413470	1702943	2.14262e+06	3.9141e+06	3.45355e+07	9.69804e+06	8.82441e+06	6.22386e+07	28684397	3.88681e+07	1.98451e+08	1.12877e+08	1.61234e+08
P62937ups|PPIA	HUMAN	1	2.22677	19	296826	6557422	267850	1.17296e+06	2.34742e+06	1.55918e+06	1.92198e+07	7.82213e+06	1.26871e+07	6.79527e+07	4.16146e+07	5.11663e+07	2.66878e+08	3.09796e+08	2.72305e+08
P00915ups|CAH1	HUMAN	1	3.54277	12	0	1.76608e+06	1751264	0	0	2129056	7.13903e+06	1614193	2108090	2.39043e+07	2.30068e+07	2.21357e+07	7.37385e+07	59610804	8.03268e+07
P02753ups|RETBP	HUMAN	1	16.0628	12	1.15131e+06	632106	600439	4.18448e+06	1.63116e+06	6.05763e+06	5.41389e+06	1.67528e+07	2.23021e+07	3.74779e+07	6.68329e+07	7.3435e+07	1.8568e+08	2.15889e+08	2.51427e+08
P51965ups|UB2E1	HUMAN	1	6.28092	12	1.07131e+07	233891	321446	1.32598e+07	929797	1.34988e+06	8.45625e+06	4.81273e+06	5.53451e+06	2.04032e+07	2.93406e+07	3.71002e+07	129929722	7.12823e+07	154784338
P61769ups|B2MG	HUMAN	1	5.92179	12	1.99279e+06	0	810521	2139983	2.69428e+06	5.0661e+06	20580983	9126763	12025270	7.36369e+07	3.39755e+07	30444321	6.91784e+07	8.85572e+07	7.39572e+07
P63279ups|UBC9	HUMAN	1	3.56098	12	785830	774481	0	0	1415747	0	6.53653e+06	5019708	7.99098e+06	2.0909e+07	2.57701e+07	32635677	6.16888e+07	7.59384e+07	1.61171e+08
P02741ups|CRP	HUMAN	1	6.04777	10	1016238	622171	483657	488679	1.12109e+06	0	1193321	630219	501159	3.79511e+06	8.159e+06	1.49487e+07	4.56628e+07	26342756	35291252
P15559ups|NQO1	HUMAN	1	6.65283	10	2.54439e+06	11440071	3.45298e+07	4.27323e+06	2.48417e+06	33069591	4.16628e+06	7.17517e+06	541119	19410777	28042986	18798955	4.69615e+07	29559433	35403128
P69905ups|HBA	HUMAN	1	3.41764	10	0	0	0	0	26207.2	1.59891e+06	1.17708e+06	53967.9	0	3512965	661709	1.17331e+06	1.79545e+07	1.96845e+06	1.28709e+07
P62988ups|UBIQ	HUMAN	1	19.0881	3	0	0	0	1101475	0	0	277551	0	0	0	0	0	2.64424e+06	8587501	8.25255e+06
				Total intensity	9.10541e+07	1.21065e+08	1.28296e+08	1.45325e+08	1.21001e+08	1.45873e+08	4.62138e+08	3.72854e+08	3.41137e+08	1.58397e+09	1.51815e+09	1.76347e+09	5.95282e+09	4.99383e+09	6.65677e+09
						-0.11101	0.776712		0.198969	0.473519		0.770211	0.872005		0.927161	0.983789		0.958587	0.936404

## Sheet: PIA_6A013
Accession	Score	coverage	Peptide #	PSM #	Spectra #	Cluster	Description	DECOY	FDR q-value
[P16521]	286.362	[0.3227969348659004]	56	77	77	2322	[Elongation factor 3A OS=Saccharomyces cerevisiae (strain ATCC 204508 / S288c) OX=559292 GN=YEF3 PE=1 SV=4]	FALSE	0
[P07259]	242.548	[0.21183378500451672]	50	51	51	3285	[Protein URA2 OS=Saccharomyces cerevisiae (strain ATCC 204508 / S288c) OX=559292 GN=URA2 PE=1 SV=5]	FALSE	0
[P15108]	191.062	[0.44964539007092197]	41	46	45	2851	[ATP-dependent molecular chaperone HSC82 OS=Saccharomyces cerevisiae (strain ATCC 204508 / S288c) OX=559292 GN=HSC82 PE=1 SV=4]	FALSE	0
[P32324]	208.55	[0.3171021377672209]	41	51	51	23	[Elongation factor 2 OS=Saccharomyces cerevisiae (strain ATCC 204508 / S288c) OX=559292 GN=EFT1 PE=1 SV=1]	FALSE	0
[P00549]	191.128	[0.594]	40	49	49	4707	[Pyruvate kinase 1 OS=Saccharomyces cerevisiae (strain ATCC 204508 / S288c) OX=559292 GN=CDC19 PE=1 SV=2]	FALSE	0
[P19097]	199.478	[0.2066772655007949]	39	46	46	5689	[Fatty acid synthase subunit alpha OS=Saccharomyces cerevisiae (strain ATCC 204508 / S288c) OX=559292 GN=FAS2 PE=1 SV=2]	FALSE	0
[P00925]	205.364	[0.4988558352402746]	38	48	48	4031	[Enolase 2 OS=Saccharomyces cerevisiae (strain ATCC 204508 / S288c) OX=559292 GN=ENO2 PE=1 SV=2]	FALSE	0
[P02829]	177.756	[0.4217207334273625]	38	43	42	2851	[ATP-dependent molecular chaperone HSP82 OS=Saccharomyces cerevisiae (strain ATCC 204508 / S288c) OX=559292 GN=HSP82 PE=1 SV=1]	FALSE	0
[Q00955]	199.181	[0.16927899686520376]	38	42	42	3942	[Acetyl-CoA carboxylase OS=Saccharomyces cerevisiae (strain ATCC 204508 / S288c) OX=559292 GN=ACC1 PE=1 SV=2]	FALSE	0
[P02994]	144.348	[0.4781659388646288]	36	47	47	2824	[Elongation factor 1-alpha OS=Saccharomyces cerevisiae (strain ATCC 204508 / S288c) OX=559292 GN=TEF1 PE=1 SV=1]	FALSE	0
[P17255]	144.586	[0.2791783380018674]	33	35	35	3996	[V-type proton ATPase catalytic subunit A OS=Saccharomyces cerevisiae (strain ATCC 204508 / S288c) OX=559292 GN=VMA1 PE=1 SV=3]	FALSE	0
[P10591]	177.825	[0.4205607476635514]	31	38	38	2364	[Heat shock protein SSA1 OS=Saccharomyces cerevisiae (strain ATCC 204508 / S288c) OX=559292 GN=SSA1 PE=1 SV=4]	FALSE	0
[P00924]	140.052	[0.39816933638443935]	30	34	34	4031	[Enolase 1 OS=Saccharomyces cerevisiae (strain ATCC 204508 / S288c) OX=559292 GN=ENO1 PE=1 SV=3]	FALSE	0
[P07149]	141.977	[0.12823013164310093]	30	31	31	609	[Fatty acid synthase subunit beta OS=Saccharomyces cerevisiae (strain ATCC 204508 / S288c) OX=559292 GN=FAS1 PE=1 SV=2]	FALSE	0
[P10592]	165.166	[0.4131455399061033]	30	38	38	2364	[Heat shock protein SSA2 OS=Saccharomyces cerevisiae (strain ATCC 204508 / S288c) OX=559292 GN=SSA2 PE=1 SV=3]	FALSE	0
[P05030]	164.338	[0.2690631808278867]	29	34	34	3543	[Plasma membrane ATPase 1 OS=Saccharomyces cerevisiae (strain ATCC 204508 / S288c) OX=559292 GN=PMA1 PE=1 SV=2]	FALSE	0
[P32589]	142.177	[0.36507936507936506]	28	31	31	4123	[Heat shock protein homolog SSE1 OS=Saccharomyces cerevisiae (strain ATCC 204508 / S288c) OX=559292 GN=SSE1 PE=1 SV=4]	FALSE	0
[P00560]	162.003	[0.5336538461538461]	27	35	35	1377	[Phosphoglycerate kinase OS=Saccharomyces cerevisiae (strain ATCC 204508 / S288c) OX=559292 GN=PGK1 PE=1 SV=2]	FALSE	0
[P16862]	131.736	[0.26068821689259647]	27	28	28	1128	[ATP-dependent 6-phosphofructokinase subunit beta OS=Saccharomyces cerevisiae (strain ATCC 204508 / S288c) OX=559292 GN=PFK2 PE=1 SV=4]	FALSE	0
[P00359]	133.491	[0.5301204819277109]	26	36	36	5065	[Glyceraldehyde-3-phosphate dehydrogenase 3 OS=Saccharomyces cerevisiae (strain ATCC 204508 / S288c) OX=559292 GN=TDH3 PE=1 SV=3]	FALSE	0
[P06169]	132.992	[0.325044404973357]	26	34	34	1134	[Pyruvate decarboxylase isozyme 1 OS=Saccharomyces cerevisiae (strain ATCC 204508 / S288c) OX=559292 GN=PDC1 PE=1 SV=7]	FALSE	0
[P04801]	121.083	[0.29836512261580383]	24	26	26	2894	[Threonine--tRNA ligase, cytoplasmic OS=Saccharomyces cerevisiae (strain ATCC 204508 / S288c) OX=559292 GN=THS1 PE=1 SV=2]	FALSE	0
[P16861]	130.982	[0.2127659574468085]	24	26	26	3470	[ATP-dependent 6-phosphofructokinase subunit alpha OS=Saccharomyces cerevisiae (strain ATCC 204508 / S288c) OX=559292 GN=PFK1 PE=1 SV=1]	FALSE	0
[P40825]	123.582	[0.23397761953204477]	24	28	28	1762	[Alanine--tRNA ligase, mitochondrial OS=Saccharomyces cerevisiae (strain ATCC 204508 / S288c) OX=559292 GN=ALA1 PE=1 SV=3]	FALSE	0
[P0CS90]	113.931	[0.3103975535168196]	23	26	26	2851	[Heat shock protein SSC1, mitochondrial OS=Saccharomyces cerevisiae (strain ATCC 204508 / S288c) OX=559292 GN=SSC1 PE=1 SV=1]	FALSE	0
[P38088]	132.951	[0.3188405797101449]	23	25	25	4479	[Glycine--tRNA ligase 1, mitochondrial OS=Saccharomyces cerevisiae (strain ATCC 204508 / S288c) OX=559292 GN=GRS1 PE=1 SV=3]	FALSE	0
[P14126]	84.3835	[0.4444444444444444]	22	23	23	2167	[60S ribosomal protein L3 OS=Saccharomyces cerevisiae (strain ATCC 204508 / S288c) OX=559292 GN=RPL3 PE=1 SV=4]	FALSE	0
[P54115]	118.892	[0.344]	22	26	25	590	[Magnesium-activated aldehyde dehydrogenase, cytosolic OS=Saccharomyces cerevisiae (strain ATCC 204508 / S288c) OX=559292 GN=ALD6 PE=1 SV=4]	FALSE	0
[P15705]	113.529	[0.37181663837011886]	21	24	24	3506	[Heat shock protein STI1 OS=Saccharomyces cerevisiae (strain ATCC 204508 / S288c) OX=559292 GN=STI1 PE=1 SV=1]	FALSE	0
[P31539]	94.2517	[0.19273127753303965]	21	22	22	2915	[Heat shock protein 104 OS=Saccharomyces cerevisiae (strain ATCC 204508 / S288c) OX=559292 GN=HSP104 PE=1 SV=2]	FALSE	0
[P38720]	100.652	[0.3885480572597137]	21	25	25	5442	[6-phosphogluconate dehydrogenase, decarboxylating 1 OS=Saccharomyces cerevisiae (strain ATCC 204508 / S288c) OX=559292 GN=GND1 PE=1 SV=1]	FALSE	0
[P06105]	84.3568	[0.16530278232405893]	20	20	20	3053	[Protein SCP160 OS=Saccharomyces cerevisiae (strain ATCC 204508 / S288c) OX=559292 GN=SCP160 PE=1 SV=3]	FALSE	0
[P16140]	95.8874	[0.402321083172147]	20	23	23	4016	[V-type proton ATPase subunit B OS=Saccharomyces cerevisiae (strain ATCC 204508 / S288c) OX=559292 GN=VMA2 PE=1 SV=2]	FALSE	0
[P19882]	95.6753	[0.3723776223776224]	20	23	23	5850	[Heat shock protein 60, mitochondrial OS=Saccharomyces cerevisiae (strain ATCC 204508 / S288c) OX=559292 GN=HSP60 PE=1 SV=1]	FALSE	0
[P00950]	87.2713	[0.5303643724696356]	19	23	23	5668	[Phosphoglycerate mutase 1 OS=Saccharomyces cerevisiae (strain ATCC 204508 / S288c) OX=559292 GN=GPM1 PE=1 SV=3]	FALSE	0
[P46655]	90.6679	[0.1977401129943503]	19	20	20	2921	[Glutamate--tRNA ligase, cytoplasmic OS=Saccharomyces cerevisiae (strain ATCC 204508 / S288c) OX=559292 GN=GUS1 PE=1 SV=3]	FALSE	0
[P06634]	90.7395	[0.25662251655629137]	18	20	20	5742	[ATP-dependent RNA helicase DED1 OS=Saccharomyces cerevisiae (strain ATCC 204508 / S288c) OX=559292 GN=DED1 PE=1 SV=2]	FALSE	0
[P07806]	75.2677	[0.19021739130434784]	18	19	19	4824	[Valine--tRNA ligase, mitochondrial OS=Saccharomyces cerevisiae (strain ATCC 204508 / S288c) OX=559292 GN=VAS1 PE=1 SV=2]	FALSE	0
[P25694]	74.1265	[0.2]	18	19	19	4777	[Cell division control protein 48 OS=Saccharomyces cerevisiae (strain ATCC 204508 / S288c) OX=559292 GN=CDC48 PE=1 SV=3]	FALSE	0
[P29453]	89.4877	[0.46875]	18	24	24	4528	[60S ribosomal protein L8-B OS=Saccharomyces cerevisiae (strain ATCC 204508 / S288c) OX=559292 GN=RPL8B PE=1 SV=3]	FALSE	0
[P60010]	92.9452	[0.408]	18	22	22	101	[Actin OS=Saccharomyces cerevisiae (strain ATCC 204508 / S288c) OX=559292 GN=ACT1 PE=1 SV=1]	FALSE	0
[P00330]	89.0029	[0.3563218390804598]	17	21	21	4613	[Alcohol dehydrogenase 1 OS=Saccharomyces cerevisiae (strain ATCC 204508 / S288c) OX=559292 GN=ADH1 PE=1 SV=5]	FALSE	0
[P09436]	88.0629	[0.16324626865671643]	17	18	18	1201	[Isoleucine--tRNA ligase, cytoplasmic OS=Saccharomyces cerevisiae (strain ATCC 204508 / S288c) OX=559292 GN=ILS1 PE=1 SV=1]	FALSE	0
[P16474]	100.577	[0.2624633431085044]	17	20	20	2364	[Endoplasmic reticulum chaperone BiP OS=Saccharomyces cerevisiae (strain ATCC 204508 / S288c) OX=559292 GN=KAR2 PE=1 SV=1]	FALSE	0
[P38934]	67.4421	[0.3276595744680851]	17	17	17	5655	[Nuclear segregation protein BFR1 OS=Saccharomyces cerevisiae (strain ATCC 204508 / S288c) OX=559292 GN=BFR1 PE=1 SV=1]	FALSE	0
[P00817]	66.6013	[0.34843205574912894]	16	19	19	1778	[Inorganic pyrophosphatase OS=Saccharomyces cerevisiae (strain ATCC 204508 / S288c) OX=559292 GN=IPP1 PE=1 SV=4]	FALSE	0
[P07245]	75.4897	[0.19027484143763213]	16	20	20	5046	[C-1-tetrahydrofolate synthase, cytoplasmic OS=Saccharomyces cerevisiae (strain ATCC 204508 / S288c) OX=559292 GN=ADE3 PE=1 SV=1]	FALSE	0
[P15891]	62.5247	[0.32094594594594594]	16	19	19	4172	[Actin-binding protein OS=Saccharomyces cerevisiae (strain ATCC 204508 / S288c) OX=559292 GN=ABP1 PE=1 SV=4]	FALSE	0
[P38249]	67.8753	[0.17012448132780084]	16	17	17	4642	[Eukaryotic translation initiation factor 3 subunit A OS=Saccharomyces cerevisiae (strain ATCC 204508 / S288c) OX=559292 GN=RPG1 PE=1 SV=1]	FALSE	0
[P39730]	70.3756	[0.1626746506986028]	16	19	19	5685	[Eukaryotic translation initiation factor 5B OS=Saccharomyces cerevisiae (strain ATCC 204508 / S288c) OX=559292 GN=FUN12 PE=1 SV=2]	FALSE	0
[P40024]	73.8854	[0.2573770491803279]	16	16	16	4877	[ABC transporter ATP-binding protein ARB1 OS=Saccharomyces cerevisiae (strain ATCC 204508 / S288c) OX=559292 GN=ARB1 PE=1 SV=1]	FALSE	0
[P41805]	77.0994	[0.4660633484162896]	16	20	20	2429	[60S ribosomal protein L10 OS=Saccharomyces cerevisiae (strain ATCC 204508 / S288c) OX=559292 GN=RPL10 PE=1 SV=1]	FALSE	0
[P04802]	67.5278	[0.24775583482944344]	15	16	16	3395	[Aspartate--tRNA ligase, cytoplasmic OS=Saccharomyces cerevisiae (strain ATCC 204508 / S288c) OX=559292 GN=DPS1 PE=1 SV=3]	FALSE	0
[P07244]	77.6648	[0.23815461346633415]	15	18	18	1505	[Bifunctional purine biosynthetic protein ADE5,7 OS=Saccharomyces cerevisiae (strain ATCC 204508 / S288c) OX=559292 GN=ADE5,7 PE=1 SV=1]	FALSE	0
[P11154]	55.0235	[0.10865874363327674]	15	18	18	3942	[Pyruvate carboxylase 1 OS=Saccharomyces cerevisiae (strain ATCC 204508 / S288c) OX=559292 GN=PYC1 PE=1 SV=2]	FALSE	0
[P14540]	90.5056	[0.31197771587743733]	15	25	25	2837	[Fructose-bisphosphate aldolase OS=Saccharomyces cerevisiae (strain ATCC 204508 / S288c) OX=559292 GN=FBA1 PE=1 SV=3]	FALSE	0
[P15180]	58.6412	[0.21150592216582065]	15	15	15	3404	[Lysine--tRNA ligase, cytoplasmic OS=Saccharomyces cerevisiae (strain ATCC 204508 / S288c) OX=559292 GN=KRS1 PE=1 SV=2]	FALSE	0
[P15624]	58.1797	[0.17983193277310924]	15	16	16	4117	[Phenylalanine--tRNA ligase beta subunit OS=Saccharomyces cerevisiae (strain ATCC 204508 / S288c) OX=559292 GN=FRS1 PE=1 SV=3]	FALSE	0
[P17076]	65.2592	[0.42578125]	15	18	18	4528	[60S ribosomal protein L8-A OS=Saccharomyces cerevisiae (strain ATCC 204508 / S288c) OX=559292 GN=RPL8A PE=1 SV=4]	FALSE	0
[P32327]	56.7508	[0.1059322033898305]	15	18	18	3942	[Pyruvate carboxylase 2 OS=Saccharomyces cerevisiae (strain ATCC 204508 / S288c) OX=559292 GN=PYC2 PE=1 SV=2]	FALSE	0
[P38011]	68.193	[0.26332288401253917]	15	16	16	3676	[Guanine nucleotide-binding protein subunit beta-like protein OS=Saccharomyces cerevisiae (strain ATCC 204508 / S288c) OX=559292 GN=ASC1 PE=1 SV=4]	FALSE	0
[P38788]	67.6386	[0.23234200743494424]	15	15	15	5900	[Ribosome-associated complex subunit SSZ1 OS=Saccharomyces cerevisiae (strain ATCC 204508 / S288c) OX=559292 GN=SSZ1 PE=1 SV=2]	FALSE	0
[P00958]	66.4422	[0.1877496671105193]	14	14	14	907	[Methionine--tRNA ligase, cytoplasmic OS=Saccharomyces cerevisiae (strain ATCC 204508 / S288c) OX=559292 GN=MES1 PE=1 SV=4]	FALSE	0
[P04147]	80.0642	[0.29636048526863085]	14	15	15	588	[Polyadenylate-binding protein, cytoplasmic and nuclear OS=Saccharomyces cerevisiae (strain ATCC 204508 / S288c) OX=559292 GN=PAB1 PE=1 SV=4]	FALSE	0
[P05750]	63.4858	[0.3958333333333333]	14	16	16	2587	[40S ribosomal protein S3 OS=Saccharomyces cerevisiae (strain ATCC 204508 / S288c) OX=559292 GN=RPS3 PE=1 SV=5]	FALSE	0
[P06208]	52.2757	[0.17932148626817448]	14	15	15	4188	[2-isopropylmalate synthase OS=Saccharomyces cerevisiae (strain ATCC 204508 / S288c) OX=559292 GN=LEU4 PE=1 SV=1]	FALSE	0
[P07283]	58.3408	[0.4015748031496063]	14	15	15	238	[Phosphomannomutase OS=Saccharomyces cerevisiae (strain ATCC 204508 / S288c) OX=559292 GN=SEC53 PE=1 SV=1]	FALSE	0
[P26637]	61.286	[0.11834862385321102]	14	18	18	2460	[Leucine--tRNA ligase, cytoplasmic OS=Saccharomyces cerevisiae (strain ATCC 204508 / S288c) OX=559292 GN=CDC60 PE=1 SV=1]	FALSE	0
[P26783]	56.4595	[0.39555555555555555]	14	16	16	88	[40S ribosomal protein S5 OS=Saccharomyces cerevisiae (strain ATCC 204508 / S288c) OX=559292 GN=RPS5 PE=1 SV=3]	FALSE	0
[P26784]	76.2546	[0.46733668341708545]	14	19	19	33	[60S ribosomal protein L16-A OS=Saccharomyces cerevisiae (strain ATCC 204508 / S288c) OX=559292 GN=RPL16A PE=1 SV=3]	FALSE	0
[P38708]	60.4265	[0.2558139534883721]	14	15	15	3668	[Putative proline--tRNA ligase YHR020W OS=Saccharomyces cerevisiae (strain ATCC 204508 / S288c) OX=559292 GN=YHR020W PE=1 SV=1]	FALSE	0
[P41277]	61.6868	[0.476]	14	15	15	5444	[Glycerol-1-phosphate phosphohydrolase 1 OS=Saccharomyces cerevisiae (strain ATCC 204508 / S288c) OX=559292 GN=GPP1 PE=1 SV=3]	FALSE	0
[P00360]	58.0955	[0.3192771084337349]	13	20	20	5065	[Glyceraldehyde-3-phosphate dehydrogenase 1 OS=Saccharomyces cerevisiae (strain ATCC 204508 / S288c) OX=559292 GN=TDH1 PE=1 SV=3]	FALSE	0
[P05694]	73.3142	[0.13689700130378096]	13	16	16	1507	[5-methyltetrahydropteroyltriglutamate--homocysteine methyltransferase OS=Saccharomyces cerevisiae (strain ATCC 204508 / S288c) OX=559292 GN=MET6 PE=1 SV=4]	FALSE	0
[P07170]	64.913	[0.536036036036036]	13	14	14	5902	[Adenylate kinase OS=Saccharomyces cerevisiae (strain ATCC 204508 / S288c) OX=559292 GN=ADK1 PE=1 SV=2]	FALSE	0
[P10664]	79.8754	[0.39779005524861877]	13	19	19	2165	[60S ribosomal protein L4-A OS=Saccharomyces cerevisiae (strain ATCC 204508 / S288c) OX=559292 GN=RPL4A PE=1 SV=4]	FALSE	0
[P12709]	56.3635	[0.22743682310469315]	13	15	15	147	[Glucose-6-phosphate isomerase OS=Saccharomyces cerevisiae (strain ATCC 204508 / S288c) OX=559292 GN=PGI1 PE=1 SV=3]	FALSE	0
[P18239]	49.5322	[0.20125786163522014]	13	14	14	686	[ADP,ATP carrier protein 2 OS=Saccharomyces cerevisiae (strain ATCC 204508 / S288c) OX=559292 GN=PET9 PE=1 SV=2]	FALSE	0
[P32582]	67.3291	[0.2406311637080868]	13	16	16	1381	[Cystathionine beta-synthase OS=Saccharomyces cerevisiae (strain ATCC 204508 / S288c) OX=559292 GN=CYS4 PE=1 SV=1]	FALSE	0
[P33442]	54.54	[0.40784313725490196]	13	14	14	2327	[40S ribosomal protein S1-A OS=Saccharomyces cerevisiae (strain ATCC 204508 / S288c) OX=559292 GN=RPS1A PE=1 SV=2]	FALSE	0
[P34167]	61.4539	[0.41743119266055045]	13	14	14	4488	[Eukaryotic translation initiation factor 4B OS=Saccharomyces cerevisiae (strain ATCC 204508 / S288c) OX=559292 GN=TIF3 PE=1 SV=1]	FALSE	0
[P37291]	54.125	[0.23667377398720682]	13	14	14	2386	[Serine hydroxymethyltransferase, cytosolic OS=Saccharomyces cerevisiae (strain ATCC 204508 / S288c) OX=559292 GN=SHM2 PE=1 SV=2]	FALSE	0
[P38219]	64.5609	[0.3020304568527919]	13	14	14	4852	[Obg-like ATPase 1 OS=Saccharomyces cerevisiae (strain ATCC 204508 / S288c) OX=559292 GN=OLA1 PE=1 SV=1]	FALSE	0
[P38972]	57.0691	[0.11929307805596466]	13	13	13	3961	[Phosphoribosylformylglycinamidine synthase OS=Saccharomyces cerevisiae (strain ATCC 204508 / S288c) OX=559292 GN=ADE6 PE=1 SV=2]	FALSE	0
[P39015]	62.6905	[0.4249084249084249]	13	15	15	1553	[Suppressor protein STM1 OS=Saccharomyces cerevisiae (strain ATCC 204508 / S288c) OX=559292 GN=STM1 PE=1 SV=3]	FALSE	0
[P40991]	57.1901	[0.1650485436893204]	13	17	17	3463	[25S rRNA (cytosine(2870)-C(5))-methyltransferase OS=Saccharomyces cerevisiae (strain ATCC 204508 / S288c) OX=559292 GN=NOP2 PE=1 SV=1]	FALSE	0
[P46672]	65.4791	[0.26861702127659576]	13	13	13	5979	[tRNA-aminoacylation cofactor ARC1 OS=Saccharomyces cerevisiae (strain ATCC 204508 / S288c) OX=559292 GN=ARC1 PE=1 SV=2]	FALSE	0
[P49626]	73.3469	[0.39779005524861877]	13	18	18	2165	[60S ribosomal protein L4-B OS=Saccharomyces cerevisiae (strain ATCC 204508 / S288c) OX=559292 GN=RPL4B PE=1 SV=2]	FALSE	0
[Q03558]	73.5311	[0.42]	13	16	16	2369	[NADPH dehydrogenase 2 OS=Saccharomyces cerevisiae (strain ATCC 204508 / S288c) OX=559292 GN=OYE2 PE=1 SV=3]	FALSE	0
[Q05506]	47.2895	[0.21252059308072488]	13	15	15	1857	[Arginine--tRNA ligase, cytoplasmic OS=Saccharomyces cerevisiae (strain ATCC 204508 / S288c) OX=559292 GN=YDR341C PE=1 SV=1]	FALSE	0
[Q12672]	42.5292	[0.41875]	13	14	14	5892	[60S ribosomal protein L21-B OS=Saccharomyces cerevisiae (strain ATCC 204508 / S288c) OX=559292 GN=RPL21B PE=1 SV=1]	FALSE	0
[P10081]	59.4056	[0.369620253164557]	12	12	12	3088	[ATP-dependent RNA helicase eIF4A OS=Saccharomyces cerevisiae (strain ATCC 204508 / S288c) OX=559292 GN=TIF1 PE=1 SV=3]	FALSE	0
[P23254]	54.9135	[0.225]	12	14	14	2117	[Transketolase 1 OS=Saccharomyces cerevisiae (strain ATCC 204508 / S288c) OX=559292 GN=TKL1 PE=1 SV=4]	FALSE	0
[P24783]	72.0614	[0.17216117216117216]	12	12	12	5742	[ATP-dependent RNA helicase DBP2 OS=Saccharomyces cerevisiae (strain ATCC 204508 / S288c) OX=559292 GN=DBP2 PE=1 SV=1]	FALSE	0
[P29311]	44.9899	[0.3970037453183521]	12	16	16	2520	[Protein BMH1 OS=Saccharomyces cerevisiae (strain ATCC 204508 / S288c) OX=559292 GN=BMH1 PE=1 SV=4]	FALSE	0
[P32481]	64.9401	[0.2428842504743833]	12	14	14	1781	[Eukaryotic translation initiation factor 2 subunit gamma OS=Saccharomyces cerevisiae (strain ATCC 204508 / S288c) OX=559292 GN=GCD11 PE=1 SV=1]	FALSE	0
[P38061]	50.9974	[0.5153846153846153]	12	15	15	290	[60S ribosomal protein L32 OS=Saccharomyces cerevisiae (strain ATCC 204508 / S288c) OX=559292 GN=RPL32 PE=1 SV=1]	FALSE	0
[P38625]	48.0016	[0.16952380952380952]	12	14	14	5446	[GMP synthase [glutamine-hydrolyzing] OS=Saccharomyces cerevisiae (strain ATCC 204508 / S288c) OX=559292 GN=GUA1 PE=1 SV=4]	FALSE	0
[P48164]	46.5247	[0.5105263157894737]	12	12	12	603	[40S ribosomal protein S7-B OS=Saccharomyces cerevisiae (strain ATCC 204508 / S288c) OX=559292 GN=RPS7B PE=1 SV=1]	FALSE	0
[Q08972]	62.1849	[0.13294314381270902]	12	12	12	3308	[[NU+] prion formation protein 1 OS=Saccharomyces cerevisiae (strain ATCC 204508 / S288c) OX=559292 GN=NEW1 PE=1 SV=1]	FALSE	0
[P00815]	52.7736	[0.18397997496871088]	11	11	11	5833	[Histidine biosynthesis trifunctional protein OS=Saccharomyces cerevisiae (strain ATCC 204508 / S288c) OX=559292 GN=HIS4 PE=1 SV=3]	FALSE	0
[P04807]	48.6761	[0.23251028806584362]	11	12	12	5725	[Hexokinase-2 OS=Saccharomyces cerevisiae (strain ATCC 204508 / S288c) OX=559292 GN=HXK2 PE=1 SV=4]	FALSE	0
[P05453]	43.6941	[0.22773722627737225]	11	12	12	4831	[Eukaryotic peptide chain release factor GTP-binding subunit OS=Saccharomyces cerevisiae (strain ATCC 204508 / S288c) OX=559292 GN=SUP35 PE=1 SV=1]	FALSE	0
[P05759]	46.5795	[0.4276315789473684]	11	17	17	619	[Ubiquitin-40S ribosomal protein S31 OS=Saccharomyces cerevisiae (strain ATCC 204508 / S288c) OX=559292 GN=RPS31 PE=1 SV=3]	FALSE	0
[P07262]	67.0207	[0.2621145374449339]	11	13	13	325	[NADP-specific glutamate dehydrogenase 1 OS=Saccharomyces cerevisiae (strain ATCC 204508 / S288c) OX=559292 GN=GDH1 PE=1 SV=2]	FALSE	0
[P10964]	45.7063	[0.0859375]	11	11	11	3100	[DNA-directed RNA polymerase I subunit RPA190 OS=Saccharomyces cerevisiae (strain ATCC 204508 / S288c) OX=559292 GN=RPA190 PE=1 SV=2]	FALSE	0
[P14832]	41.7428	[0.4444444444444444]	11	12	12	2430	[Peptidyl-prolyl cis-trans isomerase OS=Saccharomyces cerevisiae (strain ATCC 204508 / S288c) OX=559292 GN=CPR1 PE=1 SV=3]	FALSE	0
[P21524]	37.5318	[0.11036036036036036]	11	11	11	5048	[Ribonucleoside-diphosphate reductase large chain 1 OS=Saccharomyces cerevisiae (strain ATCC 204508 / S288c) OX=559292 GN=RNR1 PE=1 SV=2]	FALSE	0
[P22515]	43.709	[0.095703125]	11	12	12	5189	[Ubiquitin-activating enzyme E1 1 OS=Saccharomyces cerevisiae (strain ATCC 204508 / S288c) OX=559292 GN=UBA1 PE=1 SV=2]	FALSE	0
[P23248]	38.5491	[0.33725490196078434]	11	13	13	2327	[40S ribosomal protein S1-B OS=Saccharomyces cerevisiae (strain ATCC 204508 / S288c) OX=559292 GN=RPS1B PE=1 SV=3]	FALSE	0
[P23542]	60.0005	[0.3157894736842105]	11	11	11	894	[Aspartate aminotransferase, cytoplasmic OS=Saccharomyces cerevisiae (strain ATCC 204508 / S288c) OX=559292 GN=AAT2 PE=1 SV=3]	FALSE	0
[P28777]	61.7885	[0.27925531914893614]	11	11	11	4155	[Chorismate synthase OS=Saccharomyces cerevisiae (strain ATCC 204508 / S288c) OX=559292 GN=ARO2 PE=1 SV=1]	FALSE	0
[P32590]	50.6824	[0.09523809523809523]	11	12	12	4123	[Heat shock protein homolog SSE2 OS=Saccharomyces cerevisiae (strain ATCC 204508 / S288c) OX=559292 GN=SSE2 PE=1 SV=3]	FALSE	0
[P32835]	49.2874	[0.3150684931506849]	11	13	13	1990	[GTP-binding nuclear protein GSP1/CNR1 OS=Saccharomyces cerevisiae (strain ATCC 204508 / S288c) OX=559292 GN=GSP1 PE=1 SV=1]	FALSE	0
[P32861]	56.4246	[0.1903807615230461]	11	11	11	312	[UTP--glucose-1-phosphate uridylyltransferase OS=Saccharomyces cerevisiae (strain ATCC 204508 / S288c) OX=559292 GN=UGP1 PE=1 SV=1]	FALSE	0
[P33302]	49.3092	[0.06684315023163467]	11	11	11	3278	[Pleiotropic ABC efflux transporter of multiple drugs OS=Saccharomyces cerevisiae (strain ATCC 204508 / S288c) OX=559292 GN=PDR5 PE=1 SV=1]	FALSE	0
[P36008]	54.0558	[0.18446601941747573]	11	13	13	207	[Elongation factor 1-gamma 2 OS=Saccharomyces cerevisiae (strain ATCC 204508 / S288c) OX=559292 GN=TEF4 PE=1 SV=1]	FALSE	0
[P39522]	46.5571	[0.20170940170940171]	11	11	11	4776	[Dihydroxy-acid dehydratase, mitochondrial OS=Saccharomyces cerevisiae (strain ATCC 204508 / S288c) OX=559292 GN=ILV3 PE=1 SV=2]	FALSE	0
[P39935]	49.2536	[0.13550420168067226]	11	11	11	4451	[Eukaryotic initiation factor 4F subunit p150 OS=Saccharomyces cerevisiae (strain ATCC 204508 / S288c) OX=559292 GN=TIF4631 PE=1 SV=2]	FALSE	0
[P39954]	53.7941	[0.22717149220489977]	11	14	14	5778	[Adenosylhomocysteinase OS=Saccharomyces cerevisiae (strain ATCC 204508 / S288c) OX=559292 GN=SAH1 PE=1 SV=1]	FALSE	0
[P40069]	61.8529	[0.12398921832884097]	11	14	14	6079	[Importin subunit beta-4 OS=Saccharomyces cerevisiae (strain ATCC 204508 / S288c) OX=559292 GN=KAP123 PE=1 SV=1]	FALSE	0
[P47079]	63.0343	[0.20246478873239437]	11	11	11	4715	[T-complex protein 1 subunit theta OS=Saccharomyces cerevisiae (strain ATCC 204508 / S288c) OX=559292 GN=CCT8 PE=1 SV=1]	FALSE	0
[P49723]	54.0601	[0.22608695652173913]	11	11	11	5880	[Ribonucleoside-diphosphate reductase small chain 2 OS=Saccharomyces cerevisiae (strain ATCC 204508 / S288c) OX=559292 GN=RNR4 PE=1 SV=1]	FALSE	0
[Q03690]	44.5058	[0.0971025841816758]	11	12	12	3611	[Clustered mitochondria protein 1 OS=Saccharomyces cerevisiae (strain ATCC 204508 / S288c) OX=559292 GN=CLU1 PE=1 SV=1]	FALSE	0
[Q07478]	52.6349	[0.2623318385650224]	11	13	13	4901	[ATP-dependent RNA helicase SUB2 OS=Saccharomyces cerevisiae (strain ATCC 204508 / S288c) OX=559292 GN=SUB2 PE=1 SV=1]	FALSE	0
[O14455]	40.49	[0.45]	10	10	10	5114	[60S ribosomal protein L36-B OS=Saccharomyces cerevisiae (strain ATCC 204508 / S288c) OX=559292 GN=RPL36B PE=1 SV=3]	FALSE	0
[P00931]	58.7471	[0.13861386138613863]	10	11	11	1103	[Tryptophan synthase OS=Saccharomyces cerevisiae (strain ATCC 204508 / S288c) OX=559292 GN=TRP5 PE=1 SV=1]	FALSE	0
[P04840]	44.9082	[0.3321554770318021]	10	10	10	3063	[Mitochondrial outer membrane protein porin 1 OS=Saccharomyces cerevisiae (strain ATCC 204508 / S288c) OX=559292 GN=POR1 PE=1 SV=4]	FALSE	0
[P05317]	40.6405	[0.2692307692307692]	10	12	12	3044	[60S acidic ribosomal protein P0 OS=Saccharomyces cerevisiae (strain ATCC 204508 / S288c) OX=559292 GN=RPP0 PE=1 SV=2]	FALSE	0
[P05738]	42.8424	[0.3089005235602094]	10	14	14	4882	[60S ribosomal protein L9-A OS=Saccharomyces cerevisiae (strain ATCC 204508 / S288c) OX=559292 GN=RPL9A PE=1 SV=2]	FALSE	0
[P07251]	39.878	[0.1651376146788991]	10	11	11	667	[ATP synthase subunit alpha, mitochondrial OS=Saccharomyces cerevisiae (strain ATCC 204508 / S288c) OX=559292 GN=ATP1 PE=1 SV=5]	FALSE	0
[P13188]	48.8513	[0.13597033374536466]	10	12	12	4811	[Glutamine--tRNA ligase OS=Saccharomyces cerevisiae (strain ATCC 204508 / S288c) OX=559292 GN=GLN4 PE=1 SV=2]	FALSE	0
[P15646]	45.0074	[0.3363914373088685]	10	11	11	5420	[rRNA 2'-O-methyltransferase fibrillarin OS=Saccharomyces cerevisiae (strain ATCC 204508 / S288c) OX=559292 GN=NOP1 PE=1 SV=1]	FALSE	0
[P20449]	43.6718	[0.24066390041493776]	10	11	11	2034	[ATP-dependent RNA helicase DBP5 OS=Saccharomyces cerevisiae (strain ATCC 204508 / S288c) OX=559292 GN=DBP5 PE=1 SV=2]	FALSE	0
[P22137]	39.174	[0.05384150030248034]	10	11	11	5145	[Clathrin heavy chain OS=Saccharomyces cerevisiae (strain ATCC 204508 / S288c) OX=559292 GN=CHC1 PE=1 SV=1]	FALSE	0
[P24280]	48.8787	[0.2565789473684211]	10	10	10	4555	[SEC14 cytosolic factor OS=Saccharomyces cerevisiae (strain ATCC 204508 / S288c) OX=559292 GN=SEC14 PE=1 SV=3]	FALSE	0
[P26785]	32.0719	[0.3181818181818182]	10	11	11	33	[60S ribosomal protein L16-B OS=Saccharomyces cerevisiae (strain ATCC 204508 / S288c) OX=559292 GN=RPL16B PE=1 SV=3]	FALSE	0
[P26786]	38.8979	[0.4105263157894737]	10	10	10	603	[40S ribosomal protein S7-A OS=Saccharomyces cerevisiae (strain ATCC 204508 / S288c) OX=559292 GN=RPS7A PE=1 SV=4]	FALSE	0
[P27476]	60.4152	[0.2536231884057971]	10	14	14	3351	[Nuclear localization sequence-binding protein OS=Saccharomyces cerevisiae (strain ATCC 204508 / S288c) OX=559292 GN=NSR1 PE=1 SV=1]	FALSE	0
[P31116]	42.1142	[0.3064066852367688]	10	13	13	5849	[Homoserine dehydrogenase OS=Saccharomyces cerevisiae (strain ATCC 204508 / S288c) OX=559292 GN=HOM6 PE=1 SV=1]	FALSE	0
[P32074]	49.1424	[0.1358288770053476]	10	14	14	4779	[Coatomer subunit gamma OS=Saccharomyces cerevisiae (strain ATCC 204508 / S288c) OX=559292 GN=SEC21 PE=1 SV=2]	FALSE	0
[P32288]	37.2951	[0.1972972972972973]	10	10	10	1154	[Glutamine synthetase OS=Saccharomyces cerevisiae (strain ATCC 204508 / S288c) OX=559292 GN=GLN1 PE=1 SV=4]	FALSE	0
[P32454]	37.6374	[0.11239495798319328]	10	10	10	357	[Aminopeptidase 2, mitochondrial OS=Saccharomyces cerevisiae (strain ATCC 204508 / S288c) OX=559292 GN=APE2 PE=1 SV=4]	FALSE	0
[P32497]	51.7331	[0.14039408866995073]	10	10	10	1950	[Eukaryotic translation initiation factor 3 subunit C OS=Saccharomyces cerevisiae (strain ATCC 204508 / S288c) OX=559292 GN=NIP1 PE=1 SV=2]	FALSE	0
[P32527]	54.4963	[0.21709006928406466]	10	12	12	2361	[Zuotin OS=Saccharomyces cerevisiae (strain ATCC 204508 / S288c) OX=559292 GN=ZUO1 PE=1 SV=1]	FALSE	0
[P33892]	48.3172	[0.04565868263473054]	10	10	10	5728	[eIF-2-alpha kinase activator GCN1 OS=Saccharomyces cerevisiae (strain ATCC 204508 / S288c) OX=559292 GN=GCN1 PE=1 SV=1]	FALSE	0
[P34730]	35.2203	[0.3772893772893773]	10	14	14	2520	[Protein BMH2 OS=Saccharomyces cerevisiae (strain ATCC 204508 / S288c) OX=559292 GN=BMH2 PE=1 SV=3]	FALSE	0
[P34760]	38.9475	[0.45408163265306123]	10	14	14	371	[Peroxiredoxin TSA1 OS=Saccharomyces cerevisiae (strain ATCC 204508 / S288c) OX=559292 GN=TSA1 PE=1 SV=3]	FALSE	0
[P37292]	36.8205	[0.21836734693877552]	10	10	10	2386	[Serine hydroxymethyltransferase, mitochondrial OS=Saccharomyces cerevisiae (strain ATCC 204508 / S288c) OX=559292 GN=SHM1 PE=1 SV=2]	FALSE	0
[P37303]	43.6177	[0.24031007751937986]	10	10	10	4697	[Low specificity L-threonine aldolase OS=Saccharomyces cerevisiae (strain ATCC 204508 / S288c) OX=559292 GN=GLY1 PE=1 SV=2]	FALSE	0
[P40217]	39.5759	[0.21613832853025935]	10	10	10	4517	[Eukaryotic translation initiation factor 3 subunit I OS=Saccharomyces cerevisiae (strain ATCC 204508 / S288c) OX=559292 GN=TIF34 PE=1 SV=1]	FALSE	0
[P49089]	54.3586	[0.13111888111888112]	10	10	10	4872	[Asparagine synthetase [glutamine-hydrolyzing] 1 OS=Saccharomyces cerevisiae (strain ATCC 204508 / S288c) OX=559292 GN=ASN1 PE=1 SV=2]	FALSE	0
[P54885]	52.479	[0.21710526315789475]	10	10	10	659	[Gamma-glutamyl phosphate reductase OS=Saccharomyces cerevisiae (strain ATCC 204508 / S288c) OX=559292 GN=PRO2 PE=1 SV=1]	FALSE	0
[P04449]	35.1704	[0.3096774193548387]	9	10	10	1855	[60S ribosomal protein L24-A OS=Saccharomyces cerevisiae (strain ATCC 204508 / S288c) OX=559292 GN=RPL24A PE=1 SV=1]	FALSE	0
[P07284]	41.4152	[0.18181818181818182]	9	9	9	327	[Serine--tRNA ligase, cytoplasmic OS=Saccharomyces cerevisiae (strain ATCC 204508 / S288c) OX=559292 GN=SES1 PE=1 SV=2]	FALSE	0
[P07342]	53.6821	[0.14410480349344978]	9	9	9	5251	[Acetolactate synthase catalytic subunit, mitochondrial OS=Saccharomyces cerevisiae (strain ATCC 204508 / S288c) OX=559292 GN=ILV2 PE=1 SV=1]	FALSE	0
[P09938]	45.7636	[0.21553884711779447]	9	9	9	4892	[Ribonucleoside-diphosphate reductase small chain 1 OS=Saccharomyces cerevisiae (strain ATCC 204508 / S288c) OX=559292 GN=RNR2 PE=1 SV=2]	FALSE	0
[P15303]	38.8889	[0.1640625]	9	9	9	4879	[Protein transport protein SEC23 OS=Saccharomyces cerevisiae (strain ATCC 204508 / S288c) OX=559292 GN=SEC23 PE=1 SV=1]	FALSE	0
[P17536]	55.0869	[0.4221105527638191]	9	12	12	637	[Tropomyosin-1 OS=Saccharomyces cerevisiae (strain ATCC 204508 / S288c) OX=559292 GN=TPM1 PE=1 SV=1]	FALSE	0
[P19414]	35.0586	[0.12210796915167095]	9	9	9	4876	[Aconitate hydratase, mitochondrial OS=Saccharomyces cerevisiae (strain ATCC 204508 / S288c) OX=559292 GN=ACO1 PE=1 SV=2]	FALSE	0
[P22147]	35.9906	[0.05693717277486911]	9	9	9	1937	[5'-3' exoribonuclease 1 OS=Saccharomyces cerevisiae (strain ATCC 204508 / S288c) OX=559292 GN=XRN1 PE=1 SV=1]	FALSE	0
[P24000]	32.1599	[0.3096774193548387]	9	10	10	1855	[60S ribosomal protein L24-B OS=Saccharomyces cerevisiae (strain ATCC 204508 / S288c) OX=559292 GN=RPL24B PE=1 SV=1]	FALSE	0
[P25491]	36.106	[0.22493887530562348]	9	10	10	5175	[Mitochondrial protein import protein MAS5 OS=Saccharomyces cerevisiae (strain ATCC 204508 / S288c) OX=559292 GN=YDJ1 PE=1 SV=1]	FALSE	0
[P29547]	38.0501	[0.18072289156626506]	9	10	10	207	[Elongation factor 1-gamma 1 OS=Saccharomyces cerevisiae (strain ATCC 204508 / S288c) OX=559292 GN=CAM1 PE=1 SV=2]	FALSE	0
[P31373]	39.5517	[0.17766497461928935]	9	10	10	6062	[Cystathionine gamma-lyase OS=Saccharomyces cerevisiae (strain ATCC 204508 / S288c) OX=559292 GN=CYS3 PE=1 SV=2]	FALSE	0
[P32599]	47.2731	[0.17133956386292834]	9	10	10	3056	[Fimbrin OS=Saccharomyces cerevisiae (strain ATCC 204508 / S288c) OX=559292 GN=SAC6 PE=1 SV=1]	FALSE	0
[P33322]	49.3521	[0.19668737060041408]	9	9	9	1825	[H/ACA ribonucleoprotein complex subunit CBF5 OS=Saccharomyces cerevisiae (strain ATCC 204508 / S288c) OX=559292 GN=CBF5 PE=1 SV=1]	FALSE	0
[P36421]	37.8363	[0.20558375634517767]	9	13	13	1502	[Tyrosine--tRNA ligase, cytoplasmic OS=Saccharomyces cerevisiae (strain ATCC 204508 / S288c) OX=559292 GN=TYS1 PE=1 SV=3]	FALSE	0
[P38009]	34.1989	[0.15033783783783783]	9	9	9	5354	[Bifunctional purine biosynthesis protein ADE17 OS=Saccharomyces cerevisiae (strain ATCC 204508 / S288c) OX=559292 GN=ADE17 PE=1 SV=2]	FALSE	0
[P38707]	47.065	[0.17148014440433212]	9	11	11	384	[Asparagine--tRNA ligase, cytoplasmic OS=Saccharomyces cerevisiae (strain ATCC 204508 / S288c) OX=559292 GN=DED81 PE=1 SV=1]	FALSE	0
[P39077]	35.5755	[0.1254681647940075]	9	9	9	6082	[T-complex protein 1 subunit gamma OS=Saccharomyces cerevisiae (strain ATCC 204508 / S288c) OX=559292 GN=CCT3 PE=1 SV=2]	FALSE	0
[P39986]	42.3455	[0.06995884773662552]	9	9	9	5422	[Manganese-transporting ATPase 1 OS=Saccharomyces cerevisiae (strain ATCC 204508 / S288c) OX=559292 GN=SPF1 PE=1 SV=1]	FALSE	0
[P48570]	41.7299	[0.2266355140186916]	9	9	9	2977	[Homocitrate synthase, cytosolic isozyme OS=Saccharomyces cerevisiae (strain ATCC 204508 / S288c) OX=559292 GN=LYS20 PE=1 SV=1]	FALSE	0
[P49166]	38.1046	[0.5113636363636364]	9	11	11	5706	[60S ribosomal protein L37-A OS=Saccharomyces cerevisiae (strain ATCC 204508 / S288c) OX=559292 GN=RPL37A PE=1 SV=2]	FALSE	0
[P50095]	47.9375	[0.1988527724665392]	9	11	11	5835	[Inosine-5'-monophosphate dehydrogenase 3 OS=Saccharomyces cerevisiae (strain ATCC 204508 / S288c) OX=559292 GN=IMD3 PE=1 SV=1]	FALSE	0
[Q03195]	42.5246	[0.16447368421052633]	9	9	9	4525	[Translation initiation factor RLI1 OS=Saccharomyces cerevisiae (strain ATCC 204508 / S288c) OX=559292 GN=RLI1 PE=1 SV=1]	FALSE	0
[Q05016]	41.1659	[0.4157303370786517]	9	9	9	355	[NADP-dependent 3-hydroxy acid dehydrogenase OS=Saccharomyces cerevisiae (strain ATCC 204508 / S288c) OX=559292 GN=YMR226C PE=1 SV=1]	FALSE	0
[Q12460]	40.0852	[0.1488095238095238]	9	9	9	3686	[Nucleolar protein 56 OS=Saccharomyces cerevisiae (strain ATCC 204508 / S288c) OX=559292 GN=NOP56 PE=1 SV=1]	FALSE	0
[Q12499]	43.4303	[0.16634050880626222]	9	9	9	3468	[Nucleolar protein 58 OS=Saccharomyces cerevisiae (strain ATCC 204508 / S288c) OX=559292 GN=NOP58 PE=1 SV=1]	FALSE	0
[P00830]	47.046	[0.2191780821917808]	8	8	8	1423	[ATP synthase subunit beta, mitochondrial OS=Saccharomyces cerevisiae (strain ATCC 204508 / S288c) OX=559292 GN=ATP2 PE=1 SV=2]	FALSE	0
[P00942]	42.2729	[0.36693548387096775]	8	10	10	2586	[Triosephosphate isomerase OS=Saccharomyces cerevisiae (strain ATCC 204508 / S288c) OX=559292 GN=TPI1 PE=1 SV=2]	FALSE	0
[P03965]	34.3005	[0.08407871198568873]	8	8	8	3285	[Carbamoyl-phosphate synthase arginine-specific large chain OS=Saccharomyces cerevisiae (strain ATCC 204508 / S288c) OX=559292 GN=CPA2 PE=1 SV=1]	FALSE	0
[P04456]	30.3812	[0.3873239436619718]	8	9	9	3071	[60S ribosomal protein L25 OS=Saccharomyces cerevisiae (strain ATCC 204508 / S288c) OX=559292 GN=RPL25 PE=1 SV=4]	FALSE	0
[P09064]	33.4567	[0.23508771929824562]	8	8	8	1742	[Eukaryotic translation initiation factor 2 subunit beta OS=Saccharomyces cerevisiae (strain ATCC 204508 / S288c) OX=559292 GN=SUI3 PE=1 SV=2]	FALSE	0
[P09624]	35.136	[0.1342685370741483]	8	8	8	4922	[Dihydrolipoyl dehydrogenase, mitochondrial OS=Saccharomyces cerevisiae (strain ATCC 204508 / S288c) OX=559292 GN=LPD1 PE=1 SV=1]	FALSE	0
[P10659]	31.0622	[0.21727748691099477]	8	8	8	4071	[S-adenosylmethionine synthase 1 OS=Saccharomyces cerevisiae (strain ATCC 204508 / S288c) OX=559292 GN=SAM1 PE=1 SV=2]	FALSE	0
[P13663]	29.6484	[0.2]	8	8	8	3555	[Aspartate-semialdehyde dehydrogenase OS=Saccharomyces cerevisiae (strain ATCC 204508 / S288c) OX=559292 GN=HOM2 PE=1 SV=1]	FALSE	0
[P16120]	37.5158	[0.13229571984435798]	8	9	9	2409	[Threonine synthase OS=Saccharomyces cerevisiae (strain ATCC 204508 / S288c) OX=559292 GN=THR4 PE=1 SV=1]	FALSE	0
[P21954]	44.3869	[0.14953271028037382]	8	8	7	1132	[Isocitrate dehydrogenase [NADP], mitochondrial OS=Saccharomyces cerevisiae (strain ATCC 204508 / S288c) OX=559292 GN=IDP1 PE=1 SV=1]	FALSE	0
[P22146]	43.1247	[0.09481216457960644]	8	9	9	3586	[1,3-beta-glucanosyltransferase GAS1 OS=Saccharomyces cerevisiae (strain ATCC 204508 / S288c) OX=559292 GN=GAS1 PE=1 SV=2]	FALSE	0
[P25087]	36.0465	[0.18276762402088773]	8	10	10	917	[Sterol 24-C-methyltransferase OS=Saccharomyces cerevisiae (strain ATCC 204508 / S288c) OX=559292 GN=ERG6 PE=1 SV=4]	FALSE	0
[P25294]	29.3051	[0.2471590909090909]	8	8	8	3556	[Protein SIS1 OS=Saccharomyces cerevisiae (strain ATCC 204508 / S288c) OX=559292 GN=SIS1 PE=1 SV=1]	FALSE	0
[P25443]	39.6144	[0.25984251968503935]	8	9	9	5704	[40S ribosomal protein S2 OS=Saccharomyces cerevisiae (strain ATCC 204508 / S288c) OX=559292 GN=RPS2 PE=1 SV=3]	FALSE	0
[P25719]	36.3805	[0.2967032967032967]	8	9	9	2430	[Peptidyl-prolyl cis-trans isomerase C, mitochondrial OS=Saccharomyces cerevisiae (strain ATCC 204508 / S288c) OX=559292 GN=CPR3 PE=1 SV=1]	FALSE	0
[P28274]	34.2427	[0.16062176165803108]	8	10	10	332	[CTP synthase 1 OS=Saccharomyces cerevisiae (strain ATCC 204508 / S288c) OX=559292 GN=URA7 PE=1 SV=2]	FALSE	0
[P29509]	52.8682	[0.2507836990595611]	8	8	8	5445	[Thioredoxin reductase 1 OS=Saccharomyces cerevisiae (strain ATCC 204508 / S288c) OX=559292 GN=TRR1 PE=1 SV=3]	FALSE	0
[P32621]	32.4186	[0.14092664092664092]	8	8	8	1943	[Guanosine-diphosphatase OS=Saccharomyces cerevisiae (strain ATCC 204508 / S288c) OX=559292 GN=GDA1 PE=1 SV=1]	FALSE	0
[P38205]	30.4319	[0.1564327485380117]	8	8	8	4557	[Multisite-specific tRNA:(cytosine-C(5))-methyltransferase OS=Saccharomyces cerevisiae (strain ATCC 204508 / S288c) OX=559292 GN=NCL1 PE=1 SV=1]	FALSE	0
[P38264]	56.6406	[0.3776595744680851]	8	9	9	4784	[SRP-independent targeting protein 3 OS=Saccharomyces cerevisiae (strain ATCC 204508 / S288c) OX=559292 GN=PHO88 PE=1 SV=1]	FALSE	0
[P38701]	39.4421	[0.45454545454545453]	8	9	9	5236	[40S ribosomal protein S20 OS=Saccharomyces cerevisiae (strain ATCC 204508 / S288c) OX=559292 GN=RPS20 PE=1 SV=3]	FALSE	0
[P38879]	43.3066	[0.5172413793103449]	8	10	10	3487	[Nascent polypeptide-associated complex subunit alpha OS=Saccharomyces cerevisiae (strain ATCC 204508 / S288c) OX=559292 GN=EGD2 PE=1 SV=3]	FALSE	0
[P40413]	29.6507	[0.14056939501779359]	8	9	9	5128	[T-complex protein 1 subunit epsilon OS=Saccharomyces cerevisiae (strain ATCC 204508 / S288c) OX=559292 GN=CCT5 PE=1 SV=3]	FALSE	0
[P40531]	42.9656	[0.24233128834355827]	8	9	9	4848	[Protein GVP36 OS=Saccharomyces cerevisiae (strain ATCC 204508 / S288c) OX=559292 GN=GVP36 PE=1 SV=1]	FALSE	0
[P41338]	39.5439	[0.21105527638190955]	8	8	8	5876	[Acetyl-CoA acetyltransferase OS=Saccharomyces cerevisiae (strain ATCC 204508 / S288c) OX=559292 GN=ERG10 PE=1 SV=3]	FALSE	0
[P41810]	37.5586	[0.09146968139773895]	8	9	9	895	[Coatomer subunit beta OS=Saccharomyces cerevisiae (strain ATCC 204508 / S288c) OX=559292 GN=SEC26 PE=1 SV=2]	FALSE	0
[P49090]	35.1211	[0.12412587412587413]	8	8	8	4872	[Asparagine synthetase [glutamine-hydrolyzing] 2 OS=Saccharomyces cerevisiae (strain ATCC 204508 / S288c) OX=559292 GN=ASN2 PE=1 SV=2]	FALSE	0
[P50094]	41.2687	[0.17557251908396945]	8	9	9	5835	[Inosine-5'-monophosphate dehydrogenase 4 OS=Saccharomyces cerevisiae (strain ATCC 204508 / S288c) OX=559292 GN=IMD4 PE=1 SV=1]	FALSE	0
[Q01560]	35.2793	[0.178743961352657]	8	8	8	6072	[Nucleolar protein 3 OS=Saccharomyces cerevisiae (strain ATCC 204508 / S288c) OX=559292 GN=NPL3 PE=1 SV=1]	FALSE	0
[Q03161]	39.5844	[0.31313131313131315]	8	9	9	788	[Glucose-6-phosphate 1-epimerase OS=Saccharomyces cerevisiae (strain ATCC 204508 / S288c) OX=559292 GN=YMR099C PE=1 SV=1]	FALSE	0
[Q05022]	37.3341	[0.05089647194910353]	8	8	8	6	[rRNA biogenesis protein RRP5 OS=Saccharomyces cerevisiae (strain ATCC 204508 / S288c) OX=559292 GN=RRP5 PE=1 SV=1]	FALSE	0
[Q05911]	38.1193	[0.17012448132780084]	8	9	9	133	[Adenylosuccinate lyase OS=Saccharomyces cerevisiae (strain ATCC 204508 / S288c) OX=559292 GN=ADE13 PE=1 SV=1]	FALSE	0
[Q08245]	53.1438	[0.6991150442477876]	8	11	11	3283	[Protein ZEO1 OS=Saccharomyces cerevisiae (strain ATCC 204508 / S288c) OX=559292 GN=ZEO1 PE=1 SV=3]	FALSE	0
[P00445]	33.7265	[0.42207792207792205]	7	8	8	1515	[Superoxide dismutase [Cu-Zn] OS=Saccharomyces cerevisiae (strain ATCC 204508 / S288c) OX=559292 GN=SOD1 PE=1 SV=2]	FALSE	0
[P00937]	23.0563	[0.11570247933884298]	7	8	8	1146	[Multifunctional tryptophan biosynthesis protein OS=Saccharomyces cerevisiae (strain ATCC 204508 / S288c) OX=559292 GN=TRP3 PE=1 SV=2]	FALSE	0.00902935
[P05748]	28.9321	[0.20098039215686275]	7	9	9	5787	[60S ribosomal protein L15-A OS=Saccharomyces cerevisiae (strain ATCC 204508 / S288c) OX=559292 GN=RPL15A PE=1 SV=3]	FALSE	0
[P05756]	25.3592	[0.2847682119205298]	7	11	11	4919	[40S ribosomal protein S13 OS=Saccharomyces cerevisiae (strain ATCC 204508 / S288c) OX=559292 GN=RPS13 PE=1 SV=3]	FALSE	0.00252525
[P06103]	28.8539	[0.09567496723460026]	7	7	7	3570	[Eukaryotic translation initiation factor 3 subunit B OS=Saccharomyces cerevisiae (strain ATCC 204508 / S288c) OX=559292 GN=PRT1 PE=1 SV=1]	FALSE	0
[P06168]	36.4202	[0.1670886075949367]	7	8	8	5458	[Ketol-acid reductoisomerase, mitochondrial OS=Saccharomyces cerevisiae (strain ATCC 204508 / S288c) OX=559292 GN=ILV5 PE=1 SV=1]	FALSE	0
[P07246]	32.9435	[0.15733333333333333]	7	9	9	4613	[Alcohol dehydrogenase 3, mitochondrial OS=Saccharomyces cerevisiae (strain ATCC 204508 / S288c) OX=559292 GN=ADH3 PE=1 SV=2]	FALSE	0
[P07257]	35.1096	[0.19293478260869565]	7	7	7	1532	[Cytochrome b-c1 complex subunit 2, mitochondrial OS=Saccharomyces cerevisiae (strain ATCC 204508 / S288c) OX=559292 GN=QCR2 PE=1 SV=1]	FALSE	0
[P12385]	28.3775	[0.16933638443935928]	7	8	8	6077	[Eukaryotic peptide chain release factor subunit 1 OS=Saccharomyces cerevisiae (strain ATCC 204508 / S288c) OX=559292 GN=SUP45 PE=1 SV=2]	FALSE	0
[P15454]	34.6115	[0.3689839572192513]	7	7	7	1155	[Guanylate kinase OS=Saccharomyces cerevisiae (strain ATCC 204508 / S288c) OX=559292 GN=GUK1 PE=1 SV=2]	FALSE	0
[P16467]	36.9394	[0.12788632326820604]	7	8	8	1134	[Pyruvate decarboxylase isozyme 2 OS=Saccharomyces cerevisiae (strain ATCC 204508 / S288c) OX=559292 GN=PDC5 PE=1 SV=4]	FALSE	0
[P17967]	37.7823	[0.11685823754789272]	7	7	7	3415	[Protein disulfide-isomerase OS=Saccharomyces cerevisiae (strain ATCC 204508 / S288c) OX=559292 GN=PDI1 PE=1 SV=2]	FALSE	0
[P18562]	27.431	[0.27314814814814814]	7	8	8	4546	[Uracil phosphoribosyltransferase OS=Saccharomyces cerevisiae (strain ATCC 204508 / S288c) OX=559292 GN=FUR1 PE=1 SV=2]	FALSE	0
[P21243]	42.8891	[0.25]	7	7	7	5858	[Proteasome subunit alpha type-1 OS=Saccharomyces cerevisiae (strain ATCC 204508 / S288c) OX=559292 GN=SCL1 PE=1 SV=1]	FALSE	0
[P21576]	33.7675	[0.10085227272727272]	7	7	7	231	[Vacuolar protein sorting-associated protein 1 OS=Saccharomyces cerevisiae (strain ATCC 204508 / S288c) OX=559292 GN=VPS1 PE=1 SV=2]	FALSE	0
[P22203]	32.9503	[0.2317596566523605]	7	7	7	927	[V-type proton ATPase subunit E OS=Saccharomyces cerevisiae (strain ATCC 204508 / S288c) OX=559292 GN=VMA4 PE=1 SV=4]	FALSE	0
[P22217]	36.6951	[0.6310679611650486]	7	14	14	1983	[Thioredoxin-1 OS=Saccharomyces cerevisiae (strain ATCC 204508 / S288c) OX=559292 GN=TRX1 PE=1 SV=3]	FALSE	0
[P32368]	32.903	[0.13162118780096307]	7	7	7	4289	[Phosphoinositide phosphatase SAC1 OS=Saccharomyces cerevisiae (strain ATCC 204508 / S288c) OX=559292 GN=SAC1 PE=1 SV=1]	FALSE	0
[P36010]	42.8888	[0.40522875816993464]	7	9	9	626	[Nucleoside diphosphate kinase OS=Saccharomyces cerevisiae (strain ATCC 204508 / S288c) OX=559292 GN=YNK1 PE=1 SV=1]	FALSE	0
[P38764]	33.4618	[0.08559919436052367]	7	7	7	3710	[26S proteasome regulatory subunit RPN1 OS=Saccharomyces cerevisiae (strain ATCC 204508 / S288c) OX=559292 GN=RPN1 PE=1 SV=3]	FALSE	0
[P38791]	25.9206	[0.17571059431524547]	7	7	7	3045	[Deoxyhypusine synthase OS=Saccharomyces cerevisiae (strain ATCC 204508 / S288c) OX=559292 GN=DYS1 PE=1 SV=1]	FALSE	0
[P40075]	32.4467	[0.3401639344262295]	7	7	7	2972	[Vesicle-associated membrane protein-associated protein SCS2 OS=Saccharomyces cerevisiae (strain ATCC 204508 / S288c) OX=559292 GN=SCS2 PE=1 SV=3]	FALSE	0
[P40495]	43.4892	[0.19137466307277629]	7	7	7	1759	[Homoisocitrate dehydrogenase, mitochondrial OS=Saccharomyces cerevisiae (strain ATCC 204508 / S288c) OX=559292 GN=LYS12 PE=1 SV=1]	FALSE	0
[P41057]	32.7211	[0.6428571428571429]	7	9	9	6063	[40S ribosomal protein S29-A OS=Saccharomyces cerevisiae (strain ATCC 204508 / S288c) OX=559292 GN=RPS29A PE=1 SV=3]	FALSE	0
[P41940]	26.6997	[0.16897506925207756]	7	7	7	1837	[Mannose-1-phosphate guanyltransferase OS=Saccharomyces cerevisiae (strain ATCC 204508 / S288c) OX=559292 GN=PSA1 PE=1 SV=2]	FALSE	0
[P47120]	27.9549	[0.23384615384615384]	7	7	7	4196	[Deoxyhypusine hydroxylase OS=Saccharomyces cerevisiae (strain ATCC 204508 / S288c) OX=559292 GN=LIA1 PE=1 SV=1]	FALSE	0
[P48589]	38.9361	[0.3356643356643357]	7	10	10	3549	[40S ribosomal protein S12 OS=Saccharomyces cerevisiae (strain ATCC 204508 / S288c) OX=559292 GN=RPS12 PE=1 SV=1]	FALSE	0
[P53252]	29.6758	[0.1887905604719764]	7	9	9	3065	[Sphingolipid long chain base-responsive protein PIL1 OS=Saccharomyces cerevisiae (strain ATCC 204508 / S288c) OX=559292 GN=PIL1 PE=1 SV=1]	FALSE	0
[P53261]	36.0868	[0.1669421487603306]	7	8	8	2170	[Pescadillo homolog OS=Saccharomyces cerevisiae (strain ATCC 204508 / S288c) OX=559292 GN=NOP7 PE=1 SV=1]	FALSE	0
[P54839]	33.3309	[0.10183299389002037]	7	8	8	324	[Hydroxymethylglutaryl-CoA synthase OS=Saccharomyces cerevisiae (strain ATCC 204508 / S288c) OX=559292 GN=ERG13 PE=1 SV=1]	FALSE	0
[Q02892]	35.0557	[0.08500772797527048]	7	7	7	1375	[Nucleolar GTP-binding protein 1 OS=Saccharomyces cerevisiae (strain ATCC 204508 / S288c) OX=559292 GN=NOG1 PE=1 SV=1]	FALSE	0
[Q03940]	42.9614	[0.17062634989200864]	7	7	7	5843	[RuvB-like protein 1 OS=Saccharomyces cerevisiae (strain ATCC 204508 / S288c) OX=559292 GN=RVB1 PE=1 SV=1]	FALSE	0
[Q12118]	48.7893	[0.2745664739884393]	7	7	7	2882	[Small glutamine-rich tetratricopeptide repeat-containing protein 2 OS=Saccharomyces cerevisiae (strain ATCC 204508 / S288c) OX=559292 GN=SGT2 PE=1 SV=1]	FALSE	0
[P01008ups|ANT3_HUMAN_UPS]	20.1807	[0.1736111111111111]	6	7	7	691	[Antithrombin-III (Chain 33-464) - Homo sapiens (Human)]	FALSE	0.0265306
[P02400]	35.3829	[0.34545454545454546]	6	9	9	1564	[60S acidic ribosomal protein P2-beta OS=Saccharomyces cerevisiae (strain ATCC 204508 / S288c) OX=559292 GN=RPP2B PE=1 SV=2]	FALSE	0
[P02406]	28.7771	[0.28859060402684567]	6	13	13	4551	[60S ribosomal protein L28 OS=Saccharomyces cerevisiae (strain ATCC 204508 / S288c) OX=559292 GN=RPL28 PE=1 SV=3]	FALSE	0
[P02992]	33.5268	[0.15789473684210525]	6	7	7	5827	[Elongation factor Tu, mitochondrial OS=Saccharomyces cerevisiae (strain ATCC 204508 / S288c) OX=559292 GN=TUF1 PE=1 SV=1]	FALSE	0
[P05739]	27.2015	[0.29545454545454547]	6	11	11	1755	[60S ribosomal protein L6-B OS=Saccharomyces cerevisiae (strain ATCC 204508 / S288c) OX=559292 GN=RPL6B PE=1 SV=4]	FALSE	0
[P08524]	26.5338	[0.1875]	6	6	6	4938	[Farnesyl pyrophosphate synthase OS=Saccharomyces cerevisiae (strain ATCC 204508 / S288c) OX=559292 GN=ERG20 PE=1 SV=2]	FALSE	0
[P14904]	27.9353	[0.11284046692607004]	6	7	7	1910	[Vacuolar aminopeptidase 1 OS=Saccharomyces cerevisiae (strain ATCC 204508 / S288c) OX=559292 GN=APE1 PE=1 SV=2]	FALSE	0
[P15625]	23.6726	[0.14512922465208747]	6	7	7	647	[Phenylalanine--tRNA ligase alpha subunit OS=Saccharomyces cerevisiae (strain ATCC 204508 / S288c) OX=559292 GN=FRS2 PE=1 SV=3]	FALSE	0.00902935
[P18759]	19.6346	[0.08311345646437995]	6	6	6	1923	[Vesicular-fusion protein SEC18 OS=Saccharomyces cerevisiae (strain ATCC 204508 / S288c) OX=559292 GN=SEC18 PE=1 SV=2]	FALSE	0.0313725
[P20051]	19.6127	[0.1565934065934066]	6	6	6	6075	[Dihydroorotase OS=Saccharomyces cerevisiae (strain ATCC 204508 / S288c) OX=559292 GN=URA4 PE=1 SV=2]	FALSE	0.0313725
[P23301]	37.2249	[0.2802547770700637]	6	8	8	6100	[Eukaryotic translation initiation factor 5A-1 OS=Saccharomyces cerevisiae (strain ATCC 204508 / S288c) OX=559292 GN=HYP2 PE=1 SV=3]	FALSE	0
[P25567]	29.3253	[0.23732718894009217]	6	6	6	3386	[RNA-binding protein SRO9 OS=Saccharomyces cerevisiae (strain ATCC 204508 / S288c) OX=559292 GN=SRO9 PE=1 SV=2]	FALSE	0
[P26321]	27.5088	[0.16161616161616163]	6	7	7	3137	[60S ribosomal protein L5 OS=Saccharomyces cerevisiae (strain ATCC 204508 / S288c) OX=559292 GN=RPL5 PE=1 SV=4]	FALSE	0
[P27809]	19.1199	[0.12895927601809956]	6	7	7	5244	[Glycolipid 2-alpha-mannosyltransferase OS=Saccharomyces cerevisiae (strain ATCC 204508 / S288c) OX=559292 GN=KRE2 PE=1 SV=1]	FALSE	0.032882
[P28834]	23.916	[0.18333333333333332]	6	9	9	309	[Isocitrate dehydrogenase [NAD] subunit 1, mitochondrial OS=Saccharomyces cerevisiae (strain ATCC 204508 / S288c) OX=559292 GN=IDH1 PE=1 SV=2]	FALSE	0.00735294
[P32449]	19.667	[0.15135135135135136]	6	7	7	5319	[Phospho-2-dehydro-3-deoxyheptonate aldolase, tyrosine-inhibited OS=Saccharomyces cerevisiae (strain ATCC 204508 / S288c) OX=559292 GN=ARO4 PE=1 SV=2]	FALSE	0.0301205
[P32471]	22.2432	[0.21844660194174756]	6	6	6	2965	[Elongation factor 1-beta OS=Saccharomyces cerevisiae (strain ATCC 204508 / S288c) OX=559292 GN=EFB1 PE=1 SV=4]	FALSE	0.00902935
[P32558]	23.5213	[0.0782608695652174]	6	6	6	1857	[FACT complex subunit SPT16 OS=Saccharomyces cerevisiae (strain ATCC 204508 / S288c) OX=559292 GN=SPT16 PE=1 SV=1]	FALSE	0.00902935
[P32563]	25.2958	[0.06666666666666667]	6	6	6	1822	[V-type proton ATPase subunit a, vacuolar isoform OS=Saccharomyces cerevisiae (strain ATCC 204508 / S288c) OX=559292 GN=VPH1 PE=1 SV=3]	FALSE	0.00252525
[P32614]	26.3803	[0.14680851063829786]	6	6	6	4694	[Fumarate reductase 1 OS=Saccharomyces cerevisiae (strain ATCC 204508 / S288c) OX=559292 GN=FRD1 PE=1 SV=1]	FALSE	0
[P33299]	22.0681	[0.11134903640256959]	6	6	6	1923	[26S proteasome regulatory subunit 7 homolog OS=Saccharomyces cerevisiae (strain ATCC 204508 / S288c) OX=559292 GN=RPT1 PE=1 SV=1]	FALSE	0.00902935
[P38013]	36.285	[0.21022727272727273]	6	8	8	1117	[Peroxiredoxin AHP1 OS=Saccharomyces cerevisiae (strain ATCC 204508 / S288c) OX=559292 GN=AHP1 PE=1 SV=4]	FALSE	0
[P38431]	31.9773	[0.19506172839506172]	6	7	7	1560	[Eukaryotic translation initiation factor 5 OS=Saccharomyces cerevisiae (strain ATCC 204508 / S288c) OX=559292 GN=TIF5 PE=1 SV=1]	FALSE	0
[P38631]	31.4007	[0.031982942430703626]	6	6	6	5041	[1,3-beta-glucan synthase component FKS1 OS=Saccharomyces cerevisiae (strain ATCC 204508 / S288c) OX=559292 GN=FKS1 PE=1 SV=2]	FALSE	0
[P41807]	27.0369	[0.1506276150627615]	6	6	6	2581	[V-type proton ATPase subunit H OS=Saccharomyces cerevisiae (strain ATCC 204508 / S288c) OX=559292 GN=VMA13 PE=1 SV=1]	FALSE	0
[P42943]	23.6275	[0.11454545454545455]	6	6	6	2914	[T-complex protein 1 subunit eta OS=Saccharomyces cerevisiae (strain ATCC 204508 / S288c) OX=559292 GN=CCT7 PE=1 SV=1]	FALSE	0.00902935
[P46367]	22.9762	[0.1464354527938343]	6	6	6	5284	[Potassium-activated aldehyde dehydrogenase, mitochondrial OS=Saccharomyces cerevisiae (strain ATCC 204508 / S288c) OX=559292 GN=ALD4 PE=1 SV=2]	FALSE	0.00902935
[P47912]	23.1443	[0.09654178674351585]	6	8	8	1746	[Long-chain-fatty-acid--CoA ligase 4 OS=Saccharomyces cerevisiae (strain ATCC 204508 / S288c) OX=559292 GN=FAA4 PE=1 SV=1]	FALSE	0.00902935
[P52910]	22.9941	[0.08052708638360176]	6	7	7	5870	[Acetyl-coenzyme A synthetase 2 OS=Saccharomyces cerevisiae (strain ATCC 204508 / S288c) OX=559292 GN=ACS2 PE=1 SV=1]	FALSE	0.00902935
[P53622]	17.8449	[0.0466278101582015]	6	6	6	1284	[Coatomer subunit alpha OS=Saccharomyces cerevisiae (strain ATCC 204508 / S288c) OX=559292 GN=COP1 PE=1 SV=2]	FALSE	0.0365631
[Q00055]	21.2822	[0.1278772378516624]	6	6	6	6019	[Glycerol-3-phosphate dehydrogenase [NAD(+)] 1 OS=Saccharomyces cerevisiae (strain ATCC 204508 / S288c) OX=559292 GN=GPD1 PE=1 SV=4]	FALSE	0.0149893
[Q00402]	40.7308	[0.09097525473071325]	6	6	6	47	[Nuclear migration protein NUM1 OS=Saccharomyces cerevisiae (strain ATCC 204508 / S288c) OX=559292 GN=NUM1 PE=1 SV=2]	FALSE	0
[Q01855]	22.7864	[0.2535211267605634]	6	6	6	2322	[40S ribosomal protein S15 OS=Saccharomyces cerevisiae (strain ATCC 204508 / S288c) OX=559292 GN=RPS15 PE=1 SV=1]	FALSE	0.00902935
[Q01939]	28.3108	[0.13333333333333333]	6	6	6	1151	[26S proteasome regulatory subunit 8 homolog OS=Saccharomyces cerevisiae (strain ATCC 204508 / S288c) OX=559292 GN=RPT6 PE=1 SV=4]	FALSE	0
[Q02326]	25.3629	[0.3181818181818182]	6	7	7	1755	[60S ribosomal protein L6-A OS=Saccharomyces cerevisiae (strain ATCC 204508 / S288c) OX=559292 GN=RPL6A PE=1 SV=2]	FALSE	0.00252525
[Q02821]	28.8103	[0.05719557195571956]	6	6	6	5146	[Importin subunit alpha OS=Saccharomyces cerevisiae (strain ATCC 204508 / S288c) OX=559292 GN=SRP1 PE=1 SV=1]	FALSE	0
[Q04067]	30.3732	[0.22992700729927007]	6	6	6	5282	[Eukaryotic translation initiation factor 3 subunit G OS=Saccharomyces cerevisiae (strain ATCC 204508 / S288c) OX=559292 GN=TIF35 PE=1 SV=1]	FALSE	0
[Q04947]	37.63	[0.2135593220338983]	6	6	6	4687	[Reticulon-like protein 1 OS=Saccharomyces cerevisiae (strain ATCC 204508 / S288c) OX=559292 GN=RTN1 PE=1 SV=1]	FALSE	0
[Q06252]	25.4684	[0.2736318407960199]	6	6	6	1512	[Uncharacterized protein YLR179C OS=Saccharomyces cerevisiae (strain ATCC 204508 / S288c) OX=559292 GN=YLR179C PE=1 SV=1]	FALSE	0.00252525
[Q06505]	27.8573	[0.17560975609756097]	6	6	6	2066	[Transcription factor SPN1 OS=Saccharomyces cerevisiae (strain ATCC 204508 / S288c) OX=559292 GN=SPN1 PE=1 SV=1]	FALSE	0
[Q12074]	26.409	[0.24914675767918087]	6	6	6	3072	[Spermidine synthase OS=Saccharomyces cerevisiae (strain ATCC 204508 / S288c) OX=559292 GN=SPE3 PE=3 SV=1]	FALSE	0
[Q12230]	21.2476	[0.187683284457478]	6	6	6	3065	[Sphingolipid long chain base-responsive protein LSP1 OS=Saccharomyces cerevisiae (strain ATCC 204508 / S288c) OX=559292 GN=LSP1 PE=1 SV=1]	FALSE	0.0149893
[Q12402]	18.0926	[0.19444444444444445]	6	6	6	5314	[Protein YOP1 OS=Saccharomyces cerevisiae (strain ATCC 204508 / S288c) OX=559292 GN=YOP1 PE=1 SV=3]	FALSE	0.0351852
[P00498]	18.2925	[0.17845117845117844]	5	5	5	4293	[ATP phosphoribosyltransferase OS=Saccharomyces cerevisiae (strain ATCC 204508 / S288c) OX=559292 GN=HIS1 PE=1 SV=1]	FALSE	0.0351852
[P04046]	21.4085	[0.1]	5	5	5	3689	[Amidophosphoribosyltransferase OS=Saccharomyces cerevisiae (strain ATCC 204508 / S288c) OX=559292 GN=ADE4 PE=1 SV=2]	FALSE	0.0149893
[P04806]	21.8815	[0.07422680412371134]	5	5	5	5725	[Hexokinase-1 OS=Saccharomyces cerevisiae (strain ATCC 204508 / S288c) OX=559292 GN=HXK1 PE=1 SV=2]	FALSE	0.0111359
[P07213]	17.8312	[0.08589951377633712]	5	6	6	313	[Mitochondrial import receptor subunit TOM70 OS=Saccharomyces cerevisiae (strain ATCC 204508 / S288c) OX=559292 GN=TOM70 PE=1 SV=2]	FALSE	0.0365631
[P07260]	16.2111	[0.2676056338028169]	5	5	5	2593	[Eukaryotic translation initiation factor 4E OS=Saccharomyces cerevisiae (strain ATCC 204508 / S288c) OX=559292 GN=CDC33 PE=1 SV=1]	FALSE	0.044335
[P07263]	19.716	[0.08058608058608059]	5	5	5	5685	[Histidine--tRNA ligase, mitochondrial OS=Saccharomyces cerevisiae (strain ATCC 204508 / S288c) OX=559292 GN=HTS1 PE=1 SV=2]	FALSE	0.0301205
[P07264]	28.1749	[0.06418485237483953]	5	5	5	2828	[3-isopropylmalate dehydratase OS=Saccharomyces cerevisiae (strain ATCC 204508 / S288c) OX=559292 GN=LEU1 PE=1 SV=3]	FALSE	0
[P07991]	20.3471	[0.1509433962264151]	5	5	5	6064	[Ornithine aminotransferase OS=Saccharomyces cerevisiae (strain ATCC 204508 / S288c) OX=559292 GN=CAR2 PE=1 SV=2]	FALSE	0.024948
[P12612]	21.8372	[0.11627906976744186]	5	5	5	5206	[T-complex protein 1 subunit alpha OS=Saccharomyces cerevisiae (strain ATCC 204508 / S288c) OX=559292 GN=TCP1 PE=1 SV=2]	FALSE	0.0111359
[P12695]	21.371	[0.0912863070539419]	5	10	10	1754	[Dihydrolipoyllysine-residue acetyltransferase component of pyruvate dehydrogenase complex, mitochondrial OS=Saccharomyces cerevisiae (strain ATCC 204508 / S288c) OX=559292 GN=LAT1 PE=1 SV=1]	FALSE	0.0149893
[P12945]	26.0954	[0.06323185011709602]	5	5	5	1879	[N-terminal acetyltransferase A complex subunit NAT1 OS=Saccharomyces cerevisiae (strain ATCC 204508 / S288c) OX=559292 GN=NAT1 PE=1 SV=2]	FALSE	0
[P14020]	18.2534	[0.1647940074906367]	5	5	5	73	[Dolichol-phosphate mannosyltransferase OS=Saccharomyces cerevisiae (strain ATCC 204508 / S288c) OX=559292 GN=DPM1 PE=1 SV=3]	FALSE	0.0351852
[P14120]	26.2079	[0.42857142857142855]	5	6	6	3471	[60S ribosomal protein L30 OS=Saccharomyces cerevisiae (strain ATCC 204508 / S288c) OX=559292 GN=RPL30 PE=1 SV=3]	FALSE	0
[P14742]	23.4983	[0.06276150627615062]	5	6	6	3039	[Glutamine--fructose-6-phosphate aminotransferase [isomerizing] OS=Saccharomyces cerevisiae (strain ATCC 204508 / S288c) OX=559292 GN=GFA1 PE=1 SV=4]	FALSE	0.00902935
[P14906]	25.5612	[0.0889894419306184]	5	5	5	2601	[Protein translocation protein SEC63 OS=Saccharomyces cerevisiae (strain ATCC 204508 / S288c) OX=559292 GN=SEC63 PE=1 SV=2]	FALSE	0.00252525
[P15019]	24.5048	[0.14328358208955225]	5	5	5	5763	[Transaldolase OS=Saccharomyces cerevisiae (strain ATCC 204508 / S288c) OX=559292 GN=TAL1 PE=1 SV=4]	FALSE	0.00497512
[P15700]	16.0369	[0.2647058823529412]	5	5	5	5381	[Uridylate kinase OS=Saccharomyces cerevisiae (strain ATCC 204508 / S288c) OX=559292 GN=URA6 PE=1 SV=1]	FALSE	0.044335
[P16387]	20.8499	[0.10238095238095238]	5	7	7	6061	[Pyruvate dehydrogenase E1 component subunit alpha, mitochondrial OS=Saccharomyces cerevisiae (strain ATCC 204508 / S288c) OX=559292 GN=PDA1 PE=1 SV=2]	FALSE	0.0168421
[P16550]	16.4636	[0.11838006230529595]	5	5	5	2322	[Protein APA1 OS=Saccharomyces cerevisiae (strain ATCC 204508 / S288c) OX=559292 GN=APA1 PE=1 SV=4]	FALSE	0.044335
[P20081]	30.9983	[0.41228070175438597]	5	5	5	5846	[FK506-binding protein 1 OS=Saccharomyces cerevisiae (strain ATCC 204508 / S288c) OX=559292 GN=FPR1 PE=1 SV=2]	FALSE	0
[P21965]	20.4842	[0.17866666666666667]	5	5	5	939	[Protein kinase MCK1 OS=Saccharomyces cerevisiae (strain ATCC 204508 / S288c) OX=559292 GN=MCK1 PE=1 SV=1]	FALSE	0.0229645
[P22803]	23.7421	[0.4326923076923077]	5	5	5	1983	[Thioredoxin-2 OS=Saccharomyces cerevisiae (strain ATCC 204508 / S288c) OX=559292 GN=TRX2 PE=1 SV=3]	FALSE	0.00902935
[P23585]	24.2247	[0.11645101663585952]	5	5	5	2592	[High-affinity glucose transporter HXT2 OS=Saccharomyces cerevisiae (strain ATCC 204508 / S288c) OX=559292 GN=HXT2 PE=1 SV=1]	FALSE	0.00497512
[P27616]	20.1644	[0.15359477124183007]	5	6	6	2166	[Phosphoribosylaminoimidazole-succinocarboxamide synthase OS=Saccharomyces cerevisiae (strain ATCC 204508 / S288c) OX=559292 GN=ADE1 PE=1 SV=2]	FALSE	0.0265306
[P28272]	18.8544	[0.1305732484076433]	5	5	5	3724	[Dihydroorotate dehydrogenase (fumarate) OS=Saccharomyces cerevisiae (strain ATCC 204508 / S288c) OX=559292 GN=URA1 PE=1 SV=1]	FALSE	0.0346154
[P32499]	15.8532	[0.10833333333333334]	5	5	5	926	[Nucleoporin NUP2 OS=Saccharomyces cerevisiae (strain ATCC 204508 / S288c) OX=559292 GN=NUP2 PE=1 SV=2]	FALSE	0.044335
[P32628]	33.5824	[0.1457286432160804]	5	6	6	4544	[UV excision repair protein RAD23 OS=Saccharomyces cerevisiae (strain ATCC 204508 / S288c) OX=559292 GN=RAD23 PE=1 SV=1]	FALSE	0
[P32905]	26.0151	[0.21428571428571427]	5	5	5	5443	[40S ribosomal protein S0-A OS=Saccharomyces cerevisiae (strain ATCC 204508 / S288c) OX=559292 GN=RPS0A PE=1 SV=3]	FALSE	0
[P33201]	28.2205	[0.13983050847457626]	5	5	5	1788	[Ribosome assembly factor MRT4 OS=Saccharomyces cerevisiae (strain ATCC 204508 / S288c) OX=559292 GN=MRT4 PE=1 SV=1]	FALSE	0
[P34216]	18.07	[0.048515568428674875]	5	5	5	316	[EH domain-containing and endocytosis protein 1 OS=Saccharomyces cerevisiae (strain ATCC 204508 / S288c) OX=559292 GN=EDE1 PE=1 SV=2]	FALSE	0.0351852
[P35719]	17.3708	[0.2054794520547945]	5	5	5	936	[Uncharacterized protein MRP8 OS=Saccharomyces cerevisiae (strain ATCC 204508 / S288c) OX=559292 GN=MRP8 PE=1 SV=1]	FALSE	0.0405644
[P35732]	24.1293	[0.0948509485094851]	5	5	5	3653	[RNA polymerase II degradation factor 1 OS=Saccharomyces cerevisiae (strain ATCC 204508 / S288c) OX=559292 GN=DEF1 PE=1 SV=1]	FALSE	0.00497512
[P37302]	15.8946	[0.08193668528864059]	5	5	5	4151	[Aminopeptidase Y OS=Saccharomyces cerevisiae (strain ATCC 204508 / S288c) OX=559292 GN=APE3 PE=1 SV=1]	FALSE	0.044335
[P37898]	18.8542	[0.07593457943925233]	5	5	5	2491	[Alanine/arginine aminopeptidase OS=Saccharomyces cerevisiae (strain ATCC 204508 / S288c) OX=559292 GN=AAP1 PE=1 SV=2]	FALSE	0.0346154
[P38845]	30.3947	[0.11182795698924732]	5	5	5	335	[Cruciform DNA-recognizing protein 1 OS=Saccharomyces cerevisiae (strain ATCC 204508 / S288c) OX=559292 GN=CRP1 PE=1 SV=1]	FALSE	0
[P38891]	21.2035	[0.16539440203562342]	5	5	5	108	[Branched-chain-amino-acid aminotransferase, mitochondrial OS=Saccharomyces cerevisiae (strain ATCC 204508 / S288c) OX=559292 GN=BAT1 PE=1 SV=1]	FALSE	0.0149893
[P39076]	42.9447	[0.11385199240986717]	5	5	5	2851	[T-complex protein 1 subunit beta OS=Saccharomyces cerevisiae (strain ATCC 204508 / S288c) OX=559292 GN=CCT2 PE=1 SV=1]	FALSE	0
[P39078]	29.4997	[0.08143939393939394]	5	5	5	3425	[T-complex protein 1 subunit delta OS=Saccharomyces cerevisiae (strain ATCC 204508 / S288c) OX=559292 GN=CCT4 PE=1 SV=2]	FALSE	0
[P39727]	18.9495	[0.12530120481927712]	5	7	7	293	[ER-derived vesicles protein ERV46 OS=Saccharomyces cerevisiae (strain ATCC 204508 / S288c) OX=559292 GN=ERV46 PE=1 SV=2]	FALSE	0.032882
[P39976]	23.3966	[0.13709677419354838]	5	5	5	5194	[D-2-hydroxyglutarate--pyruvate transhydrogenase DLD3 OS=Saccharomyces cerevisiae (strain ATCC 204508 / S288c) OX=559292 GN=DLD3 PE=1 SV=1]	FALSE	0.00902935
[P40010]	35.9207	[0.075]	5	5	5	4294	[Nuclear GTP-binding protein NUG1 OS=Saccharomyces cerevisiae (strain ATCC 204508 / S288c) OX=559292 GN=NUG1 PE=1 SV=1]	FALSE	0
[P40047]	25.7365	[0.10192307692307692]	5	5	5	5111	[Aldehyde dehydrogenase 5, mitochondrial OS=Saccharomyces cerevisiae (strain ATCC 204508 / S288c) OX=559292 GN=ALD5 PE=1 SV=4]	FALSE	0.00252525
[P40327]	18.6142	[0.13729977116704806]	5	5	5	3311	[26S proteasome regulatory subunit 4 homolog OS=Saccharomyces cerevisiae (strain ATCC 204508 / S288c) OX=559292 GN=RPT2 PE=1 SV=3]	FALSE	0.0351852
[P40414]	26.846	[0.3167701863354037]	5	5	5	3670	[Tropomyosin-2 OS=Saccharomyces cerevisiae (strain ATCC 204508 / S288c) OX=559292 GN=TPM2 PE=1 SV=1]	FALSE	0
[P40482]	17.6799	[0.06047516198704104]	5	5	5	4888	[Protein transport protein SEC24 OS=Saccharomyces cerevisiae (strain ATCC 204508 / S288c) OX=559292 GN=SEC24 PE=1 SV=1]	FALSE	0.0392857
[P43616]	20.9669	[0.11226611226611227]	5	5	5	2534	[Cys-Gly metallodipeptidase DUG1 OS=Saccharomyces cerevisiae (strain ATCC 204508 / S288c) OX=559292 GN=DUG1 PE=1 SV=1]	FALSE	0.0168421
[P47075]	16.7061	[0.07350901525658807]	5	5	5	347	[Vacuolar transporter chaperone 4 OS=Saccharomyces cerevisiae (strain ATCC 204508 / S288c) OX=559292 GN=VTC4 PE=1 SV=2]	FALSE	0.044335
[P47176]	28.5951	[0.17287234042553193]	5	5	5	108	[Branched-chain-amino-acid aminotransferase, cytosolic OS=Saccharomyces cerevisiae (strain ATCC 204508 / S288c) OX=559292 GN=BAT2 PE=1 SV=1]	FALSE	0
[P48836]	37.7612	[0.3157894736842105]	5	6	6	3469	[V-type proton ATPase subunit G OS=Saccharomyces cerevisiae (strain ATCC 204508 / S288c) OX=559292 GN=VMA10 PE=1 SV=1]	FALSE	0
[P49167]	19.4501	[0.5]	5	7	7	1511	[60S ribosomal protein L38 OS=Saccharomyces cerevisiae (strain ATCC 204508 / S288c) OX=559292 GN=RPL38 PE=1 SV=1]	FALSE	0.0313725
[P53081]	21.9395	[0.15625]	5	5	5	2572	[NGG1-interacting factor 3 OS=Saccharomyces cerevisiae (strain ATCC 204508 / S288c) OX=559292 GN=NIF3 PE=1 SV=1]	FALSE	0.0111359
[P53090]	17.7569	[0.096]	5	5	5	4001	[Aromatic/aminoadipate aminotransferase 1 OS=Saccharomyces cerevisiae (strain ATCC 204508 / S288c) OX=559292 GN=ARO8 PE=1 SV=1]	FALSE	0.0382514
[P53131]	20.7534	[0.06910039113428944]	5	5	5	1484	[Pre-mRNA-splicing factor ATP-dependent RNA helicase PRP43 OS=Saccharomyces cerevisiae (strain ATCC 204508 / S288c) OX=559292 GN=PRP43 PE=1 SV=1]	FALSE	0.0168421
[P53141]	20.023	[0.22818791946308725]	5	5	5	3146	[Myosin light chain 1 OS=Saccharomyces cerevisiae (strain ATCC 204508 / S288c) OX=559292 GN=MLC1 PE=1 SV=1]	FALSE	0.0265306
[P53598]	31.813	[0.17325227963525835]	5	5	5	1896	[Succinate--CoA ligase [ADP-forming] subunit alpha, mitochondrial OS=Saccharomyces cerevisiae (strain ATCC 204508 / S288c) OX=559292 GN=LSC1 PE=1 SV=1]	FALSE	0
[P53691]	20.9272	[0.11320754716981132]	5	5	5	4755	[Peptidyl-prolyl cis-trans isomerase CPR6 OS=Saccharomyces cerevisiae (strain ATCC 204508 / S288c) OX=559292 GN=CPR6 PE=1 SV=1]	FALSE	0.0168421
[P54838]	17.5899	[0.11986301369863013]	5	5	5	5451	[Dihydroxyacetone kinase 1 OS=Saccharomyces cerevisiae (strain ATCC 204508 / S288c) OX=559292 GN=DAK1 PE=1 SV=1]	FALSE	0.0392857
[Q04697]	23.9035	[0.13895781637717122]	5	5	5	1769	[Glucose-signaling factor 2 OS=Saccharomyces cerevisiae (strain ATCC 204508 / S288c) OX=559292 GN=GSF2 PE=1 SV=1]	FALSE	0.00735294
[Q05359]	23.6586	[0.1963470319634703]	5	5	5	3709	[Protein ERP1 OS=Saccharomyces cerevisiae (strain ATCC 204508 / S288c) OX=559292 GN=ERP1 PE=1 SV=1]	FALSE	0.00902935
[Q06103]	21.2534	[0.09090909090909091]	5	5	5	2606	[26S proteasome regulatory subunit RPN7 OS=Saccharomyces cerevisiae (strain ATCC 204508 / S288c) OX=559292 GN=RPN7 PE=1 SV=3]	FALSE	0.0149893
[Q06440]	28.4903	[0.07987711213517665]	5	5	5	5855	[Coronin-like protein OS=Saccharomyces cerevisiae (strain ATCC 204508 / S288c) OX=559292 GN=CRN1 PE=1 SV=1]	FALSE	0
[Q08235]	17.7172	[0.16494845360824742]	5	9	9	885	[Ribosome biogenesis protein BRX1 OS=Saccharomyces cerevisiae (strain ATCC 204508 / S288c) OX=559292 GN=BRX1 PE=1 SV=2]	FALSE	0.0392857
[Q12024]	18.4113	[0.08695652173913043]	5	5	5	3029	[Ribosome biogenesis protein YTM1 OS=Saccharomyces cerevisiae (strain ATCC 204508 / S288c) OX=559292 GN=YTM1 PE=1 SV=1]	FALSE	0.0351852
[Q12117]	20.8849	[0.146875]	5	5	5	2436	[Protein MRH1 OS=Saccharomyces cerevisiae (strain ATCC 204508 / S288c) OX=559292 GN=MRH1 PE=1 SV=1]	FALSE	0.0168421
[Q12159]	26.3942	[0.22123893805309736]	5	6	6	901	[RNA annealing protein YRA1 OS=Saccharomyces cerevisiae (strain ATCC 204508 / S288c) OX=559292 GN=YRA1 PE=1 SV=2]	FALSE	0
[Q12207]	23.9042	[0.2023121387283237]	5	7	7	5238	[Non-classical export protein 2 OS=Saccharomyces cerevisiae (strain ATCC 204508 / S288c) OX=559292 GN=NCE102 PE=1 SV=1]	FALSE	0.00735294
[Q12285]	18.066	[0.28773584905660377]	5	5	5	2599	[Ubiquitin-like protein MDY2 OS=Saccharomyces cerevisiae (strain ATCC 204508 / S288c) OX=559292 GN=MDY2 PE=1 SV=1]	FALSE	0.0351852
[Q12363]	23.1166	[0.13272311212814644]	5	6	6	3107	[Transcriptional modulator WTM1 OS=Saccharomyces cerevisiae (strain ATCC 204508 / S288c) OX=559292 GN=WTM1 PE=1 SV=1]	FALSE	0.00902935
[Q12447]	17.6292	[0.18848167539267016]	5	5	5	1555	[Polyamine N-acetyltransferase 1 OS=Saccharomyces cerevisiae (strain ATCC 204508 / S288c) OX=559292 GN=PAA1 PE=1 SV=1]	FALSE	0.0392857
[Q12680]	20.2002	[0.026107226107226107]	5	5	5	5891	[Glutamate synthase [NADH] OS=Saccharomyces cerevisiae (strain ATCC 204508 / S288c) OX=559292 GN=GLT1 PE=1 SV=2]	FALSE	0.0265306
[Q99258]	21.6556	[0.15384615384615385]	5	6	6	343	[3,4-dihydroxy-2-butanone 4-phosphate synthase OS=Saccharomyces cerevisiae (strain ATCC 204508 / S288c) OX=559292 GN=RIB3 PE=1 SV=1]	FALSE	0.0149893
[O13547]	25.2053	[0.10084033613445378]	4	5	5	5329	[Covalently-linked cell wall protein 14 OS=Saccharomyces cerevisiae (strain ATCC 204508 / S288c) OX=559292 GN=CCW14 PE=1 SV=1]	FALSE	0.00252525
[O14467]	22.2802	[0.31788079470198677]	4	5	5	2043	[Multiprotein-bridging factor 1 OS=Saccharomyces cerevisiae (strain ATCC 204508 / S288c) OX=559292 GN=MBF1 PE=1 SV=2]	FALSE	0.00902935
[P00812]	27.4016	[0.1021021021021021]	4	4	4	5859	[Arginase OS=Saccharomyces cerevisiae (strain ATCC 204508 / S288c) OX=559292 GN=CAR1 PE=1 SV=1]	FALSE	0
[P00899]	17.5213	[0.09467455621301775]	4	4	4	957	[Anthranilate synthase component 1 OS=Saccharomyces cerevisiae (strain ATCC 204508 / S288c) OX=559292 GN=TRP2 PE=1 SV=4]	FALSE	0.0392857
[P00927]	14.9245	[0.06770833333333333]	4	4	4	2039	[Threonine dehydratase, mitochondrial OS=Saccharomyces cerevisiae (strain ATCC 204508 / S288c) OX=559292 GN=ILV1 PE=1 SV=2]	FALSE	0.0497667
[P01120]	18.052	[0.14906832298136646]	4	4	4	1514	[Ras-like protein 2 OS=Saccharomyces cerevisiae (strain ATCC 204508 / S288c) OX=559292 GN=RAS2 PE=1 SV=4]	FALSE	0.0351852
[P02753ups|RETBP_HUMAN_UPS]	16.0628	[0.21787709497206703]	4	4	4	4870	[Retinol-binding protein 4 (Chain 19-201) - Homo sapiens (Human)]	FALSE	0.044335
[P02787ups|TRFE_HUMAN_UPS]	25.1463	[0.08836524300441827]	4	4	4	1858	[Serotransferrin (Chain 20-698) - Homo sapiens (Human)]	FALSE	0.00252525
[P04050]	17.2411	[0.024812463935372186]	4	4	4	4465	[DNA-directed RNA polymerase II subunit RPB1 OS=Saccharomyces cerevisiae (strain ATCC 204508 / S288c) OX=559292 GN=RPO21 PE=1 SV=2]	FALSE	0.0405644
[P04650]	16.2504	[0.19607843137254902]	4	5	5	1248	[60S ribosomal protein L39 OS=Saccharomyces cerevisiae (strain ATCC 204508 / S288c) OX=559292 GN=RPL39 PE=1 SV=3]	FALSE	0.044335
[P05626]	21.0805	[0.19672131147540983]	4	4	4	5867	[ATP synthase subunit 4, mitochondrial OS=Saccharomyces cerevisiae (strain ATCC 204508 / S288c) OX=559292 GN=ATP4 PE=1 SV=2]	FALSE	0.0149893
[P06101]	13.7792	[0.10474308300395258]	4	4	4	2582	[Hsp90 co-chaperone Cdc37 OS=Saccharomyces cerevisiae (strain ATCC 204508 / S288c) OX=559292 GN=CDC37 PE=1 SV=2]	FALSE	0.130814
[P06106]	19.7075	[0.05630630630630631]	4	6	6	4667	[Homocysteine/cysteine synthase OS=Saccharomyces cerevisiae (strain ATCC 204508 / S288c) OX=559292 GN=MET17 PE=1 SV=3]	FALSE	0.0301205
[P06780]	17.712	[0.14354066985645933]	4	4	4	775	[GTP-binding protein RHO1 OS=Saccharomyces cerevisiae (strain ATCC 204508 / S288c) OX=559292 GN=RHO1 PE=1 SV=3]	FALSE	0.0392857
[P06787]	19.7893	[0.2925170068027211]	4	4	4	2177	[Calmodulin OS=Saccharomyces cerevisiae (strain ATCC 204508 / S288c) OX=559292 GN=CMD1 PE=1 SV=1]	FALSE	0.0301205
[P07560]	13.1563	[0.2372093023255814]	4	4	4	3558	[Ras-related protein SEC4 OS=Saccharomyces cerevisiae (strain ATCC 204508 / S288c) OX=559292 GN=SEC4 PE=1 SV=1]	FALSE	0.133891
[P07703]	19.3608	[0.14328358208955225]	4	4	4	2598	[DNA-directed RNA polymerases I and III subunit RPAC1 OS=Saccharomyces cerevisiae (strain ATCC 204508 / S288c) OX=559292 GN=RPC40 PE=1 SV=1]	FALSE	0.0313725
[P08518]	27.3378	[0.04411764705882353]	4	4	4	5788	[DNA-directed RNA polymerase II subunit RPB2 OS=Saccharomyces cerevisiae (strain ATCC 204508 / S288c) OX=559292 GN=RPB2 PE=1 SV=2]	FALSE	0
[P08566]	12.9775	[0.02455919395465995]	4	4	4	3092	[Pentafunctional AROM polypeptide OS=Saccharomyces cerevisiae (strain ATCC 204508 / S288c) OX=559292 GN=ARO1 PE=1 SV=1]	FALSE	0.135359
[P09733]	15.9347	[0.0738255033557047]	4	5	5	4295	[Tubulin alpha-1 chain OS=Saccharomyces cerevisiae (strain ATCC 204508 / S288c) OX=559292 GN=TUB1 PE=1 SV=2]	FALSE	0.044335
[P12683]	23.4033	[0.05218216318785579]	4	4	4	2515	[3-hydroxy-3-methylglutaryl-coenzyme A reductase 1 OS=Saccharomyces cerevisiae (strain ATCC 204508 / S288c) OX=559292 GN=HMG1 PE=1 SV=1]	FALSE	0.00902935
[P13298]	25.8956	[0.252212389380531]	4	4	4	3148	[Orotate phosphoribosyltransferase 1 OS=Saccharomyces cerevisiae (strain ATCC 204508 / S288c) OX=559292 GN=URA5 PE=1 SV=2]	FALSE	0
[P14843]	17.0066	[0.08378378378378379]	4	4	4	5319	[Phospho-2-dehydro-3-deoxyheptonate aldolase, phenylalanine-inhibited OS=Saccharomyces cerevisiae (strain ATCC 204508 / S288c) OX=559292 GN=ARO3 PE=1 SV=1]	FALSE	0.0434783
[P15496]	22.0847	[0.1840277777777778]	4	4	4	940	[Isopentenyl-diphosphate Delta-isomerase OS=Saccharomyces cerevisiae (strain ATCC 204508 / S288c) OX=559292 GN=IDI1 PE=1 SV=2]	FALSE	0.00902935
[P15992]	14.7123	[0.27102803738317754]	4	4	4	3064	[Heat shock protein 26 OS=Saccharomyces cerevisiae (strain ATCC 204508 / S288c) OX=559292 GN=HSP26 PE=1 SV=3]	FALSE	0.0497667
[P16603]	23.4656	[0.06367583212735166]	4	4	4	3113	[NADPH--cytochrome P450 reductase OS=Saccharomyces cerevisiae (strain ATCC 204508 / S288c) OX=559292 GN=NCP1 PE=1 SV=3]	FALSE	0.00902935
[P17505]	21.8481	[0.18562874251497005]	4	4	4	3679	[Malate dehydrogenase, mitochondrial OS=Saccharomyces cerevisiae (strain ATCC 204508 / S288c) OX=559292 GN=MDH1 PE=1 SV=2]	FALSE	0.0111359
[P17709]	19.7798	[0.082]	4	4	4	4903	[Glucokinase-1 OS=Saccharomyces cerevisiae (strain ATCC 204508 / S288c) OX=559292 GN=GLK1 PE=1 SV=1]	FALSE	0.0301205
[P19524]	14.7173	[0.02986022871664549]	4	4	4	1867	[Myosin-2 OS=Saccharomyces cerevisiae (strain ATCC 204508 / S288c) OX=559292 GN=MYO2 PE=1 SV=1]	FALSE	0.0497667
[P21304]	21.6132	[0.07118055555555555]	4	4	4	4322	[Periodic tryptophan protein 1 OS=Saccharomyces cerevisiae (strain ATCC 204508 / S288c) OX=559292 GN=PWP1 PE=1 SV=1]	FALSE	0.0149893
[P22138]	17.2298	[0.0457190357439734]	4	4	4	1758	[DNA-directed RNA polymerase I subunit RPA135 OS=Saccharomyces cerevisiae (strain ATCC 204508 / S288c) OX=559292 GN=RPA135 PE=1 SV=1]	FALSE	0.0405644
[P22768]	20.1593	[0.06904761904761905]	4	5	5	3683	[Argininosuccinate synthase OS=Saccharomyces cerevisiae (strain ATCC 204508 / S288c) OX=559292 GN=ARG1 PE=1 SV=3]	FALSE	0.0265306
[P23615]	16.0496	[0.01722949689869056]	4	4	4	5787	[Transcription elongation factor SPT6 OS=Saccharomyces cerevisiae (strain ATCC 204508 / S288c) OX=559292 GN=SPT6 PE=1 SV=1]	FALSE	0.044335
[P23638]	19.4156	[0.12790697674418605]	4	4	4	4274	[Proteasome subunit alpha type-3 OS=Saccharomyces cerevisiae (strain ATCC 204508 / S288c) OX=559292 GN=PRE9 PE=1 SV=1]	FALSE	0.0313725
[P23639]	22.4947	[0.164]	4	4	4	5837	[Proteasome subunit alpha type-2 OS=Saccharomyces cerevisiae (strain ATCC 204508 / S288c) OX=559292 GN=PRE8 PE=1 SV=1]	FALSE	0.00902935
[P23641]	19.6346	[0.14469453376205788]	4	4	4	3504	[Mitochondrial phosphate carrier protein OS=Saccharomyces cerevisiae (strain ATCC 204508 / S288c) OX=559292 GN=MIR1 PE=1 SV=1]	FALSE	0.0313725
[P25375]	16.0456	[0.06320224719101124]	4	4	4	2508	[Saccharolysin OS=Saccharomyces cerevisiae (strain ATCC 204508 / S288c) OX=559292 GN=PRD1 PE=1 SV=1]	FALSE	0.044335
[P25379]	16.7354	[0.06944444444444445]	4	4	4	3696	[Catabolic L-serine/threonine dehydratase OS=Saccharomyces cerevisiae (strain ATCC 204508 / S288c) OX=559292 GN=CHA1 PE=1 SV=2]	FALSE	0.044335
[P27692]	15.0897	[0.03951081843838194]	4	4	4	924	[Transcription elongation factor SPT5 OS=Saccharomyces cerevisiae (strain ATCC 204508 / S288c) OX=559292 GN=SPT5 PE=1 SV=1]	FALSE	0.0496795
[P29704]	13.6565	[0.08333333333333333]	4	4	4	5250	[Squalene synthase OS=Saccharomyces cerevisiae (strain ATCC 204508 / S288c) OX=559292 GN=ERG9 PE=1 SV=2]	FALSE	0.131124
[P29952]	19.227	[0.08857808857808858]	4	4	4	916	[Mannose-6-phosphate isomerase OS=Saccharomyces cerevisiae (strain ATCC 204508 / S288c) OX=559292 GN=PMI40 PE=1 SV=4]	FALSE	0.032882
[P31382]	26.3026	[0.06060606060606061]	4	4	4	2517	[Dolichyl-phosphate-mannose--protein mannosyltransferase 2 OS=Saccharomyces cerevisiae (strain ATCC 204508 / S288c) OX=559292 GN=PMT2 PE=1 SV=2]	FALSE	0
[P31412]	20.6989	[0.06887755102040816]	4	4	4	2012	[V-type proton ATPase subunit C OS=Saccharomyces cerevisiae (strain ATCC 204508 / S288c) OX=559292 GN=VMA5 PE=1 SV=4]	FALSE	0.0189076
[P32263]	16.7091	[0.12937062937062938]	4	4	4	326	[Pyrroline-5-carboxylate reductase OS=Saccharomyces cerevisiae (strain ATCC 204508 / S288c) OX=559292 GN=PRO3 PE=1 SV=1]	FALSE	0.044335
[P32379]	22.2882	[0.13846153846153847]	4	4	4	6083	[Proteasome subunit alpha type-5 OS=Saccharomyces cerevisiae (strain ATCC 204508 / S288c) OX=559292 GN=PUP2 PE=1 SV=2]	FALSE	0.00902935
[P32565]	19.8418	[0.042328042328042326]	4	4	4	2589	[26S proteasome regulatory subunit RPN2 OS=Saccharomyces cerevisiae (strain ATCC 204508 / S288c) OX=559292 GN=RPN2 PE=1 SV=4]	FALSE	0.0301205
[P32568]	23.9971	[0.029313790806129246]	4	4	4	1344	[Protein SNQ2 OS=Saccharomyces cerevisiae (strain ATCC 204508 / S288c) OX=559292 GN=SNQ2 PE=1 SV=2]	FALSE	0.00735294
[P32588]	21.4487	[0.09050772626931568]	4	4	4	4316	[Nuclear and cytoplasmic polyadenylated RNA-binding protein PUB1 OS=Saccharomyces cerevisiae (strain ATCC 204508 / S288c) OX=559292 GN=PUB1 PE=1 SV=4]	FALSE	0.0149893
[P33330]	14.5744	[0.1468354430379747]	4	4	4	3326	[Phosphoserine aminotransferase OS=Saccharomyces cerevisiae (strain ATCC 204508 / S288c) OX=559292 GN=SER1 PE=1 SV=1]	FALSE	0.0497667
[P33399]	23.5909	[0.15272727272727274]	4	4	4	608	[La protein homolog OS=Saccharomyces cerevisiae (strain ATCC 204508 / S288c) OX=559292 GN=LHP1 PE=1 SV=2]	FALSE	0.00902935
[P33401]	20.7707	[0.09473684210526316]	4	4	4	6088	[Phosphoglucomutase 1 OS=Saccharomyces cerevisiae (strain ATCC 204508 / S288c) OX=559292 GN=PGM1 PE=1 SV=1]	FALSE	0.0168421
[P33734]	22.8375	[0.07789855072463768]	4	4	4	3303	[Imidazole glycerol phosphate synthase hisHF OS=Saccharomyces cerevisiae (strain ATCC 204508 / S288c) OX=559292 GN=HIS7 PE=1 SV=2]	FALSE	0.00902935
[P33775]	14.7291	[0.051407588739290085]	4	5	5	892	[Dolichyl-phosphate-mannose--protein mannosyltransferase 1 OS=Saccharomyces cerevisiae (strain ATCC 204508 / S288c) OX=559292 GN=PMT1 PE=1 SV=1]	FALSE	0.0497667
[P35169]	29.7213	[0.021052631578947368]	4	4	4	3985	[Serine/threonine-protein kinase TOR1 OS=Saccharomyces cerevisiae (strain ATCC 204508 / S288c) OX=559292 GN=TOR1 PE=1 SV=3]	FALSE	0
[P35197]	9.14534	[0.17045454545454544]	4	4	4	253	[ADP-ribosylation factor GTPase-activating protein GCS1 OS=Saccharomyces cerevisiae (strain ATCC 204508 / S288c) OX=559292 GN=GCS1 PE=1 SV=1]	FALSE	0.213701
[P35691]	25.1267	[0.2634730538922156]	4	5	5	592	[Translationally-controlled tumor protein homolog OS=Saccharomyces cerevisiae (strain ATCC 204508 / S288c) OX=559292 GN=TMA19 PE=1 SV=1]	FALSE	0.00252525
[P36013]	16.9067	[0.08968609865470852]	4	4	4	1543	[NAD-dependent malic enzyme, mitochondrial OS=Saccharomyces cerevisiae (strain ATCC 204508 / S288c) OX=559292 GN=MAE1 PE=1 SV=1]	FALSE	0.0434783
[P36015]	14.222	[0.225]	4	4	4	731	[Synaptobrevin homolog YKT6 OS=Saccharomyces cerevisiae (strain ATCC 204508 / S288c) OX=559292 GN=YKT6 PE=1 SV=1]	FALSE	0.127566
[P36049]	22.3668	[0.11475409836065574]	4	4	4	4219	[rRNA-processing protein EBP2 OS=Saccharomyces cerevisiae (strain ATCC 204508 / S288c) OX=559292 GN=EBP2 PE=1 SV=1]	FALSE	0.00902935
[P38248]	20.354	[0.09557109557109557]	4	4	4	1537	[Cell wall protein ECM33 OS=Saccharomyces cerevisiae (strain ATCC 204508 / S288c) OX=559292 GN=ECM33 PE=1 SV=3]	FALSE	0.024948
[P38328]	11.6521	[0.078125]	4	4	4	3091	[Actin-related protein 2/3 complex subunit 1 OS=Saccharomyces cerevisiae (strain ATCC 204508 / S288c) OX=559292 GN=ARC40 PE=1 SV=1]	FALSE	0.154731
[P38427]	14.8675	[0.03551912568306011]	4	5	5	5744	[Trehalose synthase complex regulatory subunit TSL1 OS=Saccharomyces cerevisiae (strain ATCC 204508 / S288c) OX=559292 GN=TSL1 PE=1 SV=1]	FALSE	0.0497667
[P38682]	14.6931	[0.07707910750507099]	4	5	5	4744	[ADP-ribosylation factor GTPase-activating protein GLO3 OS=Saccharomyces cerevisiae (strain ATCC 204508 / S288c) OX=559292 GN=GLO3 PE=1 SV=1]	FALSE	0.0497667
[P38694]	26.9398	[0.059006211180124224]	4	4	4	1871	[Putative aldehyde dehydrogenase-like protein YHR039C OS=Saccharomyces cerevisiae (strain ATCC 204508 / S288c) OX=559292 GN=MSC7 PE=1 SV=1]	FALSE	0
[P38795]	15.948	[0.06582633053221289]	4	4	4	1529	[Glutamine-dependent NAD(+) synthetase OS=Saccharomyces cerevisiae (strain ATCC 204508 / S288c) OX=559292 GN=QNS1 PE=1 SV=1]	FALSE	0.044335
[P38912]	17.4604	[0.21568627450980393]	4	4	4	3691	[Eukaryotic translation initiation factor 1A OS=Saccharomyces cerevisiae (strain ATCC 204508 / S288c) OX=559292 GN=TIF11 PE=1 SV=1]	FALSE	0.0392857
[P38986]	20.1761	[0.13123359580052493]	4	4	4	370	[L-asparaginase 1 OS=Saccharomyces cerevisiae (strain ATCC 204508 / S288c) OX=559292 GN=ASP1 PE=1 SV=1]	FALSE	0.0265306
[P39007]	21.857	[0.05988857938718663]	4	4	4	4315	[Dolichyl-diphosphooligosaccharide--protein glycosyltransferase subunit STT3 OS=Saccharomyces cerevisiae (strain ATCC 204508 / S288c) OX=559292 GN=STT3 PE=1 SV=2]	FALSE	0.0111359
[P39079]	17.3183	[0.08974358974358974]	4	4	4	68	[T-complex protein 1 subunit zeta OS=Saccharomyces cerevisiae (strain ATCC 204508 / S288c) OX=559292 GN=CCT6 PE=1 SV=1]	FALSE	0.0405644
[P39676]	17.975	[0.14035087719298245]	4	4	4	4313	[Flavohemoprotein OS=Saccharomyces cerevisiae (strain ATCC 204508 / S288c) OX=559292 GN=YHB1 PE=1 SV=2]	FALSE	0.0365631
[P40185]	20.1042	[0.35172413793103446]	4	4	4	3692	[Protein MMF1, mitochondrial OS=Saccharomyces cerevisiae (strain ATCC 204508 / S288c) OX=559292 GN=MMF1 PE=1 SV=1]	FALSE	0.0265306
[P40215]	14.278	[0.05]	4	9	9	3034	[External NADH-ubiquinone oxidoreductase 1, mitochondrial OS=Saccharomyces cerevisiae (strain ATCC 204508 / S288c) OX=559292 GN=NDE1 PE=1 SV=1]	FALSE	0.126677
[P40961]	21.1644	[0.1289198606271777]	4	4	4	3397	[Prohibitin-1 OS=Saccharomyces cerevisiae (strain ATCC 204508 / S288c) OX=559292 GN=PHB1 PE=1 SV=2]	FALSE	0.0149893
[P41058]	21.4356	[0.5178571428571429]	4	5	5	6063	[40S ribosomal protein S29-B OS=Saccharomyces cerevisiae (strain ATCC 204508 / S288c) OX=559292 GN=RPS29B PE=1 SV=3]	FALSE	0.0149893
[P41811]	20.5454	[0.05736782902137233]	4	6	6	4607	[Coatomer subunit beta' OS=Saccharomyces cerevisiae (strain ATCC 204508 / S288c) OX=559292 GN=SEC27 PE=1 SV=1]	FALSE	0.0229645
[truncated: 428 more rows]

## Sheet: peptides_6A013
Sequence	Accession	Modification	Spectra #	PSM sets #	Missed cleavages	Best scores	Score names	Score shorts	FDR score
[truncated: 6,431 more rows]

[truncated: 43 more sheets: PSMs_6A013, PIA_6B007, peptides_6B007, PSMs_6B007, PIA_6C001, peptides_6C001, PSMs_6C001, PIA_6D007, peptides_6D007, PSMs_6D007, PIA_6E008, peptides_6E008, PSMs_6E008, PIA_6A013_01, peptides_6A013_01, PSMs_6A013_01, PIA_6A013_02, peptides_6A013_02, PSMs_6A013_02, PIA_6B007_01 …]
