# Supplementary material for: DDASSQ: An open‐source, multiple peptide sequencing strategy for label free quantification based on an OpenMS pipeline in the KNIME analytics platform
Source: Proteomics. 2021 Aug 21;21(16):2000319. doi: 10.1002/pmic.202000319 (PMC8459258; doi:10.1002/pmic.202000319)
Supplement: Supplementary file 2 — Supporting information [file PMIC-21-2000319-s002.zip › 3-CPTAC_SPIKES_DDASSQ_PD_MQ.xlsx]

## Sheet: DDASSQ
	Accession	Score	Peptide #	UPS 0.25 (fmol, mean)	UPS 0.7 (fmol, mean)	UPS 2.22 (fmol, mean)	UPS 6.67 (fmol, mean)	UPS 20 (fmol, mean)	UPS0.25 fmol SD	UPS 0.77 fmol SD	UPS 2.22 fmol SD	UPS 6.67 fmol SD	UPS 20 fmol SD	0.25 CV%	0.77 CV%	2.22 CV%	6.67 CV%	20 CV%
	P02787ups|TRFE	25.1463	94	2.92828e+07	2.09811e+07	5.79782e+07	2.34628e+08	8.56076e+08	2.21088e+07	1.31727e+07	1.22034e+07	1.47249e+07	1.42223e+07	75.5009	62.7833	21.0482	6.27585	1.66134
	P06732ups|KCRM	18.9947	67	5.81046e+06	1.05227e+07	2.84575e+07	1.18572e+08	4.83465e+08	6.04782e+06	1.08677e+07	1.00563e+07	1.88694e+07	7.18892e+07	104.085	103.279	35.3379	15.9139	14.8696
	P12081ups|SYHC	9.71333	67	9.17972e+06	3.91078e+06	7.74154e+06	7.72254e+07	3.46762e+08	1.25652e+07	3.99255e+06	6.79735e+06	1.86263e+07	2.36232e+07	136.88	102.091	87.8036	24.1195	6.8125
	P10636-8ups|TAU	8.07665	63	5.10084e+06	1.45311e+07	6.61812e+07	2.73931e+08	9.76405e+08	2.96143e+06	3.40358e+06	1.53042e+07	2.61497e+07	1.82191e+08	58.0577	23.4228	23.1246	9.54607	18.6593
	P01008ups|ANT3	20.1807	46	2.38797e+06	9.19189e+06	7.0823e+06	3.15327e+07	1.02799e+08	3.8546e+06	1.12527e+07	882963	7.53743e+06	4.73646e+07	161.418	122.42	12.4672	23.9035	46.0749
	P02788ups|TRFL	3.59199	44	1.45871e+07	1.37848e+07	1.52124e+07	1.76714e+07	6.88968e+07	9.70151e+06	1.05491e+07	1.71749e+07	2.85287e+06	1.19981e+07	66.5075	76.5268	112.901	16.1439	17.4145
	P08758ups|ANXA5	10.6193	41	422046	1.06755e+06	2.7264e+06	2.90132e+07	9.34495e+07	379477	548933	1.69894e+06	6.41528e+06	1.03483e+07	89.9136	51.42	62.3144	22.1116	11.0736
	P08263ups|GSTA1	4.65759	37	1.67301e+06	8.89125e+06	3.96903e+07	1.51745e+08	4.97759e+08	1.3298e+06	1.39134e+06	1.13469e+07	3.0694e+07	2.15844e+08	79.4857	15.6484	28.5885	20.2273	43.3632
	Q06830ups|PRDX1	3.92228	37	4.23363e+06	5.49937e+06	3.23949e+07	1.95388e+08	6.44293e+08	603621	319372	5.57082e+06	2.85695e+07	1.27108e+08	14.2578	5.80743	17.1966	14.6219	19.7283
	P06396ups|GELS	11.5788	35	1.33919e+06	7.06789e+06	1.3576e+07	1.90211e+07	7.03381e+07	1.20221e+06	5.28642e+06	1.5257e+07	1.81099e+07	3.75577e+07	89.7715	74.7948	112.382	95.2095	53.396
	P01127ups|PDGFB	3.94657	28	9.54166e+06	9.33104e+06	3.96967e+07	1.5979e+08	6.12161e+08	1.61513e+07	1.17068e+07	2.17688e+07	5.5123e+07	1.43548e+08	169.271	125.461	54.8378	34.4972	23.4493
	P99999ups|CYC	3.49647	26	3482780	2.58656e+06	1.7686e+07	4.32637e+07	1.5752e+08	4.53417e+06	1.17052e+06	1.45986e+07	1.72035e+07	4.29076e+07	130.188	45.2539	82.5435	39.7644	27.2394
	P62937ups|PPIA	2.22677	19	2.37403e+06	1.69319e+06	1.3243e+07	5.35779e+07	2.82993e+08	3.62295e+06	598590	5.71914e+06	1.33336e+07	2.33699e+07	152.607	35.3528	43.1861	24.8864	8.25814
	P00915ups|CAH1	3.54277	12	1.17245e+06	709685	3.62044e+06	2.30156e+07	7.12253e+07	1.0154e+06	1.22921e+06	3.05718e+06	884327	1.05842e+07	86.6048	173.205	84.4423	3.8423	14.8601
	P02753ups|RETBP	16.0628	12	794618	3.95776e+06	1.48229e+07	5.92486e+07	2.17665e+08	309310	2.22193e+06	8.6079e+06	1.91408e+07	3.29097e+07	38.9256	56.141	58.0716	32.3059	15.1194
	P51965ups|UB2E1	6.28092	12	3.75613e+06	5.17983e+06	6.26783e+06	2.8948e+07	1.18665e+08	6.02503e+06	7.00062e+06	1.92928e+06	8.3554e+06	4.28755e+07	160.405	135.152	30.7807	28.8635	36.1314
	P61769ups|B2MG	5.92179	12	934436	3.30012e+06	1.3911e+07	4.60189e+07	7.72309e+07	1.00216e+06	1.55429e+06	5.9554e+06	2.39829e+07	1.00957e+07	107.247	47.098	42.8107	52.1154	13.0721
	P63279ups|UBC9	3.56098	12	520104	471916	6.51574e+06	2.64383e+07	9.95993e+07	450459	817382	1.48575e+06	5.89181e+06	5.37962e+07	86.6094	173.205	22.8024	22.2852	54.0126
	P02741ups|CRP	6.04777	10	707355	536590	774900	8.96759e+06	3.57656e+07	276320	562079	368064	5.62057e+06	9.66877e+06	39.0638	104.75	47.4983	62.6765	27.0337
	P15559ups|NQO1	6.65283	10	1.61714e+07	1.32757e+07	3.96086e+06	2.20842e+07	3.7308e+07	1.65093e+07	1.71654e+07	3.32179e+06	5.16949e+06	8.85604e+06	102.089	129.299	83.8655	23.408	23.7376
	P69905ups|HBA	3.41764	10	0	541705	410350	1.78266e+06	1.09313e+07	0	915658	664558	1.52016e+06	8.16761e+06		169.033	161.949	85.2749	74.7178
	P62988ups|UBIQ	19.0881	3	0	367158	92517	0	6.49477e+06	0	635937	160244	0	3.33885e+06		1.73205	173.205		51.4084
												Spike 1 (fmol)	Spike 2 (fmol)	Spike3 (fmol)	Spike 4 (fmol)	Spike 5 (fmol)
												0.25	0.77	2.22	6.67	20
												Theoretical ratios											R ratio
P02787	0.716499	1.97994	8.01246	29.2347	2.76335	11.1828	40.8022	3.64866	14.7655	4.04683		3.08	8.88	26.68	80	2.88312	8.66234	25.974	2.9985	9.00901	3.0045		0.659902
P06732	1.811	4.89763	20.4067	83.206	2.70438	11.2682	45.9448	4.0774	16.989	4.16664													0.961016
P12081	0.426023	0.84333	8.41261	37.7748	1.97954	19.7468	88.6683	4.49026	44.7924	9.97546													0.406756
P10636-8	2.84876	12.9746	53.7032	191.421	4.55446	18.8514	67.1943	3.56442	14.7535	4.13911													0.997515
P01008	3.84926	2.96583	13.2049	43.0488	0.770494	3.4305	11.1837	3.26007	14.5149	4.45233													0.96021
P02788	0.944998	1.04287	1.21144	4.72313	1.10356	1.28195	4.99803	3.89876	4.52899	1.16165													0.511868
P08758	2.52946	6.45995	68.744	221.42	2.55389	27.1774	87.5367	3.22094	34.2758	10.6416													0.990863
P08263	5.31453	23.7239	90.7018	297.523	4.46397	17.0668	55.983	3.28023	12.5411	3.82323													0.992201
Q06830	1.29897	7.6518	46.1515	152.184	5.89065	35.5292	117.157	3.2975	19.8887	6.03145													0.905151
P06396	5.27774	10.1375	14.2034	52.5229	1.9208	2.6912	9.95177	3.6979	5.18106	1.40108													0.977008
P01127	0.977926	4.16036	16.7465	64.1567	4.25427	17.1245	65.6048	3.83104	15.4209	4.02526													0.811186
P99999	0.74267	5.07812	12.4222	45.2284	6.83765	16.7264	60.8997	3.64094	8.90652	2.44622													0.700439
P62937	0.713212	5.57828	22.5683	119.203	7.82135	31.6432	167.136	5.2819	21.3692	4.04574													0.688437
P00915	0.605303	3.08793	19.6304	60.7493	5.10147	32.4307	100.362	3.09466	19.6731	6.35713													0.609322
P02753	4.9807	18.6541	74.5624	273.924	3.74528	14.9702	54.9971	3.67376	14.6844	3.9971													0.993592
P51965	1.37903	1.66869	7.70686	31.5925	1.21005	5.5886	22.9091	4.09927	18.9325	4.6185													0.825176
P61769	3.53167	14.8871	49.2478	82.6498	4.2153	13.9446	23.4025	1.67824	5.55179	3.30809													0.959698
P63279	0.907349	12.5278	50.8327	191.499	13.807	56.0233	211.053	3.76724	15.2859	4.0576													0.787901
P02741	0.758586	1.09549	12.6776	50.5624	1.44412	16.7122	66.6535	3.98832	46.1551	11.5726													0.60081
P15559	0.820934	0.24493	1.36563	2.30704	0.298355	1.66351	2.81026	1.68935	9.41918	5.57562													-0.0454291
P69905	#DIV/0!	#DIV/0!	#DIV/0!	#DIV/0!	0.757516	3.29083	20.1794	6.132	26.6389	4.34425
P62988	#DIV/0!	#DIV/0!	#DIV/0!	#DIV/0!	0.251981	0	17.6893	#DIV/0!	70.2008	0
	P02787	P06732	P12081	P10636-8	P01008	P02788	P08758	P08263	Q06830	P06396	P01127	P99999	P62937	P00915	P02753	P51965	P61769	P63279	P02741	P15559	P69905	P62988
3.08	0.716499	1.811	0.426023	2.84876	3.84926	0.944998	2.52946	5.31453	1.29897	5.27774	0.977926	0.74267	0.713212	0.605303	4.9807	1.37903	3.53167	0.907349	0.758586	0.820934			2.02173	1.68388
8.88	1.97994	4.89763	0.84333	12.9746	2.96583	1.04287	6.45995	23.7239	7.6518	10.1375	4.16036	5.07812	5.57828	3.08793	18.6541	1.66869	14.8871	12.5278	1.09549	0.24493			6.983	6.53656
26.68	8.01246	20.4067	8.41261	53.7032	13.2049	1.21144	68.744	90.7018	46.1515	14.2034	16.7465	12.4222	22.5683	19.6304	74.5624	7.70686	49.2478	50.8327	12.6776	1.36563			29.6256	26.6184
80	29.2347	83.206	37.7748	191.421	43.0488	4.72313	221.42	297.523	152.184	52.5229	64.1567	45.2284	119.203	60.7493	273.924	31.5925	82.6498	191.499	50.5624	2.30704			101.747	88.941
2.88312	2.76335	2.70438	1.97954	4.55446	0.770494	1.10356	2.55389	4.46397	5.89065	1.9208	4.25427	6.83765	7.82135	5.10147	3.74528	1.21005	4.2153	13.807	1.44412	0.298355	0.757516	0.251981	3.56588	3.12651
8.66234	11.1828	11.2682	19.7468	18.8514	3.4305	1.28195	27.1774	17.0668	35.5292	2.6912	17.1245	16.7264	31.6432	32.4307	14.9702	5.5886	13.9446	56.0233	16.7122	1.66351	3.29083	0	16.2884	13.768
25.974	40.8022	45.9448	88.6683	67.1943	11.1837	4.99803	87.5367	55.983	117.157	9.95177	65.6048	60.8997	167.136	100.362	54.9971	22.9091	23.4025	211.053	66.6535	2.81026	20.1794	17.6893	61.0508	52.8958
2.9985	3.64866	4.0774	4.49026	3.56442	3.26007	3.89876	3.22094	3.28023	3.2975	3.6979	3.83104	3.64094	5.2819	3.09466	3.67376	4.09927	1.67824	3.76724	3.98832	1.68935	6.132		3.68156	0.968598
9.00901	14.7655	16.989	44.7924	14.7535	14.5149	4.52899	34.2758	12.5411	19.8887	5.18106	15.4209	8.90652	21.3692	19.6731	14.6844	18.9325	5.55179	15.2859	46.1551	9.41918	26.6389	70.2008	20.6577	15.7121
3.0045	4.04683	4.16664	9.97546	4.13911	4.45233	1.16165	10.6416	3.82323	6.03145	1.40108	4.02526	2.44622	4.04574	6.35713	3.9971	4.6185	3.30809	4.0576	11.5726	5.57562	4.34425	0	4.73579	2.86116

## Sheet: PD
	Description		Petide #	UPS 0.25 (fmol, mean)	UPS 0.7 (fmol, mean)	UPS 2.22 (fmol, mean)	UPS 6.67 (fmol, mean)	UPS 20 (fmol, mean)	UPS0.25 fmol SD	UPS 0.77 fmol SD	UPS 2.22 fmol SD	UPS 6.67 fmol SD	UPS 20 fmol SD	0.25 CV%	0.77 CV%	2.22 CV%	6.67 CV%	20 CV%
	Serotransferrin (Chain 20-698) - Homo sapiens (Human)	P02787	55	89855.3	428265	1.64978e+06	5.84198e+06	1.96635e+07	1266.68	42289.2	17923.5	230732	1.46866e+06	1.40968	9.87453	1.08642	3.94955	7.469
	Microtubule-associated protein tau {Isoform Tau-F (Tau-4)} (Chain 2-441) - Homo sapiens (Human)	P10636-8	51	241676	593930	1.87097e+06	6.00112e+06	1.99566e+07	130356	148736	183551	378498	1.62299e+06	53.9381	25.0426	9.81045	6.30712	8.13261
	Catalase (Chain 2-527) - Homo sapiens (Human)	P04040	30	45418	186227	766395	2.75198e+06	1.0079e+07	2236.96	40028.3	51475.2	149556	1.24131e+06	4.92527	21.4944	6.71654	5.43448	12.3158
	Creatine kinase M-type (Chain 1-381) - Homo sapiens (Human)	P06732	27	59464.9	168160	568298	1.99857e+06	7.26722e+06	2097.5	15962.2	28707.5	46248.7	553644	3.52729	9.49229	5.0515	2.31409	7.61838
	Myoglobin (Chain 2-154) - Homo sapiens (Human)	P02144	16	11076.8	46816.8	276754	1.07804e+06	4.41388e+06	6663.13	4618.03	41637.2	79507.8	758229	60.1539	9.86404	15.0448	7.37522	17.1783
	Histidyl-tRNA synthetase, cytoplasmic (Chain 1-509, C terminal His tag) - Homo sapiens (Human)	P12081	23	157999	299107	843481	2.66837e+06	8.39452e+06	30123.4	40029.8	43048	86531.7	740337	19.0656	13.3831	5.10361	3.24287	8.81929
	Platelet-derived growth factor B chain (Chain 82-190) - Homo sapiens (Human)	P01127	18	88011.7	342427	1.27208e+06	4.24645e+06	1.41234e+07	15006.4	50751.2	44050.1	225966	1.51279e+06	17.0505	14.8211	3.46284	5.32128	10.7112
	Peroxiredoxin 1 (Chain 2-199) - Homo sapiens (Human)	Q06830	21	61893.8	242225	852123	2.96475e+06	1.06208e+07	1486.33	42717.4	47502.9	198080	1.08277e+06	2.40142	17.6355	5.57465	6.68116	10.1948
	Lactotransferrin (Chain 20-710) - Homo sapiens (Human)	P02788	27	7949.69	48299.7	223854	957573	3.44519e+06	4068.95	8950.23	38775.2	51190.9	339049	51.1838	18.5306	17.3217	5.3459	9.84122
	Antithrombin-III (Chain 33-464) - Homo sapiens (Human)	P01008	19	27490	49386	162908	778610	2.89316e+06	33684.4	34310.9	46829.8	118536	610652	122.534	69.4751	28.7462	15.224	21.1068
	Annexin A5 (Chain 2-320) - Homo sapiens (Human)	P08758	25	50576.6	78068	213991	730562	2.39548e+06	31835.3	17594.6	28921.7	20475.3	242197	62.9447	22.5375	13.5154	2.80268	10.1106
	Superoxide dismutase [Cu-Zn] (Chain 2-154) - Homo sapiens (Human)	P00441	9	4124.99	39034.3	169157	524411	2.02032e+06	1848.06	12077.9	11866	41545.8	21496.6	44.8014	30.9417	7.01481	7.92238	1.06402
	Peptidyl-prolyl cis-trans isomerase A (Chain 1-165, N terminal His tag)- Homo sapiens (Human)	P62937	14	9713.53	33693.4	203243	1.15318e+06	5.3816e+06	7195.92	11018.2	18437.6	88976.5	885890	74.0814	32.7014	9.07171	7.71576	16.4615
	Cytochrome c (Chain 2-105) - Homo sapiens (Human)	P99999	12	76047	139054	403483	1.30693e+06	3.92421e+06	6625.65	18500.8	60468	177543	838012	8.71257	13.3048	14.9865	13.5847	21.3549
	Carbonic anhydrase 2 (Chain 2-260) - Homo sapiens (Human)	P00918	13	15216.1	58259.7	210864	737449	2.50659e+06	1309.8	6739.53	7889.98	36043.7	411223	8.60799	11.5681	3.74174	4.88762	16.4057
	BH3-interacting domain death agonist (Chain 1-195) - Homo sapiens (Human)	P55957	9	25644.1	47286.3	133127	464569	1.9215e+06	1022.67	10946.9	12299.1	34314.1	147101	3.98792	23.1503	9.23862	7.38622	7.65556
	Ubiquitin-conjugating enzyme E2 C (Chain 1-179, N-terminal His tag)- Homo sapiens (Human)	O00762	10	15295.6	55806.8	224888	776835	2.99377e+06	2009.08	11405.5	28000.5	104807	302126	13.135	20.4375	12.4508	13.4915	10.0918
	Retinol-binding protein 4 (Chain 19-201) - Homo sapiens (Human)	P02753	9	30757.6	109954	394562	1.31095e+06	4.32862e+06	13741.1	30489.5	70036.9	192280	771350	44.6754	27.7293	17.7505	14.6672	17.8197
	Complement C5 (C5a anaphylatoxin) (Chain 678-751) - Homo sapiens (Human)	P01031	5	261409	320171	584517	1.50125e+06	4.38701e+06	190600	189896	195420	274385	495181	72.9125	59.3109	33.4327	18.2771	11.2874
	Carbonic anhydrase 1 (Chain 2-261) - Homo sapiens (Human)	P00915	12	15120.4	30881.4	92362.1	302549	995283	1629.66	3999.02	7320.66	11888.3	152403	10.7779	12.9496	7.92604	3.92938	15.3125
	Small ubiquitin-related modifier 1 (Chain 1-97, N-terminal GST tag) - Homo sapiens (Human)	P63165	14	2823.76	25248.1	107420	400840	1.41505e+06		13478.5	20175.3	49365.7	214740		53.3844	18.7817	12.3156	15.1754
	Ubiquitin-conjugating enzyme E2 E1 (Chain 1-193, N terminal His tag)- Homo sapiens (Human)	P51965	12	25674.1	92431.5	289718	933294	3.1805e+06	7913.06	8918.77	18736.7	49590.3	260187	30.8212	9.64906	6.46721	5.31347	8.18069
	Interleukin-8, IL-8 (Chain 28-99) - Homo sapiens (Human)	P10145	9	21137.1	82779.9	378878	1.51654e+06	5.52594e+06	10519.8	16834.5	79874.2	305284	1.06273e+06	49.7693	20.3365	21.0818	20.1303	19.2316
	Tumor necrosis factor, soluble form (Chain 77-233) - Homo sapiens (Human)	P01375	10	6579.86	19586.4	79338.4	376907	1.40359e+06	5294.54	3484.26	23315	57561.4	228933	80.4658	17.7892	29.3867	15.2721	16.3105
	Ubiquitin (Chain 1-76, N-terminal His tag) - Homo sapiens (Human)	P62988	11	1.8044e+06	1.72767e+06	1.8843e+06	1.95851e+06	2.47137e+06	278975	343367	108184	171695	307549	15.4608	19.8746	5.74136	8.7666	12.4445
	Insulin-like growth factor II (Chain 25-91) - Homo sapiens (Human)	P01344	6	22201.9	117316	422605	1.51324e+06	5.18966e+06	6171.08	18407.7	41399.6	103722	488656	27.7953	15.6907	9.7963	6.85433	9.41595
	Fatty acid-binding protein, heart (Chain 2-133) - Homo sapiens (Human)	P05413	10	6252.65	21267.5	96029.7	386227	1.28943e+06	2938.39	3845.25	16668.5	38260.4	217709	46.9942	18.0804	17.3577	9.9062	16.8841
	Glutathione S-transferase A1 (Chain 2-222) - Homo sapiens (Human)	P08263	11	49028.1	196159	721807	2.29405e+06	6.98083e+06	4457.51	48072.5	114828	347960	1.36373e+06	9.09176	24.5069	15.9084	15.168	19.5353
	NAD(P)H dehydrogenase [quinone] 1 (Chain 2-274) - Homo sapiens (Human)	P15559	11	6.64352e+06	7.01029e+06	7.12084e+06	8.48153e+06	9.16857e+06	2.55403e+06	2.39199e+06	2.4656e+06	1.52733e+06	3.32966e+06	38.4439	34.1211	34.6251	18.0077	36.3161
	Gelsolin (Chain 28-782) - Homo sapiens (Human)	P06396	9	15920.8	24759.2	52503.3	148255	479475	6513.61	15309.9	23717.1	53138.6	171060	40.9127	61.8353	45.1725	35.8428	35.6766
	Thioredoxin (Chain 2-105, N-terminal His tag)- Homo sapiens (Human)	P10599	5	9163.78	42483	168039	543005	1.61905e+06	5333.77	3906.42	26312.5	52319.8	244972	58.205	9.19527	15.6586	9.63525	15.1306
	Alpha-lactalbumin (Chain 20-142) - Homo sapiens (Human)	P00709	10	17514.2	53401.9	199139	683735	2.12257e+06	5545.01	15291.7	36508.5	102330	531323	31.6601	28.6352	18.3331	14.9663	25.0321
	SUMO-conjugating enzyme UBC9 (Chain 1-158) - Homo sapiens (Human)	P63279	4		20226.5	46448.4	186898	640686			15654.1	28448.1	131256			33.7021	15.2212	20.4868
	Glutathione S-transferase P (Chain 2-210) - Homo sapiens (Human)	P09211	7	5570.51	42330.8	174497	599364	2.01379e+06	1489.37	4890.86	24094.1	44855.7	402761	26.7368	11.5539	13.8078	7.48389	20.0002
	Beta-2-microglobulin (Chain 21-119) - Homo sapiens (Human)	P61769	5	26468.7	87334.5	326034	1.10507e+06	3.24218e+06	10213.2	23238.2	86575.3	230090	726856	38.586	26.6082	26.5541	20.8212	22.4188
	Ribosyldihydronicotinamide dehydrogenase [quinone] (Chain 2-231) - Homo sapiens (Human)	P16083	6		4618.73	14774.9	60012.6	309309		1908.32	5751.15	8451.82	42456.7		41.317	38.9251	14.0834	13.7263
	Cytochrome b5 (Chain 1-134, N-terminal His tag) - Homo sapiens (Human)	P00167	5	6457.2	25014.4	101448	383245	1.31913e+06		12283.4	27458.6	65893.4	334325		49.1054	27.0666	17.1935	25.3444
	Hemoglobin subunit beta (Chain 2-147) - Homo sapiens (Human)	P68871	5	5220.39	17746.5	65735.5	235401	747473	3662.78	7525.84	11864.7	41324.7	155724	70.163	42.4075	18.0492	17.555	20.8334
	Hemoglobin subunit alpha (Chain 2-142) - Homo sapiens (Human)	P69905	3		1851.39	13092.6	70577.1	228365			7994.79	15299.2	77879.7			61.0637	21.6773	34.1031
	C-reactive protein (Chain 19-224) - Homo sapiens (Human)	P02741	6	246662	252343	298663	415102	930598	41635.9	40161.9	42811.2	66447.4	62557.3	16.8797	15.9156	14.3343	16.0075	6.72227
	GTPase HRas (Chain 1-189) - Homo sapiens (Human)	P01112	3	821.54	11212.4	34085.9	139572	526448	89.6397	3289.77	8724.76	11683.2	63027.2	10.9112	29.3404	25.5964	8.37076	11.9722
	Leptin (Chain 22-167) - Homo sapiens (Human)	P41159	4		4839.23	12912	113997	352558			7625.48	15917.2	34411.1			59.0571	13.9628	9.76041
	NEDD8 (Chain 1-81) - Homo sapiens (Human)	Q15843	2	4395.52	2604.98	13287.3	62143.7	755196	176.405			25670.3	213743	4.01329			41.3079	28.303
	Pro-Epidermal growth factor (EGF) (Chain 971-1023) - Homo sapiens (Human)	P01133	1		2561.02	8739.66	36643	148954			4632.31	7822.67	49343.6			53.0033	21.3483	33.1268
												Spike 1 (fmol)	Spike 2 (fmol)	Spike3 (fmol)	Spike 4 (fmol)	Spike 5 (fmol)
												0.25	0.77	2.22	6.67	20
												Theoretical ratios											R ratio
P02787	4.76617	18.3604	65.0154	218.835	3.85223	13.641	45.9142	3.36589	11.9189	3.54107		3.08	8.88	26.68	80	2.88312	8.66234	25.974	2.9985	9.00901	3.0045		0.994488
P10636-8	2.45754	7.74165	24.8312	82.5757	3.15016	10.1041	33.6009	3.32547	10.6664	3.20749													0.994906
P04040	4.10028	16.8742	60.5923	221.916	4.11539	14.7776	54.122	3.66244	13.1511	3.59081													0.996917
P06732	2.82788	9.55685	33.6092	122.21	3.37951	11.8849	43.2162	3.63621	12.7877	3.51677													0.997329
P02144	4.22656	24.985	97.3241	398.479	5.91143	23.0268	94.2798	4.09436	15.9487	3.89529													0.995344
P12081	1.8931	5.33853	16.8886	53.1303	2.82	8.92114	28.0653	3.14593	9.95224	3.16352													0.976665
P01127	3.89069	14.4535	48.2487	160.472	3.7149	12.4011	41.2452	3.32594	11.1026	3.3382													0.998061
Q06830	3.91355	13.7675	47.9006	171.596	3.51791	12.2397	43.8467	3.58234	12.4639	3.47925													0.997662
P02788	6.07568	28.1588	120.454	433.375	4.63468	19.8256	71.3294	3.59784	15.3904	4.27767													0.9896
P01008	1.79651	5.92608	28.3235	105.244	3.29866	15.7658	58.5826	3.7158	17.7595	4.77946													0.964647
P08758	1.54356	4.23103	14.4447	47.3635	2.74108	9.35801	30.6846	3.27896	11.1943	3.41399													0.942931
P00441	9.46289	41.0078	127.13	489.774	4.33354	13.4346	51.7574	3.85254	11.9434	3.10015													0.978684
P62937	3.46871	20.9237	118.719	554.032	6.03213	34.2257	159.723	4.66675	26.4786	5.67389													0.994484
P99999	1.82853	5.30571	17.1859	51.6024	2.90163	9.39876	28.2208	3.0026	9.72583	3.23913													0.973565
P00918	3.82881	13.8579	48.4649	164.732	3.61938	12.658	43.0244	3.399	11.8872	3.49728													0.998286
P55957	1.84394	5.19133	18.116	74.9293	2.81534	9.82461	40.6354	4.13608	14.4335	3.48966													0.964367
O00762	3.64855	14.7028	50.7881	195.728	4.02977	13.9201	53.6453	3.85381	13.3123	3.45431													0.997599
P02753	3.57485	12.8281	42.622	140.733	3.58843	11.9227	39.3676	3.30189	10.9707	3.32254													0.999097
P01031	1.22479	2.23602	5.74291	16.7822	1.82564	4.6889	13.7021	2.92224	7.50536	2.56836													0.867183
P00915	2.04237	6.10846	20.0094	65.8241	2.99086	9.79714	32.2292	3.28965	10.7759	3.27569													0.983328
P63165	8.94128	38.0414	141.952	501.123	4.25459	15.8761	56.046	3.53022	13.1731	3.73152													0.980619
P51965	3.60018	11.2844	36.3516	123.88	3.13441	10.0971	34.4093	3.40782	10.9779	3.22139													0.998812
P10145	3.91633	17.9248	71.7476	261.433	4.57693	18.3201	66.7546	3.64379	14.585	4.00271													0.997638
P01375	2.97671	12.0578	57.2819	213.316	4.0507	19.2433	71.6617	3.72397	17.6912	4.75062													0.997474
P62988	0.957472	1.04428	1.08541	1.36963	1.09066	1.13362	1.43047	1.26186	1.31156	1.03938													0.551827
P01344	5.28404	19.0346	68.1582	233.749	3.60229	12.8989	44.2367	3.4295	12.2802	3.58075													0.992248
P05413	3.40136	15.3582	61.7701	206.222	4.51532	18.1604	60.6293	3.33854	13.4275	4.02196													0.999257
P08263	4.00095	14.7223	46.7905	142.384	3.6797	11.6948	35.5876	3.04302	9.67134	3.1782													0.997228
P15559	1.05521	1.07185	1.27666	1.38008	1.01577	1.20987	1.30787	1.081	1.28757	1.19109													0.732005
P06396	1.55515	3.29779	9.31202	30.1163	2.12056	5.98785	19.3655	3.23414	9.13228	2.82372													0.939679
P10599	4.63597	18.3373	59.2555	176.68	3.95544	12.7817	38.1106	2.98166	9.635	3.23142													0.99392
P00709	3.04906	11.3702	39.0389	121.191	3.72907	12.8036	39.747	3.10437	10.6587	3.43345													0.999701
P63279	#DIV/0!	#DIV/0!	#DIV/0!	#DIV/0!	2.29642	9.24026	31.6756	3.428	13.7935	4.02377
P09211	7.59908	31.3251	107.596	361.509	4.12222	14.1591	47.5727	3.35988	11.5406	3.43482													0.983552
P61769	3.29954	12.3177	41.7503	122.491	3.73316	12.6534	37.1236	2.9339	9.94429	3.38945													0.999442
P16083	#DIV/0!	#DIV/0!	#DIV/0!	#DIV/0!	3.19891	12.9933	66.9683	5.15406	20.9347	4.06179
P00167	3.87388	15.7109	59.3516	204.288	4.0556	15.321	52.7346	3.44199	13.0029	3.77773													0.998135
P68871	3.39945	12.5921	45.0926	143.183	3.70414	13.2647	42.1195	3.17531	11.3709	3.58104													0.999579
P69905	#DIV/0!	#DIV/0!	#DIV/0!	#DIV/0!	7.07176	38.1212	123.348	3.23568	17.4424	5.39063
P02741	1.02303	1.21082	1.68288	3.77276	1.18356	1.64499	3.68783	2.24185	3.11588	1.38987													0.680176
P01112	13.648	41.4902	169.891	640.806	3.04001	12.448	46.9523	3.77187	15.4448	4.09472													0.972869
P41159	#DIV/0!	#DIV/0!	#DIV/0!	#DIV/0!	2.6682	23.5568	72.854	3.09269	27.3046	8.82874
Q15843	0.592645	3.02291	14.138	171.81	5.10072	23.8557	289.904	12.1524	56.836	4.67693													0.602768
P01133	#DIV/0!	#DIV/0!	#DIV/0!	#DIV/0!	3.41257	14.308	58.1619	4.065	17.0434	4.19272

## Sheet: MQ
Protein IDs	Column6	Peptides	UPS 0.25 (fmol, mean)	UPS 0.7 (fmol, mean)	UPS 2.22 (fmol, mean)	UPS 6.67 (fmol, mean)	UPS 20 (fmol, mean)	UPS0.25 fmol SD	UPS 0.77 fmol SD	UPS 2.22 fmol SD	UPS 6.67 fmol SD	UPS 20 fmol SD	0.25 CV%	0.77 CV%	2.22 CV%	6.67 CV%	20 CV%
P02787	TRFE;CON__Q2HJF0	56	0	94822	974320	3775700	12963000	0	49676.7	310747	473262	1.14059e+06		52.3894	31.8937	12.5344	8.79884
P10636-8	TAU	39	41957.3	250183	1.31463e+06	5.40793e+06	15461000	40541.3	39047.1	193071	248329	516297	96.625	15.6074	14.6863	4.59194	3.33935
P12081	SYHC	27	0	0	437590	3441300	9588200	0	0	105790	505761	539565			24.1756	14.6968	5.62739
P06732	KCRM	26	0	28314	816930	2.75347e+06	7.62577e+06	0	49041.3	311397	692132	2.07701e+06		173.205	38.118	25.1367	27.2367
P04040	CATA	25	0	0	502233	2.39307e+06	7501400	0	0	183155	237690	862819			36.4681	9.93245	11.5021
P02788	TRFL	18	0	0	0	1005880	2737800	0	0	0	296450	752909				29.4717	27.5005
Q06830	PRDX1	18	0	338887	1.39903e+06	4.74633e+06	1.28987e+07	0	5018.14	78521.9	51857	1.31793e+06		1.48077	5.61258	1.09257	10.2175
P02768	ALBU;CON__P02768-1;CON__P02769	18	0	0	24633.3	291433	1089290	0	0	42666.2	91911.5	297301			173.205	31.5377	27.2931
P63165	SUMO1	16	0	0	0	757567	3.80673e+06	0	0	0	467650	1.21015e+06				61.7306	31.7897
P02144	MYG	16	0	0	449097	2.40213e+06	9.49203e+06	0	0	192306	106524	1.02343e+06			42.8207	4.43456	10.782
P08263	GSTA1	13	0	429940	1.65977e+06	5.32547e+06	1.30317e+07	0	381491	566905	915448	3.85208e+06		88.7312	34.1557	17.19	29.5592
P01008	ANT3;CON__P41361	13	43750	128573	581037	1.73557e+06	6431500	75777.2	113344	337379	105931	2.47821e+06	173.205	88.1553	58.065	6.10353	38.5323
P62937	PPIA	12	0	0	518380	2415600	9.17683e+06	0	0	467847	733351	2.06155e+06			90.2517	30.3589	22.4647
P01127	PDGFB	11	0	107850	1.40323e+06	6.06533e+06	1.88667e+07	0	109915	354484	83354.8	2.82228e+06		101.915	25.2619	1.37428	14.9591
P99999	CYC;CON__P62894	11	0	80706.7	470380	1640600	4031800	0	70980.2	125705	421949	1.42734e+06		87.9484	26.7241	25.7192	35.402
O00762	UBE2C	10	0	112007	383640	1.66063e+06	8331300	0	194001	383725	415769	492920		173.205	100.022	25.0368	5.91649
P00441	SODC	10	0	0	396317	1301300	3.75743e+06	0	0	52660.6	88273.5	176024			13.2875	6.78349	4.68468
P02753	RETBP	10	262633	0	821607	2.66827e+06	8.01143e+06	454894	0	58696.5	259483	2.4712e+06	173.205		7.14411	9.72477	30.8459
P62988	UBIQ	9	9.50327e+06	1.05794e+07	9.86907e+06	9.12893e+06	8703100	992304	1.13672e+06	201602	615326	987406	10.4417	10.7446	2.04277	6.74039	11.3455
P00709	LALBA	8	0	0	654577	2946200	5.30107e+06	0	0	583824	387184	1.57567e+06			89.1911	13.1418	29.7236
P05413	FABPH	8	0	0	0	679887	2.48863e+06	0	0	0	622606	587392				91.5749	23.603
P55957	BID	8	0	0	201547	1928000	5628800	0	0	349089	129931	676934			173.205	6.73917	12.0263
P08758	ANXA5	8	0	0	312520	1221700	3.22293e+06	0	0	72726.8	74416.2	891741			23.2711	6.0912	27.6686
P51965	UB2E1	7	0	0	702300	2.37273e+06	6772900	0	0	152769	623216	376640			21.7526	26.2657	5.56099
P00918	CAH2	7	0	0	1.14281e+06	3.19673e+06	6.90417e+06	0	0	440839	854978	2.21805e+06			38.5752	26.7454	32.1262
P63279	UBC9	6	0	0	242563	1.52297e+06	4316300	0	0	213160	566723	1.78287e+06			87.878	37.2116	41.3055
P01375	TNFA	6	0	0	0	412463	2.46427e+06	0	0	0	391595	309368				94.9406	12.5542
P10145	IL8	6	0	144097	1348000	5.49437e+06	1.84837e+07	0	249583	1.30226e+06	2.25674e+06	5.68279e+06		173.205	96.6066	41.0738	30.7449
P01344	IGF2	6	0	118473	743327	3.87063e+06	12534000	0	205202	150747	457451	1.81837e+06		173.205	20.2801	11.8185	14.5075
P01031	CO5	6	0	0	403633	4381700	13044000	0	0	699113	526151	413871			173.205	12.0079	3.17288
P06396	GELS;CON__Q3SX14	6	0	0	0	213370	1.12864e+06	0	0	0	369568	340929				173.205	30.2072
P10599	THIO	5	0	0	101690	835647	2385600	0	0	176132	33686.3	231258			173.205	4.03117	9.69391
P15559	NQO1	5	0	0	0	651740	876670	0	0	0	137145	823008				21.0429	93.8789
P00915	CAH1	5	0	0	359633	1132420	3.54213e+06	0	0	622903	280927	497592			173.205	24.8077	14.0478
P16083	NQO2	4	0	0	0	0	954733	0	0	0	0	91250.1					9.55765
Q15843	NEDD8	4	0	0	0	0	3.42767e+06	0	0	0	0	793309					23.1443
P61769	B2MG	4	0	375950	1075100	4.04927e+06	1.25667e+07	0	328791	937016	1.50341e+06	1.8528e+06		87.4561	87.1562	37.128	14.7437
P68871	HBB;CON__P02070;CON__Q3SX09	4	0	0	0	542653	1405800	0	0	0	4962.68	95336.8				0.914522	6.78168
P01112	RASH	3	0	0	0	0	1.10117e+06	0	0	0	0	956394					86.8528
P02741	CRP	3	0	0	0	118553	894423	0	0	0	205340	140206				173.205	15.6756
P69905	HBA;CON__P01966;	3	0	0	0	0	0	0	0	0	0	0
P09211	GSTP1	2	0	0	0	556300	4089890	0	0	0	963540	2.86091e+06				173.205	69.9509
P00167	CYB5	2	0	0	0	407800	2.11143e+06	0	0	0	706330	647191				173.205	30.6517
P41159	LEP	1	0	0	0	0	0	0	0	0	0	0
