# Supplementary material for: DDASSQ: An open‐source, multiple peptide sequencing strategy for label free quantification based on an OpenMS pipeline in the KNIME analytics platform
Source: Proteomics. 2021 Aug 21;21(16):2000319. doi: 10.1002/pmic.202000319 (PMC8459258; doi:10.1002/pmic.202000319)
Supplement: Supplementary file 2 — Supporting information [file PMIC-21-2000319-s002.zip › 4-PXD002099_SPIKES_DDASSQ_PD_MQ.xlsx]

## Sheet: DDASSQ
	Accession	Score	Peptide #	UPS fmol (intensity, mean)	UPS 4 fmol (intensity, mean)	UPS 10 fmol (intensity, mean)	UPS 25 fmol (intensity, mean)	UPS 50 fmol (intensity, mean)	UPS 2 fmol SD	UPS 4 fmol SD	UPS 10 fmol SD	UPS 25 fmol SD	UPS 50 fmol SD	CV% UPS 2 fmol	CV% UPS 4 fmol	CV% UPS 10 fmol	CV% UPS 25 fmol	CV% UPS 50 fmol	Spike 1 (fmol)	Spike 1 (fmol)	Spike 1 (fmol)	Spike 1 (fmol)	Spike 1 (fmol)	R
	O00762ups|UBE2C	6.83064	23	1.08904e+07	2.18569e+07	3.60741e+07	1.15164e+08	1.46015e+08	4.90715e+06	5.61362e+06	1.06496e+07	1.12959e+07	6.00613e+07	45.0594	25.6835	29.5213	9.80852	41.1336	2	4	10	25	50	0.960879
	O76070ups|SYUG	78.8264	37	5.13122e+07	1.17309e+08	2.49663e+08	7.25695e+08	1.00861e+09	2.88955e+06	8.17383e+07	6.67769e+07	1.04643e+07	2.67021e+08	5.6313	69.6775	26.7468	1.44197	26.474						0.976314
	P00167ups|CYB5	6.63211	8	18364322	37383509	5.4866e+07	1.84933e+08	2.27636e+08	3.25458e+06	2.36024e+07	7.88399e+06	1.17647e+07	4.60769e+07	17.7223	63.1359	14.3695	6.36161	20.2414						0.954162
	P00441ups|SODC	31.3295	23	4.01659e+07	7.06487e+07	8.95721e+07	2.13017e+08	3.36766e+08	4.61011e+06	3.87408e+07	2.00671e+07	4.15174e+07	9.68214e+07	11.4777	54.8358	22.4033	19.4902	28.7503						0.993451
	P00709ups|LALBA	19.9156	20	1.92319e+07	4.13447e+07	4.10857e+07	1.19427e+08	1.67397e+08	8.81556e+06	1.10728e+07	1.7939e+07	1.55227e+07	6.94515e+07	45.8383	26.7817	43.6623	12.9976	41.4892						0.975858
	P00915ups|CAH1	23.7897	20	1.62946e+07	3.72848e+07	3.16931e+07	1.13041e+08	1.74318e+08	4.00225e+06	2.32569e+07	7.73868e+06	1.05747e+07	4.91778e+07	24.5618	62.3765	24.4175	9.35471	28.2115						0.981867
	P00918ups|CAH2	3.66593	30	6.64428e+06	1.36361e+07	3.8693e+07	1.54606e+08	2.22493e+08	1.21623e+06	9.07205e+06	8.8837e+06	2.60643e+07	4.50217e+07	18.305	66.5297	22.9595	16.8586	20.2351						0.977904
	P01008ups|ANT3	58.9983	51	8.37968e+07	1.55359e+08	2.57705e+08	7.38688e+08	1.07863e+09	5.93181e+06	7.05144e+07	4.42154e+07	8.87789e+07	3.31586e+08	7.0788	45.3881	17.1574	12.0184	30.7413						0.984217
	P01031ups|CO5	21.4654	19	2.77924e+07	6.14253e+07	1.10479e+08	3.64888e+08	5.0368e+08	3.82074e+06	3.53567e+07	1.56095e+07	3.58646e+07	1.55437e+08	13.7474	57.5605	14.129	9.82893	30.8602						0.974757
	P01112ups|RASH	23.1995	18	1.01039e+07	2.26952e+07	4.08002e+07	1.67265e+08	1.83963e+08	1.87212e+06	1.04497e+07	1.00353e+07	2.03439e+07	1.50827e+07	18.5287	46.0437	24.5963	12.1627	8.19878						0.924499
	P01127ups|PDGFB	47.5245	20	7.10088e+07	1.29009e+08	1.80794e+08	4.76715e+08	6.66383e+08	1.76431e+07	4.9762e+07	3.92735e+07	3.79632e+07	1.63743e+08	24.8464	38.5724	21.7228	7.96351	24.5718						0.980124
	P01133ups|EGF	14.6116	5	2.72083e+07	2.85389e+07	3.36511e+07	1.39185e+08	1.71868e+08	8.35827e+06	3.33815e+06	2.70177e+07	2.63244e+07	5.69776e+07	30.7196	11.6968	80.2875	18.9133	33.152						0.949743
	P01344ups|IGF2	40.9678	9	5.08209e+07	8.65617e+07	1.2894e+08	3.50952e+08	4.459e+08	7.05085e+06	2.32775e+07	2.1396e+07	1.87475e+07	1.14083e+08	13.8739	26.8913	16.5938	5.3419	25.5849						0.964046
	P01375ups|TNFA	13.8248	15	1.23142e+07	1.85978e+07	4.78619e+07	1.29761e+08	2.36567e+08	4.32953e+06	6.8411e+06	2.70913e+07	2.97968e+07	9.05895e+07	35.159	36.7845	56.6029	22.9629	38.2934						0.998647
	P01579ups|IFNG	6.82033	21	3.44828e+06	1.10479e+07	3.23301e+07	7.77825e+07	1.26543e+08	3.21942e+06	1.12742e+07	9.56208e+06	3.78821e+06	3.1809e+07	93.3632	102.048	29.5764	4.87025	25.137						0.991751
	P02144ups|MYG	36.4919	37	2.57671e+07	4.78073e+07	9.12357e+07	2.71391e+08	3.87961e+08	2.37195e+06	2.03996e+07	2.4687e+07	4.58533e+07	1.15827e+08	9.20533	42.6705	27.0584	16.8956	29.8553						0.980857
	P02741ups|CRP	7.02005	5	4.13381e+06	7105911	1.37806e+07	3.02467e+07	4.96376e+07	1.04855e+06	3.98074e+06	3.53339e+06	3.93422e+06	2.83195e+07	25.3651	56.0201	25.6404	13.0071	57.0525						0.995503
	P02753ups|RETBP	16.4654	10	8.43178e+06	1.56615e+07	2.74812e+07	8.19847e+07	1.10084e+08	1.72405e+06	1.84343e+06	4.0699e+06	7.57865e+06	3.62042e+07	20.4471	11.7705	14.8098	9.24398	32.8878						0.972005
	P02787ups|TRFE	144.746	91	8.97631e+07	1.78899e+08	2.32334e+08	6.94659e+08	8.90618e+08	2.67868e+07	7.26385e+07	4.75816e+07	5.62402e+07	2.41638e+08	29.8417	40.6032	20.4799	8.09608	27.1315						0.96381
	P02788ups|TRFL	143.494	84	1.12366e+08	2.25682e+08	2.75315e+08	1.05476e+09	1.41186e+09	7.88283e+06	7.14092e+07	9.10641e+07	1.11131e+08	3.67087e+08	7.01535	31.6415	33.0763	10.5362	26.0003						0.967781
	P04040ups|CATA	78.9344	66	6.60861e+07	1.11126e+08	1.94349e+08	6.54577e+08	9.74014e+08	3.12796e+07	4.99307e+07	3.91311e+07	8.3771e+07	2.97161e+08	47.3316	44.9316	20.1345	12.7977	30.5089						0.98441
	P05413ups|FABPH	20.103	24	3.58053e+07	6.60656e+07	1.11895e+08	3.39028e+08	3.99526e+08	2.64744e+07	4.01166e+07	2.16012e+07	3.36894e+07	8.91384e+07	73.9399	60.7225	19.3049	9.93704	22.311						0.945416
	P06396ups|GELS	39.5651	65	5.07904e+07	9.28185e+07	1.90646e+08	4.4938e+08	7.18568e+08	2.24061e+07	5.60162e+07	9.06857e+07	3.84965e+07	1.63662e+08	44.1148	60.3503	47.5675	8.56657	22.7761						0.993229
	P06732ups|KCRM	41.075	61	5.03158e+07	1.04658e+08	1.61771e+08	4.39972e+08	6.69446e+08	9.92563e+06	5.19737e+07	4.44314e+07	2.51195e+07	2.5576e+08	19.7267	49.6603	27.4656	5.70935	38.2048						0.988748
	P08263ups|GSTA1	9.84771	32	3.05864e+07	4.27986e+07	8.23491e+07	2.05329e+08	3.496e+08	1.19227e+07	2.20809e+07	6.85501e+06	1.95928e+07	1.09998e+08	38.9804	51.5927	8.32433	9.54217	31.4641						0.997341
	P08758ups|ANXA5	26.3496	35	1.80658e+07	3.99805e+07	7.14842e+07	2.07015e+08	2.52247e+08	2.08387e+06	2.163e+07	9.82548e+06	2.54956e+07	5.72011e+07	11.5349	54.1014	13.745	12.3158	22.6766						0.952754
	P09211ups|GSTP1	7.80167	14	1.08142e+07	1.06086e+07	5.94989e+06	4.42247e+07	6.69899e+07	5.57361e+06	21629.5	4.50461e+06	1.42337e+07	1.87119e+07	51.5396	0.203886	75.7091	32.185	27.9324						0.963497
	P10145ups|IL8	15.6996	18	2.29665e+07	47365631	1.11239e+08	2.45001e+08	3.33194e+08	3.3983e+06	3.32687e+07	1.10951e+07	1.92515e+07	7.88945e+07	14.7968	70.238	9.97409	7.8577	23.6782						0.972011
	P10636-8ups|TAU	59.0655	86	8.83597e+07	1.68607e+08	2.50025e+08	8.08679e+08	1.15102e+09	1.01123e+07	6.46139e+07	3.43963e+07	5.05825e+07	3.11242e+08	11.4444	38.3222	13.7572	6.25496	27.0407						0.979645
	P12081ups|SYHC	37.5974	64	5.93831e+07	1.08488e+08	1.63689e+08	3.72449e+08	5.35448e+08	1.12153e+07	4.7048e+07	2.24585e+07	6.68776e+07	5.69517e+07	18.8863	43.367	13.7202	17.9562	10.6363						0.984844
	P15559ups|NQO1	7.50006	15	9.82096e+06	3.0478e+07	4.53915e+07	1.38585e+08	1.95174e+08	4.79431e+06	1.96057e+07	1.19692e+07	1.56892e+07	5.16622e+07	48.8172	64.3274	26.3689	11.321	26.4698						0.977504
	P16083ups|NQO2	22.3888	24	3.76851e+07	7.52329e+07	1.31069e+08	3.31751e+08	4.111e+08	6.1447e+06	5.35513e+07	1.83841e+07	6.26723e+07	1.21734e+08	16.3054	71.1807	14.0262	18.8914	29.6119						0.957561
	P41159ups|LEP	13.3238	15	5.45001e+06	1.11117e+07	2.64144e+07	1.26057e+08	1.76389e+08	266494	6.69519e+06	7.30252e+06	1.45836e+07	5.40241e+07	4.88979	60.2535	27.646	11.5691	30.6278						0.97243
	P51965ups|UB2E1	3.21701	12	690072	1.8596e+06	4.57515e+06	1.11654e+07	1.76253e+07	262959	1.62587e+06	1.46896e+06	897967	6.13987e+06	38.1061	87.4312	32.1075	8.0424	34.8355						0.990323
	P55957ups|BID	41.4001	23	8.95356e+06	1.86772e+07	4.64345e+07	1.50486e+08	2.29221e+08	4.79451e+06	1.10796e+07	1.771e+07	1.72926e+07	6.50843e+07	53.5486	59.3214	38.1397	11.4912	28.3937						0.98646
	P61626ups|LYSC	28.6099	23	3.9196e+07	6.57382e+07	8.9761e+07	2.28516e+08	3.00941e+08	3.24076e+06	2.56784e+07	2.64771e+07	1.86389e+06	3.37903e+07	8.26809	39.0617	29.4973	0.815646	11.2282						0.971963
	P61769ups|B2MG	15.1494	9	2.1584e+07	3.88887e+07	5.2767e+07	1.19855e+08	1.92571e+08	2.7398e+06	2.09483e+07	1.94037e+06	3.18757e+07	4.52562e+07	12.6937	53.8674	3.67724	26.5953	23.501						0.994847
	P62937ups|PPIA	26.209	28	8.44929e+07	1.18904e+08	1.64794e+08	5.72822e+08	6.91161e+08	2.36371e+07	3.46622e+07	3.53205e+07	5.68302e+07	1.9941e+08	27.9752	29.1514	21.4332	9.9211	28.8515						0.94982
	P62988ups|UBIQ	15.3559	2	0	0	0	472298	1.85586e+06	0	0	0	85328.3	2.44664e+06				18.0666	131.833						0.971338
	P63165ups|SUMO1	19.4699	43	2.96722e+07	4.00019e+07	8.60327e+07	2.52188e+08	3.32302e+08	1.14283e+07	2.74625e+07	1.71832e+07	3.47915e+07	7.14231e+07	38.515	68.6529	19.9728	13.7958	21.4934						0.968797
	P63279ups|UBC9	6.40833	13	4.05347e+07	3.48482e+07	5.51201e+07	2.05104e+08	2.7346e+08	3.73591e+06	1.96265e+07	6.72995e+06	3.02595e+07	9.17338e+07	9.21656	56.3201	12.2096	14.7533	33.5457						0.966345
	P68871ups|HBB	32.9894	16	2.4997e+07	3.99024e+07	7.04476e+07	2.03295e+08	3.02622e+08	1.7529e+06	1.07156e+07	2.00609e+07	2.17831e+07	8.62635e+07	7.01245	26.8546	28.4764	10.715	28.5054						0.986428
	P69905ups|HBA	12.383	16	27380158	5.35838e+07	7.18627e+07	2.1095e+08	2.87156e+08	3.43595e+06	2.30351e+07	7.79271e+06	1.58434e+07	7.50383e+07	12.549	42.9889	10.8439	7.51049	26.1315						0.974517
	P99999ups|CYC	30.7395	32	3.03101e+07	6.56764e+07	1.30529e+08	3.71641e+08	4.8307e+08	5.8032e+06	2.67724e+07	2.62465e+07	5.73325e+07	8.89401e+07	19.1461	40.7641	20.1078	15.4269	18.4114						0.965763
	Q06830ups|PRDX1	31.9015	27	3.87805e+07	8.37319e+07	1.32669e+08	3.90768e+08	5.16034e+08	790151	3.3506e+07	1.11945e+07	1.06072e+07	1.07777e+08	2.03749	40.0158	8.43796	2.71445	20.8857						0.96908
	Q15843ups|NEDD8	5.83726	15	6.48701e+06	1.12525e+07	2.64858e+07	6.79544e+07	1.13079e+08	3.72423e+06	4.78351e+06	8.51078e+06	8.299e+06	4.39162e+07	57.4106	42.5107	32.1334	12.2126	38.8368						0.995182
																								0.974531
												Spike 1 (fmol)	Spike 1 (fmol)	Spike 1 (fmol)	Spike 1 (fmol)
												2	4	10	25	50
												Theoretical ratios											R ratio
O00762ups|UBE2C	2.00699	3.31247	10.5748	13.4077	1.65047	5.269	6.6805	1.26789	4.04764	3.19243		2	5	12.5	25	2.5	6.25	12.5	2	5	2.5		0.954016
O76070ups|SYUG	2.28619	4.86556	14.1427	19.6564	2.12824	6.18616	8.59788	1.38986	4.0399	2.9067													0.969703
P00167ups|CYB5	2.03566	2.98764	10.0702	12.3956	1.46765	4.9469	6.08922	1.23092	4.14895	3.37062													0.942002
P00441ups|SODC	1.75892	2.23005	5.30342	8.38438	1.26785	3.01515	4.76677	1.58094	3.75972	2.37816													0.97349
P00709ups|LALBA	2.1498	2.13633	6.20986	8.70413	0.993737	2.88858	4.04881	1.40166	4.07433	2.90678													0.931163
P00915ups|CAH1	2.28817	1.94501	6.93734	10.6979	0.850029	3.03183	4.67531	1.54207	5.50019	3.56674													0.909266
P00918ups|CAH2	2.0523	5.8235	23.269	33.4864	2.83754	11.338	16.3165	1.43909	5.75021	3.99571													0.975629
P01008ups|ANT3	1.85399	3.07536	8.81523	12.872	1.65877	4.75472	6.94286	1.4602	4.18554	2.86641													0.979651
P01031ups|CO5	2.21015	3.97515	13.1291	18.123	1.79859	5.94035	8.19989	1.38037	4.55906	3.30278													0.968691
P01112ups|RASH	2.24618	4.03807	16.5545	18.2072	1.79775	7.37008	8.10582	1.09983	4.50888	4.09962													0.914124
P01127ups|PDGFB	1.81681	2.54607	6.71346	9.38452	1.4014	3.6952	5.16539	1.39787	3.68588	2.63679													0.969653
P01133ups|EGF	1.04891	1.2368	5.11552	6.31674	1.17913	4.87701	6.02222	1.23482	5.10734	4.13611													0.722597
P01344ups|IGF2	1.70327	2.53714	6.90567	8.77395	1.48957	4.05436	5.15124	1.27054	3.45821	2.72183													0.953225
P01375ups|TNFA	1.51028	3.88674	10.5375	19.211	2.57353	6.97721	12.7202	1.8231	4.94269	2.71114													0.984409
P01579ups|IFNG	3.20389	9.37573	22.5569	36.6974	2.92635	7.04048	11.454	1.62688	3.91408	2.40589													0.963954
P02144ups|MYG	1.85536	3.54078	10.5325	15.0564	1.90841	5.67678	8.11509	1.42952	4.25229	2.97462													0.97849
P02741ups|CRP	1.71897	3.33362	7.31689	12.0077	1.93931	4.25655	6.9854	1.64109	3.602	2.19488													0.995039
P02753ups|RETBP	1.85743	3.25924	9.7233	13.0559	1.7547	5.2348	7.02897	1.34274	4.0058	2.9833													0.967913
P02787ups|TRFE	1.99301	2.5883	7.73881	9.92187	1.29869	3.88298	4.97834	1.28209	3.83336	2.98992													0.946761
P02788ups|TRFL	2.00846	2.45017	9.38688	12.5649	1.21993	4.67367	6.25597	1.33856	5.12815	3.83111													0.941016
P04040ups|CATA	1.68154	2.94085	9.90491	14.7386	1.74891	5.89039	8.76494	1.48801	5.01167	3.36805													0.973438
P05413ups|FABPH	1.84514	3.12509	9.46867	11.1583	1.69369	5.13169	6.04742	1.17845	3.57055	3.02989													0.938133
P06396ups|GELS	1.82748	3.75359	8.84774	14.1477	2.05397	4.84149	7.74165	1.59902	3.76911	2.35714													0.993496
P06732ups|KCRM	2.08003	3.21511	8.74422	13.3049	1.5457	4.20389	6.39649	1.52157	4.13824	2.71972													0.982376
P08263ups|GSTA1	1.39927	2.69234	6.71309	11.4299	1.92411	4.79757	8.16849	1.70263	4.24534	2.4934													0.971779
P08758ups|ANXA5	2.21305	3.95687	11.4589	13.9626	1.78798	5.1779	6.30924	1.21849	3.52871	2.89596													0.943785
P09211ups|GSTP1	0.980989	0.550191	4.08949	6.19461	0.560853	4.16874	6.31465	1.51476	11.259	7.43285													0.304575
P10145ups|IL8	2.06238	4.84356	10.6678	14.5079	2.34852	5.17255	7.03452	1.35997	2.99529	2.20247													0.966531
P10636-8ups|TAU	1.90819	2.82962	9.15213	13.0265	1.48289	4.79624	6.82663	1.42333	4.60361	3.2344													0.969129
P12081ups|SYHC	1.82692	2.7565	6.27197	9.01683	1.50882	3.43309	4.93554	1.43764	3.27112	2.27534													0.981427
P15559ups|NQO1	3.10337	4.62189	14.1111	19.8732	1.48932	4.54704	6.40375	1.40833	4.29979	3.0531													0.947218
P16083ups|NQO2	1.99635	3.478	8.80324	10.9088	1.74218	4.40966	5.46436	1.23918	3.13651	2.53112													0.952464
P41159ups|LEP	2.03884	4.84667	23.1297	32.3649	2.37717	11.3445	15.8742	1.39928	6.67776	4.77229													0.969626
P51965ups|UB2E1	2.69479	6.62995	16.1801	25.5412	2.46028	6.0042	9.47801	1.57856	3.8524	2.44045													0.974028
P55957ups|BID	2.08601	5.18615	16.8074	25.6011	2.48616	8.05718	12.2727	1.52321	4.93643	3.24082													0.984726
P61626ups|LYSC	1.67717	2.29006	5.8301	7.67784	1.36543	3.47616	4.57787	1.31693	3.35269	2.54583													0.957091
P61769ups|B2MG	1.80174	2.44473	5.55296	8.92195	1.35687	3.082	4.95186	1.6067	3.64947	2.2714													0.983315
P62937ups|PPIA	1.40727	1.95038	6.77952	8.18011	1.38594	4.81751	5.81276	1.20659	4.1941	3.47599													0.892359
P62988ups|UBIQ	#DIV/0!	#DIV/0!	#DIV/0!	#DIV/0!	#DIV/0!	#DIV/0!	#DIV/0!	3.92944	#DIV/0!	#DIV/0!
P63165ups|SUMO1	1.34813	2.89943	8.49913	11.1991	2.15071	6.3044	8.30715	1.31768	3.86251	2.93131													0.938091
P63279ups|UBC9	0.859713	1.35982	5.05996	6.74631	1.58172	5.88564	7.84716	1.33327	4.96116	3.72104													0.719263
P68871ups|HBB	1.59629	2.81825	8.13278	12.1063	1.7655	5.0948	7.58404	1.48859	4.2957	2.88576													0.975138
P69905ups|HBA	1.95703	2.62463	7.70449	10.4877	1.34113	3.93683	5.35901	1.36125	3.9959	2.93546													0.960378
P99999ups|CYC	2.16682	4.30646	12.2613	15.9376	1.98746	5.65867	7.35531	1.29983	3.70086	2.84719													0.959915
Q06830ups|PRDX1	2.15912	3.42102	10.0764	13.3065	1.58445	4.6669	6.16293	1.32056	3.88964	2.94544													0.960584
Q15843ups|NEDD8	1.73462	4.08289	10.4755	17.4316	2.35377	6.03905	10.0492	1.66404	4.26942	2.56569													0.993218

## Sheet: PD
	Description	Pepdides		UPS fmol (intensity, mean)	UPS 4 fmol (intensity, mean)	UPS 10 fmol (intensity, mean)	UPS 25 fmol (intensity, mean)	UPS 50 fmol (intensity, mean)	UPS 2 fmol SD	UPS 4 fmol SD	UPS 10 fmol SD	UPS 25 fmol SD	UPS 50 fmol SD	CV% UPS 2 fmol	CV% UPS 4 fmol	CV% UPS 10 fmol	CV% UPS 25 fmol	CV% UPS 50 fmol	Spike 1 (fmol)	Spike 1 (fmol)	Spike 1 (fmol)	Spike 1 (fmol)	Spike 1 (fmol)	R
	O00762	16		261727	490922	648177	1.79599e+06	2.68538e+06	34643.5	147756	240346	333312	765650	13.2365	30.0976	37.0804	18.5587	28.5119	2	4	10	25	50	0.987133
	O76070	27		1.48457e+06	2.86401e+06	4.10823e+06	1.07915e+07	1.48587e+07	195677	1.12354e+06	1.05208e+06	1.65314e+06	3.8824e+06	13.1807	39.2294	25.6091	15.3188	26.1288						0.977638
	P00167	5		1.0395e+06	1.40052e+06	794328	2.42964e+06	2.73931e+06	108927	82438.5	116899	330078	780193	10.4787	5.88629	14.7167	13.5855	28.4813						0.881093
	P00441	16		646339	1.23767e+06	1.70677e+06	4.5075e+06	6.90699e+06	67426.6	474633	660727	1.03663e+06	2.15196e+06	10.4321	38.349	38.7121	22.9979	31.1563						0.989926
	P00709	16		372813	725264	923390	2.21916e+06	3.21886e+06	52014.5	287940	378148	505956	913268	13.9519	39.7014	40.9522	22.7994	28.3724						0.985134
	P00915	13		249532	491056	580773	1.5181e+06	2.09793e+06	29533.9	180302	167616	253417	628170	11.8357	36.7173	28.8609	16.693	29.9424						0.977679
	P00918	20		312292	624990	916144	2.27919e+06	3.29956e+06	20620.7	216083	247161	470829	775224	6.603	34.5738	26.9784	20.6578	23.4948						0.984497
	P01008	36		1.49619e+06	3.30302e+06	4.17601e+06	1.16203e+07	1.59144e+07	213027	1.44239e+06	932251	2.86131e+06	3.85525e+06	14.2379	43.6689	22.324	24.6233	24.2249						0.975229
	P01031	11		590563	1.06426e+06	1.87232e+06	4.34986e+06	6.024e+06	100059	484881	357081	636502	1.63123e+06	16.943	45.5603	19.0716	14.6327	27.0789						0.978792
	P01112	13		222676	462144	747164	2.44566e+06	3.01422e+06	36712.5	186966	266982	469528	908914	16.487	40.4561	35.7328	19.1984	30.1542						0.954715
	P01127	15		1.30084e+06	2.03972e+06	2.8377e+06	7.0898e+06	9.07823e+06	141172	1.6404e+06	383364	1.06901e+06	2.34811e+06	10.8523	80.4226	13.5097	15.0781	25.8653						0.967557
	P01133	4		115076	333432	555331	2.46522e+06	2.92883e+06	30864.2	90634.6	269407	699932	885543	26.8207	27.1823	48.5128	28.3922	30.2354						0.943014
	P01344	8		776655	1.31641e+06	1.96855e+06	5.32276e+06	6.50825e+06	95583.6	937049	261865	807179	1.47147e+06	12.3071	71.1821	13.3024	15.1647	22.6094						0.956014
	P01375	9		261807	493629	639701	1.76583e+06	2.68324e+06	27236.8	201634	209373	543010	920341	10.4034	40.8474	32.7298	30.7511	34.2996						0.988607
	P01579	16		218426	448099	579273	1.45828e+06	2.1771e+06	34958.1	169724	178759	224489	675745	16.0046	37.8764	30.8593	15.3941	31.0388						0.987442
	P02144	17		685049	1.05106e+06	1.56266e+06	4.17562e+06	5.45436e+06	81602.5	746884	424105	770410	1.01245e+06	11.9119	71.06	27.14	18.4502	18.5623						0.970087
	P02741	3		232673	325084	224090	525032	675397	29724.6	31154.9	24030	105031	154060	12.7753	9.58364	10.7234	20.0046	22.8103						0.94175
	P02753	9		210977	427763	549001	1.37973e+06	1.97071e+06	41388.9	157602	134058	280995	570489	19.6177	36.8434	24.4186	20.366	28.9484						0.982611
	P02787	70		2.08177e+06	3.06459e+06	4.00517e+06	9.82631e+06	1.33855e+07	269047	2.47748e+06	869605	1.78072e+06	3.71686e+06	12.9239	80.8421	21.7121	18.1219	27.7678						0.97904
	P02788	66		2.83046e+06	3.80102e+06	6.47051e+06	1.91061e+07	2.60642e+07	591574	3.19516e+06	2.25317e+06	3.73933e+06	6.85715e+06	20.9003	84.0606	34.8221	19.5714	26.3087						0.975465
	P04040	46		1.17553e+06	1.93182e+06	3.31824e+06	1.01094e+07	1.45639e+07	203768	1.53627e+06	941800	2.26864e+06	4.97916e+06	17.3342	79.5244	28.3826	22.4409	34.1883						0.982079
	P05413	17		670384	1.10355e+06	1.78057e+06	4.35412e+06	5.80168e+06	78952.7	765734	335897	633695	1.43445e+06	11.7772	69.3881	18.8645	14.5539	24.7248						0.973723
	P06396	37		2.58063e+06	2.78147e+06	2.92719e+06	6.02954e+06	8.70509e+06	453573	2.22493e+06	530322	1.18338e+06	2.30628e+06	17.576	79.9914	18.1171	19.6264	26.4935						0.988719
	P06732	39		999235	1.57794e+06	2.44721e+06	6.59521e+06	9.1871e+06	149713	1.21648e+06	633494	1.28797e+06	2.78446e+06	14.9828	77.0929	25.8863	19.5288	30.3084						0.979788
	P08263	19		702376	1.1134e+06	1.35954e+06	3.09193e+06	4.5029e+06	112722	779726	147208	741208	1.1362e+06	16.0487	70.0313	10.8278	23.9724	25.2325						0.987949
	P08758	21		674205	897173	1.10374e+06	2.36644e+06	3.21732e+06	74026.2	533165	268970	366718	895719	10.9798	59.4272	24.3689	15.4966	27.8405						0.982561
	P09211	10		24675.3	155286	158070	828662	1.49145e+06	9044.07	124761	122664	390302	612760	36.6524	80.3428	77.6013	47.1002	41.0848						0.991417
	P10145	10		456758	798149	1.45489e+06	3.38686e+06	4.29264e+06	77893.7	529104	293321	560429	1.33164e+06	17.0536	66.2913	20.1611	16.5471	31.0215						0.962984
	P10599	8		46230.7	176525	220858	636475	887809	7597.77	110878	49603.2	141629	248276	16.4345	62.8113	22.4594	22.2522	27.965						0.974635
	P10636-8	52		1.78539e+06	2.77179e+06	3.98915e+06	1.13388e+07	1.54654e+07	295217	2.34982e+06	643366	1.74337e+06	3.86976e+06	16.5352	84.7762	16.1279	15.3752	25.0221						0.976214
	P12081	38		1.00698e+06	1.5575e+06	2.3284e+06	5.54402e+06	7.15398e+06	149318	1.19639e+06	428828	973162	1.72467e+06	14.8283	76.8148	18.4173	17.5534	24.1078						0.969348
	P15559	10		1.9462e+06	1.89922e+06	1.74272e+06	2.83123e+06	3.61634e+06	320538	1.40116e+06	218519	382547	770028	16.4699	73.7756	12.5389	13.5117	21.293						0.964905
	P16083	17		805785	1.26849e+06	1.88631e+06	4.30437e+06	5.7684e+06	102327	928457	408053	932760	1.49604e+06	12.6991	73.1939	21.6323	21.67	25.9351						0.976356
	P41159	10		345334	586275	869014	2.63816e+06	3.70767e+06	42717.8	312979	280142	567563	1.00587e+06	12.37	53.3843	32.2368	21.5135	27.1294						0.979136
	P51965	6		23918.8	129175	84061.1	189405	252230	2059.93	146699	21654.3	37704.4	62366.1	8.61214	113.566	25.7601	19.9068	24.7259						0.901962
	P55957	17		440353	642884	957004	2.75675e+06	4.3307e+06	81585.6	337758	452351	653860	947773	18.5273	52.5379	47.2674	23.7185	21.885						0.991519
	P61626	16		644668	1.06358e+06	1.70998e+06	4.00689e+06	5.65136e+06	86475.5	739242	414141	637083	1.46456e+06	13.414	69.5053	24.219	15.8997	25.9152						0.982629
	P61769	9		684038	1.08603e+06	1.41966e+06	2.9519e+06	4.19173e+06	87277	769822	217674	523939	783587	12.7591	70.8841	15.3329	17.7492	18.6936						0.986237
	P62937	17		1.03712e+06	1.78668e+06	2.79336e+06	8.64232e+06	1.04317e+07	172815	1.42526e+06	936907	1.99622e+06	2.75696e+06	16.663	79.7715	33.5405	23.0982	26.4287						0.951307
	P62988	6		#DIV/0!	297556	#DIV/0!	7758.83	8864.61	#DIV/0!	#DIV/0!	#DIV/0!	1622.7	3863.04
	P63165	21		445803	769455	1.4444e+06	3.89061e+06	5.02961e+06	52475	450177	345173	672413	1.22843e+06	11.7709	58.506	23.8974	17.283	24.4241						0.966224
	P63279	5		247879	495025	592693	1.51931e+06	1.94157e+06	22481	213836	154883	264450	638695	9.06936	43.197	26.1321	17.4059	32.8958						0.964503
	P68871	13		550911	829225	1.222e+06	3.6887e+06	5.23981e+06	98842.2	502200	292624	829866	1.47019e+06	17.9416	60.5626	23.9462	22.4975	28.058						0.980862
	P69905	10		594493	976822	1.32048e+06	3.60907e+06	4.66791e+06	94496.3	655196	187134	460114	1.19817e+06	15.8953	67.0743	14.1717	12.7488	25.6682						0.967826
	P99999	16		790660	1.32968e+06	1.89781e+06	4.15095e+06	5.9676e+06	102003	978785	471051	815855	1.56844e+06	12.9009	73.6106	24.8208	19.6547	26.2825						0.986154
	Q06830	23		884057	1.48505e+06	2.58344e+06	6.94871e+06	9.69312e+06	166367	1.12867e+06	554739	1.43477e+06	2.84855e+06	18.8186	76.0025	21.4729	20.648	29.3873						0.979258
	Q15843	11		206402	274686	667890	1.59738e+06	2.31873e+06	34681.2	96516.1	225413	310905	713613	16.8027	35.1368	33.7501	19.4635	30.7761						0.983569
												Spike 1 (fmol)	Spike 2 (fmol)	Spike 3 (fmol)	Spike 4 (fmol)	Spike 5 (fmol)
												2	4	10	25	50
												Theoretical ratios											R ratio
O00762ups|UBE2C	1.8757	2.47653	6.86207	10.2602	1.32033	3.65841	5.47007	1.4952	4.14297	2.77084		2	5	12.5	25	2.5	6.25	12.5	2	5	2.5		0.971505
O76070ups|SYUG	1.92919	2.76729	7.26913	10.0088	1.43443	3.76798	5.18807	1.37689	3.61681	2.62681													0.969375
P00167ups|CYB5	1.34729	0.764142	2.33731	2.63521	0.567169	1.73482	1.95593	1.12746	3.44859	3.05874													0.355157
P00441ups|SODC	1.91489	2.64068	6.97389	10.6863	1.37902	3.64193	5.58065	1.53233	4.04681	2.64095													0.978824
P00709ups|LALBA	1.94538	2.47682	5.95247	8.63398	1.27318	3.0598	4.43819	1.45049	3.48591	2.40327													0.970949
P00915ups|CAH1	1.96791	2.32745	6.08378	8.40746	1.1827	3.0915	4.27228	1.38195	3.61231	2.61393													0.955323
P00918ups|CAH2	2.0013	2.93361	7.29825	10.5656	1.46585	3.64675	5.27937	1.44769	3.60157	2.4878													0.977614
P01008ups|ANT3	2.20762	2.79109	7.7666	10.6366	1.2643	3.51809	4.81814	1.36953	3.81092	2.78264													0.956828
P01031ups|CO5	1.80211	3.1704	7.36561	10.2004	1.75927	4.08721	5.66027	1.38487	3.21741	2.32325													0.978322
P01112ups|RASH	2.07542	3.35539	10.9831	13.5364	1.61673	5.29198	6.52224	1.23248	4.03421	3.27325													0.946196
P01127ups|PDGFB	1.568	2.18143	5.45015	6.97873	1.39122	3.47586	4.45071	1.28046	3.19915	2.49843													0.948958
P01133ups|EGF	2.89749	4.82577	21.4226	25.4513	1.6655	7.39348	8.7839	1.18806	5.27403	4.4392													0.922904
P01344ups|IGF2	1.69497	2.53465	6.85344	8.37985	1.49539	4.04339	4.94394	1.22272	3.30611	2.7039													0.944883
P01375ups|TNFA	1.88547	2.44341	6.74476	10.2489	1.29591	3.57723	5.43575	1.51954	4.19453	2.76039													0.971464
P01579ups|IFNG	2.05149	2.65203	6.6763	9.96722	1.29273	3.25436	4.85853	1.49293	3.75833	2.51743													0.973297
P02144ups|MYG	1.53429	2.28109	6.09535	7.962	1.48674	3.97276	5.18939	1.30624	3.49044	2.67212													0.950322
P02741ups|CRP	1.39717	0.963111	2.25653	2.90278	0.689328	1.61507	2.07761	1.28639	3.01396	2.34296													0.578737
P02753ups|RETBP	2.02754	2.60218	6.53969	9.34089	1.28342	3.22544	4.60702	1.42834	3.58964	2.51316													0.968146
P02787ups|TRFE	1.4721	1.92392	4.72016	6.42985	1.30692	3.20641	4.3678	1.36221	3.34206	2.45341													0.943712
P02788ups|TRFL	1.3429	2.28603	6.75018	9.20847	1.70231	5.02658	6.85717	1.36418	4.02816	2.9528													0.93554
P04040ups|CATA	1.64336	2.82276	8.59985	12.3892	1.71767	5.23308	7.53896	1.44063	4.38906	3.04662													0.971328
P05413ups|FABPH	1.64615	2.65605	6.49496	8.65426	1.61349	3.94555	5.25728	1.33246	3.25832	2.44535													0.968106
P06396ups|GELS	1.07782	1.13429	2.33646	3.37324	1.05239	2.16776	3.12968	1.44374	2.97387	2.05984													0.748332
P06732ups|KCRM	1.57914	2.44909	6.60026	9.19413	1.5509	4.17964	5.82223	1.393	3.75411	2.69499													0.965083
P08263ups|GSTA1	1.58519	1.93563	4.4021	6.41095	1.22108	2.77702	4.04429	1.45634	3.31207	2.27424													0.95758
P08758ups|ANXA5	1.33071	1.6371	3.50998	4.77203	1.23024	2.63767	3.58607	1.35956	2.91492	2.14402													0.921521
P09211ups|GSTP1	6.29317	6.406	33.5827	60.4432	1.01793	5.33637	9.60457	1.79983	9.4354	5.24238													0.930462
P10145ups|IL8	1.74742	3.18524	7.41501	9.39806	1.82282	4.24339	5.37824	1.26744	2.9505	2.32792													0.96157
P10636-8ups|TAU	3.81836	4.7773	13.7674	19.2039	1.25114	3.60557	5.02935	1.39488	4.01983	2.88183													0.921074
P12081ups|SYHC	1.55249	2.23433	6.35089	8.66219	1.43919	4.09078	5.57956	1.36393	3.87686	2.84241													0.952025
P15559ups|NQO1	1.54671	2.31227	5.5056	7.10441	1.49496	3.55955	4.59323	1.2904	3.07249	2.38104													0.956822
P16083ups|NQO2	0.975858	0.895446	1.45475	1.85815	0.917599	1.49073	1.90412	1.2773	2.07511	1.6246													0.518193
P41159ups|LEP	1.57423	2.34096	5.34184	7.15873	1.48705	3.39331	4.54745	1.34012	3.05803	2.2819													0.967051
P51965ups|UB2E1	1.6977	2.51644	7.63946	10.7365	1.48226	4.49988	6.32411	1.4054	4.26653	3.03581													0.964047
P55957ups|BID	5.40054	3.51443	7.91864	10.5453	0.650755	1.46627	1.95263	1.3317	3.00056	2.25318													0.772134
P61626ups|LYSC	1.45993	2.17326	6.26031	9.8346	1.48861	4.2881	6.73635	1.57094	4.52526	2.8806													0.955603
P61769ups|B2MG	1.64981	2.6525	6.21542	8.7663	1.60776	3.76737	5.31353	1.41041	3.30492	2.34323													0.978093
P62937ups|PPIA	1.58767	2.07541	4.3154	6.12792	1.3072	2.71807	3.85969	1.42001	2.95264	2.0793													0.971387
P62988ups|UBIQ	1.72273	2.69338	8.333	10.0583	1.56343	4.83708	5.83858	1.20705	3.73446	3.09388													0.938865
P63165ups|SUMO1	#DIV/0!	#DIV/0!	#DIV/0!	#DIV/0!	#DIV/0!	0.0260751	0.0297914	1.14252	#DIV/0!	#DIV/0!
P63279ups|UBC9	1.726	3.23999	8.7272	11.2821	1.87717	5.05632	6.53659	1.29276	3.48215	2.69359													0.962713
P68871ups|HBB	1.99704	2.39106	6.12923	7.83273	1.1973	3.06916	3.92217	1.27793	3.27584	2.5634													0.943274
P69905ups|HBA	1.50519	2.21815	6.69564	9.51117	1.47367	4.44837	6.31892	1.4205	4.28789	3.01857													0.950533
P99999ups|CYC	1.64312	2.22119	6.07083	7.85192	1.35181	3.6947	4.77867	1.29338	3.53501	2.73314													0.947138
Q06830ups|PRDX1	1.68173	2.40028	5.24998	7.54761	1.42727	3.12176	4.488	1.43765	3.14447	2.18724													0.9795
Q15843ups|NEDD8	1.67981	2.92226	7.86003	10.9644	1.73964	4.67912	6.52715	1.39495	3.75202	2.68971													0.973877

## Sheet: MQ
Protein IDs	Column6	Peptides	UPS fmol (intensity, mean)	UPS 4 fmol (intensity, mean)	UPS 10 fmol (intensity, mean)	UPS 25 fmol (intensity, mean)	UPS 50 fmol (intensity, mean)	UPS 2 fmol SD	UPS 4 fmol SD	UPS 10 fmol SD	UPS 25 fmol SD	UPS 50 fmol SD	CV% UPS 2 fmol	CV% UPS 4 fmol	CV% UPS 10 fmol	CV% UPS 25 fmol	CV% UPS 50 fmol
P02787		72	515900	909983	5.01123e+06	1.19678e+07	1.84463e+07	129858	614711	634760	1.84712e+06	2.84437e+06	25.1712	67.5519	12.6667	15.434	15.4197
P02768		67	1.02638e+06	1.4291e+06	5.45087e+06	1.21807e+07	1.97827e+07	179194	1.18908e+06	1.36894e+06	1.22092e+06	3.08466e+06	17.4588	83.2045	25.1141	10.0235	15.5927
P02788		64	731747	2071170	1.15827e+07	3.33927e+07	4.53753e+07	167190	1.82833e+06	298353	1.60819e+06	7.45373e+06	22.848	88.2751	2.57586	4.81599	16.4268
P10636-8		48	994813	1270500	5770900	15978000	2.22203e+07	125105	1.27649e+06	813021	1.46408e+06	3.72411e+06	12.5757	100.472	14.0883	9.16308	16.7599
P04040		45	856297	1.55343e+06	8.04163e+06	21515000	3.30357e+07	352421	1.05267e+06	1.71971e+06	2.31846e+06	5.89254e+06	41.1564	67.7642	21.385	10.776	17.8369
P06732		41	561400	1.22534e+06	6577300	14986000	24762000	188350	1.06381e+06	516932	2.7407e+06	3.61359e+06	33.55	86.8178	7.85934	18.2884	14.5933
P12081		37	732583	969913	5985200	1.43347e+07	19258000	174310	499794	469993	574312	2.49677e+06	23.7938	51.5297	7.85259	4.00646	12.9649
P01008		33	2182000	3134790	1.43323e+07	36562000	56408000	568417	2.8097e+06	606284	6.27154e+06	7.4975e+06	26.0503	89.6297	4.23018	17.1532	13.2916
P06396		33	44320	1.43455e+06	5.47997e+06	1.51233e+07	22768000	76764.5	2.18363e+06	1.99235e+06	3.50759e+06	7.85876e+06	173.205	152.217	36.3571	23.1933	34.5167
O76070		26	1590100	1857240	9.81613e+06	26635000	4.05733e+07	333412	1.15214e+06	1.39139e+06	733899	6.47489e+06	20.968	62.0352	14.1745	2.75539	15.9585
P08758		24	795117	1.03523e+06	4.09203e+06	8.23677e+06	1.09607e+07	149228	946597	649717	759794	1.34706e+06	18.768	91.438	15.8776	9.22442	12.29
P63165		21	485327	330453	4.62277e+06	1.16673e+07	15583000	343269	291952	1.66921e+06	1.07215e+06	2.53156e+06	70.7295	88.3488	36.1084	9.18937	16.2456
Q06830		21	853127	1412260	9432300	2.43353e+07	3.46297e+07	627454	426653	931238	1.56853e+06	5.50185e+06	73.5476	30.2107	9.87286	6.44547	15.8877
P00918		19	153113	228830	2.51707e+06	6477900	7.88533e+06	265200	396345	542536	1.20385e+06	1.21177e+06	173.205	173.205	21.5543	18.584	15.3674
P08263		18	853077	1.00266e+06	4.36003e+06	7.72567e+06	1.36037e+07	261473	1.01445e+06	2.08742e+06	1.11569e+06	984534	30.6506	101.176	47.8762	14.4413	7.23727
P62937		18	896793	2.16117e+06	1.25617e+07	4.50593e+07	6.29567e+07	426739	1.98068e+06	1.85933e+06	1.0394e+07	5.00625e+06		91.6485	14.8016	23.0675	7.95189
O00762		17	0	827433	2.43047e+06	7566800	1.27617e+07	0	1.43316e+06	628877	1.10331e+06	1.69275e+06		173.205	25.8748	14.5809	13.2644
P02144		17	1.74477e+06	1.60867e+06	8.89513e+06	2.24633e+07	3.09107e+07	51754.2	1.56314e+06	1.3574e+06	2.41896e+06	3.93111e+06	2.96625	97.1697	15.26	10.7685	12.7177
P16083		17	904230	614057	9.33267e+06	1.85327e+07	26761000	337936	431987	3.06417e+06	4.25457e+06	4.67523e+06	37.3728	70.3497	32.8327	22.9572	17.4703
P55957		17	649770	501773	5210200	1.138e+07	1.71167e+07	163436	429091	475187	3.29447e+06	1.83851e+06	25.1529	85.515	9.12033	28.9496	10.741
P99999		17	696673	864933	4.07873e+06	8.67177e+06	12253000	263041	754586	1.16296e+06	533032	1.98643e+06		87.2421	28.5127	6.14675	16.2118
P05413		16	0	720033	5.04167e+06	1.40777e+07	21008000	0	1.24713e+06	726067	997929	3.07861e+06		173.205	14.4013	7.08874	14.6544
P00709		14	427187	317250	2.42223e+06	6.23543e+06	9.73553e+06	171039	297136	353165	413988	1.44715e+06	40.0384	93.6598	14.5801	6.63929	14.8646
P01112		14	168177	360670	2.09067e+06	8938800	1.12839e+07	149819	339312	668953	488012	1.82239e+06	89.084	94.0784	31.9971	5.45948	16.1504
P61626		14	598457	664110	3721800	1.18327e+07	1.51797e+07	86345.8	632265	1.16015e+06	1.47967e+06	3.3486e+06	14.4281	95.2048	31.1718	12.505	22.0598
P00441		13	1.61523e+06	1.09952e+06	10888100	2.69077e+07	42860000	449348	1.41134e+06	1.1252e+06	1.21739e+07	1.23886e+07	27.8194	128.36	10.3342	45.2431	28.9047
P00915		13	755243	1.23655e+06	3770500	7.83383e+06	11121400	180406	664609	789382	756223	2.20661e+06	23.8871	53.7469	20.9357	9.6533	19.8411
P01127		13	1.76987e+06	2.11899e+06	9710000	18635000	25421000	90910.6	1.52774e+06	4.28337e+06	2.13485e+06	1.23213e+06	5.13658	72.0974	44.113	11.4562	4.84688
P68871		13	875940	1288400	5341600	1.33133e+07	19327000	250625	1.25059e+06	1.19088e+06	884385	2.31348e+06			22.2944	6.64285	11.9702
P01579		12	0	0	2.13633e+06	4239300	6.42393e+06	0	0	646204	108640	1.30931e+06			30.2483	2.56269	20.3818
P15559		10	558563	610050	3463200	8.01407e+06	1.95047e+07	10399.8	545724	1.32632e+06	5.4574e+06	1.48663e+06			38.2976	68.0978	7.62192
P69905		10	0	0	4.95483e+06	9.52807e+06	14780000	0	0	1.32216e+06	2.5837e+06	472308			26.6842	27.1168	3.19559
P01375		9	238473	347667	2535700	6.64333e+06	1.37743e+07	413048	602176	953412	2.52193e+06	2.10313e+06			37.5995	37.9619	15.2685
P09211		9	0	0	1.16853e+06	5.33127e+06	1.12481e+07	0	0	1.1222e+06	1.94867e+06	4.1921e+06			96.0347	36.5518	37.2695
P10145		9	0	1.13367e+06	1.44583e+07	3.08043e+07	40570000	0	1.96357e+06	3.51839e+06	6.15914e+06	1.14244e+07		173.205	24.3347	19.9944	28.1597
Q15843		9	0	100173	1848300	3436100	7.67963e+06	0	173505	283493	1.69569e+06	3.30103e+06		173.205	15.338	49.3493	42.9843
P01031		8	841933	994833	8.92887e+06	2.17197e+07	34243000	734004	931196	214634	3.48844e+06	4.36388e+06	87.1808	93.6032	2.40382	16.0612	12.7439
P01344		8	1.20887e+06	1.56803e+06	1.20733e+07	3.63333e+07	4.46323e+07	127377	760828	1.36494e+06	3.57314e+06	6.56864e+06	10.5369	48.5214	11.3054	9.83432	14.7172
P02753		8	284237	604167	3106000	8.03293e+06	1.14803e+07	247767	527099	644063	332015	1.79434e+06			20.7361	4.13317	15.6297
P10599		8	0	0	773697	1.77893e+06	2533400	0	0	180420	59900.4	496996			23.3193	3.36721	19.6178
P61769		8	1238100	1267800	4.80347e+06	1.78343e+07	2.24973e+07	1.07236e+06	1.31737e+06	980835	4.77366e+06	2.57699e+06	86.6136	103.91	20.4193	26.7667	11.4547
P41159		7	690430	808130	3.55427e+06	1.07863e+07	17357000	18371.7	741408	317235	1.11895e+06	2.70373e+06		91.7437	8.92546	10.3738	15.5772
P63279		7	0	273037	4.23173e+06	9.31993e+06	1.42937e+07	0	472913	858226	1.45683e+06	2.28549e+06
P62988		6	0	0	0	0	0	0	0	0	0	0
P00167		5	1216800	1455500	7.13733e+06	18536000	1.99853e+07	1.05454e+06	2.521e+06	2.97058e+06	572600	2.64568e+06			41.6203	3.08912	13.2381
P51965		4	0	0	143513	933870	1.1313e+06	0	0	248572	147424	268873			173.205	15.7863	23.7668
P01133		3	0	0	5.89257e+06	1.85737e+07	2.76847e+07	0	0	2.29217e+06	5.13597e+06	6.63459e+06				27.6519	23.9649
P02741		3	0	0	1.58003e+06	2.84197e+06	5.12003e+06	0	0	2.7367e+06	2.69865e+06	426734
