# Supplementary material for: DDASSQ: An open‐source, multiple peptide sequencing strategy for label free quantification based on an OpenMS pipeline in the KNIME analytics platform
Source: Proteomics. 2021 Aug 21;21(16):2000319. doi: 10.1002/pmic.202000319 (PMC8459258; doi:10.1002/pmic.202000319)
Supplement: Supplementary file 2 — Supporting information [file PMIC-21-2000319-s002.zip › 5-DDASSQ inference and LFQ data.xlsx]

## Sheet: LFQ proteins
Accession	Protein #	Score	Peptide #	F1-01	F1-02	F2-01	F2-02
Q8C196	1	482.708	106	2.5141e+10	2.27453e+10	3.56942e+08	3.97699e+08
A2ASS6	1	202.835	99	2.28595e+08	2.35936e+08	3.40813e+08	4.32237e+07
P01027	1	288.375	93	7.03204e+08	6.35624e+08	1.65891e+08	1.89364e+08
P19096	1	290.382	82	1.21589e+09	1.20469e+09	2.15586e+06	8.50124e+06
Q61838	1	190.241	62	4.42395e+08	4.18738e+08	1.94086e+08	2.08436e+08
Q68FD5	1	259.196	58	5.35692e+08	4.99874e+08	1658135	8.36926e+06
Q9JHU4	1	166.804	56	1.12993e+08	1.0859e+08	941736	1.70065e+06
Q921I1	1	264.778	54	1.50421e+09	1.42388e+09	2.68758e+08	3.42032e+08
Q8R0Y6	1	204.496	53	3121968058	3.36115e+09	1.18773e+08	1.35611e+08
Q91ZX7	1	106.469	52	9.85935e+07	8.02599e+07	2.52662e+07	30321293
P06909	1	171.671	51	1.45136e+08	1.47088e+08	1.36712e+08	1.36768e+08
Q05920	1	198.571	49	1.25809e+09	1.24549e+09	5.30083e+07	4.85034e+07
P26039	1	143.628	48	2.05673e+08	1.05746e+08	5.15257e+06	5.34324e+06
P08113	1	143.809	46	7.80669e+08	8.31373e+08	546115312	5.38875e+08
Q8VDD5	1	157.621	45	1.61439e+08	9.03255e+07	2.68449e+06	160283
P58252	1	147.993	43	6.52619e+08	6.90536e+08	1.9177e+07	2.35456e+07
Q99PL5	1	130.695	43	214573917	2.41352e+08	7.63311e+07	6.83693e+07
P20029	1	158.714	41	1.66864e+09	1.64096e+09	1.69245e+08	1.98755e+08
Q8VDJ3	1	103.945	41	2.47901e+08	2.3986e+08	1.07074e+08	1.12026e+08
P16546	1	154.903	40	8.39493e+07	2.00186e+08	8.30429e+06	1.03838e+07
Q60597	1	128.455	40	1.96174e+08	1.67968e+08	4.98873e+06	1.38517e+06
Q80X90	1	95.9339	40	6.92191e+07	9.48538e+07	1.1943e+07	108137
Q91V92	1	124.899	40	2.59164e+08	2.46633e+08	4.783e+06	153415
O08601	1	98.3572	39	261063555	2.66958e+08	13810.2	167586
Q01853	1	152.354	39	3.56944e+08	3.51907e+08	3.6201e+07	3.09733e+07
Q922D8	1	121.791	39	4.9687e+08	4.5373e+08	7.15391e+06	1.99017e+07
P08003	1	119.098	38	3.85608e+08	3.73332e+08	1.26864e+07	1.09134e+07
P63038	1	146.39	38	1.85186e+09	1.44639e+09	4.64951e+07	4.8111e+07
Q3UQ44	1	90.6578	38	2.00731e+08	1.84044e+08	28941.6	899884
Q9ET01	1	131.85	38	6.18996e+08	6.65261e+08	1.91892e+06	77089.4
P24270	1	167.386	36	1.76763e+09	1.71692e+09	3.34392e+07	2.78397e+07
P27773	1	123.162	36	849392565	8.53342e+08	3.59058e+07	3.86458e+07
P38647	1	125.477	36	6.37199e+08	7.31203e+08	3.07988e+07	2.23064e+07
Q99KI0	1	144.293	36	5.82712e+08	5.92862e+08	27913.7	1859943
Q99LB7	1	175.961	36	1.72747e+09	1.61739e+09	7.74922e+06	1.82943e+07
P14824	1	108.967	35	2.07941e+08	2.12249e+08	5383754	6.06751e+06
P20918	1	115.754	35	9.4492e+07	1.15275e+08	1.80259e+06	1.92485e+06
P26443	1	135.179	35	3.42216e+09	3.73348e+09	1.596e+08	1.55918e+08
Q9DBM2	1	113.759	35	2.26278e+08	2.80224e+08	7.58789e+06	6.67324e+06
Q9R0H0	1	111.406	35	4.52756e+08	4.28154e+08	306291921	3.08319e+08
P11276	1	170.035	34	6.23428e+07	2.95202e+07	2.98757e+06	9.29968e+06
Q03265	1	99.2301	34	2.50101e+09	2.09455e+09	9.18051e+07	9.47359e+07
Q8CC88	1	77.1372	34	1.39138e+08	6.57836e+07	121052	2.80751e+06
Q8CHR6	1	86.8991	34	2.7969e+08	275469111	2.49915e+06	785390
Q9EQ20	1	112.44	34	1.0127e+09	9.241e+08	593436	182145
E9Q414	1	84.5591	33	5.93653e+07	5.05998e+07	2.07854e+07	6.95401e+06
Q6PB66	1	111.054	33	5.62715e+07	7.32338e+07	2.32813e+06	9.31756e+06
Q9DBT9	1	121.582	33	8.97998e+08	9.66407e+08	1.31575e+07	0
P41216	1	129.978	32	4.08354e+08	3.90452e+08	9.37411e+06	2.44284e+06
Q61147	1	113.764	32	1.49251e+08	4.29193e+07	2.22263e+07	2.02132e+07
Q78PY7	1	116.103	32	2.01382e+08	1.85145e+08	7.20875e+08	1858481
Q8BHN3	1	72.6483	32	1.14285e+08	1.21752e+08	6.80411e+07	6.651e+07
Q8BMS1	1	115.482	32	7.39927e+08	7.74692e+08	1.96183e+07	1.95161e+07
Q8CAQ8	1	93.1009	32	2.56803e+08	111595767	1.20361e+07	1.28208e+06
Q99K67	1	116.98	32	3.75186e+08	3.95343e+08	9.86178e+06	7.68767e+06
P09103	1	104.066	31	1979278643	1.93816e+09	27324196	1.04063e+08
P50544	1	117.022	31	3.34491e+08	4.0028e+08	8.5835e+07	5933106
E9PV24	1	99.2237	30	1.94536e+08	2.17568e+08	6.0518e+07	4.59113e+07
E9Q557	1	6.5114	30	2.5321e+07	2.14584e+07	1.83169e+07	2.10252e+07
Q8K0E8	1	106.66	30	1.55254e+08	1.74662e+08	7.60059e+07	6.58789e+07
Q91ZA3	1	111.12	30	2.78594e+08	2.43956e+08	571849	573230
P11499	1	166.725	29	7.3792e+08	7.41759e+08	14155998	1.69477e+07
P40142	1	81.7745	29	736639420	6.43849e+08	1.00433e+07	1.94899e+06
Q62261	1	91.873	29	3.17177e+07	9.9118e+07	1.33784e+08	1.23733e+07
Q8K2B3	1	140.796	29	8.37727e+08	4.89327e+08	58005.9	111517
Q91VD9	1	101.516	29	1.67583e+08	1.73641e+08	7.64504e+06	936863
Q9QXS1	1	93.6477	29	8.23763e+07	4.21988e+07	1.45263e+07	3.29478e+06
P16460	1	103.693	28	5.36301e+09	5168874619	7.00827e+07	6.83242e+07
Q8BWT1	1	92.2973	28	2.7038e+09	2.6034e+09	9.10922e+06	9.45369e+06
Q91X72	1	93.9842	28	3.09722e+08	316220217	1.85096e+08	2.40001e+08
P14211	1	91.8423	27	8.15102e+08	7.72892e+08	87273798	74958333
P56480	1	122.399	27	2.57233e+09	2.59824e+09	1.05413e+08	1.28606e+08
O35488	1	83.5665	26	243902926	1.7769e+08	1.05008e+06	1.36146e+06
P49429	1	104.655	26	1.69334e+09	1.64227e+09	2.28909e+06	7.14245e+08
Q91Y97	1	122.067	26	4.43179e+09	4.29316e+09	8.04078e+07	7.86827e+07
P33267	1	76.5542	25	1.43032e+08	1.7221e+08	4.16161e+06	5.14285e+06
P35492	1	60.2552	25	2.92546e+08	321712626	5.88375e+06	6.68298e+06
P61922	1	101.313	25	1.69739e+08	1.91968e+08	2.36316e+07	3.20791e+07
P63017	1	139.463	25	7.91852e+08	8.22873e+08	4.13727e+07	8.77246e+07
Q8CIE6	1	52.083	25	1.57014e+08	1.48839e+08	1.91531e+07	253632
Q8VCW8	1	86.8861	25	3.35464e+08	3.55688e+08	3.8036e+06	4.27444e+06
Q91YI0	1	83.5259	25	1192397697	1159036779	1.33891e+07	1.19083e+07
A2ARZ3	1	39.4493	24	2.91035e+07	2.86266e+07	1.81244e+06	2.17156e+07
O88844	1	97.6663	24	9.25639e+08	9.09951e+08	8.44716e+06	8.7041e+06
P06728	1	78.6709	24	2.71806e+08	2.86979e+08	1.74917e+06	1.67866e+06
P07724	1	316.961	24	5871462347	5.92055e+09	1.95529e+07	1.19967e+07
P16331	1	86.5829	24	5.90334e+08	638550199	3.59982e+07	3.43417e+07
P21981	1	91.5683	24	2.45211e+08	2.52383e+08	4.21444e+07	2.96191e+07
P37040	1	66.1552	24	2.19842e+08	2.66589e+08	25578.4	345927
P50247	1	121.355	24	2.41235e+09	2.45085e+09	1.47874e+07	1.43458e+07
Q00623	1	80.4626	24	5.71139e+08	3.93783e+08	65259.1	227466
Q64727	1	95.3232	24	5.91827e+07	6.11691e+07	1.2438e+06	10935.6
Q8JZR0	1	99.4534	24	2.59875e+08	268748377	1.63871e+06	2.46513e+07
Q8VC12	1	60.0859	24	4.19774e+08	4.16701e+08	1.08664e+06	1.7876e+06
Q8VCT4	1	88.5201	24	699140748	897644988	1.83018e+08	1.38998e+08
Q91WU0	1	83.4032	24	2.18002e+08	2.73656e+08	7.10527e+07	7.50272e+07
Q9D0F9	1	83.9969	24	416127779	393597768	1.40431e+06	280311
Q9JKR6	1	58.3281	24	1.14311e+08	1.09094e+08	4935623	6.5105e+06
O08709	1	83.9478	23	9.8057e+08	1.02244e+09	12643.2	793247
O88428	1	69.7054	23	1.38488e+08	124803434	5528610	5.29007e+06
P01029	1	74.5719	23	2.11729e+07	2.0679e+07	1.51716e+07	1.33278e+07
P05202	1	97.4365	23	1049581137	9.63048e+08	7.31386e+06	1.25983e+07
P21614	1	147.586	23	2.0638e+08	1.37105e+08	3.11183e+06	5.08788e+07
P23116	1	41.2405	23	36011336	3.45289e+07	2080282	2966950
P28271	1	86.091	23	2.36511e+08	2.45345e+08	0	0
P29341	1	61.102	23	2.04043e+08	1.95273e+08	0	0
P47738	1	109.792	23	2.43611e+09	2308558089	42879421	4.25186e+07
P51660	1	91.1531	23	270981876	2.94747e+08	5.99044e+06	6.00019e+06
P53657	1	64.3105	23	2.38693e+08	210983378	0	7992223
Q8BTM8	1	74.0961	23	3.74149e+07	1.62958e+07	1.23075e+06	0
Q8CHT0	1	59.9413	23	809411965	9.34878e+08	9562.68	20331.7
Q8K010	1	42.948	23	5.34014e+07	5.54471e+07	0	5134516
Q99MR8	1	87.6119	23	1.31932e+08	1.00503e+08	1.61823e+06	2902399
Q9EQK5	1	44.8626	23	5.44837e+07	7.08939e+07	8.05569e+06	5.64917e+06
Q9QXD1	1	69.1047	23	8.71898e+07	6.26124e+07	1.38729e+07	530429
Q9QXD6	1	92.2621	23	1.90835e+09	1.7344e+09	2558487	2687114
Q9QXX4	1	84.4633	23	2.4704e+08	2.21781e+08	1100620	4.49007e+06
Q9Z1Q9	1	77.8266	23	6.17681e+07	5.93368e+07	19082.4	3.00592e+06
A2AN08	1	32.2118	22	1.94828e+07	1.80549e+07	2.5126e+07	5.17003e+06
O08677	1	104.401	22	1.23512e+08	1.39349e+08	9.60699e+07	8.118e+07
P01872	1	82.3	22	3.50147e+08	3.23686e+08	1.25756e+08	1.25792e+08
P04186	1	44.3802	22	2.36784e+07	1.3297e+07	9.33351e+06	1.62352e+07
P05201	1	67.5113	22	722377632	552151434	1193431	14786.7
P28665	1	123.52	22	3.76836e+07	5.85071e+07	1.8125e+07	8890606
P32020	1	74.7409	22	4.00619e+08	4.24612e+08	2128237	4282339
P52825	1	68.1719	22	2.98629e+08	2.18029e+08	114308	1.53414e+06
P54869	1	108.253	22	2367600459	2297766349	3.36959e+07	33990841
P56593	1	71.2993	22	1.77465e+08	2.53416e+08	12604.9	19798.4
P58281	1	55.0785	22	3.24917e+07	2.25168e+07	18982.4	1.03993e+07
P97872	1	60.8459	22	4.21789e+08	4.3846e+08	2.52842e+06	4.14854e+06
Q02053	1	94.3277	22	1.47421e+08	1.63953e+08	3.59073e+06	6833121
Q60864	1	64.5543	22	9.4009e+07	8.45295e+07	3157265	3041012
Q8BFR5	1	77.949	22	1.66938e+08	1.8065e+08	1336662	3.11445e+06
Q91XD4	1	65.4204	22	278052409	2.8658e+08	1.35595e+07	1.5813e+07
Q91YQ5	1	73.4181	22	2.25804e+08	2.26011e+08	27697663	2.49654e+07
Q9D8E6	1	75.1719	22	250597607	2.63833e+08	9.31165e+06	5.74909e+06
Q9Z0X1	1	69.1488	22	2.79514e+08	2.16565e+08	8.35783e+06	8.08583e+06
Q9Z2I8	1	70.7069	22	310433407	309960766	5.69929e+06	5.28967e+06
O35490	1	179.538	21	4.70866e+09	4.71143e+09	9.50807e+07	1.07918e+08
P00329	1	86.5348	21	4.49568e+09	4703771869	1.20774e+07	1.00034e+07
P29758	1	68.3209	21	4.27789e+08	5.40503e+08	630332	1.46702e+06
P34914	1	81.6137	21	3.32142e+08	2.87444e+08	0	0
P35564	1	92.498	21	1.3401e+08	1.86888e+08	6009367	3643818
P50285	1	47.1394	21	1.59435e+08	1.64888e+08	1549640	1429933
P54071	1	93.3547	21	3.86366e+08	3.94806e+08	0	23938.9
Q00519	1	68.1037	21	91918332	53715289	118136	2.19107e+06
Q06890	1	45.654	21	2.57304e+07	1.64857e+07	1.75751e+07	1.19301e+07
Q8BJ64	1	67.628	21	1.66035e+08	1.43093e+08	5.01618e+06	1.31987e+06
Q8VCM7	1	106.096	21	2.66554e+08	1.42104e+08	25896108	34723100
Q8VDN2	1	113.774	21	1.23827e+08	1.56054e+08	1.25195e+07	1.40441e+07
Q91VA0	1	89.1369	21	298350379	3.23415e+08	68318.1	0
Q91YT0	1	63.8021	21	1.08983e+08	9.70948e+07	0	2.29071e+06
Q91ZJ5	1	54.5972	21	297800802	356412023	1.35176e+07	1.0169e+07
Q921G7	1	78.241	21	3.37004e+08	3.53595e+08	3.85999e+08	3.87333e+08
Q9D379	1	49.6029	21	1.31818e+08	1.60288e+08	974799	0
Q9EQH2	1	29.4822	21	1.79189e+07	2.88532e+07	1.86535e+07	2.51412e+07
Q9JLJ2	1	102.224	21	7.37249e+08	6.91339e+08	1.26934e+07	1.35526e+07
Q9WU79	1	59.6075	21	9.21313e+07	9.79891e+07	0	2.88563e+06
P07901	1	133.479	20	190028031	2.03657e+08	0	4.9922e+06
P08226	1	92.5375	20	7.01773e+08	6.93866e+08	3083651	7.32924e+06
P09055	1	34.2244	20	1.8536e+07	16800093	2.03586e+07	1.55461e+07
P15105	1	112.396	20	1.01592e+09	1.02289e+09	47042802	5.1383e+07
P24549	1	122.437	20	7.11379e+08	6.75734e+08	0	425581
P51174	1	89.4357	20	5.08085e+08	5.12672e+08	7.03258e+07	6069647
P62702	1	64.977	20	2.75408e+08	2.82036e+08	4.14983e+06	7.57347e+06
Q05421	1	86.9488	20	2.6952e+08	2.89731e+08	3.6624e+06	2.32797e+06
Q9DB77	1	70.0409	20	4.20262e+08	4.27445e+08	1.39478e+06	3.36491e+06
Q9DBF1	1	85.4204	20	4.94931e+08	538503361	580695	288499
Q9DCW4	1	72.177	20	1.21462e+09	1.17774e+09	1236779	4.27553e+06
Q9Z2V4	1	49.3667	20	218449727	186102572	5.64394e+06	832270
A2ARV4	1	60.7586	19	5.22037e+07	3.26834e+07	51166.7	41779
A6X935	1	77.3361	19	3.44681e+07	41500550	3.90131e+07	37802941
P08249	1	92.1013	19	1.10764e+09	1061269463	1.28011e+06	657354
P09411	1	95.4554	19	4.07291e+08	4.26125e+08	1.68913e+07	1.47645e+06
P11725	1	79.107	19	1.75944e+09	1543994601	6.90934e+06	4.45213e+06
P14148	1	41.8273	19	1.40699e+08	1.83449e+08	1.65407e+06	1.07632e+07
P17182	1	81.81	19	1.0254e+09	1.06449e+09	2878049	1.68398e+06
P19221	1	46.5395	19	1.57794e+07	6.51391e+07	9.0427e+06	1.171e+07
P28843	1	31.5833	19	52190142	7.87223e+07	4.47019e+07	5.64875e+07
P50431	1	58.9226	19	3.73109e+08	3.12922e+08	0	0
P52480	1	50.1176	19	1.17332e+08	1.46835e+07	6.25443e+07	6.20316e+07
P68040	1	81.9232	19	4.06239e+08	4.2477e+08	1.54414e+07	1.2293e+07
P97351	1	56.6042	19	2.58911e+08	2.9753e+08	1.04871e+07	3995925
Q3UPL0	1	42.5622	19	5.80404e+07	5.13981e+07	8.89207e+06	5979661
Q61316	1	64.4627	19	5.97027e+07	4.37558e+07	564352	15430.2
Q61646	1	62.2374	19	1.14762e+08	1.11384e+08	4.49122e+07	4.8203e+07
Q64374	1	101.054	19	3.46586e+09	3.54458e+09	0	868127
Q69Z23	1	29.3264	19	9.44566e+06	6.66131e+07	6.55528e+07	1.29062e+08
Q6P5E4	1	34.519	19	1.84826e+07	2.36711e+07	7.08477e+06	1.71476e+07
Q8BGQ7	1	52.8606	19	8.06426e+07	7.42401e+07	0	13497.1
Q8BH00	1	74.7324	19	3.8643e+08	3.80897e+08	2.25675e+06	1.4213e+07
Q8CGC7	1	86.2821	19	5.18869e+07	4.94592e+07	573520	0
Q8QZR5	1	63.5522	19	2.33307e+08	252653725	467016	0
Q8VC30	1	69.979	19	6.61158e+08	6.12981e+08	1.61903e+07	6743358
Q9CPY7	1	69.7307	19	1.09072e+08	1.0928e+08	0	0
Q9CZS1	1	98.0004	19	2.18294e+08	152402923	1.25487e+07	1.5874e+06
Q9CZU6	1	48.1421	19	1.69202e+08	2.41894e+08	213917	3.7753e+06
Q9D819	1	64.9245	19	2.22983e+08	222576484	1437994	1189052
O70475	1	48.3576	18	1.67875e+08	1.54145e+08	0	19873995
P06151	1	75.0816	18	9.20437e+08	9.45268e+08	1.16078e+06	688918
P06684	1	57.1919	18	3.57095e+07	3.90088e+07	295966	237302
P10649	1	98.6903	18	1.53122e+09	1.48072e+09	1.26437e+06	288795
P13020	1	38.885	18	1.49243e+07	2.31312e+07	18455.4	24815.4
P53395	1	52.5367	18	1.42683e+08	1.40838e+08	5.05328e+06	5.43729e+06
P55264	1	72.5309	18	8.52532e+08	8.68639e+08	2.15936e+06	4244320
P70441	1	43.388	18	9.4334e+07	1.05436e+08	1.70283e+07	1.61547e+07
P70699	1	25.5178	18	2.43634e+07	2.82142e+07	3.19509e+07	2.99651e+07
Q01339	1	78.8328	18	4.06681e+07	3.33333e+07	5.90192e+07	4.38037e+07
Q07417	1	54.1941	18	2.6022e+08	3.51201e+08	2965481	3.73883e+07
Q4LDG0	1	67.6489	18	2.72049e+08	2.26779e+08	3.99989e+06	2.10057e+06
Q5SWU9	1	43.1774	18	2.68209e+07	26864086	0	3385792
Q61233	1	75.4984	18	6.72974e+07	6.9702e+07	4570464	4733442
Q61598	1	85.9318	18	1.29374e+08	118479694	1281694	3269499
Q61941	1	46.7236	18	6.54657e+07	6.0886e+07	1.44445e+06	1.32011e+07
Q64464	1	29.6225	18	6.88008e+07	6.85488e+07	1878515	1988419
Q64521	1	74.5999	18	8.23103e+07	8.89759e+07	787003	2.25338e+07
Q6ZQ38	1	52.9134	18	5.17684e+07	5.3573e+07	19158.5	200685
Q8CFX1	1	48.0067	18	4.84471e+07	5.93338e+07	1.23433e+07	1.08997e+07
Q8CIM7	1	79.5866	18	2.54487e+08	2.59987e+08	871165	0
Q8VDM4	1	50.7194	18	5.68132e+07	6.699e+07	0	0
Q99JY0	1	78.9972	18	3.20714e+08	2.3881e+08	6.80366e+06	7098881
Q99LC5	1	90.5644	18	1.07471e+09	1248309348	9.06325e+06	5.77133e+06
Q99MN9	1	72.5469	18	1.77441e+08	1.67782e+08	0	119150
Q9CQN1	1	56.5897	18	6.72006e+07	8.00569e+07	3159610	3129298
Q9D0R2	1	51.1295	18	8.34256e+07	7.36547e+07	3948681	0
Q9D6Y9	1	51.7564	18	1.08834e+08	106063081	2684357	15732.5
Q9D8N0	1	51.0919	18	1.73251e+08	1.86579e+08	15989044	2.60814e+07
Q9QXE0	1	96.0081	18	357192272	3.64081e+08	4.8119e+06	1339704
O35129	1	56.4686	17	2.51877e+08	2.74152e+08	1.04158e+06	921392
O88342	1	53.4091	17	6.58875e+07	7.5565e+07	16047.1	0
P13707	1	72.8546	17	1.84646e+08	187079809	1.63916e+06	1.67893e+06
P16406	1	25.1015	17	2.24576e+07	2.09016e+07	1.20064e+07	1.506e+07
P35486	1	34.3577	17	1.50832e+08	1.33338e+08	5673139	4.21944e+06
P42932	1	47.0298	17	6.47254e+07	72505416	0	0
P47740	1	66.2441	17	2.39617e+08	201402673	2327233	2281856
P47911	1	42.5538	17	2.24221e+08	2.33673e+08	5.46588e+07	1.54079e+07
P50580	1	40.0544	17	9.03736e+07	9.7809e+07	969027	15535.8
P55096	1	62.0589	17	9.52535e+07	8.45241e+07	0	0
P57780	1	88.3702	17	2.11545e+07	2.25965e+07	6851461	481203
P67778	1	42.3215	17	2.9253e+08	2.57797e+08	4.22107e+06	2.64746e+06
Q05793	1	56.2737	17	1.61066e+07	1.35405e+07	5711351	5.96816e+06
Q3TXS7	1	58.4189	17	5.41607e+07	54354144	4.87176e+07	351845
Q5SW19	1	46.7674	17	3.7023e+07	2.03262e+07	67876608	0
Q61129	1	67.1379	17	3.56524e+07	3.07914e+07	1.08231e+07	1.18911e+07
Q64442	1	64.3184	17	1.1487e+09	1.15185e+09	7.49905e+06	1.87962e+06
Q64514	1	22.1233	17	2.13886e+07	2.15938e+07	17951.9	15190.1
Q8BGA8	1	47.903	17	6.02416e+07	5.69419e+07	9.30107e+06	1.25037e+07
Q8BI84	1	28.7192	17	21354658	16150522	6.9801e+06	6.99547e+06
Q8BW75	1	93.3521	17	2.46772e+08	2.50502e+08	101480	0
Q8QZT1	1	81.5738	17	5.47295e+08	5.08202e+08	8043509	7830474
Q8VCC2	1	64.55	17	107656814	110707954	1.91664e+07	1.584e+07
Q8VCN5	1	55.2649	17	5.74409e+08	5.30889e+08	3204700	3348356
Q8VEK3	1	49.3057	17	9.09388e+07	8.40781e+07	5999425	11545.4
Q91W43	1	37.0817	17	1.92028e+07	1.9828e+07	2532194	1.91263e+06
Q9CZ13	1	71.8958	17	4.48052e+08	4.83196e+08	9.70477e+06	894433
Q9D826	1	54.0322	17	9.1218e+07	8.83433e+07	1.05943e+07	1.106e+07
Q9DCN2	1	62.5727	17	2.0311e+08	2.33413e+08	951295	79869.9
Q9JII6	1	70.3429	17	362493480	387149753	13989050	7005770
Q9JKF1	1	31.2208	17	5.82997e+07	1.86774e+07	523505	4.13131e+07
O08638	1	67.9915	16	1.0231e+07	1.80164e+07	3.71831e+06	634392
O09173	1	92.4957	16	4.09227e+08	4.25002e+08	2.3238e+06	5.13965e+06
O35459	1	45.2687	16	7.87749e+07	1.16182e+08	12718880	15071567
P06745	1	40.3028	16	1.59192e+08	1.48745e+08	369276	0
P09405	1	32.6901	16	9.01932e+07	1.06785e+08	6.76922e+06	8.1415e+06
P12970	1	67.2296	16	288009032	279494599	3744386	8.81054e+06
P14152	1	61.2606	16	1.11799e+09	1006647507	0	25710.2
P16858	1	92.6778	16	1.34504e+09	1.10351e+09	6398379	1.09457e+07
P23492	1	60.4538	16	1.87018e+08	1.78783e+08	1.12746e+06	879781
P26041	1	63.5935	16	2.60459e+07	4.55164e+07	1.81626e+06	19213
P26043	1	79.458	16	6.6704e+07	43024899	2507232	1570925
P35505	1	58.8721	16	9.14069e+08	8.86523e+08	0	0
P47963	1	22.54	16	221372578	2.52883e+08	12466963	11912535
P48758	1	52.6398	16	208582376	2.00222e+08	0	1369317
P58710	1	78.8964	16	4.10964e+08	2.77561e+08	714779	0
P62908	1	58.1961	16	261573666	300137927	13890834	2.32892e+07
P80315	1	71.2014	16	3.98653e+07	3.50767e+07	17392.2	70105.7
P80318	1	69.7326	16	5.13674e+07	4.92421e+07	2.24388e+06	1332866
P97742	1	43.7553	16	9.30198e+07	5.86939e+07	0	3.29599e+07
Q02257	1	31.2881	16	5.18612e+07	9.00524e+06	1.50352e+07	1.73796e+07
Q3ULD5	1	50.7567	16	82317020	76534779	482753	56709.7
Q61176	1	70.0602	16	1724280369	1.68503e+09	3.87427e+07	4.79476e+07
Q6ZWN5	1	30.4802	16	149507068	1.33161e+08	4.0665e+06	1.96035e+06
Q80XN0	1	59.9761	16	2.71277e+08	2.54194e+08	7.9895e+06	7644296
Q8BIJ6	1	41.1649	16	1.97989e+07	1.45251e+07	0	1.05654e+08
Q8CAY6	1	55.1376	16	3.13507e+08	2.44968e+08	1697810	1040825
Q8CGK3	1	72.8303	16	5.24071e+07	9.31642e+07	276827	2.4598e+06
Q8K411	1	48.9461	16	2.90824e+07	3.06921e+07	0	15084.1
Q8VC28	1	41.8924	16	142552333	1.61203e+08	18251.7	62929.8
Q91XQ0	1	40.2466	16	7.26757e+06	1.13176e+07	1.19648e+07	8.63929e+06
Q921X9	1	71.7012	16	8.49831e+07	1.01462e+08	50818811	44697472
Q922B2	1	52.1696	16	6.91305e+07	7.56182e+07	3856579	3.0478e+06
Q922Q1	1	62.9832	16	2.59161e+08	2.26887e+08	221914	1.31603e+06
Q99PG0	1	30.9669	16	2.16829e+08	165926807	71900073	59821086
Q9CZN7	1	55.3486	16	1.39738e+08	1.49774e+08	12645998	10976670
Q9DBD0	1	38.9551	16	2.05732e+07	1.13952e+07	2.63146e+06	2.42242e+06
Q9DCX2	1	55.7206	16	3.84241e+08	449607904	2.18772e+06	1.32345e+07
Q9QXF8	1	66.6177	16	1.48167e+09	1.46917e+09	6870161	6.82734e+06
Q9R112	1	66.2929	16	9.98197e+07	105079834	162796	797998
Q9WTP7	1	52.3314	16	2.56939e+08	2.56222e+08	6996578	6866552
Q9Z2I9	1	92.8743	16	1.61756e+08	153206356	7.69312e+06	1.80049e+06
E9PZQ0	1	25.3139	15	2.75832e+07	1.60168e+07	139637	1116815
O08749	1	41.4135	15	1.80738e+08	1.71253e+08	0	14698.2
O55029	1	55.24	15	4.58891e+07	5.44686e+07	2.70471e+06	2.2111e+06
P05784	1	88.6553	15	1.6258e+08	1.47667e+08	2.06141e+06	1.43251e+06
P16015	1	63.133	15	8.63775e+08	837686976	8.67189e+06	1.84163e+06
P16332	1	51.1561	15	54614678	5.44126e+07	3.46607e+06	2276566
P25444	1	53.9169	15	2.60194e+08	2.66169e+08	10101640	10227908
P27659	1	53.4443	15	1.86516e+08	1.66724e+08	1.26016e+07	12595135
P35700	1	81.4056	15	1.88789e+09	1.92815e+09	2.15587e+08	270173314
P45952	1	50.1897	15	385555661	375187365	0	2.21946e+06
P46471	1	30.3403	15	3.22262e+07	5.12633e+07	1151420	13486.8
P47962	1	48.231	15	1.28449e+08	1.86933e+08	2.13147e+08	9.66222e+06
P48036	1	42.0039	15	1.54681e+08	146634018	0	12766250
P80316	1	44.9051	15	3.21583e+07	2.34957e+07	83563.1	187718
Q01279	1	58.546	15	1.59444e+07	1.57874e+07	1.49024e+06	1.56813e+06
Q3UEG6	1	43.6225	15	78145075	9.56295e+07	0	38072.4
Q60759	1	56.4549	15	1.72188e+08	1.88297e+08	62301131	6.24478e+07
Q61702	1	28.9093	15	1.71119e+07	1.69533e+07	9.86538e+06	1.2145e+07
Q8JZQ9	1	46.0024	15	22611662	4.86983e+07	761867	0
Q8QZS1	1	51.0686	15	1.20352e+08	1.54258e+08	22184.1	0
Q8VEM8	1	42.2909	15	2.29341e+08	2.49766e+08	7.30469e+06	6.07715e+06
Q91V76	1	64.6046	15	1.91503e+08	1.76346e+08	0	15559530
Q91WT9	1	39.796	15	247197013	252791819	11439.8	0
Q99L13	1	48.2962	15	1.90871e+08	185608512	0	0
Q9CQQ7	1	40.9725	15	1.44923e+08	1.61977e+08	112120	2.70504e+06
Q9CWJ9	1	52.3526	15	4.69993e+07	5.12962e+07	64343.8	0
Q9DBA8	1	57.9827	15	2.39574e+08	185441331	0	1179955
Q9ESB3	1	44.3371	15	30403622	3.92985e+07	1.86255e+07	2.25587e+07
Q9QXG4	1	25.7477	15	6.73298e+07	5.97338e+07	3.4941e+06	2.67839e+06
Q9WVD5	1	50.3463	15	1.23184e+08	1.34495e+08	9.371e+06	10235351
G3X982	1	35.7396	14	2.96193e+07	42460286	161222	0
P07356	1	42.7112	14	4.32097e+07	21360673	8.82682e+06	9.011e+06
P11352	1	51.5288	14	806337483	789486678	323252	4620386
P11983	1	35.8298	14	3.97008e+07	4.04534e+07	29798.5	49379.3
P14685	1	26.9932	14	3.13517e+07	3.50374e+07	10042231	6156590
P17751	1	64.047	14	8.74589e+08	7.9112e+08	3208180	2533666
P23953	1	39.7056	14	124635719	1.652e+08	4.40484e+07	4.38486e+07
P28474	1	66.6876	14	4.93558e+08	4.03293e+08	0	0
P50172	1	46.4631	14	2.146e+08	2.00185e+08	2.60961e+07	2.40828e+07
P56657	1	48.9915	14	1.83306e+08	1.86145e+08	5.02208e+06	6.36603e+06
P61979	1	55.5081	14	1.20638e+08	1.19191e+08	2.83154e+06	29635142
P62281	1	42.2329	14	2.44205e+08	1.64368e+08	5.44764e+06	4.0227e+06
P70694	1	78.0714	14	7.23043e+08	8.4681e+08	2.34448e+06	5231871
P97449	1	25.6664	14	52866884	1.19703e+07	20697389	16571542
P97501	1	35.9028	14	73189342	7.06133e+07	13232.3	0
P97807	1	31.1185	14	1.74405e+08	2.18404e+08	3188461	3051198
Q61207	1	42.3409	14	1.75941e+08	2.29467e+08	7.47029e+07	6.17995e+07
Q61425	1	44.7175	14	3.8259e+08	3.66093e+08	0	919679
Q71RI9	1	40.9253	14	171205383	163073540	0	1044130
Q76MZ3	1	38.4987	14	39077520	4.96297e+07	4.29006e+06	360232
Q78JT3	1	38.9555	14	593826868	4.79993e+08	5485448	3215963
Q7TNG8	1	37.3386	14	1.06304e+08	8.86107e+07	1.57301e+06	1.36883e+07
Q80XL6	1	45.9741	14	9.58947e+07	8.68079e+07	1469783	0
Q8BMF4	1	39.1157	14	7.94758e+07	6.27694e+07	0	4542390
Q8CG76	1	57.2076	14	1.33679e+08	125462415	6.63599e+07	64600229
Q8JZN5	1	47.5317	14	2.98324e+07	3.4818e+07	9.58276e+07	103301623
Q91VI7	1	61.302	14	102606467	1.11585e+08	4631951	5477354
Q91WN4	1	33.7159	14	87631985	9.39516e+07	0	821569
Q91XE0	1	67.6867	14	2.23564e+08	180132013	716391	15291.2
Q99LB2	1	54.8251	14	1.72187e+08	1.88263e+08	1.25745e+07	9.64203e+06
Q9CQA3	1	53.9012	14	2.51574e+08	2.79117e+08	0	42103.9
Q9EQF5	1	63.9649	14	200037277	194387350	242676	1811527
Q9JHI5	1	55.8259	14	2.89911e+08	3.06026e+08	0	8.01782e+06
Q9QXZ0	1	35.0176	14	9.78985e+06	1.56104e+07	31633	1.22269e+06
Q9QYR6	1	74.7175	14	1.11212e+07	3.01583e+06	0	70664.3
Q9QZ85	1	33.306	14	195407235	76057588	0	0
Q9QZD8	1	42.8233	14	69021413	8.20096e+07	2477293	0
Q9WTP6	1	63.0495	14	2.47979e+08	1.91321e+08	18929.1	20664.2
Q9WVL0	1	41.2662	14	4.44295e+08	4.12327e+08	0	3.32876e+06
Q9Z2Z6	1	63.8135	14	1.32164e+08	1.14116e+08	1.28286e+07	747221
A2A8L1/Q6PDQ2	2	3.49546	13	1.43026e+07	1.20707e+07	831227	14868520
O54734	1	28.2911	13	7.20148e+07	1.40099e+08	2.445e+07	1.34536e+07
O70362	1	25.2257	13	2.106e+07	3.13708e+07	3.23551e+07	7.11573e+06
O89020	1	39.4469	13	3.10614e+07	4.14152e+07	7.91664e+06	7.06151e+06
P00186	1	47.9064	13	4.83638e+07	1.52987e+08	598114	22440.9
P10126	1	80.9258	13	7.02717e+08	6.83594e+08	3.51567e+07	39177934
P10518	1	50.9394	13	2.93131e+08	2.79758e+08	1.89125e+06	3.62614e+06
P13864	1	46.582	13	2.46039e+06	1.23289e+07	15421.9	0
P17426	1	36.9638	13	5.76902e+07	4.11511e+07	4.0688e+06	3819460
P20152	1	51.2997	13	9.82644e+06	1.12669e+07	1.48451e+07	1.61681e+07
P24369	1	50.8529	13	277495036	301117436	7.13323e+06	5440596
P32261	1	35.8072	13	2.46818e+07	2.67289e+07	1.291e+07	2.00453e+07
P36552	1	41.1958	13	4.46195e+07	51021196	967740	0
P40124	1	38.9642	13	8.57951e+07	8.27057e+07	1629967	4.51611e+07
P52196	1	59.5975	13	3.88559e+08	3.83119e+08	0	0
P62259	1	55.0188	13	1.93793e+08	176477775	1.01143e+06	0
P97494	1	44.1079	13	73493812	57957131	0	8745482
Q01405	1	37.7758	13	9.78466e+07	1.03004e+08	352051	216637
Q5XJY5	1	28.5334	13	1.31891e+07	1.70405e+07	1599822	1803215
Q64516	1	26.119	13	3.57986e+07	5.45546e+07	29141	0
Q7TMY8	1	21.3706	13	4.84926e+06	7.14865e+06	4.2656e+06	874674
Q8BG32	1	28.0388	13	41296562	3.36711e+07	0	14858
Q8BH86	1	27.9031	13	3.78583e+07	4.31822e+07	0	23257047
Q8BU30	1	26.6773	13	2.50367e+07	5.41622e+07	7219912	31138.7
Q8BWF0	1	46.5893	13	1.29197e+08	6.97139e+07	2.19585e+06	0
Q8C5H8	1	45.3121	13	71158290	75421356	2.10362e+06	2.09064e+06
Q91VR2	1	42.164	13	3.88468e+08	4.10949e+08	3.43871e+06	7.42855e+06
Q9CR68	1	43.5065	13	1.33428e+08	1.31836e+08	1.45141e+06	1177360
Q9D6Y7	1	42.6556	13	209080648	163411495	1.8514e+06	1557783
Q9DB20	1	43.5653	13	2.57338e+08	2.60491e+08	1.62911e+07	1.31928e+07
Q9DBG1	1	50.8541	13	9.32556e+07	9.69317e+07	10923082	0
Q9DC50	1	65.8862	13	1.0107e+08	5.85992e+07	20025	40302.5
Q9DD20	1	42.1332	13	1.81264e+08	1.85422e+08	905809	0
Q9JHW2	1	27.3382	13	124435431	2.04193e+08	62778.3	0
Q9JIF7	1	41.4674	13	32398684	2.71692e+07	35089.8	278499
Q9JIL4	1	34.5413	13	42290228	4.1814e+07	0	372178
Q9JMA1	1	20.923	13	2.30244e+07	1.78666e+07	528114	208646
Q9R1P4	1	31.666	13	2.18952e+08	211386836	1157285	1.30115e+07
E9PVA8	1	32.8608	12	1.01316e+07	7.11614e+06	3814646	4031127
O08795	1	33.8774	12	5.05912e+07	7.16427e+07	66468650	52636843
O09174	1	37.0098	12	9.55629e+07	9.54665e+07	1.16598e+07	12093490
O70503	1	37.9416	12	3.87026e+07	3.63206e+07	0	0
O88685	1	31.0124	12	2.34286e+07	2.88872e+07	856229	330185
O88737	1	50.394	12	1.58049e+07	8.04793e+06	1.68485e+06	335515
P05064	1	46.2205	12	65999676	6.79518e+07	0	0
P06801	1	49.5637	12	1.15856e+08	8.83468e+07	11991.2	2137130
P08228	1	31.4864	12	2.01719e+09	1.88762e+09	1631340	827553
P11679	1	109.536	12	1.61495e+08	163792479	3.54773e+06	3.65577e+06
P17427	1	56.0776	12	5.26375e+07	4.21452e+07	14068.9	0
P18242	1	29.1023	12	7.25809e+07	1.12512e+08	5.1056e+07	4.2669e+07
P26262	1	21.7669	12	4.49135e+06	1.50809e+07	2.10958e+07	1.95721e+07
P50136	1	34.441	12	5.68342e+07	81921114	1284892	5386379
P50516	1	30.2894	12	2.20825e+07	1.74319e+07	6130847	0
P62196	1	28.5847	12	2.36574e+07	2.23803e+07	0	343145
P63037	1	29.5098	12	1.81956e+07	2.03609e+07	0	754589
P70168	1	45.6869	12	5.08549e+07	3.42792e+07	2153266	0
P70194	1	6.9548	12	51476803	7312556	9.55765e+06	7.96898e+06
P70398	1	20.7942	12	3.78193e+06	1.72402e+07	1128420	8.12349e+07
P80314	1	42.3424	12	5.18734e+07	2.95241e+07	626794	668667
P84091	1	27.8409	12	41702494	3.40421e+07	1.46252e+07	6.37103e+06
P97371	1	37.0771	12	110711602	82571507	0	1919362
P97429	1	40.8207	12	35005036	3.43856e+07	2668547	2749089
Q3TNA1	1	15.3296	12	2.53062e+07	4.48549e+07	5090487	3.10779e+06
Q3UNX5	1	23.3583	12	2.4128e+07	2.82151e+07	2410779	0
Q61554	1	36.3057	12	1.55098e+07	6999154	96325.8	14729.2
Q61830	1	18.0617	12	5.93645e+07	1.9371e+07	4.42845e+07	4.77963e+07
Q61879	1	55.3185	12	1.05416e+07	1.37062e+07	15616.5	0
Q63886	1	51.8804	12	2.7038e+08	2.96388e+08	1.10558e+08	164860881
Q64433	1	30.7233	12	6.249e+08	6.44299e+08	3.02587e+08	2.95591e+08
Q64458	1	103.515	12	1.97326e+08	206780803	1.91385e+06	808564
Q7TMF3	1	13.7123	12	40984909	4.47164e+07	463718	1.25287e+06
Q80Z19	1	18.0268	12	1.29752e+07	1.05906e+07	1.18462e+06	2.46026e+06
Q8BG05	1	30.6555	12	3.54266e+07	5.11496e+07	0	37646.4
Q8BH59	1	59.6896	12	1.50543e+07	4.59338e+06	0	0
Q8BVI4	1	63.4888	12	385809624	3.99778e+08	2039814	2143498
Q8JZK9	1	33.7121	12	100569184	96445598	0	3564123
Q8R086	1	43.7498	12	1.42744e+08	80987726	0	13510.5
Q8R164	1	42.887	12	210119340	2.11422e+08	9.5872e+06	9.93631e+06
Q8VCB3	1	18.0737	12	38530079	4.82288e+07	0	0
Q91VR5	1	36.6328	12	1.07581e+07	1.84953e+07	0	8.96925e+06
Q91X83	1	85.8557	12	1.75147e+09	1931606991	8.17247e+06	8.22078e+06
Q920E5	1	36.294	12	1.67653e+08	3.39543e+08	0	2.82607e+06
Q922R8	1	37.2628	12	151106083	125554452	12915781	2.23162e+07
Q93092	1	27.1733	12	120649414	1.22592e+08	13743402	13770328
Q99104	1	17.8049	12	3828990	5.19339e+06	15543508	63233.4
Q99J08	1	54.3544	12	2.26348e+08	2.00418e+08	0	810811
Q99JY9	1	34.2813	12	3.51412e+07	9.13503e+07	4363904	0
Q99MZ7	1	36.3662	12	125710138	137581215	14827145	18141716
Q9CY27	1	33.6067	12	8.39982e+07	100224015	1364625	0
Q9CZX8	1	31.6096	12	204644986	1.52005e+08	4.5965e+06	5.92778e+06
Q9D051	1	40.0736	12	8.62618e+07	8.87779e+07	838315	0
Q9DBJ1	1	65.9393	12	1.67891e+08	1.65713e+08	3.99532e+06	5.82749e+06
Q9DCD0	1	37.289	12	75888133	7.37815e+07	17161240	17102290
Q9JHS4	1	20.7248	12	1.27144e+07	1.56712e+07	0	0
Q9QZW0	1	23.1608	12	54314548	40932585	1.48497e+06	0
Q9WU78	1	39.4597	12	23134175	30743707	0	0
Q9WV54	1	23.0173	12	7.79602e+06	38719880	11192608	9796262
A3KMP2	1	28.6808	11	3.48025e+07	6.32673e+07	4750412	4.96533e+06
O08553	1	65.2956	11	3.37924e+07	2.92861e+07	0	3.83431e+06
O08599	1	35.92	11	1.06905e+07	3.4034e+06	0	622370
O08807	1	63.6254	11	5.97214e+07	6.62354e+07	4424393	1.72723e+06
O35423	1	40.785	11	194684866	171509856	1.33875e+07	1.52293e+07
O55131	1	37.6989	11	2.20265e+07	3.52793e+07	3121986	3145806
O88569	1	48.391	11	1.7107e+08	1.1595e+08	1.7847e+06	1.83978e+06
O88986	1	44.1837	11	4.77109e+07	8.11789e+07	733796	1418373
P10605	1	35.9176	11	1.48805e+08	1.46588e+08	3.85703e+07	4.09233e+07
P13541	1	56.856	11	6.23307e+06	7.01833e+06	20759.3	0
P14206	1	32.0424	11	173847716	1.68832e+08	1.33294e+07	1.30681e+07
P17710	1	65.407	11	3.95576e+06	5.63797e+06	1.44696e+07	1.52719e+06
P17717	1	34.0151	11	1.0149e+08	99343985	6.98021e+07	6.74992e+07
P17742	1	58.5691	11	7.88251e+08	7.88824e+08	5042310	13355.2
P19783	1	51.7073	11	3.93815e+08	4.09047e+08	1.39758e+06	35164.8
P29699	1	53.4876	11	1.29679e+08	1.61462e+08	6.05719e+07	5.65359e+07
P30416	1	40.6648	11	4.83111e+07	3.39041e+07	751029	3.97656e+06
P38060	1	43.6304	11	1.47759e+08	1.41783e+08	1.75802e+07	1.85467e+07
P46460	1	30.0089	11	4.84364e+06	2.94059e+07	527028	13458.3
P46978	1	23.761	11	45774227	4.48252e+07	4.96882e+06	3.48129e+06
P51881	1	106.02	11	5.41328e+08	3.64104e+08	1.59091e+07	12673476
P52840	1	41.1185	11	329677089	324850901	1865190	3781024
P56399	1	32.9377	11	21445527	20031822	9.70902e+07	0
P57776	1	35.3221	11	106244355	1.13794e+08	2.39568e+06	880047
P61161	1	22.7956	11	3.65943e+07	47601709	2272275	2134083
P61222	1	23.3588	11	33796944	2.87518e+07	13833432	55469974
P62242	1	39.77	11	188610507	247673290	1.50223e+07	1.37365e+07
P62270	1	36.9454	11	187756785	212210047	1.07242e+07	1.08211e+07
P70670/Q60817	2	15.7258	11	4.64854e+07	5.50806e+07	8.8032e+06	1.44035e+06
Q3UJU9	1	32.0117	11	2.05405e+07	1.69656e+07	1278326	1269486
Q3V3R4	1	12.9231	11	2.33517e+06	6599854	4.16832e+07	1.05741e+07
Q45VK7	1	25.4499	11	3.34686e+07	51006839	0	5.96102e+06
Q569Z6	1	9.55448	11	9930201	1.91202e+07	5.07279e+06	1.98975e+08
Q60710	1	23.2932	11	1.47603e+07	88814930	0	1.79413e+07
Q61699	1	31.0216	11	1.1001e+07	9.33505e+07	0	0
Q61703	1	37.3826	11	1.49132e+07	1.61672e+07	8235643	1.04166e+07
Q62108	1	35.4975	11	6.52783e+06	1.11924e+07	621190	446501
Q64105	1	53.234	11	301026813	9.51942e+07	0	31108.6
Q64471	1	30.9866	11	278318979	278832670	1481139	2.70596e+06
Q6PDI5	1	25.0309	11	1.2705e+07	1.29671e+07	114198	50903.9
Q8BH95	1	46.8269	11	4.16007e+08	4.05558e+08	2.19008e+07	8.9808e+06
Q8BK48	1	37.085	11	5.40295e+07	63764351	19505794	33779654
Q8BMJ2	1	34.1192	11	3.57215e+07	2.87633e+07	0	0
Q8CIZ8	1	25.1236	11	1.01421e+07	1.29708e+07	1.07665e+06	921005
Q8K370	1	36.0712	11	7.68011e+07	1.1155e+07	2.07635e+06	2175601
Q8R1B4	1	29.6366	11	2.41072e+07	2.24442e+07	5298984	1187931
Q8R1G2	1	33.4674	11	100763204	113443647	0	0
Q8R4N0	1	32.1215	11	4.18472e+07	4.82761e+07	0	0
Q8VCX1	1	42.3486	11	154594819	1.69131e+08	1093401	0
Q8VDK1	1	43.9018	11	79571659	6.93664e+07	6806497	1.173e+06
Q91V41	1	47.2863	11	9.80525e+07	46184955	0	0
Q91WD5	1	31.6958	11	8.32946e+07	5.0615e+07	8997149	1197677
Q91X91	1	32.8457	11	1.07002e+08	9.43862e+07	3.03288e+06	1.83727e+06
Q91Z53	1	50.42	11	1.09845e+08	119773378	0	0
Q925I1	1	27.7195	11	1.93688e+07	3.03682e+07	0	598744
Q99J99	1	44.792	11	1.30692e+08	1.30415e+08	0	9.11244e+06
Q99KR3	1	31.697	11	50114381	41067281	0	5727489
Q99L20	1	28.784	11	157175175	148977612	0	2.24632e+06
Q99LC3	1	40.3877	11	9.47095e+07	92808854	918905	10127790
Q99LX0	1	55.7725	11	1.72807e+08	187389472	0	0
Q9CPU0	1	26.8151	11	1.43646e+08	199036403	0	0
Q9CQ62	1	36.1404	11	1.92907e+08	1.8631e+08	5557911	6854819
Q9CR62	1	38.5105	11	62733741	7.04228e+07	0	0
Q9D0F3	1	24.8607	11	7.05119e+07	80067643	1.75945e+06	2.48932e+06
Q9D6J6	1	28.5372	11	6.93794e+07	9.66531e+07	303011	0
Q9D7B6	1	28.3306	11	4.58602e+07	49688341	2.62417e+06	2.92316e+06
Q9D855	1	33.0486	11	1.39586e+08	1.37601e+08	1.15712e+07	3.41131e+06
Q9DBG6	1	48.96	11	1.00891e+08	1.00963e+08	1.14588e+07	1.18155e+07
Q9DBH5	1	26.8756	11	2.32098e+07	52964937	6600559	11328025
Q9DCJ5	1	24.0534	11	5.09965e+07	57409097	0	13201.4
Q9DCM2	1	50.6395	11	1.09266e+08	1.19768e+08	3947766	608579
Q9EP69	1	31.3813	11	4.44225e+07	1.34714e+07	0	0
Q9JLB4	1	39.2504	11	1.80098e+07	2.50459e+07	214047	0
Q9JLF6	1	30.3624	11	48928203	33793671	3.8114e+06	5.19107e+06
Q9R0P3	1	38.2806	11	2.59394e+08	282752881	12479806	12278.1
Q9WUB3	1	49.1511	11	1.95201e+07	5.73896e+07	1.03512e+06	4.37391e+06
Q9WUZ9	1	19.059	11	1.60014e+07	1.1507e+08	14847644	1.66573e+07
Q9WVJ2	1	26.1218	11	32663350	7.81183e+07	429818	487186
Q9Z1Z0	1	36.9939	11	36838655	37928987	15836.3	0
Q9Z2I0	1	37.4629	11	6.7234e+07	1.62263e+07	0	1.43959e+06
A2APV2/Q6ZPF4	2	3.63286	10	14319742	6800862	2.14514e+06	1211074
B2RY56	1	3.51722	10	2.23697e+07	2.1597e+07	907088	0
O09131	1	33.0432	10	1.98279e+08	1.65113e+08	3.16015e+06	4.23941e+06
O35403	1	21.5731	10	9.2748e+07	8.33688e+07	0	14896.3
O55022	1	35.8666	10	220390684	200283176	3594364	4.29916e+06
O55125	1	32.5585	10	175747845	1.84856e+08	0	1.71247e+07
O55143	1	83.6285	10	1.48974e+07	1.25974e+07	3.77225e+06	0
O88451	1	64.2632	10	3.689e+08	3.77071e+08	1.69688e+06	3.70278e+06
O88487	1	13.8634	10	5.86264e+06	1.43311e+07	1812037	36235.4
P12710	1	48.7021	10	1455507095	1459936306	0	1.72307e+06
P12787	1	33.6074	10	3.17847e+08	2.07366e+08	0	0
P14869	1	44.8479	10	2.5882e+08	2.38109e+08	8.77453e+06	9.50931e+06
P16381/Q62095/Q62167	3	45.0237	10	17404106	5.51529e+07	1.71989e+06	1601747
P22315	1	31.0328	10	3.248e+07	4.11992e+07	2414722	2.33175e+06
P24527	1	29.416	10	3.16889e+07	3.29368e+07	0	14654.1
P27046	1	36.0724	10	1.61297e+07	20196267	1.50967e+06	1.36458e+06
P31786	1	59.6398	10	1.06974e+09	1.05947e+09	948610	2.2218e+06
P35441	1	42.6489	10	2.11496e+06	409198	0	19481.2
P42125	1	34.3898	10	200288525	204135667	0	4.45154e+06
P42225	1	13.3215	10	11650595	9386612	1.45734e+07	152428
P47199	1	41.98	10	77086177	85951926	0	0
P47934	1	25.1823	10	1.15328e+07	2.03326e+07	11661.7	1.54204e+06
P51855	1	19.9439	10	3.01293e+07	24145743	0	0
P52430	1	33.4727	10	1.27601e+08	1.27028e+08	5.79578e+07	8.06326e+07
P53026	1	23.1904	10	1.08642e+08	98426641	8.25414e+06	15934191
P58044	1	18.907	10	60604631	56491656	0	970625
P61255	1	32.8919	10	89826734	1.13175e+08	2967870	2989693
P62245	1	29.4275	10	9.84347e+07	105476261	4.57665e+06	5.54478e+06
P62960	1	13.428	10	3.60378e+07	3.69618e+07	1050617	3349557
P62962	1	20.865	10	150428353	9.94031e+07	0	16204.7
P63101	1	36.4761	10	9.63143e+07	9.33412e+07	0	0
P99027	1	34.6033	10	3.21049e+08	3.10655e+08	3.31932e+07	3.27781e+07
Q00612	1	21.4287	10	1.65567e+07	8.57157e+06	0	20507.1
Q02819	1	24.2946	10	1.70037e+07	1.84681e+07	19819379	4220234
Q07797	1	17.3525	10	4.42286e+06	2.92566e+06	8.86213e+06	9.41618e+06
Q14DH7	1	23.0032	10	33904571	3.03307e+07	1121899	1149548
Q3UMF0	1	6.70982	10	7.27737e+07	2.15706e+07	628621	14674.2
Q5DU25	1	14.2422	10	1.67873e+07	1.21148e+07	0	0
Q5FW57	1	31.3133	10	74840220	81033962	0	0
Q60932	1	69.0825	10	199571919	195483181	0	15217.9
Q60936	1	41.8022	10	3.56723e+07	2.56491e+07	5821731	5174313
Q61704	1	34.1918	10	7.47436e+07	8.82574e+06	87384.8	0
Q61792	1	16.6284	10	20880175	2.92779e+07	4497854	0
Q64459	1	49.0208	10	3.10594e+07	3.71022e+07	212256	44652.6
Q64726	1	18.1122	10	6383140	7.48427e+06	3.02386e+06	3.24157e+06
Q69ZN7	1	32.1578	10	9.09073e+07	1.19254e+08	0	21361.6
Q6KCD5	1	3.52738	10	3.35976e+07	26877877	5935461	5157837
Q6P3A8	1	43.2877	10	9.50351e+07	6.37447e+07	2.83131e+06	1.71826e+06
Q6XVG2	1	77.0032	10	1.60502e+07	1.45359e+07	1.34111e+06	413950
Q7TPR4	1	64.4119	10	6509598	1.14814e+07	37019.2	5231604
Q80UM7	1	13.4146	10	1.41711e+07	1.08707e+07	3616047	8.91861e+06
Q8BGD9	1	13.0454	10	8.47518e+07	1.10737e+07	117865	3088603
Q8BML9	1	30.7578	10	1.68133e+07	1.16589e+07	5.70024e+06	5219283
Q8BSY0	1	16.9647	10	1.70079e+07	16576472	0	819532
Q8BWQ1	1	26.9423	10	5.16289e+07	3.86184e+07	2.15025e+07	1.49808e+07
Q8C9B9	1	3.50403	10	1.91154e+07	1.77016e+07	2.55994e+06	1826886
Q8CC86	1	43.9668	10	6.56705e+07	5.65143e+07	34860.9	0
Q8JZQ2	1	30.8345	10	22853957	3.34555e+08	1181984	2.532e+06
Q8R081	1	19.7879	10	2.47598e+07	28773886	15428	16150.9
Q8VCT3	1	16.5156	10	1.59641e+07	21731273	28888.6	0
Q91W64	1	44.4086	10	5.40774e+07	56643742	2.12597e+06	2429609
Q91W90	1	37.5116	10	33384788	4.00672e+07	0	930808
Q91WG8	1	23.0528	10	30638491	17352826	2.5782e+07	3179351
Q91WQ3	1	15.7402	10	7.86547e+06	1.2423e+07	384893	24904040
Q91X44	1	9.67861	10	2.14766e+07	4.11954e+07	13717	0
Q99JI4	1	30.7389	10	1.40581e+07	2.08594e+07	0	0
Q99K51	1	45.3606	10	33141485	2.99802e+07	108621	254012
Q99LF4	1	29.9831	10	5.4919e+07	51976306	25943.6	25442320
Q99P30	1	38.3561	10	2.47084e+07	2.16221e+07	2.72659e+06	2070717
Q99P72	1	21.7959	10	2.26181e+07	2.60976e+07	814274	842494
Q99PV0	1	14.4106	10	33489482	7.75999e+06	4.23841e+06	987300
Q9CPV4	1	34.5623	10	3.8882e+07	3.56136e+07	1.32493e+06	346011
Q9CW42	1	47.2118	10	8.11088e+07	1.09452e+08	0	0
Q9CWK8	1	25.0286	10	27199771	29269500	21244.7	0
Q9CZM2	1	19.7537	10	78329005	85810951	3.17379e+06	4.22851e+06
Q9D0I9	1	43.6401	10	2.27137e+07	27964786	0	0
Q9D172	1	46.6542	10	1.18309e+08	9.42784e+07	19817.4	1436408
Q9DBN5	1	28.9041	10	3.3501e+06	3.71174e+06	0	776054
Q9DCL9	1	44.5581	10	8.04598e+07	2.26929e+07	3.54904e+06	2.59115e+06
Q9DCQ2	1	39.6648	10	58183585	6.99551e+07	0	905356
Q9EP89	1	14.2229	10	9.15801e+06	1.59617e+07	0	791896
Q9EPU0	1	30.102	10	4.20765e+07	6.49075e+06	0	0
Q9ERS2	1	27.8878	10	4.44495e+07	3.06655e+07	0	1143587
Q9JLZ3	1	23.5892	10	1.55995e+07	1.68133e+07	2.49307e+06	13938.2
Q9QUM9	1	51.5396	10	7.74552e+07	8.14317e+07	2.15888e+06	2.12787e+06
Q9QUR6	1	9.91342	10	3.51384e+07	1.60296e+07	0	0
Q9QY30	1	15.4991	10	21416846	2.38919e+07	2392682	0
Q9WUA2	1	28.1156	10	4.24124e+07	30080142	0	0
Q9WUR2	1	40.3631	10	3.89467e+07	5.02004e+07	0	56508.5
Q9WUU7	1	40.3663	10	5.69134e+07	68899698	147137365	148831365
Q9WV68	1	42.162	10	1.35215e+08	51990205	981912	1.57691e+06
Q9WVM8	1	10.1488	10	13464157	2.77262e+07	5997649	0
A2AS89	1	23.4647	9	6.53879e+07	7.74423e+07	4408395	1.31476e+06
O08788	1	10.9873	9	5.70346e+06	1.34203e+07	76765.9	14376.1
O09159	1	17.8708	9	5.61877e+06	3.21496e+07	2.93701e+06	1854297
O35215	1	40.7585	9	7.63353e+08	735118415	0	0
O35857	1	17.0568	9	1.10389e+07	1.15448e+07	0	1938080
O35945	1	77.2689	9	103513089	8.18539e+07	0	942841
O55060	1	30.7855	9	5.16201e+07	2.76226e+07	2161953	2219378
O88587	1	44.3866	9	7.63991e+07	7.50743e+07	192946	18701.7
O88783	1	25.0727	9	3.97826e+06	4.96921e+06	3.22797e+06	0
P14094	1	27.681	9	4.27871e+07	4.33994e+07	3623376	2.08431e+06
P14873	1	28.4708	9	2.29593e+07	12691074	21778.3	0
P15626	1	68.3176	9	6.60684e+07	115565473	0	23074.1
P16675	1	17.4212	9	18958050	1.2396e+07	1.52115e+07	1.28428e+07
P18760	1	37.0526	9	1.38469e+08	1.30813e+08	2.27613e+06	3052515
P19536	1	22.2972	9	218804439	265257770	1.55323e+06	13672.7
P20357	1	21.4446	9	6.99133e+06	3.83605e+06	5490367	0
P25688	1	28.2226	9	1.49713e+07	13752861	3656775	0
P26638	1	28.6169	9	1.61087e+07	1.98559e+07	24700	28942.2
P28798	1	52.1599	9	8.40382e+07	81696495	1.63302e+07	1.74837e+07
P30115	1	40.8241	9	2294641069	2.19981e+09	113769	96838.8
P35436	1	14.2263	9	3.68283e+07	38217502	0	0
P48678	1	32.3949	9	3.55543e+06	1.69031e+07	1095085	18121978
P50171	1	34.1468	9	44743570	4.80521e+07	7.38261e+06	6.8182e+06
P50396	1	43.7062	9	3.16813e+07	2.59163e+07	2732467	1815449
P56391	1	38.3637	9	3.2037e+08	3.80897e+08	266839	0
P61202	1	16.6371	9	4.08613e+06	1.29175e+07	19855.1	0
P62717	1	30.9315	9	7.41688e+07	7.20009e+07	2.71808e+06	4.00017e+06
P62751	1	30.0465	9	134541964	162783521	2.26818e+07	12439159
P62754	1	30.9255	9	2.01635e+08	153318895	3.68507e+06	6.61941e+06
P62806	1	31.0448	9	3.4004e+07	7.51526e+06	1.48612e+06	728630
P62830	1	45.1461	9	9.15854e+07	8.66054e+07	49653384	3163884
P63158	1	36.4937	9	50277257	63325509	602641	0
P70296	1	33.0821	9	2.03901e+08	202196668	0	0
P99029	1	36.4511	9	3.62219e+08	3.60039e+08	9157588	9229460
Q01097	1	32.4739	9	1.57645e+06	1.01673e+07	5440911	5.47653e+06
Q05816	1	53.0907	9	65520590	6.471e+07	0	1428398
Q3U1J4	1	38.5316	9	1.64878e+07	1.72534e+07	0	12922.4
Q3ULJ0	1	31.1327	9	2.59091e+07	16639359	0	0
Q3URE1	1	14.4683	9	1.16325e+07	1.0258e+07	0	0
Q3UZZ6	1	22.7839	9	86697130	92056251	0	0
Q3V3R1	1	21.6815	9	3.62192e+06	1.52358e+06	2.63559e+06	1.03896e+07
Q571F8	1	39.3368	9	2.87434e+07	3.04517e+07	0	0
Q60931	1	48.9114	9	9.97732e+07	90053684	0	13583.4
Q61001	1	24.9102	9	5.44091e+06	43377906	657109	23435.3
Q61171	1	25.7308	9	170726572	1.66476e+08	38134011	4.25566e+07
Q61578	1	20.0799	9	3.98551e+06	8.72115e+06	456014	495115
Q61768	1	8.84874	9	7.42809e+06	2.45524e+07	13355.7	0
Q62318	1	16.5279	9	1.46405e+07	5.22866e+07	0	0
Q62446	1	12.8995	9	4.79148e+07	4.70043e+07	0	0
Q64176	1	11.8704	9	7191772	1963532	7.73154e+06	1.08304e+07
Q6GQT1	1	42.5747	9	8.81642e+06	1.28115e+07	5.32251e+06	88565.5
Q6GQT9	1	10.5334	9	9971930	6.96477e+06	641541	1.50299e+06
Q6URW6	1	50.8096	9	2.27308e+07	3.3693e+07	2211905	1.53436e+06
Q8BH35	1	25.1926	9	2.37758e+07	7.65369e+06	36803.5	0
Q8BL66	1	7.18116	9	5.22978e+07	1.36986e+07	1.1245e+06	976539
Q8BP47	1	25.6639	9	26631321	2.7813e+07	0	0
Q8BTY1	1	20.8767	9	32167874	36738153	5758694	5714359
Q8C165	1	6.83844	9	9223625	14259429	1.05957e+07	5.80546e+06
Q8CDN6	1	25.3238	9	31470734	3.14938e+07	1792621	98010.2
Q8JZZ0	1	29.9882	9	4.21736e+07	3.94616e+07	20599561	21403572
Q8K0C4	1	28.8248	9	2.70046e+07	23766842	242212	0
Q8VCR2	1	29.0308	9	39558962	3.73089e+07	0	0
Q91X52	1	27.9148	9	62831454	80887156	4159050	1.71409e+06
Q91YP0	1	16.5267	9	2.19697e+07	12108172	0	170111
Q920A5	1	10.5623	9	13295205	1.74642e+07	1.05714e+07	1.22802e+07
Q99JW2	1	12.5491	9	37784218	27472526	37954.7	13348650
Q99K48	1	17.9108	9	1.54938e+07	2.61307e+06	2.46528e+06	37923.1
Q99KC8	1	15.6673	9	14880502	17810046	965334	1007019
Q99KQ4	1	23.197	9	23983889	29138404	0	0
Q99L47	1	23.1937	9	58150213	61328854	0	857929
Q99LP6	1	23.5825	9	6.7579e+07	6.27042e+07	0	0
Q9CPR4	1	29.1895	9	154651953	1.17633e+08	0	1813489
Q9CWS0	1	46.7864	9	7.21988e+07	6.7013e+07	0	0
Q9CX34	1	25.2811	9	1.40244e+07	6641027	1500931	25487.2
Q9CZW5	1	33.9237	9	1.90392e+07	1.45815e+07	0	903381
Q9D0E1	1	23.8027	9	21271334	1.13474e+07	11233	0
Q9D0M3	1	38.1102	9	1.41781e+08	8.78192e+07	0	17874.1
Q9D1A2	1	26.1986	9	41818571	5.03093e+07	0	0
Q9DCS9	1	38.699	9	7.04258e+07	6.94331e+07	605214	35460481
Q9ERK4	1	31.1519	9	1.29896e+07	1.02254e+07	1407670	1.44773e+06
Q9JJL3	1	15.5481	9	3.91778e+07	3.88973e+07	6.91736e+06	7.06934e+06
Q9JM76	1	6.91611	9	15757530	2.1453e+07	232125	21960.5
Q9JMH6	1	17.2186	9	1.92248e+07	24692932	0	9177111
Q9QZE5	1	30.0397	9	1.11106e+07	2.95455e+07	0	0
Q9WTI7	1	13.1519	9	1.41025e+07	5213589	88138933	93421723
Q9WTQ5	1	14.3059	9	1.16361e+07	2.31999e+07	12389.5	0
Q9WV55	1	33.9461	9	38242078	2.5073e+07	1.91144e+06	0
Q9Z0S1	1	35.6091	9	4.11193e+07	5.12767e+07	1668808	23169.1
Q9Z110	1	24.9704	9	6.86101e+06	3.71667e+07	0	0
Q9Z2U1	1	29.5093	9	5.88201e+07	72605474	491234	0
A1L317/A6BLY7/B1AQ75/CONT_153|gi|1181994/Q62168	5	3.0044	8	1.23751e+07	1.16952e+06	1.47978e+06	2381966
E9Q7G0	1	14.2382	8	5.00104e+06	3.05666e+07	0	574865
F6ZDS4	1	10.6043	8	2.95593e+07	1.45535e+07	4.96748e+06	5461187
O08547	1	20.5195	8	47928649	59539450	0	13237.2
O08756	1	23.0525	8	155310013	128045080	2.09896e+06	2.08417e+06
O09061	1	22.2267	8	57524175	55970694	0	0
O35969	1	20.9701	8	40411644	42545746	139473	0
O55234	1	23.7529	8	126117929	1.87495e+07	0	0
O89053	1	23.8436	8	16580551	9.49174e+06	0	0
P00920	1	13.08	8	2.45342e+07	3.0307e+07	0	1392903
P02088	1	77.2161	8	1.76061e+09	1.7559e+09	7268100	4531481
P04919	1	16.3058	8	2.04169e+07	15900398	7159084	0
P13597	1	10.6029	8	2.61417e+06	1.06511e+07	5.39134e+06	6.18133e+06
P16330	1	29.0083	8	2.42241e+07	7.18431e+06	2463273	3.52044e+06
P23249	1	7.10445	8	2.61053e+07	2.96627e+07	27419812	0
P27546	1	20.9085	8	8.89938e+06	6.8361e+06	37156.5	0
P30999	1	34.6138	8	12964927	12524489	0	15809.8
P34927	1	36.6376	8	6.42465e+07	58130706	3.2658e+07	3.36558e+07
P40936	1	31.6444	8	282719117	307045499	1041075	3656594
P42227	1	20.5571	8	2.15269e+07	2.18596e+07	0	0
P47754	1	27.3458	8	1.98016e+07	1.50738e+07	5.77936e+07	60376288
P48725	1	3.64767	8	8612181	6.63449e+06	1674783	1014635
P48962	1	64.6167	8	1.4018e+07	1.82119e+07	6.18807e+06	1375403
P49025	1	3.56555	8	6.824e+06	19348534	1.09556e+06	1628078
P54822	1	13.0237	8	9.61907e+06	10540265	2023597	0
P55302	1	9.04444	8	24241503	7.41649e+06	2.98092e+06	2267440
P60843	1	63.7861	8	73388848	6.721e+07	2.4239e+06	0
P61358	1	13.8188	8	1.23007e+08	187069944	5854107	3985190
P62267	1	16.4848	8	31595561	5.04253e+07	4.07965e+06	0
P62334	1	18.7213	8	2.20541e+07	1.96822e+07	41012.9	24193.9
P62814	1	17.1585	8	1.33955e+07	1.39998e+07	432028	548751
P63323	1	35.1317	8	1.32092e+08	1.29665e+08	8.40545e+06	6.31254e+06
P70336	1	10.7533	8	1.24528e+07	20089924	1262598	32448787
P70424/Q61527	2	3.59523	8	29823039	12171908	933538	1063495
P80313	1	45.6563	8	2.67698e+07	2.33291e+07	295505	74886
P81117	1	3.56931	8	7.26552e+06	1.25357e+07	1061306	0
P83510/P97820	2	7.47153	8	10765968	7380187	0	0
P97461	1	34.2043	8	6.47933e+07	4.61517e+07	4.92865e+06	3588214
Q00PI9	1	21.3931	8	7.10622e+06	1.84235e+07	3155822	2.02466e+06
Q04447	1	17.2381	8	6.36446e+06	5.99788e+06	19147270	1.92879e+07
Q06770	1	28.7047	8	655201	9.95152e+06	0	14202.2
Q07076	1	30.795	8	2.83035e+07	1.44273e+07	3027761	1714004
Q11011	1	13.7858	8	6.42625e+06	3.394e+06	1752271	0
Q19LI2	1	35.8495	8	2.73033e+07	15117046	30102.9	965436
Q3U0V1	1	13.5717	8	11113999	1.48506e+07	309581	5.41606e+06
Q3U7R1	1	10.8255	8	3.23622e+06	1.43817e+07	3.50242e+06	17605.6
Q3V0Q1	1	3.57183	8	8354440	9.48065e+06	3600814	0
Q5H8C4	1	21.5735	8	1.47116e+07	19686502	183322	652907
Q5YD48	1	15.5791	8	1.61778e+07	6.89514e+06	18106.6	0
Q60847	1	21.3563	8	1.41369e+07	8.69743e+06	62232795	0
Q60866	1	22.4949	8	57404125	78438503	0	0
Q61247	1	20.8066	8	3.39986e+06	5.15044e+06	0	3.78402e+06
Q61282	1	10.5579	8	5.00892e+07	7.01222e+07	0	183246
Q61335	1	32.0747	8	3.08914e+07	2.3327e+07	7.84466e+06	1543319
Q61490	1	3.51389	8	1.04349e+06	1893654	6.87621e+06	3.88757e+06
Q61937	1	16.1342	8	42948780	4.05159e+07	2735101	2610713
Q6A4J8	1	7.17888	8	17815414	1.67556e+07	1.01167e+06	1941470
Q6NZJ6	1	23.9867	8	6719396	15965531	957798	1.19573e+06
Q6P542	1	13.684	8	6.81298e+06	3.76877e+06	0	1654261
Q6PA06	1	6.50437	8	9.29034e+06	8.59777e+06	1374164	0
Q80TJ1	1	10.7849	8	9253543	7.77574e+06	3.01202e+06	1.35948e+06
Q8BLN5	1	19.3541	8	24708943	1.19819e+07	0	0
Q8BSE0	1	16.8858	8	10708298	8.40729e+06	0	19550.5
Q8BX70	1	9.6057	8	33878447	2333436	0	3.68586e+06
Q8C8R3	1	14.1951	8	1.14205e+07	5.20052e+07	0	0
Q8CIB5	1	15.6424	8	1.27731e+07	9.62636e+06	27590.5	108818
Q8CIN4	1	11.2207	8	9.11709e+06	16229677	0	0
Q8K1M6	1	17.5679	8	2.15911e+07	2.11508e+07	821888	10583.8
Q8K1Z0	1	31.7221	8	5.15549e+07	4.77291e+07	5069705	0
Q8K284	1	3.45497	8	2.49834e+07	3334586	91003.4	0
Q8K441	1	15.3185	8	4.54486e+06	2.53342e+06	31087.9	924755
Q8QZY1	1	26.1093	8	13464618	14655445	0	761997
Q8R016	1	16.9494	8	8.98616e+06	15431527	1.38599e+06	1.65244e+06
Q8R0I0	1	3.48498	8	2.89869e+06	4.6913e+06	1593329	22247.6
Q8R146	1	22.6572	8	3.89705e+07	1.71883e+07	0	0
Q8VCI0	1	17.1407	8	31160077	3336002	5.80007e+06	5.87304e+06
Q8VCR7	1	29.3614	8	2.31622e+08	227857246	0	2.3095e+06
Q8VCZ9	1	23.0627	8	21336477	2.16594e+07	0	0
Q8VDP4	1	6.81278	8	3.35289e+06	8.29078e+06	1528639	643057
Q8VIJ6	1	17.7523	8	1.87539e+07	3.82868e+06	0	1385642
Q91VM9	1	31.3515	8	2.05709e+07	1.9106e+07	1473617	2.05231e+06
Q91XE4	1	23.6991	8	5.23995e+07	5.55374e+07	794668	0
Q91XM9	1	46.2651	8	4.03357e+06	1.99638e+06	1.73123e+06	561560
Q91YW3	1	12.0958	8	16703902	1.6614e+07	1.76894e+06	10983.7
Q91ZU6	1	7.09669	8	5.83534e+06	11871680	9950999	8.2066e+06
Q922Q8	1	31.4455	8	5.12596e+07	4.62233e+07	495177	1.00167e+08
Q99J39	1	29.518	8	5.38983e+07	1.58211e+07	0	180754
Q99JR1	1	35.1106	8	50776868	5.91243e+07	587660	1.34917e+06
Q99KK7	1	13.2411	8	17812107	12769963	0	2386159
Q99KV1	1	23.3342	8	21418213	9944281	399731	72153.6
Q99L04	1	34.1987	8	3.69667e+07	3.08133e+07	1040762	0
Q99L88	1	15.3039	8	44381252	24007289	1.2523e+07	0
Q9CPQ1	1	34.7894	8	168001721	157430296	1013420	1213799
Q9CQ54	1	23.1876	8	1.91445e+07	22458016	1.3013e+08	1.31291e+08
Q9CR59	1	10.3919	8	37525601	21774336	1183702	2531888
Q9CRB9	1	28.77	8	2.98459e+07	33492835	0	0
Q9CVB6	1	27.7939	8	4.03845e+07	3.33927e+07	5.65578e+06	0
Q9CXF0	1	14.1681	8	88391050	8.78464e+07	6126381	17593.7
Q9CXW4	1	35.7657	8	1.5403e+08	108497483	6390134	6859606
Q9CXZ1	1	20.2092	8	55325662	39741045	42238.8	35917
Q9CYZ2	1	9.04975	8	4.16702e+06	6.34742e+06	2325640	688282
Q9D2R0	1	11.2502	8	13342147	15754411	0	0
Q9D6R2	1	42.2155	8	3.87744e+07	3.54906e+07	0	0
Q9DBL7	1	20.9024	8	27221534	2.42611e+07	2222294	0
Q9DC61	1	15.0004	8	1.35141e+07	8.51891e+06	20566.6	40622.8
Q9DCP2	1	28.1115	8	101192318	71744282	111115	8.89656e+06
Q9DCU9	1	34.258	8	1.51128e+08	164558226	0	15561260
Q9DCV4	1	20.6878	8	2.25641e+07	25947097	4575715	5.05176e+06
Q9EQH3	1	21.0614	8	6.74952e+07	6.69749e+07	815338	2.71517e+07
Q9JI75	1	12.8788	8	39807350	8.19646e+07	1808790	0
Q9JJN5	1	28.7261	8	3.16651e+07	2.35098e+07	2776634	992782
Q9JLI6	1	13.2449	8	1.97591e+07	2.97087e+07	0	0
Q9JMA7	1	44.4182	8	3.46015e+07	6.56525e+07	0	0
Q9QXC1	1	27.6055	8	1.1773e+07	2.59387e+07	6.79667e+06	6.66279e+06
Q9QXT0	1	26.1324	8	1.98703e+07	1.88862e+07	7.38573e+06	0
Q9QYG0	1	38.7077	8	1.96051e+08	2.02568e+08	1104915	1120358
Q9QZQ1	1	3.60879	8	13172844	1.79547e+07	41229800	581112
Q9R111	1	23.8767	8	1.53473e+07	1.07464e+07	0	38297.6
Q9WUM5	1	36.9945	8	2.7161e+08	3.06589e+08	1.98025e+06	3.35861e+06
Q9WV92	1	14.33	8	1.45e+06	9.51493e+06	37638.9	1136330
Q9WVA4	1	23.2353	8	29423304	4.28612e+07	0	0
Q9Z1G4	1	25.3062	8	666594	5.92289e+06	14710.1	354814
Q9Z1Z2	1	23.1241	8	14803451	1.36401e+07	0	19101.8
A2AGL3	1	2.53435	7	9.80201e+06	1.11108e+07	3.66866e+06	1.12318e+07
A3KGV1	1	10.7223	7	1.54813e+07	5.94638e+06	3506754	238951
D3Z7P3	1	21.1786	7	240724	5.76416e+06	3278297	3208368
E9Q401	1	7.04483	7	4.72109e+07	1.0907e+07	0	0
E9Q4Z2	1	20.9807	7	14413259	4.20325e+06	3194238	81710.8
O08914	1	21.9963	7	17814404	2.14526e+07	0	0
O35381	1	17.5547	7	25761766	3.36082e+07	0	0
O35386	1	24.0121	7	19483317	1.90896e+07	0	0
O35963/P35283/P63011/Q504M8/Q8BHD0/Q8CG50/Q923S9/Q9CZT8/Q9JKM7	9	7.56738	7	6.26205e+06	3.3961e+06	398289	1268424
O70325	1	22.7952	7	3.95536e+07	3.74896e+07	0	0
O88935	1	21.3068	7	590266	2.13468e+07	1891519	575582
P01867	1	16.8265	7	79919588	7.92596e+07	7.96104e+06	8.10759e+06
P04247	1	21.6996	7	8.65059e+06	8.00943e+06	0	81224.4
P06797	1	6.86944	7	2.00789e+07	16839624	1.85649e+07	2.0035e+07
P07309	1	17.0628	7	1.04649e+08	101318664	2.16486e+07	1.5058e+07
P09671	1	23.8715	7	167420600	165446111	0	0
P0C6F1	1	3.51058	7	6133747	3.29198e+06	5.93098e+06	0
P11531	1	6.59063	7	15122136	11141006	0	0
P14131	1	22.445	7	138432038	157123339	5924573	7058690
P16125	1	28.84	7	3215771	3.17073e+06	25174.6	0
P17047	1	13.6488	7	1.60686e+07	17698136	1.77577e+07	2.80177e+07
P19137	1	3.65069	7	8.62754e+06	51155914	0	42574.1
P19253	1	20.4363	7	64389136	24868810	3.0459e+07	4.20867e+06
P21180	1	17.9582	7	7357351	4.79464e+06	0	0
P21440	1	5.55309	7	1.76098e+07	16591571	119530656	0
P23589	1	25.249	7	3.17365e+07	3.91932e+07	0	0
P24456	1	62.4576	7	93605964	120536801	1.27288e+06	0
P26040	1	36.543	7	3201978	1.94795e+07	558949	5.49348e+06
P26231	1	20.7177	7	1.66575e+07	8.7544e+06	3.37187e+06	23668591
P26516	1	21.0185	7	2.42517e+07	12148044	1.47256e+06	373434
P27786	1	10.5017	7	3.94226e+06	1.96368e+08	0	0
P29788	1	20.0191	7	26979124	2.76342e+07	1113471	1130282
P33173	1	3.53082	7	16251376	1.95352e+07	2.11574e+06	3.7085e+06
P35979	1	24.5796	7	202594242	193432351	5.83355e+06	7211792
P35980	1	22.3345	7	1.7411e+08	154606788	2.5554e+06	2382700
P39447	1	3.58598	7	3751803	9.64844e+06	883704	1.07384e+06
P40630	1	18.2675	7	5.74047e+06	6.5877e+06	0	0
P41105	1	13.7849	7	49503803	8.02487e+07	3.76896e+06	5.07293e+06
P41317	1	19.0478	7	2.63016e+07	3.36896e+07	181002	0
P42703	1	19.9741	7	14808931	3.47886e+07	874240	0
P46735	1	10.7768	7	5.33799e+06	6.22364e+06	0	0
P47757	1	27.487	7	3.39527e+07	3.45197e+07	235464	0
P49182	1	5.62656	7	1.25679e+06	1.49919e+06	450987	1.78448e+06
P50518	1	9.64045	7	1.06214e+07	4.85954e+06	0	14410.3
P52760	1	21.061	7	1002998807	1040081446	88709339	0
P54823	1	20.9777	7	2.68499e+07	6.65636e+06	7.18779e+06	8921916
P60122	1	17.651	7	11073823	1.15353e+06	947083	4.63505e+06
P60335	1	38.3423	7	7.39367e+07	8.48008e+07	39719.6	1692481
P61027	1	40.3611	7	2.25822e+07	2.3784e+07	3506598	0
P62082	1	21.1671	7	79622568	8.59923e+07	1217087	699464
P62192	1	31.5553	7	48016777	44927964	1.0379e+07	958509
P68254	1	37.0895	7	3.69956e+07	3.17297e+07	0	0
P80317	1	30.5346	7	1.09166e+08	92194048	0	0
P97290	1	21.6095	7	9021699	8.54574e+06	0	28175.7
P97328	1	21.9462	7	148181744	147693658	0	0
P97450	1	29.4586	7	2.1372e+08	196080169	1.50943e+07	1.14697e+07
P97821	1	6.73185	7	34400385	2.57522e+07	19683211	18985252
Q02788	1	14.1372	7	1.9361e+07	43865.4	29010.3	0
Q07456	1	35.3698	7	2.39336e+07	2.06316e+07	1.27519e+07	1.49903e+07
Q2TPA8	1	24.0258	7	1.62831e+07	1.48421e+07	0	0
Q3TDQ1	1	19.5867	7	5.91101e+06	9.26152e+06	805564	1277683
Q3TEA8	1	14.5851	7	3.03565e+06	1.82066e+06	5450800	9714415
Q3TVA9	1	14.2709	7	3869322	955967	1.42891e+06	0
Q3UHX2	1	7.15009	7	3.91652e+06	3.20433e+06	0	0
Q3UJD6	1	10.7901	7	1.01433e+07	1.207e+07	3.74837e+06	3.72304e+06
Q60692	1	20.3891	7	5.44938e+07	4.55595e+07	853493	0
Q61292	1	17.6142	7	2.42319e+07	14847125	1.08262e+06	2778068
Q62087	1	9.42288	7	22940629	3.27307e+07	2.28229e+07	2.75219e+07
Q62351	1	18.1844	7	3.88403e+06	2447624	8748976	9.14167e+06
Q62448	1	3.49334	7	1.25478e+07	2.17613e+06	17948.6	0
Q6A0A9	1	10.9426	7	6804615	8213229	0	0
Q6B966	1	28.8941	7	3.57371e+06	1.64545e+06	15785.9	0
Q6DIC0	1	3.58467	7	3.17111e+07	20586068	1229519	1272258
Q6IRU2	1	24.3193	7	23244724	1.74705e+07	0	2875540
Q6P4T2	1	10.8021	7	1.18361e+07	11361661	1660876	206244
Q6P5D8	1	17.7733	7	25439079	954749	3.92475e+06	5.05713e+06
Q6P5H2	1	7.19654	7	3.22573e+06	1.4854e+06	2.33495e+06	2012024
Q6ZQ08	1	7.39081	7	7604756	41537626	752267	17215.6
Q791V5	1	19.2124	7	125574146	139755870	0	0
Q7TPH6	1	3.52738	7	93706.3	65363182	8.46498e+06	9.57855e+06
Q7TPV4	1	21.1494	7	1.84351e+07	1.89032e+07	0	7.0717e+06
Q7TSJ2	1	21.4036	7	12416866	3.44684e+07	612397	689353
Q7TSQ8	1	21.487	7	2.91012e+06	94642.8	1.0615e+06	0
Q80WJ7	1	21.2904	7	1.45101e+07	6645379	859085	21780.1
Q80YC5	1	24.6513	7	4.28383e+07	4.85439e+06	78470.8	1064535
Q8BGH2	1	23.5411	7	1.60757e+07	18104265	1150028	1169640
Q8BKZ9	1	24.5067	7	1.5961e+07	12701897	727531	792028
Q8BPN8	1	25.1983	7	6.69174e+06	1.28774e+07	0	2894171
Q8BWY3	1	19.5415	7	17113768	1.23622e+07	5.69763e+06	0
Q8C1A5	1	14.4136	7	9219035	2.0485e+07	0	0
Q8CG48	1	3.63286	7	1.67505e+07	76728847	135428	603520
Q8CJ40	1	3.72745	7	6.01405e+06	4851439	969873	1.54236e+06
Q8JZU2	1	24.0768	7	103066726	114770796	735373	2290708
Q8K0D2	1	25.2356	7	7.31903e+06	3.17061e+07	307604	0
Q8K0D5	1	17.0377	7	4157772	8.8901e+06	1.00049e+06	101098
Q8K0L3	1	30.9513	7	1.44777e+07	2.12852e+06	1117860	2.29702e+06
Q8K182	1	31.8724	7	1.5162e+06	44496.5	510684	2.86994e+06
Q8K2I4	1	19.8728	7	7.54485e+06	6.27453e+06	0	14760.5
Q8QZR3	1	17.1814	7	1.66533e+06	32167314	44223537	44853047
Q8R0F9	1	9.41495	7	2.59784e+07	21273547	3892191	3888012
Q8VBT2	1	24.2812	7	7.0695e+07	7.29003e+07	6.15617e+06	7.24017e+06
Q8VC97	1	16.3051	7	28044037	50357424	0	1373494
Q8VCH0	1	80.1815	7	3.20802e+07	3.09465e+07	13793.1	1301776
Q8VHE0	1	6.2448	7	10687626	41601473	0	0
Q91VU6	1	2.10459	7	14507736	21697074	0	998589
Q91WS0	1	20.9373	7	5.93264e+07	1.37207e+08	650094	0
Q91WU5	1	16.3378	7	1.426e+07	1.67316e+07	0	0
Q91X34	1	27.2463	7	5.23322e+07	50614730	0	0
Q921H8	1	84.5692	7	5.59375e+07	5.86704e+07	0	0
Q922E4	1	6.24633	7	24511516	20522679	0	0
Q923B6	1	6.54239	7	17138050	1.96876e+07	1.64729e+06	0
Q923D2	1	16.9187	7	92409336	1.08566e+08	2491418	0
Q924Y0	1	13.275	7	3.06337e+07	19194386	0	0
Q99020	1	24.9553	7	2.52839e+07	3.92848e+07	271391	0
Q99JT9	1	19.5569	7	29467139	28700602	2.86757e+07	598470
Q99KB8	1	18.8821	7	47998888	44415347	191560	14063.3
Q99KJ8	1	11.7682	7	8.71297e+06	10085506	13277.4	0
Q99L45	1	23.7182	7	1.64578e+07	19425949	4962989	5762961
Q99LD4	1	17.3684	7	7.14916e+06	1.24802e+07	0	0
Q99MN1	1	22.8797	7	1.42854e+07	1.52841e+07	0	122393
Q99MR6	1	3.53545	7	3.03469e+06	3.37321e+06	3648783	1464573
Q9CQC7	1	16.9904	7	3.48736e+07	32587991	478397	402771
Q9CQF9	1	10.269	7	3.51562e+06	1130192	3.69168e+06	3073612
Q9CQJ8	1	32.9214	7	3.80039e+07	5.08484e+07	0	326076
Q9CQR2	1	18.8254	7	6.90996e+07	7.197e+07	1.03019e+07	10186506
Q9CQT1	1	11.4828	7	2.72221e+07	3.57498e+07	0	0
Q9CQZ5	1	18.0262	7	4.07226e+07	25875229	0	350887
Q9CR57	1	24.5873	7	1.49617e+08	1.33479e+08	2876830	8.25428e+06
Q9CU62	1	3.53545	7	790112	4.10791e+06	0	7282351
Q9CXN7	1	32.4871	7	60455595	4.6732e+07	0	0
Q9CXT8	1	23.9244	7	1.02899e+07	8935534	3.32188e+06	0
Q9D1Q6	1	40.3257	7	3.71995e+07	75607211	9.71077e+06	7.53134e+06
Q9D2G2	1	23.4392	7	9.42587e+07	84324837	3627658	3.75649e+06
Q9D5J6	1	13.8723	7	1.33391e+07	11081180	0	0
Q9D9V3	1	18.5227	7	27570751	27885245	0	0
Q9DB29	1	15.6956	7	62140635	8.31314e+07	134378	0
Q9DBB9	1	21.3912	7	153272933	1.53131e+08	7936283	6.64067e+06
Q9DBG3	1	61.5762	7	1.52756e+07	1.52357e+07	426765	0
Q9DBP5	1	23.7109	7	3.50859e+07	30668286	1322381	1.39987e+06
Q9DCG6	1	37.1461	7	127161073	123735328	0	1943722
Q9DCM0	1	37.2933	7	6.54854e+07	7.05707e+07	0	1196049
Q9DCN1	1	8.89872	7	1.18019e+07	1.19265e+07	0	0
Q9ER88	1	14.1774	7	3.39041e+06	2883904	175540	152769
Q9JHR7	1	15.7027	7	9.37265e+06	4.65221e+06	1929010	0
Q9JIK5	1	16.9943	7	8.57756e+06	5.63379e+06	0	0
Q9JIX8	1	6.06096	7	9.57244e+06	9.713e+06	14166.6	0
Q9JLT4	1	20.9743	7	2.94668e+07	1.42565e+07	10393012	2766646
Q9JMD3	1	22.7177	7	75768574	6.97551e+07	0	11696620
Q9JMH9	1	17.7774	7	9.20876e+06	2.93666e+07	4006934	2.59226e+06
Q9QWR8	1	3.27829	7	5681809	6.21417e+06	7009099	6897456
Q9QYF1	1	13.9387	7	20374459	52185657	1.67958e+07	808657
Q9R0P5	1	21.5893	7	38041103	3.19971e+07	587375	2.20293e+06
Q9R1J0	1	25.7348	7	7.24041e+07	4.76083e+07	0	1178426
Q9R1S7	1	9.06384	7	21729964	23938828	0	1228437
Q9R257	1	27.3436	7	155288762	150109855	3022923	3078888
Q9WTX6	1	25.3421	7	9406960	1.82519e+08	787465	0
Q9WU19	1	19.968	7	5.28511e+06	8.22075e+06	1.2055e+07	1.27904e+07
Q9WV32	1	16.8666	7	1.72461e+07	2.68742e+07	225816	0
Q9WVA3	1	19.1532	7	33200868	41871273	0	0
Q9Z2W0	1	25.3548	7	26619734	21106686	28387.8	7.11882e+06
Q9Z2Y8	1	16.6989	7	3.5195e+07	9.20384e+06	0	0
A0JNU3	1	8.62747	6	7593231	7829738	1.78665e+06	7144780
A2AJL3	1	15.3971	6	21559188	61801509	0	0
A2ATU0	1	19.0539	6	1.00863e+07	10749907	0	0
A6H584/Q8C6K9	2	3.663	6	3.28244e+07	953594	656144	13493144
E9PY46	1	7.2514	6	1.16162e+06	1.40187e+07	0	883567
O08529	1	17.8022	6	5.60755e+06	6.61439e+06	0	0
O08573	1	26.5036	6	1.32007e+08	133259357	1.21417e+07	1.47608e+07
O08600	1	18.2446	6	9.45523e+06	13831968	15591	494851
O09106/P70288	2	6.6425	6	2667741	12468207	32746.6	33278
O35526	1	7.20549	6	7.35016e+06	681539	40972.8	0
O35643	1	54.3433	6	1.8446e+07	1.63541e+07	12331370	0
O35685	1	5.72557	6	1.16003e+07	9.7234e+06	855892	0
O35887	1	13.3656	6	13143007	1.28925e+07	2.59351e+06	1648618
O54749	1	16.9222	6	8.73936e+06	2.02116e+07	0	3943548
O54909	1	60.0475	6	28331645	34735746	0	1969013
O70133	1	23.72	6	6385617	3.64379e+06	0	0
O70318	1	28.8089	6	6.38267e+06	14786550	0	0
O70492	1	13.3039	6	1.22111e+07	1.78623e+07	7695582	2034193
O88738	1	3.57565	6	12845390	2.85516e+06	0	1.15193e+07
O88947	1	24.9345	6	2.41742e+06	5.01564e+06	26597	5.04718e+06
O88962	1	12.4086	6	2294949	6.42926e+07	21035.6	658448
P00405	1	15.9415	6	133439911	1.28236e+08	0	31684.5
P00493	1	15.8761	6	8.46972e+06	1.05952e+07	0	0
P01592	1	17.6788	6	13996163	1.20679e+07	1.43624e+07	6.76467e+06
P01837	1	17.1493	6	1.584e+08	146172789	41044066	22066274
P01878	1	31.7039	6	84216306	88086723	28210117	49049014
P01942	1	34.0499	6	6907380266	6853752128	66839533	57209258
P02468	1	21.5229	6	8.57677e+06	3.44094e+07	57613.4	0
P03953	1	10.7477	6	421470	1.16229e+07	9.82719e+06	1.31659e+07
P06837	1	21.5783	6	1.53944e+07	726314	0	0
P07759	1	36.8873	6	5.68035e+06	4.75513e+06	4437398	3.34577e+06
P08553	1	14.5486	6	9.61068e+06	350661	1976379	1069332
P09242	1	21.5551	6	6.52606e+06	2.31509e+06	4969176	0
P09528	1	13.1243	6	4.02491e+06	1.24058e+07	1.13752e+07	2829735
P11881	1	17.9452	6	1.51423e+07	18962842	926993	59493.5
P12960	1	17.7224	6	1.31588e+08	2.25361e+06	1362962	35880.4
P13634	1	16.5488	6	15040047	14381083	0	2301934
P14115	1	24.0147	6	145314576	126479728	5.61849e+06	2.55979e+06
P15508	1	25.1183	6	10084761	651208	748702	11839135
P17156	1	60.515	6	3.76218e+06	3.81274e+06	1399819	549786
P17225	1	20.7744	6	21568381	1.04865e+07	0	0
P18572	1	25.0587	6	4.20048e+07	4.28454e+07	9299458	9274240
P19001	1	48.3713	6	2.42013e+07	4120097	33817	0
P20060	1	23.5599	6	2.9223e+06	3.07317e+06	2.29494e+06	2.05693e+06
P20108	1	16.1344	6	142200116	137415290	2.9223e+06	4.14372e+06
P26350	1	19.6712	6	7.37601e+07	77176016	0	0
P28352	1	16.7491	6	1.07793e+07	1.75551e+07	9.18322e+06	9.07652e+06
P29351	1	13.82	6	4.4367e+07	5.73802e+06	579015	561996
P29533	1	7.19847	6	14551361	436775	562959	414253
P30681	1	29.9907	6	3.49391e+06	6.95201e+06	0	991332
P31230	1	22.2371	6	1.46623e+07	1.26929e+07	0	14541.9
P35438	1	21.4648	6	390277	11845054	0	0
P35585	1	16.9987	6	7.3281e+07	78533829	0	3427556
P47708	1	3.69248	6	2136504	1.76924e+06	745191	756235
P47791	1	24.6138	6	27357847	42409076	1135982	1.13714e+06
P48774	1	19.8316	6	7.96958e+06	4.21027e+06	0	416254
P49312	1	13.6443	6	41267595	13110410	4.21496e+06	1755963
P49722	1	12.2758	6	2.67198e+07	2.17728e+07	14837.1	0
P51859	1	13.2274	6	25850890	24269543	0	0
P53996	1	7.847	6	19166319	4.9601e+06	0	35618.4
P54728	1	30.0553	6	3.09491e+07	2.96588e+07	8.19902e+06	865052
P54775	1	2.01333	6	152049769	156454073	0	0
P56395	1	21.2882	6	1308763173	1.15501e+09	0	3570904
P57759	1	14.2559	6	18903779	12055349	5.87347e+06	5214705
P59325	1	19.0536	6	6.25608e+06	8.26959e+06	0	0
P61089	1	10.1226	6	30083168	29302992	803889	0
P61982	1	29.7894	6	75726916	6.45656e+07	0	13329750
P62075	1	26.1031	6	5.50791e+07	4.70397e+07	0	1504618
P62301	1	11.2971	6	91125037	84946721	6.43719e+06	2794077
P62827	1	16.4094	6	43195019	6.91679e+07	0	0
P62900	1	13.5589	6	4.15751e+07	9.98358e+07	3480120	4.57309e+06
P62911	1	18.7549	6	77979646	9.59008e+07	834053	2.48808e+06
P62918	1	22.8593	6	1.02941e+08	113474583	4583608	2707320
P63242	1	31.5694	6	51523123	5.05078e+07	2.5878e+06	1425244
P63276	1	34.5739	6	4.73816e+07	1.11827e+08	730776	0
P63325	1	13.7736	6	60550878	2.09016e+08	0	0
P68510	1	44.2843	6	30050523	3.00662e+07	57392181	31738.8
P83882	1	20.925	6	61948923	52686842	1.87853e+06	2879253
P84104	1	7.25899	6	3057767	6.16481e+06	122465	19788.9
P97447	1	3.55447	6	2326531	39628147	4989859	9.14567e+06
P97479	1	3.65527	6	1.46308e+07	8634617	0	254004
Q00915	1	24.3502	6	1.73037e+07	12728795	0	0
Q02248	1	28.3763	6	7734797	3.48473e+06	4.52842e+06	1.44498e+06
Q05D44	1	7.18604	6	6.58482e+06	5.42013e+06	262384	0
Q06185	1	22.4302	6	1.71928e+08	169043912	0	0
Q07968	1	24.6148	6	6.82858e+06	4483638	0	0
Q14C51	1	13.3351	6	4.49953e+06	1.09343e+06	0	18564.9
Q3TLP5	1	27.0915	6	49934759	47518027	0	0
Q3UPH1	1	14.3888	6	0	1.70537e+07	4.31219e+06	4.61915e+06
Q3URU2	1	10.6918	6	3.59272e+06	4.70987e+06	3588515	0
Q4KWH5	1	2.73882	6	7573321	4210161	1.6067e+06	2324227
Q5U5V2	1	8.79176	6	9.80282e+06	1.27598e+07	0	117731
Q60590	1	16.5001	6	5.39516e+06	1.88909e+06	2672866	32343.8
Q60598	1	10.1366	6	10993322	5813004	0	0
Q60865	1	15.5693	6	11511507	8935733	3353858	0
Q61133	1	13.0747	6	20864526	28408299	0	15942.8
Q61555	1	7.43529	6	4.70832e+06	5.05235e+06	2.33333e+06	2.51665e+06
Q61595	1	21.715	6	771797	1.23238e+07	180831	360337
Q62009	1	17.5159	6	8.79967e+06	118285	1.46055e+06	1124517
Q62417	1	7.27389	6	1.72866e+07	249697	51424.9	44951528
Q62425	1	10.0744	6	1.15023e+08	112408832	7.87103e+06	4865208
Q62426	1	12.4394	6	35132337	21497055	14532833	14583873
Q62452	1	29.196	6	5866950	4098249	7321239	2.5226e+06
Q62468	1	14.1372	6	600358	2.14996e+06	20262.1	440113
Q64318/Q9R0G7	2	2.11358	6	1.15721e+07	2.61976e+07	0	1367424
Q64GA5	1	17.6545	6	3.90503e+07	1.92504e+06	1754335	18553.1
Q66X05	1	14.293	6	4.18632e+07	1.11708e+06	22960.9	68825.8
Q66X22	1	24.9913	6	1.95995e+06	2.02615e+07	6.88191e+06	679195
Q6ZPE2	1	3.52397	6	1.06746e+08	12681131	1.49032e+07	0
Q6ZWV7	1	11.928	6	117982079	162312028	24066.6	0
Q6ZWX6	1	10.4777	6	3.47558e+07	13410440	3.56689e+06	639434
Q71KT5	1	6.56535	6	11225013	13462768	1249159	0
Q7SIG6	1	3.75875	6	7.0924e+06	4.33927e+06	531369923	520568288
Q7TMK9	1	17.6826	6	2.11867e+07	15678886	0	1053716
Q7TQF7	1	10.7689	6	25899051	5.85209e+06	0	0
Q7TQI3	1	17.4716	6	8.84919e+06	1.1098e+07	0	0
Q80U63	1	3.67877	6	2.73964e+06	1.07517e+07	4113457	3319721
Q80UG2	1	7.22498	6	2.09177e+07	5.98736e+06	0	102776
Q80UJ7	1	3.51278	6	7.24222e+06	364252	26957130	0
Q80X85	1	10.1537	6	5.47633e+06	3.88525e+06	2866794	0
Q8BH64	1	17.6772	6	1.18449e+07	3.24382e+07	0	0
Q8BIP0	1	3.72923	6	168092	2.84332e+06	24076.6	976656
Q8BJY1	1	14.0873	6	9042241	5780565	730506	4353350
Q8BK30	1	16.5219	6	3.07431e+07	1.57342e+07	0	0
Q8BKC5	1	32.3871	6	8.338e+06	2.50592e+06	60223.9	22051.6
Q8BMA6	1	10.0329	6	34033572	3.05724e+07	1742044	0
Q8BP67	1	27.6272	6	151936195	1.55961e+08	3.72595e+06	4.15509e+06
Q8BTI8	1	21.2551	6	4.77545e+07	26348201	4.14101e+06	0
Q8BU88	1	10.7732	6	1430563	2.70547e+06	3947576	195751
Q8BWN8	1	34.1635	6	17304957	23256436	0	1235923
Q8BWP5	1	19.49	6	24246141	35557996	850288	0
Q8BYA0	1	10.5216	6	704890	2.31861e+06	10149115	1.04893e+07
Q8C0C7	1	24.3803	6	3.28642e+06	2.48517e+06	0	4.96421e+06
Q8C650	1	9.17182	6	3211391	24856843	893622	4616940
Q8C7R4	1	21.4168	6	481696	3.34455e+06	0	1463344
Q8CFA2	1	9.97737	6	8.61273e+06	278208808	1.80997e+06	1.58441e+06
Q8CHP8	1	16.8735	6	2.23782e+07	5.71436e+06	4.82623e+06	54436114
Q8CHQ9	1	12.9027	6	75803202	5.59633e+07	2.26921e+06	1096640
Q8CJG0	1	3.47677	6	3.59942e+06	2.7925e+06	3.13624e+06	0
Q8K1R3	1	13.3666	6	3.94454e+06	193957	2656209	2682774
Q8K2C6	1	14.0944	6	9.69332e+06	3912806	3465408	3516163
Q8K3K7	1	13.8686	6	1.53157e+07	1.04435e+07	802324	765052
Q8R0W0	1	14.0172	6	5.30459e+07	58594615	1.97277e+06	14597.2
Q8VBW8	1	27.7348	6	118386951	1.15588e+08	253132	896286
Q8VHX6	1	49.9152	6	5.32409e+06	3.95599e+06	14112.4	0
Q91W50	1	14.7338	6	5.76419e+06	7776705	6.29844e+06	1.71907e+07
Q91YP2	1	16.5245	6	7.14205e+06	8025789	0	1256440
Q91ZV0	1	16.9791	6	8.80172e+06	9.98115e+06	3602273	0
Q925N2	1	6.72453	6	8309131	5.35648e+06	928832	0
Q99JF8	1	7.19299	6	8.77134e+06	8.69974e+06	4.1896e+06	0
Q99KW3	1	3.52058	6	58738089	15884063	1.10367e+07	10019130
Q9CQ69	1	16.1669	6	6.06588e+07	5.20421e+07	683088	0
Q9CQB5	1	12.3189	6	2016493	3.17374e+06	856959	0
Q9CQH3	1	16.7927	6	4.03482e+07	33738834	0	0
Q9CQR4	1	21.5903	6	63129943	66465301	28302.5	0
Q9CQX2	1	22.367	6	5.35439e+07	4.67022e+07	4613972	4834363
Q9CXR1	1	10.1134	6	1.71976e+07	2.37564e+07	0	1311794
Q9CYA0	1	10.743	6	3.38552e+06	6.14278e+06	1.08622e+07	2551201
Q9CYH2	1	20.4569	6	6.26743e+07	8946903	0	666782
Q9CZD3	1	12.8357	6	5.81317e+06	6.755e+06	0	0
Q9CZP5	1	14.2647	6	8.54133e+06	9.57689e+06	653002	210523
Q9D358	1	9.51263	6	27775119	2.8303e+07	4.16417e+06	9.31366e+06
Q9D415	1	10.5145	6	5099752	8.074e+06	0	17013.4
Q9D662	1	10.0379	6	3.72812e+06	3.67427e+06	0	12615.2
Q9D6M3	1	28.0381	6	1.8561e+07	3.06119e+07	0	7114553
Q9D7J9	1	24.5446	6	3.92211e+07	39718594	0	0
Q9D7N3	1	18.339	6	685810	5.90265e+06	0	0
Q9D7N9	1	3.78128	6	3222162	1593196	12832892	12018661
Q9DBE0	1	23.6735	6	2.1597e+07	1.81717e+07	1935995	0
Q9DCT2	1	24.4217	6	65122076	6.51452e+07	0	0
Q9EPL9	1	7.30716	6	1.59382e+07	1.10739e+07	235151	2567070
Q9ER72	1	16.5432	6	5.01045e+06	7.08314e+06	17191040	0
Q9JME5	1	7.21218	6	652021	4.62751e+07	6759691	1759655
Q9QWK4	1	17.0023	6	4.52835e+06	1.73917e+06	5.25218e+06	5.30215e+06
Q9QXY6	1	15.3634	6	14139662	1.17296e+07	0	0
Q9QYB1	1	20.2691	6	7.593e+06	9.49009e+06	0	0
Q9R092	1	30.2037	6	11189368	9.3961e+06	1116169	0
Q9R098	1	21.7248	6	4.04576e+06	2.05072e+06	27011.3	206903
Q9R1M5	1	7.01913	6	125672	1.7218e+06	40213.2	15825.4
Q9R1P0	1	14.2657	6	6.06286e+07	49727392	1387682	0
Q9R1P3	1	12.7712	6	3.13204e+07	2.97577e+07	1609323	0
Q9R233	1	8.7618	6	1.34792e+07	7.64911e+06	1.39814e+06	0
Q9WUM3	1	18.1404	6	1.32975e+07	1.39375e+07	0	0
Q9WUQ2	1	14.3427	6	1.70342e+07	4.60875e+06	1051925	5826402
Q9WUR9	1	14.2224	6	5.40519e+06	9.65733e+06	976417	1.14447e+06
Q9WVJ3	1	13.1735	6	2502673	6847972	1.88577e+07	2.13899e+07
Q9Z0J0	1	17.5493	6	25328599	2.90249e+07	1.04724e+07	1.10232e+07
Q9Z1P6	1	24.3722	6	2.75202e+07	26843073	129515	1604273
Q9Z2W9	1	6.94351	6	12235893	592843	0	4688148
A2AAJ9	1	17.9637	5	4.43929e+06	4.79834e+06	933983	1022713
A2AGT5	1	10.9368	5	3133721	4548137	13600	988692
B2RX88	1	2.11398	5	8909031	8.52484e+06	0	0
D3Z6Q9	1	7.31361	5	7.17397e+06	4.87911e+06	0	0
O08528	1	32.3584	5	1.71785e+07	1.05733e+07	728211	0
O08532	1	3.7597	5	8162928	1.01775e+07	1087215	0
O08539	1	10.8144	5	2.22056e+06	4178976	0	83332.1
O08692	1	16.7525	5	6673564	5684721	2.5142e+06	1.62321e+06
O08808	1	10.7971	5	6719098	3.33371e+06	0	0
O08810	1	23.4371	5	6.66829e+06	0	20690.8	197116
O08917	1	3.28461	5	83466656	7.57012e+07	476959	496076
O09167	1	15.6684	5	51030778	52321768	72609568	1.12799e+06
O35074	1	7.1137	5	2.92886e+06	2.28876e+06	0	0
O35114	1	13.9755	5	2213247	3.89531e+06	1.35568e+06	705512
O35345/Q60960	2	3.54964	5	6.54542e+06	1921393	49574520	3334126
O35593	1	9.55439	5	31824896	2.92726e+07	7937506	8789334
O35728	1	24.2575	5	18630401	12232641	0	0
O35737/P70333	2	12.5796	5	12419315	9.18642e+06	1.41956e+06	1155003
O55142	1	13.7584	5	42095696	71513516	3.32707e+06	3.36069e+06
O55222	1	13.4828	5	3503285	6.20448e+06	0	0
O70251	1	14.1353	5	77980680	7.09793e+07	1395297	3142286
O70310	1	11.4165	5	7.39021e+06	7071770	8.99311e+06	11801827
O88343	1	14.4907	5	1.61794e+07	23838594	0	1219290
O88531	1	6.96759	5	4.34766e+06	4011057	8.70777e+06	8.63066e+06
O88533	1	8.83073	5	12047047	6851567	3713700	783134
O88987	1	17.9521	5	3.9132e+06	4.15499e+06	0	0
O89079	1	6.49455	5	5903517	2.30791e+07	13145	0
P00342	1	25.2699	5	514091	2.81547e+07	0	6.42448e+06
P01868/P01869	2	22.8179	5	2.93902e+07	2.93155e+07	0	0
P01887	1	3.31405	5	11837840	1.17438e+07	3.04218e+07	2.96675e+07
P02469	1	7.14763	5	1.85393e+07	1.61499e+06	0	0
P02772	1	7.3749	5	1.56532e+06	5624882	1.60098e+07	3535952
P08071	1	10.7691	5	316837	28313685	1.44128e+06	1.44176e+06
P08752	1	27.5387	5	1.44896e+07	1.39049e+07	230788	20332.1
P10639	1	17.7949	5	3.36145e+08	3.06548e+08	6763470	11877938
P10922	1	7.04288	5	7756434	27740537	0	966054
P11438	1	10.1982	5	15757786	1.40666e+07	6018868	8.00729e+06
P11859	1	10.9452	5	1.45517e+06	4.95627e+06	2347475	1.79673e+06
P12382	1	15.3002	5	5.45486e+06	5.4597e+06	0	0
P12790	1	27.2268	5	3.0658e+07	20090120	0	0
P14733	1	10.759	5	15864241	276908	0	1286357
P15116	1	21.4942	5	3.26993e+06	1.13423e+07	0	0
P19157	1	41.8264	5	137048236	136053380	0	0
P19639	1	59.3304	5	45748801	34508915	0	0
P20239	1	7.22013	5	6307953	1.60514e+07	0	0
P20852	1	47.5403	5	3.11368e+07	3.28973e+07	0	13477.7
P21460	1	14.2964	5	5.68393e+06	5.47325e+06	1769015	1059892
P26339	1	10.8626	5	94301948	2.91505e+06	1545589	478487
P26928	1	18.0319	5	605907	2510002	2592913	2.58923e+06
P27612	1	10.6951	5	5742892	4514821	0	1811942
P28063	1	6.75035	5	14330492	1.41598e+07	0	1.10235e+07
P28650	1	10.3681	5	6298482	2.74963e+06	0	0
P28741	1	7.15661	5	185667	3769824	2.14011e+06	2220946
P30275	1	35.6655	5	2.33969e+06	2.76011e+06	0	0
P33587	1	7.11894	5	1.53306e+06	4998956	40553.4	0
P35550	1	18.0236	5	1.15608e+07	1.07758e+07	0	0
P35802	1	14.2918	5	1.12949e+06	1.09611e+07	14851.5	0
P37804	1	10.358	5	6.26513e+06	8.95528e+06	0	0
P39054	1	26.4425	5	3757709	17722099	120740	0
P42208	1	17.2055	5	19426240	14018423	0	0
P45700	1	14.4072	5	6.55469e+06	4100884	0	0
P45878	1	16.3293	5	3.15492e+07	3.78719e+07	13860.5	0
P46656	1	13.4199	5	46250778	2.20943e+07	0	98480.3
P46935	1	16.8336	5	3.70376e+06	3.12474e+06	1610349	0
P47857	1	7.20854	5	3.89853e+06	5.22945e+06	104617	0
P48428	1	3.2565	5	3212196	17471098	0	11206.3
P48722	1	14.4445	5	3.4973e+06	779848	0	1245407
P49443	1	7.99752	5	8863555	5.73894e+06	3278090	0
P49935	1	12.8379	5	22306769	27024278	7.34617e+06	1.13348e+07
P50429	1	3.76743	5	0	1096880	3779632	6.13785e+06
P51410	1	20.4657	5	2.42634e+07	22376464	4.5277e+06	2.13677e+06
P51658	1	17.6303	5	26404797	26041181	0	0
P53811	1	2.49245	5	5.65507e+06	8.59775e+06	553341	0
P53994	1	28.5011	5	1.6581e+07	1.61077e+07	0	0
P54310	1	14.3327	5	5.61118e+07	53598072	119137000	139053606
P56528	1	6.48517	5	3468328	2656069	2806390	4673525
P56654	1	81.9552	5	142086916	24710592	0	0
P56959	1	15.8594	5	1.21141e+07	9.73138e+06	0	0
P58735	1	9.11526	5	1.42301e+07	17723791	0	0
P58771	1	28.3454	5	13605309	1.14205e+07	0	0
P58871	1	3.56431	5	5721840	6223206	1.13022e+07	0
P59999	1	17.2858	5	1.02341e+08	75940757	1032739	0
P60229	1	10.0355	5	12196146	1.06686e+07	0	0
P60867	1	20.22	5	1.10795e+08	64593683	11523105	20337278
P62264	1	22.9182	5	73945390	72186645	2645921	2824289
P62482	1	21.3425	5	10182814	0	1.13792e+07	1.18978e+07
P62821	1	28.4969	5	17783982	20329727	0	0
P62852	1	20.0263	5	1.07703e+08	101394447	4.29346e+06	5.51371e+06
P62855	1	14.3199	5	5.08687e+07	4.72912e+07	3419209	2651322
P62889	1	25.0943	5	9.37007e+07	9.55769e+07	4.47504e+06	4.53447e+06
P62897	1	27.7917	5	193387816	1.91138e+08	1176690	3671192
P70175	1	14.1766	5	12476990	1.21523e+07	1086279	29824.4
P70195	1	10.4491	5	10141920	15696762	0	0
P70227	1	6.13418	5	7.25043e+06	11098335	711160	0
P70349	1	21.5875	5	1.0874e+08	1.00955e+08	837113	1264348
P70372	1	23.6835	5	16722097	1.28376e+07	0	0
P70389	1	24.8439	5	6.89767e+06	77094.8	4182096	0
P70404	1	27.6016	5	6.74642e+07	6.49185e+07	0	0
P70663	1	21.5301	5	9.27175e+06	2552963	10085561	10281310
P84099	1	6.56267	5	7.24067e+07	74936905	2.61039e+06	2666174
P97823	1	16.9119	5	79061445	5.50947e+07	0	0
P97855	1	29.5265	5	9291384	6337259	0	0
P98064	1	7.22954	5	1.02399e+07	4771607	1549039	1.33305e+06
P99026	1	12.6972	5	72957900	6.71393e+07	677696	682432
Q01730	1	6.21653	5	78678434	13423295	331961	0
Q01768	1	27.4118	5	113801480	1.37903e+08	809730	2.9366e+06
Q03734	1	29.9125	5	7.00087e+06	1.72624e+06	0	0
Q11136	1	15.9591	5	9.67787e+06	8.50132e+06	12969.4	0
Q3TC72	1	25.3453	5	7.93653e+06	7315546	0	0
Q3TCN2	1	10.9768	5	3941632	3699639	6956913	8309094
Q3TDN2	1	17.9623	5	8.32123e+06	6.38853e+06	285066	0
Q3THF9	1	3.51722	5	2286941	5.71357e+06	10781.7	0
Q3TL44	1	10.6454	5	0	1.15443e+07	0	90113608
Q3U186	1	7.15127	5	3.72498e+06	9.58107e+06	1.38263e+06	1305316
Q3UGC7/Q66JS6	2	13.2248	5	15760234	7.33383e+06	0	0
Q3UHL1	1	14.4998	5	2.79824e+07	1.02305e+06	1188576	0
Q3UHQ6	1	10.8239	5	5889180	1.17724e+06	55893.8	1.3002e+08
Q3UJB9	1	14.191	5	1.13455e+07	78329.5	1582174	0
Q3URD3	1	3.51278	5	6.86574e+06	0	0	3249152
Q3URS9	1	9.72213	5	6.4265e+07	6.5827e+06	0	0
Q3UZ39	1	3.5413	5	3.61232e+06	1659672	0	0
Q4VA53	1	10.9422	5	4.78842e+06	8.76491e+06	1092681	0
Q52KR3	1	3.96192	5	8393729	5.21374e+06	0	0
Q571I9	1	16.8681	5	16615634	12422895	29169.4	0
Q5RKZ7	1	5.89507	5	4.19472e+06	3.56792e+06	0	0
Q5SSH7	1	3.52397	5	1.5189e+07	0	1477115	3104733
Q5SYD0	1	14.6606	5	21664118	16772383	15075.6	1289343
Q60605	1	27.8906	5	1.46966e+07	2.90504e+07	0	0
Q60930	1	25.6867	5	60296064	44608803	1.66281e+07	2247241
Q61035	1	20.3089	5	18149320	1.16611e+07	0	1305535
Q61495/Q7TSF0/Q7TSF1	3	2.47599	5	1.05231e+06	2.50214e+06	5.41337e+06	6.66439e+06
Q61508	1	17.8759	5	1.75177e+07	960000	188566	76057.3
Q61510	1	6.02416	5	0	22260916	0	0
Q61543	1	9.45199	5	1.88584e+06	1.79565e+06	0	2422870
Q61586	1	17.1785	5	6613662	4511715	57574.2	655642
Q61599	1	3.28287	5	8725548	1.3154e+07	0	0
Q61656	1	37.0734	5	1.10223e+07	8.15958e+06	0	0
Q61738	1	3.76258	5	6.20855e+07	2240168	9322879	9.10276e+06
Q62010	1	10.7818	5	6157788	4.80335e+06	0	41571
Q62093	1	16.2071	5	9.3454e+06	3.82635e+06	3459453	0
Q62186	1	15.9049	5	3.65747e+07	40436132	3628206	3833392
Q62465	1	37.6329	5	1.34429e+07	12612915	0	0
Q62523	1	3.76548	5	6.12485e+06	3461800	0	23272.1
Q64010	1	5.95613	5	8.45327e+06	5438364	31912.8	2808564
Q64332	1	14.2664	5	1444571	1.91851e+06	0	73399
Q64436	1	31.5034	5	4.8442e+06	5.10451e+06	0	0
Q64511	1	10.582	5	3.04565e+06	4.23496e+06	2.7461e+06	2.31294e+06
Q68FL6	1	10.0538	5	10425853	9.95131e+06	0	0
Q6IRU5	1	9.71323	5	1.72137e+07	1.38176e+07	0	0
Q6NS46	1	7.16155	5	195972	9204420	0	2741290
Q6NVF9	1	3.44446	5	2930788	3821305	0	667612
Q6P1G2	1	3.5979	5	0	2.22233e+06	1.09035e+08	103168758
Q6P5F9	1	13.0062	5	5745535	7.47245e+06	2204911	13864.2
Q6PAM1	1	7.17929	5	7927317	1.84341e+07	834148	0
Q6PHQ8	1	6.8053	5	8.14602e+06	0	0	889846
Q6ZQI3	1	6.87669	5	1.88468e+07	17569773	0	0
Q78IK4	1	14.0942	5	7270033	18019572	2523943	46002.8
Q80U19	1	3.25626	5	10056926	21161453	0	1144896
Q80U28	1	10.557	5	9.18394e+06	1189790	1.705e+07	1.05052e+06
Q80UG5	1	6.99345	5	1.3402e+07	1.47797e+07	0	0
Q80W21	1	55.403	5	26198581	13597955	1530945	54672.4
Q80W22	1	12.9185	5	1.25908e+07	63225727	0	0
Q80Y14	1	13.3692	5	15917399	16454083	152360	317761
Q80YV3	1	3.81253	5	0	64853318	1.12437e+07	1051080
Q810V0	1	3.58992	5	0	1.89233e+06	2.21049e+06	263956
Q811D0	1	29.4829	5	11362176	4647219	0	0
Q8BG81	1	3.50295	5	5.69268e+06	3639855	0	68446.2
Q8BGC4	1	37.6754	5	3.85368e+07	40418208	1.18243e+07	0
Q8BGT5	1	27.4138	5	11381894	20891894	0	0
Q8BH61	1	14.3434	5	9.65536e+06	4.09475e+06	157376	0
Q8BHF7	1	7.26186	5	2346278	1.73575e+06	13807.3	0
Q8BJW6	1	10.7174	5	7.71258e+06	8.37878e+06	0	0
Q8BP40	1	15.5035	5	1.04205e+07	1.00443e+07	0	0
Q8BPB5	1	7.1235	5	9261364	1.23413e+07	5.80748e+06	0
Q8BQC8	1	2.05567	5	2.37443e+06	2272964	833563	813782
Q8BRF7	1	19.8799	5	1.15639e+07	4.05332e+06	732720	0
Q8BWM0	1	9.57759	5	9.12036e+06	1.25033e+07	1687232	0
Q8BX02	1	12.2019	5	5119798	3708409	16739.9	0
Q8BYC6	1	3.67957	5	44254897	3.56926e+07	14365320	16113190
Q8C0Y0	1	2.68908	5	13547630	16555229	0	0
Q8C1B7	1	20.6646	5	178523152	8893630	679090	0
Q8C547	1	3.64767	5	4.39056e+06	9113638	1322030	1463024
Q8C7E7	1	3.68437	5	5.6915e+06	1.4587e+07	136730	38624.7
Q8C7H1	1	3.74466	5	4.6901e+06	4.42862e+06	0	2419895
Q8CCJ3	1	7.03783	5	1.0222e+06	11442630	10711202	0
Q8CDI6	1	2.04035	5	1.59124e+07	0	0	0
Q8CHG3	1	14.2297	5	482598	553383967	0	1.05282e+06
Q8K183	1	6.56994	5	2.18324e+07	34036172	0	1.16028e+07
Q8K298	1	3.64767	5	1.59809e+06	45758576	1.0656e+07	369949184
Q8K2C7	1	9.45323	5	1.56408e+06	1.05228e+06	1673490	958706
Q8K2C9	1	15.2557	5	28156337	31201670	0	0
Q8K2Y7	1	3.66771	5	1.25006e+06	230169	0	6819949
Q8K310	1	14.116	5	5.18615e+06	12220338	1.51449e+06	0
Q8K3H0	1	3.61713	5	938645	2.50837e+06	3610513	0
Q8K3J1	1	23.8513	5	1.47415e+07	1.81652e+07	0	0
Q8K3V4	1	18.0558	5	8.31411e+06	2.58334e+06	0	0
Q8K4Z3	1	27.4181	5	2.8096e+07	3.11044e+07	0	814923
Q8R0F8	1	15.6102	5	19127135	1.90185e+07	0	0
Q8R0N6	1	22.3364	5	17243336	1.46179e+07	0	0
Q8R121	1	14.2927	5	0	9.62107e+06	5.62317e+06	5.65343e+06
Q8R1F1	1	3.52624	5	3.87742e+06	11389060	0	0
Q8R1I1	1	11.525	5	5.10895e+07	49197771	0	0
Q8R2G6	1	7.19978	5	4.72236e+06	77749.5	723122	0
Q8R2Q4	1	14.3159	5	1183030	4.53581e+06	0	0
Q8R317	1	17.5704	5	19277942	22438390	215284	1455189
Q8R4H7	1	6.54253	5	6693270	6488419	0	13887.3
Q8VCA8	1	9.34492	5	4315478	1.17675e+07	0	0
Q8VCH6	1	16.3716	5	16245672	1.37225e+07	0	0
Q8VDF2	1	14.1938	5	1.2616e+06	166948	33937.7	0
Q8VDM6	1	6.25805	5	2.78771e+07	26157383	0	0
Q8VDQ1	1	5.21702	5	1.14563e+07	1.74391e+06	0	67923.6
Q91V64	1	9.72058	5	18097407	22875079	0	826076
Q91VS7	1	39.2645	5	8.33562e+08	7.92101e+08	5.31842e+06	2.28061e+06
Q91VT4	1	16.993	5	13011396	18507798	2840730	2.05527e+06
Q91WG0	1	34.9125	5	7.86383e+06	15061153	3.12727e+06	3.04113e+06
Q91WK1	1	7.22531	5	199238	9.53797e+06	0	0
Q91YH5	1	15.3997	5	14922190	1.47945e+07	0	0
Q91YP3	1	14.9535	5	12576397	13313549	0	25504.1
Q91YR1	1	16.2206	5	8.05707e+06	1.02227e+07	0	0
Q91Z67/Q91Z69	2	3.52283	5	13654158	3.05212e+06	372069	48536.1
Q91Z83	1	50.3283	5	2.05242e+06	433246	0	653424
Q921M3	1	3.56431	5	98963	3180450	0	3708710
Q921S7	1	10.5599	5	1.41781e+07	16779960	696866	702142
Q922B1	1	13.419	5	2.11277e+07	20414557	0	0
Q924D0	1	24.8625	5	1.01298e+06	3.15218e+06	0	0
Q99JB2	1	9.82838	5	1.10343e+07	8.19276e+06	0	15759
Q99LY9	1	11.0152	5	12755367	10389381	25158.7	0
Q99N87	1	10.7343	5	2056326	2.44514e+06	857373	41900
Q99NB1	1	21.7425	5	2.05747e+06	735413	0	0
Q99NB9	1	18.0769	5	382426	788548	733774	762861
Q99PT1	1	16.2746	5	203230028	208762106	0	0
Q9CPP6	1	23.1177	5	4.49948e+07	3.75378e+07	0	24906780
Q9CQ21/Q9DB27	2	5.789	5	4.35765e+06	37523911	972340	5399782
Q9CQ92	1	15.858	5	14688224	14475507	0	0
Q9CR61	1	25.2658	5	1.97412e+07	3.30639e+07	1539751	0
Q9CR67	1	9.18721	5	22031980	2.20562e+07	17805.3	0
Q9CRB3	1	23.9836	5	9.71408e+07	8.19385e+07	4.81672e+06	3.97354e+06
Q9CRD2	1	6.80946	5	3.41885e+06	4.56782e+06	1.89398e+06	1.20503e+06
Q9CW03	1	17.8969	5	5.25913e+06	20506208	0	0
Q9CWX2	1	10.8566	5	1.75372e+06	2.38343e+06	11691795	7.49672e+06
Q9CXI5	1	30.9081	5	2.66147e+07	2.35471e+07	1.05385e+07	12975235
Q9CY58	1	27.4706	5	25227319	19091384	0	0
Q9CYR0	1	13.8993	5	25352938	6.12227e+06	1511243	1441440
Q9CYW4	1	20.0565	5	28244123	19018626	0	0
Q9CZB0	1	21.5423	5	6.74032e+07	71312312	0	20727.4
Q9D023	1	19.4839	5	1.03288e+08	70294703	19060.7	19326.4
Q9D0S9	1	22.7324	5	35066927	3.57982e+07	0	3293289
Q9D1D4	1	16.0352	5	25638889	1.61508e+07	3407418	1586424
Q9D1M0	1	14.6112	5	1.78219e+07	1.71917e+07	0	0
Q9D1R9	1	11.397	5	109327340	8.18135e+07	6.42457e+06	6.19085e+06
Q9D880	1	10.5113	5	7435301	16131847	7109152	0
Q9D8S9	1	9.45154	5	23785099	6.67071e+06	0	0
Q9D8U8	1	16.7982	5	14159717	13736327	0	11931090
Q9D8W5	1	17.089	5	18478336	17186120	0	0
Q9D8Y0	1	17.7439	5	8365891	3.31247e+06	0	306750
Q9DAR7	1	6.72389	5	3247253	6.43522e+06	20931.8	0
Q9DBB8	1	10.4156	5	21497860	25934647	2594558	0
Q9DBC7	1	16.4039	5	5296303	2715526	0	2759362
Q9DBL1	1	14.5364	5	35918507	1.95062e+07	0	0
Q9DC51	1	27.2823	5	10680696	8.53304e+06	0	0
Q9DC69	1	24.811	5	28462657	3.29175e+07	0	902080
Q9DCH4	1	9.08033	5	16402526	20418004	0	0
Q9DCS3	1	24.9353	5	8.33601e+06	3.90417e+06	16212	0
Q9DCX8	1	13.3184	5	1.61008e+07	10174463	0	2511322
Q9EPN1	1	3.68196	5	24710084	4.16016e+06	556095	40064280
Q9ES97	1	10.3127	5	11993432	2.07108e+07	0	0
Q9ESD7	1	3.52852	5	2.29355e+06	17421152	0	34306557
Q9ESL0/Q9JJN4	2	7.16313	5	0	3078179	2.95989e+06	3.63937e+06
Q9JI91	1	20.0557	5	3.82625e+07	1263323	14817.2	0
Q9JJH1	1	23.6322	5	5.14257e+06	7.27337e+06	0	0
Q9JJU8	1	16.9501	5	1.9974e+07	2.23818e+07	0	0
Q9JK53	1	25.2975	5	3.3018e+06	1.68763e+06	3.21714e+06	4.89208e+06
Q9JKC8	1	3.51611	5	0	3.08171e+06	513012	14118.4
Q9JLV5	1	10.3809	5	3.86076e+06	1816647	2240456	2255155
Q9QWI6	1	10.6612	5	0	2.05024e+06	95021.3	1.76585e+07
Q9QY76	1	16.7336	5	13724090	2.06217e+07	0	0
Q9QYJ0	1	12.6692	5	1.07518e+07	12783401	0	0
Q9QYX7	1	21.2715	5	3491322	1.44478e+06	19515811	23287.6
Q9QZD9	1	11.7933	5	1.3185e+07	1.06956e+07	46397.4	0
Q9R008	1	3.27547	5	10936694	7846153	0	1.63849e+08
Q9R0K7	1	17.6371	5	1.706e+06	8.89641e+06	906135	1.19952e+06
Q9R0Q7	1	26.016	5	4.2773e+07	4.36855e+07	15690.1	2447363
Q9R269	1	3.48394	5	99449440	1.1514e+08	2481155	0
Q9WTX5	1	6.72904	5	14272884	1.91862e+07	8.87733e+06	8.79037e+06
Q9WVB3	1	21.516	5	2.31453e+06	1.42382e+06	51478.7	1.50099e+06
Q9Z1K5	1	5.92512	5	5665575	2.72758e+06	0	5.7673e+06
Q9Z1T2	1	7.0514	5	63945.5	3.24622e+06	27046560	0
Q9Z204	1	6.67003	5	106675458	100574634	77311912	0
Q9Z218	1	10.5155	5	4.73215e+06	1.48291e+06	1444824	1488126
Q9Z2U0	1	24.0772	5	50772504	52629104	913798	953096
Q9Z2X1	1	18.8589	5	21334024	20624036	749499	3.62663e+06
Q9Z329	1	3.62996	5	12157087	28447371	0	0
A2ADY9	1	9.6393	4	1.04062e+07	12439692	0	0
A2AHJ4	1	2.01261	4	5880968	7.95406e+06	0	1345347
A2ALW5	1	3.69413	4	2961313	39078578	0	1531832
A2APX8	1	3.54605	4	505211	1.50532e+06	4.7876e+06	0
A2AQP0	1	14.6047	4	6979010	73540712	0	0
A2ASZ8	1	10.6669	4	3.97432e+06	1546171	2.51465e+06	2628305
B0V2N1	1	3.66771	4	4.67608e+06	9788629	0	0
B1AWN6	1	3.63286	4	805481	276279	0	2.87445e+06
B2RXS4	1	21.7045	4	1855620	2944929	0	0
D3YXK2	1	6.77911	4	1258678	2.70718e+06	2398728	0
E9Q3L2	1	10.9526	4	7.69337e+07	3.13693e+07	0	0
G5E829	1	14.1724	4	8.26867e+06	2.61444e+06	0	0
G5E870	1	14.0507	4	906837	4232195	0	1539291
G5E8K5	1	18.0407	4	3273142	1.178e+06	555289	0
L7N1X6	1	7.28362	4	14845449	49074882	0	0
O08784	1	7.05495	4	273260705	1.4189e+07	5368309	1186287
O08966	1	6.90694	4	1359447	6.01507e+06	0	0
O08997	1	23.7869	4	55240064	5.86979e+07	0	0
O09012	1	6.80833	4	1.59659e+06	38629950	28333.6	0
O09111	1	5.86872	4	21991040	23584780	0	129378
O09172	1	17.5964	4	3.35001e+07	1.35547e+07	0	0
O35286	1	13.5803	4	5.32056e+06	4367655	0	0
O35604	1	3.68598	4	129147842	5.16755e+06	0	0
O35660	1	32.622	4	15592961	19364479	0	0
O54782	1	3.48085	4	2782398	1.94852e+06	2456083	1023466
O54890	1	3.68922	4	3.85406e+06	1.96801e+06	0	0
O55111	1	3.59389	4	449282	2.53207e+06	522167	797631
O55126	1	14.5458	4	1.29018e+06	634084	0	0
O70400	1	10.3804	4	6513055	9.0575e+06	0	23937.1
O70435	1	20.4192	4	3.12528e+07	2.9989e+07	0	18460.3
O70570	1	10.3642	4	22007617	9.57823e+06	900014	2.71684e+06
O88696	1	10.6055	4	20863625	17846844	1951898	0
O88908	1	5.97016	4	6169139	111920644	102738096	0
O88968	1	10.7798	4	11029240	6126042	26174880	26078650
O89017	1	7.47706	4	1.23612e+07	9648894	17289849	22525844
O89023	1	15.1063	4	44361428	29569060	19448850	21328116
P00375	1	12.4939	4	26482138	25402088	1509541	0
P01898	1	20.3068	4	4.06554e+06	147140	1031602	3293186
P03888	1	3.63432	4	0	22085968	471064	12196.4
P03911	1	14.097	4	201092	511022	1305107	0
P04117	1	10.6633	4	1.18938e+07	1.14129e+07	0	0
P04187	1	7.31941	4	599921	312553	48427.3	264282
P05977	1	10.2832	4	0	1.21074e+07	0	14719.5
P06330	1	14.9851	4	11954305	2.6438e+07	2513752	2573548
P06802	1	6.15362	4	11232882	1.33319e+07	0	0
P08032	1	7.37782	4	51900622	3.31055e+06	594162	0
P08551	1	10.9108	4	9565659	5211586	162178	1189137
P08607	1	18.0963	4	6.44815e+06	3.07922e+06	0	0
P08882	1	7.32803	4	1.0205e+09	1.08514e+09	0	0
P09470	1	18.0382	4	1.28737e+06	534404	1.62565e+06	973190
P0DP26/P0DP27/P0DP28	3	61.0311	4	193896558	185629208	4.51782e+06	2603219
P10761	1	3.60741	4	157174	2.4822e+06	0	15158.4
P10852	1	10.8868	4	4.68381e+06	3.00868e+06	0	17568.2
P11087	1	7.07323	4	2.84754e+06	13412930	346560	25949.3
P11214	1	3.64616	4	1213133	3.26993e+06	0	0
P11609/P11610	2	2.2153	4	2236285	5749223	4.2537e+06	5893776
P11627	1	10.4817	4	1.16106e+07	2.44368e+06	0	0
P11680	1	21.1634	4	71880.5	1.45262e+06	15346.1	0
P11930	1	9.19134	4	2920503	8.024e+06	8.67918e+06	209391
P12246	1	9.76913	4	3887695	14312322	1.94508e+06	1.71074e+06
P12265	1	14.3372	4	5108110	25969740	1.86659e+06	853424
P13595	1	21.5381	4	94394.1	8320860	0	117026
P14246	1	6.56676	4	17777085	24573383	0	0
P14901	1	3.0657	4	4674597	6404404	0	661881
P15392	1	49.9365	4	31090763	36267824	0	0
P16045	1	14.542	4	1.74685e+07	1.69085e+07	1.57251e+06	3.30494e+06
P17563	1	113.146	4	2.77315e+07	6.81723e+07	0	0
P19324	1	14.3301	4	1.10807e+06	141218	0	0
P21271	1	14.3713	4	4738081	1.15297e+07	2456176	4.23155e+06
P21278	1	20.1158	4	8.23391e+07	1.73416e+07	0	14434.6
P23818	1	3.58992	4	20249590	5806184	2612856	2.97858e+06
P23927	1	3.55569	4	529208	1.40331e+06	0	3936512
P26369	1	13.9177	4	5108620	5994047	4723378	1100125
P28666	1	51.6884	4	2.71327e+06	2515224	1247500	0
P28738	1	3.58078	4	3.57093e+06	1.46862e+06	0	0
P28825	1	10.6611	4	27495233	0	1321508	1.36597e+06
P29416	1	7.31233	4	7.81563e+06	9.29959e+06	0	0
P33174	1	3.61713	4	2.38753e+06	239872	962379	2396978
P35282	1	22.247	4	6.38477e+06	3.9727e+06	0	0
P35487	1	7.40921	4	93020.5	458176	25146.3	1086236
P37889	1	3.50839	4	15473255	0	0	18128.7
P40336	1	10.8206	4	1.16716e+07	5517100	0	0
P42669	1	6.55017	4	7589861	5736251	209059	0
P43006	1	24.3747	4	18968082	1343974	0	19314.2
P43274	1	31.6929	4	1.33508e+07	6651557	871352	818018
P45376	1	26.5405	4	19273025	7.84252e+06	0	0
P45591	1	23.0945	4	1.75088e+07	17681114	1951315	1813648
P47753	1	10.1471	4	8.59048e+06	5113671	0	22375.9
P47758	1	19.057	4	10093002	10328258	0	0
P47802	1	13.2606	4	7480750	8797029	22063.7	0
P47877	1	3.63578	4	37989.8	5.9557e+06	11234	0
P47878	1	3.66144	4	1.88843e+06	132297	0	0
P47915	1	9.82049	4	61760912	49018078	2111052	2148893
P48776	1	8.94714	4	8822217	8.3146e+06	0	0
P49222	1	14.3471	4	1.59347e+06	0	0	2465252
P49290	1	7.30124	4	2445353	2.71828e+06	11187.6	1194999
P50752	1	13.1718	4	1.42489e+07	891983	0	0
P51150	1	14.2135	4	15430492	30619390	558865	632112
P51432	1	3.60195	4	7381554	7240272	14480930	4.85783e+06
P51885	1	3.50948	4	1758451	2.48565e+06	1.47419e+06	1.65788e+06
P52792	1	9.62748	4	7331331	5520517	1280332	812071
P52843	1	28.2909	4	54801110	54525497	0	0
P53808	1	6.88302	4	13874103	1.81338e+07	0	0
P53986	1	10.6309	4	1.11707e+07	8.97978e+06	1203917	1137854
P54103	1	3.47677	4	17919114	14203857	0	0
P55849	1	3.46971	4	3740286	3971087	2455644	5868191
P58021	1	7.11269	4	3.11356e+06	1.65994e+06	0	0
P58064	1	7.45727	4	2334008	3418827	25980.6	0
P58389	1	10.179	4	3.89327e+06	3.84137e+06	0	345520
P59017	1	5.57469	4	3036876	7432365	59942.3	0
P59108/Q1RLL3/Q8BLR2/Q8JZW4/Q9DC53/Q9Z140	6	3.25429	4	3450613	6776853	2914725	2990080
P59242	1	10.9	4	4.70219e+06	4167829	4898931	0
P60487	1	7.18942	4	2132345	1.84998e+07	1702577	0
P60670	1	10.3816	4	15676039	7.40162e+06	0	0
P60766	1	27.8215	4	28851826	2.30212e+07	30261.4	33825.9
P60879	1	14.4188	4	2.21178e+06	2.40436e+06	1.08071e+06	0
P61082	1	10.6214	4	3645905	9.5147e+06	564516	0
P61458	1	17.8973	4	1.18248e+08	1.17242e+08	0	0
P61750	1	14.4856	4	2.14131e+07	1.49257e+07	0	0
P61924	1	3.28482	4	5908977	6.08392e+06	0	0
P62320	1	14.3758	4	8.27928e+06	8.80996e+06	1.55949e+06	0
P62774	1	10.5778	4	2.42989e+07	22803126	0	0
P62849	1	11.8985	4	15078334	14449005	2.23355e+06	0
P63005	1	23.572	4	6.66628e+06	2893684	0	0
P63028	1	13.906	4	27028090	21843059	110550	0
P63030	1	15.661	4	30871921	52442995	1298794	1333423
P63094/Q6R0H7	2	20.84	4	9040535	8.13104e+06	4774092	0
P67984	1	6.6235	4	91768480	89093974	7924872	4685643
P68037	1	19.3327	4	3.26487e+07	3.32016e+07	796080	0
P68368	1	75.7086	4	41683272	23968959	2.09952e+06	2666896
P68404	1	3.50403	4	55474.5	10796964	0	0
P70122	1	17.5349	4	1.06145e+07	3.39953e+06	3255352	1708041
P70245	1	10.578	4	90685840	84395945	3.24932e+06	4446849
P70274	1	24.0432	4	3.11618e+07	2.51154e+07	195654	0
P83093	1	3.49334	4	3283166	6462476	1538488	965430
P84089	1	5.87463	4	6156741	5159062	0	0
P85094	1	17.3082	4	7.70743e+07	3.20462e+07	0	0
P97364	1	12.1993	4	24803810	24225231	0	0
P97384	1	8.60475	4	7154535	4.4154e+06	0	0
P99025	1	10.303	4	1.25903e+07	1.33416e+07	425527	0
P99028	1	22.0377	4	50536597	4.7767e+07	2.18037e+06	1.09876e+06
Q00897	1	48.3526	4	2.27409e+07	22803820	9596133	34922428
Q02013	1	9.82121	4	20535208	2.08315e+07	4.36813e+06	4.04823e+06
Q02789	1	7.27196	4	386224	657627	1618244	4192863
Q03517	1	7.29212	4	2.46504e+06	4304859	411418	826917
Q05915	1	7.14197	4	4.39243e+06	48150.7	0	0
Q283N4	1	12.9609	4	16838495	16777866	0	0
Q3TDD9	1	3.63141	4	2.06276e+06	2.30203e+06	902046	494928
Q3THK7	1	10.258	4	3.37674e+06	3.90793e+06	0	0
Q3THS6	1	34.0036	4	8.00189e+06	5892505	0	0
Q3U2P1	1	10.399	4	2731413	5220720	109972	878444
Q3UDE2	1	21.2101	4	13402099	5.0614e+06	1254775	1192958
Q3UFF7	1	18.4953	4	11303350	8444331	0	0
Q3UGR5	1	12.7393	4	5682972	2.41229e+06	0	0
Q3UHB1	1	3.6764	4	1215417	3.19346e+06	3305558	0
Q3UKJ7	1	3.66456	4	15562171	1.07679e+07	846543	0
Q3UMR5	1	11.039	4	7.83145e+06	2.02529e+06	0	0
Q3UNZ8	1	12.8305	4	7553924	5.21539e+06	0	0
Q3UPF5	1	3.5731	4	9539483	7744115	1309641	1393257
Q505F5	1	10.602	4	5.59949e+06	5.29835e+06	191534	16245.3
Q5DTL9	1	3.57057	4	701767	2.92261e+06	159008	822265
Q5HZI1	1	9.32306	4	12344097	52179.1	0	0
Q5SNZ0	1	3.58467	4	7201346	14308808	0	0
Q5SQX6	1	14.3337	4	2407319	8.18944e+07	5932942	0
Q5SVR0	1	3.53545	4	3.08185e+06	1.41788e+07	2414978	2549282
Q5U458	1	17.8169	4	3.06485e+06	3.3205e+06	0	69960.8
Q60520	1	14.2842	4	853422	4227390	0	789036
Q60662	1	10.7397	4	1.76688e+07	1090328	53278.8	0
Q60668	1	31.9059	4	3.34724e+07	33241518	0	0
Q60676	1	2.85293	4	2.41301e+06	2.0616e+06	0	0
Q60902	1	3.50295	4	3718126	2.11349e+06	0	0
Q60963	1	14.3829	4	599731	1.67421e+06	0	0
Q60991	1	18.2194	4	27661521	32703073	0	2391632
Q61102	1	11.085	4	50110.1	5.05586e+06	688717	520468
Q61194	1	3.70076	4	1.3763e+06	6.48219e+06	700713	1.1352e+06
Q61644	1	3.6006	4	2312561	3.66977e+06	0	157925
Q61733	1	3.52967	4	3009919	3.56224e+06	0	0
Q61749	1	7.27266	4	80045146	7.97807e+07	0	0
Q61990	1	20.8936	4	9.14191e+06	1.58589e+07	0	0
Q62188	1	24.2273	4	2.89508e+06	33045.9	0	0
Q62407	1	2.91814	4	20141731	20576871	0	0
Q63880	1	35.2745	4	3.9513e+07	24056558	18433487	1.33829e+07
Q64133	1	36.2807	4	5877165	1.81084e+06	4992993	5106593
Q64331	1	10.7806	4	1.45355e+07	349749	3018739	0
Q64378	1	2.95232	4	4972341	2.00729e+06	0	0
Q64435	1	48.8955	4	18980327	19049132	917446	924303
Q64735	1	6.52504	4	2.20733e+06	0	1.00294e+06	857265
Q64737	1	10.9005	4	1.33904e+06	2.32665e+06	1753928	0
Q68FL4/Q80SW1	2	20.8307	4	60131506	11636444	0	0
Q6P1F6	1	3.09726	4	6416900	14745918	0	0
Q6P8X1	1	10.1121	4	3.04795e+06	1.41211e+06	0	362964
Q6P9Q6	1	3.60604	4	1.54689e+07	5735184	0	1268873
Q6PDL0	1	7.2561	4	2.61863e+06	1.04704e+06	5135273	4412591
Q6PDN3	1	3.68036	4	13105898	6694530	0	0
Q6PFD9	1	10.644	4	2.98672e+06	0	5966223	3157862
Q6PIE5	1	54.4548	4	14421939	26735868	0	0
Q6Q477	1	14.1475	4	946680	1.25928e+06	0	18536.8
Q6R891	1	7.14149	4	3.33648e+06	3.81932e+06	0	0
Q6WVG3	1	9.66725	4	4.05929e+06	0	80210.5	13832.2
Q78IK2	1	14.5055	4	2.96673e+07	3.10081e+07	0	748862
Q791T5	1	3.59389	4	1.43301e+06	874297	1308181	1304540
Q7M6Y3	1	8.36185	4	26106706	27981952	0	0
Q80YR5	1	6.2521	4	13096403	2.34026e+06	4306372	3639284
Q80Z38	1	7.35444	4	4058709	1742480	0	0
Q8BFR4	1	6.97666	4	4467703	3925859	6.11983e+06	4.33242e+06
Q8BFS6	1	9.47011	4	8.43685e+06	10512058	1332076	0
Q8BGF6	1	3.54724	4	2291713	0	0	72302.8
Q8BH24	1	2.08091	4	17796359	6.76655e+06	9097275	9145851
Q8BHE8	1	10.6253	4	4.75064e+06	113462	179888	275899
Q8BHG1	1	7.45998	4	194896	282423	124199	9.00867e+06
Q8BIZ1	1	3.86409	4	0	5841668	14522.7	33554.7
Q8BJ03	1	7.29514	4	24102140	3.50703e+07	338012	246590
Q8BMD8	1	7.14261	4	154223	0	5.35032e+06	83560.6
Q8BMF3	1	17.868	4	5.8122e+07	1.02454e+06	0	245925
Q8BPQ7	1	7.19616	4	1.62989e+08	791456	320638	0
Q8BUV3	1	23.7122	4	10211757	7.91134e+06	0	0
Q8C7G5	1	3.71175	4	91373.4	2.4943e+07	19579256	0
Q8C8U0	1	3.56183	4	1.17332e+07	29739415	0	1112758
Q8CG19	1	3.59124	4	8513396	7.00263e+06	1354243	0
Q8CHC4	1	14.5344	4	1.06411e+07	2.63658e+06	0	0
Q8CI94	1	38.339	4	4.60469e+06	269216	0	0
Q8K009	1	31.2239	4	1040006	13771946	309641	316815
Q8K0Z7	1	3.25002	4	1006900	4.62445e+07	0	0
Q8K157	1	13.9875	4	61637887	59059862	1907675	1973514
Q8K1B8	1	6.59694	4	4875685	5.04033e+06	1156059	0
Q8K212	1	7.21699	4	242863	585806	4958878	33631.2
Q8K215	1	10.5719	4	2.52509e+06	4270949	14327.9	0
Q8K4H1	1	9.15957	4	7522699	7307085	0	1470503
Q8K4Z5	1	28.4233	4	1.94875e+06	2.0894e+07	0	0
Q8QZY2	1	10.7048	4	1.19224e+07	10888354	6832861	0
Q8R127	1	14.3471	4	5.35725e+06	5335149	16191.9	0
Q8R3Q6	1	13.7899	4	39431486	29701752	0	0
Q8R429	1	49.5032	4	4.83068e+07	46889110	873777	844799
Q8VBV7	1	6.236	4	3957408	4.68769e+06	298523	0
Q8VCU1	1	27.1665	4	12727630	10403198	0	13691.7
Q8VDG7	1	2.95715	4	1827487	6.36461e+06	0	0
Q8VE73	1	3.48498	4	3.10961e+06	0	1021175	0
Q8VEK0	1	16.538	4	3.79965e+06	6.07406e+06	0	0
Q8VEL2	1	6.95619	4	3161391	3.48606e+06	626174	0
Q8VHE6	1	7.38848	4	32528111	23620706	0	0
Q8VHG2	1	3.52171	4	7287362	0	6.05122e+06	5486205
Q8VHK9	1	3.54013	4	114364	29794129	0	918992
Q91VH2	1	3.52058	4	1299765	4.23635e+06	0	21742.2
Q91WT8	1	9.44923	4	8393269	5292498	0	40447.4
Q91X17	1	3.68036	4	16308404	1.68531e+07	797568	5956068
Q91YR9	1	14.5479	4	60814284	0	0	0
Q91ZW3	1	14.3158	4	2233912	3582806	572298	140117
Q920B9	1	3.54964	4	8.98575e+06	2.70677e+06	877602	819610
Q920I9	1	10.5215	4	1.00406e+06	2.41584e+06	21358.6	29343.3
Q920L1	1	3.43468	4	6240658	10278119	0	0
Q921F2	1	10.007	4	7244984	8348656	0	0
Q921U8	1	3.68598	4	1.4768e+07	1.7223e+07	2776117	0
Q922H4	1	6.44886	4	2481761	2333261	0	1677785
Q924C6	1	7.14499	4	2.9387e+06	5.70423e+06	30340.6	0
Q924H7	1	3.57949	4	2.26816e+06	1.42807e+07	0	0
Q924Z4	1	11.8412	4	64029785	5.61911e+07	803990	794184
Q99J77	1	6.04801	4	9679518	7278793	0	0
Q99JX4	1	10.862	4	5018121	3.6374e+06	0	346792
Q99K01	1	13.9753	4	2679299	7.00682e+06	0	0
Q99KK2	1	3.47373	4	4.00491e+06	1832010	1667128	1641809
Q99KN9	1	3.69909	4	7873728	7.70375e+06	1282957	0
Q99LJ0	1	3.59523	4	0	5.55453e+06	1035334	1044783
Q99M87	1	10.252	4	9.20445e+06	5354186	0	0
Q99N94	1	16.1915	4	12150971	47032729	0	5505319
Q99NH0	1	3.56059	4	1.61472e+06	7.14258e+06	229950	0
Q99PU8	1	10.9176	4	486366	0	8.04687e+06	1204871
Q9CPW9	1	3.49124	4	3128599	2.82256e+07	739594	27196.5
Q9CPX7	1	14.5766	4	118659	1053684	0	1665840
Q9CQ60	1	8.90864	4	31216239	37924937	0	0
Q9CQ65	1	7.3787	4	4.77944e+06	7.63442e+06	0	0
Q9CQ75	1	11.3246	4	2.32593e+07	14575092	9843.43	20025.2
Q9CQE1	1	8.79863	4	15222884	16004690	33359983	1110033
Q9CQE8	1	9.5702	4	3.91611e+06	1.31604e+06	11640.7	0
Q9CQI6	1	12.9352	4	17978345	23988167	0	0
Q9CQU3	1	11.0709	4	1.40384e+07	1.31112e+07	0	0
Q9CQV8	1	31.4445	4	42810066	59742149	0	0
Q9CR09	1	9.34895	4	9248023	12720249	0	0
Q9CR16	1	19.6379	4	7329933	1.03101e+07	0	0
Q9CR63	1	6.83734	4	2.28474e+07	1.27313e+06	857228	0
Q9CR98	1	10.207	4	5.29386e+06	12580942	1392307	1.99787e+06
Q9CS84	1	14.3034	4	2.98245e+06	0	1037821	0
Q9CWU5	1	14.3476	4	2.3325e+06	2.70446e+06	1061237	214809
Q9CX56	1	14.8774	4	11341372	14216601	0	0
Q9CXE7	1	3.56183	4	942346	3709312	2.14079e+06	1.11244e+06
Q9CXF4	1	7.1168	4	5.69342e+06	0	294944	85676.2
Q9CXJ4	1	10.9273	4	631174	1.67593e+06	0	0
Q9CXW3	1	7.08765	4	4217331	10841183	1226284	1329243
Q9CYN2	1	3.5668	4	4.67933e+06	1.51835e+06	4463543	0
Q9CYR6	1	10.4567	4	4767245	3.4247e+06	45794.8	44158.7
Q9CZ30	1	6.94454	4	19936713	9162694	0	0
Q9CZ42	1	9.79209	4	1.1427e+07	36416568	0	0
Q9CZ44	1	17.4972	4	9133278	9.69685e+06	0	0
Q9D024	1	3.28534	4	20048375	21684265	0	18059.1
Q9D0B5	1	3.67482	4	1.41181e+06	3.1046e+06	0	0
Q9D0J8	1	6.57011	4	145218969	143459571	0	0
Q9D0K2	1	18.2008	4	1.22057e+06	60440.7	1912024	1.86877e+06
Q9D0L8	1	3.51168	4	8.86864e+06	0	0	9099333
Q9D0M1	1	14.2347	4	4.22102e+06	4.48424e+06	0	0
Q9D1G1	1	29.018	4	1.47805e+07	1.35888e+07	0	0
Q9D1H6	1	7.28561	4	4.77918e+06	3.47276e+06	1774191	4222524
Q9D1H8	1	3.58992	4	77166560	363746	438058	0
Q9D1P4	1	14.1175	4	1.9932e+07	2530822	0	0
Q9D404	1	10.3088	4	1.77602e+07	7.47513e+06	16579.1	0
Q9D5T0	1	12.3403	4	9297742	4070451	0	0
Q9D5V6	1	5.94339	4	11946966	1.22246e+07	0	0
Q9D6J5	1	16.2574	4	19810910	34785351	0	0
Q9D6U8	1	9.46533	4	8704205	6.9399e+06	357960	1939791
Q9D7G0	1	31.9498	4	10064147	11368147	0	0
Q9D883	1	6.62822	4	1.1699e+06	406438	0	901873
Q9D8B4	1	17.295	4	1.713e+07	17289200	0	1402339
Q9D8V0	1	6.81233	4	17764866	14598874	2.15315e+06	4.15476e+06
Q9D964	1	17.7252	4	6.95383e+07	884002	71851.3	12579620
Q9DAK9	1	16.9761	4	2976557	1537508	5390029	0
Q9DB15	1	13.1153	4	1.8551e+07	21441827	0	0
Q9DBC0	1	3.27445	4	4.328e+06	3.85425e+06	1576420	116615
Q9DBG5	1	10.1494	4	11774612	4272432	1253077	0
Q9DBW0	1	16.4191	4	4810387	31191471	0	0
Q9DC22	1	3.55691	4	2.96808e+06	1350009	1914494	785175
Q9DC23	1	3.62564	4	24439662	1.58161e+07	16298	36142
Q9DC28/Q9JMK2	2	3.67957	4	3376864	3.76646e+06	0	0
Q9DC29	1	3.61433	4	2853749	0	66207.9	6.00894e+06
Q9DC70	1	9.25818	4	11675617	1.29454e+07	0	0
Q9DC71	1	7.34808	4	1.97143e+06	24302390	641478	0
Q9DCS2	1	12.5393	4	15969223	23183854	0	11904.3
Q9DCT8	1	11.8227	4	10794811	11401925	0	0
Q9DCY0	1	20.0113	4	363177404	12588449	1766447	0
Q9EP75	1	9.82387	4	10639038	7.55525e+06	0	0
Q9EPE9	1	9.45483	4	8.6479e+06	6708065	4661140	0
Q9EPK7	1	6.85416	4	3121353	4.00333e+07	0	0
Q9EPQ7	1	8.87642	4	10058695	11582712	0	0
Q9EQ06	1	10.2435	4	2.20601e+06	2.87009e+07	0	0
Q9ERE7	1	6.87934	4	3170440	26744899	450810	635375
Q9ERG0	1	3.40616	4	5974134	2.98383e+06	0	0
Q9ESP1	1	7.38234	4	5570009	2.02893e+06	0	0
Q9ESX5	1	3.64767	4	645710	3.82817e+06	0	0
Q9JHH6	1	10.4721	4	3.14228e+06	3.34905e+06	0	0
Q9JIM1	1	6.90312	4	4.42308e+06	3563199	17661.5	0
Q9JIZ0	1	23.8088	4	16564373	1.34318e+07	0	0
Q9JJG0	1	7.06032	4	713472	739428	2.14936e+06	1638470
Q9JJI8	1	15.2031	4	64893281	61583062	10584.4	0
Q9JJV2	1	7.04123	4	4.14726e+06	2870609	468816	0
Q9JK38	1	14.7654	4	12462566	12774043	2457328	2398240
Q9JK81	1	6.39103	4	9686543	9734361	0	0
Q9JKV1	1	6.94355	4	8.71795e+06	10164165	0	0
Q9JLV1	1	13.4751	4	9168500	12737789	0	0
Q9JM14	1	6.11037	4	1.82972e+07	2.15003e+07	0	0
Q9JM62	1	16.9346	4	60464373	62206005	3113151	2905470
Q9JM99	1	7.08658	4	19975536	1.85826e+07	1383746	951275
Q9QVP9	1	3.55569	4	9.07656e+06	5.30841e+06	1046027	1164158
Q9QYR7	1	9.08502	4	6625127	6483101	0	0
Q9R0N0	1	10.4212	4	14283287	14060859	423303	3505232
Q9R0Q6	1	6.78367	4	3890988	3.27844e+06	0	188554
Q9WUA3	1	10.9948	4	821021	0	45655.2	0
Q9WUM4	1	6.5585	4	5037342	6.15752e+06	0	0
Q9WV91	1	10.5864	4	7776052	1.28566e+06	572875	0
Q9Z0H3	1	3.54724	4	2.27567e+06	2.71445e+06	353958	0
Q9Z0K8	1	7.2647	4	3.47204e+06	4.81354e+06	13058.7	0
Q9Z0M5	1	6.63717	4	3803637	3900840	842536	828992
Q9Z0N1	1	24.1407	4	20125046	18932333	0	0
Q9Z0R4	1	3.73191	4	6.79872e+06	1100187	0	0
Q9Z0R6	1	7.29622	4	3481677	115326704	792371	779380
Q9Z0R9	1	3.6568	4	1141885	7845436	4.13274e+06	4.40951e+06
Q9Z1D1	1	10.3998	4	5.1896e+06	0	0	704790
Q9Z1J3	1	10.3742	4	8917952	2.2875e+07	272272	0
Q9Z1Q5	1	10.2408	4	12400195	1.07116e+07	0	0
Q9Z1S5	1	10.9237	4	2.04912e+06	5508483	404911	636618
Q9Z1T1	1	10.8308	4	1.1627e+06	1275202	253110	0
Q9Z280	1	7.19551	4	1.66168e+07	1.39383e+07	1499694	1350753
Q9Z2G9	1	10.4118	4	1.03192e+07	9402367	0	879705
Q9Z2H5	1	10.5838	4	0	6883047	773529	0
Q9Z2M7	1	13.5738	4	12785258	1.00211e+07	0	0
Q9Z315	1	7.00545	4	1739033	54750.8	5255909	3.46874e+06
A2APB8	1	3.54964	3	2.56095e+07	2.21295e+07	0	0
B1AR13	1	14.0123	3	5.01136e+06	3.34371e+06	1204472	775656
B2RQC6	1	20.7732	3	0	0	25287.2	15499.8
B2RU80	1	2.62648	3	10622238	6546663	0	0
B9EJ86	1	3.53082	3	6338623	4.36681e+06	0	0
C0HKG5/C0HKG6	2	7.00662	3	3751974	4.60662e+06	8839275	5.6328e+06
G5E8A8	1	3.53661	3	12808785	2.18202e+06	0	0
O08585	1	6.26075	3	12338603	1.11747e+07	0	0
O08912	1	3.48291	3	1.00256e+07	9.82905e+06	0	121153
O09051	1	3.68922	3	58251.9	3.88781e+06	0	0
O09158	1	3.54013	3	741691	4.6387e+06	0	0
O09164	1	14.2357	3	350213	2.82449e+06	0	0
O35218	1	3.54367	3	1699684	3.73884e+06	0	0
O35226	1	15.0977	3	73910527	68922590	80686.9	0
O35250	1	3.6568	3	0	8925648	1015142	23114.9
O35350	1	3.28403	3	2.52437e+06	1689704	0	657495
O35451	1	3.54013	3	1.39058e+07	5796909	0	0
O35639	1	7.13699	3	61596.3	6.37002e+06	0	0
O35658	1	10.4187	3	9.37874e+06	11966876	8050858	723589
O35701	1	3.53778	3	133979	547604	0	0
O35864	1	10.3881	3	3022014	5355214	0	0
O35955	1	9.49686	3	4064592	4210844	739518	0
O54724	1	7.03796	3	103108	1616102	0	133591
O54774	1	10.8912	3	3488761	4.86135e+06	0	0
O55023	1	9.79212	3	10930381	10738983	0	0
O55135	1	17.7863	3	7553555	15287242	881367	0
O55239	1	6.26865	3	6105685	9583525	0	0
O70228	1	3.52967	3	1.17558e+07	1.78313e+06	0	0
O70370	1	5.64112	3	3878808	1.95959e+06	1166099	1202887
O70423	1	7.19191	3	801482	602463	0	0
O70439	1	6.25969	3	30551199	15123248	0	0
O70458	1	3.73642	3	0	0	781420	16984.6
O88329	1	7.29903	3	2476502	1831387	0	0
O88441	1	10.8472	3	4.092e+06	3668474	0	0
O88508	1	6.95541	3	56638.9	6803818	0	0
O88543	1	10.6881	3	2.27773e+06	366861	0	135740
O88544	1	14.1772	3	130627	3577336	1.41888e+06	0
O88545	1	7.07251	3	1.75989e+07	1.42721e+06	854859	0
O88668	1	5.48235	3	13022388	2417563	4514290	4727823
P01864	1	23.8851	3	34574286	37265164	6237667	2246423
P02104	1	10.6324	3	8057229	3.06084e+07	34768.3	0
P02301/P68433/P84228/P84244	4	14.3986	3	846970	131484	0	0
P02802	1	10.8886	3	7.3155e+06	7.35931e+06	0	0
P03921	1	16.2647	3	6189022	7.08933e+06	0	0
P03930	1	12.883	3	92283004	90438287	1207228	1199201
P04939	1	7.09689	3	415865	1336853	5.80426e+06	2.58795e+06
P05367	1	7.12922	3	0	988164	272977	0
P06683	1	21.5119	3	1565440	1.36662e+07	850010	0
P07310	1	14.2376	3	6716713	482827	20729.7	367294
P07361	1	5.85582	3	1353290	2.07162e+06	1345130	1401307
P08074	1	10.747	3	50602.6	1362302	4.74201e+06	4663807
P09925	1	10.6583	3	9.37894e+07	759818	0	0
P10107	1	14.3851	3	1.48224e+06	936212	0	0
P10630	1	39.919	3	5529185	11655398	0	0
P10711	1	13.1006	3	43953036	33539610	1320998	0
P11798	1	17.835	3	3.26166e+07	32379707	0	0
P11862	1	3.55814	3	13514712	7289027	0	0
P14576	1	13.8657	3	5.2153e+06	2.63967e+06	5438123	5508513
P14847	1	7.07202	3	33790.9	1403240	0	0
P15327	1	14.5091	3	61547.8	137363	0	26290.7
P15379	1	3.61713	3	49370	0	7820069	7839584
P15532	1	24.1973	3	17797551	6.27167e+06	0	0
P15864	1	24.9576	3	3.85607e+06	2.62303e+07	0	0
P16301	1	14.1983	3	9.75284e+06	0	0	0
P16627	1	34.2881	3	7033542	5939567	18426990	0
P17439	1	7.18246	3	447630	5846186	2522677	2541060
P17879/Q61696	2	24.9894	3	6392653	1479522	1810908	21510.2
P17897	1	7.31058	3	4.05774e+06	0	1488652	1602561
P17918	1	6.96041	3	5268044	56088.9	0	0
P20065	1	10.1389	3	23049614	18627628	0	0
P20612/P27600/P27601/P50149/Q3V3I2	5	3.27281	3	0	4096267	9034413	0
P21550	1	26.3546	3	9089857	9454646	206098	14355860
P22599	1	34.8536	3	12551695	1247887	1.08974e+07	1.0754e+07
P22892	1	16.5809	3	9128095	3689212	5.38671e+06	4.97525e+06
P23242	1	14.1061	3	239409	1.14289e+07	0	14867.8
P23506	1	6.80373	3	15535167	1.86834e+06	0	0
P23591	1	10.2823	3	7250109	6526238	0	1914390
P23819	1	7.21849	3	9290594	887315	0	0
P24457	1	27.4651	3	1.05768e+07	9.59879e+06	0	0
P25206	1	3.53895	3	10422768	3536151	0	0
P26150	1	24.0697	3	9349682	6269647	2068920	2075098
P28230	1	5.2455	3	1.23679e+07	1.32058e+07	0	0
P28481	1	7.31956	3	86197.8	3615556	15977.2	19074.7
P28660	1	10.5559	3	1.88775e+07	0	0	0
P31532	1	7.05408	3	225174	1.95489e+06	0	3547259
P31809	1	7.39297	3	2.98328e+06	4966588	987905	2829385
P32848	1	14.5936	3	531303	0	0	0
P32921	1	2.29352	3	1435730	10181273	0	0
P34022	1	9.74459	3	1775020	1.81446e+06	792674	2.14929e+06
P35278	1	17.1289	3	23054841	4940255	0	0
P35290	1	5.92282	3	4.26726e+07	43197472	103367	0
P35293	1	10.2473	3	10150466	11389382	0	0
P35762	1	10.2638	3	6.66753e+06	6.89713e+06	0	0
P36993	1	2.3451	3	7043887	7636169	247136	0
P39053	1	33.7825	3	1.09603e+07	5552076	77747.4	0
P40237	1	7.3755	3	3827946	3469978	2141801	0
P42925	1	6.3566	3	7838671	4.13262e+06	0	0
P43275	1	10.5168	3	1119745	12885300	182238	336340
P43404	1	3.6764	3	450330	4045877	0	18002
P43883	1	12.8026	3	6979829	2823785	718526	0
P46097	1	14.3703	3	0	5443612	0	11584.1
P46412	1	10.8563	3	7.51956e+06	1.68917e+06	0	0
P46660	1	18.2324	3	1250382	73677	0	2123638
P46664	1	7.12311	3	6.43092e+06	901239	0	0
P48193	1	3.76743	3	4538921	6388895	0	67919
P50153	1	7.09955	3	1.56214e+06	1033743	13731.8	0
P50427	1	3.12591	3	795302	757792	1596374	0
P50637	1	6.85239	3	9.43143e+06	14116560	0	581174
P51437	1	3.23315	3	8374529	2020243	0	0
P51863	1	10.2186	3	6.93252e+06	6807699	2072052	2.02483e+06
P52019	1	3.28417	3	6964030	28896494	28494130	0
P52503	1	16.8465	3	2.51251e+07	2.80554e+07	2.56635e+06	1599876
P53798	1	17.4739	3	18567778	1.50193e+07	0	0
P55284	1	9.26487	3	4.88547e+07	2.12228e+06	0	0
P55288	1	7.08498	3	3491654	35623.2	0	1.13518e+06
P55292	1	3.51168	3	1611362	1.41313e+06	0	580149
P56135	1	14.027	3	6.81662e+07	6.83437e+07	1525625	3464099
P56382	1	8.7811	3	5.86868e+07	37047752	0	1530939
P56812	1	3.65834	3	3.79267e+06	4.71064e+06	0	0
P60521	1	3.56555	3	4.8248e+06	5.71391e+06	0	0
P61028	1	16.8097	3	45548.6	2053414	0	0
P61514	1	12.1639	3	29257607	41913663	823728	838287
P62071	1	10.0704	3	5.55234e+06	910858	0	0
P62077	1	9.83009	3	4.80904e+06	7.65145e+06	0	0
P62331	1	10.013	3	10410274	2736960	31013.7	33235.2
P62342	1	6.92003	3	2.44264e+06	6.20935e+06	241181	0
P62843	1	9.75206	3	3057383	3.4772e+06	0	0
P62874	1	6.69973	3	3021787	3.56025e+06	0	1.09495e+06
P62880	1	17.6283	3	1.08242e+07	7160335	0	0
P62983	1	39.0263	3	2.49988e+07	27799633	0	1025583
P63024/P63044	2	3.26616	3	3269960	5261546	73969.5	0
P63073	1	17.7569	3	18335930	1.01367e+07	0	0
P63085	1	14.4568	3	2974672	7.41629e+07	0	0
[truncated: 1,846 more rows]

## Sheet: LFQ peptides
Sequence	Accession	Proein #	Charge state	F1-01	F1-02	F2-01	F2-02
PRLTDPFRPM(Oxidation)LR	A0A087WPF7	1	0	0	0	1424132	0
TPGVDSTRPNSTSSR	A0A087WPF7	1	0	0	1211718	0	0
.(Glu->pyro-Glu)EYLQRQDPLEK	A0A088MLT8/Q8BPW0	2	0	0	1500585	0	0
LERERPVQGRK	A0A0A6YY25	1	0	208140	0	0	0
EVSANPEQLDPLPGSSEDEEIDVVDWTVEKK	A0A0A6YY25	1	0	1443277	0	0	0
.(Acetyl)GEAGADGPRGR	A0A0B4J1F4	1	0	0	0	0	1009631
KYRVSMESFK	A0A140LI88	1	0	0	0	0	1649351
WEDSFFSFIK	A0A140LI88	1	0	0	1831559	0	0
LSRC(Carbamidomethyl)NPKRRNK	A0A140LI88	1	0	0	0	642112	0
SYGAIESTNGEK	A0A140LI88	1	0	0	0	1748997	0
APC(Carbamidomethyl)SQGVNTTGIGK	A0A140LI88	1	0	0	3433289	0	3019012
C(Carbamidomethyl)HLSAQRNSTDPAHVEDMFQNK	A0A140LI88	1	0	8296467	3212364	0	0
GWC(Carbamidomethyl)RGIMRWTRR	A0AUV4	1	0	0	2393844	0	0
KMHVKSQELVKHWTNTYAGM(Oxidation)K	A0JLY1	1	0	0	0	917972	0
DLVLAARLGKALLER	A0JNT9	1	0	0	0	0	26384860
ARAM(Oxidation)GPERR	A0JNU3	1	0	0	0	430937	1695756
DSVC(Carbamidomethyl)AQPQPH	A0JNU3	1	0	1062142	1240115	0	4055074
SEGGVLVPGR	A0JNU3	1	0	2610857	2789190	0	0
NEDGQSPLLLAVR	A0JNU3	1	0	3919997	0	0	0
LSPQELEDVGTELC(Carbamidomethyl)R	A0JNU3	1	0	0	1900194	0	0
LSYVLGQPGLSLNDR	A0JNU3	1	0	0	1900236	1354813	1393639
SSVDDSGSAGSR	A0JP43	1	0	0	0	1877463	0
RQMFAELFLQC(Carbamidomethyl)DSGK	A0JP43	1	0	0	963326	0	0
INAESNTPGSGRR	A1A535	1	0	0	2247828	0	0
.(Acetyl)VSWDHPK	A1A547	1	0	0	0	1913825	2026118
MDYMKRK	A1A5B6	1	0	0	0	595895	491563
ERM(Oxidation)DYMKRK	A1A5B6	1	0	0	0	709108	0
LVRKHHLGRVLRRAK	A1A5B6	1	0	0	0	682840	0
.(Acetyl)RPPAQARWEGQGPTAPLR	A1A5B6	1	0	0	0	19720230	20662290
HADPDFYQYLQEAGADDLFFC(Carbamidomethyl)YR	A1A5B6	1	0	3650180	3579734	1304107	1263224
HTGPAATGVGASPSR	A1L0T3	1	0	0	1267272	0	0
KVLDEM(Oxidation)TM(Oxidation)TR	A1L317	1	0	5591709	0	694958	0
MKYEHELC(Carbamidomethyl)LR	A1L317	1	0	4577365	0	0	0
VTKTIIEEVVDGR	A1L317	1	0	529484	546496	0	0
IAADDFR	A1L317/A6BLY7/B1AQ75/CONT_045|gi|106849|pir||PC1102/CONT_046|gi|88041|pir||A31994/CONT_047|gi|88042|pir||S14666/CONT_074|gi|1070608|pir||KRHU9/CONT_075|gi|1346342|sp|P08779|K1CX_HUMAN/CONT_076|gi|125083|sp|P05783|K1CR_HUMAN/CONT_077|gi|106851|pir||S06889/CONT_082|gi|125080|sp|P02533|K1CN_HUMAN/CONT_092|gi|71528|pir||KRHU0/CONT_094|gi|547751|sp|Q04695|K1CQ_HUMAN/CONT_099|gi|417200|sp|P08727|K1CS_H…	40	0	0	64957712	547955584	0
LAADDFR	A1L317/A6BLY7/B1AQ75/CONT_045|gi|106849|pir||PC1102/CONT_046|gi|88041|pir||A31994/CONT_047|gi|88042|pir||S14666/CONT_074|gi|1070608|pir||KRHU9/CONT_075|gi|1346342|sp|P08779|K1CX_HUMAN/CONT_076|gi|125083|sp|P05783|K1CR_HUMAN/CONT_077|gi|106851|pir||S06889/CONT_082|gi|125080|sp|P02533|K1CN_HUMAN/CONT_092|gi|71528|pir||KRHU0/CONT_094|gi|547751|sp|Q04695|K1CQ_HUMAN/CONT_099|gi|417200|sp|P08727|K1CS_H…	40	0	66826340	64957712	547966272	543388992
HGDMEMDR	A1Z198	1	0	0	3684396	0	0
KQMEQGGDVSLTSQTTTAIC(Carbamidomethyl)LK	A1Z198	1	0	0	2442290	0	0
LKLLWHILGK	A1Z198/Q2LKU9/Q2LKV2/Q2LKV5	4	0	0	0	486575	550298
YRPLHM(Oxidation)PSM(Oxidation)PPKRAR	A2A3V1	1	0	2992056	3186343	0	0
QKIYETDEFIDYLLNYYQTPEYAR	A2A3V1	1	0	1554633	0	0	0
EAVEAIQNSTSIK	A2A432	1	0	0	757099	0	0
QIC(Carbamidomethyl)EDHIKAQIHQFR	A2A432	1	0	0	1720326	0	0
DVFEAFYK	A2A432/Q3TCH7	2	0	723278	635407	0	1268604
QYQIDAAIVR	A2A432/Q3TCH7	2	0	1767197	1314704	0	0
NTTFDTFKASLVK	A2A4P0	1	0	0	0	0	5198218
.(Glu->pyro-Glu)ELFPVLC(Carbamidomethyl)QPDNPSAR	A2A4P0	1	0	2103386	0	0	0
SLRRAQDIRKQM(Oxidation)LGIM(Oxidation)DR	A2A4P0	1	0	0	0	0	2410318
AVAVAAAGVLM(Oxidation)GSEPGPAEELAK	A2A4P0	1	0	4295271	7522394	0	0
.(Acetyl)AVAVAAAGVLMGSEPGPAEELAK	A2A4P0	1	0	4200863	0	0	0
DRDKDRER	A2A4P0/DECOY_sp|A2A4P0|DHX8_MOUSE	2	0	12894130	0	0	0
ERDRERDHKRR	A2A4P0/DECOY_sp|A2A4P0|DHX8_MOUSE	2	0	793990	0	0	0
ERDRERDRER	A2A4P0/DECOY_XXX_sp|A2A4P0|DHX8_MOUSE/DECOY_XXX_sp|Q9Z1M8|RED_MOUSE/DECOY_sp|A2A4P0|DHX8_MOUSE/DECOY_sp|Q9Z1M8|RED_MOUSE/Q9Z1M8/XXX_sp|A2A4P0|DHX8_MOUSE/XXX_sp|Q9Z1M8|RED_MOUSE	8	0	0	596424	0	0
C(Carbamidomethyl)DEC(Carbamidomethyl)SYTSVYR	A2A5K6	1	0	1321415	0	0	0
THSTEKPHM(Oxidation)C(Carbamidomethyl)DKC(Carbamidomethyl)GK	A2A5K6	1	0	0	0	1886100	2513294
AELSDSETAARK	A2A5N8	1	0	0	2162633	0	0
QPC(Carbamidomethyl)TDSDNDKC(Carbamidomethyl)DSK	A2A5X5	1	0	497847	0	0	0
MSNPGGRR	A2A5Z6	1	0	0	0	0	647199
FSPPPVGGQSK	A2A690	1	0	8737021	0	0	26677.2
KM(Oxidation)NDFGM(Oxidation)AEEFATK	A2A690	1	0	3226660	0	0	0
LALSEDTEPSSSESR	A2A699	1	0	0	125822	0	0
NPPQGYFGPK	A2A6A1	1	0	2015785	0	0	0
NSVTARLLLEK	A2A6A1	1	0	0	0	1333055	0
THSGEKPFSC(Carbamidomethyl)SEC(Carbamidomethyl)GKPFR	A2A761	1	0	0	0	0	1391110
HQSC(Carbamidomethyl)EQKDC(Carbamidomethyl)LASK	A2A7Q9	1	0	0	0	0	18608.5
STSLHAAAPDPKC(Carbamidomethyl)RSGGRR	A2A7Q9	1	0	21044480	18353890	0	0
EAPGTPQPPGSR	A2A7S8	1	0	410153	2603246	0	0
.(Glu->pyro-Glu)EAPGTPQPPGSR	A2A7S8	1	0	493463	0	0	0
HIDRVYHDDTLVGRSTGAR	A2A7S8	1	0	0	79711536	0	0
SILSRLSKPSKPR	A2A7Y5	1	0	2160939	0	0	0
KAEEVVEYC(Carbamidomethyl)SFR	A2A863	1	0	2176391	0	0	0
VDKSC(Carbamidomethyl)AYC(Carbamidomethyl)TDELFK	A2A863	1	0	8801385	0	0	0
EVRSARC(Carbamidomethyl)HFRGDFMC(Carbamidomethyl)GHC(Carbamidomethyl)VC(Carbamidomethyl)NEGWSGK	A2A863	1	0	569264	844289	0	0
ELGIRQQDEQLR	A2A870	1	0	19067240	0	0	0
LRELQQASILEM(Oxidation)R	A2A870	1	0	3525687	0	0	0
IIEQER	A2A870/DECOY_XXX_sp|A0AUP1|CC112_MOUSE/DECOY_XXX_sp|O35382|EXOC4_MOUSE/DECOY_XXX_sp|Q8K371|AMOL2_MOUSE/P56716/Q3TC33/Q8K010	7	0	1023056	1185303	0	0
LLEQER	A2A870/DECOY_XXX_sp|A0AUP1|CC112_MOUSE/DECOY_XXX_sp|O35382|EXOC4_MOUSE/DECOY_XXX_sp|Q8K371|AMOL2_MOUSE/P56716/Q3TC33/Q8K010	7	0	0	1185303	0	0
.(Gln->pyro-Glu)QGQTYGGGGLK	A2A891	1	0	0	2449204	0	0
YRKDGYC(Carbamidomethyl)WKKRK	A2A891	1	0	0	0	759514	0
WTKEELIGQLKPMFHGIK	A2A891	1	0	0	0	0	419216
THNC(Carbamidomethyl)LC(Carbamidomethyl)TGSLGAGSSVHHK	A2A891	1	0	263745	989352	0	1074856
IMRFLRR	A2A891/DECOY_sp|A2A891|CMTA1_MOUSE/DECOY_sp|Q80Y50|CMTA2_MOUSE/Q80Y50	4	0	0	0	600931	0
NPKIPM(Oxidation)SK	A2A8L1	1	0	0	0	831304	0
PELSLGHSGDFR	A2A8L1	1	0	3181262	2819838	0	0
VEGEDKHQSSDSK	A2A8L1	1	0	2008101	0	0	0
QAYWGHRELM(Oxidation)LGEDAR	A2A8L1	1	0	0	2580802	0	0
KKKLKEK	A2A8L1/DECOY_sp|A2A8L1|CHD5_MOUSE/DECOY_sp|P07901|HS90A_MOUSE/P07901	4	0	0	0	19099550	18416480
KAFLNAIM(Oxidation)R	A2A8L1/Q6PDQ2	2	0	0	3126656	0	14867870
FSWAQGTDTILADEM(Oxidation)GLGK	A2A8L1/Q6PDQ2	2	0	3580989	0	0	0
HLCEPGADGAETFADGVPR	A2A8L1/Q6PDQ2	2	0	75454.6	0	0	0
RVSPSSLPGR	A2A8U2	1	0	0	0	0	940192
HTM(Oxidation)EM(Oxidation)RSMLAR	A2A8U2	1	0	0	0	3336161	0
HTM(Oxidation)EM(Oxidation)RSM(Oxidation)LAR	A2A8U2	1	0	0	0	456455	0
VVLPTFILERR	A2A8Z1	1	0	0	0	0	4042406
EIQWETRLFHEDGEC(Carbamidomethyl)WVYDEPLLK	A2A8Z1	1	0	1617011	1758687	0	0
VADPVGVLK	A2A935	1	0	16312970	16078750	1426436	1388764
DC(Carbamidomethyl)GQM(Oxidation)FSTTSSLNKHRRFC(Carbamidomethyl)EGK	A2A935/P14404	2	0	0	527203	0	0
STVC(Carbamidomethyl)PERDFQK	A2A995	1	0	816415	0	0	0
.(Glu->pyro-Glu)EAGGSC(Carbamidomethyl)PGSAGAGGGGEEDSPGSSSPLGSESGSEADK	A2A9A2	1	0	1266263	0	0	0
LTADMRRFR	A2A9C3	1	0	0	1160952	0	0
ELFPRLTADM(Oxidation)RRFRKPSR	A2A9C3	1	0	0	0	0	2419075
TTQLEEGEVGTLHPVFAR	A2A9C3	1	0	0	0	0	1518055
RC(Carbamidomethyl)RDC(Carbamidomethyl)LQR	A2A9F4	1	0	0	0	4453183	0
C(Carbamidomethyl)RDC(Carbamidomethyl)LQRC(Carbamidomethyl)GAC(Carbamidomethyl)VR	A2A9F4	1	0	213074	8061740	0	0
.(Glu->pyro-Glu)EQLPEILKK	A2A9R3	1	0	0	0	0	1274229
NIDFELDIR	A2AAE1	1	0	8297955	0	0	0
TVDGNVNSMK	A2AAE1	1	0	1123855	0	0	0
YSLFMLVKNC(Carbamidomethyl)HPNK	A2AAE1	1	0	0	4907862	0	0
GTETLRDGDR	A2AAJ9	1	0	655578	560452	0	0
KEEATEGTMVTLR	A2AAJ9	1	0	0	0	934062	1022666
GAQVLDSAIYSC(Carbamidomethyl)RVGK	A2AAJ9	1	0	0	674980	0	0
GPSEPEEKPASDVHER	A2AAJ9	1	0	1378600	1161621	0	0
ASLKDSGEYTC(Carbamidomethyl)ETEASK	A2AAJ9	1	0	2404979	2401000	0	0
DGRFEGR	A2AAY5	1	0	0	0	1829052	1717229
NDM(Oxidation)GLEC(Carbamidomethyl)GHK	A2AAY5	1	0	0	0	3175417	0
AASFLNADGPK	A2AAY5	1	0	0	0	2684206	4054530
FLQRRPTLQSLR	A2AB59	1	0	0	0	72906.6	0
FVQQC(Carbamidomethyl)IRTVEAR	A2AB59	1	0	927560	0	0	0
ESSIM(Oxidation)WTK	A2AC93	1	0	18831320	0	0	0
TGTEC(Carbamidomethyl)FSASTDGQVMWWDIRK	A2AC93	1	0	0	10835050	0	0
SLQQDLQELQEAMAR	A2AD83	1	0	0	0	0	5231767
SPLSSFQTTSKFADSHTSK	A2AD83	1	0	0	0	0	402584
VDIM(Oxidation)PPQVFFYVDKPPQVPRR	A2AD83	1	0	0	0	0	169170
LGPHTILSMFFWDELRK	A2ADF7	1	0	2112760	0	0	0
MAAFSC(Carbamidomethyl)LDLQEGLR	A2ADU8	1	0	1899230	1854005	0	0
VLVEQQQDR	A2ADY9	1	0	4287073	4322372	0	0
DMLLANPHELSLLK	A2ADY9	1	0	2109632	2176509	0	0
LFSADPFDLEAQAK	A2ADY9	1	0	3069343	2990731	0	0
NPPLAEALLSGDLEK	A2ADY9	1	0	939825	2950080	0	0
APWKPPPSDIYGDLKSR	A2AEV7	1	0	588824	1184991	0	0
EKQLLEKEQKAK	A2AEY4	1	0	3718712	0	0	0
RSSSTPDGSVLK	A2AEY4	1	0	0	1250892	0	0
WSWEGGVM(Oxidation)NADK	A2AEY4	1	0	3755949	0	0	0
QLEEKHRKLKEQKEK	A2AEY4	1	0	7323517	0	0	0
KTQIYSDPLR	A2AF47	1	0	282519	138699	0	0
ESKGC(Carbamidomethyl)IYLDAC(Carbamidomethyl)IDVVQC(Carbamidomethyl)PK	A2AF47	1	0	0	0	0	1104810
YSLGTGIR	A2AFS3	1	0	0	73108.2	0	0
YNENADYC(Carbamidomethyl)R	A2AG06	1	0	0	0	803490	0
SAGM(Oxidation)DGFLKSDER	A2AG50	1	0	0	12226450	0	0
REQEKKRQEEEEKR	A2AG50	1	0	0	0	0	784242
NLIEGFNSPGQETTLNTFC(Carbamidomethyl)	A2AG50	1	0	0	1757427	0	0
YYFPPIANEETPK	A2AG50/DECOY_XXX_sp|A2AG50|MA7D2_MOUSE	2	0	0	3526845	0	0
WKQRSLSPQSR	A2AG58	1	0	2550275	0	0	0
HDQQRPFTWRMDDEK	A2AG58	1	0	0	0	2058036	0
PGAAPPSTEERKKKSTK	A2AGH6	1	0	0	3408138	0	0
NFYNLR	A2AGL3	1	0	3648942	3573018	0	0
ATLKNLR	A2AGL3	1	0	0	0	0	10248150
LEPVKEYK	A2AGL3	1	0	2662392	2723768	0	0
FLQVNGILVSR	A2AGL3	1	0	2888203	0	0	0
VVTYLAGC(Carbamidomethyl)GLQSC(Carbamidomethyl)PM(Oxidation)LLAR	A2AGL3	1	0	0	717880	2697140	0
VEPLRISWSGSNIRWGQAFRLR	A2AGL3	1	0	0	4096710	0	0
TFVGYGYNIEPSDQELADPTVEK	A2AGL3	1	0	602168	0	971817	983205
FFDM(Oxidation)FLKLK	A2AGL3/E9PZQ0/E9Q401	3	0	1167112	3980330	0	0
LDKDEIIK	A2AGT5	1	0	1268865	1389208	0	0
HTLQNINSVQLK	A2AGT5	1	0	0	0	13513.5	332604
MMKHSMDQTGSK	A2AGT5	1	0	1864759	0	0	0
AAASGAAGDKDTK	A2AGT5	1	0	0	0	0	656044
GPKILDHLTM(Oxidation)IDNK	A2AGT5	1	0	0	3158981	0	0
LEPSSM(Oxidation)EVEPK	A2AGX3	1	0	0	0	1405183	0
RDSIRQRSM(Oxidation)R	A2AH22	1	0	7485966	0	0	0
NARM(Oxidation)SAPSLGR	A2AH22	1	0	0	2641087	0	0
IQRLMAEGGM(Oxidation)TAVVQR	A2AH22	1	0	0	3153192	0	0
PAALHDGEK	A2AHC3	1	0	536760	527877	0	0
MREITEKEVK	A2AHC3	1	0	2810347	0	0	0
DPAALHDGEKHR	A2AHC3	1	0	2024294	0	0	0
VDAGGRC(Carbamidomethyl)AAEGWR	A2AHC3	1	0	0	0	0	1092300
M(Oxidation)SGHM(Oxidation)AM(Oxidation)VDALM(Oxidation)M(Oxidation)AYTVEMISIEK	A2AHC3	1	0	62606.3	0	0	0
QLQLSYVEMYQR	A2AHG0	1	0	268314	0	0	0
ARVADDEFDTM(Oxidation)FSGR	A2AHJ4	1	0	1598396	0	0	0
KLLSASEEDESM(Oxidation)GGEEKEMK	A2AHJ4	1	0	4282389	7561157	0	0
QRLENRFYR	A2AHJ4/Q8VDD9	2	0	0	0	0	1345289
IAELESHTDK	A2AHJ4/Q921C3	2	0	0	393076	0	0
KWMSQNPMVLDK	A2AHL1	1	0	0	0	1510084	0
RSLPC(Carbamidomethyl)LAQSYAHSK	A2AHL1	1	0	0	6536691	0	0
LFERWRLEEC(Carbamidomethyl)HPSGC(Carbamidomethyl)LIDLC(Carbamidomethyl)LQMGVIMFLK	A2AHL1	1	0	0	1009545	0	0
SAC(Carbamidomethyl)C(Carbamidomethyl)EPAHPDGTAGPGAR	A2AI08	1	0	1242622	1525528	0	0
WQEQTLVQTPTDVELPPK	A2AI08	1	0	554543	0	0	0
KIQRVDFDIFHPSLQQK	A2AIL4	1	0	746855	0	0	0
GSSWSAQNTPR	A2AIV2	1	0	0	0	4610854	0
KQNTSRPPSMHVDDFVAAESK	A2AIV2	1	0	1094127	0	0	0
HAM(Oxidation)EQRPSQELLWELQQEK	A2AIV8	1	0	10249890	0	0	0
QIDFALDWM(Oxidation)EVEAGR	A2AJ88	1	0	0	2205752	0	0
SPVM(Oxidation)REAAPTC(Carbamidomethyl)ELR	A2AJA7	1	0	0	2871243	0	0
SLEQLDELITDLVIDSR	A2AJA9	1	0	0	459740	0	0
VTSM(Oxidation)EC(Carbamidomethyl)QKC(Carbamidomethyl)SNLWLFLETGQLPK	A2AJB2	1	0	0	5207554	0	0
RRLEATPVQK	A2AJI0	1	0	0	1238825	0	0
.(Glu->pyro-Glu)EDEDPEYKPTR	A2AJK6	1	0	0	3953433	0	0
TPPPSPAPEEDED	A2AJK6	1	0	624579	611045	0	0
EPKEKKAKTVTPKPK	A2AJK6	1	0	0	1384272	0	0
FPSETTFM(Oxidation)QEFGDLK	A2AJK6	1	0	0	11385090	0	0
HGQSFVDGGSM(Oxidation)WGPR	A2AJK6	1	0	2106623	0	0	0
GVEGSADPGSKSVSEK	A2AJK6	1	0	0	7191314	0	0
APFKDEIDEFANSPAEDK	A2AJK6	1	0	3076741	0	0	0
WTYSAEK	A2AJL3	1	0	6106453	5495711	0	0
NVIMWLDHR	A2AJL3	1	0	1953095	1984619	0	0
SPLADLTLK	A2AJL3	1	0	4415914	4329709	0	0
GLLLAFAEQPIKK	A2AJL3	1	0	4738489	4980703	0	0
GHGLTC(Carbamidomethyl)EGQPVTSR	A2AJL3	1	0	4344570	4203106	0	0
LIDHMVQGHPAFPELQAK	A2AJL3	1	0	0	40805460	0	0
YQVFLR	A2AJL3/DECOY_sp|Q3UEN2|SHLD2_MOUSE	2	0	3909789	3894626	0	0
TFATM(Oxidation)FSDITFR	A2AJN7	1	0	4240046	4243475	0	0
DFFPFGKGIWMDIM(Oxidation)R	A2AJN7	1	0	32709390	29924200	0	0
RFPVYPMDFTDGIIGKSK	A2AJN7	1	0	0	820549	0	0
TAMEVARTFATM(Oxidation)FSDITFR	A2AJN7	1	0	12506030	0	0	0
KATEDAEGGDGPR	A2AJT4	1	0	0	0	1175104	0
RTNRSSRSRSR	A2AJT4/DECOY_sp|A2AJT4|PNISR_MOUSE	2	0	0	0	1241600	0
EHKGKEKERGSR	A2AJT4/DECOY_sp|A2AJT4|PNISR_MOUSE	2	0	6310937	0	0	0
C(Carbamidomethyl)NFEDRLC(Carbamidomethyl)SM(Oxidation)TEDQTLQPGWTR	A2AJX4	1	0	0	2009999	0	0
SRLC(Carbamidomethyl)MGSQK	A2AKB4	1	0	0	2375904	0	0
KSHIWPEFC(Carbamidomethyl)SR	A2AKB4	1	0	0	0	1891344	0
AADPSAM(Oxidation)RLQSQSR	A2AKB4	1	0	0	0	0	5101003
SRLC(Carbamidomethyl)MGSQKLLASC(Carbamidomethyl)QHVIRM(Oxidation)DQSPEEM(Oxidation)QGAVR	A2AKB4	1	0	782699	0	0	0
NSLEVLTPEVPGER	A2AKB9	1	0	0	229723	0	0
LFGWIR	A2AKB9/XXX_sp|Q8K441|ABCA6_MOUSE	2	0	7864150	8120380	0	0
SLDALESC(Carbamidomethyl)C(Carbamidomethyl)FD	A2AKG8	1	0	1381129	1090997	0	0
AAIGFFITGGKK	A2AKG8	1	0	326169	0	0	0
ALMKLLQM(Oxidation)QALR	A2AKG8	1	0	0	0	0	4913076
IAELELQLQHGK	A2AKG8	1	0	0	47799.7	0	0
YQDLVVTPIQQALER	A2AKK5	1	0	966055	1022540	0	0
LIATPSNALVDEPVSIR	A2AKK5	1	0	2149976	2131476	0	0
VIKSLEPYHKK	A2AKQ8/Q99J38/Q9CY00	3	0	0	371937	0	0
AADDGLFR	A2AKX3	1	0	0	0	45704760	45532048
GPAEVDTVDAFQGR	A2AKX3	1	0	0	3135620	0	0
IIIEFK	A2AKX3/DECOY_XXX_sp|Q8C0X2|SL9B1_MOUSE/P63037/Q91ZU0	4	0	1479820	0	0	0
IILEFK	A2AKX3/DECOY_XXX_sp|Q8C0X2|SL9B1_MOUSE/P63037/Q91ZU0	4	0	1479820	1513464	0	0
LIIEFK	A2AKX3/DECOY_XXX_sp|Q8C0X2|SL9B1_MOUSE/P63037/Q91ZU0	4	0	0	1513464	0	0
LLLEFK	A2AKX3/DECOY_XXX_sp|Q8C0X2|SL9B1_MOUSE/P63037/Q91ZU0	4	0	1479820	0	0	0
YKFTRC(Carbamidomethyl)QIK	A2AKY4	1	0	0	3211493	0	0
RDMLNEKYDKM(Oxidation)R	A2AKY4	1	0	0	3467100	0	0
ANFYC(Carbamidomethyl)ELC(Carbamidomethyl)DKQYYK	A2AKY4	1	0	0	17149790	0	0
LESC(Carbamidomethyl)SAAAFSEYSDESSMEK	A2AKY4	1	0	0	811590	0	0
QQENNELR	A2AL36	1	0	0	2665227	0	0
LGTLQEEERR	A2AL36	1	0	2148877	2172723	0	0
SQWEKEEAQVRER	A2AL36	1	0	21707700	0	0	0
QMEVSDAMRTLKSEVK	A2AL36	1	0	0	8499280	0	0
SMEKIQGLTDLQLQEADEEK	A2AL36	1	0	7048347	0	0	0
QAESREHIVAFNMLNYR	A2ALK8	1	0	2674475	2865610	0	0
M(Oxidation)IEKMQGSRMDEQR	A2ALS5	1	0	0	0	2176211	0
KQELIDSISR	A2ALU4	1	0	0	0	1364474	1385516
DC(Carbamidomethyl)GNDKPPLFDAQVGKPTR	A2ALU4	1	0	0	0	2883256	3176265
QDPGMPGVVSLATNSTYYSTSAPK	A2ALU4	1	0	0	1894656	0	0
TSDHFSSMGSIDSLDHSSQLYPSGHLSSAK	A2ALU4	1	0	0	2150866	0	0
IEGLTMTVLR	A2ALV5	1	0	36477860	0	0	0
HFC(Carbamidomethyl)SITSLFKISSPSM(Oxidation)TK	A2ALV5	1	0	0	0	0	115517
LPSVFPSGFKSLISTNPK	A2ALV5	1	0	2826358	0	0	0
DDFSSNQPEC(Carbamidomethyl)LWDEM(Oxidation)EDVTYR	A2ALV5	1	0	4151445	0	0	0
QEQEEELKK	A2ALW5	1	0	781813	3127392	0	0
AISYLATVPK	A2ALW5	1	0	1279714	0	0	0
YRIQATEIAK	A2ALW5	1	0	0	34711672	0	0
DEETRKDYDYMLDHPEEYYSHYYHYYSRR	A2ALW5	1	0	899695	1239365	0	1531765
GEEGSGGRR	A2AM05	1	0	0	0	0	1895117
APQSISHNKNTK	A2AM05	1	0	0	4782296	0	0
QWEEDSGM(Oxidation)AESR	A2AM05	1	0	0	0	0	729960
QWEEDSGM(Oxidation)AESRQM(Oxidation)K	A2AM05	1	0	1512054	0	0	0
EM(Oxidation)HERTSRM(Oxidation)ERDITMK	A2AM05	1	0	0	0	0	300752
LKSFEKNSRKLKEESK	A2AM05	1	0	0	0	0	1065648
QEDSDAVWNELAYFKR	A2AM05	1	0	0	143942	0	0
QKVNSESNESFNEMLETLEK	A2AM05	1	0	0	2471232	0	0
EIEEAER	A2AMT1	1	0	3090973	0	0	0
PRQKALPKSLPKRK	A2AMT1	1	0	0	0	0	1049896
TPVFIFER	A2AN08	1	0	335259	0	0	0
VYHQLM(Oxidation)GHR	A2AN08	1	0	2583641	3842377	0	0
KRMAM(Oxidation)AMRQK	A2AN08	1	0	2352900	1728779	0	0
NLQGFLEQPK	A2AN08	1	0	0	0	0	77266.8
GITQNALDYM(Oxidation)K	A2AN08	1	0	62407.4	0	13044.4	0
ITVLQLSALLK	A2AN08	1	0	26336.2	46803.2	0	0
QGRHLLTVLLK	A2AN08	1	0	0	0	0	5092377
TPSSGMSSTMK	A2AN08	1	0	0	0	1865571	0
GVLPYVGNLITK	A2AN08	1	0	0	0	17910.1	0
HNTYLQECTGQR	A2AN08	1	0	252940	0	0	0
MNYSGDQGQTIR	A2AN08	1	0	0	420146	0	0
TSVQPTFTASQYR	A2AN08	1	0	3958341	0	0	0
PFLC(Carbamidomethyl)NAC(Carbamidomethyl)GFC(Carbamidomethyl)KYAR	A2AN08	1	0	6824676	7623016	19795260	0
FAM(Oxidation)EQSFSADTGGGGR	A2AN08	1	0	0	1202466	0	0
EVQM(Oxidation)NFLNQLTSVFNPR	A2AN08	1	0	0	0	16421.2	0
SNTPMGDKDDDDDDDADEK	A2AN08	1	0	0	102816	0	0
SVFIAQNVASLQELGGSEK	A2AN08	1	0	1410373	487570	0	0
GHAADVFEAYTQLLTEMVLR	A2AN08	1	0	1387990	1526998	0	0
GLAM(Oxidation)QHPATQVLIGTDSITSLHK	A2AN08	1	0	0	0	389393	0
ASVVTASSGSALQYDTLISLMEHLK	A2AN08	1	0	54662.8	0	0	0
VNEAAPEKPQEDSGTAGGISSTSASVNR	A2AN08	1	0	0	1074074	3030255	0
RAILTM(Oxidation)LVQSIQELSVNM(Oxidation)EVQMRTAPLILAR	A2AN08	1	0	232708	0	0	0
KHM(Oxidation)KTHTGRK	A2ANX9	1	0	0	18624360	0	0
HMKNHPDHLMRKK	A2ANX9	1	0	0	1421412	0	0
LNVNLPR	A2AP18/Q4KWH5	2	0	0	2496515	0	0
ARELDPR	A2APB8	1	0	23896630	21912230	0	0
ILEDVVGVPEK	A2APB8	1	0	152564	217219	0	0
NQEEYKEVNFMSELR	A2APB8	1	0	1559481	0	0	0
TSPDYHLK	A2APC3	1	0	0	6066500	0	0
PFSC(Carbamidomethyl)LAC(Carbamidomethyl)NK	A2APF3	1	0	0	4982415	0	0
QC(Carbamidomethyl)DYAC(Carbamidomethyl)KQERC(Carbamidomethyl)LKAHM(Oxidation)R	A2APF3	1	0	2280755	0	0	0
FRGHKRLVVADMC(Carbamidomethyl)PQDDSGR	A2APT9	1	0	1110987	0	0	0
SGRHSALR	A2APV2	1	0	2517023	0	0	0
FPNVHSRVR	A2APV2	1	0	1287122	1661113	0	0
QRFEKLM(Oxidation)EHFR	A2APV2	1	0	2430332	0	0	0
ISSSTPVVEDTQS	A2APV2	1	0	0	0	0	1211022
MGNAGSMDSQQTDFK	A2APV2	1	0	1258882	1008061	0	0
VTLLEANR	A2APV2/Q6ZPF4	2	0	1312956	0	0	0
DDVHVC(Carbamidomethyl)IMC(Carbamidomethyl)LR	A2APV2/Q9JL26	2	0	4021610	4131687	0	0
LKGGANLLVK	A2APX8	1	0	0	0	246624	0
TDLTM(Oxidation)STAAC(Carbamidomethyl)PPSYDR	A2APX8	1	0	0	1361072	0	0
EPSAAGRLSDSSSEASK	A2APX8	1	0	76951.5	64666.6	4540717	0
QQEAAQQAAATTASEHSR	A2APX8	1	0	428244	79501.9	0	0
TM(Oxidation)LEYADK	A2APX8/A2ASI5/B1AWN6	3	0	1201935	0	0	0
TISVIPGLK	A2APX8/A2ASI5/B1AWN6/Q62205/Q9WTU3	5	0	0	0	3109622	0
VFTYIFILEMLLK	A2APX8/A2ASI5/B1AWN6/Q9ER60/Q9WTU3	5	0	39577.3	57376	2131754	0
VFTYIFILEM(Oxidation)LLK	A2APX8/A2ASI5/B1AWN6/Q9ER60/Q9WTU3	5	0	411757	0	172716	205772
ILNSFSVMPSPK	A2AQ07	1	0	0	0	0	1328295
IREEYPDR	A2AQ07/P68372/P99024/Q7TMM9/Q922F4/Q9CWF2	6	0	7562845	8.19957e+06	0	0
FPGQINADLR	A2AQ07/P68372/P99024/Q7TMM9/Q922F4/Q9CWF2/Q9D6F9/Q9ERD7	8	0	0	28970210	0	0
FPGQLNADLR	A2AQ07/P68372/P99024/Q7TMM9/Q922F4/Q9CWF2/Q9D6F9/Q9ERD7	8	0	32021360	30122350	0	0
LAVNMVPFPR	A2AQ07/P68372/P99024/Q7TMM9/Q922F4/Q9CWF2/Q9D6F9/Q9ERD7	8	0	0	26536180	1278251	1283465
FPGQLNADLRK	A2AQ07/P68372/P99024/Q7TMM9/Q922F4/Q9CWF2/Q9D6F9/Q9ERD7	8	0	8558363	8643306	0	0
KLAVNMVPFPR	A2AQ07/P68372/P99024/Q7TMM9/Q922F4/Q9CWF2/Q9D6F9/Q9ERD7	8	0	4127781	3629647	0	0
VAVCDIPPR	A2AQ07/Q922F4/Q9ERD7	3	0	165261	0	0	0
VAVC(Carbamidomethyl)DIPPR	A2AQ07/Q922F4/Q9ERD7	3	0	2842282	6649889	0	0
SPHQFKQENQQAR	A2AQ14	1	0	0	362242	0	0
RRFEIK	A2AQ19/DECOY_XXX_sp|O89019|INVS_MOUSE	2	0	0	0	1527884	0
.(Gln->pyro-Glu)QYRQANGSAK	A2AQ25	1	0	0	876158	0	0
DVKPDEDM(Oxidation)SSK	A2AQ25	1	0	2760172	0	0	0
NQADGAGTAHVSAGK	A2AQ25	1	0	486229	324470	0	0
NGDPSTWVK	A2AQH4	1	0	4114353	0	0	0
QM(Oxidation)WDTNEEEEDDEEEGLVKR	A2AQH4	1	0	5021561	0	0	0
DQKVLTVR	A2AQP0	1	0	0	73540896	0	0
NWSWM(Oxidation)KLFFKM(Oxidation)K	A2AQP0	1	0	1484113	0	0	0
LQTENGELGRLLEEK	A2AQP0	1	0	2794186	0	0	0
ENKNLQEEISDLTDQVSLSGK	A2AQP0	1	0	2700496	0	0	0
TEELEEAK	A2AQP0/P13541/P13542/Q02566/Q5SX39/Q5SX40/Q91Z83	7	0	158115	0	0	0
DIDDLELTLAK	A2AQP0/P13541/P13542/Q02566/Q5SX39/Q5SX40/Q91Z83	7	0	224568	0	0	0
KAITDAAM(Oxidation)M(Oxidation)AEELKK	A2AQP0/P13541/P13542/Q02566/Q5SX39/Q5SX40/Q91Z83	7	0	21297.7	0	0	0
DIRRNSEKDDK	A2AR02	1	0	3468707	0	0	0
KEKKKRKKSKK	A2AR02/DECOY_sp|A2AR02|PPIG_MOUSE	2	0	0	0	1490219	1523443
RKKKHRKNSRKHKKEKKK	A2AR02/DECOY_sp|A2AR02|PPIG_MOUSE	2	0	0	0	5402329	0
PLSC(Carbamidomethyl)EYKM(Oxidation)ENVTR	A2ARA8	1	0	0	0	0	52362
KVC(Carbamidomethyl)VAFK	A2ARP1	1	0	0	0	1328839	0
YPVM(Oxidation)LTAM(Oxidation)EK	A2ARP1	1	0	0	37448.7	0	0
LEQLKSVLEMYGHFSGINR	A2ARP1	1	0	0	0	28627.6	0
DSLFRYFELLEK	A2ARP9	1	0	0	901710	0	0
EVDLGLK	A2ARV4	1	0	0	6869177	0	0
VLCEHHR	A2ARV4	1	0	2122824	0	0	0
AIVLDPCR	A2ARV4	1	0	0	49190.1	0	0
DNVFLTDWR	A2ARV4	1	0	0	0	50920	0
GISSIMHVK	A2ARV4	1	0	0	1510997	0	0
QIISNLNNPR	A2ARV4	1	0	2698486	0	0	0
SNEFQCVSPHR	A2ARV4	1	0	0	0	0	10580.2
EFQC(Carbamidomethyl)GSGEC(Carbamidomethyl)ILR	A2ARV4	1	0	0	2605998	0	0
KPTHKPC(Carbamidomethyl)TDTEYK	A2ARV4	1	0	790470	62039.7	0	0
CDHVSDCPDGSDER	A2ARV4	1	0	272860	2776867	0	0
DCLDDTDEIGCPPR	A2ARV4	1	0	0	0	0	17553
ENVIFGISLDPEVK	A2ARV4	1	0	0	0	0	13673.9
.(Ammonia-loss)C(Carbamidomethyl)AC(Carbamidomethyl)DPEYTLESDGR	A2ARV4	1	0	5773445	5556402	0	0
LGWPAGITLDLVSKR	A2ARV4	1	0	0	206783	0	0
YLMQPDGLAVDWVGR	A2ARV4	1	0	225957	0	0	0
LGHVDQMTHPFGLTVFK	A2ARV4	1	0	26842890	0	0	0
NDC(Carbamidomethyl)GDYSDERGC(Carbamidomethyl)SYPPC(Carbamidomethyl)R	A2ARV4	1	0	1386286	0	0	0
QPIM(Oxidation)SNPC(Carbamidomethyl)ATNNGGC(Carbamidomethyl)SHLC(Carbamidomethyl)LIK	A2ARV4	1	0	12088890	12362310	0	0
DSSDEANC(Carbamidomethyl)TTLC(Carbamidomethyl)SQKEFQC(Carbamidomethyl)GSGEC(Carbamidomethyl)ILR	A2ARV4	1	0	0	683646	0	0
FANSLIR	A2ARZ3	1	0	0	93162.4	0	8659889
GWFTDPNK	A2ARZ3	1	0	1980078	0	0	0
LGADGIQK	A2ARZ3	1	0	0	0	0	53304.1
LVAHDIGR	A2ARZ3	1	0	0	0	0	9800.08
FSHVSSLSK	A2ARZ3	1	0	0	77315.3	0	0
GGYITSNNK	A2ARZ3	1	0	3651976	3423491	0	0
DERRQREYTR	A2ARZ3	1	0	0	0	0	924101
CTNIISNIISK	A2ARZ3	1	0	0	0	13877	0
EPAPTSPPEVK	A2ARZ3	1	0	0	0	0	318604
ILHSIQEFISK	A2ARZ3	1	0	118924	0	0	0
KLNDAEITVLR	A2ARZ3	1	0	877818	0	0	0
TKPHLGISSTK	A2ARZ3	1	0	0	20982	0	0
TPLDEVSYMVK	A2ARZ3	1	0	0	0	0	62161.3
DYAAFIASTILK	A2ARZ3	1	0	0	0	1592470	1761269
KPNFTPFEQVTK	A2ARZ3	1	0	0	70704.5	0	0
WQTETSDTETEK	A2ARZ3	1	0	3318675	2247922	0	0
ILEEHEMEIM(Oxidation)PNK	A2ARZ3	1	0	0	0	0	9924534
SQKPSPFGIYPDK	A2ARZ3	1	0	475970	0	0	0
ESEAVPSADKAAIEK	A2ARZ3	1	0	0	5120090	0	0
LTDEIIQEISEHEIR	A2ARZ3	1	0	0	0	206159	0
DVLEEIFM(Oxidation)RKGESKPREK	A2ARZ3	1	0	14257590	15323660	0	0
MVDSVYSNILQMSSSVDSIQKNIISR	A2ARZ3	1	0	139883	0	0	0
LIASEETVVLLQLLDDVLTQLHQQPVK	A2ARZ3	1	0	0	2249290	0	0
LLRIDRDERR	A2ARZ3/DECOY_sp|A2ARZ3|FSIP2_MOUSE	2	0	4281640	0	0	0
YLLTVC(Carbamidomethyl)PDAWK	A2AS55	1	0	0	0	5071456	0
VVQIGIR	A2AS89	1	0	13185260	12891550	0	0
VVQLGLR	A2AS89	1	0	0	12891550	0	0
RVVQIGIR	A2AS89	1	0	2391705	2353670	0	0
SLVPLMAEVR	A2AS89	1	0	12794260	12800650	0	0
SVDEGLLDSK	A2AS89	1	0	0	13048490	0	33361.9
VVLAEDCWMK	A2AS89	1	0	653980	1619423	3141465	0
VVLAEDCWM(Oxidation)K	A2AS89	1	0	2366890	0	1267247	1281366
VVLAEDC(Carbamidomethyl)WMK	A2AS89	1	0	14151100	0	0	0
SVDEGLLDSKR	A2AS89	1	0	8050069	7329021	0	0
IREESLMLGAVNPSTGALPFQSLR	A2AS89	1	0	0	838580	0	0
LPLQSSPEGLDAAFIGVPLDTGTSNRPGAR	A2AS89	1	0	11792616	13669220	0	0
MSEEMRQLEMEFEER	A2ASA8	1	0	1016779	0	0	0
QKC(Carbamidomethyl)PPC(Carbamidomethyl)WYR	A2ASI5	1	0	0	3106841	0	0
FANVFLIWDC(Carbamidomethyl)C(Carbamidomethyl)DSWLK	A2ASI5	1	0	0	4934416	0	0
RKQEEVSAAIIQRNYR	A2ASI5	1	0	0	2030534	0	0
ILVHSLFSMLIMC(Carbamidomethyl)TILTNC(Carbamidomethyl)VFM(Oxidation)TLSNPPDWTK	A2ASI5	1	0	2783205	0	0	0
VPHTMLNLK	A2ASQ1	1	0	0	5078241	3660831	774254
SIESTLDDLFR	A2ASQ1	1	0	0	0	0	14773.5
VPHTMLNLKEPLYVGGAPDFSK	A2ASQ1	1	0	0	0	0	1575180
FSFYNK	A2ASS6	1	0	11343340	10063340	6469237	0
FEC(Carbamidomethyl)EVSR	A2ASS6	1	0	11152790	0	0	0
REPRPTK	A2ASS6	1	0	0	738566	0	3640659
IGGSPEIK	A2ASS6	1	0	9.13456e+06	0	0	0
IIEFGQAR	A2ASS6	1	0	124787	531750	0	0
KEPVPVTK	A2ASS6	1	0	0	2254326	0	0
LRKMDSIK	A2ASS6	1	0	0	0	0	1742005
NPYDPPGR	A2ASS6	1	0	0	291871	0	0
NTATVSWK	A2ASS6	1	0	0	242200	0	0
PVIERTLK	A2ASS6	1	0	0	0	0	1409566
QLTFTVER	A2ASS6	1	0	0	644607	0	0
VLEGETAR	A2ASS6	1	0	2853103	0	197648496	0
VVGYIIER	A2ASS6	1	0	0	0	0	3212959
YEIVADGR	A2ASS6	1	0	3342189	2782659	0	0
CNAAAQLIR	A2ASS6	1	0	0	0	0	427034
DQVQITQEK	A2ASS6	1	0	0	0	0	1041173
NPVIAQDPK	A2ASS6	1	0	0	0	0	273336
QEKIEGDLR	A2ASS6	1	0	3709434	0	0	0
TVLMSSEGK	A2ASS6	1	0	0	22822490	0	0
DGKAIAQGSK	A2ASS6	1	0	1145096	1030989	0	0
DGVEIEERAK	A2ASS6	1	0	16367360	10660890	0	0
GVPFPKVTWK	A2ASS6	1	0	984071	0	0	0
IGGGEYIELK	A2ASS6	1	0	0	0	13706.8	0
IIPKPKVPAK	A2ASS6	1	0	0	0	86048392	0
ILGYIVEYQK	A2ASS6	1	0	0	111326	0	0
LHEGIEYTFR	A2ASS6	1	0	0	225930	0	0
LITGNEYQFR	A2ASS6	1	0	0	927994	0	0
LTDISTIIGK	A2ASS6	1	0	0	0	409393	428020
NPFVLPGPPK	A2ASS6	1	0	8388559	0	0	0
.(Glu->pyro-Glu)EEQLLSTGFK	A2ASS6	1	0	0	0	0	2838398
AQIDVTPVGSK	A2ASS6	1	0	593900	0	0	0
DLSIDDTSQIR	A2ASS6	1	0	83450.2	0	0	0
GKPFPEVAWTK	A2ASS6	1	0	0	30505650	0	0
GRPEPDITWSK	A2ASS6	1	0	5769826	0	0	0
GRPTPEITWSK	A2ASS6	1	0	52013.8	0	0	0
RRTDAM(Oxidation)RLLER	A2ASS6	1	0	1686760	0	0	0
SDVPIQAPHFK	A2ASS6	1	0	0	13262110	0	0
VEAM(Oxidation)GISSEAK	A2ASS6	1	0	113998	0	0	0
WEQFYVMPLPR	A2ASS6	1	0	2270382	0	0	0
ALDPLHPPGPPK	A2ASS6	1	0	8.02138e+06	0	0	0
ANLLANNEYYFR	A2ASS6	1	0	0	104900	0	0
IGHNVHLELPYK	A2ASS6	1	0	0	2370977	0	0
IPAVIKGRPTPK	A2ASS6	1	0	0	0	1914664	0
QNATVQGLIQGK	A2ASS6	1	0	0	227916	0	0
RTSELEAASSVR	A2ASS6	1	0	23201600	0	0	0
VPAKIEEPPPTK	A2ASS6	1	0	17917080	0	0	0
YC(Carbamidomethyl)VVVENSTGSR	A2ASS6	1	0	1925570	0	0	0
YTITLKNVAGTK	A2ASS6	1	0	0	0	595305	640289
DANRLNSGSYELK	A2ASS6	1	0	1904205	1926597	0	0
IPAPTKEVAVPVR	A2ASS6	1	0	0	0	2236010	0
SAANLIVEEEDLR	A2ASS6	1	0	122353	0	0	0
VDGLLEGLTYVFR	A2ASS6	1	0	1001034	0	0	0
VPAPPQTVVTEEK	A2ASS6	1	0	0	21559470	0	0
VTGLRDGQSYKFR	A2ASS6	1	0	0	1892316	0	0
VTGLYEGNTYEFR	A2ASS6	1	0	51866600	46603740	0	0
VWTIEEGELDKER	A2ASS6	1	0	2694978	0	0	0
YDGIHYLDIVDCK	A2ASS6	1	0	0	8346966	0	0
.(Glu->pyro-Glu)EPAISAVEQTAQR	A2ASS6	1	0	1267417	1280522	0	0
EESPPPAVPEIPKK	A2ASS6	1	0	0	0	16811390	0
LEIPDLELADDLKK	A2ASS6	1	0	155664	0	0	0
RTPSPDYDLYYYRR	A2ASS6	1	0	1767403	0	0	0
TGGSPITGYHIEFK	A2ASS6	1	0	0	1630856	0	0
VYDTPGPCPSVSVK	A2ASS6	1	0	0	5125893	0	0
KKEPAAPPQVPEAPK	A2ASS6	1	0	250450	0	0	0
KVDPSYLMLPGESAR	A2ASS6	1	0	0	229475	0	0
LDDQANFNVSLTNHR	A2ASS6	1	0	0	7543823	0	0
LKVTSLM(Oxidation)EGC(Carbamidomethyl)DYQFR	A2ASS6	1	0	0	1198747	0	0
QRIDRVSTKVIRTLK	A2ASS6	1	0	3395911	0	0	3635063
RANHTPESC(Carbamidomethyl)PETKYK	A2ASS6	1	0	0	1999151	0	0
RPGPPSTPEASAITK	A2ASS6	1	0	97541.9	116556	0	0
TKPDSDWIVITSTLR	A2ASS6	1	0	0	1218647	0	0
YGIGEPLDSEPETAR	A2ASS6	1	0	0	723310	0	0
EVEHYEEHEEYVTEPK	A2ASS6	1	0	2742181	0	0	0
NVHFGDAADYTFVAGK	A2ASS6	1	0	61678.6	0	0	0
STPLDSKPVVVQYPFK	A2ASS6	1	0	151265	0	0	0
VFAENEYGIGDPGETR	A2ASS6	1	0	0	0	0	17328.4
APADDGGSPITGYLVEK	A2ASS6	1	0	1008009	0	0	0
IDADIYGKPIPTTQWVK	A2ASS6	1	0	372478	0	0	0
KGEAEEEEPFSLPLTER	A2ASS6	1	0	4362338	4203644	0	0
M(Oxidation)DEVTADSVTLSWEPPK	A2ASS6	1	0	2127962	1458104	0	0
NTATIKWEKPESDGGSK	A2ASS6	1	0	0	2562638	0	0
VQILDKPGPPGGPIEFK	A2ASS6	1	0	167995	0	0	0
DRQFTIGGLLEATEYEFR	A2ASS6	1	0	0	0	17432161	12604730
EPATIMEEAVSIDVTQGD	A2ASS6	1	0	0	1006761	0	0
VPEEKRPVPRKEEVPPPK	A2ASS6	1	0	7869237	0	0	0
KAAADEWTTC(Carbamidomethyl)TPPSGLQGK	A2ASS6	1	0	4759275	6484664	0	0
NAVGTISPPSQSSGLIMTR	A2ASS6	1	0	0	64299.9	0	0
SIATVEM(Oxidation)VIDGATGQLPHK	A2ASS6	1	0	212977	0	0	0
EIRPGGNYTITCVGNTPHLR	A2ASS6	1	0	0	43769.1	0	0
KQVHEEWEEDFEEGQEYYER	A2ASS6	1	0	0	2018133	0	0
NAAHEDGGIYSLTVENPAGTK	A2ASS6	1	0	0	817242	0	0
DTVM(Oxidation)VRTFVEDQEFHISSFEER	A2ASS6	1	0	6657441	6603182	0	0
KLLPEPKPQPKEEVVLKSVLRK	A2ASS6	1	0	0	7155018	0	0
KIPEAIPPKPESPPLEVPEVPPK	A2ASS6	1	0	2004869	0	0	0
DSVHLTWEPPDDDGGSPLTGYVVEK	A2ASS6	1	0	420467	0	0	0
ASEASRPIMAQNPVDPPGRPEVTDVTR	A2ASS6	1	0	964864	0	0	0
KVPPPKVVKK	A2ASS6/DECOY_sp|A2ASS6|TITIN_MOUSE	2	0	0	0	565596	653999
KVSLVPPK	A2ASS6/DECOY_XXX_sp|A2ASS6|TITIN_MOUSE	2	0	0	0	10696470	10657240
KPEPPEAEVPEVPK	A2ASS6/DECOY_XXX_sp|A2ASS6|TITIN_MOUSE	2	0	0	2326758	0	0
ITLGVQSR	A2ASZ8	1	0	571090	0	18197.5	0
LVGSDQETLR	A2ASZ8	1	0	1876288	0	0	0
KTGQYSGMLDC(Carbamidomethyl)AR	A2ASZ8	1	0	0	0	2496565	2628190
LVAGSLAGAIAQSSIYPMEVLK	A2ASZ8	1	0	1526822	1546171	0	0
ETFTTEER	A2ATU0	1	0	0	3841172	0	0
KPLIVASPK	A2ATU0	1	0	1941885	0	0	0
SSIYSSDIGK	A2ATU0	1	0	2754836	0	0	0
SSLYSSDIGK	A2ATU0	1	0	2754836	2724587	0	0
SVEVPEELQVHSHLLK	A2ATU0	1	0	2484643	4184148	0	0
LVGCAIIHVNGDSPEEVVR	A2ATU0	1	0	149777	0	0	0
M(Oxidation)FYTHVLMSK	A2AU37	1	0	0	3640903	0	0
LPEPSKNAEK	A2AUC9	1	0	0	0	2932432	2876197
.(Glu->pyro-Glu)EYFLSEIEEEK	A2AUC9	1	0	5615294	0	0	0
GPSC(Carbamidomethyl)GALEPYK	A2AUM9	1	0	0	762509	0	0
HDSDC(Carbamidomethyl)SMDGRAAEPHPSEHLER	A2AUM9	1	0	0	0	2045145	0
VFEHNMWDHM(Oxidation)QWSK	A2AUU0	1	0	132004	856320	0	0
FQC(Carbamidomethyl)NPGYK	A2AVA0	1	0	0	69044392	0	0
C(Carbamidomethyl)PVPSNMTR	A2AVA0	1	0	0	0	1827963	0
EGYDFTEGSTEK	A2AVA0	1	0	0	33586288	0	0
.(Ammonia-loss)C(Carbamidomethyl)MEGFVLNTSAK	A2AVA0	1	0	1649594	0	0	0
PPYSTEWPDC(Carbamidomethyl)AIK	A2AVA0	1	0	0	938087	0	0
C(Carbamidomethyl)SYLC(Carbamidomethyl)EAGKDC(Carbamidomethyl)C(Carbamidomethyl)DRMASC(Carbamidomethyl)K	A2AVA0	1	0	0	1382262	0	0
.(Gln->pyro-Glu)QPARPGMTC(Carbamidomethyl)QLSC(Carbamidomethyl)RQGYILSGVR	A2AVA0	1	0	0	638198	0	0
M(Oxidation)GSFRRPRPR	A2AVJ5	1	0	6471948	6109032	0	0
KFSTFTEAPYSR	A2AVQ5	1	0	0	9369158	0	0
HPTERIFWTTLSQC(Carbamidomethyl)PK	A2AVQ5	1	0	0	2165949	0	0
NM(Oxidation)DIAGPGSWLPHETEQK	A2AVQ5	1	0	0	1472507	0	0
ITATAFFVELFRM(Oxidation)EQVRR	A2AVR2	1	0	204851	2478724	0	0
AENYFSEPC(Carbamidomethyl)EQDC(Carbamidomethyl)LLQSNVTGPSDLKAQDEK	A2AVZ9	1	0	706533	0	0	0
EMC(Carbamidomethyl)RRELDK	A2AWA9	1	0	0	0	0	11262700
GHDGTPESDC(Carbamidomethyl)FAFTESHYNAELFR	A2AWA9	1	0	1461907	1231604	0	0
LGSDEFC(Carbamidomethyl)VSPR	A2AWL7	1	0	2158259	0	0	0
LKDDC(Carbamidomethyl)WGDKPHK	A2AWL7	1	0	0	6501084	46240.4	0
RMFPYC(Carbamidomethyl)RYWITGLDSNLK	A2AWL7	1	0	4027684	0	0	0
QGRRMFPYC(Carbamidomethyl)RYWITGLDSNLK	A2AWL7	1	0	950748	0	0	0
SPADLFR	A2AWP0	1	0	3618623	0	0	0
QLQEERRC(Carbamidomethyl)K	A2AWP0	1	0	0	0	0	1088722
LRLLLPGKPDK	A2AWP8	1	0	0	0	691144	1019514
C(Carbamidomethyl)DC(Carbamidomethyl)KM(Oxidation)TQLM(Oxidation)KAAKSGTR	A2AWP8	1	0	0	48975608	0	0
MKMEEM(Oxidation)SLSGLDNSK	A2AWT3	1	0	0	225845	0	0
NILLSLLM(Oxidation)KLEM(Oxidation)C(Carbamidomethyl)ESNC(Carbamidomethyl)PTGAR	A2AX52	1	0	4283825	3252236	0	536309
KLPIER	A2AX52/Q9JIB3/Q9JIB6/Q9QWK5/Q9R016	5	0	14103130	14364360	0	0
VPPPPLAPR	A2BDX3	1	0	0	6454846	0	0
QVLHGEAQAGESKAR	A2BDX3	1	0	2144866	0	0	0
RPDC(Carbamidomethyl)VVC(Carbamidomethyl)GQQPTVTR	A2BDX3	1	0	0	7724353	0	0
GC(Carbamidomethyl)YFVLNWLQK	A2BE28	1	0	0	975336	0	0
SAADSSSVGRLYR	A2BGH0	1	0	0	0	0	1176061
NPQMPQYTSPQPGSALSPR	A2BH40	1	0	127702	0	0	0
KAPGSDPFM(Oxidation)SSGQGPNGGM(Oxidation)GDPYSR	A2BH40	1	0	0	1646209	0	1020245
FAQLC(Carbamidomethyl)EEHGILR	A2BIM8/B5X0G2/P02762/P04938	4	0	5386757	4890588	0	0
.(Glu->pyro-Glu)EPDLSSDIKER	A2BIM8/B5X0G2/P02762/P04938/P11588/P11589	6	0	0	1229335	0	0
INGEWHTIILASDKR	A2BIM8/B5X0G2/P02762/P04938/P11588/P11589	6	0	2300848	96296.1	0	0
TDYDNFLMAHLINEK	A2BIM8/B5X0G2/P02762/P04938/P11588/P11589	6	0	1596142	1722157	0	0
ENIIDLSNANR	A2BIM8/B5X0G2/P02762/P04938/P11588/P11589/P11591	7	0	8203665	7810576	4496479	0
EKIEDNGNFR	A2BIM8/P02762/P04938/P11588/P11589	5	0	1327319	1273237	0	0
FHTVRDEECSELSM(Oxidation)VADK	A2BIM8/P02762/P04938/P11588/P11589	5	0	0	14277290	0	0
FHTVRDEECSELSM(Oxidation)VADKTEK	A2BIM8/P02762/P04938/P11588/P11589	5	0	0	406735	0	0
C(Carbamidomethyl)PVPTC(Carbamidomethyl)NK	A2CE44	1	0	6546865	0	1005155	966959
FTC(Carbamidomethyl)PVEGC(Carbamidomethyl)GK	A2CE44/Q8C8V1	2	0	2288021	2212283	0	0
AEALLQAGHYDADAIR	A2CG49	1	0	0	1218941	0	0
YC(Carbamidomethyl)SADEC(Carbamidomethyl)LQTGSPGK	A2CG63	1	0	1786893	0	0	0
KYLYGFEEYC(Carbamidomethyl)R	A2CG63/F8VPQ2	2	0	760458	0	0	0
.(Glu->pyro-Glu)EMESC(Carbamidomethyl)SEKR	A2CI98	1	0	0	4810904	0	0
ERRLLRKQLHRYK	A2CI98	1	0	12938910	0	14316380	0
.(Gln->pyro-Glu)QILKEC(Carbamidomethyl)DRPIR	A2KF29/Q9QYZ3/Q9QYZ4/Q9QYZ6	4	0	0	4937477	0	0
.(Gln->pyro-Glu)QAQAQFAAFLK	A2RSY1	1	0	3656156	0	0	0
M(Oxidation)C(Carbamidomethyl)IC(Carbamidomethyl)HLAC(Carbamidomethyl)RPVK	A2RSY6	1	0	0	0	1749039	1743554
.(Gln->pyro-Glu)QLPC(Carbamidomethyl)NC(Carbamidomethyl)HGSMPGK	A2RSY6	1	0	0	0	1003429	0
DGNM(Oxidation)VEENPYRQLPC(Carbamidomethyl)NC(Carbamidomethyl)HGSM(Oxidation)PGK	A2RSY6	1	0	0	0	1255973	1318910
HM(Oxidation)QLNDFVK	A2RT67	1	0	0	67293232	0	0
REKPRM(Oxidation)EPWK	A2RT67	1	0	0	0	8256536	8517270
PLHDEYC(Carbamidomethyl)FYNGK	A2RT67	1	0	0	0	1268529	0
MQYVGGEAVIALSKDSR	A2RT91	1	0	1557061	0	0	0
M(Oxidation)KVPYLNSLLPPFSDDK	A2RT91	1	0	1619128	1712798	0	0
RTSEM(Oxidation)DLINK	A3KFM7	1	0	0	0	5389154	0
TLYSFSEWPK	A3KFM7	1	0	0	1314074	0	0
APTIAQLLQEK	A3KFM7	1	0	15936040	16420420	0	0
THTITIQSEGK	A3KFM7	1	0	0	0	0	1742492
EQVLM(Oxidation)C(Carbamidomethyl)PQLHER	A3KFM7	1	0	0	0	1525490	1381335
NLYTTEEEADTLFSR	A3KFM7	1	0	3046819	2619684	0	0
KSDESLEHYFYSFVAM(Oxidation)C(Carbamidomethyl)R	A3KFM7	1	0	0	1055211	0	0
ESSEGGKSFSM(Oxidation)YAPEGSEPK	A3KFM7	1	0	0	0	4002608	0
SFSMYAPEGSEPKPEDMDFENK	A3KFM7	1	0	0	1589316	0	0
M(Oxidation)KMKIQKK	A3KFM7/DECOY_sp|A3KFM7|CHD6_MOUSE	2	0	1581656	0	0	0
EQSWNILFSEC(Carbamidomethyl)GR	A3KGB4	1	0	0	1437793	0	0
SVLISLK	A3KGB4/O08585	2	0	6381680	6426836	0	0
.(Glu->pyro-Glu)EVTEPQTASLEELRELK	A3KGF7	1	0	0	2002323	0	0
FAKIPKSQKLR	A3KGF7/DECOY_sp|A3KGF7|PLCB2_MOUSE	2	0	0	0	7233928	7438444
SMPQNC(Carbamidomethyl)HKPR	A3KGF9	1	0	0	1179105	0	0
NPQGDWSRPWDLDK	A3KGF9	1	0	63850970	0	13253.2	0
PLYHPR	A3KGK3	1	0	16696550	0	0	0
LIEDPYQR	A3KGK3	1	0	0	5741438	0	0
C(Carbamidomethyl)NLFRC(Carbamidomethyl)HRLRGWWPVVKMK	A3KGK3	1	0	0	1163954	0	0
VVQVYR	A3KGS3/P61255	2	0	11367890	10431170	0	0
M(Oxidation)LKDEMNK	A3KGV1	1	0	0	0	3507106	41525.4
AEVEAIMEQLK	A3KGV1	1	0	57298.1	0	0	0
MREDRDSLVER	A3KGV1	1	0	3095817	0	0	0
KNIDLTAIISDLR	A3KGV1	1	0	0	36907	0	0
YDKKIDSLM(Oxidation)NAVGC(Carbamidomethyl)LK	A3KGV1	1	0	6079367	0	0	197440
.(Glu->pyro-Glu)EC(Carbamidomethyl)GSLARQLESAIEDAR	A3KGV1	1	0	3824756	3649793	0	0
HVGC(Carbamidomethyl)KWENPPHC(Carbamidomethyl)LEITPPSSEK	A3KGV1	1	0	2423628	2259399	0	0
NREVHLHSEPVHPPGK	A3KMN5	1	0	0	218594	0	0
VLELLLPIR	A3KMP2	1	0	6093100	6340941	0	0
ACDLWEQILR	A3KMP2	1	0	298484	0	1048060	0
AC(Carbamidomethyl)DLWEQILR	A3KMP2	1	0	3671225	0	0	0
WQTVLPVTQK	A3KMP2	1	0	0	9812550	2403518	3164602
ELLTTLQEASK	A3KMP2	1	0	0	13196920	0	0
IVQIGGSNAQR	A3KMP2	1	0	0	3242035	0	0
LFDATLTQYVK	A3KMP2	1	0	5120062	4994991	0	0
LQMEGVPLGQR	A3KMP2	1	0	6040554	6244209	1299217	980968
DALKPNSPLTER	A3KMP2	1	0	4792745	5197868	0	0
SPGENC(Carbamidomethyl)QHQLAK	A3KMP2	1	0	0	5.89882e+06	0	0
NAGLPLSTTSNEAC(Carbamidomethyl)K	A3KMP2	1	0	8785271	8339016	0	0
DC(Carbamidomethyl)QAWKNAGLPLSTTSNEAC(Carbamidomethyl)K	A3KMP2	1	0	0	0	0	819049
RIIQELQKLM(Oxidation)NK	A4Q9E4	1	0	0	1099364	0	0
HTRTSQLREM(Oxidation)MSR	A4Q9E4	1	0	1196363	0	0	0
EAMLIPC(Carbamidomethyl)K	A4Q9E8	1	0	0	0	0	843394
PFIIDGFK	A4Q9E8/A4Q9F6	2	0	0	0	5601615	0
QVSQEEHENRHM(Oxidation)GNYR	A4Q9F0	1	0	287268	0	0	0
ERLLQVRKQVSQEEHENRHMGNYRR	A4Q9F0	1	0	671554	0	0	0
SAETKENQEIALERFDDIHDVMSR	A4Q9F1	1	0	0	3933258	0	1449574
QFNYLRLVDR	A4Q9F4	1	0	3146642	3977158	326890	909841
AEYEALAEQNRR	A6BLY7/Q8VCW2/Q9Z320	3	0	799675	0	0	0
GTHGRPSSKGSR	A6H584	1	0	0	0	656177	0
ESVAMASLTSEHESHGREELGLAHEPGDASLQEYYMDVAFLIDASQR	A6H584	1	0	552519	0	0	0
QTEPSVNTGR	A6H5Y1	1	0	0	1305295	0	0
VLQERIEEMRTSNKEK	A6H5Y1	1	0	5641741	5956476	0	0
EKDQIEAALSRMPSPGGR	A6H5Y1	1	0	0	2314526	0	0
RELWAYSR	A6H5Y3	1	0	0	4942148	0	0
VYNQLK	A6H5Z3	1	0	0	0	809917	0
NNMFAQFRK	A6H5Z3	1	0	5723708	5354388	0	0
NLDNIVLQQPR	A6H5Z3	1	0	50568040	39195100	0	0
GM(Oxidation)FEM(Oxidation)SYENSC(Carbamidomethyl)C(Carbamidomethyl)R	A6H603	1	0	0	958539	0	0
LGLISQEQWMC(Carbamidomethyl)YHR	A6H603	1	0	0	0	0	1216775
DFKMMQGM(Oxidation)K	A6H611	1	0	0	0	0	2243406
SLLPEHIQHHFAR	A6H611	1	0	0	112571	0	0
ALQGTIAQTPETVMQFLEK	A6H611	1	0	0	412272	0	0
THSSSPQLNGSNVR	A6H619	1	0	0	0	1616270	0
KTEGGEEPPTQGAET	A6H619	1	0	0	0	0	33096.4
.(Acetyl)DDNLDELVAHSPGPDGPPR	A6H619	1	0	558196	0	0	0
VEMEFIGMLPSPNQTAR	A6H690	1	0	1746713	0	0	0
VRRFHWK	A6H694	1	0	25138950	0	0	0
VPLLKKKVR	A6H694	1	0	0	0	8809087	0
NLEILALDDNKVR	A6H6A4	1	0	0	1980952	0	0
ILYSWGELLGR	A6H6A9	1	0	10723280	9635273	1076378	1064666
FLVHSQQPCPQGAPDCQGVR	A6H6E2	1	0	5796225	5786989	0	0
QHAEEIKELYSESDETFDQISK	A6H6E2	1	0	0	3098804	0	0
SLLSILQR	A6H6E9/Q7TMY8	2	0	31024.3	0	0	0
LIELDDSQR	A6H8H2	1	0	0	0	1001187	0
FIEEC(Carbamidomethyl)SFVSDK	A6H8H2	1	0	6452572	0	29574	0
KSSLDLNSSEMAIMMGADAK	A6H8H2	1	0	1351735	0	0	0
QDIYQAVGEVKK	A6H8H5	1	0	0	2651567	0	0
EQKENVLNNK	A6PWD2	1	0	2704496	4984952	0	0
EVNRLSDFEM(Oxidation)ESK	A6PWD2	1	0	0	2340731	0	0
ESQKHGFEEEISEYK	A6PWD2	1	0	12552020	0	0	0
M(Oxidation)KAIRRTLKTYLEK	A6PWV3	1	0	6275621	0	0	0
RTPGTSYEK	A6PWY4	1	0	0	0	28338930	28003550
ENANFFASLQLAESAAR	A6PWY4	1	0	0	3788410	0	0
QEDC(Carbamidomethyl)FIVGSM(Oxidation)DHPRRVEVFHESGK	A6PWY4	1	0	0	3940483	0	0
RASQQAER	A6X8Z9	1	0	1951632	2312355	0	0
GELGQFYR	A6X935	1	0	3853739	0	1972849	2033713
NVIFVIDK	A6X935	1	0	1810245	0	4001204	3906325
QYSAAVGR	A6X935	1	0	1731079	0	2163655	2177547
YKFQHHFK	A6X935	1	0	904528	0	0	0
LGMYELLLK	A6X935	1	0	0	0	790334	0
FKPTLSQQQK	A6X935	1	0	1462961	5245798	3.17568e+06	952682
VQGVDYLATR	A6X935	1	0	0	5970720	3896286	3981810
FEVSVNVAPGSK	A6X935	1	0	0	0	984726	979280
LQDQGPDVLLAK	A6X935	1	0	6931923	6302651	5618901	5591115
QSLVQATEENLNK	A6X935	1	0	5618249	9503911	4312425	4312348
TVKVQGVDYLATR	A6X935	1	0	48812.9	0	0	0
VTIGLLSLDDPQR	A6X935	1	0	2464371	2547757	857885	891208
DIVWEPPVEPDNTK	A6X935	1	0	0	2752856	0	0
LFVDPSQGLEVTGK	A6X935	1	0	8043587	7701726	3489417	3436719
DIVWEPPVEPDNTKR	A6X935	1	0	0	0	2068245	2106618
QYSAAVGRGESAGIVK	A6X935	1	0	40367.1	0	0	0
SQSEQDTVLNGDFIVR	A6X935	1	0	1557216	1474990	3018131	3179953
DLSPQDQFNLIEFSGEANQWK	A6X935	1	0	0	0	710902	0
ADAVQEATFQVELPR	A6X935/DECOY_XXX_sp|A6X935|ITIH4_MOUSE	2	0	0	0	1955205	4251555
DAKLFKC(Carbamidomethyl)EEC(Carbamidomethyl)SRM(Oxidation)FKHAR	A7KBS4	1	0	0	442224	0	0
MFNSWLQPEK	A7KBS4/Q3URS2/Q80VJ6	3	0	624279	0	0	0
HMLARDLVPGDIVSLSM(Oxidation)GDR	A7L9Z8	1	0	778106	0	0	0
LPIVETLGC(Carbamidomethyl)C(Carbamidomethyl)NVIC(Carbamidomethyl)SDK	A7L9Z8/Q80XR2	2	0	0	3082071	0	0
VPPSAPVPC(Carbamidomethyl)SPFYLR	A7MCT6	1	0	0	280170	0	0
VPPSAPVPC(Carbamidomethyl)SPFYLRR	A7MCT6	1	0	0	2597113	0	0
DWC(Carbamidomethyl)QHNHAQRVFTSN	A7TZE6	1	0	0	611579	0	0
SQSQDENK	A7TZF0	1	0	0	0	2368631	2511944
FHSQDKNK	A7TZF3	1	0	0	2664386	0	0
LLLDRIHSILK	A7XUY5	1	0	0	0	2738644	0
C(Carbamidomethyl)LLLNM(Oxidation)IQVIFQR	A7XUY5	1	0	1114771	0	0	0
SSVQKDTIDTLLDR	A7XUY5	1	0	0	1612376	0	0
.(Gln->pyro-Glu)QKFYSEK	A8E0Y8	1	0	0	0	0	902500
DFVLTPGSSYADR	A8E0Y8	1	0	3801742	0	0	0
LQGDSVLLHISKLQM(Oxidation)K	A8E0Y8	1	0	4724349	4750488	0	0
ALHC(Carbamidomethyl)LRM(Oxidation)LLR	A8VU90	1	0	2079772	0	0	0
EIM(Oxidation)C(Carbamidomethyl)QSLTWR	A8Y5H7	1	0	0	0	0	2400240
.(Acetyl)EVVKSPMQELQQAK	A9Q751	1	0	0	0	0	1148385
MEVVKSPM(Oxidation)QELQQAK	A9Q751	1	0	2722137	0	0	0
QEFHPNFDPLVNNVWLTR	A9Q751	1	0	10536430	10556320	0	0
SIIITLAKK	A9Z1V5	1	0	0	0	60512872	61661260
ATTASDPTGTAR	A9Z1V5	1	0	0	0	0	598254
M(Oxidation)QWEVSFELEPPALK	A9Z1V5	1	0	238187104	0	0	0
AAPSGDPDRDPGGGGGGR	B0F2B4	1	0	10669270	10154010	0	0
KKAKGKLTKKK	B0QZF7/DECOY_sp|B0QZF7|PRCA1_MOUSE	2	0	0	3846137	0	0
NFKVKMIMK	B0V2N1	1	0	0	1708223	0	0
GLRPETAYELR	B0V2N1	1	0	4480497	0	0	0
TQQGVPGQPM(Oxidation)NLR	B0V2N1	1	0	0	8.08038e+06	0	0
SGALQIESSEETDQGK	B0V2N1	1	0	195437	0	0	0
PEPQQDEESK	B1AQJ2	1	0	4068763	0	0	0
TVALCTCK	B1AR13	1	0	1483204	289584	0	0
TVALC(Carbamidomethyl)TC(Carbamidomethyl)K	B1AR13	1	0	3262630	3054011	0	0
TYRWC(Carbamidomethyl)VC(Carbamidomethyl)GRSK	B1AR13	1	0	0	0	1204610	775623
NQPFCDGSHFFQR	B1AR13	1	0	265372	0	0	0
TAFTLKQK	B1ARD6	1	0	0	0	855339	0
KAYEHMFLR	B1ARD6	1	0	0	1205258	5454104	6091091
KTFM(Oxidation)NYR	B1ARD8	1	0	0	1869171	0	0
WFLMLR	B1AUC7	1	0	0	0	3611296	0
RTYRQKPR	B1AUF7	1	0	5523658	0	0	0
ATYREM(Oxidation)IR	B1AUH1	1	0	0	2256341	0	0
QEPVSAYDR	B1AUH1	1	0	10078360	9503906	0	0
KAYLIYFQAASHLK	B1AUH1	1	0	0	0	0	14821.4
PAQGRGAPISVYQVVVEEER	B1AUH1	1	0	1774436	0	0	0
SPLSM(Oxidation)LTLVR	B1AUR6	1	0	0	1644650	0	1489490
NLNSSFSISWLPLK	B1AUR6	1	0	0	21619880	0	0
C(Carbamidomethyl)HLYYSR	B1AVH7	1	0	7981606	7929182	0	0
ELVIILHK	B1AVH7	1	0	0	0	32838600	32749570
LPRLTAHLGQHR	B1AVH7	1	0	0	0	1695515	0
RYSRFREM(Oxidation)HK	B1AVY7	1	0	0	0	0	3756587
EMRAGGDHTC(Carbamidomethyl)R	B1AVY7	1	0	6002245	0	0	0
.(Gln->pyro-Glu)QAPPTAAM(Oxidation)MR	B1AWL2	1	0	0	26898380	0	0
RNMIDHIVLHR	B1AWL2	1	0	1125964	0	0	0
LYYC(Carbamidomethyl)KHC(Carbamidomethyl)DFNNK	B1AWL2	1	0	3644413	0	0	0
FQC(Carbamidomethyl)PFC(Carbamidomethyl)PFLTMHRR	B1AWL2	1	0	1275405	0	0	0
SPHNSGLVNLTERSR	B1AWL2	1	0	1490666	1253375	0	0
HGGKKLFKC(Carbamidomethyl)KDC(Carbamidomethyl)SFYTGFK	B1AWL2	1	0	0	1793874	0	0
FC(Carbamidomethyl)SYTSPNVRSLMPHYQRM(Oxidation)HPTVK	B1AWL2	1	0	0	703662	0	0
ASLFSFK	B1AWN6	1	0	805456	107036	0	0
FQGMVFDFVTK	B1AWN6	1	0	0	0	0	1900377
TMNM(Oxidation)FNWDEYIEDK	B1AWN6	1	0	0	0	0	943305
TM(Oxidation)NM(Oxidation)FNWDEYIEDK	B1AWN6	1	0	0	0	0	30681.6
TDVTPSTTSPPSYDSVTKPEK	B1AWN6	1	0	0	169111	0	0
SISLKKAKKKPSPPMR	B1AXH1	1	0	8262445	8575003	9.52393e+06	10040080
KMREDVVSSIR	B1AXP6	1	0	0	0	17701.8	0
SPASHADGQSGWR	B1AY10	1	0	29733350	0	0	0
KRLC(Carbamidomethyl)GRHKC(Carbamidomethyl)NEIC(Carbamidomethyl)C(Carbamidomethyl)VDK	B1AY10	1	0	2497731	0	0	0
C(Carbamidomethyl)GSHTC(Carbamidomethyl)SQVC(Carbamidomethyl)HPQPC(Carbamidomethyl)QPC(Carbamidomethyl)PR	B1AY10	1	0	2466311	0	0	0
VSLQLAIQFLFQTYLR	B1AY13	1	0	0	0	1704592	1778249
HLQQGSESPMMIGELRSDLDDVD	B1AY13	1	0	1006616	0	0	1.61765e+06
SLPGVVM(Oxidation)ALVC(Carbamidomethyl)NVFDM(Oxidation)LYQLANLEEPR	B1AY13	1	0	193764	208773	0	0
C(Carbamidomethyl)IEDLK	B1AY13/DECOY_sp|Q91WD7|KI18A_MOUSE/Q9CQQ7	3	0	13039970	11408320	0	0
HVVHKWHYKLTK	B1AZI6	1	0	2859860	2124769	1294469	1692880
NETYNGHPLLVK	B1AZI6	1	0	394546	0	0	0
APSMEGTAGKVGGNGSK	B1AZP2	1	0	0	982572	0	0
SEVTSQSGLSNSSDSLDSSTRPPSVTR	B1AZP2	1	0	0	0	0	19382.2
QPNRKRK	B1B1A0	1	0	0	4364035	0	0
AFLLLTQADIVK	B1B1A0	1	0	0	0	3868737	0
DKFVWM(Oxidation)DYLKAC(Carbamidomethyl)R	B1B1A0	1	0	0	8838307	0	0
.(Acetyl)MALLLLILESC(Carbamidomethyl)SAGTYALNC(Carbamidomethyl)KLTVK	B1B213	1	0	0	31803500	0	0
EPC(Carbamidomethyl)QDPAGGDR	B2KFW1	1	0	0	1812526	0	0
RC(Carbamidomethyl)FRQFR	B2KFW1/DECOY_sp|B2KFW1|ZSC20_MOUSE	2	0	0	0	0	3275250
KNHSC(Carbamidomethyl)HYLR	B2KG20/Q5DT36	2	0	0	0	8754958	10469230
EQREELERLNQVLEAEK	B2RPU2	1	0	0	2343234	0	0
SARETHLRRSDNSR	B2RPV6	1	0	0	1644329	0	0
LLSDTLANIVKPQKQIKLQKKPNTLKKTVNMTTILIGR	B2RPV6	1	0	0	0	590066	0
YYRESFVQRQRTSR	B2RPY5	1	0	2682271	3001497	0	0
EKRM(Oxidation)QFFDSMR	B2RQA1	1	0	0	104790800	0	0
M(Oxidation)QFFDSMRNEYFFDR	B2RQA1	1	0	0	1675071	0	0
RMQFFDSMRNEYFFDR	B2RQA1	1	0	731146	0	0	0
KM(Oxidation)VVM(Oxidation)HPM(Oxidation)PR	B2RQC6	1	0	0	0	0	15510.1
APHVLVLGSGVYR	B2RQC6	1	0	0	0	11260.8	0
LFVEALGQIGPAPPLK	B2RQC6	1	0	0	0	13863.5	0
SFPFVSK	B2RQC6/Q8C196	2	0	3.96026e+08	374855904	0	0
AMISTGFK	B2RQC6/Q8C196	2	0	236061504	241881504	3688017	0
AMLSTGFK	B2RQC6/Q8C196	2	0	236061504	241881504	3688017	0
AM(Oxidation)LSTGFK	B2RQC6/Q8C196	2	0	14949480	14256010	0	0
EIEYEVVR	B2RQC6/Q8C196	2	0	619491392	591764096	0	0
.(Glu->pyro-Glu)EIEYEVVR	B2RQC6/Q8C196	2	0	8004396	8065446	0	0
M(Oxidation)FTM(Oxidation)SVSDVK	B2RQE8	1	0	5893322	0	0	0
LM(Oxidation)QRM(Oxidation)KSANQDYR	B2RQE8	1	0	6525464	0	0	0
SPPDMDIDIELWDNK	B2RQE8	1	0	0	0	0	3971821
.(Acetyl)NVALHELGGGGSM(Oxidation)VEYK	B2RQR8	1	0	0	1526698	0	0
DRFSDFLLTK	B2RR83	1	0	0	1211445	0	0
AALVAGMYPNLVHVDR	B2RR83	1	0	3282486	3266513	0	0
DGSETAHAMM(Oxidation)TC(Carbamidomethyl)NLTHNTK	B2RR83	1	0	1276044	1086128	0	0
TAYC(Carbamidomethyl)DIHTPPGSARR	B2RRD7	1	0	5854830	5770421	0	0
THNLMLLPELK	B2RRE4	1	0	0	20442380	0	0
C(Carbamidomethyl)HHLC(Carbamidomethyl)FTKGELQK	B2RRF6	1	0	166311	0	0	0
PFEQTQLFC(Carbamidomethyl)DEKPTILK	B2RRF6	1	0	1947638	0	0	0
EIYTHFTC(Carbamidomethyl)ATDTK	B2RSH2/P08752	2	0	3002135	2699656	0	0
ILLLGAGESGK	B2RSH2/P08752/P18872/P20612/P27600/P27601/P50149/P63094/Q3V3I2/Q6R0H7/Q8CGK7/Q9DC51	12	0	1319559	1523798	0	0
LLLLGAGESGK	B2RSH2/P08752/P18872/P20612/P27600/P27601/P50149/P63094/Q3V3I2/Q6R0H7/Q8CGK7/Q9DC51	12	0	1319559	1523798	0	0
MFDVGGQR	B2RSH2/P08752/P20612/P50149/Q3V3I2/Q9DC51	6	0	0	0	11490.2	0
LFDSICNNK	B2RSH2/P08752/Q9DC51	3	0	740155	0	0	0
LFDSIC(Carbamidomethyl)NNK	B2RSH2/P08752/Q9DC51	3	0	4619594	4271238	0	0
.(Glu->pyro-Glu)EFTFTDLMPGR	B2RU80	1	0	1112499	0	0	0
DVGRSQSC(Carbamidomethyl)DIALLPENR	B2RU80	1	0	2384464	0	0	0
EYIATQGPLPGTKDDFWK	B2RU80	1	0	7124947	6546663	0	0
LTSLNVK	B2RU80/P17225/Q8BHD7	3	0	14546928	6138167	0	0
QC(Carbamidomethyl)SSLIQHRR	B2RUI1	1	0	3669119	0	0	0
RPSEC(Carbamidomethyl)SKYEK	B2RUI1	1	0	0	2890632	0	0
PYEC(Carbamidomethyl)EEC(Carbamidomethyl)GKSFRQC(Carbamidomethyl)SSLIQHRR	B2RUI1	1	0	2528070	0	0	0
EAQAFVK	B2RUP2	1	0	0	0	0	1775021
PVFC(Carbamidomethyl)LKATVKQAKGILGK	B2RUP2	1	0	0	0	0	112302
GRSQSC(Carbamidomethyl)PRQPSWGVSC(Carbamidomethyl)PDLR	B2RUR4	1	0	0	2990882	0	0
IVLKSQPPPPVDSSESR	B2RV46	1	0	10498190	0	0	0
SLEKFRTEYEK	B2RW38	1	0	0	1028004	0	0
QPGPEAAEQLQIYRHTLR	B2RW38	1	0	0	1156732	0	0
ENKLSAK	B2RWS6	1	0	0	0	0	8629200
LGTFLENR	B2RWS6	1	0	0	7795929	0	0
WHC(Carbamidomethyl)TVC(Carbamidomethyl)EDYDLC(Carbamidomethyl)ITC(Carbamidomethyl)YNTKNHDHK	B2RWS6	1	0	0	0	968609	0
IFKPEELR	B2RWS6/P45481	2	0	0	0	0	2869824
SSIVQQDR	B2RWW0	1	0	7495884	0	0	3100265
HTNSLEKEALVTK	B2RX12	1	0	10731870	0	0	0
QFM(Oxidation)REM(Oxidation)SSLSSEGEVQNR	B2RX12	1	0	0	0	0	792925
SAEKQGDLTPSETSLK	B2RX14	1	0	0	0	3882462	3978869
VAEEKEEK	B2RX88	1	0	6727027	6075624	0	0
NPM(Oxidation)DIFDM(Oxidation)AR	B2RX88	1	0	1822378	0	0	0
.(Gln->pyro-Glu)QPSPVVPALQNK	B2RX88	1	0	0	1799087	0	0
QQELYKNFLRFQIEEK	B2RX88	1	0	0	38343.3	0	0
EEVGISGAEHPSLSGSAGVPERR	B2RX88	1	0	359352	611580	0	0
LARISLVK	B2RXA1	1	0	0	0	0	1012330
THTGEKPYQC(Carbamidomethyl)TEC(Carbamidomethyl)GKAFIQK	B2RXC5	1	0	86905.8	2850234	0	0
HSADVNARDK	B2RXR6/Q505D1	2	0	10059730	9189215	0	0
DGLVATAVLHR	B2RXS4	1	0	272636	0	0	0
EASPNPEEGIIR	B2RXS4	1	0	0	1565418	0	0
ITVAGQNC(Carbamidomethyl)AFEPR	B2RXS4	1	0	1582927	0	0	0
LPVQECLSYVTCAQCR	B2RXS4	1	0	0	1379511	0	0
DWMVM(Oxidation)NM(Oxidation)TQNRVFLR	B2RY04	1	0	443275	2853961	0	0
EDIYIR	B2RY04/XXX_sp|Q9QZN3|FBX8_MOUSE	2	0	5953127	5717871	0	0
DLVTC(Carbamidomethyl)LKDK	B2RY50	1	0	0	3425839	0	0
.(Glu->pyro-Glu)EMEADERDR	B2RY56	1	0	0	182362	0	0
ALRLLHDLQIGEK	B2RY56	1	0	16575730	0	0	0
LRDREKEMEADERDRK	B2RY56	1	0	3462483	0	0	0
LQAFGFC(Carbamidomethyl)EYKEPESTLR	B2RY56	1	0	0	1205526	0	0
LPVDSVFNKFEDEDSDDVPR	B2RY56	1	0	1906882	0	0	0
DRDRTKERDRDR	B2RY56/DECOY_sp|B2RY56|RBM25_MOUSE	2	0	0	6498279	0	0
REREREREREREREK	B2RY56/DECOY_sp|B2RY56|RBM25_MOUSE	2	0	0	3753252	0	0
SRSREKSRDRERERER	B2RY56/DECOY_sp|B2RY56|RBM25_MOUSE	2	0	0	2030103	0	0
ERERERDRDRDRTKERDR	B2RY56/DECOY_sp|B2RY56|RBM25_MOUSE	2	0	423933	5994955	905752	0
DRERERERERERERERERERER	B2RY56/DECOY_sp|B2RY56|RBM25_MOUSE	2	0	0	1932677	0	0
RLIGPKVLAVHVAGLQRKPR	B2RY83	1	0	0	2610951	0	0
HEIC(Carbamidomethyl)M(Oxidation)SLR	B3GLJ3	1	0	0	0	1827963	0
EKIEEHGNFR	B5X0G2	1	0	127820	150658	0	0
VGHSTPVQTR	B6A8R8	1	0	0	36746808	0	0
GQGMDAIFHVPYSC(Carbamidomethyl)AC(Carbamidomethyl)WVIIK	B7ZCC9	1	0	766558	0	0	0
LM(Oxidation)ALVHK	B7ZMP1	1	0	0	481469	0	0
RLETEMNK	B7ZNG0	1	0	6093228	5965114	0	0
EPQDASERSR	B7ZNG0	1	0	52725808	0	0	0
EVKAEVLAQADK	B7ZNG0	1	0	939394	0	0	0
FHFVDLAGSER	B7ZNG0/Q7M6Z4/Q9QXL1/Q9QXL2	4	0	0	0	0	25811.3
EIIEAEKNRK	B8JK39	1	0	0	0	0	4203899
VHTNPDRRC(Carbamidomethyl)TELDMAR	B8JK39	1	0	0	315407	0	0
C(Carbamidomethyl)RVHTNPDRRC(Carbamidomethyl)TELDM(Oxidation)ARGRTR	B8JK39	1	0	0	0	0	781150
KYQEDFD	B8ZXI1	1	0	4712766	0	0	0
LLFC(Carbamidomethyl)C(Carbamidomethyl)WFPWM(Oxidation)LRAEM(Oxidation)QS	B9EHT4	1	0	0	0	1919148	0
AASQC(Carbamidomethyl)M(Oxidation)FC(Carbamidomethyl)AYVC(Carbamidomethyl)HK	B9EJ80	1	0	268298	1642799	0	0
VPFTHWFFSFVEDPLIDFEVR	B9EJ80	1	0	82865.2	480740	0	0
HTPNTSDNEGSDTEVC(Carbamidomethyl)GSNSPSK	B9EJ80	1	0	0	0	2906356	3097424
FYGNSLSAILEGEAR	B9EJ86	1	0	1745213	0	0	0
ENDPEHDESDNEVLGK	B9EJ86	1	0	0	495108	0	0
SKFYGNSLSAILEGEAR	B9EJ86	1	0	4593214	3871543	0	0
KLAAHLEEER	B9EJA2	1	0	1868403	0	0	0
KQTSWEDFSK	B9EJA2	1	0	8.70077e+06	0	0	0
NKHVVLMLVK	B9EJA2	1	0	14839660	0	0	0
TGLKTPGAAR	B9EJA2	1	0	0	1234076	0	5771935
TPGDTEGATAEAAK	B9EJA2	1	0	0	4349535	0	0
RRDQHTR	B9EJI9	1	0	0	0	0	2013671
IPQLENK	B9EJV3	1	0	20175950	18735590	0	0
LLEKM(Oxidation)QQR	B9EJV3	1	0	0	9.04796e+06	0	0
AAYSLLGSQKGGR	B9EJV3	1	0	0	545091	0	0
VM(Oxidation)AWQQSVPSGAR	B9EKE5	1	0	565643	0	0	0
VDNLSVDNDDNDVVNSDNVDVDNDNNNQG	B9EKE5	1	0	0	1292722	0	0
LLEIHVKK	C0HKD1/C0HKD2/C0HKD3	3	0	3403150	4433074	0	0
DVFERPSAKK	C0HKD8/C0HKD9	2	0	0	17317080	4403009	0
LEREDSSEEEEEEIDDEEIER	C0HKD8/C0HKD9	2	0	0	997240	0	0
AGLQFPVGR	C0HKE1/C0HKE2/C0HKE3/C0HKE4/C0HKE5/C0HKE6/C0HKE7/C0HKE8/C0HKE9/P0C0S6/P27661/Q3THW5/Q64522/Q64523/Q6GSS7/Q8BFU2/Q8CGP5/Q8CGP6/Q8CGP7/Q8R1M2	20	0	0	0	1106922	1122109
SSRAGLQFPVGRVHR	C0HKE1/C0HKE2/C0HKE3/C0HKE4/C0HKE5/C0HKE6/C0HKE7/C0HKE8/C0HKE9/P27661/Q64522/Q64523/Q6GSS7/Q8BFU2/Q8CGP5/Q8CGP6/Q8CGP7/Q8R1M2	18	0	272104	1113333	0	0
IYGVVPK	C0HKG5/C0HKG6	2	0	1769370	1733614	2763324	2.72951e+06
QIDLNSVLQK	C0HKG5/C0HKG6	2	0	1982488	2091613	6076720	2903050
HGTC(Carbamidomethyl)AAQVDALNSEKK	C0HKG5/C0HKG6	2	0	0	781394	0	0
KTRKDEQVLK	C0LLJ0	1	0	0	0	0	665203
NKDPYPSESAVR	C0LLJ0	1	0	1631147	0	0	0
VEKYVTC(Carbamidomethyl)FFSDLLSQELALKEMR	C3VPR6	1	0	10568180	0	0	0
SLC(Carbamidomethyl)HAVLHFDSNEEQEGVC(Carbamidomethyl)C(Carbamidomethyl)GFPGC(Carbamidomethyl)SLSQEHMETLC(Carbamidomethyl)C(Carbamidomethyl)ALSK	C3VPR6	1	0	0	0	475630	0
RC(Carbamidomethyl)SEQGM(Oxidation)IGRNIKK	C6KI89	1	0	954055	0	0	0
FEKVGLHLSK	C6KI89/E9Q355	2	0	0	0	0	33734352
ESTIKYMVNSFK	C6KI89/E9Q355	2	0	1930900	0	0	0
NLILLVK	C6KI89/E9Q355/Q8VI93	3	0	0	0	0	1540082
QVLLVSDNNLK	C8YR32	1	0	0	3880306	0	0
WFKPGIIEKFR	C8YR32	1	0	0	5293416	0	0
YYFNC(Carbamidomethyl)NNWLSK	C8YR32	1	0	0	2933007	0	0
EEGQPESDNVEFPC(Carbamidomethyl)LR	C8YR32	1	0	0	7883817	0	0
LPWALLLVLLSHR	D0G895	1	0	0	0	17947850	0
SQFM(Oxidation)LYFSTRARMFR	D0G895	1	0	1695042	9403033	0	0
LTQEQAQLPEPLGTDIKK	D0QMC3	1	0	2883436	854919	0	0
LHLFCFHLK	D0QMC3/P0DOV1/P0DOV2/Q8CGE8	4	0	0	212486	0	0
KEAM(Oxidation)EILK	D0VYS2	1	0	0	700086	0	0
EEPVMPK	D3YU32	1	0	0	1982730	0	0
QQDTVM(Oxidation)LMSLPDVR	D3YU81	1	0	3433839	0	0	0
NLLRIRSLERDK	D3YV10	1	0	0	0	1794360	0
KFEGMRSRNKVLSSEVK	D3YV10	1	0	7651980	0	0	0
.(Gln->pyro-Glu)QLQDILSSLSVQEESRR	D3YV10	1	0	51494	58920.2	0	0
GQDM(Oxidation)GDVM(Oxidation)VLVDSEEEEEEEEEEEEK	D3YX43	1	0	0	2111331	0	0
GSYRC(Carbamidomethyl)AC(Carbamidomethyl)PR	D3YXG0	1	0	0	2555100	0	0
YNQIC(Carbamidomethyl)ENTR	D3YXG0	1	0	0	5046071	0	0
.(Ammonia-loss)C(Carbamidomethyl)GPNRMC(Carbamidomethyl)FNMR	D3YXG0	1	0	1307119	1253443	0	0
DDQPVNTAHGNLK	D3YXG0	1	0	10242940	0	0	0
AVRGDAGTYM(Oxidation)C(Carbamidomethyl)VAQNPAGTALGK	D3YXG0	1	0	1389780	0	0	0
KTC(Carbamidomethyl)PEGSEANHETC(Carbamidomethyl)VDIDEC(Carbamidomethyl)QNR	D3YXG0	1	0	120342	492168	0	0
C(Carbamidomethyl)NTDMC(Carbamidomethyl)PVDGSWGTWHSWSHC(Carbamidomethyl)SVSC(Carbamidomethyl)GGGERTR	D3YXG0	1	0	1706764	2227477	0	0
NRRTIR	D3YXG0/DECOY_sp|D3YXG0|HMCN1_MOUSE	2	0	0	0	1015493	0
RRHGPEPER	D3YXK1	1	0	505572	504865	0	0
YHSDFSRQDR	D3YXK2	1	0	0	387082	2398930	0
SKDADDQKPGPSER	D3YXK2	1	0	0	1279223	0	0
SMM(Oxidation)GDREGQHYPERHGGPERHGR	D3YXK2	1	0	0	1040398	0	0
QDRFHDFDHRDRGR	D3YXK2/DECOY_sp|D3YXK2|SAFB1_MOUSE	2	0	1258639	0	0	0
C(Carbamidomethyl)QWSEADAPLAVVK	D3YXK2/Q80YR5	2	0	1803226	1180910	0	0
FAFDAC(Carbamidomethyl)NDVPAPPK	D3YXK2/Q80YR5	2	0	3463437	0	17013.4	0
CQWSEADAPLAVVKR	D3YXK2/Q80YR5	2	0	0	98275.4	0	0
SEPVKEEGSELEQPFAQATSSVGPDR	D3YXK2/Q80YR5	2	0	1780647	1778498	0	0
SSINM(Oxidation)VDLAGSERQR	D3YXS5	1	0	4229901	2293000	0	0
PIKPLPC(Carbamidomethyl)C(Carbamidomethyl)K	D3YYI7	1	0	0	0	2964359	0
DPGC(Carbamidomethyl)VDASVQEPASNR	D3YYI7	1	0	4404387	0	0	0
C(Carbamidomethyl)KIHIQRTEGC(Carbamidomethyl)DHM(Oxidation)TC(Carbamidomethyl)SQC(Carbamidomethyl)NTNFC(Carbamidomethyl)YR	D3YYI7	1	0	1178599	968035	0	0
RHMRTHTGIRPFR	D3YYM0	1	0	0	1250400	0	0
LLMSPENLK	D3YYM4	1	0	13645710	21693840	0	0
LTTAQDGHVHR	D3YYU8	1	0	0	1488179	0	0
KAGSGDQGSPPC(Carbamidomethyl)FLR	D3YYU8	1	0	0	1911545	0	0
.(Ammonia-loss)C(Carbamidomethyl)C(Carbamidomethyl)SSDAGTYSC(Carbamidomethyl)VVGTAR	D3YYU8	1	0	0	1407613	0	0
AGAVEVPGDCVPTEGDYHFR	D3YYU8	1	0	0	0	26615.3	0
AELEQHLEQEQEFQVNKLM(Oxidation)KK	D3YZP9	1	0	0	0	636378	750442
HPDM(Oxidation)DEAVHK	D3YZU1	1	0	1260748	0	0	0
.(Acetyl)MTHSPATSEDEER	D3YZU1	1	0	0	2017019	0	0
VGHRQVVNMIR	D3YZU1/Q80Z38	2	0	1347714	0	0	0
RWKPKIK	D3YZV8	1	0	0	819512	0	0
MTLVQFRRMMAK	D3Z0R2	1	0	1408743	0	0	0
.(Glu->pyro-Glu)EVELVVNKLEDAQK	D3Z0R2	1	0	13279550	0	0	0
PIILPLLR	D3Z1D3	1	0	0	0	0	1760215
EVSNLTDRAFR	D3Z1D3	1	0	2607321	0	0	0
ASAEDLSARGSWM(Oxidation)GADK	D3Z1D3	1	0	0	0	647559	3028017
.(Ammonia-loss)C(Carbamidomethyl)MVC(Carbamidomethyl)EDVQEDPVHTAAQDETSQQTRK	D3Z1D3	1	0	1669132	0	0	0
DPAVLRYM(Oxidation)FC(Carbamidomethyl)SM(Oxidation)AQR	D3Z291	1	0	0	1676935	0	0
MSLC(Carbamidomethyl)EDM(Oxidation)LLC(Carbamidomethyl)NYRK	D3Z3K2	1	0	1325882	0	0	0
LRNITIASQEGSLEPGM(Oxidation)IPQSGVFGFPPGNNSK	D3Z3K2	1	0	3886460	0	0	0
DHPHTAAYLR	D3Z4S3	1	0	5303903	3074846	0	0
NLPLTWR	D3Z5L9	1	0	0	0	1247289	0
VTNDNANC(Carbamidomethyl)EMRK	D3Z5L9	1	0	21039790	29152130	0	0
WQMLWVTSC(Carbamidomethyl)VC(Carbamidomethyl)QR	D3Z5L9	1	0	0	0	0	2034569
EQQLAQAARTYR	D3Z5T1	1	0	0	0	0	1391242
TC(Carbamidomethyl)GTTLLLKALVPLLK	D3Z6H8/P0DMN7	2	0	87614.6	40382.4	0	0
HHLEAVQNAK	D3Z6Q9	1	0	0	4169749	0	0
TMENYVSQFSEIK	D3Z6Q9	1	0	1004313	0	0	0
EKEGAGSSGPEEPR	D3Z6Q9	1	0	0	460207	0	0
EM(Oxidation)SKLNHNLYEVMSK	D3Z6Q9	1	0	5803309	0	0	0
FEQSASNFYQQQAEGHK	D3Z6Q9	1	0	366125	249050	0	0
LVDYDSAR	D3Z6Q9/O08539/Q7TQF7	3	0	18311.6	0	754332	732039
M(Oxidation)QREQGEELEQEGQEEEVEEEEK	D3Z6S9	1	0	7199977	0	0	0
DLEEKMVHK	D3Z750	1	0	2571998	10777520	0	0
FFFSQVEMSK	D3Z750	1	0	2694316	0	0	0
HQPHM(Oxidation)GDSWPR	D3Z7H4	1	0	0	0	0	22886450
TTDWALPAAM(Oxidation)GERVHANPER	D3Z7H8	1	0	0	914424	0	0
VLSPEAVR	D3Z7P3	1	0	66432.7	0	0	0
FDYVMQFLNK	D3Z7P3	1	0	0	2992107	3278486	3208252
YVGKEPSGLR	D3Z7P3	1	0	0	213466	0	0
FALSAM(Oxidation)DM(Oxidation)EQRDYDSR	D3Z7P3	1	0	0	1974781	0	0
LTLQTTSDGVM(Oxidation)LDKDLFK	D3Z7P3	1	0	99515.6	0	0	0
SVINLLFAAYTGDVSALRR	D3Z7P3	1	0	74768.7	0	0	0
IKQGLLPSLEDLLFYTIAEGQEK	D3Z7P3	1	0	0	583542	0	0
FLLEACK	D3Z7P3/Q571F8	2	0	0	1061495	0	0
FLLEAC(Carbamidomethyl)K	D3Z7P3/Q571F8	2	0	3761378	3365403	0	0
LWFKFQRC(Carbamidomethyl)FR	D4PHA7	1	0	0	717242	0	0
FQRC(Carbamidomethyl)FRYFRR	D4PHA7/DECOY_sp|D4PHA7|WSCD2_MOUSE	2	0	0	630332	0	0
GTPTVLQHFSGRLR	D7PDD4	1	0	0	4541493	0	0
TVLQFAR	E0CYC6/Q8CHQ9/Q9JIY7/Q9JIZ0	4	0	28687190	27796030	0	0
QLQLFR	E0CYC6/Q9JIY7/Q9JIZ0	3	0	1893861	1814162	0	0
.(Acetyl)M(Oxidation)APYHIR	E0CYR6/Q9JIY8	2	0	0	1428360	0	0
AAAFENMAR	E0CYV9	1	0	0	4718159	0	0
NSNPSTESVSAR	E0CYV9	1	0	2065345	2295403	0	0
LEEKAPVGRLKLR	E0CYV9	1	0	2118451	0	0	0
YHLLPLDQRLLIK	E0CZ16	1	0	0	968814	619434	741393
SGAGVGVLSGQLYATGGHDGPLVR	E0CZ16	1	0	14233740	0	0	0
LQLVER	E1U8D0	1	0	11445680	0	0	0
AAEPWVLKHSDMEK	E1U8D0	1	0	0	5723122	0	0
EGVSEAELGGTGLKR	E1U8D0	1	0	0	4410694	0	0
LEM(Oxidation)RDVYM(Oxidation)EEDVYQLQELRQQLDQASKTC(Carbamidomethyl)R	E1U8D0	1	0	0	814045	0	0
ILGLEKTDSYIK	E2JF22	1	0	5299519	2811940	0	0
SPETMIK	E2JF22/Q8CD54	2	0	0	0	824509	0
SPETM(Oxidation)IKWTR	E2JF22/Q8CD54	2	0	2659450	2774585	0	0
IGISAVYFYHR	E5FYH1	1	0	0	12359730	0	0
PHDVC(Carbamidomethyl)LHTEENSLKLKK	E5FYH1	1	0	0	4762517	0	0
.(Acetyl)MRPPATPPDPTKEPGC(Carbamidomethyl)K	E5FYH1	1	0	0	2125400	0	0
ESISM(Oxidation)KIENNTFSC(Carbamidomethyl)DLGYIDQSSFC(Carbamidomethyl)SK	E5FYH1	1	0	4903629	0	0	0
NC(Carbamidomethyl)SFELHDYSFLHSEGC(Carbamidomethyl)NNENNFEDKPHDVC(Carbamidomethyl)LHTEENSLK	E5FYH1	1	0	765345	878917	0	0
AHGGHPGSPR	E9PUL5	1	0	55852.9	156797	0	0
AASSSQVSEMKGVEDSSK	E9PUL5	1	0	76759.1	0	0	0
AQLIDMK	E9PV24	1	0	8454820	7864246	1854908	1768280
NIMEYLR	E9PV24	1	0	8212688	8102674	0	0
QYLPALK	E9PV24	1	0	11223980	10595010	22780263	0
AQLIDMKR	E9PV24	1	0	1008765	1064344	0	0
LEVDIDIK	E9PV24	1	0	7093070	6851272	0	18141.7
MELERPGK	E9PV24	1	0	3280536	3123004	0	1408007
NSLFDFQR	E9PV24	1	0	15822670	17103840	0	0
QLQQVIAK	E9PV24	1	0	14317640	13333750	8770916	8437685
QMRM(Oxidation)ELER	E9PV24	1	0	0	6150578	0	0
.(Gln->pyro-Glu)QLQQVIAK	E9PV24	1	0	0	2998588	1373162	1441245
LKNSLFDFQR	E9PV24	1	0	0	11318910	0	0
GDKELLIGKEK	E9PV24	1	0	0	147383	0	0
SQLQEAPPEWK	E9PV24	1	0	23598450	22555110	12137480	12386420
VTSSGTSTTHR	E9PV24	1	0	797070	0	0	0
AQQIQALQSNVR	E9PV24	1	0	25000120	26370959	6309011	6251709
EINLQDYEGHQK	E9PV24	1	0	17281980	16593700	0	6813954
GLIDEANQDFTNR	E9PV24	1	0	20418630	20442790	0	0
MSPVPDLVPGSFK	E9PV24	1	0	13282690	13319050	6113824	6235291
M(Oxidation)SPVPDLVPGSFK	E9PV24	1	0	2684583	3030704	0	0
AVTSKGDKELLIGK	E9PV24	1	0	0	0	25789.2	0
DSDWPFC(Carbamidomethyl)SDDDWNHK	E9PV24	1	0	0	1925751	0	0
AENPTNPGPGGSGYWR	E9PV24	1	0	7105421	6796762	0	0
AVNREINLQDYEGHQK	E9PV24	1	0	0	1449349	0	0
GLIDEANQDFTNRINK	E9PV24	1	0	2113657	2303061	0	0
QVTKTYKM(Oxidation)ADEAGSEAHR	E9PV24	1	0	1152213	0	0	0
RKVIEKAQQIQALQSNVR	E9PV24	1	0	0	117329	0	0
NPGTTGSDGTGDWGTGSPR	E9PV24	1	0	0	2041331	0	0
GDFANANNFDNTYGQVSEDLR	E9PV24	1	0	0	0	1158263	1148538
M(Oxidation)ELERPGKDGGSRGDSPGDSR	E9PV24	1	0	0	55919	0	0
GDFANANNFDNTYGQVSEDLRR	E9PV24	1	0	4796442	5639007	0	0
THSDSDILTNIEDPSSHVPEFSSSSK	E9PV24	1	0	4643602	6273990	0	0
AENPTNPGPGGSGYWRPGNSGSGSDGNR	E9PV24	1	0	2240882	0	0	0
DVGFLQVKVIR	E9PV86	1	0	0	30953460	0	0
AMDSNGLSDPYVKFR	E9PV86	1	0	0	0	21698730	0
DC(Carbamidomethyl)SQKISTVGNSNADVPLAD	E9PV86	1	0	2574324	0	0	0
RESPTEEKENM(Oxidation)EM(Oxidation)NSPK	E9PV87	1	0	1999045	0	0	0
LISIHVK	E9PVA8	1	0	0	0	0	4030916
EILSELGR	E9PVA8	1	0	0	2489035	0	0
FVIQGAGSK	E9PVA8	1	0	0	1588678	0	0
LTEVLTDSHVK	E9PVA8	1	0	64367.8	192309	0	0
SWC(Carbamidomethyl)QEELPVAVR	E9PVA8	1	0	1658289	0	0	0
QAAAIILNM(Oxidation)YC(Carbamidomethyl)SR	E9PVA8	1	0	0	0	1597023	0
QCSDSSATEALTK	E9PVA8	1	0	324958	241122	2217843	0
QC(Carbamidomethyl)SDSSATEALTK	E9PVA8	1	0	1744925	0	0	0
ILDVASLEALNEC(Carbamidomethyl)SR	E9PVA8	1	0	1375075	1607338	0	0
EGALFAFEMLC(Carbamidomethyl)TMLGK	E9PVA8	1	0	86763.4	0	0	0
KLAC(Carbamidomethyl)QADSVEQVDDTILT	E9PVA8	1	0	3970108	0	0	0
FVHFIDAPSLALIM(Oxidation)PIVQR	E9PVA8	1	0	0	63732.9	0	0
LTSADALRPSVVSITGPLIR	E9PVA8	1	0	906837	933444	0	0
EDLQKLGK	E9PVB3	1	0	11828790	0	0	0
C(Carbamidomethyl)TDGTENM(Oxidation)KR	E9PVB3	1	0	0	848232	0	0
KIETMNNEVK	E9PVB3	1	0	0	3154095	0	0
KQM(Oxidation)LSEEHQK	E9PVB3	1	0	1772572	0	0	0
IQQQVDSPMNLK	E9PVB5	1	0	1317213	0	0	693897
DIIEAVNHISDC(Carbamidomethyl)SGKFK	E9PVD1	1	0	1016343	0	0	0
C(Carbamidomethyl)DGVGLPTEEKQLSETSVSLSDEK	E9PVD1	1	0	0	23249080	0	0
GLPPLLTHITVR	E9PVD3	1	0	0	0	2260520	0
EAFSLNSSTGELRAR	E9PVD3	1	0	0	322770	0	0
QPQTPKEK	E9PVX6	1	0	0	0	2198822	2093938
QESPGITPPR	E9PVX6	1	0	1104822	0	0	0
SPEPVDTTSETQARR	E9PVX6	1	0	0	1732427	0	0
HTLVETMNEKTEAVLAENTTAR	E9PVX6	1	0	0	2675749	0	0
YKC(Carbamidomethyl)KEC(Carbamidomethyl)GK	E9PW05	1	0	27835350	26898380	0	0
DC(Carbamidomethyl)DIFFNHYSSLRR	E9PW05	1	0	0	8701159	0	0
MIINLAVFGR	E9PW74	1	0	0	0	1103884	1088823
VPRPTEGSHLR	E9PXF8	1	0	0	0	1119366	1112647
EPVHNQGVWASLR	E9PXF8	1	0	4433664	0	0	0
HAKKGVC(Carbamidomethyl)IWEC(Carbamidomethyl)IDKM(Oxidation)HTR	E9PXF8	1	0	0	1058123	0	0
LPPIQKPK	E9PXF8/Q6ZPE2	2	0	0	0	14886350	0
EPEIM(Oxidation)K	E9PY46	1	0	0	0	0	883528
LPSANM(Oxidation)SYYVDQR	E9PY46	1	0	147891	1019638	0	0
VPSFPNGRGAEGK	E9PY46	1	0	0	8289387	0	0
M(Oxidation)LSEDLQSLELYINR	E9PY46	1	0	0	3897134	0	0
EDRVDSGYYHIPQMVAK	E9PY46	1	0	0	811943	0	0
YLEEM(Oxidation)RKRLPSANM(Oxidation)SYYVDQR	E9PY46	1	0	1013693	0	0	0
QM(Oxidation)VADMREK	E9PYH6	1	0	1545589	0	0	0
KEPSEISEASEEK	E9PYH6	1	0	0	0	954969	0
KEKDKYLDVC(Carbamidomethyl)PVSAR	E9PYH6	1	0	0	2848568	0	0
C(Carbamidomethyl)KEC(Carbamidomethyl)GKAFIR	E9PYI1	1	0	999693	0	0	0
EPWM(Oxidation)VM(Oxidation)RNETK	E9PYI1	1	0	0	1279005	0	0
.(Glu->pyro-Glu)EPWMVMRNETK	E9PYI1	1	0	0	576673	0	0
RAWC(Carbamidomethyl)AEDSVPRQEEEDR	E9PYI1	1	0	0	979566	0	0
IWHPDWVSRTEAKDSSKIK	E9PYI1	1	0	917744	0	0	0
GDREVTRELEGQQVHQEGHLR	E9PYI1	1	0	0	0	15394720	0
MDDAFISR	E9PYK3	1	0	0	0	26700.2	0
QPEM(Oxidation)KSGFM(Oxidation)ASFLDFLK	E9PYL2	1	0	186154	231838	0	0
QAPGMC(Carbamidomethyl)FAFHPK	E9PYY5	1	0	0	573365	0	0
YNTIETFNELFDAHK	E9PZJ8	1	0	0	5579010	0	0
IASYYYLKHKTVKM(Oxidation)FK	E9PZJ8	1	0	1250769	0	0	1704763
RPYEQYNSDR	E9PZM4	1	0	1220154	0	0	0
KLHKLYKM(Oxidation)AHKK	E9PZM4	1	0	0	0	1073291	2412317
FEFWEDFEEDHGK	E9PZM4	1	0	251726	3175354	0	0
QESSDDDDDDDEAPKR	E9PZM4	1	0	0	1372924	0	0
EM(Oxidation)ITSLFC(Carbamidomethyl)K	E9PZQ0	1	0	4134234	6979756	0	0
TYMM(Oxidation)SNGYK	E9PZQ0	1	0	3641405	0	0	0
VVAEEEQLR	E9PZQ0	1	0	0	1335791	0	0
SEDEDEPDMK	E9PZQ0	1	0	563445	734738	0	0
LRPALGECLAR	E9PZQ0	1	0	0	0	139127	0
LSPAIPLEALR	E9PZQ0	1	0	5093365	4924935	0	0
AAEPDTDYENLR	E9PZQ0	1	0	1135832	0	0	0
EHFGEEPPEENR	E9PZQ0	1	0	84593.2	0	0	0
LAQDSSQIELLK	E9PZQ0	1	0	3060601	0	0	0
GAAEMVLQM(Oxidation)ISAC(Carbamidomethyl)K	E9PZQ0	1	0	3308558	0	0	0
VESLAAFAEC(Carbamidomethyl)YVDK	E9PZQ0	1	0	0	0	0	1116767
TWGSQNSLVEMLFLR	E9PZQ0	1	0	46065	0	0	0
VAM(Oxidation)M(Oxidation)TQPPSTPALPR	E9PZQ0	1	0	4607261	0	0	0
FPKMVTSC(Carbamidomethyl)C(Carbamidomethyl)RFLC(Carbamidomethyl)YFC(Carbamidomethyl)R	E9PZQ0	1	0	437068	784710	0	0
FLQLLC(Carbamidomethyl)EGHNNDFQNYLR	E9PZQ0	1	0	1469903	1256751	0	0
LLTNHYER	E9PZQ0/E9Q401	2	0	362290	0	0	0
.(Acetyl)PAHVTPR	E9PZZ1	1	0	1823191	1709566	0	1767270
YLPTYEESM(Oxidation)R	E9Q0B3	1	0	5236955	0	0	0
QPFQLSR	E9Q0C6	1	0	0	3056565	0	0
.(Glu->pyro-Glu)EDTTLQNLPM(Oxidation)K	E9Q0C6	1	0	1829810	1587598	0	0
VVLHPKPVARGR	E9Q0C6	1	0	0	15911130	14864.4	0
YSSKLLGKPKAR	E9Q0C6	1	0	10270560	0	0	0
KQGNWPRYEGTLK	E9Q0C6	1	0	14675990	0	0	0
KKKEPEEIPEVAVLKPR	E9Q0C6	1	0	0	1134223	0	0
.(Gln->pyro-Glu)QPTC(Carbamidomethyl)TELASVSVSQSSSLER	E9Q0C6	1	0	2879618	0	0	0
C(Carbamidomethyl)SVWVEK	E9Q0N2	1	0	13199810	13772920	0	0
AAGTSVTVDRHAPASSYEFSM(Oxidation)WVEK	E9Q0N2	1	0	2343915	0	0	0
QSIKQQGASGEVYC(Carbamidomethyl)PSGEK	E9Q1P8	1	0	0	1559077	0	0
EC(Carbamidomethyl)VANHMR	E9Q1U1	1	0	1340096	943106	0	0
LNEEIEDQKK	E9Q1U1	1	0	1174202	1126197	0	0
LEDASNEEKTSNELDSTKQK	E9Q1U1	1	0	10523970	0	0	0
ASSEYQQRTR	E9Q286	1	0	5135495	0	0	0
VPTVPVC(Carbamidomethyl)PSSLSR	E9Q286	1	0	0	7208769	0	0
EEFVNDMKTMFR	E9Q2Z1	1	0	967189	0	0	0
QSSFLPHGVPSSGYM(Oxidation)QPPC(Carbamidomethyl)K	E9Q2Z1	1	0	293607	124794	0	0
YRPQQGMRYSYQPPSQPSYHPYQR	E9Q2Z1	1	0	0	0	0	2661789
SM(Oxidation)RSRMDEK	E9Q309	1	0	0	2024381	0	0
LVKKILGPAPK	E9Q309	1	0	0	0	0	485813
FSPSRDSYSESSRYK	E9Q309	1	0	0	0	0	1051398
QFAC(Carbamidomethyl)DLASVDATSQHSSGAR	E9Q309	1	0	1312238	139138	0	0
KVLFHLR	E9Q349	1	0	1058521	0	0	686996
SGDAAGQISDASGMSRPSGMGFASSTVGVTK	E9Q349	1	0	3840833	0	0	0
EQELRDREAK	E9Q394	1	0	7320918	0	0	0
SSM(Oxidation)RSLSPFR	E9Q394	1	0	10385300	9569414	0	114980
RLGIPEC(Carbamidomethyl)ILLVTQR	E9Q394	1	0	1341152	0	0	0
IGDVLVSQFSGESAER	E9Q394	1	0	0	0	16076	0
DREELQQKKGTYQC(Carbamidomethyl)DLER	E9Q394	1	0	1922593	0	0	0
SAVLLADEATAAPM(Oxidation)FTNR	E9Q394	1	0	1140035	0	0	0
FC(Carbamidomethyl)GQHNQSVNYFKDLYTKDK	E9Q394	1	0	0	996643	0	943962
SVGVC(Carbamidomethyl)HLC(Carbamidomethyl)VSDAKNQGNGLK	E9Q394	1	0	0	1780310	0	0
IPSFLPNSDEFSSPSAPSVTK	E9Q394	1	0	6082602	62221	7895724	0
ENDLDSWELEK	E9Q3C1	1	0	5154919	5044499	0	0
WFM(Oxidation)EM(Oxidation)C(Carbamidomethyl)VR	E9Q3L2	1	0	0	1932972	0	0
FPVVVHSVTPSLR	E9Q3L2	1	0	594783	634716	0	0
YHSQYHTVAGSDIK	E9Q3L2	1	0	27461120	28801370	0	0
ELINLVK	E9Q3L2/XXX_sp|Q6KCD5|NIPBL_MOUSE/XXX_sp|Q9CX83|ARMX1_MOUSE	3	0	48875392	0	0	0
NLNLVFSR	E9Q3S4	1	0	0	38860940	0	0
FGPLPEMVFC(Carbamidomethyl)KYTR	E9Q3S4	1	0	0	1412353	0	0
LLEPLSR	E9Q3S4/XXX_sp|Q9Z2Z9|GFPT2_MOUSE	2	0	27605450	26666430	2450207	2386400
NLLLM(Oxidation)DKEK	E9Q401	1	0	14633970	3103278	0	0
SFEEKEMEKQK	E9Q401	1	0	1988678	0	0	0
RLAVFSQPIINK	E9Q401	1	0	6745560	0	0	0
GAAEMVLQTISASK	E9Q401	1	0	23678100	0	0	0
GGGNHPLLVPYDTLTAK	E9Q401	1	0	163113	0	0	0
SNC(Carbamidomethyl)YM(Oxidation)VC(Carbamidomethyl)AGESMSPGQGR	E9Q401	1	0	0	7114553	0	0
C(Carbamidomethyl)DDM(Oxidation)LTC(Carbamidomethyl)YMFHMYVGVRAGGGIGDEIED	E9Q401	1	0	0	688955	0	0
FVGESTR	E9Q414	1	0	537724	873493	0	0
VQGVEFSHR	E9Q414	1	0	0	21926270	0	0
ADLSGLYSPIK	E9Q414	1	0	2152460	0	12123460	0
EVQVPTFTIPK	E9Q414	1	0	2602814	2381280	0	0
MVDEMNMSFQR	E9Q414	1	0	0	0	0	1320255
NSEEFAAAMSR	E9Q414	1	0	2089731	1472607	0	0
VIIPSPKRPVK	E9Q414	1	0	0	0	257544	0
INIDIPLPLGGK	E9Q414	1	0	1441355	0	0	0
NHLQVYSYFFTK	E9Q414	1	0	76724.7	0	0	0
QSFDLSVKAQYK	E9Q414	1	0	4029931	3131773	0	0
SLQELLQMDGKR	E9Q414	1	0	0	0	5738728	5480820
VYSQDFEAYNTK	E9Q414	1	0	1928130	2143072	0	0
YHLEYVSSELRK	E9Q414	1	0	0	0	0	25068.1
INAEIQALKLPQK	E9Q414	1	0	0	0	2343035	0
YYEIEENM(Oxidation)VELIK	E9Q414	1	0	8.15382e+06	0	0	0
DVTTGQLSGESNMR	E9Q414	1	0	1091417	0	0	0
IAQLLQWEQSEQVK	E9Q414	1	0	2934103	1771761	15437.6	0
NTFTLSCDGSLHHK	E9Q414	1	0	0	0	160837	0
NTFTLSC(Carbamidomethyl)DGSLHHK	E9Q414	1	0	0	1904498	0	0
VASNFPVDLSHYPR	E9Q414	1	0	0	954008	0	0
.(Glu->pyro-Glu)EM(Oxidation)TQRINAEIQALK	E9Q414	1	0	0	23117.8	0	0
DFSIWEETGLKEFLK	E9Q414	1	0	0	41434.3	0	0
HEQDM(Oxidation)VNGIMPIVDK	E9Q414	1	0	3305710	6094690	0	0
MGLSDFHIPDNLFLK	E9Q414	1	0	0	414029	0	0
SDSSGQYENFAASNK	E9Q414	1	0	1344260	1452276	0	0
DNESTCVADHINM(Oxidation)VFK	E9Q414	1	0	0	111677	0	0
VESQHVGSSILTANGR	E9Q414	1	0	13619290	0	0	0
NPNGYLLSLPVQELADR	E9Q414	1	0	1399442	1567904	0	0
TILFDTFVNGVAPVEKR	E9Q414	1	0	3490271	69939.4	0	0
QIDNEC(Carbamidomethyl)TGNEDHTFLILR	E9Q414	1	0	2384130	2181961	0	0
SSVQMNTNFFHESGLEAR	E9Q414	1	0	6483393	0	0	0
ATLYALSHAVNSYFDVDHSR	E9Q414	1	0	298739	69050	0	0
IEGNLIFDPSSYLPRESLLK	E9Q414	1	0	0	0	0	127376
KYVYNYEAESSSGVQGTADSR	E9Q414	1	0	0	2014182	150968	0
KPTEDGRK	E9Q4F7	1	0	1901716	0	0	0
EKPEKEHSR	E9Q4F7	1	0	0	0	0	1100490
M(Oxidation)KQMEKMRHR	E9Q4F7	1	0	0	654328	0	0
HKERM(Oxidation)KQM(Oxidation)EKMR	E9Q4F7	1	0	2566735	2131831	0	0
HRKSSSDRQHTEK	E9Q4F7	1	0	2546248	1018993	0	0
LRLSAHTMLPGSK	E9Q4F7	1	0	2409838	2124883	0	0
.(Gln->pyro-Glu)QFISWLQDVDDKYDR	E9Q4F7	1	0	937969	0	866683	946123
AQMLASQSKQGIPAAEK	E9Q4F7	1	0	0	598710	0	0
TVTPVKDEYEFDEDDEQDR	E9Q4F7	1	0	0	31104890	0	0
FDKLPIK	E9Q4N7	1	0	0	0	0	3647185
SSTVSVHDPFSDVSDSAYPK	E9Q4N7	1	0	0	1481870	0	0
.(Gln->pyro-Glu)QQGGGMMMGPGGGGAASLSK	E9Q4N7	1	0	1647856	0	0	0
RNSM(Oxidation)TPNAPYQQGM(Oxidation)GM(Oxidation)PDM(Oxidation)M(Oxidation)GR	E9Q4N7	1	0	0	0	16530.1	34310.6
TSLATFHEGK	E9Q4P1	1	0	0	54939.1	0	0
EDGVITASEDR	E9Q4P1	1	0	1659033	0	0	0
EWQGVYYARR	E9Q4S1	1	0	0	805751	0	0
IPAPVEK	E9Q4Z2	1	0	0	792126	3194507	0
TC(Carbamidomethyl)M(Oxidation)TEFLHSLER	E9Q4Z2	1	0	10794980	0	0	0
LGGIPVGVIAVETR	E9Q4Z2	1	0	0	1450193	0	0
.(Glu->pyro-Glu)ESRGGVLEPEGTVEIK	E9Q4Z2	1	0	726271	0	0	0
TVEVAVPADPANLDSEAK	E9Q4Z2	1	0	1635084	0	0	81747.4
YLYLTPQDYTQISSQNSVHC(Carbamidomethyl)K	E9Q4Z2	1	0	1256474	0	0	0
LMQYTVEDGDHVEAGSSYAEM(Oxidation)EVM(Oxidation)K	E9Q4Z2	1	0	0	1960903	0	0
YGSRLWK	E9Q4Z2/Q5SWU9	2	0	0	2996552	0	0
FGAYIVDGLR	E9Q4Z2/Q5SWU9	2	0	1930048	2372007	0	0
DFTVASPAEFVTR	E9Q4Z2/Q5SWU9	2	0	4424673	4357605	35296.2	0
EASFEYLQNEGER	E9Q4Z2/Q5SWU9	2	0	3448085	3729250	0	0
ITSENPDEGFKPSSGTVQELNFR	E9Q4Z2/Q5SWU9	2	0	6313481	6114687	0	0
YLLVLTR	E9Q555	1	0	0	0	1763467	0
DHVSLM(Oxidation)DR	E9Q555	1	0	2818024	0	0	0
FLPEILALQR	E9Q555	1	0	0	0	0	7382963
PSPKAWLQLVK	E9Q555	1	0	0	214590496	0	0
.(Glu->pyro-Glu)EEEVLLSSTDPGK	E9Q555	1	0	6102628	6154942	0	0
APTRSQPLQFMQSK	E9Q555	1	0	0	6151752	0	0
FLDLFPKVTC(Carbamidomethyl)RPPK	E9Q555	1	0	0	3332957	0	0
WPDVRQLFELC(Carbamidomethyl)GTNEK	E9Q555	1	0	0	0	2379963	0
QPLPTFDEVLLC(Carbamidomethyl)TPATTIEEVELLLRR	E9Q555	1	0	0	0	17585.4	0
DMLANFR	E9Q557	1	0	0	1955069	0	0
FLSEMLK	E9Q557	1	0	0	0	747743	873612
LVFDGLR	E9Q557	1	0	0	0	754567	0
QEAFSIR	E9Q557	1	0	0	0	1094173	0
VTQLTDR	E9Q557	1	0	0	0	0	1149631
AESGPDLR	E9Q557	1	0	0	0	0	1078416
EYENELAK	E9Q557	1	0	0	0	796956	798658
GLVGIEFK	E9Q557	1	0	0	4462160	1812889	1721985
ISTEEAIR	E9Q557	1	0	0	0	1714598	0
LPVEEAYK	E9Q557	1	0	2700856	4733622	0	0
QVQNLVNK	E9Q557	1	0	0	0	1199498	1207013
AFIGFEGVK	E9Q557	1	0	0	35538.1	0	0
FGDSNTVMR	E9Q557	1	0	0	0	0	631997
IEVLEEELR	E9Q557	1	0	0	1939664	1965958	2024688
KQQLEIELR	E9Q557	1	0	2325499	0	0	0
LLQLQEQMR	E9Q557	1	0	14142221	0	886136	957877
LPVDMAYKR	E9Q557	1	0	0	6202117	0	0
YQAEC(Carbamidomethyl)SQFK	E9Q557	1	0	0	0	791189	855599
LQSLTENLTK	E9Q557	1	0	0	0	1263176	1242550
SMVEDITGLR	E9Q557	1	0	0	0	248736	276789
QQIQNDLNQWK	E9Q557	1	0	0	0	1219897	1188805
KVSYM(Oxidation)QLRERC(Carbamidomethyl)R	E9Q557	1	0	0	0	0	3288486
ILTC(Carbamidomethyl)PKTKLKISYK	E9Q557	1	0	596104	667312	0	0
IEPHTGLLLLSVQKR	E9Q557	1	0	3194946	0	0	0
KM(Oxidation)LEEELEAM(Oxidation)RRSLK	E9Q557	1	0	0	1366143	0	0
LLEAQIATGGIIDPK	E9Q557	1	0	0	0	2596537	2540498
GYFNEELSEILSDPSDDTK	E9Q557	1	0	0	96687.9	0	0
LLEAQACTGGIIHPTTGQK	E9Q557	1	0	1233024	0	0	0
KEETLR	E9Q557/Q9D125/Q9D495	3	0	1127575	0	0	0
LWDLEK	E9Q557/XXX_sp|Q8R1C6|MET22_MOUSE	2	0	0	0	1225545	1187872
KQNETADEATTPQAK	E9Q5C9	1	0	779379	0	0	0
EYARNKNIHYYFM(Oxidation)ALK	E9Q5F9	1	0	0	15100910	0	0
ELFDVVANPLVDDLIHGK	E9Q5G3	1	0	1553511	0	0	42702.5
DSIHLFC(Carbamidomethyl)R	E9Q5G7	1	0	599890	0	0	0
LYVNDVPFIK	E9Q5G7	1	0	1387341	1782052	0	0
RRPEDYDIHNSRKK	E9Q5K9	1	0	26831200	0	0	0
RSRPRERDRERERDRPR	E9Q5K9	1	0	0	2061530	0	0
DGELNVLDDILTEVPEQDDELYNPESEQDK	E9Q5K9	1	0	0	10600490	0	0
SVQAEFLPC(Carbamidomethyl)RFHR	E9Q5L8	1	0	11872680	0	0	0
KEWEELYK	E9Q5M6	1	0	6454402	0	0	0
QKHELGLKK	E9Q5M6	1	0	0	0	1108057	3802165
KEPDDQDTSDGGR	E9Q5M6	1	0	4424455	0	878952	847996
KEEELGYLDTMAHGK	E9Q5M6	1	0	1049409	598320	0	0
KLTNPVQLDDFDSYIK	E9Q612	1	0	0	951219	0	0
EKIDFADTVTK	E9Q634	1	0	0	1139854	0	0
EVLKRRIEVER	E9Q634	1	0	5154385	0	0	0
VSYDMDGFC(Carbamidomethyl)ERNR	E9Q634	1	0	0	1202892	0	0
LFILLLTLWLFSLLKLLNVGR	E9Q649	1	0	0	1094598	0	0
LQQHLLEIR	E9Q6B2	1	0	0	8432428	0	0
ELC(Carbamidomethyl)C(Carbamidomethyl)FLDDDRQKGR	E9Q6B2	1	0	5297486	5336056	0	0
EM(Oxidation)C(Carbamidomethyl)NVVWRKLGDAASTKPSIR	E9Q6B2	1	0	2158051	0	0	0
KFRM(Oxidation)DGM(Oxidation)AAC(Carbamidomethyl)C(Carbamidomethyl)FHC(Carbamidomethyl)K	E9Q6I0	1	0	0	1234512	0	0
GLAVTSISER	E9Q6J5	1	0	0	26767810	0	0
KPDGNEKGERKK	E9Q6J5	1	0	0	0	0	17973010
NC(Carbamidomethyl)KC(Carbamidomethyl)PGPFRMGK	E9Q6J5	1	0	8.32175e+06	8377776	0	0
KLSSQPSTDVSTDK	E9Q6J5	1	0	0	0	0	1181278
GSSLLDRTIADR	E9Q6P5	1	0	21620850	6111015	0	0
TVVDVGEKTSEFK	E9Q6P5	1	0	2075642	3103859	0	0
GQYEMLSEC(Carbamidomethyl)LERAMK	E9Q6P5	1	0	644555	0	0	0
LSWAESLSMDGFWMEVER	E9Q6X9	1	0	373426	0	0	0
NPHLRAK	E9Q735	1	0	4942370	0	0	0
GKEEEKEEEKEEGK	E9Q743	1	0	0	4959988	0	0
MSDTEENPLEESRESGEMEEEK	E9Q743	1	0	6147457	0	0	0
EMRDYSR	E9Q784	1	0	0	8075581	0	0
EVSPEVVRSK	E9Q784	1	0	0	1909885	0	0
HQGRSEELER	E9Q784	1	0	0	0	0	1470268
KEDVYQEEAR	E9Q784	1	0	0	0	0	2233097
QREWDREAEK	E9Q784	1	0	3238255	0	0	0
ERELERERARER	E9Q784	1	0	3130858	0	637517	0
KEDVYQEEARSYGR	E9Q784	1	0	11122220	9.62799e+06	0	0
DPRQREWDREAEKEWPRTRDR	E9Q784	1	0	780510	0	0	0
EKGRHDHERTSQSHDRRHERR	E9Q784	1	0	780085	0	0	0
KALDYAK	E9Q793	1	0	1128584	0	0	0
.(Acetyl)NKYKPVPK	E9Q793	1	0	0	0	3572552	0
GIEVVSASTSVAPSGTR	E9Q7D5	1	0	0	27621080	0	0
KQRDHDQTGKVM(Oxidation)PVRDQK	E9Q7D5	1	0	7060068	7193423	0	0
C(Carbamidomethyl)LM(Oxidation)SRDRFLKM(Oxidation)R	E9Q7E2	1	0	0	3287791	0	0
ARDDGQAAAELMGER	E9Q7F2	1	0	1002388	0	0	0
LVVAESEK	E9Q7G0	1	0	0	19205160	0	0
EQKELEQEK	E9Q7G0	1	0	0	3127392	0	0
KLTEHDQASK	E9Q7G0	1	0	2943694	0	0	0
ELGHNQAASASAQR	E9Q7G0	1	0	72599.4	337563	0	574840
.(Glu->pyro-Glu)EQQC(Carbamidomethyl)RATEMEAESR	E9Q7G0	1	0	1037436	0	0	0
ASM(Oxidation)QPAQIAEGVGITTR	E9Q7G0	1	0	0	4762746	0	0
VEFAALQEALAHALTEK	E9Q7G0	1	0	947157	840040	0	0
LEQQC(Carbamidomethyl)QQQQQQVEGLTHSLK	E9Q7G0	1	0	0	2293544	0	0
VPGAWVGTVKAWDADQTAANNR	E9Q7P9	1	0	0	0	0	194742
ADALWSEDERK	E9Q7R9	1	0	0	3469769	0	6613166
KHHEEEEEEEEDEER	E9Q7R9	1	0	707201	0	0	0
QRGLMDM(Oxidation)M(Oxidation)GGVLEVK	E9Q7R9	1	0	4745664	1331931	0	0
EEC(Carbamidomethyl)WNSMAVKGRALKC(Carbamidomethyl)FHIPYVVDNFPM(Oxidation)K	E9Q7R9	1	0	0	0	0	471498
QASHPALEPGEPTVLSQK	E9Q7X6	1	0	1986354	0	0	0
AGAGVGSHSSTQR	E9Q7X7	1	0	0	811248	0	0
YPAGNFDNERLAIAR	E9Q7X7	1	0	0	747857	0	0
QASNRWEKRAMEKENKK	E9Q8D0	1	0	2056648	0	0	0
EPEDMITGER	E9Q8I9	1	0	9.0683e+06	0	0	0
LSIHMDDELR	E9Q8I9	1	0	0	1713106	0	0
LSIHM(Oxidation)DDELR	E9Q8I9	1	0	0	0	902158	948225
NHQITRYQYC(Carbamidomethyl)ALK	E9Q8I9	1	0	0	1866189	0	0
M(Oxidation)YPELTLPLFSEVSQR	E9Q8I9	1	0	2555482	0	0	0
THSYTRDC(Carbamidomethyl)ATWVNVVC(Carbamidomethyl)R	E9Q8I9	1	0	0	3208935	0	0
DGVITC(Carbamidomethyl)QPGDSEEKQLELC(Carbamidomethyl)QR	E9Q8I9	1	0	8461143	0	0	0
EPSGC(Carbamidomethyl)PVC(Carbamidomethyl)GK	E9Q8T2	1	0	901472	0	0	0
KHGDKKFAC(Carbamidomethyl)EVC(Carbamidomethyl)SK	E9Q8T2	1	0	219391	1647126	0	0
HGDKKFAC(Carbamidomethyl)EVC(Carbamidomethyl)SKM(Oxidation)FYRKDVM(Oxidation)LDHQR	E9Q8T2	1	0	3115302	0	0	0
PFEQRINSWETK	E9Q8T7	1	0	0	10106940	0	0
KPFEQRINSWETK	E9Q8T7	1	0	13304300	0	0	0
VQNQDFYLC(Carbamidomethyl)PIYK	E9Q8T7	1	0	0	19430080	0	0
HWIKRGVALIC(Carbamidomethyl)ALDY	E9Q8T7	1	0	0	0	868475	905007
LSDRDFLRSM(Oxidation)ENAIR	E9Q8T7	1	0	0	0	12833760	0
EVIASTNSNLTMSLLK	E9Q8T7	1	0	2207543	0	0	0
SYELITSESKM(Oxidation)MQVIEEYMEDYNQINTAK	E9Q8T7	1	0	783392	0	0	0
DM(Oxidation)SKGWYNLYETNWEVYLMSKLRKLMELIK	E9Q8T7	1	0	7961289	2906632	0	0
VHVPGATESATVR	E9Q956	1	0	0	1633201	0	0
TNRSQFVQEIQKQLEEFVQAQEWEVTFEISK	E9Q9A9	1	0	2677853	0	0	0
KERPETKMM(Oxidation)AK	E9Q9K5	1	0	1013572	0	0	0
PETKMMAKEDKK	E9Q9K5	1	0	0	0	64230.7	0
EESKKM(Oxidation)RKPTEEQPKGK	E9Q9K5	1	0	721121	0	0	0
AC(Carbamidomethyl)SDYSEM(Oxidation)R	E9Q9R9	1	0	0	1236698	0	0
LNPDYERLK	E9Q9R9	1	0	0	0	1570060	0
NLLQQSWEDMKR	E9Q9R9	1	0	0	540464	0	0
ALLNGEGAINMVVRR	E9Q9R9	1	0	0	85561.8	0	0
ELKEQMEC(Carbamidomethyl)QLEKEAR	E9Q9R9	1	0	7420450	0	0	0
DAGSQSLSPSVQHQGR	E9Q9R9	1	0	0	1868857	0	0
PC(Carbamidomethyl)DEDLTSQKVDELGQKRRR	E9Q9R9	1	0	0	500223	0	0
C(Carbamidomethyl)RQKKPASK	E9Q9U0	1	0	2532554	0	0	0
KGSINM(Oxidation)PEGR	E9Q9U0	1	0	1927569	0	0	0
QEEQQQQQLK	E9QA62	1	0	0	0	0	1277811
KSRMPEAREAQEK	E9QA62	1	0	1044811	0	0	10900.1
M(Oxidation)MLQHQPYASK	E9QAF0	1	0	3706722	0	0	0
ANFGSQYYQTLPKIAQVLPGRPPQR	E9QAF0	1	0	0	3078496	0	0
HSHLKVHK	E9QAG8	1	0	0	0	757834	0
C(Carbamidomethyl)DQC(Carbamidomethyl)GKAFASHDK	E9QAG8	1	0	0	9906924	0	0
LPLPLLGTSLD	E9QAM5	1	0	6574468	0	0	0
QAFRPPTGPELVHHR	E9QAM5	1	0	1640241	2353978	0	0
DPQQVPIHRLIQGQVQR	E9QAM5	1	0	0	846414	0	0
YWYDSEHDPYRKDHYAYSDRPEK	E9QAT4	1	0	251187	0	0	0
FIYLC(Carbamidomethyl)RLAEMGLATQAFHYC(Carbamidomethyl)EVIAK	E9QAT4	1	0	2717910	0	0	0
GKKDEGEESDTDEK	E9QAU8	1	0	20398090	0	0	0
KGPSSAIKKLR	E9QMW4	1	0	0	0	24304080	3675439
VLSGEEDFLQSSPAVFIPR	E9QMW4	1	0	1578783	64103.9	0	0
SGQLALSGNKVK	F2Z461	1	0	2344084	2529075	0	3194263
DAGENNLIDVDLKLAR	F2Z461	1	0	2753340	0	0	0
HHEYGQDADADMGGALSSQELTSLK	F2Z472	1	0	101653	0	0	0
AKDFLSDMAMSEVDR	F6SEU4	1	0	3292959	2906570	0	0
LSQGSGSSITAAGM(Oxidation)R	F6SEU4	1	0	1152042	0	0	0
KRYYC(Carbamidomethyl)ELC(Carbamidomethyl)LDDM(Oxidation)LYAR	F6SEU4	1	0	0	9.55895e+06	0	0
DKAGYVGLVTVPVATLAGR	F6SEU4	1	0	2156634	0	0	0
EKPPPPPPGGGKDLFYVSRPPLAR	F6SEU4	1	0	1387353	0	0	0
RLVAFYQEK	F6TQD1	1	0	10977720	0	0	0
QPISISGLLQRQC(Carbamidomethyl)AGSASPR	F6TQD1	1	0	979863	0	0	0
EYM(Oxidation)LGLEAR	F6VAN0	1	0	0	6878053	0	0
PSVSPANQR	F6VAN0	1	0	0	0	0	4150956
KKKKEYMLGLEARLK	F6VAN0	1	0	0	0	1531071	0
QQLVELC(Carbamidomethyl)GHASAVAVTK	F6W8I0	1	0	0	0	0	799999
AVDELHK	F6ZDS4	1	0	1492813	1675859	4933744	5460951
IAELQHK	F6ZDS4	1	0	9.8377e+06	8363972	0	0
IAVEAQNK	F6ZDS4	1	0	0	2136419	0	0
FHNELNAHIK	F6ZDS4	1	0	234121	0	0	0
LENSLAELEQLR	F6ZDS4	1	0	0	1518757	0	0
M(Oxidation)TSGGSASRSGHR	F6ZDS4	1	0	17993770	803814	0	0
QEQIINTMTQDLR	F6ZDS4	1	0	0	0	33973.4	0
GIASTSDPPTANIKPTPVVSTPSK	F6ZDS4	1	0	0	54341.2	0	0
QKRSGFFLESR	F7A4A7	1	0	0	16671050	0	0
LSALC(Carbamidomethyl)PK	F7BJB9	1	0	0	3244292	3536565	1139164
DHYGIM(Oxidation)M(Oxidation)YHKNR	F7BJB9	1	0	2828930	0	0	0
KLGVHSSILNAK	F7BJB9	1	0	2262211	2270320	0	0
MAAQPPTGIRLSALC(Carbamidomethyl)PK	F7BJB9	1	0	0	636980	0	0
IEQAVYK	F8VPN2	1	0	0	0	997564	1013801
.(Gln->pyro-Glu)QTENSSNLR	F8VPN2	1	0	1351149	0	0	0
NREMEEINER	F8VPN2	1	0	0	0	2565193	2540745
HSISEC(Carbamidomethyl)EIDTDKDK	F8VPN2	1	0	3249402	0	0	0
VTM(Oxidation)KDVGNIQTVSK	F8VPN2	1	0	8151185	8476831	0	0
NPNEAKEHNTDNINGSEK	F8VPN2	1	0	2274042	0	0	0
.(Glu->pyro-Glu)ERIAEC(Carbamidomethyl)LSNEVM(Oxidation)SGHVSSSLTTFHVR	F8VPN2	1	0	0	2089916	0	0
NENAHDDK	F8VPQ2	1	0	1240327	0	0	0
NENAHDDKLDEENPK	F8VPQ2	1	0	12810730	11819340	0	0
KIVVWLDLLKPIVK	F8VPU2	1	0	0	0	1563486	0
VFSSC(Carbamidomethyl)SVDEFK	F8VQ03	1	0	5236955	0	0	0
ENKQVEEILR	F8VQB6	1	0	0	0	1894925	2064283
NYRAFLARKK	F8VQB6	1	0	8.41811e+06	0	7897466	0
EADLLRAHQEAETR	F8VQB6	1	0	6179113	0	0	0
.(Glu->pyro-Glu)EWPGYGSTLFDVEC(Carbamidomethyl)K	F8VQB6	1	0	0	406684	0	0
RLRESDK	F8VQN3	1	0	0	1313460	0	0
VVHPRLR	F8VQN3	1	0	600748	560693	546162	473792
RLRESDKQPR	F8VQN3	1	0	0	0	1285084	0
KDIYM(Oxidation)K	G3UYX5	1	0	2627222	3139104	0	0
YWWLWM(Oxidation)DIER	G3UYX5	1	0	0	0	0	2169020
YWWLWM(Oxidation)DIERLK	G3UYX5	1	0	0	8335991	0	0
DSVDEARQKILDIR	G3UZ78	1	0	0	1316500	0	0
DHTKYWC(Carbamidomethyl)R	G3X8R9	1	0	0	0	0	658885
RSEHREPK	G3X939	1	0	0	46539872	0	0
YRM(Oxidation)VQLETIDQVVM(Oxidation)SYGGLR	G3X939	1	0	6430029	6768777	0	0
AVDEFNQQR	G3X982	1	0	4084061	0	0	0
NVLSDVVSR	G3X982	1	0	0	4416344	0	0
TQIYC(Carbamidomethyl)ALLK	G3X982	1	0	0	2469621	160660	0
AVQNAC(Carbamidomethyl)QILMK	G3X982	1	0	197749	4358647	0	0
NVASLGGHIISR	G3X982	1	0	2490200	2352410	0	0
QNPSGTWEEWVK	G3X982	1	0	0	3214249	0	0
MAEESQNTVLTFR	G3X982	1	0	4033274	3898754	0	0
FTDVSYPIIISPAR	G3X982	1	0	3748380	3743542	0	0
ASKPGLLASVAAVAAQK	G3X982	1	0	5222572	5106501	0	0
MAC(Carbamidomethyl)EDQFTNLVPQTDSK	G3X982	1	0	2578351	2498305	0	0
GLSPIWAINSPATAEVIR	G3X982	1	0	3723998	3718402	0	0
NHPEPSTEQIMETLGGNLC(Carbamidomethyl)R	G3X982	1	0	2563450	2775264	0	0
IASVTDIPEEFHVSLLTPTPNPK	G3X982	1	0	976392	1227298	0	0
TNLPSNTAFR	G3X982/Q00519/Q3TYQ9	3	0	13572990	13108060	834265	947820
VTDSSVSVQLRE	G3X9C2	1	0	0	0	0	620269
PYEC(Carbamidomethyl)TEC(Carbamidomethyl)RKAFYYK	G3X9G7	1	0	2080495	0	0	0
RPVSFPETPFAASPAGADR	G3X9J0	1	0	1856234	0	0	0
NM(Oxidation)FLTRALEK	G3X9K3	1	0	0	0	0	1094377
TC(Carbamidomethyl)IDPWLLAHRTC(Carbamidomethyl)PMC(Carbamidomethyl)KC(Carbamidomethyl)DILK	G3X9R7	1	0	0	4449940	0	0
.(Acetyl)HQILLLLAMLTLGLAISQR	G3XA59	1	0	8362665	4467042	0	0
TICLAFR	G5E829	1	0	6710684	0	0	0
TVIEPM(Oxidation)ASEGLR	G5E829	1	0	0	1174928	0	0
TSPNEGLSGNPADLER	G5E829	1	0	1557731	1391441	0	0
LKTSPNEGLSGNPADLERR	G5E829	1	0	0	48084.3	0	0
ADVGFAM(Oxidation)GIAGTDVAK	G5E829/Q6Q477/Q9R0K7	3	0	0	0	40242.4	0
QVVAVTGDGTNDGPALK	G5E829/Q6Q477/Q9R0K7	3	0	0	1442230	0	0
CGIIHPGEDFLCLEGK	G5E829/Q9R0K7	2	0	1572569	0	0	0
EMEDSNRNSIVELR	G5E861	1	0	0	3097945	0	0
TLMEC(Carbamidomethyl)C(Carbamidomethyl)R	G5E870	1	0	0	2417095	0	0
EGVMHQVK	G5E870	1	0	0	1815100	0	0
NRPNNNPGGSLRR	G5E870	1	0	0	0	0	1539222
QM(Oxidation)LFYVTAFDRDRAMQR	G5E870	1	0	906809	0	0	0
C(Carbamidomethyl)C(Carbamidomethyl)QDQMRK	G5E8A8	1	0	1621895	0	0	0
EVDLLKC(Carbamidomethyl)C(Carbamidomethyl)QDQM(Oxidation)R	G5E8A8	1	0	0	1986896	0	0
STSDSISFFHGVEK	G5E8A8	1	0	11186490	195038	0	0
NTSHVTKEESQLLDM(Oxidation)RQK	G5E8F4	1	0	0	0	7569722	0
GENAYYC(Carbamidomethyl)GR	G5E8G2/G5E8I7	2	0	767556	0	0	0
M(Oxidation)PASKTLHIHSAPKVLLLVLK	G5E8G2/G5E8I7	2	0	0	0	5899674	5502782
QEGRRRSKK	G5E8G2/G5E8I7/Q61068	3	0	2164061	0	0	0
LNLQEEEGSTR	G5E8K5	1	0	0	1114354	0	0
EGHVEVVSELLQR	G5E8K5	1	0	3273041	0	0	0
ELNFSVDEINQIR	G5E8K5	1	0	0	0	555336	0
SGLTPLHVAAHYDNQK	G5E8K5	1	0	0	63378.4	0	0
VARHSC(Carbamidomethyl)ISK	G5E8P0	1	0	0	816110	0	0
EKRLKALEEELER	G5E8P0	1	0	0	2261157	0	0
TLVAEPSMLGSGIPEEK	G5E8P0	1	0	34438280	0	0	0
ACISAPINGLLQVAK	G5E8Q8	1	0	0	0	18562.5	0
SPSM(Oxidation)KLK	G5E8Q8/XXX_sp|P70275|SEM3E_MOUSE	2	0	0	0	0	909412
DLIFC(Carbamidomethyl)MEQEREMK	G5E8Z2	1	0	1053070	0	0	0
HLSTNSKAEVTV	J3QNX5	1	0	1115135	0	1976910	0
RLEELNNQK	L0N7N1	1	0	2064634	2219608	0	0
TEAKGVNNDTR	L0N7N1	1	0	0	15814220	0	5339042
VVLGGDHYFRFNHPVEVQK	L0N7N1	1	0	0	0	0	11795020
SVVCM(Oxidation)VNSK	L7N1X6	1	0	0	15242540	0	0
LHIERPLPLYGFIYK	L7N1X6	1	0	1486773	0	0	0
ILSYLDAYSLLQAAQVNK	L7N1X6	1	0	13358220	29817200	0	0
RWLYC(Carbamidomethyl)DMDTLQLQGKETWK	L7N1X6	1	0	0	4017494	0	0
AELLFQGK	O08528	1	0	0	560291	0	0
VM(Oxidation)HETVRDLAPK	O08528	1	0	10962130	10012030	0	0
FLSQIESDCLALLQVR	O08528	1	0	46865.5	0	728273	0
EM(Oxidation)EKGLGATTHPTAAVK	O08528	1	0	1107958	0	0	0
MIASHMIACLFTELNQNQVQK	O08528	1	0	76322.4	0	0	0
M(Oxidation)IASHMIAC(Carbamidomethyl)LFTELNQNQVQK	O08528	1	0	4984685	0	0	0
NILIDFTK	O08528/P17710	2	0	50415.9	1599236	0	0
MISGM(Oxidation)YLGEIVR	O08528/P17710/Q3TRM8	3	0	83870.1	0	0	0
M(Oxidation)ISGM(Oxidation)YLGEIVR	O08528/P17710/Q3TRM8	3	0	0	42791.6	0	0
MLPTFVR	O08528/P17710/Q91W97	3	0	5822372	2188832	0	0
DVVDLIR	O08528/Q8BJ34	2	0	0	85563.9	0	0
VTVGVDGTLYK	O08528/Q91W97	2	0	764747	0	0	0
M(Oxidation)DGNWRR	O08529	1	0	0	541834	0	0
EFYILWTK	O08529	1	0	0	637106	0	0
SDGFSIETC(Carbamidomethyl)K	O08529	1	0	1576007	1356481	0	0
GCTFLVGLIQK	O08529	1	0	282557	0	0	0
GC(Carbamidomethyl)TFLVGLIQK	O08529	1	0	1851079	2207109	0	0
DREAAEGLGSHER	O08529	1	0	890623	941731	0	0
LEEEDEDEEDGER	O08529	1	0	1007111	929891	0	0
LEETITQAR	O08532	1	0	5219209	4748329	0	0
LLM(Oxidation)QAEQTSDGPD	O08532	1	0	0	0	1087278	0
LMNTNLVFIMVESK	O08532	1	0	0	2468914	0	0
SLDNDNYVFTAPYFNK	O08532	1	0	2943467	2871212	0	0
YSETLKPDNFEESGYTFIAPR	O08532	1	0	0	88996.8	0	0
LEKQLLQQTNEILK	O08538	1	0	24257.1	0	0	0
HHYESLQTAK	O08539	1	0	0	0	0	33897.2
IAENNDLLWM(Oxidation)DYHQK	O08539	1	0	0	1671456	0	0
ADETKDEQFEQCVQNFNK	O08539	1	0	132536	0	0	0
VQAQHDYTATDTDELQLK	O08539	1	0	2031188	2507597	0	0
VGFYVNTFQSIAGLEENFHK	O08539	1	0	56762.2	0	0	49479.2
HAVYWNSSNQHLR	O08545	1	0	0	1456591	0	0
KLYIDSR	O08547	1	0	2808402	12693870	0	0
KYRQDAK	O08547	1	0	6083435	11468580	0	0
DLQQYQSQAK	O08547	1	0	4237123	3738407	0	0
GEALSALDSK	O08547	1	0	3419019	3376397	0	0
IMVANIEEVLQR	O08547	1	0	1451630	1606480	0	13246.2
QDAKYLNM(Oxidation)RSTYAK	O08547	1	0	24232810	23849060	0	0
VADGLPLAASMQEDEQSGR	O08547	1	0	3046943	2808093	0	0
VPTVSRPYSFIEFDTFIQK	O08547	1	0	2647804	0	0	0
KDGDEPERGSC(Carbamidomethyl)RK	O08550	1	0	1551768	0	0	0
FGGPNTKKQC(Carbamidomethyl)C(Carbamidomethyl)VYR	O08550	1	0	0	22359780	0	0
M(Oxidation)RM(Oxidation)ARC(Carbamidomethyl)GHC(Carbamidomethyl)RGC(Carbamidomethyl)LR	O08550	1	0	0	2409884	0	0
C(Carbamidomethyl)KFC(Carbamidomethyl)HVC(Carbamidomethyl)GRKGRGSK	O08550	1	0	2645850	0	0	0
SAAEVIAQAR	O08553	1	0	5441470	5043843	0	631017
GIQEEMEALVK	O08553	1	0	2217906	2560345	0	0
MVIPGGIDVHTR	O08553	1	0	2763849	538598	0	3202993
M(Oxidation)VIPGGIDVHTR	O08553	1	0	0	1229689	0	0
DHGVNSFLVYMAFK	O08553	1	0	0	698846	0	0
DNFTLIPEGTNGTEER	O08553	1	0	0	822368	0	0
IVLEDGTLHVTEGSGR	O08553	1	0	4033038	6345529	0	0
SITIANQTNC(Carbamidomethyl)PLYVTK	O08553	1	0	3515085	3249437	0	0
THNSALEYNIFEGMEC(Carbamidomethyl)R	O08553	1	0	0	1428803	0	0
GTVVYGEPITASLGTDGSHYWSK	O08553	1	0	6413015	6998925	0	0
KKGTVVYGEPITASLGTDGSHYWSK	O08553	1	0	158520	0	0	0
QIGENLIVPGGVK	O08553/P97427	2	0	0	451398	0	0
.(Gln->pyro-Glu)QIGENLIVPGGVK	O08553/P97427	2	0	794257	844412	0	0
MDENQFVAVTSTNAAK	O08553/P97427/Q62188	3	0	2394833	0	0	0
MSVIWDK	O08553/Q62188	2	0	0	0	0	728488
IVNDDQSFYADIYM(Oxidation)EDGLIK	O08553/Q62188	2	0	163065	0	0	0
FNENAVVR	O08573	1	0	17559820	16739770	0	4339082
QNGQWGPEER	O08573	1	0	4471176	4251700	920727	928255
CGGDIAFHLNPR	O08573	1	0	322912	0	0	25162.1
C(Carbamidomethyl)GGDIAFHLNPR	O08573	1	0	0	0	1159346	1286619
FEEGGYVVCNTK	O08573	1	0	0	0	19026.4	0
FEEGGYVVC(Carbamidomethyl)NTK	O08573	1	0	0	0	2300303	0
.(Ammonia-loss)C(Carbamidomethyl)GGDIAFHLNPR	O08573	1	0	3472585	4539709	1927520	2214115
NTQINNSWGQEER	O08573	1	0	91625630	92524460	3841629	3922576
SIMISGNVLPDATR	O08573	1	0	14550301	15203227	1974018	2044324
TGKESC(Carbamidomethyl)FERIM(Oxidation)QR	O08575	1	0	0	1696366	0	0
ESC(Carbamidomethyl)FERIMQRFGRK	O08575	1	0	958236	0	0	0
GFWDYIR	O08576	1	0	1426011	1311211	0	0
LQALRLER	O08580	1	0	6342260	6470856	0	0
AAVHYDR	O08583	1	0	0	603304	1821830	0
RPAQSINRGGM(Oxidation)TR	O08583	1	0	2678336	2213538	0	0
SLGTADVHFER	O08583/Q9JJW6	2	0	3445298	3108474	4806075	0
ADKM(Oxidation)DMSLDDIIK	O08583/Q9JJW6	2	0	28395.7	0	0	0
C(Carbamidomethyl)SWEGC(Carbamidomethyl)EWR	O08584/Q99JB0	2	0	985339	0	0	0
LQSEPESIR	O08585	1	0	4639102	4400612	0	0
LQSEPESIRK	O08585	1	0	1317441	347159	0	0
DLSQMLK	O08599	1	0	2462685	2623974	0	0
IMHDVIK	O08599	1	0	7928364	0	0	0
SQLLILDR	O08599	1	0	0	0	0	14469.7
IILLYIFLK	O08599	1	0	0	0	0	607883
DIMEDTIEDK	O08599	1	0	0	194874	0	0
SVHSLISDFK	O08599	1	0	47785.6	0	0	0
DIMEDTIEDKLDTK	O08599	1	0	0	48873.3	0	0
SVHSLISDFKDPPTAK	O08599	1	0	36261.8	80247.8	0	0
DNALLAQLIQDKLDAYK	O08599	1	0	0	31856.6	0	0
M(Oxidation)TDIMTEGITIVEDINK	O08599	1	0	215038	0	0	0
LDAYKADDPTMGEGPDKAR	O08599	1	0	0	423128	0	0
ESYVLSYDPR	O08600	1	0	0	0	0	494830
FLVPIESIER	O08600	1	0	4263336	4007268	15494.3	0
NHVAVPTHFFK	O08600	1	0	336509	3078360	0	0
ASGLLFVPNILAR	O08600	1	0	1445128	6746222	0	0
GALWVLEQLRPER	O08600	1	0	1307613	0	0	0
SYVMPNAPVDETIPLER	O08600	1	0	2102354	0	0	0
ATSVTTYK	O08601	1	0	2267986	3309373	0	0
DNLEALQR	O08601	1	0	8788319	8624238	0	0
EEILQILK	O08601	1	0	0	2989202	0	0
NPSYMDVK	O08601	1	0	7589368	7321720	0	0
EMAVHNYDR	O08601	1	0	764390	3494247	0	0
GSFASNDIR	O08601	1	0	6591844	6111242	0	0
NLEPENLSK	O08601	1	0	11316340	10988840	0	0
REEILQILK	O08601	1	0	3441058	3001578	0	0
VTYQAQQDK	O08601	1	0	1173713	1894661	0	0
GCPSLAEHWK	O08601	1	0	454565	192396	0	0
GC(Carbamidomethyl)PSLAEHWK	O08601	1	0	0	4253218	0	0
GKPQDSVGYK	O08601	1	0	3721371	4018143	0	0
KNLEPENLSK	O08601	1	0	0	1250720	0	0
SDSSIILQER	O08601	1	0	17734970	17824860	0	0
AIPIVGQVLER	O08601	1	0	17267890	17612720	0	0
EDTTMYLLALK	O08601	1	0	7516663	7487735	0	0
LILGGLEKPEK	O08601	1	0	3675047	3436078	0	0
NILLSIGELPK	O08601	1	0	9201922	9510595	0	0
SNLNIFQYIGK	O08601	1	0	9.76098e+06	9828408	0	0
GHTTGLSLNNER	O08601	1	0	965895	1121477	0	0
KLILGGLEKPEK	O08601	1	0	7434985	7947077	0	0
LILGGLEKPEKK	O08601	1	0	0	2001853	0	0
TVRTTAAAVILK	O08601	1	0	0	1606339	0	0
YDVSFITDEVKK	O08601	1	0	11954770	11509250	0	167423
AFALNFQQTIAGK	O08601	1	0	3123072	15904843	0	0
MLSASGDPVSVVK	O08601	1	0	12832040	12737910	0	0
M(Oxidation)LSASGDPVSVVK	O08601	1	0	2040276	1157141	0	0
NALLPEGIPLLLK	O08601	1	0	13481580	13392020	0	0
SGSSSAYTGYVER	O08601	1	0	18137870	17638350	0	0
IEDSFVTAVLAEETR	O08601	1	0	4879892	0	13722.5	0
NILLSIGELPKEM(Oxidation)NK	O08601	1	0	0	201451	0	0
SGFTTANQVLGVSSK	O08601	1	0	29579410	29322270	0	0
DNLEALQRPMLLHLVR	O08601	1	0	1548064	1535598	0	0
EFYSYENEPVGIENLK	O08601	1	0	8.61572e+06	8491844	0	0
EFYSYENEPVGIENLKR	O08601	1	0	4350994	4025976	0	0
FLYAC(Carbamidomethyl)GFATHPDEELLR	O08601	1	0	0	5700482	0	0
VKEFYSYENEPVGIENLK	O08601	1	0	5082767	5659813	0	0
YMLTVVQDILHFEM(Oxidation)PASK	O08601	1	0	0	1400422	0	0
YAEAGEGPVSHLATTVLQR	O08601	1	0	24451500	0	0	0
GSFASNDIRESVMIIIGALVR	O08601	1	0	1310218	1473425	0	0
GLASLFQM(Oxidation)QLSSGTTNEVDISGDC(Carbamidomethyl)KVTYQAQQDK	O08601	1	0	0	981416	0	0
FVADLWK	O08638	1	0	0	0	18314.4	0
QACILM(Oxidation)IK	O08638	1	0	0	0	0	17891.5
ALETQM(Oxidation)EEM(Oxidation)K	O08638	1	0	0	1531563	0	0
SHEAQVQEM(Oxidation)R	O08638	1	0	99872.2	0	0	0
LEVQLQDLQSK	O08638	1	0	0	2028314	2224061	0
MAEQYKEQAEK	O08638	1	0	0	13131420	0	0
KLEVQLQDLQSK	O08638	1	0	0	0	0	21893.5
DKTEFSIIHYAGK	O08638	1	0	9412990	641752	0	0
ITDVIMAFQAMCR	O08638	1	0	0	0	0	319650
VIQYLAVVASSHK	O08638	1	0	0	0	1272941	0
LQDFASTIEVM(Oxidation)EEGK	O08638	1	0	636962	0	0	0
NFMNSPM(Oxidation)AQADWVAK	O08638	1	0	0	0	203192	236054
LQDFASTIEVMEEGKK	O08638	1	0	0	608375	0	0
TELEDTLDSTATQQELR	O08638	1	0	0	74575.6	0	0
MAQQMLDLEEQLEEEEAAR	O08638	1	0	0	0	0	39025.2
LEGDASDFHEQIADLQAQIAELK	O08638	1	0	80898.1	0	0	0
KFDQLLAEEK	O08638/Q61879/Q6URW6/Q8VDD5	4	0	2908899	3221388	0	0
EDQSILC(Carbamidomethyl)TGESGAGK	O08638/Q61879/Q6URW6/Q8VDD5	4	0	4503986	5052560	0	0
KLQAQMK	O08638/Q61879/Q8VDD5	3	0	0	190293	0	0
NWQWWR	O08638/Q6URW6/Q8VDD5	3	0	1326435	1444404	0	0
ATDKSFVEK	O08638/Q6URW6/Q8VDD5	3	0	0	502662	0	0
KEEELQAALAR	O08638/Q8VDD5	2	0	5967697	6019599	0	1652182
NTDQASMPDNTAAQK	O08638/Q8VDD5	2	0	3134660	0	0	0
MATEGTTGSGSR	O08644	1	0	0	2627285	0	0
LFC(Carbamidomethyl)DIAGMLLK	O08648	1	0	1806493	1423364	0	0
IGEGQYGKVYTC(Carbamidomethyl)ISVDTGELM(Oxidation)AMK	O08648	1	0	16964870	0	0	0
REVMYTAFK	O08650/Q61647	2	0	0	955667	0	0
VWFGDVEAETMYRSPR	O08674	1	0	0	1917435	0	0
QFNPGVK	O08677	1	0	0	3951176	9419700	2108658
YVIEFIAR	O08677	1	0	4229405	7613399	8396781	0
SGNQYMLHR	O08677	1	0	1868346	2149980	1476637	1495568
DIPVDSPELK	O08677	1	0	20217770	0	13153230	12951730
GNLFMDINNK	O08677	1	0	0	0	5443930	5529016
CQALDMTEMAR	O08677	1	0	73733	94497.5	0	0
CQALDMTEM(Oxidation)AR	O08677	1	0	5616961	3427440	0	0
C(Carbamidomethyl)QALDMTEMAR	O08677	1	0	3434348	3636947	3323054	3543383
C(Carbamidomethyl)QALDM(Oxidation)TEMAR	O08677	1	0	0	0	0	728662
TDGSPTFYSFK	O08677	1	0	15019190	14232470	15271170	1.61265e+07
.(Ammonia-loss)C(Carbamidomethyl)QALDMTEMAR	O08677	1	0	1397251	1273812	1247079	1289152
ENEFFIVTQTCK	O08677	1	0	520517	0	0	0
ENEFFIVTQTC(Carbamidomethyl)K	O08677	1	0	11867720	11594660	13341166	13427191
LISDFPEATSPK	O08677	1	0	6004863	5750733	0	0
ESNTELAEDCEIK	O08677	1	0	328313	34038179	2008241	1994337
ESNTELAEDC(Carbamidomethyl)EIK	O08677	1	0	18774540	19351720	14110710	13418440
RENEFFIVTQTCK	O08677	1	0	0	293195	0	0
GHKHGHDHGHWSPR	O08677	1	0	124761	0	0	0
CSKESNTELAEDCEIK	O08677	1	0	2010734	0	0	0
DAEEAATGEC(Carbamidomethyl)TATVGK	O08677	1	0	0	2235207	829482	0
DAEEAATGECTATVGKR	O08677	1	0	0	575645	0	13982.8
VIEGTKTDGSPTFYSFK	O08677	1	0	3.72486e+06	290874	0	0
FPSLHGDCVALPNGDDGECR	O08677	1	0	264492	1256018	189459	121727
FPSLHGDC(Carbamidomethyl)VALPNGDDGEC(Carbamidomethyl)R	O08677	1	0	8231474	8334379	5175606	5365178
HLGQSLDCNANVYMRPWENK	O08677	1	0	0	309510	0	0
HLGQSLDC(Carbamidomethyl)NANVYMRPWENK	O08677	1	0	3549110	4015985	0	0
EVLGHSIAQLNAENDHPFYYK	O08677	1	0	12668899	11374091	0	0
.(Glu->pyro-Glu)EVLGHSIAQLNAENDHPFYYK	O08677	1	0	0	30960.4	0	0
ERFPSLHGDC(Carbamidomethyl)VALPNGDDGEC(Carbamidomethyl)R	O08677	1	0	3262258	3011527	0	0
AYFPCIGCVHAISTDSPDLEPVLK	O08677	1	0	0	307745	0	0
AYFPC(Carbamidomethyl)IGC(Carbamidomethyl)VHAISTDSPDLEPVLK	O08677	1	0	0	0	2692730	3062773
EVLGHSIAQLNAENDHPFYYKIDTVK	O08677	1	0	318644	198512	0	0
DFGLDCDEHSTESR	O08689	1	0	173048	103768	0	0
LGVEYGPAAIR	O08691	1	0	165972	0	0	0
AIEAYNQGR	O08692	1	0	1316404	1234317	773016	810679
QSTSLTLTC(Carbamidomethyl)DR	O08692	1	0	1106358	1198463	56698.3	45553.6
IKETECTSTQER	O08692	1	0	1683353	1942222	0	9985.96
IKETEC(Carbamidomethyl)TSTQER	O08692	1	0	1216722	1309718	0	756953
NIYEDAKYDIIGNILK	O08692	1	0	1350521	0	0	0
LLSATPPSSQNPATNIPLQFR	O08692	1	0	0	0	1684693	0
SPTRC(Carbamidomethyl)VSEM(Oxidation)LVTK	O08696	1	0	0	6528338	0	0
LAASLM(Oxidation)SSELARHSK	O08696	1	0	1102919	847339	0	0
AAATEDATPAALEK	O08705	1	0	28255460	26313590	2701553	2600792
IAPEFAK	O08709	1	0	0	50185192	0	0
LAPEFAK	O08709	1	0	54773240	50185192	0	0
NFDEILR	O08709	1	0	69301320	68456032	12561.7	0
LPFPIIDDK	O08709	1	0	139079904	138944400	0	0
LPFPILDDK	O08709	1	0	139079904	138944400	0	0
VVFIFGPDK	O08709	1	0	22894180	22427310	0	0
DDNNMPVTAR	O08709	1	0	45611.8	0	0	0
VVFIFGPDKK	O08709	1	0	59055340	74544002	0	0
LPFPIIDDKGR	O08709	1	0	0	1978563	0	0
LSILYPATTGR	O08709	1	0	107896096	105049800	0	0
DFTPVCTTELGR	O08709	1	0	5893594	5222975	0	0
DFTPVC(Carbamidomethyl)TTELGR	O08709	1	0	63091768	61790288	0	0
DINAYNGETPTEK	O08709	1	0	64968632	63927260	0	0
DLAILLGMLDPVEK	O08709	1	0	976449	1169869	0	0
DLAILLGM(Oxidation)LDPVEK	O08709	1	0	843578	917944	0	0
GESVMVVPTLSEEEAK	O08709	1	0	10111920	9964784	0	0
GESVM(Oxidation)VVPTLSEEEAK	O08709	1	0	1588301	1698095	0	0
FHDFLGDSWGILFSHPR	O08709	1	0	18759.9	0	0	0
KGESVMVVPTLSEEEAK	O08709	1	0	67120304	65171000	0	0
KGESVM(Oxidation)VVPTLSEEEAK	O08709	1	0	8877318	8800208	0	0
LIALSIDSVEDHLAWSK	O08709	1	0	2332989	2739020	0	0
IRFHDFLGDSWGILFSHPR	O08709	1	0	2674515	1888345	0	0
VVDSLQLTGTKPVATPVDWK	O08709	1	0	140672785	142762380	0	0
PGGLLLGDEAPNFEANTTIGR	O08709	1	0	4648201	5431302	0	0
VVDSLQLTGTKPVATPVDWKK	O08709	1	0	0	0	0	793212
.(Acetyl)MPGGLLLGDEAPNFEANTTIGR	O08709	1	0	0	242273	0	0
.(Acetyl)MPGGLLLGDEAPNFEANTTIGRIR	O08709	1	0	14594430	0	0	0
FLRGGEYAIR	O08710	1	0	144074704	0	0	0
NRDSGEVFC(Carbamidomethyl)VDSEGR	O08710	1	0	72649.1	18536.1	0	0
THNRVC(Carbamidomethyl)EC(Carbamidomethyl)EEGR	O08712	1	0	0	0	3388024	2470523
TMRFLHSFTM(Oxidation)YR	O08712	1	0	0	0	1941977	2142329
VDVLRQIR	O08715	1	0	0	6470856	0	0
GKEESC(Carbamidomethyl)VPASQETSLGQDTSDPASTR	O08715	1	0	1972156	1761009	0	0
IASSLFK	O08734	1	0	0	688540	0	0
IEIQTLTGLFK	O08738	1	0	0	52187	1535387	0
IFIIQACR	O08738/P70677	2	0	49259.8	0	0	0
ELHLFLK	O08739/XXX_sp|Q9WVG9|MS3L1_MOUSE	2	0	0	0	0	1574643
HHPDILGRDEPPQCR	O08742	1	0	0	229014	0	0
GFM(Oxidation)LNPDRKTC(Carbamidomethyl)R	O08746	1	0	0	5096477	0	0
QGYILSTDQKTC(Carbamidomethyl)R	O08746	1	0	0	125244096	0	0
STQHGC(Carbamidomethyl)EHM(Oxidation)C(Carbamidomethyl)VNNGNSYLC(Carbamidomethyl)R	O08746	1	0	3015890	3000230	0	0
FPFAANSR	O08749	1	0	21933720	21542320	0	0
GRIPVNNR	O08749	1	0	606149	540033	0	0
VVHVNGFGK	O08749	1	0	0	1014294	0	0
TNADTDGMVK	O08749	1	0	9717097	10134470	0	0
ADGSTQVIDTK	O08749	1	0	31227330	19603520	0	0
ALTGGIAHLFK	O08749	1	0	7652571	7361488	0	0
SEEQLKEEGIEFK	O08749	1	0	9039056	8433902	0	0
VCHAHPTLSEAFR	O08749	1	0	1107836	318304	0	0
VC(Carbamidomethyl)HAHPTLSEAFR	O08749	1	0	30933800	34667610	0	0
EANLAAAFGKPINF	O08749	1	0	1.60213e+07	15824750	0	0
LNLEKM(Oxidation)MEQKHSAVK	O08749	1	0	3519076	0	0	0
NETLGGTCLNVGCIPSK	O08749	1	0	952576	4075553	0	0
NETLGGTC(Carbamidomethyl)LNVGC(Carbamidomethyl)IPSK	O08749	1	0	36747328	37653820	0	0
IPNIYAIGDVVAGPMLAHK	O08749	1	0	7405456	8099917	0	0
RPFTQNLGLEELGIELDPK	O08749	1	0	3869186	1279585	0	0
LGADVTAVEFLGHVGGIGIDM(Oxidation)EISK	O08749	1	0	0	0	0	14708
VLGAHILGPGAGEMVNEAALALEYGASCEDIAR	O08749	1	0	0	704777	0	0
GPIHSPVELQR	O08750	1	0	984884	0	0	0
WLQEPEFQRM(Oxidation)SALR	O08755/Q6XBJ3/Q8K557	3	0	1885779	0	0	0
MWKWLQEPEFQRMSALR	O08755/Q6XBJ3/Q8K557	3	0	0	7562872	0	0
DLAPTGIR	O08756	1	0	23901780	22429060	1216819	1188650
DLAPTGLR	O08756	1	0	23901780	0	0	0
IHTLEDFQR	O08756	1	0	26545568	26168157	0	0
NFLASQVPFPSR	O08756	1	0	44275288	42245472	0	0
LGESC(Carbamidomethyl)IFAPANVTSEK	O08756	1	0	16532610	15784410	0	0
KLGESC(Carbamidomethyl)IFAPANVTSEK	O08756	1	0	0	0	81508.1	53715.2
LVAGEMGQNEPDQGGQR	O08756	1	0	14300781	14396896	22376.8	0
LVAGEM(Oxidation)GQNEPDQGGQR	O08756	1	0	0	1021958	0	0
VVTIAPGLFATPLLTTLPEK	O08756	1	0	5847425	6001317	777941	841742
HAAVIC(Carbamidomethyl)RQLGYK	O08762	1	0	0	0	18193690	0
DSASPIQKK	O08784	1	0	271865792	0	4030568	0
ASAVSPEKAPMTSK	O08784	1	0	0	229683	1338192	1186235
SSQVRPVSTVTPGSSGK	O08784	1	0	1386454	0	0	0
SDVDSSSESESEGAAPSTPR	O08784	1	0	0	13959200	0	0
C(Carbamidomethyl)HEHLM(Oxidation)QYGKGKSC(Carbamidomethyl)YYR	O08785	1	0	868674	0	0	0
LKDALVRM(Oxidation)R	O08788	1	0	0	970278	0	0
WVGVILDEAK	O08788	1	0	0	0	76432	0
ELTNQQEASVER	O08788	1	0	0	919320	0	0
QQQPPPETFDFK	O08788	1	0	0	0	0	14385.7
ASLAALPPLHVAK	O08788	1	0	5624683	0	0	0
AKEEQQDDTVYM(Oxidation)GK	O08788	1	0	0	2249033	0	0
DQLDETVNVEPLTK	O08788	1	0	78600.5	0	0	0
TPSGSRM(Oxidation)STEASARPLR	O08788	1	0	0	8170066	0	0
ASEQIYGSPSSSPYECLR	O08788	1	0	0	1111877	0	0
NETPSDPVIIDR	O08791/O08792/Q07802/Q8K4J2	4	0	0	3573170	0	0
ILIEEWK	O08795	1	0	7039569	17126790	8069568	8265162
LLELQAGK	O08795	1	0	0	363789	3298786	0
SKFEEVER	O08795	1	0	0	0	3385963	0
LLELQAGKK	O08795	1	0	0	0	1739031	0
LWEEQQAAAK	O08795	1	0	4623539	4449411	5354142	5390655
SLEDQVETLR	O08795	1	0	13980970	13637100	14040860	14371120
ESLQQLAEVTR	O08795	1	0	0	6796811	6749610	0
KLWEEQQAAAK	O08795	1	0	0	5313543	2781015	2805642
ETVVTSTTEPSR	O08795	1	0	12401110	11466620	9526863	9776489
YEQGTGCWQGPNR	O08795	1	0	610739	611610	0	0
YEQGTGC(Carbamidomethyl)WQGPNR	O08795	1	0	8032206	7990384	6880919	7046699
HGGSPTSLGTWGSWAGPDHDK	O08795	1	0	182204	123654	0	0
VNDGVC(Carbamidomethyl)DC(Carbamidomethyl)C(Carbamidomethyl)DGTDEYNSGTVC(Carbamidomethyl)ENTC(Carbamidomethyl)R	O08795	1	0	3719328	3763432	4646684	4978618
.(Glu->pyro-Glu)EAEMLLTGGFGLDK	O08796	1	0	3409126	3230608	1314468	1440550
SVDETLR	O08807	1	0	1836445	4129795	0	942547
QGGLGPIR	O08807	1	0	5228421	0	0	0
LVQAFQYTDK	O08807	1	0	1337500	1427709	0	0
VSVADHSLHLSK	O08807	1	0	682723	7576697	4424766	0
IPLLSDLNHQISK	O08807	1	0	11413710	12179140	0	0
DYGVYLEDSGHTLR	O08807	1	0	14906069	14183173	0	784606
ENEC(Carbamidomethyl)HFYAGGQVYPGEASR	O08807	1	0	6698391	6555902	0	0
ISKPAPYWEGTAVINGEFK	O08807	1	0	0	304910	0	0
QGGLGPIRIPLLSDLNHQISK	O08807	1	0	26309.6	0	0	0
TRENEC(Carbamidomethyl)HFYAGGQVYPGEASR	O08807	1	0	6305760	4733930	0	0
HGEVCPAGWKPGSETIIPDPAGK	O08807	1	0	2617271	1534043	0	0
HGEVC(Carbamidomethyl)PAGWKPGSETIIPDPAGK	O08807	1	0	8666978	13610097	0	0
GIFILDDK	O08807/P35700	2	0	237598400	0	0	0
GLFIIDDK	O08807/P35700	2	0	237598400	232166592	35353512	35215440
QITINDLPVGR	O08807/P35700	2	0	288425600	273854592	53592160	55098640
QITLNDLPVGR	O08807/P35700	2	0	13030810	12685590	0	55098640
.(Gln->pyro-Glu)QITINDLPVGR	O08807/P35700	2	0	45033780	43886220	10956730	11087320
VLEAM(Oxidation)TER	O08808	1	0	4268364	843101	0	0
SPDELPATGGDGGK	O08808	1	0	1199599	0	0	0
KLSVEEFFM(Oxidation)DLHNFR	O08808	1	0	0	540115	0	0
LQDLQGEKDALDSEK	O08808	1	0	1250927	1111153	0	0
LHDEKEETSGNYDSRNQHEIIR	O08808	1	0	0	838969	0	0
YDWDLLAAR	O08810	1	0	3269627	0	0	197108
ITMIAEPLEK	O08810	1	0	0	0	20569.3	0
TLDELGIHLTK	O08810	1	0	87209.9	0	0	0
GHVTQDAPIPGSPLYTIK	O08810	1	0	3106325	0	0	0
SYLFNIMDTPGHVNFSDEVTAGLR	O08810	1	0	204920	0	0	0
GGGQIIPTAR	O08810/P58252	2	0	3.87411e+07	37032160	2522969	2573480
ENDFLTFDAMR	O08811	1	0	0	1232860	0	0
RLPDLDTR	O08832	1	0	0	3768102	0	0
SPTMAGGLFAVSK	O08832/Q8BGT9	2	0	0	34345.6	0	0
EISPTERC(Carbamidomethyl)NR	O08842	1	0	0	0	0	1411098
QFFDRVPSEYTYR	O08842	1	0	0	598959	0	0
NAIQAFGNGTDVNM(Oxidation)SPK	O08842	1	0	2775623	0	0	0
.(Acetyl)M(Oxidation)QSAM(Oxidation)FLAVQHDC(Carbamidomethyl)VPM(Oxidation)DKSAGNGPK	O08849	1	0	0	303365	0	0
VKRLHDMLKR	O08852	1	0	0	0	0	862541
QSYC(Carbamidomethyl)ENFC(Carbamidomethyl)IYK	O08852	1	0	0	1950219	0	0
SC(Carbamidomethyl)EANGLMQTSR	O08858	1	0	0	501824	0	0
YDFSC(Carbamidomethyl)ELYR	O08863	1	0	0	0	7435288	7314807
DPFEC(Carbamidomethyl)NM(Oxidation)C(Carbamidomethyl)GYR	O08900	1	0	0	3447048	0	0
ENVVATQYTHM(Oxidation)ALDSC(Carbamidomethyl)K	O08901	1	0	0	1770585	0	0
TDWSLSDLEQWDR	O08908	1	0	2100562	0	0	0
NETEDQYSLM(Oxidation)EDEDALPHHEERTWYVGK	O08908	1	0	231058	0	0	0
QEVTKTAWEVR	O08911	1	0	0	2056715	0	0
ILDFGLAR	O08911/P47811/Q3UIZ8/Q5SUV5/Q61831/Q6PDN3/Q8VCR8/Q91Y86/Q9WTU6/Q9WUI1/Q9Z1B7	11	0	0	1281420	0	0
TDDLCLDVSK	O08912	1	0	72136.3	0	0	13929.1
.(Glu->pyro-Glu)EIRTDDLC(Carbamidomethyl)LDVSK	O08912	1	0	0	588413	0	0
LEGC(Carbamidomethyl)KTK	O08912/Q8CF93	2	0	9.95312e+06	9240655	0	107278
ALLCEDLFR	O08914	1	0	0	190500	0	0
ALLC(Carbamidomethyl)EDLFR	O08914	1	0	4645905	4620326	0	0
LWELQHEIEMYR	O08914	1	0	1400782	1408481	0	0
QGLLYGVPVSLK	O08914	1	0	0	3643734	0	0
FPSAFC(Carbamidomethyl)GIC(Carbamidomethyl)GLKPTGNR	O08914	1	0	5084248	5142259	0	0
VGYYETDNYTMPTPAMR	O08914	1	0	2332635	3265646	0	0
GTNC(Carbamidomethyl)VTSYLTDC(Carbamidomethyl)ETQLSQAPR	O08914	1	0	1083119	0	0	0
SPGGSSGGEGALIGSGGSPLGLGTDIGGSIR	O08914	1	0	3267166	3182171	0	0
TLHSDNEGSVIDDSR	O08915	1	0	1987504	2619913	0	0
AHAAVWNAQEAQADFAK	O08915	1	0	2686809	3083071	0	0
VQVQVVER	O08917	1	0	0	0	475899	0
SPPVM(Oxidation)VAGGR	O08917	1	0	8.15931e+07	73194360	0	0
AQQVAVQEQEIAR	O08917	1	0	1870967	1650818	0	0
HGVPISVTGIAQVK	O08917	1	0	0	0	0	496054
KAEAFQM(Oxidation)YQEAAQLDM(Oxidation)LLEK	O08917	1	0	0	855965	0	0
TESDGAGTM(Oxidation)NK	O08919	1	0	1192561	840916	0	0
LADSGDPDKESPGC(Carbamidomethyl)K	O08934	1	0	2571779	0	0	0
LLQGMVSK	O08966	1	0	0	1336724	0	0
MMC(Carbamidomethyl)LEEDASER	O08966	1	0	1359405	1347021	0	0
GVALPETIEEAENLGR	O08966	1	0	0	2642021	0	0
.(Acetyl)MPTVDDVLEHVGEFGWFQK	O08966	1	0	0	689394	0	0
SPGVAELSQR	O08966/O70577	2	0	2871299	0	0	0
LREAERRHQSDR	O08970	1	0	0	259214	0	0
ILLFHYFNK	O08976	1	0	4711774	0	0	0
.(Gln->pyro-Glu)QEVYYAQYEGSIAFM(Oxidation)LK	O08976	1	0	0	5439847	0	0
DPPLNVDK	O08989	1	0	785733	0	0	0
FHQLILRVK	O08989	1	0	0	0	27937960	0
LGGVEFNIDLPNKK	O08997	1	0	19473010	19491850	0	0
VCIDSEHSSDTLLATLNK	O08997	1	0	0	2766407	0	0
VC(Carbamidomethyl)IDSEHSSDTLLATLNK	O08997	1	0	31033540	31940370	0	0
PKHEFSVDMTCEGCAEAVSR	O08997	1	0	1947879	1783525	0	0
PKHEFSVDMTC(Carbamidomethyl)EGC(Carbamidomethyl)AEAVSR	O08997	1	0	2783938	2077350	0	0
.(Acetyl)MPKHEFSVDM(Oxidation)TC(Carbamidomethyl)EGC(Carbamidomethyl)AEAVSR	O08997	1	0	0	638877	0	0
YPATGANGQLM(Oxidation)SNALPSGLELR	O08999	1	0	0	1842442	0	0
ESKESSGEVSETPR	O09000	1	0	0	2706232	0	0
LPDDC(Carbamidomethyl)TVGYIIEC(Carbamidomethyl)KLGGR	O09008	1	0	828981	0	0	0
GYQFEEENPLR	O09012	1	0	1406592	1374720	0	0
DHPQPFEEGLHR	O09012	1	0	189952	0	0	0
DLSALLAM(Oxidation)FGLPQ	O09012	1	0	0	0	28177.5	0
GPRGEGGAMSENIWSTLR	O09012	1	0	0	37254980	0	0
EM(Oxidation)FGDQNDDTLHWKKYDIYEK	O09030	1	0	0	1788253	0	0
MDAMRIYIAK	O09035	1	0	0	1585927	0	0
SQVEFEM(Oxidation)AC(Carbamidomethyl)ASLK	O09035	1	0	0	439255	76119.6	0
ILGLAIESQDAGIK	O09044	1	0	1268695	1630239	0	0
TITMLDEQGEQLNR	O09044	1	0	0	1299536	0	0
YHGFQVQLESVK	O09051	1	0	0	3006696	0	0
YHGFQVQLESVKK	O09051	1	0	58250.1	805648	0	0
SGLLPAVCHNPALPLDLQPVCASQEAASTFK	O09051	1	0	0	75221.8	0	0
.(Glu->pyro-Glu)EM(Oxidation)ESYYQEIGR	O09053	1	0	7449917	7644174	0	0
IKEEPWDPELDSLVK	O09053	1	0	0	4213048	0	0
DVYTGDALR	O09061	1	0	11078550	10285240	0	0
LSEGFSIHTR	O09061	1	0	8489159	7549681	0	0
GAVYSFDPVGSYQR	O09061	1	0	13096980	13008350	0	0
NMQNVEHVPLTLDR	O09061	1	0	11527590	14746440	0	0
NMQNVEHVPLTLDRAMR	O09061	1	0	1580738	0	0	0
TVIGC(Carbamidomethyl)SGFHGDC(Carbamidomethyl)LTLTK	O09061	1	0	10287330	10381010	0	0
RFFPYYVYNIIGGLDEEGK	O09061	1	0	116181	0	0	0
AGGSASAMLQPLLDNQVGFK	O09061	1	0	1345869	0	0	0
.(Acetyl)KDTDIK	O09101	1	0	0	0	7918697	0
RVMPC(Carbamidomethyl)YSKTQKLSK	O09105	1	0	3436138	0	0	0
SIRPDNM(Oxidation)SEYSK	O09106/P70288	2	0	0	0	15065.4	0
YGEYFPGTGDLR	O09106/P70288	2	0	2667658	1608092	0	0
M(Oxidation)THNLLLNYGLYR	O09106/P70288	2	0	0	5051289	0	0
FLRSIRPDNMSEYSK	O09106/P70288	2	0	0	4346362	0	0
ISC(Carbamidomethyl)VSKPPVSNPTPPRNLDSR	O09110	1	0	0	12011420	0	0
M(Oxidation)QEWARR	O09111	1	0	0	1484327	0	0
AVIAPSGVEK	O09111	1	0	14417750	13024670	0	0
AVIAPSGVEKK	O09111	1	0	0	0	0	129428
QREPTMQWQEDPEPEDENVYAK	O09111	1	0	7572606	7201708	0	0
QREPTM(Oxidation)QWQEDPEPEDENVYAK	O09111	1	0	0	1874121	0	0
RSC(Carbamidomethyl)QMEFEEGMVEGR	O09112	1	0	0	1067979	0	0
VPEVC(Carbamidomethyl)PPTVTPVSAK	O09116	1	0	0	4328945	0	0
.(Acetyl)ASKANMVR	O09117	1	0	0	0	1714463	0
TEIQVNCPK	O09117	1	0	0	0	0	19546.4
TEIQVNC(Carbamidomethyl)PK	O09117	1	0	0	0	0	599602
GKTEIQVNCPK	O09117	1	0	0	0	0	767820
RC(Carbamidomethyl)RFNM(Oxidation)ELYKLSGR	O09118	1	0	1141350	0	0	0
TPPSPTSEDAQTEGSK	O09126	1	0	0	1750921	0	0
YYEKDKEMQSYSTLK	O09127	1	0	11569260	11597140	0	0
LPAPM(Oxidation)GC(Carbamidomethyl)PRALHQLM(Oxidation)LDC(Carbamidomethyl)WHK	O09127	1	0	910851	0	0	0
FC(Carbamidomethyl)PFAQR	O09131	1	0	5828386	0	0	0
EALENEFK	O09131	1	0	11896310	11392640	910456	892068
MTLESFSK	O09131	1	0	31162810	11823400	0	0
LEEGMDNYK	O09131	1	0	2943024	2714507	0	0
LEEGM(Oxidation)DNYK	O09131	1	0	734381	318480	0	1086600
NKPEWFFEK	O09131	1	0	16894034	10773120	2249964	2260644
KLEEGMDNYK	O09131	1	0	5701147	5307904	0	0
VPPLIASFVR	O09131	1	0	23870150	23634720	0	0
GSAPPGPVPEGQIR	O09131	1	0	81752328	80915848	0	0
LWMAAMQQDPVASSHK	O09131	1	0	7445474	7845840	0	0
FALISIK	O09158	1	0	741668	733295	0	0
EC(Carbamidomethyl)YSVFTNR	O09158	1	0	0	1343822	0	0
TLLSPTFTSGK	O09158	1	0	0	2561583	0	0
TQFSGLR	O09159	1	0	1860819	0	906029	873177
LRMEELWR	O09159	1	0	141262	0	0	0
GQFFTDSNGR	O09159	1	0	1196996	977983	0	0
QQTSATQDAVR	O09159	1	0	481498	511438	0	0
RFIYVEMAFFSR	O09159	1	0	0	13867330	0	0
VAWHIDPFGHSR	O09159	1	0	0	0	997088	0
FLQDTFGSDGLPR	O09159	1	0	1938023	0	1034145	981040
.(Glu->pyro-Glu)EQASLFAQMGFDGFFLGR	O09159	1	0	0	12022210	0	0
QLAAGWGPCEVLVSNALAR	O09159	1	0	0	4771267	0	0
NIGFVM(Oxidation)VDSR	O09161	1	0	0	1243226	0	0
YDLLCLYYHEPVSSDK	O09161	1	0	0	718619	0	0
EVDAAEMHAIC(Carbamidomethyl)R	O09164	1	0	0	2534048	0	0
RREVDAAEMHAICR	O09164	1	0	0	76528.4	0	0
RREVDAAEM(Oxidation)HAICR	O09164	1	0	65046.8	0	0	0
RLACCVVGTSSSAAWESQTK	O09164	1	0	285155	213782	0	0
DSFLKR	O09167	1	0	6377631	6293892	0	0
GDIVDIK	O09167	1	0	0	2534035	0	0
GTWVQLK	O09167	1	0	0	0	72615272	852878
HGVVPLATYMR	O09167	1	0	10145780	9892885	0	275084
VYNVTQHAVGIIVNK	O09167	1	0	34505792	33600888	0	0
INPDEREEMK	O09172	1	0	2603387	610584	0	0
QFDIQLLTHNDPK	O09172	1	0	9.52128e+06	1624401	0	0
.(Gln->pyro-Glu)QFDIQLLTHNDPK	O09172	1	0	1224024	33757.3	0	0
TLNEWSSQISPDLVR	O09172	1	0	15977205	7397965	0	0
EFPDVLEC(Carbamidomethyl)TMSHAVEK	O09172	1	0	4173163	3887394	0	0
C(Carbamidomethyl)WEPLR	O09173	1	0	0	21815300	0	0
WKPFEIPK	O09173	1	0	22002640	0	0	0
LLIYTEFGK	O09173	1	0	27437640	27264500	789508	834518
TFRPPYYHR	O09173	1	0	25593975	18470910	0	0
VPGGYTVINK	O09173	1	0	0	17200150	0	3673155
NCM(Oxidation)SEFMGLIK	O09173	1	0	0	80142.3	0	0
NC(Carbamidomethyl)MSEFMGLIK	O09173	1	0	14348950	14466070	0	0
NC(Carbamidomethyl)M(Oxidation)SEFMGLIK	O09173	1	0	6632114	5711110	384222	448686
RVPGGYTVINK	O09173	1	0	0	16048380	0	0
TC(Carbamidomethyl)SC(Carbamidomethyl)LDENYYK	O09173	1	0	45025980	42791220	0	0
DFLIPVAWYEDR	O09173	1	0	7410567	7877065	0	0
MSLQPNEICVIQR	O09173	1	0	1337257	821946	0	0
MSLQPNEIC(Carbamidomethyl)VIQR	O09173	1	0	45939672	44266760	0	0
C(Carbamidomethyl)FYNSDGDFLIVPQK	O09173	1	0	34613999	34805229	0	0
YISGFGNECASEDPR	O09173	1	0	0	0	0	168023
YISGFGNEC(Carbamidomethyl)ASEDPR	O09173	1	0	66571408	63957300	1150344	0
.(Ammonia-loss)C(Carbamidomethyl)FYNSDGDFLIVPQK	O09173	1	0	2451168	2614091	0	0
SLRPGVAIADFVIFPPR	O09173	1	0	27572200	30175160	0	0
KVDFVSGLYTLC(Carbamidomethyl)GAGDIK	O09173	1	0	1.24607e+07	12956590	0	0
QDVSPFNVVAWHGNYTPYK	O09173	1	0	40908752	42608240	0	0
.(Gln->pyro-Glu)QDVSPFNVVAWHGNYTPYK	O09173	1	0	1690706	0	0	0
QGGFLPGGGSLHSAMTPHGPDADCFEK	O09173	1	0	0	0	0	15122.2
QGGFLPGGGSLHSAMTPHGPDADC(Carbamidomethyl)FEK	O09173	1	0	20367020	21077570	0	0
.(Gln->pyro-Glu)QGGFLPGGGSLHSAMTPHGPDADC(Carbamidomethyl)FEK	O09173	1	0	6849386	0	0	0
FADVFAK	O09174	1	0	3367690	3364460	0	0
IVESDKLK	O09174	1	0	741123	797652	0	0
SQGVTVLR	O09174	1	0	7912457	7334575	0	0
TPAVPSAK	O09174	1	0	5730667	0	0	0
TQPMGLWK	O09174	1	0	6714067	4490096	0	0
ADVLLEPFR	O09174	1	0	10704600	10758940	0	0
LGSTGENFLAR	O09174	1	0	11013050	11083530	0	0
ASFITDGEQLPSPR	O09174	1	0	15944080	15117520	11617560	12091710
LQLGPETLLQDNPK	O09174	1	0	14260880	14339800	0	0
RDPSVGEHTVEVLR	O09174	1	0	12347520	12247210	0	0
GQNILDGGAPFYTTYK	O09174	1	0	0	8828692	0	0
VAGHDINYLALSGVLSK	O09174	1	0	6823831	7105449	43024.5	0
PAPLLSR	O09174/XXX_sp|Q3UHD3|MTUS2_MOUSE	2	0	5185543	5002889	0	0
SC(Carbamidomethyl)EESWR	O35071	1	0	0	0	955393	937001
DPRWATM(Oxidation)ADLK	O35071	1	0	129147	0	0	0
DAASFLTR	O35074	1	0	275144	0	0	0
LLLFPFLSPQK	O35074	1	0	1045496	0	0	0
THESQAQDRVHSADVFHTFR	O35074	1	0	0	285682	0	0
LTAAPFITREVM(Oxidation)ADLALPMADGR	O35074	1	0	0	1168104	0	0
SSWLESYLRHLEEM(Oxidation)GVSEEM(Oxidation)QAR	O35074	1	0	1608130	834928	0	0
ARC(Carbamidomethyl)LSAEPGQGAQTWAR	O35082	1	0	1702467	0	2046912	2082239
LDLTEARVQVWFQNRRAKWR	O35085	1	0	909267	863730	0	0
IIATTLSKLK	O35099	1	0	0	0	215296	0
WDDDYDQEPNEDYD	O35103	1	0	0	1454453	0	0
AVDQTIEK	O35114	1	0	2213179	2360255	0	0
FQINTYVRK	O35114	1	0	0	486120	0	0
[truncated: 33,307 more rows]

## Sheet: F1-01 PIA prot
Accession	Score	coverage	Peptide #	PSM #	Spectra #	Cluster	Description	DECOY	FDR q-value
[Q8C196]	482.708	[0.626]	134	215	215	10296	[Carbamoyl-phosphate synthase [ammonia], mitochondrial OS=Mus musculus OX=10090 GN=Cps1 PE=1 SV=2]	FALSE	0
[P01027]	288.375	[0.4744437763078773]	83	102	102	3491	[Complement C3 OS=Mus musculus OX=10090 GN=C3 PE=1 SV=3]	FALSE	0
[P19096]	290.382	[0.31309904153354634]	82	94	94	2106	[Fatty acid synthase OS=Mus musculus OX=10090 GN=Fasn PE=1 SV=2]	FALSE	0
[P07724]	316.961	[0.7039473684210527]	79	177	176	3434	[Serum albumin OS=Mus musculus OX=10090 GN=Alb PE=1 SV=3]	FALSE	0
[Q68FD5]	259.196	[0.41313432835820896]	71	81	81	12832	[Clathrin heavy chain 1 OS=Mus musculus OX=10090 GN=Cltc PE=1 SV=3]	FALSE	0
[Q921I1]	264.778	[0.6413199426111909]	71	109	109	16075	[Serotransferrin OS=Mus musculus OX=10090 GN=Tf PE=1 SV=1]	FALSE	0
[Q05920]	198.571	[0.4295415959252971]	59	67	67	17554	[Pyruvate carboxylase, mitochondrial OS=Mus musculus OX=10090 GN=Pc PE=1 SV=1]	FALSE	0
[A2ASS6]	202.835	[0.02544514809871354]	57	67	67	74	[Titin OS=Mus musculus OX=10090 GN=Ttn PE=1 SV=1]	FALSE	0
[Q8R0Y6]	204.496	[0.5909090909090909]	56	83	83	5574	[Cytosolic 10-formyltetrahydrofolate dehydrogenase OS=Mus musculus OX=10090 GN=Aldh1l1 PE=1 SV=1]	FALSE	0
[Q61838]	190.241	[0.4488294314381271]	54	61	61	10420	[Pregnancy zone protein OS=Mus musculus OX=10090 GN=Pzp PE=1 SV=3]	FALSE	0
[P06909]	171.671	[0.41247974068071314]	49	61	61	13722	[Complement factor H OS=Mus musculus OX=10090 GN=Cfh PE=1 SV=2]	FALSE	0
[P11276]	170.035	[0.2898667743237788]	48	60	60	2726	[Fibronectin OS=Mus musculus OX=10090 GN=Fn1 PE=1 SV=4]	FALSE	0
[P11499]	166.725	[0.5013812154696132]	48	63	62	10397	[Heat shock protein HSP 90-beta OS=Mus musculus OX=10090 GN=Hsp90ab1 PE=1 SV=3]	FALSE	0
[Q9JHU4]	166.804	[0.132213608957795]	48	53	53	13936	[Cytoplasmic dynein 1 heavy chain 1 OS=Mus musculus OX=10090 GN=Dync1h1 PE=1 SV=2]	FALSE	0
[Q8VDD5]	157.621	[0.26224489795918365]	47	55	55	15592	[Myosin-9 OS=Mus musculus OX=10090 GN=Myh9 PE=1 SV=4]	FALSE	0
[Q99LB7]	175.961	[0.44178454842219805]	47	63	63	202	[Sarcosine dehydrogenase, mitochondrial OS=Mus musculus OX=10090 GN=Sardh PE=1 SV=1]	FALSE	0
[P16546]	154.903	[0.2285598705501618]	44	63	63	15855	[Spectrin alpha chain, non-erythrocytic 1 OS=Mus musculus OX=10090 GN=Sptan1 PE=1 SV=4]	FALSE	0
[P58252]	147.993	[0.4125874125874126]	44	55	55	16152	[Elongation factor 2 OS=Mus musculus OX=10090 GN=Eef2 PE=1 SV=2]	FALSE	0
[Q01853]	152.354	[0.43300248138957814]	43	54	54	6127	[Transitional endoplasmic reticulum ATPase OS=Mus musculus OX=10090 GN=Vcp PE=1 SV=4]	FALSE	0
[P08113]	143.809	[0.4937655860349127]	42	50	50	10397	[Endoplasmin OS=Mus musculus OX=10090 GN=Hsp90b1 PE=1 SV=2]	FALSE	0
[P20029]	158.714	[0.5526717557251909]	42	56	56	48	[Endoplasmic reticulum chaperone BiP OS=Mus musculus OX=10090 GN=Hspa5 PE=1 SV=3]	FALSE	0
[P24270]	167.386	[0.6053130929791272]	41	58	58	14	[Catalase OS=Mus musculus OX=10090 GN=Cat PE=1 SV=4]	FALSE	0
[P26039]	143.628	[0.21369539551357733]	41	48	48	9094	[Talin-1 OS=Mus musculus OX=10090 GN=Tln1 PE=1 SV=2]	FALSE	0
[O35490]	179.538	[0.7395577395577395]	40	100	100	15753	[Betaine--homocysteine S-methyltransferase 1 OS=Mus musculus OX=10090 GN=Bhmt PE=1 SV=1]	FALSE	0
[Q9ET01]	131.85	[0.46941176470588236]	39	48	48	19033	[Glycogen phosphorylase, liver form OS=Mus musculus OX=10090 GN=Pygl PE=1 SV=4]	FALSE	0
[P07901]	133.479	[0.46248294679399726]	38	46	45	10397	[Heat shock protein HSP 90-alpha OS=Mus musculus OX=10090 GN=Hsp90aa1 PE=1 SV=4]	FALSE	0
[P21614]	147.586	[0.6491596638655462]	38	46	46	7491	[Vitamin D-binding protein OS=Mus musculus OX=10090 GN=Gc PE=1 SV=2]	FALSE	0
[P41216]	129.978	[0.4678111587982833]	38	45	45	10699	[Long-chain-fatty-acid--CoA ligase 1 OS=Mus musculus OX=10090 GN=Acsl1 PE=1 SV=2]	FALSE	0
[P63017]	139.463	[0.4953560371517028]	38	48	48	48	[Heat shock cognate 71 kDa protein OS=Mus musculus OX=10090 GN=Hspa8 PE=1 SV=1]	FALSE	0
[P63038]	146.39	[0.5165794066317626]	38	63	63	2566	[60 kDa heat shock protein, mitochondrial OS=Mus musculus OX=10090 GN=Hspd1 PE=1 SV=1]	FALSE	0
[Q91V92]	124.899	[0.32997250229147573]	37	43	43	3499	[ATP-citrate synthase OS=Mus musculus OX=10090 GN=Acly PE=1 SV=1]	FALSE	0
[Q922D8]	121.791	[0.37219251336898396]	37	45	45	19066	[C-1-tetrahydrofolate synthase, cytoplasmic OS=Mus musculus OX=10090 GN=Mthfd1 PE=1 SV=4]	FALSE	0
[Q99PL5]	130.695	[0.24049844236760123]	37	46	46	13778	[Ribosome-binding protein 1 OS=Mus musculus OX=10090 GN=Rrbp1 PE=1 SV=2]	FALSE	0
[P27773]	123.162	[0.5544554455445545]	36	42	42	16090	[Protein disulfide-isomerase A3 OS=Mus musculus OX=10090 GN=Pdia3 PE=1 SV=2]	FALSE	0
[P28665]	123.52	[0.29132791327913277]	36	41	41	4358	[Murinoglobulin-1 OS=Mus musculus OX=10090 GN=Mug1 PE=1 SV=3]	FALSE	0
[Q60597]	128.455	[0.3675464320625611]	36	42	42	9310	[2-oxoglutarate dehydrogenase, mitochondrial OS=Mus musculus OX=10090 GN=Ogdh PE=1 SV=3]	FALSE	0
[Q99KI0]	144.293	[0.49230769230769234]	36	46	46	13685	[Aconitate hydratase, mitochondrial OS=Mus musculus OX=10090 GN=Aco2 PE=1 SV=1]	FALSE	0
[P08003]	119.098	[0.4702194357366771]	35	37	37	10750	[Protein disulfide-isomerase A4 OS=Mus musculus OX=10090 GN=Pdia4 PE=1 SV=3]	FALSE	0
[P26443]	135.179	[0.557347670250896]	34	66	66	17555	[Glutamate dehydrogenase 1, mitochondrial OS=Mus musculus OX=10090 GN=Glud1 PE=1 SV=1]	FALSE	0
[P38647]	125.477	[0.44477172312223856]	34	42	42	48	[Stress-70 protein, mitochondrial OS=Mus musculus OX=10090 GN=Hspa9 PE=1 SV=3]	FALSE	0
[P60710]	126.645	[0.7573333333333333]	34	57	57	7315	[Actin, cytoplasmic 1 OS=Mus musculus OX=10090 GN=Actb PE=1 SV=1]	FALSE	0
[Q8K2B3]	140.796	[0.44879518072289154]	34	53	53	5693	[Succinate dehydrogenase [ubiquinone] flavoprotein subunit, mitochondrial OS=Mus musculus OX=10090 GN=Sdha PE=1 SV=1]	FALSE	0
[P11679]	109.536	[0.5102040816326531]	33	35	35	7293	[Keratin, type II cytoskeletal 8 OS=Mus musculus OX=10090 GN=Krt8 PE=1 SV=4]	FALSE	0
[P14824]	108.967	[0.4487369985141159]	33	40	40	19092	[Annexin A6 OS=Mus musculus OX=10090 GN=Anxa6 PE=1 SV=3]	FALSE	0
[P50247]	121.355	[0.4722222222222222]	33	46	45	17418	[Adenosylhomocysteinase OS=Mus musculus OX=10090 GN=Ahcy PE=1 SV=3]	FALSE	0
[Q8BMS1]	115.482	[0.4089121887287025]	33	41	41	4437	[Trifunctional enzyme subunit alpha, mitochondrial OS=Mus musculus OX=10090 GN=Hadha PE=1 SV=1]	FALSE	0
[Q99K67]	116.98	[0.36825053995680346]	33	41	41	312	[Alpha-aminoadipic semialdehyde synthase, mitochondrial OS=Mus musculus OX=10090 GN=Aass PE=1 SV=1]	FALSE	0
[Q9DBT9]	121.582	[0.43843498273878023]	33	39	39	86	[Dimethylglycine dehydrogenase, mitochondrial OS=Mus musculus OX=10090 GN=Dmgdh PE=1 SV=1]	FALSE	0
[P20918]	115.754	[0.42980295566502463]	32	37	37	8495	[Plasminogen OS=Mus musculus OX=10090 GN=Plg PE=1 SV=3]	FALSE	0
[Q61147]	113.764	[0.38454288407163056]	32	42	42	17772	[Ceruloplasmin OS=Mus musculus OX=10090 GN=Cp PE=1 SV=2]	FALSE	0
[Q6PB66]	111.054	[0.2435344827586207]	32	37	37	19037	[Leucine-rich PPR motif-containing protein, mitochondrial OS=Mus musculus OX=10090 GN=Lrpprc PE=1 SV=2]	FALSE	0
[Q78PY7]	116.103	[0.3747252747252747]	32	36	36	3537	[Staphylococcal nuclease domain-containing protein 1 OS=Mus musculus OX=10090 GN=Snd1 PE=1 SV=1]	FALSE	0
[Q91ZA3]	111.12	[0.4102209944751381]	32	37	37	9141	[Propionyl-CoA carboxylase alpha chain, mitochondrial OS=Mus musculus OX=10090 GN=Pcca PE=1 SV=2]	FALSE	0
[Q91ZX7]	106.469	[0.0855885588558856]	32	40	40	19085	[Prolow-density lipoprotein receptor-related protein 1 OS=Mus musculus OX=10090 GN=Lrp1 PE=1 SV=1]	FALSE	0
[Q9DBM2]	113.759	[0.4331476323119777]	32	39	39	11096	[Peroxisomal bifunctional enzyme OS=Mus musculus OX=10090 GN=Ehhadh PE=1 SV=4]	FALSE	0
[Q9R0H0]	111.406	[0.5325264750378215]	32	37	37	12932	[Peroxisomal acyl-coenzyme A oxidase 1 OS=Mus musculus OX=10090 GN=Acox1 PE=1 SV=5]	FALSE	0
[P10649]	98.6903	[0.7110091743119266]	31	38	38	8543	[Glutathione S-transferase Mu 1 OS=Mus musculus OX=10090 GN=Gstm1 PE=1 SV=2]	FALSE	0
[P17563]	113.146	[0.6080508474576272]	31	37	37	17601	[Methanethiol oxidase OS=Mus musculus OX=10090 GN=Selenbp1 PE=1 SV=2]	FALSE	0
[P50544]	117.022	[0.4496951219512195]	31	37	37	16433	[Very long-chain specific acyl-CoA dehydrogenase, mitochondrial OS=Mus musculus OX=10090 GN=Acadvl PE=1 SV=3]	FALSE	0
[P56480]	122.399	[0.47448015122873344]	31	43	43	16077	[ATP synthase subunit beta, mitochondrial OS=Mus musculus OX=10090 GN=Atp5f1b PE=1 SV=2]	FALSE	0
[Q8K0E8]	106.66	[0.5467775467775468]	31	36	36	12323	[Fibrinogen beta chain OS=Mus musculus OX=10090 GN=Fgb PE=1 SV=1]	FALSE	0
[Q8VDJ3]	103.945	[0.23817034700315456]	31	48	48	2047	[Vigilin OS=Mus musculus OX=10090 GN=Hdlbp PE=1 SV=1]	FALSE	0
[Q8VDN2]	113.774	[0.28152492668621704]	31	33	33	10765	[Sodium/potassium-transporting ATPase subunit alpha-1 OS=Mus musculus OX=10090 GN=Atp1a1 PE=1 SV=1]	FALSE	0
[Q91Y97]	122.067	[0.6620879120879121]	31	59	59	19152	[Fructose-bisphosphate aldolase B OS=Mus musculus OX=10090 GN=Aldob PE=1 SV=3]	FALSE	0
[Q9EQ20]	112.44	[0.5813084112149532]	31	38	38	18135	[Methylmalonate-semialdehyde dehydrogenase [acylating], mitochondrial OS=Mus musculus OX=10090 GN=Aldh6a1 PE=1 SV=1]	FALSE	0
[O88844]	97.6663	[0.5458937198067633]	30	35	35	15805	[Isocitrate dehydrogenase [NADP] cytoplasmic OS=Mus musculus OX=10090 GN=Idh1 PE=1 SV=2]	FALSE	0
[P09103]	104.066	[0.48526522593320237]	30	41	41	7724	[Protein disulfide-isomerase OS=Mus musculus OX=10090 GN=P4hb PE=1 SV=2]	FALSE	0
[P51881]	106.02	[0.6375838926174496]	30	40	40	667	[ADP/ATP translocase 2 OS=Mus musculus OX=10090 GN=Slc25a5 PE=1 SV=3]	FALSE	0
[P54869]	108.253	[0.40551181102362205]	30	40	40	14230	[Hydroxymethylglutaryl-CoA synthase, mitochondrial OS=Mus musculus OX=10090 GN=Hmgcs2 PE=1 SV=2]	FALSE	0
[Q03265]	99.2301	[0.5135623869801085]	30	37	37	13730	[ATP synthase subunit alpha, mitochondrial OS=Mus musculus OX=10090 GN=Atp5f1a PE=1 SV=1]	FALSE	0
[Q64458]	103.515	[0.5122448979591837]	30	36	36	1898	[Cytochrome P450 2C29 OS=Mus musculus OX=10090 GN=Cyp2c29 PE=1 SV=2]	FALSE	0
[E9PV24]	99.2237	[0.4093789607097592]	29	33	33	18022	[Fibrinogen alpha chain OS=Mus musculus OX=10090 GN=Fga PE=1 SV=1]	FALSE	0
[O08677]	104.401	[0.3464447806354009]	29	58	58	12833	[Kininogen-1 OS=Mus musculus OX=10090 GN=Kng1 PE=1 SV=1]	FALSE	0
[P16460]	103.693	[0.42475728155339804]	29	38	38	13728	[Argininosuccinate synthase OS=Mus musculus OX=10090 GN=Ass1 PE=1 SV=1]	FALSE	0
[P61922]	101.313	[0.568]	29	36	36	3655	[4-aminobutyrate aminotransferase, mitochondrial OS=Mus musculus OX=10090 GN=Abat PE=1 SV=1]	FALSE	0
[Q91VD9]	101.516	[0.44291609353507566]	29	32	32	12586	[NADH-ubiquinone oxidoreductase 75 kDa subunit, mitochondrial OS=Mus musculus OX=10090 GN=Ndufs1 PE=1 SV=2]	FALSE	0
[Q9JLJ2]	102.224	[0.5607287449392713]	29	35	35	4336	[4-trimethylaminobutyraldehyde dehydrogenase OS=Mus musculus OX=10090 GN=Aldh9a1 PE=1 SV=1]	FALSE	0
[O08601]	98.3572	[0.32550335570469796]	28	30	30	14601	[Microsomal triglyceride transfer protein large subunit OS=Mus musculus OX=10090 GN=Mttp PE=1 SV=2]	FALSE	0
[P05202]	97.4365	[0.5069767441860465]	28	34	34	5714	[Aspartate aminotransferase, mitochondrial OS=Mus musculus OX=10090 GN=Got2 PE=1 SV=1]	FALSE	0
[P09411]	95.4554	[0.6115107913669064]	28	30	30	17691	[Phosphoglycerate kinase 1 OS=Mus musculus OX=10090 GN=Pgk1 PE=1 SV=4]	FALSE	0
[P15105]	112.396	[0.4584450402144772]	28	39	39	3449	[Glutamine synthetase OS=Mus musculus OX=10090 GN=Glul PE=1 SV=6]	FALSE	0
[Q02053]	94.3277	[0.32608695652173914]	28	30	30	12572	[Ubiquitin-like modifier-activating enzyme 1 OS=Mus musculus OX=10090 GN=Uba1 PE=1 SV=1]	FALSE	0
[Q3UQ44]	90.6578	[0.19047619047619047]	28	31	31	13701	[Ras GTPase-activating-like protein IQGAP2 OS=Mus musculus OX=10090 GN=Iqgap2 PE=1 SV=2]	FALSE	0
[Q64374]	101.054	[0.5652173913043478]	28	42	42	14278	[Regucalcin OS=Mus musculus OX=10090 GN=Rgn PE=1 SV=1]	FALSE	0
[Q64727]	95.3232	[0.31801125703564725]	28	29	29	13832	[Vinculin OS=Mus musculus OX=10090 GN=Vcl PE=1 SV=4]	FALSE	0
[Q80X90]	95.9339	[0.13335895465026903]	28	30	30	13915	[Filamin-B OS=Mus musculus OX=10090 GN=Flnb PE=1 SV=3]	FALSE	0
[Q8JZR0]	99.4534	[0.39970717423133234]	28	30	30	10699	[Long-chain-fatty-acid--CoA ligase 5 OS=Mus musculus OX=10090 GN=Acsl5 PE=1 SV=1]	FALSE	0
[Q8VCM7]	106.096	[0.5344036697247706]	28	35	35	16058	[Fibrinogen gamma chain OS=Mus musculus OX=10090 GN=Fgg PE=1 SV=1]	FALSE	0
[P08226]	92.5375	[0.7041800643086816]	27	38	38	14665	[Apolipoprotein E OS=Mus musculus OX=10090 GN=Apoe PE=1 SV=2]	FALSE	0
[P16331]	86.5829	[0.5143487858719646]	27	35	35	14491	[Phenylalanine-4-hydroxylase OS=Mus musculus OX=10090 GN=Pah PE=1 SV=4]	FALSE	0
[P47738]	109.792	[0.42003853564547206]	27	39	39	3439	[Aldehyde dehydrogenase, mitochondrial OS=Mus musculus OX=10090 GN=Aldh2 PE=1 SV=1]	FALSE	0
[P51660]	91.1531	[0.3673469387755102]	27	31	31	18190	[Peroxisomal multifunctional enzyme type 2 OS=Mus musculus OX=10090 GN=Hsd17b4 PE=1 SV=3]	FALSE	0
[P54071]	93.3547	[0.4358407079646018]	27	34	34	15805	[Isocitrate dehydrogenase [NADP], mitochondrial OS=Mus musculus OX=10090 GN=Idh2 PE=1 SV=3]	FALSE	0
[Q05421]	86.9488	[0.4077079107505071]	27	33	33	14663	[Cytochrome P450 2E1 OS=Mus musculus OX=10090 GN=Cyp2e1 PE=1 SV=1]	FALSE	0
[Q91X72]	93.9842	[0.44565217391304346]	27	42	42	16382	[Hemopexin OS=Mus musculus OX=10090 GN=Hpx PE=1 SV=2]	FALSE	0
[Q9QXE0]	96.0081	[0.33907056798623064]	27	42	42	19557	[2-hydroxyacyl-CoA lyase 1 OS=Mus musculus OX=10090 GN=Hacl1 PE=1 SV=2]	FALSE	0
[Q9Z2I9]	92.8743	[0.4103671706263499]	27	31	31	7762	[Succinate--CoA ligase [ADP-forming] subunit beta, mitochondrial OS=Mus musculus OX=10090 GN=Sucla2 PE=1 SV=2]	FALSE	0
[P05784]	88.6553	[0.6099290780141844]	26	31	31	12314	[Keratin, type I cytoskeletal 18 OS=Mus musculus OX=10090 GN=Krt18 PE=1 SV=5]	FALSE	0
[P14211]	91.8423	[0.5264423076923077]	26	38	38	2072	[Calreticulin OS=Mus musculus OX=10090 GN=Calr PE=1 SV=1]	FALSE	0
[P24549]	122.437	[0.46107784431137727]	26	43	43	3439	[Retinal dehydrogenase 1 OS=Mus musculus OX=10090 GN=Aldh1a1 PE=1 SV=5]	FALSE	0
[P49429]	104.655	[0.5979643765903307]	26	31	31	10696	[4-hydroxyphenylpyruvate dioxygenase OS=Mus musculus OX=10090 GN=Hpd PE=1 SV=3]	FALSE	0
[P99024]	90.7885	[0.43243243243243246]	26	44	44	10490	[Tubulin beta-5 chain OS=Mus musculus OX=10090 GN=Tubb5 PE=1 SV=1]	FALSE	0
[Q62261]	91.873	[0.1379602200592467]	26	33	33	286	[Spectrin beta chain, non-erythrocytic 1 OS=Mus musculus OX=10090 GN=Sptbn1 PE=1 SV=2]	FALSE	0
[Q8CAQ8]	93.1009	[0.35006605019815057]	26	34	34	19139	[MICOS complex subunit Mic60 OS=Mus musculus OX=10090 GN=Immt PE=1 SV=1]	FALSE	0
[Q8CHR6]	86.8991	[0.3092682926829268]	26	29	29	10788	[Dihydropyrimidine dehydrogenase [NADP(+)] OS=Mus musculus OX=10090 GN=Dpyd PE=1 SV=1]	FALSE	0
[Q8VCT4]	88.5201	[0.4761061946902655]	26	34	34	5604	[Carboxylesterase 1D OS=Mus musculus OX=10090 GN=Ces1d PE=1 SV=1]	FALSE	0
[Q91X77]	88.3681	[0.44693877551020406]	26	33	33	1898	[Cytochrome P450 2C50 OS=Mus musculus OX=10090 GN=Cyp2c50 PE=1 SV=2]	FALSE	0
[Q9QXS1]	93.6477	[0.06842890641654231]	26	31	31	8692	[Plectin OS=Mus musculus OX=10090 GN=Plec PE=1 SV=3]	FALSE	0
[Q9QXX4]	84.4633	[0.39349112426035504]	26	32	32	12966	[Calcium-binding mitochondrial carrier protein Aralar2 OS=Mus musculus OX=10090 GN=Slc25a13 PE=1 SV=1]	FALSE	0
[E9Q414]	84.5591	[0.08368479467258602]	25	27	27	9280	[Apolipoprotein B-100 OS=Mus musculus OX=10090 GN=Apob PE=1 SV=1]	FALSE	0
[O35488]	83.5665	[0.27903225806451615]	25	29	29	898	[Very long-chain acyl-CoA synthetase OS=Mus musculus OX=10090 GN=Slc27a2 PE=1 SV=2]	FALSE	0
[P08249]	92.1013	[0.636094674556213]	25	36	36	1052	[Malate dehydrogenase, mitochondrial OS=Mus musculus OX=10090 GN=Mdh2 PE=1 SV=3]	FALSE	0
[P10126]	80.9258	[0.45670995670995673]	25	33	33	10427	[Elongation factor 1-alpha 1 OS=Mus musculus OX=10090 GN=Eef1a1 PE=1 SV=3]	FALSE	0
[P21981]	91.5683	[0.2857142857142857]	25	29	29	3481	[Protein-glutamine gamma-glutamyltransferase 2 OS=Mus musculus OX=10090 GN=Tgm2 PE=1 SV=4]	FALSE	0
[P28271]	86.091	[0.281214848143982]	25	26	26	14530	[Cytoplasmic aconitate hydratase OS=Mus musculus OX=10090 GN=Aco1 PE=1 SV=3]	FALSE	0
[P35564]	92.498	[0.39593908629441626]	25	32	32	4516	[Calnexin OS=Mus musculus OX=10090 GN=Canx PE=1 SV=1]	FALSE	0
[P56654]	81.9552	[0.4673469387755102]	25	31	31	1898	[Cytochrome P450 2C37 OS=Mus musculus OX=10090 GN=Cyp2c37 PE=1 SV=2]	FALSE	0
[P57780]	88.3702	[0.3059210526315789]	25	26	26	5869	[Alpha-actinin-4 OS=Mus musculus OX=10090 GN=Actn4 PE=1 SV=1]	FALSE	0
[Q61598]	85.9318	[0.5280898876404494]	25	31	31	13883	[Rab GDP dissociation inhibitor beta OS=Mus musculus OX=10090 GN=Gdi2 PE=1 SV=1]	FALSE	0
[Q8BW75]	93.3521	[0.48846153846153845]	25	27	27	14202	[Amine oxidase [flavin-containing] B OS=Mus musculus OX=10090 GN=Maob PE=1 SV=4]	FALSE	0
[Q8BWT1]	92.2973	[0.6246851385390428]	25	37	37	8787	[3-ketoacyl-CoA thiolase, mitochondrial OS=Mus musculus OX=10090 GN=Acaa2 PE=1 SV=3]	FALSE	0
[Q8VCW8]	86.8861	[0.28292682926829266]	25	28	28	8458	[Medium-chain acyl-CoA ligase ACSF2, mitochondrial OS=Mus musculus OX=10090 GN=Acsf2 PE=1 SV=1]	FALSE	0
[Q91YI0]	83.5259	[0.47844827586206895]	25	29	29	457	[Argininosuccinate lyase OS=Mus musculus OX=10090 GN=Asl PE=1 SV=1]	FALSE	0
[Q99MR8]	87.6119	[0.35704323570432356]	25	26	26	2371	[Methylcrotonoyl-CoA carboxylase subunit alpha, mitochondrial OS=Mus musculus OX=10090 GN=Mccc1 PE=1 SV=2]	FALSE	0
[O09173]	92.4957	[0.48764044943820223]	24	27	27	9104	[Homogentisate 1,2-dioxygenase OS=Mus musculus OX=10090 GN=Hgd PE=1 SV=2]	FALSE	0
[O55143]	83.6285	[0.22796934865900384]	24	28	28	7844	[Sarcoplasmic/endoplasmic reticulum calcium ATPase 2 OS=Mus musculus OX=10090 GN=Atp2a2 PE=1 SV=2]	FALSE	0
[P00329]	86.5348	[0.4106666666666667]	24	61	61	19809	[Alcohol dehydrogenase 1 OS=Mus musculus OX=10090 GN=Adh1 PE=1 SV=2]	FALSE	0
[P26043]	79.458	[0.3996569468267582]	24	25	25	13786	[Radixin OS=Mus musculus OX=10090 GN=Rdx PE=1 SV=3]	FALSE	0
[P51174]	89.4357	[0.4558139534883721]	24	38	38	6313	[Long-chain specific acyl-CoA dehydrogenase, mitochondrial OS=Mus musculus OX=10090 GN=Acadl PE=1 SV=2]	FALSE	0
[P70694]	78.0714	[0.6718266253869969]	24	33	33	1884	[Estradiol 17 beta-dehydrogenase 5 OS=Mus musculus OX=10090 GN=Akr1c6 PE=1 SV=1]	FALSE	0
[Q00623]	80.4626	[0.5568181818181818]	24	28	28	19413	[Apolipoprotein A-I OS=Mus musculus OX=10090 GN=Apoa1 PE=1 SV=2]	FALSE	0
[Q8CGC7]	86.2821	[0.21031746031746032]	24	29	29	7374	[Bifunctional glutamate/proline--tRNA ligase OS=Mus musculus OX=10090 GN=Eprs PE=1 SV=4]	FALSE	0
[Q8QZT1]	81.5738	[0.4386792452830189]	24	31	31	8890	[Acetyl-CoA acetyltransferase, mitochondrial OS=Mus musculus OX=10090 GN=Acat1 PE=1 SV=1]	FALSE	0
[Q91WU0]	83.4032	[0.5151515151515151]	24	26	26	5604	[Carboxylesterase 1F OS=Mus musculus OX=10090 GN=Ces1f PE=1 SV=1]	FALSE	0
[Q99LC5]	90.5644	[0.6066066066066066]	24	35	35	18220	[Electron transfer flavoprotein subunit alpha, mitochondrial OS=Mus musculus OX=10090 GN=Etfa PE=1 SV=2]	FALSE	0
[Q9CZS1]	98.0004	[0.4527938342967245]	24	27	27	3439	[Aldehyde dehydrogenase X, mitochondrial OS=Mus musculus OX=10090 GN=Aldh1b1 PE=1 SV=1]	FALSE	0
[Q9D0F9]	83.9969	[0.45373665480427045]	24	25	25	4354	[Phosphoglucomutase-1 OS=Mus musculus OX=10090 GN=Pgm1 PE=1 SV=4]	FALSE	0
[Q9QXD6]	92.2621	[0.5946745562130178]	24	45	45	14410	[Fructose-1,6-bisphosphatase 1 OS=Mus musculus OX=10090 GN=Fbp1 PE=1 SV=3]	FALSE	0
[P01872]	82.3	[0.3700440528634361]	23	25	25	5663	[Immunoglobulin heavy constant mu OS=Mus musculus OX=10090 GN=Ighm PE=1 SV=2]	FALSE	0
[P11725]	79.107	[0.4322033898305085]	23	28	28	19569	[Ornithine carbamoyltransferase, mitochondrial OS=Mus musculus OX=10090 GN=Otc PE=1 SV=1]	FALSE	0
[P17182]	81.81	[0.5783410138248848]	23	29	29	7784	[Alpha-enolase OS=Mus musculus OX=10090 GN=Eno1 PE=1 SV=3]	FALSE	0
[P33267]	76.5542	[0.46028513238289204]	23	25	25	17891	[Cytochrome P450 2F2 OS=Mus musculus OX=10090 GN=Cyp2f2 PE=1 SV=1]	FALSE	0
[P35700]	81.4056	[0.9095477386934674]	23	39	39	15663	[Peroxiredoxin-1 OS=Mus musculus OX=10090 GN=Prdx1 PE=1 SV=1]	FALSE	0
[Q6XVG2]	77.0032	[0.47346938775510206]	23	30	30	1898	[Cytochrome P450 2C54 OS=Mus musculus OX=10090 GN=Cyp2c54 PE=1 SV=1]	FALSE	0
[Q8CC88]	77.1372	[0.14120734908136484]	23	25	25	10501	[von Willebrand factor A domain-containing protein 8 OS=Mus musculus OX=10090 GN=Vwa8 PE=1 SV=2]	FALSE	0
[Q99JY0]	78.9972	[0.4126315789473684]	23	24	24	9285	[Trifunctional enzyme subunit beta, mitochondrial OS=Mus musculus OX=10090 GN=Hadhb PE=1 SV=1]	FALSE	0
[Q9DBF1]	85.4204	[0.40630797773654914]	23	29	29	14402	[Alpha-aminoadipic semialdehyde dehydrogenase OS=Mus musculus OX=10090 GN=Aldh7a1 PE=1 SV=4]	FALSE	0
[A6X935]	77.3361	[0.31104033970276007]	22	24	24	14683	[Inter alpha-trypsin inhibitor, heavy chain 4 OS=Mus musculus OX=10090 GN=Itih4 PE=1 SV=2]	FALSE	0
[O08709]	83.9478	[0.75]	22	28	28	17333	[Peroxiredoxin-6 OS=Mus musculus OX=10090 GN=Prdx6 PE=1 SV=3]	FALSE	0
[P06151]	75.0816	[0.44879518072289154]	22	28	28	9102	[L-lactate dehydrogenase A chain OS=Mus musculus OX=10090 GN=Ldha PE=1 SV=3]	FALSE	0
[P32020]	74.7409	[0.38391224862888484]	22	23	23	9371	[Non-specific lipid-transfer protein OS=Mus musculus OX=10090 GN=Scp2 PE=1 SV=3]	FALSE	0
[P34914]	81.6137	[0.4368231046931408]	22	30	30	13063	[Bifunctional epoxide hydrolase 2 OS=Mus musculus OX=10090 GN=Ephx2 PE=1 SV=2]	FALSE	0
[P56593]	71.2993	[0.4105691056910569]	22	25	25	1898	[Cytochrome P450 2A12 OS=Mus musculus OX=10090 GN=Cyp2a12 PE=1 SV=2]	FALSE	0
[Q61233]	75.4984	[0.38915470494417864]	22	24	24	10774	[Plastin-2 OS=Mus musculus OX=10090 GN=Lcp1 PE=1 SV=4]	FALSE	0
[Q8BFR5]	77.949	[0.48672566371681414]	22	26	26	18237	[Elongation factor Tu, mitochondrial OS=Mus musculus OX=10090 GN=Tufm PE=1 SV=1]	FALSE	0
[Q8BHN3]	72.6483	[0.2997881355932203]	22	23	23	19517	[Neutral alpha-glucosidase AB OS=Mus musculus OX=10090 GN=Ganab PE=1 SV=1]	FALSE	0
[Q8CIM7]	79.5866	[0.424]	22	26	26	8470	[Cytochrome P450 2D26 OS=Mus musculus OX=10090 GN=Cyp2d26 PE=1 SV=1]	FALSE	0
[Q91VA0]	89.1369	[0.4799301919720768]	22	24	24	15777	[Acyl-coenzyme A synthetase ACSM1, mitochondrial OS=Mus musculus OX=10090 GN=Acsm1 PE=1 SV=1]	FALSE	0
[P01029]	74.5719	[0.16915995397008055]	21	22	22	2220	[Complement C4-B OS=Mus musculus OX=10090 GN=C4b PE=1 SV=3]	FALSE	0
[P05201]	67.5113	[0.5690072639225182]	21	24	24	10381	[Aspartate aminotransferase, cytoplasmic OS=Mus musculus OX=10090 GN=Got1 PE=1 SV=3]	FALSE	0
[P06728]	78.6709	[0.4810126582278481]	21	23	22	17277	[Apolipoprotein A-IV OS=Mus musculus OX=10090 GN=Apoa4 PE=1 SV=3]	FALSE	0
[P16858]	92.6778	[0.4924924924924925]	21	38	38	13961	[Glyceraldehyde-3-phosphate dehydrogenase OS=Mus musculus OX=10090 GN=Gapdh PE=1 SV=2]	FALSE	0
[P40142]	81.7745	[0.31942215088282505]	21	26	26	1	[Transketolase OS=Mus musculus OX=10090 GN=Tkt PE=1 SV=1]	FALSE	0
[P58710]	78.8964	[0.4]	21	23	23	8783	[L-gulonolactone oxidase OS=Mus musculus OX=10090 GN=Gulo PE=1 SV=3]	FALSE	0
[P68040]	81.9232	[0.5078864353312302]	21	29	29	3812	[Receptor of activated protein C kinase 1 OS=Mus musculus OX=10090 GN=Rack1 PE=1 SV=3]	FALSE	0
[P80315]	71.2014	[0.32653061224489793]	21	24	24	12489	[T-complex protein 1 subunit delta OS=Mus musculus OX=10090 GN=Cct4 PE=1 SV=3]	FALSE	0
[Q00519]	68.1037	[0.20149812734082398]	21	21	21	12405	[Xanthine dehydrogenase/oxidase OS=Mus musculus OX=10090 GN=Xdh PE=1 SV=5]	FALSE	0
[Q01339]	78.8328	[0.5043478260869565]	21	29	29	12313	[Beta-2-glycoprotein 1 OS=Mus musculus OX=10090 GN=Apoh PE=1 SV=1]	FALSE	0
[Q64521]	74.5999	[0.3314993122420908]	21	32	32	11188	[Glycerol-3-phosphate dehydrogenase, mitochondrial OS=Mus musculus OX=10090 GN=Gpd2 PE=1 SV=2]	FALSE	0
[Q8BH00]	74.7324	[0.45585215605749485]	21	23	23	4691	[2-aminomuconic semialdehyde dehydrogenase OS=Mus musculus OX=10090 GN=Aldh8a1 PE=1 SV=1]	FALSE	0
[Q8BTM8]	74.0961	[0.1258027956176804]	21	26	26	13915	[Filamin-A OS=Mus musculus OX=10090 GN=Flna PE=1 SV=5]	FALSE	0
[Q8CGK3]	72.8303	[0.24446786090621708]	21	25	25	19692	[Lon protease homolog, mitochondrial OS=Mus musculus OX=10090 GN=Lonp1 PE=1 SV=2]	FALSE	0
[Q91YQ5]	73.4181	[0.3651315789473684]	21	24	24	7323	[Dolichyl-diphosphooligosaccharide--protein glycosyltransferase subunit 1 OS=Mus musculus OX=10090 GN=Rpn1 PE=1 SV=1]	FALSE	0
[Q921G7]	78.241	[0.3181818181818182]	21	27	27	12951	[Electron transfer flavoprotein-ubiquinone oxidoreductase, mitochondrial OS=Mus musculus OX=10090 GN=Etfdh PE=1 SV=1]	FALSE	0
[Q99MN9]	72.5469	[0.4602587800369686]	21	26	26	12974	[Propionyl-CoA carboxylase beta chain, mitochondrial OS=Mus musculus OX=10090 GN=Pccb PE=1 SV=2]	FALSE	0
[Q9D8E6]	75.1719	[0.43914081145584727]	21	22	22	17619	[60S ribosomal protein L4 OS=Mus musculus OX=10090 GN=Rpl4 PE=1 SV=3]	FALSE	0
[Q9ERD7]	72.4414	[0.38666666666666666]	21	28	28	10490	[Tubulin beta-3 chain OS=Mus musculus OX=10090 GN=Tubb3 PE=1 SV=1]	FALSE	0
[Q9QYR6]	74.7175	[0.11923631123919308]	21	24	24	14133	[Microtubule-associated protein 1A OS=Mus musculus OX=10090 GN=Map1a PE=1 SV=2]	FALSE	0
[Q9Z1Q9]	77.8266	[0.18368962787015045]	21	34	34	14301	[Valine--tRNA ligase OS=Mus musculus OX=10090 GN=Vars PE=1 SV=1]	FALSE	0
[O08638]	67.9915	[0.10649087221095335]	20	22	22	15592	[Myosin-11 OS=Mus musculus OX=10090 GN=Myh11 PE=1 SV=1]	FALSE	0
[O88428]	69.7054	[0.32045088566827695]	20	21	21	19934	[Bifunctional 3'-phosphoadenosine 5'-phosphosulfate synthase 2 OS=Mus musculus OX=10090 GN=Papss2 PE=1 SV=2]	FALSE	0
[P02088]	77.2161	[0.9591836734693877]	20	52	52	11229	[Hemoglobin subunit beta-1 OS=Mus musculus OX=10090 GN=Hbb-b1 PE=1 SV=2]	FALSE	0
[P15626]	68.3176	[0.6284403669724771]	20	26	26	8543	[Glutathione S-transferase Mu 2 OS=Mus musculus OX=10090 GN=Gstm2 PE=1 SV=2]	FALSE	0
[P26041]	63.5935	[0.3188908145580589]	20	21	21	13786	[Moesin OS=Mus musculus OX=10090 GN=Msn PE=1 SV=3]	FALSE	0
[P37040]	66.1552	[0.26548672566371684]	20	23	23	1048	[NADPH--cytochrome P450 reductase OS=Mus musculus OX=10090 GN=Por PE=1 SV=2]	FALSE	0
[P52825]	68.1719	[0.32674772036474165]	20	22	22	14693	[Carnitine O-palmitoyltransferase 2, mitochondrial OS=Mus musculus OX=10090 GN=Cpt2 PE=1 SV=2]	FALSE	0
[P53657]	64.3105	[0.37630662020905925]	20	20	20	19028	[Pyruvate kinase PKLR OS=Mus musculus OX=10090 GN=Pklr PE=1 SV=1]	FALSE	0
[P62702]	64.977	[0.5513307984790875]	20	23	23	2810	[40S ribosomal protein S4, X isoform OS=Mus musculus OX=10090 GN=Rps4x PE=1 SV=2]	FALSE	0
[P68368]	75.7086	[0.33035714285714285]	20	27	27	4433	[Tubulin alpha-4A chain OS=Mus musculus OX=10090 GN=Tuba4a PE=1 SV=1]	FALSE	0
[P80318]	69.7326	[0.3522935779816514]	20	22	22	16124	[T-complex protein 1 subunit gamma OS=Mus musculus OX=10090 GN=Cct3 PE=1 SV=1]	FALSE	0
[Q921X9]	71.7012	[0.30754352030947774]	20	21	21	18309	[Protein disulfide-isomerase A5 OS=Mus musculus OX=10090 GN=Pdia5 PE=1 SV=1]	FALSE	0
[Q9CZ13]	71.8958	[0.35833333333333334]	20	26	26	2105	[Cytochrome b-c1 complex subunit 1, mitochondrial OS=Mus musculus OX=10090 GN=Uqcrc1 PE=1 SV=2]	FALSE	0
[Q9DCW4]	72.177	[0.6039215686274509]	20	30	30	2728	[Electron transfer flavoprotein subunit beta OS=Mus musculus OX=10090 GN=Etfb PE=1 SV=3]	FALSE	0
[Q9QXD1]	69.1047	[0.3245227606461087]	20	22	22	8455	[Peroxisomal acyl-coenzyme A oxidase 2 OS=Mus musculus OX=10090 GN=Acox2 PE=1 SV=2]	FALSE	0
[Q9Z0X1]	69.1488	[0.3839869281045752]	20	23	23	18017	[Apoptosis-inducing factor 1, mitochondrial OS=Mus musculus OX=10090 GN=Aifm1 PE=1 SV=1]	FALSE	0
[O08553]	65.2956	[0.49475524475524474]	19	21	21	14258	[Dihydropyrimidinase-related protein 2 OS=Mus musculus OX=10090 GN=Dpysl2 PE=1 SV=2]	FALSE	0
[O88451]	64.2632	[0.4272151898734177]	19	21	21	2805	[Retinol dehydrogenase 7 OS=Mus musculus OX=10090 GN=Rdh7 PE=1 SV=1]	FALSE	0
[P13707]	72.8546	[0.4297994269340974]	19	20	20	17695	[Glycerol-3-phosphate dehydrogenase [NAD(+)], cytoplasmic OS=Mus musculus OX=10090 GN=Gpd1 PE=1 SV=3]	FALSE	0
[P47740]	66.2441	[0.3037190082644628]	19	22	22	8621	[Aldehyde dehydrogenase family 3 member A2 OS=Mus musculus OX=10090 GN=Aldh3a2 PE=1 SV=2]	FALSE	0
[P48962]	64.6167	[0.4865771812080537]	19	27	27	667	[ADP/ATP translocase 1 OS=Mus musculus OX=10090 GN=Slc25a4 PE=1 SV=4]	FALSE	0
[P55264]	72.5309	[0.3656509695290859]	19	29	29	32	[Adenosine kinase OS=Mus musculus OX=10090 GN=Adk PE=1 SV=2]	FALSE	0
[Q4LDG0]	67.6489	[0.27866473149492016]	19	23	23	2630	[Bile acyl-CoA synthetase OS=Mus musculus OX=10090 GN=Slc27a5 PE=1 SV=2]	FALSE	0
[Q5SX39]	68.1385	[0.11294481691593605]	19	23	23	17313	[Myosin-4 OS=Mus musculus OX=10090 GN=Myh4 PE=2 SV=1]	FALSE	0
[Q60864]	64.5543	[0.3149171270718232]	19	20	20	14572	[Stress-induced-phosphoprotein 1 OS=Mus musculus OX=10090 GN=Stip1 PE=1 SV=1]	FALSE	0
[Q61129]	67.1379	[0.3333333333333333]	19	23	23	2230	[Complement factor I OS=Mus musculus OX=10090 GN=Cfi PE=1 SV=3]	FALSE	0
[Q61316]	64.4627	[0.2473246135552913]	19	22	22	391	[Heat shock 70 kDa protein 4 OS=Mus musculus OX=10090 GN=Hspa4 PE=1 SV=1]	FALSE	0
[Q7TPR4]	64.4119	[0.22309417040358745]	19	22	22	5869	[Alpha-actinin-1 OS=Mus musculus OX=10090 GN=Actn1 PE=1 SV=1]	FALSE	0
[Q8QZR5]	63.5522	[0.3407258064516129]	19	19	19	2540	[Alanine aminotransferase 1 OS=Mus musculus OX=10090 GN=Gpt PE=1 SV=3]	FALSE	0
[Q8VCC2]	64.55	[0.30973451327433627]	19	21	21	5604	[Liver carboxylesterase 1 OS=Mus musculus OX=10090 GN=Ces1 PE=1 SV=1]	FALSE	0
[Q8VCH0]	80.1815	[0.5448113207547169]	19	24	24	5881	[3-ketoacyl-CoA thiolase B, peroxisomal OS=Mus musculus OX=10090 GN=Acaa1b PE=1 SV=1]	FALSE	0
[Q91XD4]	65.4204	[0.4177449168207024]	19	21	21	13089	[Formimidoyltransferase-cyclodeaminase OS=Mus musculus OX=10090 GN=Ftcd PE=1 SV=1]	FALSE	0
[Q91XE0]	67.6867	[0.6216216216216216]	19	25	25	17775	[Glycine N-acyltransferase OS=Mus musculus OX=10090 GN=Glyat PE=1 SV=1]	FALSE	0
[Q91YT0]	63.8021	[0.39655172413793105]	19	20	20	6381	[NADH dehydrogenase [ubiquinone] flavoprotein 1, mitochondrial OS=Mus musculus OX=10090 GN=Ndufv1 PE=1 SV=1]	FALSE	0
[Q921H8]	84.5692	[0.5660377358490566]	19	27	27	5881	[3-ketoacyl-CoA thiolase A, peroxisomal OS=Mus musculus OX=10090 GN=Acaa1a PE=1 SV=1]	FALSE	0
[Q922Q1]	62.9832	[0.46153846153846156]	19	21	21	12479	[Mitochondrial amidoxime reducing component 2 OS=Mus musculus OX=10090 GN=Marc2 PE=1 SV=1]	FALSE	0
[Q9CPY7]	69.7307	[0.36416184971098264]	19	27	27	14128	[Cytosol aminopeptidase OS=Mus musculus OX=10090 GN=Lap3 PE=1 SV=3]	FALSE	0
[Q9DB77]	70.0409	[0.423841059602649]	19	22	22	14481	[Cytochrome b-c1 complex subunit 2, mitochondrial OS=Mus musculus OX=10090 GN=Uqcrc2 PE=1 SV=1]	FALSE	0
[Q9DC50]	65.8862	[0.2679738562091503]	19	23	23	6301	[Peroxisomal carnitine O-octanoyltransferase OS=Mus musculus OX=10090 GN=Crot PE=1 SV=1]	FALSE	0
[Q9Z2I8]	70.7069	[0.3903002309468822]	19	19	19	5801	[Succinate--CoA ligase [GDP-forming] subunit beta, mitochondrial OS=Mus musculus OX=10090 GN=Suclg2 PE=1 SV=3]	FALSE	0
[O08807]	63.6254	[0.5474452554744526]	18	22	22	15663	[Peroxiredoxin-4 OS=Mus musculus OX=10090 GN=Prdx4 PE=1 SV=1]	FALSE	0
[P12970]	67.2296	[0.40225563909774437]	18	25	25	3622	[60S ribosomal protein L7a OS=Mus musculus OX=10090 GN=Rpl7a PE=1 SV=2]	FALSE	0
[P17710]	65.407	[0.1919917864476386]	18	27	27	8912	[Hexokinase-1 OS=Mus musculus OX=10090 GN=Hk1 PE=1 SV=3]	FALSE	0
[P19639]	59.3304	[0.5091743119266054]	18	23	23	8543	[Glutathione S-transferase Mu 3 OS=Mus musculus OX=10090 GN=Gstm3 PE=1 SV=2]	FALSE	0
[P24456]	62.4576	[0.3273809523809524]	18	24	24	8470	[Cytochrome P450 2D10 OS=Mus musculus OX=10090 GN=Cyp2d10 PE=1 SV=2]	FALSE	0
[P28474]	66.6876	[0.33689839572192515]	18	21	21	10604	[Alcohol dehydrogenase class-3 OS=Mus musculus OX=10090 GN=Adh5 PE=1 SV=3]	FALSE	0
[P29341]	61.102	[0.32861635220125784]	18	20	20	5862	[Polyadenylate-binding protein 1 OS=Mus musculus OX=10090 GN=Pabpc1 PE=1 SV=2]	FALSE	0
[P29758]	68.3209	[0.34851936218678814]	18	23	23	183	[Ornithine aminotransferase, mitochondrial OS=Mus musculus OX=10090 GN=Oat PE=1 SV=1]	FALSE	0
[P50431]	58.9226	[0.35564853556485354]	18	20	20	13999	[Serine hydroxymethyltransferase, cytosolic OS=Mus musculus OX=10090 GN=Shmt1 PE=1 SV=3]	FALSE	0
[P55096]	62.0589	[0.2746585735963581]	18	25	25	12430	[ATP-binding cassette sub-family D member 3 OS=Mus musculus OX=10090 GN=Abcd3 PE=1 SV=2]	FALSE	0
[P60843]	63.7861	[0.5]	18	23	23	12352	[Eukaryotic initiation factor 4A-I OS=Mus musculus OX=10090 GN=Eif4a1 PE=1 SV=1]	FALSE	0
[Q60932]	69.0825	[0.5506756756756757]	18	21	21	13805	[Voltage-dependent anion-selective channel protein 1 OS=Mus musculus OX=10090 GN=Vdac1 PE=1 SV=3]	FALSE	0
[Q61176]	70.0602	[0.5201238390092879]	18	25	25	14638	[Arginase-1 OS=Mus musculus OX=10090 GN=Arg1 PE=1 SV=1]	FALSE	0
[Q61646]	62.2374	[0.345821325648415]	18	21	21	7846	[Haptoglobin OS=Mus musculus OX=10090 GN=Hp PE=1 SV=1]	FALSE	0
[Q8BJ64]	67.628	[0.37080536912751677]	18	22	22	2738	[Choline dehydrogenase, mitochondrial OS=Mus musculus OX=10090 GN=Chdh PE=1 SV=1]	FALSE	0
[Q8CHT0]	59.9413	[0.34341637010676157]	18	27	27	3602	[Delta-1-pyrroline-5-carboxylate dehydrogenase, mitochondrial OS=Mus musculus OX=10090 GN=Aldh4a1 PE=1 SV=3]	FALSE	0
[Q8VC12]	60.0859	[0.30029585798816566]	18	20	20	5912	[Urocanate hydratase OS=Mus musculus OX=10090 GN=Uroc1 PE=1 SV=2]	FALSE	0
[Q91VI7]	61.302	[0.3881578947368421]	18	22	22	980	[Ribonuclease inhibitor OS=Mus musculus OX=10090 GN=Rnh1 PE=1 SV=1]	FALSE	0
[Q91X83]	85.8557	[0.3838383838383838]	18	26	26	2793	[S-adenosylmethionine synthase isoform type-1 OS=Mus musculus OX=10090 GN=Mat1a PE=1 SV=1]	FALSE	0
[Q9CZN7]	55.3486	[0.4642857142857143]	18	21	21	13999	[Serine hydroxymethyltransferase, mitochondrial OS=Mus musculus OX=10090 GN=Shmt2 PE=1 SV=1]	FALSE	0
[Q9DBG3]	61.5762	[0.18463180362860193]	18	24	24	3991	[AP-2 complex subunit beta OS=Mus musculus OX=10090 GN=Ap2b1 PE=1 SV=1]	FALSE	0
[Q9DCN2]	62.5727	[0.6312292358803987]	18	27	27	19882	[NADH-cytochrome b5 reductase 3 OS=Mus musculus OX=10090 GN=Cyb5r3 PE=1 SV=3]	FALSE	0
[Q9QXF8]	66.6177	[0.4880546075085324]	18	31	31	11262	[Glycine N-methyltransferase OS=Mus musculus OX=10090 GN=Gnmt PE=1 SV=3]	FALSE	0
[Q9R112]	66.2929	[0.41555555555555557]	18	23	23	18250	[Sulfide:quinone oxidoreductase, mitochondrial OS=Mus musculus OX=10090 GN=Sqor PE=1 SV=3]	FALSE	0
[Q9WTP6]	63.0495	[0.6861924686192469]	18	21	21	15689	[Adenylate kinase 2, mitochondrial OS=Mus musculus OX=10090 GN=Ak2 PE=1 SV=5]	FALSE	0
[A2ARV4]	60.7586	[0.04849785407725322]	17	19	19	7338	[Low-density lipoprotein receptor-related protein 2 OS=Mus musculus OX=10090 GN=Lrp2 PE=1 SV=1]	FALSE	0
[O35129]	56.4686	[0.47157190635451507]	17	18	18	1033	[Prohibitin-2 OS=Mus musculus OX=10090 GN=Phb2 PE=1 SV=1]	FALSE	0
[O35945]	77.2689	[0.3812375249500998]	17	26	26	3439	[Aldehyde dehydrogenase, cytosolic 1 OS=Mus musculus OX=10090 GN=Aldh1a7 PE=1 SV=1]	FALSE	0
[O54909]	60.0475	[0.42586750788643535]	17	20	20	2805	[Retinol dehydrogenase 16 OS=Mus musculus OX=10090 GN=Rdh16 PE=1 SV=1]	FALSE	0
[P15392]	49.9365	[0.31376518218623484]	17	17	17	1898	[Cytochrome P450 2A4 OS=Mus musculus OX=10090 GN=Cyp2a4 PE=2 SV=3]	FALSE	0
[P17427]	56.0776	[0.1929637526652452]	17	20	20	14158	[AP-2 complex subunit alpha-2 OS=Mus musculus OX=10090 GN=Ap2a2 PE=1 SV=2]	FALSE	0
[P17751]	64.047	[0.4682274247491639]	17	28	28	12975	[Triosephosphate isomerase OS=Mus musculus OX=10090 GN=Tpi1 PE=1 SV=4]	FALSE	0
[P35505]	58.8721	[0.3436754176610978]	17	19	19	2304	[Fumarylacetoacetase OS=Mus musculus OX=10090 GN=Fah PE=1 SV=2]	FALSE	0
[P62908]	58.1961	[0.5061728395061729]	17	20	20	3921	[40S ribosomal protein S3 OS=Mus musculus OX=10090 GN=Rps3 PE=1 SV=1]	FALSE	0
[Q01279]	58.546	[0.171900826446281]	17	20	20	10596	[Epidermal growth factor receptor OS=Mus musculus OX=10090 GN=Egfr PE=1 SV=1]	FALSE	0
[Q3TXS7]	58.4189	[0.2161594963273872]	17	17	17	15919	[26S proteasome non-ATPase regulatory subunit 1 OS=Mus musculus OX=10090 GN=Psmd1 PE=1 SV=1]	FALSE	0
[Q5SX40]	61.183	[0.11894953656024716]	17	21	21	17313	[Myosin-1 OS=Mus musculus OX=10090 GN=Myh1 PE=1 SV=1]	FALSE	0
[Q64442]	64.3184	[0.5070028011204482]	17	26	26	5723	[Sorbitol dehydrogenase OS=Mus musculus OX=10090 GN=Sord PE=1 SV=3]	FALSE	0
[Q80W21]	55.403	[0.5504587155963303]	17	23	23	8543	[Glutathione S-transferase Mu 7 OS=Mus musculus OX=10090 GN=Gstm7 PE=1 SV=1]	FALSE	0
[Q80XN0]	59.9761	[0.3498542274052478]	17	17	17	9332	[D-beta-hydroxybutyrate dehydrogenase, mitochondrial OS=Mus musculus OX=10090 GN=Bdh1 PE=1 SV=2]	FALSE	0
[Q8BH59]	59.6896	[0.33825701624815363]	17	18	18	12966	[Calcium-binding mitochondrial carrier protein Aralar1 OS=Mus musculus OX=10090 GN=Slc25a12 PE=1 SV=1]	FALSE	0
[Q8BVI4]	63.4888	[0.5643153526970954]	17	20	20	12846	[Dihydropteridine reductase OS=Mus musculus OX=10090 GN=Qdpr PE=1 SV=2]	FALSE	0
[Q8CAY6]	55.1376	[0.4156171284634761]	17	19	19	13882	[Acetyl-CoA acetyltransferase, cytosolic OS=Mus musculus OX=10090 GN=Acat2 PE=1 SV=2]	FALSE	0
[Q8VC30]	69.979	[0.3356401384083045]	17	20	20	19728	[Triokinase/FMN cyclase OS=Mus musculus OX=10090 GN=Tkfc PE=1 SV=1]	FALSE	0
[Q91V76]	64.6046	[0.4634920634920635]	17	21	21	19019	[Ester hydrolase C11orf54 homolog OS=Mus musculus OX=10090 PE=1 SV=1]	FALSE	0
[Q9D0R2]	51.1295	[0.24930747922437674]	17	17	17	8474	[Threonine--tRNA ligase, cytoplasmic OS=Mus musculus OX=10090 GN=Tars PE=1 SV=2]	FALSE	0
[Q9JII6]	70.3429	[0.47692307692307695]	17	20	20	10635	[Aldo-keto reductase family 1 member A1 OS=Mus musculus OX=10090 GN=Akr1a1 PE=1 SV=3]	FALSE	0
[Q9JKR6]	58.3281	[0.22722722722722724]	17	22	22	19415	[Hypoxia up-regulated protein 1 OS=Mus musculus OX=10090 GN=Hyou1 PE=1 SV=1]	FALSE	0
[Q9Z2Z6]	63.8135	[0.6046511627906976]	17	18	18	10755	[Mitochondrial carnitine/acylcarnitine carrier protein OS=Mus musculus OX=10090 GN=Slc25a20 PE=1 SV=1]	FALSE	0
[O35643]	54.3433	[0.16542948038176034]	16	22	22	3991	[AP-1 complex subunit beta-1 OS=Mus musculus OX=10090 GN=Ap1b1 PE=1 SV=2]	FALSE	0
[O55029]	55.24	[0.2]	16	17	17	10643	[Coatomer subunit beta' OS=Mus musculus OX=10090 GN=Copb2 PE=1 SV=2]	FALSE	0
[P06684]	57.1919	[0.13214285714285715]	16	18	18	11202	[Complement C5 OS=Mus musculus OX=10090 GN=C5 PE=1 SV=2]	FALSE	0
[P13541]	56.856	[0.09690721649484536]	16	19	19	17313	[Myosin-3 OS=Mus musculus OX=10090 GN=Myh3 PE=2 SV=2]	FALSE	0
[P17742]	58.5691	[0.6463414634146342]	16	21	21	17590	[Peptidyl-prolyl cis-trans isomerase A OS=Mus musculus OX=10090 GN=Ppia PE=1 SV=2]	FALSE	0
[P20852]	47.5403	[0.2894736842105263]	16	16	16	1898	[Cytochrome P450 2A5 OS=Mus musculus OX=10090 GN=Cyp2a5 PE=2 SV=1]	FALSE	0
[P23492]	60.4538	[0.5709342560553633]	16	18	18	16236	[Purine nucleoside phosphorylase OS=Mus musculus OX=10090 GN=Pnp PE=1 SV=2]	FALSE	0
[P25444]	53.9169	[0.4300341296928328]	16	17	17	11192	[40S ribosomal protein S2 OS=Mus musculus OX=10090 GN=Rps2 PE=1 SV=3]	FALSE	0
[P27659]	53.4443	[0.28287841191067]	16	20	20	2739	[60S ribosomal protein L3 OS=Mus musculus OX=10090 GN=Rpl3 PE=1 SV=3]	FALSE	0
[P35492]	60.2552	[0.2998477929984779]	16	17	17	19812	[Histidine ammonia-lyase OS=Mus musculus OX=10090 GN=Hal PE=1 SV=1]	FALSE	0
[P52196]	59.5975	[0.4713804713804714]	16	19	19	14298	[Thiosulfate sulfurtransferase OS=Mus musculus OX=10090 GN=Tst PE=1 SV=3]	FALSE	0
[P53395]	52.5367	[0.2946058091286307]	16	18	18	19848	[Lipoamide acyltransferase component of branched-chain alpha-keto acid dehydrogenase complex, mitochondrial OS=Mus musculus OX=10090 GN=Dbt PE=1 SV=2]	FALSE	0
[P58281]	55.0785	[0.16979166666666667]	16	17	17	1026	[Dynamin-like 120 kDa protein, mitochondrial OS=Mus musculus OX=10090 GN=Opa1 PE=1 SV=1]	FALSE	0
[P61979]	55.5081	[0.2980561555075594]	16	17	17	2191	[Heterogeneous nuclear ribonucleoprotein K OS=Mus musculus OX=10090 GN=Hnrnpk PE=1 SV=1]	FALSE	0
[P62259]	55.0188	[0.5294117647058824]	16	18	18	5602	[14-3-3 protein epsilon OS=Mus musculus OX=10090 GN=Ywhae PE=1 SV=1]	FALSE	0
[P97351]	56.6042	[0.4356060606060606]	16	22	22	17566	[40S ribosomal protein S3a OS=Mus musculus OX=10090 GN=Rps3a PE=1 SV=3]	FALSE	0
[P97872]	60.8459	[0.3058161350844278]	16	19	19	2104	[Dimethylaniline monooxygenase [N-oxide-forming] 5 OS=Mus musculus OX=10090 GN=Fmo5 PE=1 SV=4]	FALSE	0
[Q05793]	56.2737	[0.0771513353115727]	16	20	20	15727	[Basement membrane-specific heparan sulfate proteoglycan core protein OS=Mus musculus OX=10090 GN=Hspg2 PE=1 SV=1]	FALSE	0
[Q07417]	54.1941	[0.4223300970873786]	16	20	20	17620	[Short-chain specific acyl-CoA dehydrogenase, mitochondrial OS=Mus musculus OX=10090 GN=Acads PE=1 SV=2]	FALSE	0
[Q61879]	55.3185	[0.09767206477732794]	16	19	19	15592	[Myosin-10 OS=Mus musculus OX=10090 GN=Myh10 PE=1 SV=2]	FALSE	0
[Q63886]	51.8804	[0.31588785046728973]	16	21	21	6091	[UDP-glucuronosyltransferase 1-1 OS=Mus musculus OX=10090 GN=Ugt1a1 PE=1 SV=2]	FALSE	0
[Q64105]	53.234	[0.5057471264367817]	16	20	20	8966	[Sepiapterin reductase OS=Mus musculus OX=10090 GN=Spr PE=1 SV=1]	FALSE	0
[Q8BGQ7]	52.8606	[0.20041322314049587]	16	17	17	11257	[Alanine--tRNA ligase, cytoplasmic OS=Mus musculus OX=10090 GN=Aars PE=1 SV=1]	FALSE	0
[Q8VCN5]	55.2649	[0.3869346733668342]	16	17	17	3627	[Cystathionine gamma-lyase OS=Mus musculus OX=10090 GN=Cth PE=1 SV=1]	FALSE	0
[Q91ZJ5]	54.5972	[0.35826771653543305]	16	17	17	8609	[UTP--glucose-1-phosphate uridylyltransferase OS=Mus musculus OX=10090 GN=Ugp2 PE=1 SV=3]	FALSE	0
[Q9CQA3]	53.9012	[0.4858156028368794]	16	24	24	1914	[Succinate dehydrogenase [ubiquinone] iron-sulfur subunit, mitochondrial OS=Mus musculus OX=10090 GN=Sdhb PE=1 SV=1]	FALSE	0
[Q9CQN1]	56.5897	[0.21954674220963172]	16	17	16	10397	[Heat shock protein 75 kDa, mitochondrial OS=Mus musculus OX=10090 GN=Trap1 PE=1 SV=1]	FALSE	0
[Q9CWJ9]	52.3526	[0.32094594594594594]	16	16	16	1060	[Bifunctional purine biosynthesis protein PURH OS=Mus musculus OX=10090 GN=Atic PE=1 SV=2]	FALSE	0
[Q9D819]	64.9245	[0.5743944636678201]	16	19	19	16196	[Inorganic pyrophosphatase OS=Mus musculus OX=10090 GN=Ppa1 PE=1 SV=1]	FALSE	0
[Q9D826]	54.0322	[0.40512820512820513]	16	16	16	2626	[Peroxisomal sarcosine oxidase OS=Mus musculus OX=10090 GN=Pipox PE=1 SV=1]	FALSE	0
[Q9DBA8]	57.9827	[0.38497652582159625]	16	21	21	932	[Probable imidazolonepropionase OS=Mus musculus OX=10090 GN=Amdhd1 PE=1 SV=1]	FALSE	0
[Q9DBJ1]	65.9393	[0.5433070866141733]	16	20	20	14765	[Phosphoglycerate mutase 1 OS=Mus musculus OX=10090 GN=Pgam1 PE=1 SV=3]	FALSE	0
[Q9JHI5]	55.8259	[0.3561320754716981]	16	18	18	4523	[Isovaleryl-CoA dehydrogenase, mitochondrial OS=Mus musculus OX=10090 GN=Ivd PE=1 SV=1]	FALSE	0
[Q9WTP7]	52.3314	[0.6343612334801763]	16	21	21	16418	[GTP:AMP phosphotransferase AK3, mitochondrial OS=Mus musculus OX=10090 GN=Ak3 PE=1 SV=3]	FALSE	0
[Q9Z2V4]	49.3667	[0.33762057877813506]	16	16	16	12605	[Phosphoenolpyruvate carboxykinase, cytosolic [GTP] OS=Mus musculus OX=10090 GN=Pck1 PE=1 SV=1]	FALSE	0
[P06801]	49.5637	[0.3181818181818182]	15	17	17	7765	[NADP-dependent malic enzyme OS=Mus musculus OX=10090 GN=Me1 PE=1 SV=2]	FALSE	0
[P11352]	51.5288	[0.7014925373134329]	15	20	20	4631	[Glutathione peroxidase 1 OS=Mus musculus OX=10090 GN=Gpx1 PE=1 SV=2]	FALSE	0
[P13542]	53.9639	[0.0996386164171399]	15	19	19	17313	[Myosin-8 OS=Mus musculus OX=10090 GN=Myh8 PE=2 SV=2]	FALSE	0
[P16015]	63.133	[0.5692307692307692]	15	18	18	13881	[Carbonic anhydrase 3 OS=Mus musculus OX=10090 GN=Ca3 PE=1 SV=3]	FALSE	0
[P17156]	60.515	[0.24486571879936808]	15	20	20	48	[Heat shock-related 70 kDa protein 2 OS=Mus musculus OX=10090 GN=Hspa2 PE=1 SV=2]	FALSE	0
[P20152]	51.2997	[0.351931330472103]	15	17	17	7293	[Vimentin OS=Mus musculus OX=10090 GN=Vim PE=1 SV=3]	FALSE	0
[P24369]	50.8529	[0.5324074074074074]	15	17	17	18306	[Peptidyl-prolyl cis-trans isomerase B OS=Mus musculus OX=10090 GN=Ppib PE=1 SV=2]	FALSE	0
[P28666]	51.6884	[0.11853893866299105]	15	19	19	4358	[Murinoglobulin-2 OS=Mus musculus OX=10090 GN=Mug2 PE=1 SV=2]	FALSE	0
[P28798]	52.1599	[0.22750424448217318]	15	21	21	19185	[Progranulin OS=Mus musculus OX=10090 GN=Grn PE=1 SV=2]	FALSE	0
[P45952]	50.1897	[0.3254156769596199]	15	19	19	19061	[Medium-chain specific acyl-CoA dehydrogenase, mitochondrial OS=Mus musculus OX=10090 GN=Acadm PE=1 SV=1]	FALSE	0
[P48758]	52.6398	[0.4693140794223827]	15	16	16	5620	[Carbonyl reductase [NADPH] 1 OS=Mus musculus OX=10090 GN=Cbr1 PE=1 SV=3]	FALSE	0
[P50285]	47.1394	[0.29135338345864664]	15	16	16	18154	[Dimethylaniline monooxygenase [N-oxide-forming] 1 OS=Mus musculus OX=10090 GN=Fmo1 PE=1 SV=1]	FALSE	0
[P52480]	50.1176	[0.22033898305084745]	15	18	18	19028	[Pyruvate kinase PKM OS=Mus musculus OX=10090 GN=Pkm PE=1 SV=4]	FALSE	0
[P56657]	48.9915	[0.2790224032586558]	15	17	17	1898	[Cytochrome P450 2C40 OS=Mus musculus OX=10090 GN=Cyp2c40 PE=1 SV=2]	FALSE	0
[Q60759]	56.4549	[0.3538812785388128]	15	16	16	19191	[Glutaryl-CoA dehydrogenase, mitochondrial OS=Mus musculus OX=10090 GN=Gcdh PE=1 SV=2]	FALSE	0
[Q64459]	49.0208	[0.2400793650793651]	15	17	17	14401	[Cytochrome P450 3A11 OS=Mus musculus OX=10090 GN=Cyp3a11 PE=1 SV=1]	FALSE	0
[Q6URW6]	50.8096	[0.083]	15	17	17	15592	[Myosin-14 OS=Mus musculus OX=10090 GN=Myh14 PE=1 SV=1]	FALSE	0
[Q6ZQ38]	52.9134	[0.14308943089430895]	15	20	20	10951	[Cullin-associated NEDD8-dissociated protein 1 OS=Mus musculus OX=10090 GN=Cand1 PE=1 SV=2]	FALSE	0
[Q8CG76]	57.2076	[0.44686648501362397]	15	18	18	3463	[Aflatoxin B1 aldehyde reductase member 2 OS=Mus musculus OX=10090 GN=Akr7a2 PE=1 SV=3]	FALSE	0
[Q8CIE6]	52.083	[0.1388888888888889]	15	16	16	10616	[Coatomer subunit alpha OS=Mus musculus OX=10090 GN=Copa PE=1 SV=2]	FALSE	0
[Q8K411]	48.9461	[0.19498069498069498]	15	17	17	13891	[Presequence protease, mitochondrial OS=Mus musculus OX=10090 GN=Pitrm1 PE=1 SV=1]	FALSE	0
[Q8QZS1]	51.0686	[0.34285714285714286]	15	25	25	3641	[3-hydroxyisobutyryl-CoA hydrolase, mitochondrial OS=Mus musculus OX=10090 GN=Hibch PE=1 SV=1]	FALSE	0
[Q91Z53]	50.42	[0.36585365853658536]	15	17	17	5860	[Glyoxylate reductase/hydroxypyruvate reductase OS=Mus musculus OX=10090 GN=Grhpr PE=1 SV=1]	FALSE	0
[Q922B2]	52.1696	[0.2934131736526946]	15	15	15	6448	[Aspartate--tRNA ligase, cytoplasmic OS=Mus musculus OX=10090 GN=Dars PE=1 SV=2]	FALSE	0
[Q99J08]	54.3544	[0.3945409429280397]	15	18	18	17561	[SEC14-like protein 2 OS=Mus musculus OX=10090 GN=Sec14l2 PE=1 SV=1]	FALSE	0
[Q99LB2]	54.8251	[0.4551971326164875]	15	16	16	6372	[Dehydrogenase/reductase SDR family member 4 OS=Mus musculus OX=10090 GN=Dhrs4 PE=1 SV=3]	FALSE	0
[Q9D379]	49.6029	[0.36043956043956044]	15	16	16	19727	[Epoxide hydrolase 1 OS=Mus musculus OX=10090 GN=Ephx1 PE=1 SV=2]	FALSE	0
[Q9D8N0]	51.0919	[0.3707093821510298]	15	16	16	2583	[Elongation factor 1-gamma OS=Mus musculus OX=10090 GN=Eef1g PE=1 SV=3]	FALSE	0
[Q9EQF5]	63.9649	[0.3236994219653179]	15	18	18	8955	[Dihydropyrimidinase OS=Mus musculus OX=10090 GN=Dpys PE=1 SV=2]	FALSE	0
[Q9QUM9]	51.5396	[0.5609756097560976]	15	17	17	6200	[Proteasome subunit alpha type-6 OS=Mus musculus OX=10090 GN=Psma6 PE=1 SV=1]	FALSE	0
[Q9WU79]	59.6075	[0.31385642737896496]	15	18	18	3520	[Proline dehydrogenase 1, mitochondrial OS=Mus musculus OX=10090 GN=Prodh PE=1 SV=2]	FALSE	0
[Q9WVD5]	50.3463	[0.3853820598006645]	15	16	16	16225	[Mitochondrial ornithine transporter 1 OS=Mus musculus OX=10090 GN=Slc25a15 PE=1 SV=1]	FALSE	0
[O35459]	45.2687	[0.37003058103975534]	14	14	14	13002	[Delta(3,5)-Delta(2,4)-dienoyl-CoA isomerase, mitochondrial OS=Mus musculus OX=10090 GN=Ech1 PE=1 SV=1]	FALSE	0
[O70475]	48.3576	[0.3630831643002028]	14	14	14	14032	[UDP-glucose 6-dehydrogenase OS=Mus musculus OX=10090 GN=Ugdh PE=1 SV=1]	FALSE	0
[O88342]	53.4091	[0.2838283828382838]	14	16	16	1039	[WD repeat-containing protein 1 OS=Mus musculus OX=10090 GN=Wdr1 PE=1 SV=3]	FALSE	0
[O88569]	48.391	[0.4164305949008499]	14	16	16	17353	[Heterogeneous nuclear ribonucleoproteins A2/B1 OS=Mus musculus OX=10090 GN=Hnrnpa2b1 PE=1 SV=2]	FALSE	0
[O88737]	50.394	[0.052257737189244036]	14	22	22	659	[Protein bassoon OS=Mus musculus OX=10090 GN=Bsn PE=1 SV=4]	FALSE	0
[P05064]	46.2205	[0.3956043956043956]	14	15	15	19152	[Fructose-bisphosphate aldolase A OS=Mus musculus OX=10090 GN=Aldoa PE=1 SV=2]	FALSE	0
[P10518]	50.9394	[0.30303030303030304]	14	16	16	19292	[Delta-aminolevulinic acid dehydratase OS=Mus musculus OX=10090 GN=Alad PE=1 SV=1]	FALSE	0
[P14152]	61.2606	[0.38622754491017963]	14	23	23	4524	[Malate dehydrogenase, cytoplasmic OS=Mus musculus OX=10090 GN=Mdh1 PE=1 SV=3]	FALSE	0
[P14869]	44.8479	[0.4637223974763407]	14	19	19	14457	[60S acidic ribosomal protein P0 OS=Mus musculus OX=10090 GN=Rplp0 PE=1 SV=3]	FALSE	0
[P19001]	48.3713	[0.2903225806451613]	14	14	14	12314	[Keratin, type I cytoskeletal 19 OS=Mus musculus OX=10090 GN=Krt19 PE=1 SV=1]	FALSE	0
[P19783]	51.7073	[0.514792899408284]	14	18	18	6397	[Cytochrome c oxidase subunit 4 isoform 1, mitochondrial OS=Mus musculus OX=10090 GN=Cox4i1 PE=1 SV=2]	FALSE	0
[P42932]	47.0298	[0.3175182481751825]	14	15	15	15617	[T-complex protein 1 subunit theta OS=Mus musculus OX=10090 GN=Cct8 PE=1 SV=3]	FALSE	0
[P47962]	48.231	[0.4107744107744108]	14	16	16	14734	[60S ribosomal protein L5 OS=Mus musculus OX=10090 GN=Rpl5 PE=1 SV=3]	FALSE	0
[P50172]	46.4631	[0.3561643835616438]	14	15	15	14668	[Corticosteroid 11-beta-dehydrogenase isozyme 1 OS=Mus musculus OX=10090 GN=Hsd11b1 PE=1 SV=3]	FALSE	0
[P80316]	44.9051	[0.2828096118299446]	14	15	15	12489	[T-complex protein 1 subunit epsilon OS=Mus musculus OX=10090 GN=Cct5 PE=1 SV=1]	FALSE	0
[Q3ULD5]	50.7567	[0.31616341030195383]	14	14	14	890	[Methylcrotonoyl-CoA carboxylase beta chain, mitochondrial OS=Mus musculus OX=10090 GN=Mccc2 PE=1 SV=1]	FALSE	0
[Q5SW19]	46.7674	[0.132319391634981]	14	15	15	3654	[Clustered mitochondria protein homolog OS=Mus musculus OX=10090 GN=Cluh PE=1 SV=2]	FALSE	0
[Q61941]	46.7236	[0.15469613259668508]	14	15	15	7879	[NAD(P) transhydrogenase, mitochondrial OS=Mus musculus OX=10090 GN=Nnt PE=1 SV=2]	FALSE	0
[Q64435]	48.8955	[0.3220338983050847]	14	17	17	6091	[UDP-glucuronosyltransferase 1-6 OS=Mus musculus OX=10090 GN=Ugt1a6 PE=1 SV=1]	FALSE	0
[Q80XL6]	45.9741	[0.20154043645699615]	14	17	17	17523	[Acyl-CoA dehydrogenase family member 11 OS=Mus musculus OX=10090 GN=Acad11 PE=1 SV=2]	FALSE	0
[Q8BGA8]	47.903	[0.2768166089965398]	14	15	15	6037	[Acyl-coenzyme A synthetase ACSM5, mitochondrial OS=Mus musculus OX=10090 GN=Acsm5 PE=1 SV=1]	FALSE	0
[Q8BH95]	46.8269	[0.3724137931034483]	14	15	15	18161	[Enoyl-CoA hydratase, mitochondrial OS=Mus musculus OX=10090 GN=Echs1 PE=1 SV=1]	FALSE	0
[Q8C5H8]	45.3121	[0.3827433628318584]	14	16	16	2787	[NAD kinase 2, mitochondrial OS=Mus musculus OX=10090 GN=Nadk2 PE=1 SV=2]	FALSE	0
[Q8CFX1]	48.0067	[0.20785804816223066]	14	15	15	2635	[GDH/6PGL endoplasmic bifunctional protein OS=Mus musculus OX=10090 GN=H6pd PE=1 SV=2]	FALSE	0
[Q8JZN5]	47.5317	[0.224]	14	15	15	14677	[Acyl-CoA dehydrogenase family member 9, mitochondrial OS=Mus musculus OX=10090 GN=Acad9 PE=1 SV=2]	FALSE	0
[Q8JZQ9]	46.0024	[0.2503113325031133]	14	14	14	14711	[Eukaryotic translation initiation factor 3 subunit B OS=Mus musculus OX=10090 GN=Eif3b PE=1 SV=1]	FALSE	0
[Q8R429]	49.5032	[0.15090543259557343]	14	17	17	7844	[Sarcoplasmic/endoplasmic reticulum calcium ATPase 1 OS=Mus musculus OX=10090 GN=Atp2a1 PE=1 SV=1]	FALSE	0
[Q8VDM4]	50.7194	[0.19162995594713655]	14	19	19	2876	[26S proteasome non-ATPase regulatory subunit 2 OS=Mus musculus OX=10090 GN=Psmd2 PE=1 SV=1]	FALSE	0
[Q8VEK3]	49.3057	[0.16]	14	14	14	15751	[Heterogeneous nuclear ribonucleoprotein U OS=Mus musculus OX=10090 GN=Hnrnpu PE=1 SV=1]	FALSE	0
[Q8VHX6]	49.9152	[0.07446808510638298]	14	16	16	13915	[Filamin-C OS=Mus musculus OX=10090 GN=Flnc PE=1 SV=3]	FALSE	0
[Q91Z83]	50.3283	[0.1049095607235142]	14	17	17	17313	[Myosin-7 OS=Mus musculus OX=10090 GN=Myh7 PE=2 SV=1]	FALSE	0
[Q99L13]	48.2962	[0.5343283582089552]	14	15	15	18421	[3-hydroxyisobutyrate dehydrogenase, mitochondrial OS=Mus musculus OX=10090 GN=Hibadh PE=1 SV=1]	FALSE	0
[Q99LX0]	55.7725	[0.6931216931216931]	14	18	18	14524	[Protein/nucleic acid deglycase DJ-1 OS=Mus musculus OX=10090 GN=Park7 PE=1 SV=1]	FALSE	0
[Q9CZU6]	48.1421	[0.23922413793103448]	14	18	18	12896	[Citrate synthase, mitochondrial OS=Mus musculus OX=10090 GN=Cs PE=1 SV=1]	FALSE	0
[Q9D6Y9]	51.7564	[0.24074074074074073]	14	16	16	19337	[1,4-alpha-glucan-branching enzyme OS=Mus musculus OX=10090 GN=Gbe1 PE=1 SV=1]	FALSE	0
[Q9DCM2]	50.6395	[0.5221238938053098]	14	17	17	2730	[Glutathione S-transferase kappa 1 OS=Mus musculus OX=10090 GN=Gstk1 PE=1 SV=3]	FALSE	0
[Q9EQK5]	44.8626	[0.1800232288037166]	14	15	15	16482	[Major vault protein OS=Mus musculus OX=10090 GN=Mvp PE=1 SV=4]	FALSE	0
[Q9WUB3]	49.1511	[0.18171021377672208]	14	18	18	19033	[Glycogen phosphorylase, muscle form OS=Mus musculus OX=10090 GN=Pygm PE=1 SV=3]	FALSE	0
[O88587]	44.3866	[0.3849056603773585]	13	14	14	13875	[Catechol O-methyltransferase OS=Mus musculus OX=10090 GN=Comt PE=1 SV=2]	FALSE	0
[O88986]	44.1837	[0.32211538461538464]	13	13	13	1988	[2-amino-3-ketobutyrate coenzyme A ligase, mitochondrial OS=Mus musculus OX=10090 GN=Gcat PE=1 SV=2]	FALSE	0
[P04186]	44.3802	[0.19973718791064388]	13	20	20	14672	[Complement factor B OS=Mus musculus OX=10090 GN=Cfb PE=1 SV=2]	FALSE	0
[P07356]	42.7112	[0.3864306784660767]	13	15	15	4519	[Annexin A2 OS=Mus musculus OX=10090 GN=Anxa2 PE=1 SV=2]	FALSE	0
[P12710]	48.7021	[0.7637795275590551]	13	16	16	4716	[Fatty acid-binding protein, liver OS=Mus musculus OX=10090 GN=Fabp1 PE=1 SV=2]	FALSE	0
[P13864]	46.582	[0.11790123456790123]	13	15	15	103	[DNA (cytosine-5)-methyltransferase 1 OS=Mus musculus OX=10090 GN=Dnmt1 PE=1 SV=5]	FALSE	0
[P19221]	46.5395	[0.23624595469255663]	13	19	19	3709	[Prothrombin OS=Mus musculus OX=10090 GN=F2 PE=1 SV=1]	FALSE	0
[P31786]	59.6398	[0.7931034482758621]	13	19	19	13845	[Acyl-CoA-binding protein OS=Mus musculus OX=10090 GN=Dbi PE=1 SV=2]	FALSE	0
[P47911]	42.5538	[0.36824324324324326]	13	16	16	19912	[60S ribosomal protein L6 OS=Mus musculus OX=10090 GN=Rpl6 PE=1 SV=3]	FALSE	0
[P48036]	42.0039	[0.3510971786833856]	13	15	15	14499	[Annexin A5 OS=Mus musculus OX=10090 GN=Anxa5 PE=1 SV=1]	FALSE	0
[P50396]	43.7062	[0.2684563758389262]	13	17	17	13883	[Rab GDP dissociation inhibitor alpha OS=Mus musculus OX=10090 GN=Gdi1 PE=1 SV=3]	FALSE	0
[P62830]	45.1461	[0.5071428571428571]	13	15	15	2761	[60S ribosomal protein L23 OS=Mus musculus OX=10090 GN=Rpl23 PE=1 SV=1]	FALSE	0
[P67778]	42.3215	[0.47794117647058826]	13	16	16	13783	[Prohibitin OS=Mus musculus OX=10090 GN=Phb PE=1 SV=1]	FALSE	0
[P68510]	44.2843	[0.3170731707317073]	13	15	15	5602	[14-3-3 protein eta OS=Mus musculus OX=10090 GN=Ywhah PE=1 SV=2]	FALSE	0
[P70168]	45.6869	[0.21232876712328766]	13	14	14	7508	[Importin subunit beta-1 OS=Mus musculus OX=10090 GN=Kpnb1 PE=1 SV=2]	FALSE	0
[P70441]	43.388	[0.4535211267605634]	13	14	14	19974	[Na(+)/H(+) exchange regulatory cofactor NHE-RF1 OS=Mus musculus OX=10090 GN=Slc9a3r1 PE=1 SV=3]	FALSE	0
[P80313]	45.6563	[0.23161764705882354]	13	14	14	135	[T-complex protein 1 subunit eta OS=Mus musculus OX=10090 GN=Cct7 PE=1 SV=1]	FALSE	0
[P97742]	43.7553	[0.18111254851228978]	13	13	13	7570	[Carnitine O-palmitoyltransferase 1, liver isoform OS=Mus musculus OX=10090 GN=Cpt1a PE=1 SV=4]	FALSE	0
[Q00897]	48.3526	[0.43341404358353514]	13	13	13	2734	[Alpha-1-antitrypsin 1-4 OS=Mus musculus OX=10090 GN=Serpina1d PE=1 SV=1]	FALSE	0
[Q3UEG6]	43.6225	[0.27485380116959063]	13	13	13	4198	[Alanine--glyoxylate aminotransferase 2, mitochondrial OS=Mus musculus OX=10090 GN=Agxt2 PE=1 SV=1]	FALSE	0
[Q3UPL0]	42.5622	[0.14065040650406505]	13	14	14	6375	[Protein transport protein Sec31A OS=Mus musculus OX=10090 GN=Sec31a PE=1 SV=2]	FALSE	0
[Q60931]	48.9114	[0.4416961130742049]	13	17	17	13805	[Voltage-dependent anion-selective channel protein 3 OS=Mus musculus OX=10090 GN=Vdac3 PE=1 SV=1]	FALSE	0
[Q61425]	44.7175	[0.23248407643312102]	13	15	15	9318	[Hydroxyacyl-coenzyme A dehydrogenase, mitochondrial OS=Mus musculus OX=10090 GN=Hadh PE=1 SV=2]	FALSE	0
[Q8BWF0]	46.5893	[0.2447418738049713]	13	14	14	16513	[Succinate-semialdehyde dehydrogenase, mitochondrial OS=Mus musculus OX=10090 GN=Aldh5a1 PE=1 SV=1]	FALSE	0
[Q8K010]	42.948	[0.14751552795031056]	13	15	15	19011	[5-oxoprolinase OS=Mus musculus OX=10090 GN=Oplah PE=1 SV=1]	FALSE	0
[Q8R164]	42.887	[0.39862542955326463]	13	16	16	77	[Valacyclovir hydrolase OS=Mus musculus OX=10090 GN=Bphl PE=1 SV=1]	FALSE	0
[Q8VDK1]	43.9018	[0.38080495356037153]	13	14	14	4640	[Deaminated glutathione amidase OS=Mus musculus OX=10090 GN=Nit1 PE=1 SV=2]	FALSE	0
[Q8VEM8]	42.2909	[0.3137254901960784]	13	14	14	7769	[Phosphate carrier protein, mitochondrial OS=Mus musculus OX=10090 GN=Slc25a3 PE=1 SV=1]	FALSE	0
[Q91V41]	47.2863	[0.627906976744186]	13	15	14	3661	[Ras-related protein Rab-14 OS=Mus musculus OX=10090 GN=Rab14 PE=1 SV=3]	FALSE	0
[Q91VR2]	42.164	[0.33557046979865773]	13	14	14	6380	[ATP synthase subunit gamma, mitochondrial OS=Mus musculus OX=10090 GN=Atp5f1c PE=1 SV=1]	FALSE	0
[Q91XM9]	46.2651	[0.18661971830985916]	13	15	15	1845	[Disks large homolog 2 OS=Mus musculus OX=10090 GN=Dlg2 PE=1 SV=2]	FALSE	0
[Q99K51]	45.3606	[0.18571428571428572]	13	14	14	10774	[Plastin-3 OS=Mus musculus OX=10090 GN=Pls3 PE=1 SV=3]	FALSE	0
[Q9CR68]	43.5065	[0.4744525547445255]	13	13	13	3963	[Cytochrome b-c1 complex subunit Rieske, mitochondrial OS=Mus musculus OX=10090 GN=Uqcrfs1 PE=1 SV=1]	FALSE	0
[Q9CW42]	47.2118	[0.3735294117647059]	13	14	14	12479	[Mitochondrial amidoxime-reducing component 1 OS=Mus musculus OX=10090 GN=Marc1 PE=1 SV=2]	FALSE	0
[Q9D0I9]	43.6401	[0.18636363636363637]	13	14	14	1993	[Arginine--tRNA ligase, cytoplasmic OS=Mus musculus OX=10090 GN=Rars PE=1 SV=2]	FALSE	0
[Q9DB20]	43.5653	[0.6338028169014085]	13	14	14	19119	[ATP synthase subunit O, mitochondrial OS=Mus musculus OX=10090 GN=Atp5po PE=1 SV=1]	FALSE	0
[Q9DBG1]	50.8541	[0.26641651031894936]	13	16	16	11115	[Sterol 26-hydroxylase, mitochondrial OS=Mus musculus OX=10090 GN=Cyp27a1 PE=1 SV=1]	FALSE	0
[Q9DCX2]	55.7206	[0.6956521739130435]	13	17	17	17987	[ATP synthase subunit d, mitochondrial OS=Mus musculus OX=10090 GN=Atp5pd PE=1 SV=3]	FALSE	0
[Q9DD20]	42.1332	[0.38934426229508196]	13	13	13	7822	[Methyltransferase-like protein 7B OS=Mus musculus OX=10090 GN=Mettl7b PE=1 SV=2]	FALSE	0
[Q9ESB3]	44.3371	[0.2419047619047619]	13	15	15	4545	[Histidine-rich glycoprotein OS=Mus musculus OX=10090 GN=Hrg PE=1 SV=2]	FALSE	0
[Q9JMA7]	44.4182	[0.24404761904761904]	13	14	14	14401	[Cytochrome P450 3A41 OS=Mus musculus OX=10090 GN=Cyp3a41a PE=1 SV=2]	FALSE	0
[Q9QZD8]	42.8233	[0.4843205574912892]	13	13	13	423	[Mitochondrial dicarboxylate carrier OS=Mus musculus OX=10090 GN=Slc25a10 PE=1 SV=2]	FALSE	0
[O08749]	41.4135	[0.23772102161100198]	12	13	13	16460	[Dihydrolipoyl dehydrogenase, mitochondrial OS=Mus musculus OX=10090 GN=Dld PE=1 SV=2]	FALSE	0
[O09174]	37.0098	[0.34908136482939633]	12	12	12	12244	[Alpha-methylacyl-CoA racemase OS=Mus musculus OX=10090 GN=Amacr PE=1 SV=4]	FALSE	0
[O35423]	40.785	[0.2826086956521739]	12	14	14	16319	[Serine--pyruvate aminotransferase, mitochondrial OS=Mus musculus OX=10090 GN=Agxt PE=1 SV=3]	FALSE	0
[P00186]	47.9064	[0.24951267056530213]	12	13	13	13874	[Cytochrome P450 1A2 OS=Mus musculus OX=10090 GN=Cyp1a2 PE=1 SV=1]	FALSE	0
[P02089]	42.3234	[0.6326530612244898]	12	31	31	11229	[Hemoglobin subunit beta-2 OS=Mus musculus OX=10090 GN=Hbb-b2 PE=1 SV=2]	FALSE	0
[P14148]	41.8273	[0.4148148148148148]	12	14	14	3502	[60S ribosomal protein L7 OS=Mus musculus OX=10090 GN=Rpl7 PE=1 SV=2]	FALSE	0
[P23116]	41.2405	[0.10788690476190477]	12	12	12	211	[Eukaryotic translation initiation factor 3 subunit A OS=Mus musculus OX=10090 GN=Eif3a PE=1 SV=5]	FALSE	0
[P29699]	53.4876	[0.3681159420289855]	12	18	18	10716	[Alpha-2-HS-glycoprotein OS=Mus musculus OX=10090 GN=Ahsg PE=1 SV=1]	FALSE	0
[P30115]	40.8241	[0.37104072398190047]	12	22	22	6001	[Glutathione S-transferase A3 OS=Mus musculus OX=10090 GN=Gsta3 PE=1 SV=2]	FALSE	0
[P35441]	42.6489	[0.1658119658119658]	12	16	16	15612	[Thrombospondin-1 OS=Mus musculus OX=10090 GN=Thbs1 PE=1 SV=1]	FALSE	0
[P36552]	41.1958	[0.28893905191873587]	12	15	15	19407	[Oxygen-dependent coproporphyrinogen-III oxidase, mitochondrial OS=Mus musculus OX=10090 GN=Cpox PE=1 SV=2]	FALSE	0
[P38060]	43.6304	[0.2923076923076923]	12	14	14	11284	[Hydroxymethylglutaryl-CoA lyase, mitochondrial OS=Mus musculus OX=10090 GN=Hmgcl PE=1 SV=2]	FALSE	0
[P47199]	41.98	[0.3564954682779456]	12	13	13	4455	[Quinone oxidoreductase OS=Mus musculus OX=10090 GN=Cryz PE=1 SV=1]	FALSE	0
[P50580]	40.0544	[0.3553299492385787]	12	15	15	8806	[Proliferation-associated protein 2G4 OS=Mus musculus OX=10090 GN=Pa2g4 PE=1 SV=3]	FALSE	0
[P61027]	40.3611	[0.535]	12	14	13	3661	[Ras-related protein Rab-10 OS=Mus musculus OX=10090 GN=Rab10 PE=1 SV=1]	FALSE	0
[P62281]	42.2329	[0.5443037974683544]	12	15	15	8628	[40S ribosomal protein S11 OS=Mus musculus OX=10090 GN=Rps11 PE=1 SV=3]	FALSE	0
[P80314]	42.3424	[0.22429906542056074]	12	12	12	6326	[T-complex protein 1 subunit beta OS=Mus musculus OX=10090 GN=Cct2 PE=1 SV=4]	FALSE	0
[P97494]	44.1079	[0.20094191522762953]	12	12	12	20085	[Glutamate--cysteine ligase catalytic subunit OS=Mus musculus OX=10090 GN=Gclc PE=1 SV=4]	FALSE	0
[Q02566]	43.4101	[0.08875128998968008]	12	15	15	17313	[Myosin-6 OS=Mus musculus OX=10090 GN=Myh6 PE=1 SV=2]	FALSE	0
[Q06890]	45.654	[0.23214285714285715]	12	12	12	12911	[Clusterin OS=Mus musculus OX=10090 GN=Clu PE=1 SV=1]	FALSE	0
[Q571F8]	39.3368	[0.18438538205980065]	12	15	15	9320	[Glutaminase liver isoform, mitochondrial OS=Mus musculus OX=10090 GN=Gls2 PE=1 SV=2]	FALSE	0
[Q5SWU9]	43.1774	[0.06908315565031983]	12	14	14	17812	[Acetyl-CoA carboxylase 1 OS=Mus musculus OX=10090 GN=Acaca PE=1 SV=1]	FALSE	0
[Q60936]	41.8022	[0.15348837209302327]	12	13	13	19822	[Atypical kinase COQ8A, mitochondrial OS=Mus musculus OX=10090 GN=Coq8a PE=1 SV=2]	FALSE	0
[Q61207]	42.3409	[0.24416517055655296]	12	12	12	2776	[Prosaposin OS=Mus musculus OX=10090 GN=Psap PE=1 SV=2]	FALSE	0
[Q6GQT1]	42.5747	[0.10244233378561737]	12	13	13	12825	[Alpha-2-macroglobulin-P OS=Mus musculus OX=10090 GN=A2m PE=2 SV=2]	FALSE	0
[Q6P3A8]	43.2877	[0.37948717948717947]	12	16	16	12635	[2-oxoisovalerate dehydrogenase subunit beta, mitochondrial OS=Mus musculus OX=10090 GN=Bckdhb PE=1 SV=2]	FALSE	0
[Q71RI9]	40.9253	[0.2087912087912088]	12	14	14	1912	[Kynurenine--oxoglutarate transaminase 3 OS=Mus musculus OX=10090 GN=Kyat3 PE=1 SV=1]	FALSE	0
[Q8BIJ6]	41.1649	[0.11956521739130435]	12	17	17	16435	[Isoleucine--tRNA ligase, mitochondrial OS=Mus musculus OX=10090 GN=Iars2 PE=1 SV=1]	FALSE	0
[Q8CC86]	43.9668	[0.22490706319702602]	12	12	12	19120	[Nicotinate phosphoribosyltransferase OS=Mus musculus OX=10090 GN=Naprt PE=1 SV=1]	FALSE	0
[Q8R086]	43.7498	[0.2765567765567766]	12	14	14	1036	[Sulfite oxidase, mitochondrial OS=Mus musculus OX=10090 GN=Suox PE=1 SV=2]	FALSE	0
[Q8VC28]	41.8924	[0.3065015479876161]	12	12	12	3536	[Aldo-keto reductase family 1 member C13 OS=Mus musculus OX=10090 GN=Akr1c13 PE=1 SV=2]	FALSE	0
[Q91WT9]	39.796	[0.2727272727272727]	12	12	12	2224	[Cystathionine beta-synthase OS=Mus musculus OX=10090 GN=Cbs PE=1 SV=3]	FALSE	0
[Q99J99]	44.792	[0.5050505050505051]	12	15	15	14298	[3-mercaptopyruvate sulfurtransferase OS=Mus musculus OX=10090 GN=Mpst PE=1 SV=4]	FALSE	0
[Q9CQQ7]	40.9725	[0.40234375]	12	12	12	14174	[ATP synthase F(0) complex subunit B1, mitochondrial OS=Mus musculus OX=10090 GN=Atp5pb PE=1 SV=1]	FALSE	0
[Q9CWS0]	46.7864	[0.41403508771929826]	12	13	13	2154	[N(G),N(G)-dimethylarginine dimethylaminohydrolase 1 OS=Mus musculus OX=10090 GN=Ddah1 PE=1 SV=3]	FALSE	0
[Q9D051]	40.0736	[0.3593314763231198]	12	14	14	818	[Pyruvate dehydrogenase E1 component subunit beta, mitochondrial OS=Mus musculus OX=10090 GN=Pdhb PE=1 SV=1]	FALSE	0
[Q9D6R2]	42.2155	[0.3333333333333333]	12	12	12	11226	[Isocitrate dehydrogenase [NAD] subunit alpha, mitochondrial OS=Mus musculus OX=10090 GN=Idh3a PE=1 SV=1]	FALSE	0
[Q9DBG6]	48.96	[0.2694136291600634]	12	13	13	18341	[Dolichyl-diphosphooligosaccharide--protein glycosyltransferase subunit 2 OS=Mus musculus OX=10090 GN=Rpn2 PE=1 SV=1]	FALSE	0
[Q9DCL9]	44.5581	[0.26588235294117646]	12	14	14	14061	[Multifunctional protein ADE2 OS=Mus musculus OX=10090 GN=Paics PE=1 SV=4]	FALSE	0
[Q9DCS9]	38.699	[0.5852272727272727]	12	13	13	18286	[NADH dehydrogenase [ubiquinone] 1 beta subcomplex subunit 10 OS=Mus musculus OX=10090 GN=Ndufb10 PE=1 SV=3]	FALSE	0
[Q9JIF7]	41.4674	[0.17103882476390347]	12	12	12	6285	[Coatomer subunit beta OS=Mus musculus OX=10090 GN=Copb1 PE=1 SV=1]	FALSE	0
[Q9R0P3]	38.2806	[0.35106382978723405]	12	15	15	1075	[S-formylglutathione hydrolase OS=Mus musculus OX=10090 GN=Esd PE=1 SV=1]	FALSE	0
[Q9WUR2]	40.3631	[0.3375959079283887]	12	14	14	7823	[Enoyl-CoA delta isomerase 2, mitochondrial OS=Mus musculus OX=10090 GN=Eci2 PE=1 SV=2]	FALSE	0
[Q9WUU7]	40.3663	[0.3137254901960784]	12	14	14	2816	[Cathepsin Z OS=Mus musculus OX=10090 GN=Ctsz PE=1 SV=1]	FALSE	0
[Q9WV68]	42.162	[0.3801369863013699]	12	14	14	19480	[Peroxisomal 2,4-dienoyl-CoA reductase OS=Mus musculus OX=10090 GN=Decr2 PE=1 SV=1]	FALSE	0
[Q9WVL0]	41.2662	[0.5]	12	17	17	597	[Maleylacetoacetate isomerase OS=Mus musculus OX=10090 GN=Gstz1 PE=1 SV=1]	FALSE	0
[A2ARZ3]	39.4493	[0.020729092208720514]	11	12	12	15657	[Fibrous sheath-interacting protein 2 OS=Mus musculus OX=10090 GN=Fsip2 PE=1 SV=3]	FALSE	0
[G3X982]	35.7396	[0.11685393258426967]	11	13	13	12405	[Aldehyde oxidase 3 OS=Mus musculus OX=10090 GN=Aox3 PE=1 SV=1]	FALSE	0
[O35215]	40.7585	[0.8898305084745762]	11	18	18	2428	[D-dopachrome decarboxylase OS=Mus musculus OX=10090 GN=Ddt PE=1 SV=3]	FALSE	0
[O55131]	37.6989	[0.26376146788990823]	11	11	11	19133	[Septin-7 OS=Mus musculus OX=10090 GN=Septin7 PE=1 SV=1]	FALSE	0
[O70503]	37.9416	[0.3814102564102564]	11	11	11	7786	[Very-long-chain 3-oxoacyl-CoA reductase OS=Mus musculus OX=10090 GN=Hsd17b12 PE=1 SV=1]	FALSE	0
[O89020]	39.4469	[0.15625]	11	17	17	17398	[Afamin OS=Mus musculus OX=10090 GN=Afm PE=1 SV=2]	FALSE	0
[P06745]	40.3028	[0.2078853046594982]	11	14	14	15639	[Glucose-6-phosphate isomerase OS=Mus musculus OX=10090 GN=Gpi PE=1 SV=4]	FALSE	0
[P07759]	36.8873	[0.215311004784689]	11	12	12	14177	[Serine protease inhibitor A3K OS=Mus musculus OX=10090 GN=Serpina3k PE=1 SV=2]	FALSE	0
[P10630]	39.919	[0.32186732186732187]	11	12	12	12352	[Eukaryotic initiation factor 4A-II OS=Mus musculus OX=10090 GN=Eif4a2 PE=1 SV=2]	FALSE	0
[P11983]	35.8298	[0.19784172661870503]	11	12	12	18109	[T-complex protein 1 subunit alpha OS=Mus musculus OX=10090 GN=Tcp1 PE=1 SV=3]	FALSE	0
[P12787]	33.6074	[0.4246575342465753]	11	12	12	18284	[Cytochrome c oxidase subunit 5A, mitochondrial OS=Mus musculus OX=10090 GN=Cox5a PE=1 SV=2]	FALSE	0
[P13020]	38.885	[0.2012820512820513]	11	12	12	3583	[Gelsolin OS=Mus musculus OX=10090 GN=Gsn PE=1 SV=3]	FALSE	0
[P16332]	51.1561	[0.22192513368983957]	11	14	14	18397	[Methylmalonyl-CoA mutase, mitochondrial OS=Mus musculus OX=10090 GN=Mmut PE=1 SV=2]	FALSE	0
[P17426]	36.9638	[0.13715455475946775]	11	12	12	14158	[AP-2 complex subunit alpha-1 OS=Mus musculus OX=10090 GN=Ap2a1 PE=1 SV=1]	FALSE	0
[P23953]	39.7056	[0.2509025270758123]	11	13	13	5604	[Carboxylesterase 1C OS=Mus musculus OX=10090 GN=Ces1c PE=1 SV=4]	FALSE	0
[P26040]	36.543	[0.19283276450511946]	11	12	12	13786	[Ezrin OS=Mus musculus OX=10090 GN=Ezr PE=1 SV=3]	FALSE	0
[P27046]	36.0724	[0.11652173913043479]	11	11	11	16442	[Alpha-mannosidase 2 OS=Mus musculus OX=10090 GN=Man2a1 PE=1 SV=2]	FALSE	0
[P30416]	40.6648	[0.30131004366812225]	11	14	14	6428	[Peptidyl-prolyl cis-trans isomerase FKBP4 OS=Mus musculus OX=10090 GN=Fkbp4 PE=1 SV=5]	FALSE	0
[P34927]	36.6376	[0.28169014084507044]	11	11	11	17844	[Asialoglycoprotein receptor 1 OS=Mus musculus OX=10090 GN=Asgr1 PE=1 SV=4]	FALSE	0
[P35486]	34.3577	[0.21025641025641026]	11	11	11	14176	[Pyruvate dehydrogenase E1 component subunit alpha, somatic form, mitochondrial OS=Mus musculus OX=10090 GN=Pdha1 PE=1 SV=1]	FALSE	0
[P40124]	38.9642	[0.20464135021097046]	11	14	14	12272	[Adenylyl cyclase-associated protein 1 OS=Mus musculus OX=10090 GN=Cap1 PE=1 SV=4]	FALSE	0
[P52840]	41.1185	[0.3951890034364261]	11	16	16	18140	[Sulfotransferase 1A1 OS=Mus musculus OX=10090 GN=Sult1a1 PE=1 SV=1]	FALSE	0
[P56391]	38.3637	[0.7209302325581395]	11	14	14	2797	[Cytochrome c oxidase subunit 6B1 OS=Mus musculus OX=10090 GN=Cox6b1 PE=1 SV=2]	FALSE	0
[P60335]	38.3423	[0.27247191011235955]	11	13	13	4613	[Poly(rC)-binding protein 1 OS=Mus musculus OX=10090 GN=Pcbp1 PE=1 SV=1]	FALSE	0
[P62242]	39.77	[0.46634615384615385]	11	14	14	16363	[40S ribosomal protein S8 OS=Mus musculus OX=10090 GN=Rps8 PE=1 SV=2]	FALSE	0
[P62270]	36.9454	[0.5263157894736842]	11	11	11	18221	[40S ribosomal protein S18 OS=Mus musculus OX=10090 GN=Rps18 PE=1 SV=3]	FALSE	0
[P68254]	37.0895	[0.3346938775510204]	11	16	16	5602	[14-3-3 protein theta OS=Mus musculus OX=10090 GN=Ywhaq PE=1 SV=1]	FALSE	0
[P97371]	37.0771	[0.4578313253012048]	11	13	13	875	[Proteasome activator complex subunit 1 OS=Mus musculus OX=10090 GN=Psme1 PE=1 SV=2]	FALSE	0
[P97429]	40.8207	[0.3730407523510972]	11	14	14	19092	[Annexin A4 OS=Mus musculus OX=10090 GN=Anxa4 PE=1 SV=4]	FALSE	0
[P97501]	35.9028	[0.23220973782771537]	11	11	11	6579	[Dimethylaniline monooxygenase [N-oxide-forming] 3 OS=Mus musculus OX=10090 GN=Fmo3 PE=1 SV=1]	FALSE	0
[Q05816]	53.0907	[0.6592592592592592]	11	14	14	19989	[Fatty acid-binding protein 5 OS=Mus musculus OX=10090 GN=Fabp5 PE=1 SV=3]	FALSE	0
[Q3U1J4]	38.5316	[0.1280701754385965]	11	11	11	16494	[DNA damage-binding protein 1 OS=Mus musculus OX=10090 GN=Ddb1 PE=1 SV=2]	FALSE	0
[Q61656]	37.0734	[0.15960912052117263]	11	11	11	10860	[Probable ATP-dependent RNA helicase DDX5 OS=Mus musculus OX=10090 GN=Ddx5 PE=1 SV=2]	FALSE	0
[Q61703]	37.3826	[0.113107822410148]	11	16	16	9323	[Inter-alpha-trypsin inhibitor heavy chain H2 OS=Mus musculus OX=10090 GN=Itih2 PE=1 SV=1]	FALSE	0
[Q62465]	37.6329	[0.23645320197044334]	11	13	13	18353	[Synaptic vesicle membrane protein VAT-1 homolog OS=Mus musculus OX=10090 GN=Vat1 PE=1 SV=3]	FALSE	0
[Q63880]	35.2745	[0.18739054290718038]	11	14	14	14704	[Carboxylesterase 3A OS=Mus musculus OX=10090 GN=Ces3a PE=1 SV=2]	FALSE	0
[Q64133]	36.2807	[0.1806083650190114]	11	12	12	14202	[Amine oxidase [flavin-containing] A OS=Mus musculus OX=10090 GN=Maoa PE=1 SV=3]	FALSE	0
[Q76MZ3]	38.4987	[0.20543293718166383]	11	15	15	13773	[Serine/threonine-protein phosphatase 2A 65 kDa regulatory subunit A alpha isoform OS=Mus musculus OX=10090 GN=Ppp2r1a PE=1 SV=3]	FALSE	0
[Q78JT3]	38.9555	[0.3356643356643357]	11	13	13	12884	[3-hydroxyanthranilate 3,4-dioxygenase OS=Mus musculus OX=10090 GN=Haao PE=1 SV=1]	FALSE	0
[Q7TNG8]	37.3386	[0.24173553719008264]	11	13	13	10938	[Probable D-lactate dehydrogenase, mitochondrial OS=Mus musculus OX=10090 GN=Ldhd PE=1 SV=1]	FALSE	0
[Q8BK48]	37.085	[0.259391771019678]	11	11	11	3505	[Pyrethroid hydrolase Ces2e OS=Mus musculus OX=10090 GN=Ces2e PE=1 SV=1]	FALSE	0
[Q8BMF4]	39.1157	[0.22585669781931464]	11	14	14	2524	[Dihydrolipoyllysine-residue acetyltransferase component of pyruvate dehydrogenase complex, mitochondrial OS=Mus musculus OX=10090 GN=Dlat PE=1 SV=2]	FALSE	0
[Q8CI94]	38.339	[0.14827995255041518]	11	11	11	19033	[Glycogen phosphorylase, brain form OS=Mus musculus OX=10090 GN=Pygb PE=1 SV=3]	FALSE	0
[Q8K370]	36.0712	[0.10477081384471469]	11	13	13	19879	[Acyl-CoA dehydrogenase family member 10 OS=Mus musculus OX=10090 GN=Acad10 PE=1 SV=1]	FALSE	0
[Q91VR5]	36.6328	[0.18783783783783783]	11	11	11	12867	[ATP-dependent RNA helicase DDX1 OS=Mus musculus OX=10090 GN=Ddx1 PE=1 SV=1]	FALSE	0
[Q91W43]	37.0817	[0.12585365853658537]	11	13	13	10679	[Glycine dehydrogenase (decarboxylating), mitochondrial OS=Mus musculus OX=10090 GN=Gldc PE=1 SV=1]	FALSE	0
[Q91W64]	44.4086	[0.25153374233128833]	11	13	13	1898	[Cytochrome P450 2C70 OS=Mus musculus OX=10090 GN=Cyp2c70 PE=1 SV=2]	FALSE	0
[Q91W90]	37.5116	[0.27817745803357313]	11	12	12	13046	[Thioredoxin domain-containing protein 5 OS=Mus musculus OX=10090 GN=Txndc5 PE=1 SV=2]	FALSE	0
[Q91XQ0]	40.2466	[0.027055590784189388]	11	12	12	17448	[Dynein heavy chain 8, axonemal OS=Mus musculus OX=10090 GN=Dnah8 PE=1 SV=2]	FALSE	0
[Q920E5]	36.294	[0.2804532577903683]	11	13	13	5951	[Farnesyl pyrophosphate synthase OS=Mus musculus OX=10090 GN=Fdps PE=1 SV=1]	FALSE	0
[Q99LC3]	40.3877	[0.3126760563380282]	11	13	13	4383	[NADH dehydrogenase [ubiquinone] 1 alpha subcomplex subunit 10, mitochondrial OS=Mus musculus OX=10090 GN=Ndufa10 PE=1 SV=1]	FALSE	0
[Q99MZ7]	36.3662	[0.35313531353135313]	11	13	13	4561	[Peroxisomal trans-2-enoyl-CoA reductase OS=Mus musculus OX=10090 GN=Pecr PE=1 SV=1]	FALSE	0
[Q99P30]	38.3561	[0.3474576271186441]	11	12	12	4530	[Peroxisomal coenzyme A diphosphatase NUDT7 OS=Mus musculus OX=10090 GN=Nudt7 PE=1 SV=2]	FALSE	0
[Q9CR62]	38.5105	[0.3248407643312102]	11	12	12	1895	[Mitochondrial 2-oxoglutarate/malate carrier protein OS=Mus musculus OX=10090 GN=Slc25a11 PE=1 SV=3]	FALSE	0
[Q9D172]	46.6542	[0.6428571428571429]	11	12	12	5617	[Glutamine amidotransferase-like class 1 domain-containing protein 3A, mitochondrial OS=Mus musculus OX=10090 GN=Gatd3a PE=1 SV=1]	FALSE	0
[Q9D1Q6]	40.3257	[0.28078817733990147]	11	14	14	4520	[Endoplasmic reticulum resident protein 44 OS=Mus musculus OX=10090 GN=Erp44 PE=1 SV=1]	FALSE	0
[Q9D6Y7]	42.6556	[0.5321888412017167]	11	12	12	2901	[Mitochondrial peptide methionine sulfoxide reductase OS=Mus musculus OX=10090 GN=Msra PE=1 SV=1]	FALSE	0
[Q9DBD0]	38.9551	[0.21857142857142858]	11	11	11	9314	[Inhibitor of carbonic anhydrase OS=Mus musculus OX=10090 GN=Ica PE=1 SV=1]	FALSE	0
[Q9DCD0]	37.289	[0.2670807453416149]	11	11	11	15980	[6-phosphogluconate dehydrogenase, decarboxylating OS=Mus musculus OX=10090 GN=Pgd PE=1 SV=3]	FALSE	0
[Q9DCG6]	37.1461	[0.3784722222222222]	11	12	12	7864	[Phenazine biosynthesis-like domain-containing protein 1 OS=Mus musculus OX=10090 GN=Pbld1 PE=1 SV=2]	FALSE	0
[Q9DCQ2]	39.6648	[0.43205574912891986]	11	12	12	2417	[Putative L-aspartate dehydrogenase OS=Mus musculus OX=10090 GN=Aspdh PE=1 SV=1]	FALSE	0
[Q9JLB4]	39.2504	[0.04857852608335633]	11	12	12	12957	[Cubilin OS=Mus musculus OX=10090 GN=Cubn PE=1 SV=3]	FALSE	0
[Q9WU78]	39.4597	[0.16340621403912542]	11	11	11	14700	[Programmed cell death 6-interacting protein OS=Mus musculus OX=10090 GN=Pdcd6ip PE=1 SV=3]	FALSE	0
[Q9WUM5]	36.9945	[0.3439306358381503]	11	15	15	12455	[Succinate--CoA ligase [ADP/GDP-forming] subunit alpha, mitochondrial OS=Mus musculus OX=10090 GN=Suclg1 PE=1 SV=4]	FALSE	0
[Q9Z1Z0]	36.9939	[0.11157455683003129]	11	11	11	12519	[General vesicular transport factor p115 OS=Mus musculus OX=10090 GN=Uso1 PE=1 SV=2]	FALSE	0
[Q9Z2I0]	37.4629	[0.1842818428184282]	11	19	19	19889	[Mitochondrial proton/calcium exchanger protein OS=Mus musculus OX=10090 GN=Letm1 PE=1 SV=1]	FALSE	0
[E9PVA8]	32.8608	[0.05615874204417821]	10	10	10	3691	[eIF-2-alpha kinase activator GCN1 OS=Mus musculus OX=10090 GN=Gcn1 PE=1 SV=1]	FALSE	0
[O08599]	35.92	[0.21717171717171718]	10	11	11	14692	[Syntaxin-binding protein 1 OS=Mus musculus OX=10090 GN=Stxbp1 PE=1 SV=2]	FALSE	0
[O08795]	33.8774	[0.21305182341650672]	10	10	10	12739	[Glucosidase 2 subunit beta OS=Mus musculus OX=10090 GN=Prkcsh PE=1 SV=1]	FALSE	0
[O09131]	33.0432	[0.3416666666666667]	10	13	13	19944	[Glutathione S-transferase omega-1 OS=Mus musculus OX=10090 GN=Gsto1 PE=1 SV=2]	FALSE	0
[O35660]	32.622	[0.28440366972477066]	10	14	14	8543	[Glutathione S-transferase Mu 6 OS=Mus musculus OX=10090 GN=Gstm6 PE=1 SV=4]	FALSE	0
[O55125]	32.5585	[0.2852112676056338]	10	12	12	9319	[Protein NipSnap homolog 1 OS=Mus musculus OX=10090 GN=Nipsnap1 PE=1 SV=1]	FALSE	0
[P09055]	34.2244	[0.13283208020050125]	10	11	11	19177	[Integrin beta-1 OS=Mus musculus OX=10090 GN=Itgb1 PE=1 SV=1]	FALSE	0
[P09405]	32.6901	[0.1456859971711457]	10	10	10	516	[Nucleolin OS=Mus musculus OX=10090 GN=Ncl PE=1 SV=2]	FALSE	0
[P10605]	35.9176	[0.19469026548672566]	10	16	16	4584	[Cathepsin B OS=Mus musculus OX=10090 GN=Ctsb PE=1 SV=2]	FALSE	0
[P17717]	34.0151	[0.2188679245283019]	10	13	13	6091	[UDP-glucuronosyltransferase 2B17 OS=Mus musculus OX=10090 GN=Ugt2b17 PE=1 SV=1]	FALSE	0
[P19157]	41.8264	[0.42857142857142855]	10	15	14	3965	[Glutathione S-transferase P 1 OS=Mus musculus OX=10090 GN=Gstp1 PE=1 SV=2]	FALSE	0
[P28843]	31.5833	[0.13026315789473683]	10	12	12	1106	[Dipeptidyl peptidase 4 OS=Mus musculus OX=10090 GN=Dpp4 PE=1 SV=3]	FALSE	0
[P30275]	35.6655	[0.39473684210526316]	10	12	12	2783	[Creatine kinase U-type, mitochondrial OS=Mus musculus OX=10090 GN=Ckmt1 PE=1 SV=1]	FALSE	0
[P30999]	34.6138	[0.1631130063965885]	10	12	12	19503	[Catenin delta-1 OS=Mus musculus OX=10090 GN=Ctnnd1 PE=1 SV=2]	FALSE	0
[P32261]	35.8072	[0.20430107526881722]	10	16	16	7824	[Antithrombin-III OS=Mus musculus OX=10090 GN=Serpinc1 PE=1 SV=1]	FALSE	0
[P39053]	33.7825	[0.09457900807381776]	10	17	17	10480	[Dynamin-1 OS=Mus musculus OX=10090 GN=Dnm1 PE=1 SV=2]	FALSE	0
[P42125]	34.3898	[0.3806228373702422]	10	12	12	2211	[Enoyl-CoA delta isomerase 1, mitochondrial OS=Mus musculus OX=10090 GN=Eci1 PE=1 SV=2]	FALSE	0
[P50136]	34.441	[0.33031674208144796]	10	12	12	9136	[2-oxoisovalerate dehydrogenase subunit alpha, mitochondrial OS=Mus musculus OX=10090 GN=Bckdha PE=1 SV=1]	FALSE	0
[P52430]	33.4727	[0.22535211267605634]	10	14	14	9364	[Serum paraoxonase/arylesterase 1 OS=Mus musculus OX=10090 GN=Pon1 PE=1 SV=2]	FALSE	0
[P56399]	32.9377	[0.19114219114219114]	10	11	11	1074	[Ubiquitin carboxyl-terminal hydrolase 5 OS=Mus musculus OX=10090 GN=Usp5 PE=1 SV=1]	FALSE	0
[P61255]	32.8919	[0.41379310344827586]	10	12	12	6368	[60S ribosomal protein L26 OS=Mus musculus OX=10090 GN=Rpl26 PE=1 SV=1]	FALSE	0
[P63101]	36.4761	[0.33877551020408164]	10	14	14	5602	[14-3-3 protein zeta/delta OS=Mus musculus OX=10090 GN=Ywhaz PE=1 SV=1]	FALSE	0
[P63158]	36.4937	[0.3023255813953488]	10	10	10	3764	[High mobility group protein B1 OS=Mus musculus OX=10090 GN=Hmgb1 PE=1 SV=2]	FALSE	0
[P63276]	34.5739	[0.6]	10	14	14	2767	[40S ribosomal protein S17 OS=Mus musculus OX=10090 GN=Rps17 PE=1 SV=2]	FALSE	0
[P63323]	35.1317	[0.6287878787878788]	10	13	13	14369	[40S ribosomal protein S12 OS=Mus musculus OX=10090 GN=Rps12 PE=1 SV=2]	FALSE	0
[P80317]	30.5346	[0.2335216572504708]	10	10	10	353	[T-complex protein 1 subunit zeta OS=Mus musculus OX=10090 GN=Cct6a PE=1 SV=3]	FALSE	0
[P97461]	34.2043	[0.27941176470588236]	10	12	12	5896	[40S ribosomal protein S5 OS=Mus musculus OX=10090 GN=Rps5 PE=1 SV=3]	FALSE	0
[Q01405]	37.7758	[0.15816993464052287]	10	10	10	8487	[Protein transport protein Sec23A OS=Mus musculus OX=10090 GN=Sec23a PE=1 SV=2]	FALSE	0
[Q07456]	35.3698	[0.27793696275071633]	10	13	13	14696	[Protein AMBP OS=Mus musculus OX=10090 GN=Ambp PE=1 SV=2]	FALSE	0
[Q19LI2]	35.8495	[0.224609375]	10	10	10	18238	[Alpha-1B-glycoprotein OS=Mus musculus OX=10090 GN=A1bg PE=1 SV=1]	FALSE	0
[Q3UJU9]	32.0117	[0.2765957446808511]	10	10	10	18038	[Regulator of microtubule dynamics protein 3 OS=Mus musculus OX=10090 GN=Rmdn3 PE=1 SV=2]	FALSE	0
[Q5FW57]	31.3133	[0.4155405405405405]	10	11	11	17775	[Glycine N-acyltransferase-like protein OS=Mus musculus OX=10090 GN=Gm4952 PE=1 SV=3]	FALSE	0
[Q61335]	32.0747	[0.3020408163265306]	10	10	10	13	[B-cell receptor-associated protein 31 OS=Mus musculus OX=10090 GN=Bcap31 PE=1 SV=4]	FALSE	0
[Q61554]	36.3057	[0.04455273233553777]	10	16	16	15796	[Fibrillin-1 OS=Mus musculus OX=10090 GN=Fbn1 PE=1 SV=2]	FALSE	0
[Q61704]	34.1918	[0.16197975253093364]	10	13	13	19895	[Inter-alpha-trypsin inhibitor heavy chain H3 OS=Mus musculus OX=10090 GN=Itih3 PE=1 SV=3]	FALSE	0
[Q62108]	35.4975	[0.19475138121546962]	10	14	14	11220	[Disks large homolog 4 OS=Mus musculus OX=10090 GN=Dlg4 PE=1 SV=1]	FALSE	0
[Q64464]	29.6225	[0.15705765407554673]	10	10	10	17355	[Cytochrome P450 3A13 OS=Mus musculus OX=10090 GN=Cyp3a13 PE=1 SV=1]	FALSE	0
[Q64518]	35.4489	[0.08863198458574181]	10	20	20	7844	[Sarcoplasmic/endoplasmic reticulum calcium ATPase 3 OS=Mus musculus OX=10090 GN=Atp2a3 PE=1 SV=3]	FALSE	0
[Q6P5E4]	34.519	[0.09348807221147647]	10	10	10	13896	[UDP-glucose:glycoprotein glucosyltransferase 1 OS=Mus musculus OX=10090 GN=Uggt1 PE=1 SV=4]	FALSE	0
[Q6ZWN5]	30.4802	[0.37628865979381443]	10	13	13	8534	[40S ribosomal protein S9 OS=Mus musculus OX=10090 GN=Rps9 PE=1 SV=3]	FALSE	0
[Q8BGC4]	37.6754	[0.32360742705570295]	10	11	11	19163	[Prostaglandin reductase-3 OS=Mus musculus OX=10090 GN=Zadh2 PE=1 SV=1]	FALSE	0
[Q8BMJ2]	34.1192	[0.11290322580645161]	10	12	12	17325	[Leucine--tRNA ligase, cytoplasmic OS=Mus musculus OX=10090 GN=Lars PE=1 SV=2]	FALSE	0
[Q8BWN8]	34.1635	[0.2375296912114014]	10	11	11	9362	[Peroxisomal succinyl-coenzyme A thioesterase OS=Mus musculus OX=10090 GN=Acot4 PE=1 SV=1]	FALSE	0
[Q8JZK9]	33.7121	[0.20192307692307693]	10	12	12	14230	[Hydroxymethylglutaryl-CoA synthase, cytoplasmic OS=Mus musculus OX=10090 GN=Hmgcs1 PE=1 SV=1]	FALSE	0
[Q8R1G2]	33.4674	[0.4897959183673469]	10	13	13	10518	[Carboxymethylenebutenolidase homolog OS=Mus musculus OX=10090 GN=Cmbl PE=1 SV=1]	FALSE	0
[Q91WD5]	31.6958	[0.24622030237580994]	10	12	12	1067	[NADH dehydrogenase [ubiquinone] iron-sulfur protein 2, mitochondrial OS=Mus musculus OX=10090 GN=Ndufs2 PE=1 SV=1]	FALSE	0
[Q91WG0]	34.9125	[0.20320855614973263]	10	10	10	3505	[Acylcarnitine hydrolase OS=Mus musculus OX=10090 GN=Ces2c PE=1 SV=1]	FALSE	0
[Q91WN4]	33.7159	[0.20876826722338204]	10	12	12	9251	[Kynurenine 3-monooxygenase OS=Mus musculus OX=10090 GN=Kmo PE=1 SV=1]	FALSE	0
[Q91WP6]	35.0667	[0.27751196172248804]	10	15	15	14177	[Serine protease inhibitor A3N OS=Mus musculus OX=10090 GN=Serpina3n PE=1 SV=1]	FALSE	0
[Q91X91]	32.8457	[0.3210702341137124]	10	13	13	14547	[Nicotinate-nucleotide pyrophosphorylase [carboxylating] OS=Mus musculus OX=10090 GN=Qprt PE=1 SV=1]	FALSE	0
[Q922R8]	37.2628	[0.2909090909090909]	10	11	11	4096	[Protein disulfide-isomerase A6 OS=Mus musculus OX=10090 GN=Pdia6 PE=1 SV=3]	FALSE	0
[Q99JR1]	35.1106	[0.33540372670807456]	10	12	12	18321	[Sideroflexin-1 OS=Mus musculus OX=10090 GN=Sfxn1 PE=1 SV=3]	FALSE	0
[Q99JY9]	34.2813	[0.3133971291866029]	10	10	10	12292	[Actin-related protein 3 OS=Mus musculus OX=10090 GN=Actr3 PE=1 SV=3]	FALSE	0
[Q99KR3]	31.697	[0.3541666666666667]	10	11	11	733	[Endoribonuclease LACTB2 OS=Mus musculus OX=10090 GN=Lactb2 PE=1 SV=1]	FALSE	0
[Q9CPQ1]	34.7894	[0.618421052631579]	10	10	10	518	[Cytochrome c oxidase subunit 6C OS=Mus musculus OX=10090 GN=Cox6c PE=1 SV=3]	FALSE	0
[Q9CQ62]	36.1404	[0.4298507462686567]	10	16	16	2613	[2,4-dienoyl-CoA reductase, mitochondrial OS=Mus musculus OX=10090 GN=Decr1 PE=1 SV=1]	FALSE	0
[Q9CXN7]	32.4871	[0.3784722222222222]	10	11	11	7864	[Phenazine biosynthesis-like domain-containing protein 2 OS=Mus musculus OX=10090 GN=Pbld2 PE=1 SV=1]	FALSE	0
[Q9CXW4]	35.7657	[0.43820224719101125]	10	12	12	15712	[60S ribosomal protein L11 OS=Mus musculus OX=10090 GN=Rpl11 PE=1 SV=4]	FALSE	0
[Q9CY27]	33.6067	[0.21103896103896103]	10	13	13	659	[Very-long-chain enoyl-CoA reductase OS=Mus musculus OX=10090 GN=Tecr PE=1 SV=1]	FALSE	0
[Q9CZW5]	33.9237	[0.19312602291325695]	10	13	13	2729	[Mitochondrial import receptor subunit TOM70 OS=Mus musculus OX=10090 GN=Tomm70 PE=1 SV=2]	FALSE	0
[Q9D0M3]	38.1102	[0.3507692307692308]	10	12	12	6069	[Cytochrome c1, heme protein, mitochondrial OS=Mus musculus OX=10090 GN=Cyc1 PE=1 SV=1]	FALSE	0
[Q9D855]	33.0486	[0.6306306306306306]	10	11	11	13052	[Cytochrome b-c1 complex subunit 7 OS=Mus musculus OX=10090 GN=Uqcrb PE=1 SV=3]	FALSE	0
[Q9DCM0]	37.2933	[0.37401574803149606]	10	11	11	14738	[Persulfide dioxygenase ETHE1, mitochondrial OS=Mus musculus OX=10090 GN=Ethe1 PE=1 SV=2]	FALSE	0
[Q9JIL4]	34.5413	[0.20423892100192678]	10	11	11	19899	[Na(+)/H(+) exchange regulatory cofactor NHE-RF3 OS=Mus musculus OX=10090 GN=Pdzk1 PE=1 SV=1]	FALSE	0
[Q9JLF6]	30.3624	[0.15337423312883436]	10	10	10	18381	[Protein-glutamine gamma-glutamyltransferase K OS=Mus musculus OX=10090 GN=Tgm1 PE=1 SV=2]	FALSE	0
[Q9QXZ0]	35.0176	[0.020533043241773186]	10	10	10	8559	[Microtubule-actin cross-linking factor 1 OS=Mus musculus OX=10090 GN=Macf1 PE=1 SV=2]	FALSE	0
[Q9QYG0]	38.7077	[0.32345013477088946]	10	11	11	7519	[Protein NDRG2 OS=Mus musculus OX=10090 GN=Ndrg2 PE=1 SV=1]	FALSE	0
[Q9R1P4]	31.666	[0.33079847908745247]	10	10	10	17253	[Proteasome subunit alpha type-1 OS=Mus musculus OX=10090 GN=Psma1 PE=1 SV=1]	FALSE	0
[Q9WV55]	33.9461	[0.3293172690763052]	10	11	11	17635	[Vesicle-associated membrane protein-associated protein A OS=Mus musculus OX=10090 GN=Vapa PE=1 SV=2]	FALSE	0
[Q9Z0S1]	35.6091	[0.3051948051948052]	10	11	11	780	[3'(2'),5'-bisphosphate nucleotidase 1 OS=Mus musculus OX=10090 GN=Bpnt1 PE=1 SV=2]	FALSE	0
[A2AN08]	32.2118	[0.027606177606177607]	9	11	11	7481	[E3 ubiquitin-protein ligase UBR4 OS=Mus musculus OX=10090 GN=Ubr4 PE=1 SV=1]	FALSE	0
[A3KMP2]	28.6808	[0.16989247311827957]	9	9	9	2857	[Tetratricopeptide repeat protein 38 OS=Mus musculus OX=10090 GN=Ttc38 PE=1 SV=2]	FALSE	0
[O08528]	32.3584	[0.09814612868047982]	9	11	11	8912	[Hexokinase-2 OS=Mus musculus OX=10090 GN=Hk2 PE=1 SV=1]	FALSE	0
[O55060]	30.7855	[0.2708333333333333]	9	9	9	7835	[Thiopurine S-methyltransferase OS=Mus musculus OX=10090 GN=Tpmt PE=1 SV=1]	FALSE	0
[O88685]	31.0124	[0.2873303167420814]	9	9	9	4646	[26S proteasome regulatory subunit 6A OS=Mus musculus OX=10090 GN=Psmc3 PE=1 SV=2]	FALSE	0
[P01878]	31.7039	[0.2558139534883721]	9	16	16	13076	[Ig alpha chain C region OS=Mus musculus OX=10090 PE=1 SV=1]	FALSE	0
[P01942]	34.0499	[0.7183098591549296]	9	18	18	13040	[Hemoglobin subunit alpha OS=Mus musculus OX=10090 GN=Hba PE=1 SV=2]	FALSE	0
[P08228]	31.4864	[0.538961038961039]	9	14	14	17238	[Superoxide dismutase [Cu-Zn] OS=Mus musculus OX=10090 GN=Sod1 PE=1 SV=2]	FALSE	0
[P14206]	32.0424	[0.3016949152542373]	9	11	11	4652	[40S ribosomal protein SA OS=Mus musculus OX=10090 GN=Rpsa PE=1 SV=4]	FALSE	0
[P18242]	29.1023	[0.2926829268292683]	9	12	12	449	[Cathepsin D OS=Mus musculus OX=10090 GN=Ctsd PE=1 SV=1]	FALSE	0
[P18760]	37.0526	[0.3855421686746988]	9	11	11	12630	[Cofilin-1 OS=Mus musculus OX=10090 GN=Cfl1 PE=1 SV=3]	FALSE	0
[P22315]	31.0328	[0.30714285714285716]	9	12	12	774	[Ferrochelatase, mitochondrial OS=Mus musculus OX=10090 GN=Fech PE=1 SV=2]	FALSE	0
[P22599]	34.8536	[0.23486682808716708]	9	10	10	2734	[Alpha-1-antitrypsin 1-2 OS=Mus musculus OX=10090 GN=Serpina1b PE=1 SV=2]	FALSE	0
[P24527]	29.416	[0.20130932896890344]	9	9	9	16517	[Leukotriene A-4 hydrolase OS=Mus musculus OX=10090 GN=Lta4h PE=1 SV=4]	FALSE	0
[P43274]	31.6929	[0.365296803652968]	9	13	13	5856	[Histone H1.4 OS=Mus musculus OX=10090 GN=Hist1h1e PE=1 SV=2]	FALSE	0
[P46460]	30.0089	[0.13306451612903225]	9	10	10	16426	[Vesicle-fusing ATPase OS=Mus musculus OX=10090 GN=Nsf PE=1 SV=2]	FALSE	0
[P46471]	30.3403	[0.2540415704387991]	9	11	11	6364	[26S proteasome regulatory subunit 7 OS=Mus musculus OX=10090 GN=Psmc2 PE=1 SV=5]	FALSE	0
[P48678]	32.3949	[0.13082706766917293]	9	11	11	14115	[Prelamin-A/C OS=Mus musculus OX=10090 GN=Lmna PE=1 SV=2]	FALSE	0
[P52843]	28.2909	[0.2912280701754386]	9	12	12	18140	[Bile salt sulfotransferase 1 OS=Mus musculus OX=10090 GN=Sult2a1 PE=1 SV=1]	FALSE	0
[P54728]	30.0553	[0.18990384615384615]	9	9	9	9359	[UV excision repair protein RAD23 homolog B OS=Mus musculus OX=10090 GN=Rad23b PE=1 SV=2]	FALSE	0
[P61982]	29.7894	[0.32388663967611336]	9	11	11	5602	[14-3-3 protein gamma OS=Mus musculus OX=10090 GN=Ywhag PE=1 SV=2]	FALSE	0
[P62192]	31.5553	[0.2431818181818182]	9	10	10	10328	[26S proteasome regulatory subunit 4 OS=Mus musculus OX=10090 GN=Psmc1 PE=1 SV=1]	FALSE	0
[P62245]	29.4275	[0.5076923076923077]	9	10	10	16422	[40S ribosomal protein S15a OS=Mus musculus OX=10090 GN=Rps15a PE=1 SV=2]	FALSE	0
[P62717]	30.9315	[0.2727272727272727]	9	11	11	9311	[60S ribosomal protein L18a OS=Mus musculus OX=10090 GN=Rpl18a PE=1 SV=1]	FALSE	0
[P62751]	30.0465	[0.33974358974358976]	9	9	9	17578	[60S ribosomal protein L23a OS=Mus musculus OX=10090 GN=Rpl23a PE=1 SV=1]	FALSE	0
[P62754]	30.9255	[0.26104417670682734]	9	9	9	19115	[40S ribosomal protein S6 OS=Mus musculus OX=10090 GN=Rps6 PE=1 SV=1]	FALSE	0
[P62806]	31.0448	[0.7475728155339806]	9	10	10	14674	[Histone H4 OS=Mus musculus OX=10090 GN=Hist1h4a PE=1 SV=2]	FALSE	0
[P62821]	28.4969	[0.28292682926829266]	9	9	8	3661	[Ras-related protein Rab-1A OS=Mus musculus OX=10090 GN=Rab1A PE=1 SV=3]	FALSE	0
[P62983]	39.0263	[0.4230769230769231]	9	13	13	12238	[Ubiquitin-40S ribosomal protein S27a OS=Mus musculus OX=10090 GN=Rps27a PE=1 SV=2]	FALSE	0
[P63001]	31.9783	[0.3072916666666667]	9	11	11	5657	[Ras-related C3 botulinum toxin substrate 1 OS=Mus musculus OX=10090 GN=Rac1 PE=1 SV=1]	FALSE	0
[P63037]	29.5098	[0.28967254408060455]	9	11	11	9017	[DnaJ homolog subfamily A member 1 OS=Mus musculus OX=10090 GN=Dnaja1 PE=1 SV=1]	FALSE	0
[P63242]	31.5694	[0.35714285714285715]	9	12	12	10634	[Eukaryotic translation initiation factor 5A-1 OS=Mus musculus OX=10090 GN=Eif5a PE=1 SV=2]	FALSE	0
[P97450]	29.4586	[0.5092592592592593]	9	11	11	18039	[ATP synthase-coupling factor 6, mitochondrial OS=Mus musculus OX=10090 GN=Atp5pf PE=1 SV=1]	FALSE	0
[P97807]	31.1185	[0.20118343195266272]	9	12	12	6273	[Fumarate hydratase, mitochondrial OS=Mus musculus OX=10090 GN=Fh PE=1 SV=3]	FALSE	0
[P97855]	29.5265	[0.2537634408602151]	9	9	9	8645	[Ras GTPase-activating protein-binding protein 1 OS=Mus musculus OX=10090 GN=G3bp1 PE=1 SV=1]	FALSE	0
[P99029]	36.4511	[0.3761904761904762]	9	12	12	925	[Peroxiredoxin-5, mitochondrial OS=Mus musculus OX=10090 GN=Prdx5 PE=1 SV=2]	FALSE	0
[Q01097]	32.4739	[0.07894736842105263]	9	11	11	12964	[Glutamate receptor ionotropic, NMDA 2B OS=Mus musculus OX=10090 GN=Grin2b PE=1 SV=3]	FALSE	0
[Q02257]	31.2881	[0.18523489932885906]	9	10	10	16458	[Junction plakoglobin OS=Mus musculus OX=10090 GN=Jup PE=1 SV=3]	FALSE	0
[Q03734]	29.9125	[0.22248803827751196]	9	9	9	14177	[Serine protease inhibitor A3M OS=Mus musculus OX=10090 GN=Serpina3m PE=1 SV=2]	FALSE	0
[Q07076]	30.795	[0.16630669546436286]	9	10	10	1917	[Annexin A7 OS=Mus musculus OX=10090 GN=Anxa7 PE=1 SV=2]	FALSE	0
[Q3ULJ0]	31.1327	[0.19943019943019943]	9	9	9	17695	[Glycerol-3-phosphate dehydrogenase 1-like protein OS=Mus musculus OX=10090 GN=Gpd1l PE=1 SV=2]	FALSE	0
[Q60668]	31.9059	[0.14929577464788732]	9	9	9	3909	[Heterogeneous nuclear ribonucleoprotein D0 OS=Mus musculus OX=10090 GN=Hnrnpd PE=1 SV=2]	FALSE	0
[Q61171]	25.7308	[0.6868686868686869]	9	10	10	11052	[Peroxiredoxin-2 OS=Mus musculus OX=10090 GN=Prdx2 PE=1 SV=3]	FALSE	0
[Q61699]	31.0216	[0.08857808857808858]	9	10	10	391	[Heat shock protein 105 kDa OS=Mus musculus OX=10090 GN=Hsph1 PE=1 SV=2]	FALSE	0
[Q62452]	29.196	[0.17045454545454544]	9	11	11	6091	[UDP-glucuronosyltransferase 1-9 OS=Mus musculus OX=10090 GN=Ugt1a9 PE=1 SV=3]	FALSE	0
[Q64433]	30.7233	[0.803921568627451]	9	12	12	16432	[10 kDa heat shock protein, mitochondrial OS=Mus musculus OX=10090 GN=Hspe1 PE=1 SV=2]	FALSE	0
[Q64436]	31.5034	[0.08422071636011616]	9	10	10	10765	[Potassium-transporting ATPase alpha chain 1 OS=Mus musculus OX=10090 GN=Atp4a PE=1 SV=3]	FALSE	0
[Q64471]	30.9866	[0.35833333333333334]	9	14	14	14824	[Glutathione S-transferase theta-1 OS=Mus musculus OX=10090 GN=Gstt1 PE=1 SV=4]	FALSE	0
[Q69ZN7]	32.1578	[0.05810546875]	9	10	10	14282	[Myoferlin OS=Mus musculus OX=10090 GN=Myof PE=1 SV=2]	FALSE	0
[Q811D0]	29.4829	[0.143646408839779]	9	9	9	1845	[Disks large homolog 1 OS=Mus musculus OX=10090 GN=Dlg1 PE=1 SV=1]	FALSE	0
[Q8BG05]	30.6555	[0.2849604221635884]	9	12	12	17265	[Heterogeneous nuclear ribonucleoprotein A3 OS=Mus musculus OX=10090 GN=Hnrnpa3 PE=1 SV=1]	FALSE	0
[Q8BG32]	28.0388	[0.2132701421800948]	9	10	10	13103	[26S proteasome non-ATPase regulatory subunit 11 OS=Mus musculus OX=10090 GN=Psmd11 PE=1 SV=3]	FALSE	0
[Q8BH86]	27.9031	[0.1880064829821718]	9	12	12	7669	[D-glutamate cyclase, mitochondrial OS=Mus musculus OX=10090 GN=Dglucy PE=1 SV=1]	FALSE	0
[Q8BKC5]	32.3871	[0.12579762989972654]	9	11	11	14729	[Importin-5 OS=Mus musculus OX=10090 GN=Ipo5 PE=1 SV=3]	FALSE	0
[Q8BML9]	30.7578	[0.12903225806451613]	9	11	11	12260	[Glutamine--tRNA ligase OS=Mus musculus OX=10090 GN=Qars PE=1 SV=1]	FALSE	0
[Q8JZQ2]	30.8345	[0.16957605985037408]	9	12	12	18193	[AFG3-like protein 2 OS=Mus musculus OX=10090 GN=Afg3l2 PE=1 SV=1]	FALSE	0
[Q8JZZ0]	29.9882	[0.20267686424474188]	9	11	11	12890	[UDP-glucuronosyltransferase 3A2 OS=Mus musculus OX=10090 GN=Ugt3a2 PE=1 SV=2]	FALSE	0
[Q8K009]	31.2239	[0.07475622968580715]	9	12	12	5574	[Mitochondrial 10-formyltetrahydrofolate dehydrogenase OS=Mus musculus OX=10090 GN=Aldh1l2 PE=1 SV=2]	FALSE	0
[Q8K0C4]	28.8248	[0.2644135188866799]	9	9	9	19964	[Lanosterol 14-alpha demethylase OS=Mus musculus OX=10090 GN=Cyp51a1 PE=1 SV=1]	FALSE	0
[Q8K0L3]	30.9513	[0.19652173913043477]	9	12	12	15777	[Acyl-coenzyme A synthetase ACSM2, mitochondrial OS=Mus musculus OX=10090 GN=Acsm2 PE=1 SV=1]	FALSE	0
[Q8K182]	31.8724	[0.2708688245315162]	9	9	9	4559	[Complement component C8 alpha chain OS=Mus musculus OX=10090 GN=C8a PE=1 SV=1]	FALSE	0
[Q8K1Z0]	31.7221	[0.21405750798722045]	9	10	10	540	[Ubiquinone biosynthesis protein COQ9, mitochondrial OS=Mus musculus OX=10090 GN=Coq9 PE=1 SV=1]	FALSE	0
[Q8R1B4]	29.6366	[0.11745334796926454]	9	11	11	4024	[Eukaryotic translation initiation factor 3 subunit C OS=Mus musculus OX=10090 GN=Eif3c PE=1 SV=1]	FALSE	0
[Q8R4N0]	32.1215	[0.3431952662721893]	9	10	10	11085	[Citramalyl-CoA lyase, mitochondrial OS=Mus musculus OX=10090 GN=Clybl PE=1 SV=2]	FALSE	0
[Q8VCR2]	29.0308	[0.3157894736842105]	9	9	9	9343	[17-beta-hydroxysteroid dehydrogenase 13 OS=Mus musculus OX=10090 GN=Hsd17b13 PE=1 SV=2]	FALSE	0
[Q8VCX1]	42.3486	[0.38769230769230767]	9	14	14	1884	[Aldo-keto reductase family 1 member D1 OS=Mus musculus OX=10090 GN=Akr1d1 PE=1 SV=1]	FALSE	0
[Q91VM9]	31.3515	[0.2727272727272727]	9	10	10	11212	[Inorganic pyrophosphatase 2, mitochondrial OS=Mus musculus OX=10090 GN=Ppa2 PE=1 SV=1]	FALSE	0
[Q91VS7]	39.2645	[0.5225806451612903]	9	13	13	12518	[Microsomal glutathione S-transferase 1 OS=Mus musculus OX=10090 GN=Mgst1 PE=1 SV=3]	FALSE	0
[Q922Q8]	31.4455	[0.19543973941368079]	9	10	10	11246	[Leucine-rich repeat-containing protein 59 OS=Mus musculus OX=10090 GN=Lrrc59 PE=1 SV=1]	FALSE	0
[Q99JI4]	30.7389	[0.18508997429305912]	9	13	13	8764	[26S proteasome non-ATPase regulatory subunit 6 OS=Mus musculus OX=10090 GN=Psmd6 PE=1 SV=1]	FALSE	0
[Q99L04]	34.1987	[0.3035143769968051]	9	9	9	7554	[Dehydrogenase/reductase SDR family member 1 OS=Mus musculus OX=10090 GN=Dhrs1 PE=1 SV=1]	FALSE	0
[Q99LF4]	29.9831	[0.2376237623762376]	9	9	9	10904	[tRNA-splicing ligase RtcB homolog OS=Mus musculus OX=10090 GN=Rtcb PE=1 SV=1]	FALSE	0
[Q99PG0]	30.9669	[0.18090452261306533]	9	10	10	15685	[Arylacetamide deacetylase OS=Mus musculus OX=10090 GN=Aadac PE=1 SV=3]	FALSE	0
[Q9CPR4]	29.1895	[0.3695652173913043]	9	11	11	10421	[60S ribosomal protein L17 OS=Mus musculus OX=10090 GN=Rpl17 PE=1 SV=3]	FALSE	0
[Q9CPV4]	34.5623	[0.31208053691275167]	9	10	10	13045	[Glyoxalase domain-containing protein 4 OS=Mus musculus OX=10090 GN=Glod4 PE=1 SV=1]	FALSE	0
[Q9CQJ8]	32.9214	[0.3743016759776536]	9	15	15	672	[NADH dehydrogenase [ubiquinone] 1 beta subcomplex subunit 9 OS=Mus musculus OX=10090 GN=Ndufb9 PE=1 SV=3]	FALSE	0
[Q9CQV8]	31.4445	[0.4146341463414634]	9	10	10	5602	[14-3-3 protein beta/alpha OS=Mus musculus OX=10090 GN=Ywhab PE=1 SV=3]	FALSE	0
[Q9CZX8]	31.6096	[0.4482758620689655]	9	11	11	15790	[40S ribosomal protein S19 OS=Mus musculus OX=10090 GN=Rps19 PE=1 SV=3]	FALSE	0
[Q9D1G1]	29.018	[0.38308457711442784]	9	10	9	3661	[Ras-related protein Rab-1B OS=Mus musculus OX=10090 GN=Rab1b PE=1 SV=1]	FALSE	0
[Q9D6J6]	28.5372	[0.5040322580645161]	9	10	10	953	[NADH dehydrogenase [ubiquinone] flavoprotein 2, mitochondrial OS=Mus musculus OX=10090 GN=Ndufv2 PE=1 SV=2]	FALSE	0
[Q9D7G0]	31.9498	[0.29245283018867924]	9	9	9	9165	[Ribose-phosphate pyrophosphokinase 1 OS=Mus musculus OX=10090 GN=Prps1 PE=1 SV=4]	FALSE	0
[Q9DCU9]	34.258	[0.3052959501557632]	9	13	13	2852	[4-hydroxy-2-oxoglutarate aldolase, mitochondrial OS=Mus musculus OX=10090 GN=Hoga1 PE=1 SV=1]	FALSE	0
[Q9EP69]	31.3813	[0.19761499148211242]	9	13	13	6419	[Phosphatidylinositide phosphatase SAC1 OS=Mus musculus OX=10090 GN=Sacm1l PE=1 SV=1]	FALSE	0
[Q9EPU0]	30.102	[0.10587188612099645]	9	13	13	4312	[Regulator of nonsense transcripts 1 OS=Mus musculus OX=10090 GN=Upf1 PE=1 SV=2]	FALSE	0
[Q9EQH2]	29.4822	[0.09247311827956989]	9	10	10	18275	[Endoplasmic reticulum aminopeptidase 1 OS=Mus musculus OX=10090 GN=Erap1 PE=1 SV=2]	FALSE	0
[Q9ERK4]	31.1519	[0.12976313079299692]	9	11	11	13054	[Exportin-2 OS=Mus musculus OX=10090 GN=Cse1l PE=1 SV=1]	FALSE	0
[Q9JKF1]	31.2208	[0.08147254073627037]	9	9	9	13701	[Ras GTPase-activating-like protein IQGAP1 OS=Mus musculus OX=10090 GN=Iqgap1 PE=1 SV=2]	FALSE	0
[Q9QUI0]	31.5714	[0.31088082901554404]	9	10	10	3997	[Transforming protein RhoA OS=Mus musculus OX=10090 GN=Rhoa PE=1 SV=1]	FALSE	0
[Q9QZ85]	33.306	[0.2784503631961259]	9	9	9	6576	[Interferon-inducible GTPase 1 OS=Mus musculus OX=10090 GN=Iigp1 PE=1 SV=2]	FALSE	0
[Q9QZE5]	30.0397	[0.14416475972540047]	9	10	10	2488	[Coatomer subunit gamma-1 OS=Mus musculus OX=10090 GN=Copg1 PE=1 SV=1]	FALSE	0
[Q9R092]	30.2037	[0.2586750788643533]	9	11	11	2805	[17-beta-hydroxysteroid dehydrogenase type 6 OS=Mus musculus OX=10090 GN=Hsd17b6 PE=1 SV=1]	FALSE	0
[Q9WUA2]	28.1156	[0.14431239388794567]	9	9	9	11266	[Phenylalanine--tRNA ligase beta subunit OS=Mus musculus OX=10090 GN=Farsb PE=1 SV=2]	FALSE	0
[O08573]	26.5036	[0.21246458923512748]	8	8	8	13934	[Galectin-9 OS=Mus musculus OX=10090 GN=Lgals9 PE=1 SV=1]	FALSE	0
[O35728]	24.2575	[0.17357001972386588]	8	8	8	4655	[Cytochrome P450 4A14 OS=Mus musculus OX=10090 GN=Cyp4a14 PE=1 SV=1]	FALSE	0
[O54734]	28.2911	[0.19501133786848074]	8	8	8	14590	[Dolichyl-diphosphooligosaccharide--protein glycosyltransferase 48 kDa subunit OS=Mus musculus OX=10090 GN=Ddost PE=1 SV=2]	FALSE	0
[O55022]	35.8666	[0.4205128205128205]	8	9	9	3522	[Membrane-associated progesterone receptor component 1 OS=Mus musculus OX=10090 GN=Pgrmc1 PE=1 SV=4]	FALSE	0
[O70318]	28.8089	[0.11740890688259109]	8	9	9	18246	[Band 4.1-like protein 2 OS=Mus musculus OX=10090 GN=Epb41l2 PE=1 SV=2]	FALSE	0
[P08752]	27.5387	[0.17183098591549295]	8	8	8	2031	[Guanine nucleotide-binding protein G(i) subunit alpha-2 OS=Mus musculus OX=10090 GN=Gnai2 PE=1 SV=5]	FALSE	0
[P12790]	27.2268	[0.1934826883910387]	8	9	9	5753	[Cytochrome P450 2B9 OS=Mus musculus OX=10090 GN=Cyp2b9 PE=1 SV=2]	FALSE	0
[P14094]	27.681	[0.21052631578947367]	8	9	9	19256	[Sodium/potassium-transporting ATPase subunit beta-1 OS=Mus musculus OX=10090 GN=Atp1b1 PE=1 SV=1]	FALSE	0
[P14685]	26.9932	[0.18867924528301888]	8	8	8	16475	[26S proteasome non-ATPase regulatory subunit 3 OS=Mus musculus OX=10090 GN=Psmd3 PE=1 SV=3]	FALSE	0
[P14873]	28.4708	[0.049512987012987016]	8	9	9	19006	[Microtubule-associated protein 1B OS=Mus musculus OX=10090 GN=Map1b PE=1 SV=2]	FALSE	0
[P16125]	28.84	[0.3083832335329341]	8	9	9	9102	[L-lactate dehydrogenase B chain OS=Mus musculus OX=10090 GN=Ldhb PE=1 SV=2]	FALSE	0
[P16330]	29.0083	[0.22857142857142856]	8	11	11	6269	[2',3'-cyclic-nucleotide 3'-phosphodiesterase OS=Mus musculus OX=10090 GN=Cnp PE=1 SV=3]	FALSE	0
[P25688]	28.2226	[0.2838283828382838]	8	11	11	10538	[Uricase OS=Mus musculus OX=10090 GN=Uox PE=1 SV=2]	FALSE	0
[P26638]	28.6169	[0.150390625]	8	11	11	4348	[Serine--tRNA ligase, cytoplasmic OS=Mus musculus OX=10090 GN=Sars PE=1 SV=3]	FALSE	0
[P30681]	29.9907	[0.20952380952380953]	8	9	9	3764	[High mobility group protein B2 OS=Mus musculus OX=10090 GN=Hmgb2 PE=1 SV=3]	FALSE	0
[P39054]	26.4425	[0.10344827586206896]	8	8	8	10480	[Dynamin-2 OS=Mus musculus OX=10090 GN=Dnm2 PE=1 SV=2]	FALSE	0
[P40936]	31.6444	[0.3446969696969697]	8	10	10	18358	[Indolethylamine N-methyltransferase OS=Mus musculus OX=10090 GN=Inmt PE=1 SV=1]	FALSE	0
[P45376]	26.5405	[0.2088607594936709]	8	8	8	3536	[Aldo-keto reductase family 1 member B1 OS=Mus musculus OX=10090 GN=Akr1b1 PE=1 SV=3]	FALSE	0
[P47754]	27.3458	[0.4195804195804196]	8	9	9	10935	[F-actin-capping protein subunit alpha-2 OS=Mus musculus OX=10090 GN=Capza2 PE=1 SV=3]	FALSE	0
[P47757]	27.487	[0.34296028880866425]	8	9	9	509	[F-actin-capping protein subunit beta OS=Mus musculus OX=10090 GN=Capzb PE=1 SV=3]	FALSE	0
[P50171]	34.1468	[0.4092664092664093]	8	9	9	16364	[Estradiol 17-beta-dehydrogenase 8 OS=Mus musculus OX=10090 GN=Hsd17b8 PE=1 SV=2]	FALSE	0
[P50516]	30.2894	[0.1426256077795786]	8	9	9	10886	[V-type proton ATPase catalytic subunit A OS=Mus musculus OX=10090 GN=Atp6v1a PE=1 SV=2]	FALSE	0
[P53994]	28.5011	[0.4811320754716981]	8	11	11	979	[Ras-related protein Rab-2A OS=Mus musculus OX=10090 GN=Rab2a PE=1 SV=1]	FALSE	0
[P58771]	28.3454	[0.2887323943661972]	8	8	8	15717	[Tropomyosin alpha-1 chain OS=Mus musculus OX=10090 GN=Tpm1 PE=1 SV=1]	FALSE	0
[P60766]	27.8215	[0.31413612565445026]	8	10	10	5657	[Cell division control protein 42 homolog OS=Mus musculus OX=10090 GN=Cdc42 PE=1 SV=2]	FALSE	0
[P62196]	28.5847	[0.229064039408867]	8	8	8	10328	[26S proteasome regulatory subunit 8 OS=Mus musculus OX=10090 GN=Psmc5 PE=1 SV=1]	FALSE	0
[P62897]	27.7917	[0.6190476190476191]	8	9	9	7828	[Cytochrome c, somatic OS=Mus musculus OX=10090 GN=Cycs PE=1 SV=2]	FALSE	0
[P70296]	33.0821	[0.6577540106951871]	8	10	10	1045	[Phosphatidylethanolamine-binding protein 1 OS=Mus musculus OX=10090 GN=Pebp1 PE=1 SV=3]	FALSE	0
[P70404]	27.6016	[0.25699745547073793]	8	9	9	7747	[Isocitrate dehydrogenase [NAD] subunit gamma 1, mitochondrial OS=Mus musculus OX=10090 GN=Idh3g PE=1 SV=1]	FALSE	0
[P70699]	25.5178	[0.0944386149003148]	8	8	8	6356	[Lysosomal alpha-glucosidase OS=Mus musculus OX=10090 GN=Gaa PE=1 SV=2]	FALSE	0
[P84091]	27.8409	[0.17011494252873563]	8	10	10	367	[AP-2 complex subunit mu OS=Mus musculus OX=10090 GN=Ap2m1 PE=1 SV=1]	FALSE	0
[P99027]	34.6033	[0.6434782608695652]	8	10	10	19565	[60S acidic ribosomal protein P2 OS=Mus musculus OX=10090 GN=Rplp2 PE=1 SV=3]	FALSE	0
[Q02248]	28.3763	[0.10755441741357234]	8	9	9	16459	[Catenin beta-1 OS=Mus musculus OX=10090 GN=Ctnnb1 PE=1 SV=1]	FALSE	0
[Q06770]	28.7047	[0.20906801007556675]	8	10	10	11190	[Corticosteroid-binding globulin OS=Mus musculus OX=10090 GN=Serpina6 PE=1 SV=1]	FALSE	0
[Q3TLP5]	27.0915	[0.3547297297297297]	8	11	11	9383	[Enoyl-CoA hydratase domain-containing protein 2, mitochondrial OS=Mus musculus OX=10090 GN=Echdc2 PE=1 SV=2]	FALSE	0
[Q501J6]	27.7052	[0.11076923076923077]	8	8	8	10860	[Probable ATP-dependent RNA helicase DDX17 OS=Mus musculus OX=10090 GN=Ddx17 PE=1 SV=1]	FALSE	0
[Q5XJY5]	28.5334	[0.14677103718199608]	8	11	11	19376	[Coatomer subunit delta OS=Mus musculus OX=10090 GN=Arcn1 PE=1 SV=2]	FALSE	0
[Q60605]	27.8906	[0.37748344370860926]	8	9	9	2068	[Myosin light polypeptide 6 OS=Mus musculus OX=10090 GN=Myl6 PE=1 SV=3]	FALSE	0
[Q61702]	28.9093	[0.10915104740904079]	8	10	10	19888	[Inter-alpha-trypsin inhibitor heavy chain H1 OS=Mus musculus OX=10090 GN=Itih1 PE=1 SV=2]	FALSE	0
[Q64481]	25.4697	[0.14087301587301587]	8	8	8	14401	[Cytochrome P450 3A16 OS=Mus musculus OX=10090 GN=Cyp3a16 PE=2 SV=2]	FALSE	0
[Q64516]	26.119	[0.13953488372093023]	8	8	8	12613	[Glycerol kinase OS=Mus musculus OX=10090 GN=Gk PE=1 SV=2]	FALSE	0
[Q69Z23]	29.3264	[0.022539611693818344]	8	9	9	13930	[Dynein heavy chain 17, axonemal OS=Mus musculus OX=10090 GN=Dnah17 PE=1 SV=2]	FALSE	0
[Q6B966]	28.8941	[0.11581067472306143]	8	9	9	4597	[NACHT, LRR and PYD domains-containing protein 14 OS=Mus musculus OX=10090 GN=Nlrp14 PE=1 SV=2]	FALSE	0
[Q8BGT5]	27.4138	[0.18007662835249041]	8	8	8	2540	[Alanine aminotransferase 2 OS=Mus musculus OX=10090 GN=Gpt2 PE=1 SV=1]	FALSE	0
[Q8BI84]	28.7192	[0.06839378238341969]	8	8	8	16227	[Transport and Golgi organization protein 1 homolog OS=Mus musculus OX=10090 GN=Mia3 PE=1 SV=2]	FALSE	0
[Q8BP47]	25.6639	[0.18246869409660108]	8	8	8	970	[Asparagine--tRNA ligase, cytoplasmic OS=Mus musculus OX=10090 GN=Nars PE=1 SV=2]	FALSE	0
[Q8BP67]	27.6272	[0.3057324840764331]	8	8	8	14715	[60S ribosomal protein L24 OS=Mus musculus OX=10090 GN=Rpl24 PE=1 SV=2]	FALSE	0
[Q8BU30]	26.6773	[0.06973058637083994]	8	10	10	17429	[Isoleucine--tRNA ligase, cytoplasmic OS=Mus musculus OX=10090 GN=Iars PE=1 SV=2]	FALSE	0
[Q8BWQ1]	26.9423	[0.17228464419475656]	8	12	12	17317	[UDP-glucuronosyltransferase 2A3 OS=Mus musculus OX=10090 GN=Ugt2a3 PE=1 SV=1]	FALSE	0
[Q8K4Z5]	28.4233	[0.13274336283185842]	8	11	11	18327	[Splicing factor 3A subunit 1 OS=Mus musculus OX=10090 GN=Sf3a1 PE=1 SV=1]	FALSE	0
[Q8QZY1]	26.1093	[0.16666666666666666]	8	8	8	10485	[Eukaryotic translation initiation factor 3 subunit L OS=Mus musculus OX=10090 GN=Eif3l PE=1 SV=1]	FALSE	0
[Q8VBW8]	27.7348	[0.34408602150537637]	8	10	10	7673	[Tetratricopeptide repeat protein 36 OS=Mus musculus OX=10090 GN=Ttc36 PE=1 SV=1]	FALSE	0
[Q8VCR7]	29.3614	[0.47619047619047616]	8	10	10	13064	[Protein ABHD14B OS=Mus musculus OX=10090 GN=Abhd14b PE=1 SV=1]	FALSE	0
[Q8VCU1]	27.1665	[0.18563922942206654]	8	10	10	14704	[Carboxylesterase 3B OS=Mus musculus OX=10090 GN=Ces3b PE=1 SV=2]	FALSE	0
[Q91X34]	27.2463	[0.1976190476190476]	8	9	9	4449	[Bile acid-CoA:amino acid N-acyltransferase OS=Mus musculus OX=10090 GN=Baat PE=1 SV=1]	FALSE	0
[Q91X52]	27.9148	[0.3114754098360656]	8	8	8	9095	[L-xylulose reductase OS=Mus musculus OX=10090 GN=Dcxr PE=1 SV=2]	FALSE	0
[Q925I1]	27.7195	[0.13367174280879865]	8	11	11	14664	[ATPase family AAA domain-containing protein 3 OS=Mus musculus OX=10090 GN=Atad3 PE=1 SV=1]	FALSE	0
[Q93092]	27.1733	[0.228486646884273]	8	9	9	5854	[Transaldolase OS=Mus musculus OX=10090 GN=Taldo1 PE=1 SV=2]	FALSE	0
[Q99J39]	29.518	[0.18902439024390244]	8	9	9	16454	[Malonyl-CoA decarboxylase, mitochondrial OS=Mus musculus OX=10090 GN=Mlycd PE=1 SV=1]	FALSE	0
[Q99L20]	28.784	[0.3278008298755187]	8	11	11	17631	[Glutathione S-transferase theta-3 OS=Mus musculus OX=10090 GN=Gstt3 PE=1 SV=1]	FALSE	0
[Q9CPU0]	26.8151	[0.4076086956521739]	8	8	8	16194	[Lactoylglutathione lyase OS=Mus musculus OX=10090 GN=Glo1 PE=1 SV=3]	FALSE	0
[Q9CRB9]	28.77	[0.3392070484581498]	8	15	15	11218	[MICOS complex subunit Mic19 OS=Mus musculus OX=10090 GN=Chchd3 PE=1 SV=1]	FALSE	0
[Q9CVB6]	27.7939	[0.22666666666666666]	8	15	15	18138	[Actin-related protein 2/3 complex subunit 2 OS=Mus musculus OX=10090 GN=Arpc2 PE=1 SV=3]	FALSE	0
[Q9CWK8]	25.0286	[0.18497109826589594]	8	8	8	17890	[Sorting nexin-2 OS=Mus musculus OX=10090 GN=Snx2 PE=1 SV=2]	FALSE	0
[Q9CXI5]	30.9081	[0.22346368715083798]	8	8	8	12967	[Mesencephalic astrocyte-derived neurotrophic factor OS=Mus musculus OX=10090 GN=Manf PE=1 SV=1]	FALSE	0
[Q9CY58]	27.4706	[0.18427518427518427]	8	10	10	12958	[Plasminogen activator inhibitor 1 RNA-binding protein OS=Mus musculus OX=10090 GN=Serbp1 PE=1 SV=2]	FALSE	0
[Q9D0F3]	24.8607	[0.26499032882011603]	8	10	10	17850	[Protein ERGIC-53 OS=Mus musculus OX=10090 GN=Lman1 PE=1 SV=1]	FALSE	0
[Q9D1A2]	26.1986	[0.19789473684210526]	8	8	8	9304	[Cytosolic non-specific dipeptidase OS=Mus musculus OX=10090 GN=Cndp2 PE=1 SV=1]	FALSE	0
[Q9D6M3]	28.0381	[0.3591331269349845]	8	9	9	4329	[Mitochondrial glutamate carrier 1 OS=Mus musculus OX=10090 GN=Slc25a22 PE=1 SV=1]	FALSE	0
[Q9D7B6]	28.3306	[0.1791767554479419]	8	9	9	11075	[Isobutyryl-CoA dehydrogenase, mitochondrial OS=Mus musculus OX=10090 GN=Acad8 PE=1 SV=2]	FALSE	0
[Q9DBH5]	26.8756	[0.2430167597765363]	8	9	9	10812	[Vesicular integral-membrane protein VIP36 OS=Mus musculus OX=10090 GN=Lman2 PE=1 SV=2]	FALSE	0
[Q9DBN5]	28.9041	[0.11150234741784038]	8	14	14	19904	[Lon protease homolog 2, peroxisomal OS=Mus musculus OX=10090 GN=Lonp2 PE=1 SV=1]	FALSE	0
[Q9DC51]	27.2823	[0.1694915254237288]	8	8	8	2031	[Guanine nucleotide-binding protein G(i) subunit alpha OS=Mus musculus OX=10090 GN=Gnai3 PE=1 SV=3]	FALSE	0
[Q9DCP2]	28.1115	[0.13663366336633664]	8	10	10	6572	[Sodium-coupled neutral amino acid transporter 3 OS=Mus musculus OX=10090 GN=Slc38a3 PE=1 SV=1]	FALSE	0
[Q9DCV7]	26.5366	[0.175054704595186]	8	9	9	7293	[Keratin, type II cytoskeletal 7 OS=Mus musculus OX=10090 GN=Krt7 PE=1 SV=1]	FALSE	0
[Q9ERS2]	27.8878	[0.4513888888888889]	8	9	9	2735	[NADH dehydrogenase [ubiquinone] 1 alpha subcomplex subunit 13 OS=Mus musculus OX=10090 GN=Ndufa13 PE=1 SV=3]	FALSE	0
[Q9JHW2]	27.3382	[0.34057971014492755]	8	9	9	5646	[Omega-amidase NIT2 OS=Mus musculus OX=10090 GN=Nit2 PE=1 SV=1]	FALSE	0
[Q9JJN5]	28.7261	[0.2538293216630197]	8	14	14	18111	[Carboxypeptidase N catalytic chain OS=Mus musculus OX=10090 GN=Cpn1 PE=1 SV=1]	FALSE	0
[Q9QXG4]	25.7477	[0.10413694721825963]	8	8	8	116	[Acetyl-coenzyme A synthetase, cytoplasmic OS=Mus musculus OX=10090 GN=Acss2 PE=1 SV=2]	FALSE	0
[Q9QXT0]	26.1324	[0.41208791208791207]	8	8	8	4632	[Protein canopy homolog 2 OS=Mus musculus OX=10090 GN=Cnpy2 PE=1 SV=1]	FALSE	0
[Q9R1J0]	25.7348	[0.2596685082872928]	8	9	9	18	[Sterol-4-alpha-carboxylate 3-dehydrogenase, decarboxylating OS=Mus musculus OX=10090 GN=Nsdhl PE=1 SV=1]	FALSE	0
[Q9WVJ2]	26.1218	[0.2154255319148936]	8	8	8	14680	[26S proteasome non-ATPase regulatory subunit 13 OS=Mus musculus OX=10090 GN=Psmd13 PE=1 SV=1]	FALSE	0
[Q9Z1N5]	28.0782	[0.17757009345794392]	8	10	10	9347	[Spliceosome RNA helicase Ddx39b OS=Mus musculus OX=10090 GN=Ddx39b PE=1 SV=1]	FALSE	0
[Q9Z2W0]	25.3548	[0.19238900634249473]	8	8	8	18331	[Aspartyl aminopeptidase OS=Mus musculus OX=10090 GN=Dnpep PE=1 SV=2]	FALSE	0
[A2AS89]	23.4647	[0.17318435754189945]	7	7	7	10474	[Agmatinase, mitochondrial OS=Mus musculus OX=10090 GN=Agmat PE=1 SV=1]	FALSE	0
[B2RQC6]	20.7732	[0.020674157303370785]	7	10	10	10296	[CAD protein OS=Mus musculus OX=10090 GN=Cad PE=1 SV=1]	FALSE	0
[B5X0G2]	23.9543	[0.45]	7	7	7	1038	[Major urinary protein 17 OS=Mus musculus OX=10090 GN=Mup17 PE=2 SV=2]	FALSE	0
[E9PZQ0]	25.3139	[0.016881827209533268]	7	7	7	17405	[Ryanodine receptor 1 OS=Mus musculus OX=10090 GN=Ryr1 PE=1 SV=1]	FALSE	0
[O08756]	23.0525	[0.31417624521072796]	7	9	9	11353	[3-hydroxyacyl-CoA dehydrogenase type-2 OS=Mus musculus OX=10090 GN=Hsd17b10 PE=1 SV=4]	FALSE	0
[O08810]	23.4371	[0.10298661174047374]	7	7	7	16152	[116 kDa U5 small nuclear ribonucleoprotein component OS=Mus musculus OX=10090 GN=Eftud2 PE=1 SV=1]	FALSE	0
[O35386]	24.0121	[0.1804733727810651]	7	7	7	16024	[Phytanoyl-CoA dioxygenase, peroxisomal OS=Mus musculus OX=10090 GN=Phyh PE=1 SV=1]	FALSE	0
[O35403]	21.5731	[0.20477815699658702]	7	9	9	15759	[Amine sulfotransferase OS=Mus musculus OX=10090 GN=Sult3a1 PE=2 SV=1]	FALSE	0
[O55234]	23.7529	[0.2803030303030303]	7	7	7	9356	[Proteasome subunit beta type-5 OS=Mus musculus OX=10090 GN=Psmb5 PE=1 SV=3]	FALSE	0
[O70133]	23.72	[0.0572463768115942]	7	7	7	14050	[ATP-dependent RNA helicase A OS=Mus musculus OX=10090 GN=Dhx9 PE=1 SV=2]	FALSE	0
[O70325]	22.7952	[0.3299492385786802]	7	7	7	2869	[Phospholipid hydroperoxide glutathione peroxidase OS=Mus musculus OX=10090 GN=Gpx4 PE=1 SV=4]	FALSE	0
[O70362]	25.2257	[0.13739545997610514]	7	8	8	2800	[Phosphatidylinositol-glycan-specific phospholipase D OS=Mus musculus OX=10090 GN=Gpld1 PE=1 SV=1]	FALSE	0
[O88783]	25.0727	[0.04031149793861658]	7	7	7	10292	[Coagulation factor V OS=Mus musculus OX=10090 GN=F5 PE=1 SV=1]	FALSE	0
[O88947]	24.9345	[0.18295218295218296]	7	8	8	4538	[Coagulation factor X OS=Mus musculus OX=10090 GN=F10 PE=1 SV=1]	FALSE	0
[O89053]	23.8436	[0.15184381778741865]	7	7	7	19918	[Coronin-1A OS=Mus musculus OX=10090 GN=Coro1a PE=1 SV=5]	FALSE	0
[P00342]	25.2699	[0.24397590361445784]	7	12	12	9102	[L-lactate dehydrogenase C chain OS=Mus musculus OX=10090 GN=Ldhc PE=1 SV=2]	FALSE	0
[P14115]	24.0147	[0.3581081081081081]	7	8	8	598	[60S ribosomal protein L27a OS=Mus musculus OX=10090 GN=Rpl27a PE=1 SV=5]	FALSE	0
[P14131]	22.445	[0.4931506849315068]	7	8	8	14712	[40S ribosomal protein S16 OS=Mus musculus OX=10090 GN=Rps16 PE=1 SV=4]	FALSE	0
[P15508]	25.1183	[0.05545112781954887]	7	13	13	286	[Spectrin beta chain, erythrocytic OS=Mus musculus OX=10090 GN=Sptb PE=1 SV=4]	FALSE	0
[P15864]	24.9576	[0.2688679245283019]	7	13	13	5856	[Histone H1.2 OS=Mus musculus OX=10090 GN=Hist1h1c PE=1 SV=2]	FALSE	0
[P16406]	25.1015	[0.08042328042328042]	7	9	9	8653	[Glutamyl aminopeptidase OS=Mus musculus OX=10090 GN=Enpep PE=1 SV=1]	FALSE	0
[P18572]	25.0587	[0.16966580976863754]	7	7	7	5750	[Basigin OS=Mus musculus OX=10090 GN=Bsg PE=1 SV=2]	FALSE	0
[P19536]	22.2972	[0.359375]	7	8	8	8511	[Cytochrome c oxidase subunit 5B, mitochondrial OS=Mus musculus OX=10090 GN=Cox5b PE=1 SV=1]	FALSE	0
[P20060]	23.5599	[0.13432835820895522]	7	9	9	19920	[Beta-hexosaminidase subunit beta OS=Mus musculus OX=10090 GN=Hexb PE=1 SV=2]	FALSE	0
[P21550]	26.3546	[0.15898617511520738]	7	10	10	7784	[Beta-enolase OS=Mus musculus OX=10090 GN=Eno3 PE=1 SV=3]	FALSE	0
[P26150]	24.0697	[0.24128686327077747]	7	9	9	19983	[3 beta-hydroxysteroid dehydrogenase/Delta 5-->4-isomerase type 3 OS=Mus musculus OX=10090 GN=Hsd3b3 PE=1 SV=3]	FALSE	0
[P35979]	24.5796	[0.4303030303030303]	7	12	12	17871	[60S ribosomal protein L12 OS=Mus musculus OX=10090 GN=Rpl12 PE=1 SV=2]	FALSE	0
[P35980]	22.3345	[0.35106382978723405]	7	7	7	1035	[60S ribosomal protein L18 OS=Mus musculus OX=10090 GN=Rpl18 PE=1 SV=3]	FALSE	0
[P43006]	24.3747	[0.13986013986013987]	7	8	8	18234	[Excitatory amino acid transporter 2 OS=Mus musculus OX=10090 GN=Slc1a2 PE=1 SV=1]	FALSE	0
[P43277]	24.7936	[0.2986425339366516]	7	7	7	5856	[Histone H1.3 OS=Mus musculus OX=10090 GN=Hist1h1d PE=1 SV=2]	FALSE	0
[P46978]	23.761	[0.08936170212765958]	7	8	8	15704	[Dolichyl-diphosphooligosaccharide--protein glycosyltransferase subunit STT3A OS=Mus musculus OX=10090 GN=Stt3a PE=1 SV=1]	FALSE	0
[P47791]	24.6138	[0.11]	7	8	8	18068	[Glutathione reductase, mitochondrial OS=Mus musculus OX=10090 GN=Gsr PE=1 SV=3]	FALSE	0
[P47934]	25.1823	[0.09105431309904154]	7	7	7	4517	[Carnitine O-acetyltransferase OS=Mus musculus OX=10090 GN=Crat PE=1 SV=3]	FALSE	0
[P47963]	22.54	[0.2890995260663507]	7	9	9	14075	[60S ribosomal protein L13 OS=Mus musculus OX=10090 GN=Rpl13 PE=1 SV=3]	FALSE	0
[P53026]	23.1904	[0.30414746543778803]	7	10	10	19790	[60S ribosomal protein L10a OS=Mus musculus OX=10090 GN=Rpl10a PE=1 SV=3]	FALSE	0
[P57776]	35.3221	[0.41637010676156583]	7	8	8	4671	[Elongation factor 1-delta OS=Mus musculus OX=10090 GN=Eef1d PE=1 SV=3]	FALSE	0
[P61161]	22.7956	[0.19543147208121828]	7	7	7	8712	[Actin-related protein 2 OS=Mus musculus OX=10090 GN=Actr2 PE=1 SV=1]	FALSE	0
[P61222]	23.3588	[0.1335559265442404]	7	7	7	17510	[ATP-binding cassette sub-family E member 1 OS=Mus musculus OX=10090 GN=Abce1 PE=1 SV=1]	FALSE	0
[P62075]	26.1031	[0.6]	7	9	9	35	[Mitochondrial import inner membrane translocase subunit Tim13 OS=Mus musculus OX=10090 GN=Timm13 PE=1 SV=1]	FALSE	0
[P62082]	21.1671	[0.31443298969072164]	7	7	7	18346	[40S ribosomal protein S7 OS=Mus musculus OX=10090 GN=Rps7 PE=2 SV=1]	FALSE	0
[P62889]	25.0943	[0.5130434782608696]	7	13	13	11247	[60S ribosomal protein L30 OS=Mus musculus OX=10090 GN=Rpl30 PE=1 SV=2]	FALSE	0
[P62918]	22.8593	[0.24124513618677043]	7	7	7	19901	[60S ribosomal protein L8 OS=Mus musculus OX=10090 GN=Rpl8 PE=1 SV=2]	FALSE	0
[P63005]	23.572	[0.2097560975609756]	7	9	9	4520	[Platelet-activating factor acetylhydrolase IB subunit alpha OS=Mus musculus OX=10090 GN=Pafah1b1 PE=1 SV=2]	FALSE	0
[P70274]	24.0432	[0.17105263157894737]	7	7	7	14688	[Selenoprotein P OS=Mus musculus OX=10090 GN=Selenop PE=1 SV=3]	FALSE	0
[P70372]	23.6835	[0.24539877300613497]	7	7	7	2889	[ELAV-like protein 1 OS=Mus musculus OX=10090 GN=Elavl1 PE=1 SV=2]	FALSE	0
[P70389]	24.8439	[0.1558872305140962]	7	8	8	14728	[Insulin-like growth factor-binding protein complex acid labile subunit OS=Mus musculus OX=10090 GN=Igfals PE=1 SV=1]	FALSE	0
[P97449]	25.6664	[0.11697722567287784]	7	8	8	14810	[Aminopeptidase N OS=Mus musculus OX=10090 GN=Anpep PE=1 SV=4]	FALSE	0
[Q00898]	27.9029	[0.18159806295399517]	7	7	7	2734	[Alpha-1-antitrypsin 1-5 OS=Mus musculus OX=10090 GN=Serpina1e PE=1 SV=1]	FALSE	0
[Q00915]	24.3502	[0.4740740740740741]	7	8	8	13056	[Retinol-binding protein 1 OS=Mus musculus OX=10090 GN=Rbp1 PE=1 SV=2]	FALSE	0
[Q01768]	27.4118	[0.4605263157894737]	7	10	10	8777	[Nucleoside diphosphate kinase B OS=Mus musculus OX=10090 GN=Nme2 PE=1 SV=1]	FALSE	0
[Q02819]	24.2946	[0.2047930283224401]	7	7	7	18342	[Nucleobindin-1 OS=Mus musculus OX=10090 GN=Nucb1 PE=1 SV=2]	FALSE	0
[Q06185]	22.4302	[0.7183098591549296]	7	8	8	4515	[ATP synthase subunit e, mitochondrial OS=Mus musculus OX=10090 GN=Atp5me PE=1 SV=2]	FALSE	0
[Q07968]	24.6148	[0.14499252615844543]	7	7	7	11207	[Coagulation factor XIII B chain OS=Mus musculus OX=10090 GN=F13b PE=1 SV=2]	FALSE	0
[Q14DH7]	23.0032	[0.1158357771260997]	7	11	11	12386	[Acyl-CoA synthetase short-chain family member 3, mitochondrial OS=Mus musculus OX=10090 GN=Acss3 PE=1 SV=2]	FALSE	0
[Q2TPA8]	24.0258	[0.17551020408163265]	7	11	11	7768	[Hydroxysteroid dehydrogenase-like protein 2 OS=Mus musculus OX=10090 GN=Hsdl2 PE=1 SV=1]	FALSE	0
[Q3TC72]	25.3453	[0.19169329073482427]	7	8	8	12960	[Fumarylacetoacetate hydrolase domain-containing protein 2A OS=Mus musculus OX=10090 GN=Fahd2 PE=1 SV=1]	FALSE	0
[Q3UNX5]	23.3583	[0.11896551724137931]	7	8	8	19342	[Acyl-coenzyme A synthetase ACSM3, mitochondrial OS=Mus musculus OX=10090 GN=Acsm3 PE=1 SV=2]	FALSE	0
[Q45VK7]	25.4499	[0.019275429633070135]	7	8	8	2553	[Cytoplasmic dynein 2 heavy chain 1 OS=Mus musculus OX=10090 GN=Dync2h1 PE=1 SV=1]	FALSE	0
[Q60710]	23.2932	[0.11246200607902736]	7	7	7	20023	[Deoxynucleoside triphosphate triphosphohydrolase SAMHD1 OS=Mus musculus OX=10090 GN=Samhd1 PE=1 SV=3]	FALSE	0
[Q60866]	22.4949	[0.2722063037249284]	7	8	8	18160	[Phosphotriesterase-related protein OS=Mus musculus OX=10090 GN=Pter PE=1 SV=1]	FALSE	0
[Q60930]	25.6867	[0.33559322033898303]	7	7	7	9408	[Voltage-dependent anion-selective channel protein 2 OS=Mus musculus OX=10090 GN=Vdac2 PE=1 SV=2]	FALSE	0
[Q61001]	24.9102	[0.028509951586874662]	7	8	8	18098	[Laminin subunit alpha-5 OS=Mus musculus OX=10090 GN=Lama5 PE=1 SV=4]	FALSE	0
[Q62188]	24.2273	[0.22280701754385965]	7	7	7	14258	[Dihydropyrimidinase-related protein 3 OS=Mus musculus OX=10090 GN=Dpysl3 PE=1 SV=1]	FALSE	0
[Q64514]	22.1233	[0.06893819334389857]	7	9	9	12312	[Tripeptidyl-peptidase 2 OS=Mus musculus OX=10090 GN=Tpp2 PE=1 SV=3]	FALSE	0
[Q66X22]	24.9913	[0.09770687936191426]	7	8	8	2536	[NACHT, LRR and PYD domains-containing protein 9B OS=Mus musculus OX=10090 GN=Nlrp9b PE=1 SV=1]	FALSE	0
[Q6IRU2]	24.3193	[0.31048387096774194]	7	7	7	15717	[Tropomyosin alpha-4 chain OS=Mus musculus OX=10090 GN=Tpm4 PE=1 SV=3]	FALSE	0
[Q6NZJ6]	23.9867	[0.05875]	7	7	7	4653	[Eukaryotic translation initiation factor 4 gamma 1 OS=Mus musculus OX=10090 GN=Eif4g1 PE=1 SV=1]	FALSE	0
[Q6PDI5]	25.0309	[0.04673913043478261]	7	7	7	11199	[Proteasome adapter and scaffold protein ECM29 OS=Mus musculus OX=10090 GN=Ecpas PE=1 SV=3]	FALSE	0
[Q80YC5]	24.6513	[0.19765494137353434]	7	7	7	12973	[Coagulation factor XII OS=Mus musculus OX=10090 GN=F12 PE=1 SV=2]	FALSE	0
[Q8BGH2]	23.5411	[0.17697228144989338]	7	11	11	12956	[Sorting and assembly machinery component 50 homolog OS=Mus musculus OX=10090 GN=Samm50 PE=1 SV=1]	FALSE	0
[Q8BH35]	25.1926	[0.15789473684210525]	7	14	14	18180	[Complement component C8 beta chain OS=Mus musculus OX=10090 GN=C8b PE=1 SV=1]	FALSE	0
[Q8BKZ9]	24.5067	[0.1536926147704591]	7	10	10	2290	[Pyruvate dehydrogenase protein X component, mitochondrial OS=Mus musculus OX=10090 GN=Pdhx PE=1 SV=1]	FALSE	0
[Q8BPN8]	25.1983	[0.030343007915567283]	7	7	7	3699	[DmX-like protein 2 OS=Mus musculus OX=10090 GN=Dmxl2 PE=1 SV=3]	FALSE	0
[Q8BTY1]	20.8767	[0.22877358490566038]	7	7	7	1912	[Kynurenine--oxoglutarate transaminase 1 OS=Mus musculus OX=10090 GN=Kyat1 PE=1 SV=1]	FALSE	0
[Q8BUV3]	23.7122	[0.09622886866059818]	7	7	7	16340	[Gephyrin OS=Mus musculus OX=10090 GN=Gphn PE=1 SV=2]	FALSE	0
[Q8C0C7]	24.3803	[0.13188976377952755]	7	8	8	2702	[Phenylalanine--tRNA ligase alpha subunit OS=Mus musculus OX=10090 GN=Farsa PE=1 SV=1]	FALSE	0
[Q8CDN6]	25.3238	[0.30103806228373703]	7	7	7	7300	[Thioredoxin-like protein 1 OS=Mus musculus OX=10090 GN=Txnl1 PE=1 SV=3]	FALSE	0
[Q8CG16]	24.7427	[0.12446958981612447]	7	7	7	6382	[Complement C1r-A subcomponent OS=Mus musculus OX=10090 GN=C1ra PE=1 SV=1]	FALSE	0
[Q8CIZ8]	25.1236	[0.02915037326697476]	7	7	7	8674	[von Willebrand factor OS=Mus musculus OX=10090 GN=Vwf PE=1 SV=2]	FALSE	0
[Q8JZU2]	24.0768	[0.27009646302250806]	7	9	9	11245	[Tricarboxylate transport protein, mitochondrial OS=Mus musculus OX=10090 GN=Slc25a1 PE=1 SV=1]	FALSE	0
[Q8K0D2]	25.2356	[0.10215053763440861]	7	13	13	9348	[Hyaluronan-binding protein 2 OS=Mus musculus OX=10090 GN=Habp2 PE=1 SV=2]	FALSE	0
[Q8K3J1]	23.8513	[0.25471698113207547]	7	8	8	19890	[NADH dehydrogenase [ubiquinone] iron-sulfur protein 8, mitochondrial OS=Mus musculus OX=10090 GN=Ndufs8 PE=1 SV=1]	FALSE	0
[Q8K4Z3]	27.4181	[0.30141843971631205]	7	9	9	11174	[NAD(P)H-hydrate epimerase OS=Mus musculus OX=10090 GN=Naxe PE=1 SV=1]	FALSE	0
[Q8R146]	22.6572	[0.09836065573770492]	7	7	7	6426	[Acylamino-acid-releasing enzyme OS=Mus musculus OX=10090 GN=Apeh PE=1 SV=3]	FALSE	0
[Q8VBT2]	24.2812	[0.28134556574923547]	7	7	7	1957	[L-serine dehydratase/L-threonine deaminase OS=Mus musculus OX=10090 GN=Sds PE=1 SV=3]	FALSE	0
[Q8VCZ9]	23.0627	[0.16885964912280702]	7	9	9	19936	[Hydroxyproline dehydrogenase OS=Mus musculus OX=10090 GN=Prodh2 PE=1 SV=1]	FALSE	0
[Q91WG8]	23.0528	[0.11080332409972299]	7	7	7	6587	[Bifunctional UDP-N-acetylglucosamine 2-epimerase/N-acetylmannosamine kinase OS=Mus musculus OX=10090 GN=Gne PE=1 SV=1]	FALSE	0
[Q91WS4]	28.0773	[0.18181818181818182]	7	25	25	15753	[S-methylmethionine--homocysteine S-methyltransferase BHMT2 OS=Mus musculus OX=10090 GN=Bhmt2 PE=1 SV=2]	FALSE	0
[Q91XE4]	23.6991	[0.20440251572327045]	7	8	8	16336	[N-acyl-aromatic-L-amino acid amidohydrolase (carboxylate-forming) OS=Mus musculus OX=10090 GN=Acy3 PE=1 SV=1]	FALSE	0
[Q924D0]	24.8625	[0.3005050505050505]	7	8	8	6386	[Reticulon-4-interacting protein 1, mitochondrial OS=Mus musculus OX=10090 GN=Rtn4ip1 PE=1 SV=2]	FALSE	0
[Q99020]	24.9553	[0.23508771929824562]	7	8	8	3909	[Heterogeneous nuclear ribonucleoprotein A/B OS=Mus musculus OX=10090 GN=Hnrnpab PE=1 SV=1]	FALSE	0
[Q99KQ4]	23.197	[0.18329938900203666]	7	7	7	6422	[Nicotinamide phosphoribosyltransferase OS=Mus musculus OX=10090 GN=Nampt PE=1 SV=1]	FALSE	0
[Q99KV1]	23.3342	[0.18994413407821228]	7	7	7	16037	[DnaJ homolog subfamily B member 11 OS=Mus musculus OX=10090 GN=Dnajb11 PE=1 SV=1]	FALSE	0
[Q99L47]	23.1937	[0.2210242587601078]	7	9	9	2790	[Hsc70-interacting protein OS=Mus musculus OX=10090 GN=St13 PE=1 SV=1]	FALSE	0
[Q99LP6]	23.5825	[0.3548387096774194]	7	11	11	15613	[GrpE protein homolog 1, mitochondrial OS=Mus musculus OX=10090 GN=Grpel1 PE=1 SV=1]	FALSE	0
[Q99MN1]	22.8797	[0.1226890756302521]	7	9	9	5698	[Lysine--tRNA ligase OS=Mus musculus OX=10090 GN=Kars PE=1 SV=1]	FALSE	0
[Q99P72]	21.7959	[0.08864027538726334]	7	7	7	12981	[Reticulon-4 OS=Mus musculus OX=10090 GN=Rtn4 PE=1 SV=2]	FALSE	0
[Q9CQ54]	23.1876	[0.425]	7	8	8	2745	[NADH dehydrogenase [ubiquinone] 1 subunit C2 OS=Mus musculus OX=10090 GN=Ndufc2 PE=1 SV=1]	FALSE	0
[Q9CQR4]	21.5903	[0.44285714285714284]	7	7	7	6401	[Acyl-coenzyme A thioesterase 13 OS=Mus musculus OX=10090 GN=Acot13 PE=1 SV=1]	FALSE	0
[Q9CQW2]	24.6803	[0.40860215053763443]	7	7	7	2263	[ADP-ribosylation factor-like protein 8B OS=Mus musculus OX=10090 GN=Arl8b PE=1 SV=1]	FALSE	0
[Q9CR57]	24.5873	[0.19815668202764977]	7	10	10	2674	[60S ribosomal protein L14 OS=Mus musculus OX=10090 GN=Rpl14 PE=1 SV=3]	FALSE	0
[Q9CR61]	25.2658	[0.36496350364963503]	7	11	11	14676	[NADH dehydrogenase [ubiquinone] 1 beta subcomplex subunit 7 OS=Mus musculus OX=10090 GN=Ndufb7 PE=1 SV=3]	FALSE	0
[Q9CRB3]	23.9836	[0.3728813559322034]	7	11	11	4295	[5-hydroxyisourate hydrolase OS=Mus musculus OX=10090 GN=Urah PE=1 SV=1]	FALSE	0
[Q9CX34]	25.2811	[0.22321428571428573]	7	9	9	8558	[Protein SGT1 homolog OS=Mus musculus OX=10090 GN=Sugt1 PE=1 SV=3]	FALSE	0
[Q9CXT8]	23.9244	[0.1492842535787321]	7	8	8	2105	[Mitochondrial-processing peptidase subunit beta OS=Mus musculus OX=10090 GN=Pmpcb PE=1 SV=1]	FALSE	0
[Q9D0E1]	23.8027	[0.12482853223593965]	7	8	8	129	[Heterogeneous nuclear ribonucleoprotein M OS=Mus musculus OX=10090 GN=Hnrnpm PE=1 SV=3]	FALSE	0
[Q9D2G2]	23.4392	[0.16740088105726872]	7	8	8	12913	[Dihydrolipoyllysine-residue succinyltransferase component of 2-oxoglutarate dehydrogenase complex, mitochondrial OS=Mus musculus OX=10090 GN=Dlst PE=1 SV=1]	FALSE	0
[Q9DBE0]	23.6735	[0.1257606490872211]	7	7	7	8942	[Cysteine sulfinic acid decarboxylase OS=Mus musculus OX=10090 GN=Csad PE=1 SV=1]	FALSE	0
[Q9DBP5]	23.7109	[0.37244897959183676]	7	7	7	5906	[UMP-CMP kinase OS=Mus musculus OX=10090 GN=Cmpk1 PE=1 SV=1]	FALSE	0
[Q9DC69]	24.811	[0.21220159151193635]	7	10	10	9293	[NADH dehydrogenase [ubiquinone] 1 alpha subcomplex subunit 9, mitochondrial OS=Mus musculus OX=10090 GN=Ndufa9 PE=1 SV=2]	FALSE	0
[Q9DCJ5]	24.0534	[0.47093023255813954]	7	9	9	11080	[NADH dehydrogenase [ubiquinone] 1 alpha subcomplex subunit 8 OS=Mus musculus OX=10090 GN=Ndufa8 PE=1 SV=3]	FALSE	0
[Q9DCS3]	24.9353	[0.22788203753351208]	7	7	7	14708	[Enoyl-[acyl-carrier-protein] reductase, mitochondrial OS=Mus musculus OX=10090 GN=Mecr PE=1 SV=2]	FALSE	0
[Q9DCT2]	24.4217	[0.3269961977186312]	7	7	7	2789	[NADH dehydrogenase [ubiquinone] iron-sulfur protein 3, mitochondrial OS=Mus musculus OX=10090 GN=Ndufs3 PE=1 SV=2]	FALSE	0
[Q9JHW4]	22.3507	[0.13036020583190394]	7	8	8	9361	[Selenocysteine-specific elongation factor OS=Mus musculus OX=10090 GN=Eefsec PE=1 SV=2]	FALSE	0
[Q9JIZ0]	23.8088	[0.2072072072072072]	7	7	7	10449	[Probable N-acetyltransferase CML1 OS=Mus musculus OX=10090 GN=Cml1 PE=1 SV=1]	FALSE	0
[Q9JK53]	25.2975	[0.20105820105820105]	7	8	8	16492	[Prolargin OS=Mus musculus OX=10090 GN=Prelp PE=1 SV=2]	FALSE	0
[Q9JLZ3]	23.5892	[0.23248407643312102]	7	8	8	1027	[Methylglutaconyl-CoA hydratase, mitochondrial OS=Mus musculus OX=10090 GN=Auh PE=1 SV=1]	FALSE	0
[Q9QXC1]	27.6055	[0.26804123711340205]	7	8	8	7820	[Fetuin-B OS=Mus musculus OX=10090 GN=Fetub PE=1 SV=1]	FALSE	0
[Q9R0P9]	25.1657	[0.28699551569506726]	7	8	8	2798	[Ubiquitin carboxyl-terminal hydrolase isozyme L1 OS=Mus musculus OX=10090 GN=Uchl1 PE=1 SV=1]	FALSE	0
[Q9R0Q7]	26.016	[0.375]	7	9	9	18288	[Prostaglandin E synthase 3 OS=Mus musculus OX=10090 GN=Ptges3 PE=1 SV=1]	FALSE	0
[Q9R111]	23.8767	[0.1894273127753304]	7	8	8	19957	[Guanine deaminase OS=Mus musculus OX=10090 GN=Gda PE=1 SV=1]	FALSE	0
[Q9WTX6]	25.3421	[0.10309278350515463]	7	8	8	12363	[Cullin-1 OS=Mus musculus OX=10090 GN=Cul1 PE=1 SV=1]	FALSE	0
[Q9WV54]	23.0173	[0.18274111675126903]	7	7	7	4148	[Acid ceramidase OS=Mus musculus OX=10090 GN=Asah1 PE=1 SV=1]	FALSE	0
[Q9WVA4]	23.2353	[0.3417085427135678]	7	8	8	16548	[Transgelin-2 OS=Mus musculus OX=10090 GN=Tagln2 PE=1 SV=4]	FALSE	0
[Q9Z0N1]	24.1407	[0.17372881355932204]	7	7	7	10568	[Eukaryotic translation initiation factor 2 subunit 3, X-linked OS=Mus musculus OX=10090 GN=Eif2s3x PE=1 SV=2]	FALSE	0
[Q9Z110]	24.9704	[0.0930817610062893]	7	9	9	8521	[Delta-1-pyrroline-5-carboxylate synthase OS=Mus musculus OX=10090 GN=Aldh18a1 PE=1 SV=2]	FALSE	0
[Q9Z1G4]	25.3062	[0.08700834326579261]	7	11	11	6379	[V-type proton ATPase 116 kDa subunit a isoform 1 OS=Mus musculus OX=10090 GN=Atp6v0a1 PE=1 SV=3]	FALSE	0
[Q9Z1P6]	24.3722	[0.5575221238938053]	7	7	7	1031	[NADH dehydrogenase [ubiquinone] 1 alpha subcomplex subunit 7 OS=Mus musculus OX=10090 GN=Ndufa7 PE=1 SV=3]	FALSE	0
[Q9Z1Z2]	23.1241	[0.2257142857142857]	7	9	9	9132	[Serine-threonine kinase receptor-associated protein OS=Mus musculus OX=10090 GN=Strap PE=1 SV=2]	FALSE	0
[Q9Z2U0]	24.0772	[0.3548387096774194]	7	8	8	14763	[Proteasome subunit alpha type-7 OS=Mus musculus OX=10090 GN=Psma7 PE=1 SV=1]	FALSE	0
[A2ATU0]	19.0539	[0.07709011943539631]	6	6	6	6480	[Probable 2-oxoglutarate dehydrogenase E1 component DHKTD1, mitochondrial OS=Mus musculus OX=10090 GN=Dhtkd1 PE=1 SV=1]	FALSE	0
[B2RXS4]	21.7045	[0.04777415852334419]	6	7	7	10901	[Plexin-B2 OS=Mus musculus OX=10090 GN=Plxnb2 PE=1 SV=1]	FALSE	0
[D3Z7P3]	21.1786	[0.09050445103857567]	6	8	8	9320	[Glutaminase kidney isoform, mitochondrial OS=Mus musculus OX=10090 GN=Gls PE=1 SV=1]	FALSE	0
[O08529]	17.8022	[0.10857142857142857]	6	6	6	1104	[Calpain-2 catalytic subunit OS=Mus musculus OX=10090 GN=Capn2 PE=1 SV=4]	FALSE	0
[O08547]	20.5195	[0.3627906976744186]	6	6	6	16469	[Vesicle-trafficking protein SEC22b OS=Mus musculus OX=10090 GN=Sec22b PE=1 SV=3]	FALSE	0
[O08600]	18.2446	[0.2585034013605442]	6	6	6	9331	[Endonuclease G, mitochondrial OS=Mus musculus OX=10090 GN=Endog PE=1 SV=1]	FALSE	0
[O08914]	21.9963	[0.10189982728842832]	6	6	6	11256	[Fatty-acid amide hydrolase 1 OS=Mus musculus OX=10090 GN=Faah PE=1 SV=1]	FALSE	0
[O08997]	23.7869	[0.8823529411764706]	6	6	6	20031	[Copper transport protein ATOX1 OS=Mus musculus OX=10090 GN=Atox1 PE=1 SV=1]	FALSE	0
[O09061]	22.2267	[0.3458333333333333]	6	8	8	7760	[Proteasome subunit beta type-1 OS=Mus musculus OX=10090 GN=Psmb1 PE=1 SV=1]	FALSE	0
[O35381]	17.5547	[0.1862348178137652]	6	6	6	17284	[Acidic leucine-rich nuclear phosphoprotein 32 family member A OS=Mus musculus OX=10090 GN=Anp32a PE=1 SV=1]	FALSE	0
[O70435]	20.4192	[0.19215686274509805]	6	10	10	14122	[Proteasome subunit alpha type-3 OS=Mus musculus OX=10090 GN=Psma3 PE=1 SV=3]	FALSE	0
[O88935]	21.3068	[0.1388101983002833]	6	6	6	1025	[Synapsin-1 OS=Mus musculus OX=10090 GN=Syn1 PE=1 SV=2]	FALSE	0
[P01864]	23.8851	[0.15522388059701492]	6	8	8	11293	[Ig gamma-2A chain C region secreted form OS=Mus musculus OX=10090 PE=1 SV=1]	FALSE	0
[P01898]	20.3068	[0.27076923076923076]	6	6	6	7402	[H-2 class I histocompatibility antigen, Q10 alpha chain OS=Mus musculus OX=10090 GN=H2-Q10 PE=1 SV=3]	FALSE	0
[P02468]	21.5229	[0.05787181082762912]	6	8	8	17881	[Laminin subunit gamma-1 OS=Mus musculus OX=10090 GN=Lamc1 PE=1 SV=2]	FALSE	0
[P03893]	20.4573	[0.09565217391304348]	6	7	7	1044	[NADH-ubiquinone oxidoreductase chain 2 OS=Mus musculus OX=10090 GN=Mtnd2 PE=1 SV=2]	FALSE	0
[P04247]	21.6996	[0.577922077922078]	6	12	12	6363	[Myoglobin OS=Mus musculus OX=10090 GN=Mb PE=1 SV=3]	FALSE	0
[P06683]	21.5119	[0.10401459854014598]	6	6	6	9312	[Complement component C9 OS=Mus musculus OX=10090 GN=C9 PE=1 SV=2]	FALSE	0
[P06837]	21.5783	[0.3568281938325991]	6	7	7	12953	[Neuromodulin OS=Mus musculus OX=10090 GN=Gap43 PE=1 SV=1]	FALSE	0
[P09041]	22.5575	[0.1606714628297362]	6	7	7	17691	[Phosphoglycerate kinase 2 OS=Mus musculus OX=10090 GN=Pgk2 PE=1 SV=4]	FALSE	0
[P09242]	21.5551	[0.15267175572519084]	6	7	7	16462	[Alkaline phosphatase, tissue-nonspecific isozyme OS=Mus musculus OX=10090 GN=Alpl PE=1 SV=2]	FALSE	0
[P09671]	23.8715	[0.3918918918918919]	6	7	7	7883	[Superoxide dismutase [Mn], mitochondrial OS=Mus musculus OX=10090 GN=Sod2 PE=1 SV=3]	FALSE	0
[P10493]	21.3277	[0.06506024096385542]	6	7	7	2327	[Nidogen-1 OS=Mus musculus OX=10090 GN=Nid1 PE=1 SV=2]	FALSE	0
[P11680]	21.1634	[0.1314655172413793]	6	7	7	14727	[Properdin OS=Mus musculus OX=10090 GN=Cfp PE=2 SV=2]	FALSE	0
[P13595]	21.5381	[0.07802690582959641]	6	6	6	2736	[Neural cell adhesion molecule 1 OS=Mus musculus OX=10090 GN=Ncam1 PE=1 SV=3]	FALSE	0
[P15116]	21.4942	[0.08388520971302428]	6	8	8	7861	[Cadherin-2 OS=Mus musculus OX=10090 GN=Cdh2 PE=1 SV=2]	FALSE	0
[P15532]	24.1973	[0.375]	6	8	8	8777	[Nucleoside diphosphate kinase A OS=Mus musculus OX=10090 GN=Nme1 PE=1 SV=1]	FALSE	0
[P17225]	20.7744	[0.11385199240986717]	6	6	6	97	[Polypyrimidine tract-binding protein 1 OS=Mus musculus OX=10090 GN=Ptbp1 PE=1 SV=2]	FALSE	0
[P20357]	21.4446	[0.04923413566739606]	6	6	6	19118	[Microtubule-associated protein 2 OS=Mus musculus OX=10090 GN=Map2 PE=1 SV=2]	FALSE	0
[P21278]	20.1158	[0.2200557103064067]	6	8	8	18320	[Guanine nucleotide-binding protein subunit alpha-11 OS=Mus musculus OX=10090 GN=Gna11 PE=1 SV=1]	FALSE	0
[P23589]	25.249	[0.20735785953177258]	6	6	6	14450	[Carbonic anhydrase 5A, mitochondrial OS=Mus musculus OX=10090 GN=Ca5a PE=1 SV=2]	FALSE	0
[P24472]	18.9331	[0.22072072072072071]	6	8	8	6001	[Glutathione S-transferase A4 OS=Mus musculus OX=10090 GN=Gsta4 PE=1 SV=3]	FALSE	0
[P26231]	20.7177	[0.10706401766004416]	6	6	6	8476	[Catenin alpha-1 OS=Mus musculus OX=10090 GN=Ctnna1 PE=1 SV=1]	FALSE	0
[P26262]	21.7669	[0.1206896551724138]	6	7	7	12985	[Plasma kallikrein OS=Mus musculus OX=10090 GN=Klkb1 PE=1 SV=2]	FALSE	0
[P26350]	19.6712	[0.36036036036036034]	6	7	7	19430	[Prothymosin alpha OS=Mus musculus OX=10090 GN=Ptma PE=1 SV=2]	FALSE	0
[P26516]	21.0185	[0.19003115264797507]	6	16	16	18282	[26S proteasome non-ATPase regulatory subunit 7 OS=Mus musculus OX=10090 GN=Psmd7 PE=1 SV=2]	FALSE	0
[P27546]	20.9085	[0.08355555555555555]	6	6	6	4605	[Microtubule-associated protein 4 OS=Mus musculus OX=10090 GN=Map4 PE=1 SV=3]	FALSE	0
[P29788]	20.0191	[0.14644351464435146]	6	6	6	16536	[Vitronectin OS=Mus musculus OX=10090 GN=Vtn PE=1 SV=2]	FALSE	0
[P31001]	21.1497	[0.17057569296375266]	6	6	6	7293	[Desmin OS=Mus musculus OX=10090 GN=Des PE=1 SV=3]	FALSE	0
[P31230]	22.2371	[0.33548387096774196]	6	6	6	1923	[Aminoacyl tRNA synthase complex-interacting multifunctional protein 1 OS=Mus musculus OX=10090 GN=Aimp1 PE=1 SV=2]	FALSE	0
[P35279]	20.587	[0.25961538461538464]	6	6	5	3661	[Ras-related protein Rab-6A OS=Mus musculus OX=10090 GN=Rab6a PE=1 SV=4]	FALSE	0
[P35282]	22.247	[0.22972972972972974]	6	6	6	13801	[Ras-related protein Rab-21 OS=Mus musculus OX=10090 GN=Rab21 PE=1 SV=4]	FALSE	0
[P35438]	21.4648	[0.07142857142857142]	6	7	7	16438	[Glutamate receptor ionotropic, NMDA 1 OS=Mus musculus OX=10090 GN=Grin1 PE=1 SV=1]	FALSE	0
[P42227]	20.5571	[0.11168831168831168]	6	6	6	14029	[Signal transducer and activator of transcription 3 OS=Mus musculus OX=10090 GN=Stat3 PE=1 SV=2]	FALSE	0
[P42703]	19.9741	[0.0695970695970696]	6	9	9	14704	[Leukemia inhibitory factor receptor OS=Mus musculus OX=10090 GN=Lifr PE=1 SV=1]	FALSE	0
[P45591]	23.0945	[0.3855421686746988]	6	7	7	12630	[Cofilin-2 OS=Mus musculus OX=10090 GN=Cfl2 PE=1 SV=1]	FALSE	0
[P47758]	19.057	[0.31226765799256506]	6	6	6	16515	[Signal recognition particle receptor subunit beta OS=Mus musculus OX=10090 GN=Srprb PE=1 SV=1]	FALSE	0
[P48774]	19.8316	[0.21875]	6	7	7	8543	[Glutathione S-transferase Mu 5 OS=Mus musculus OX=10090 GN=Gstm5 PE=1 SV=1]	FALSE	0
[P51410]	20.4657	[0.17708333333333334]	6	7	7	7873	[60S ribosomal protein L9 OS=Mus musculus OX=10090 GN=Rpl9 PE=2 SV=2]	FALSE	0
[P51855]	19.9439	[0.14978902953586498]	6	7	7	1971	[Glutathione synthetase OS=Mus musculus OX=10090 GN=Gss PE=1 SV=1]	FALSE	0
[P52760]	21.061	[0.45185185185185184]	6	9	9	19970	[2-iminobutanoate/2-iminopropanoate deaminase OS=Mus musculus OX=10090 GN=Rida PE=1 SV=3]	FALSE	0
[P54823]	20.9777	[0.15942028985507245]	6	7	7	5800	[Probable ATP-dependent RNA helicase DDX6 OS=Mus musculus OX=10090 GN=Ddx6 PE=1 SV=1]	FALSE	0
[P58044]	18.907	[0.2643171806167401]	6	6	6	13788	[Isopentenyl-diphosphate Delta-isomerase 1 OS=Mus musculus OX=10090 GN=Idi1 PE=1 SV=1]	FALSE	0
[P59325]	19.0536	[0.17016317016317017]	6	6	6	1836	[Eukaryotic translation initiation factor 5 OS=Mus musculus OX=10090 GN=Eif5 PE=1 SV=1]	FALSE	0
[P60867]	20.22	[0.29411764705882354]	6	8	8	2744	[40S ribosomal protein S20 OS=Mus musculus OX=10090 GN=Rps20 PE=1 SV=1]	FALSE	0
[P61620]	17.4415	[0.08823529411764706]	6	7	7	14870	[Protein transport protein Sec61 subunit alpha isoform 1 OS=Mus musculus OX=10090 GN=Sec61a1 PE=1 SV=2]	FALSE	0
[P62264]	22.9182	[0.33774834437086093]	6	6	6	1129	[40S ribosomal protein S14 OS=Mus musculus OX=10090 GN=Rps14 PE=1 SV=3]	FALSE	0
[P62334]	18.7213	[0.15167095115681234]	6	6	6	5667	[26S proteasome regulatory subunit 10B OS=Mus musculus OX=10090 GN=Psmc6 PE=1 SV=1]	FALSE	0
[P62482]	21.3425	[0.11989100817438691]	6	6	6	7648	[Voltage-gated potassium channel subunit beta-2 OS=Mus musculus OX=10090 GN=Kcnab2 PE=1 SV=1]	FALSE	0
[P62852]	20.0263	[0.4]	6	9	9	2746	[40S ribosomal protein S25 OS=Mus musculus OX=10090 GN=Rps25 PE=1 SV=1]	FALSE	0
[P62911]	18.7549	[0.3333333333333333]	6	8	8	9334	[60S ribosomal protein L32 OS=Mus musculus OX=10090 GN=Rpl32 PE=1 SV=2]	FALSE	0
[P62962]	20.865	[0.32142857142857145]	6	6	6	8460	[Profilin-1 OS=Mus musculus OX=10090 GN=Pfn1 PE=1 SV=2]	FALSE	0
[P70349]	21.5875	[0.7857142857142857]	6	8	8	4419	[Histidine triad nucleotide-binding protein 1 OS=Mus musculus OX=10090 GN=Hint1 PE=1 SV=3]	FALSE	0
[P70398]	20.7942	[0.028526768268855023]	6	8	8	4543	[Probable ubiquitin carboxyl-terminal hydrolase FAF-X OS=Mus musculus OX=10090 GN=Usp9x PE=1 SV=2]	FALSE	0
[P70663]	21.5301	[0.12615384615384614]	6	7	7	18283	[SPARC-like protein 1 OS=Mus musculus OX=10090 GN=Sparcl1 PE=1 SV=3]	FALSE	0
[P83882]	20.925	[0.27358490566037735]	6	7	7	12393	[60S ribosomal protein L36a OS=Mus musculus OX=10090 GN=Rpl36a PE=3 SV=2]	FALSE	0
[P97290]	21.6095	[0.14484126984126985]	6	9	9	8864	[Plasma protease C1 inhibitor OS=Mus musculus OX=10090 GN=Serping1 PE=1 SV=3]	FALSE	0
[P97328]	21.9462	[0.29194630872483224]	6	8	8	16378	[Ketohexokinase OS=Mus musculus OX=10090 GN=Khk PE=1 SV=1]	FALSE	0
[P99028]	22.0377	[0.30337078651685395]	6	9	9	18075	[Cytochrome b-c1 complex subunit 6, mitochondrial OS=Mus musculus OX=10090 GN=Uqcrh PE=1 SV=2]	FALSE	0
[Q00612]	21.4287	[0.15145631067961166]	6	6	6	12788	[Glucose-6-phosphate 1-dehydrogenase X OS=Mus musculus OX=10090 GN=G6pdx PE=1 SV=3]	FALSE	0
[Q00PI9]	21.3931	[0.0738255033557047]	6	7	7	12241	[Heterogeneous nuclear ribonucleoprotein U-like protein 2 OS=Mus musculus OX=10090 GN=Hnrnpul2 PE=1 SV=2]	FALSE	0
[Q3THS6]	34.0036	[0.16962025316455695]	6	8	8	2793	[S-adenosylmethionine synthase isoform type-2 OS=Mus musculus OX=10090 GN=Mat2a PE=1 SV=2]	FALSE	0
[Q3UDE2]	21.2101	[0.14553990610328638]	6	7	7	7621	[Tubulin--tyrosine ligase-like protein 12 OS=Mus musculus OX=10090 GN=Ttll12 PE=1 SV=1]	FALSE	0
[Q3UZZ6]	22.7839	[0.20677966101694914]	6	6	6	17292	[Sulfotransferase 1 family member D1 OS=Mus musculus OX=10090 GN=Sult1d1 PE=1 SV=1]	FALSE	0
[Q3V0K9]	19.2078	[0.12222222222222222]	6	6	6	10774	[Plastin-1 OS=Mus musculus OX=10090 GN=Pls1 PE=1 SV=1]	FALSE	0
[Q3V3R1]	21.6815	[0.08904810644831115]	6	6	6	2769	[Monofunctional C1-tetrahydrofolate synthase, mitochondrial OS=Mus musculus OX=10090 GN=Mthfd1l PE=1 SV=2]	FALSE	0
[Q5H8C4]	21.5735	[0.027479469361970942]	6	6	6	4064	[Vacuolar protein sorting-associated protein 13A OS=Mus musculus OX=10090 GN=Vps13a PE=1 SV=1]	FALSE	0
[Q60692]	20.3891	[0.23529411764705882]	6	9	9	16341	[Proteasome subunit beta type-6 OS=Mus musculus OX=10090 GN=Psmb6 PE=1 SV=3]	FALSE	0
[Q60847]	21.3563	[0.03653846153846154]	6	8	8	4589	[Collagen alpha-1(XII) chain OS=Mus musculus OX=10090 GN=Col12a1 PE=2 SV=3]	FALSE	0
[Q60973]	21.3792	[0.15058823529411763]	6	6	6	12999	[Histone-binding protein RBBP7 OS=Mus musculus OX=10090 GN=Rbbp7 PE=1 SV=1]	FALSE	0
[Q61035]	20.3089	[0.1512770137524558]	6	6	6	8670	[Histidine--tRNA ligase, cytoplasmic OS=Mus musculus OX=10090 GN=Hars PE=1 SV=2]	FALSE	0
[Q61247]	20.8066	[0.14663951120162932]	6	6	6	19878	[Alpha-2-antiplasmin OS=Mus musculus OX=10090 GN=Serpinf2 PE=1 SV=1]	FALSE	0
[Q61578]	20.0799	[0.16396761133603238]	6	7	7	1093	[NADPH:adrenodoxin oxidoreductase, mitochondrial OS=Mus musculus OX=10090 GN=Fdxr PE=1 SV=1]	FALSE	0
[Q61595]	21.715	[0.05199698568198945]	6	7	7	19925	[Kinectin OS=Mus musculus OX=10090 GN=Ktn1 PE=1 SV=1]	FALSE	0
[Q61990]	20.8936	[0.13535911602209943]	6	6	6	4613	[Poly(rC)-binding protein 2 OS=Mus musculus OX=10090 GN=Pcbp2 PE=1 SV=1]	FALSE	0
[Q64674]	21.2398	[0.2582781456953642]	6	6	6	705	[Spermidine synthase OS=Mus musculus OX=10090 GN=Srm PE=1 SV=1]	FALSE	0
[Q791V5]	19.2124	[0.25742574257425743]	6	8	8	2757	[Mitochondrial carrier homolog 2 OS=Mus musculus OX=10090 GN=Mtch2 PE=1 SV=1]	FALSE	0
[Q7TMK9]	17.6826	[0.10272873194221509]	6	6	6	1065	[Heterogeneous nuclear ribonucleoprotein Q OS=Mus musculus OX=10090 GN=Syncrip PE=1 SV=2]	FALSE	0
[Q7TMY8]	21.3706	[0.0210189627598812]	6	6	6	8531	[E3 ubiquitin-protein ligase HUWE1 OS=Mus musculus OX=10090 GN=Huwe1 PE=1 SV=5]	FALSE	0
[Q7TPV4]	21.1494	[0.06845238095238096]	6	9	9	12845	[Myb-binding protein 1A OS=Mus musculus OX=10090 GN=Mybbp1a PE=1 SV=2]	FALSE	0
[Q7TSJ2]	21.4036	[0.10816777041942605]	6	8	8	14778	[Microtubule-associated protein 6 OS=Mus musculus OX=10090 GN=Map6 PE=1 SV=2]	FALSE	0
[Q7TSQ8]	21.487	[0.08200455580865604]	6	8	8	14666	[Pyruvate dehydrogenase phosphatase regulatory subunit, mitochondrial OS=Mus musculus OX=10090 GN=Pdpr PE=1 SV=1]	FALSE	0
[Q80WJ7]	21.2904	[0.1381692573402418]	6	7	7	18335	[Protein LYRIC OS=Mus musculus OX=10090 GN=Mtdh PE=1 SV=1]	FALSE	0
[Q80YX1]	21.2833	[0.04691943127962085]	6	6	6	3787	[Tenascin OS=Mus musculus OX=10090 GN=Tnc PE=1 SV=1]	FALSE	0
[Q8BRF7]	19.8799	[0.15179968701095461]	6	6	6	14730	[Sec1 family domain-containing protein 1 OS=Mus musculus OX=10090 GN=Scfd1 PE=1 SV=1]	FALSE	0
[Q8BTI8]	21.2551	[0.02626711061783204]	6	8	8	7865	[Serine/arginine repetitive matrix protein 2 OS=Mus musculus OX=10090 GN=Srrm2 PE=1 SV=3]	FALSE	0
[Q8BWP5]	19.49	[0.2841726618705036]	6	6	6	18425	[Alpha-tocopherol transfer protein OS=Mus musculus OX=10090 GN=Ttpa PE=1 SV=1]	FALSE	0
[Q8BWY3]	19.5415	[0.16704805491990846]	6	6	6	4579	[Eukaryotic peptide chain release factor subunit 1 OS=Mus musculus OX=10090 GN=Etf1 PE=1 SV=4]	FALSE	0
[Q8C1B7]	20.6646	[0.1554524361948956]	6	8	8	19133	[Septin-11 OS=Mus musculus OX=10090 GN=Septin11 PE=1 SV=4]	FALSE	0
[Q8C7R4]	21.4168	[0.08831908831908832]	6	7	7	14768	[Ubiquitin-like modifier-activating enzyme 6 OS=Mus musculus OX=10090 GN=Uba6 PE=1 SV=1]	FALSE	0
[Q8CG14]	21.7398	[0.1002906976744186]	6	8	8	18244	[Complement C1s-A subcomponent OS=Mus musculus OX=10090 GN=C1sa PE=2 SV=2]	FALSE	0
[Q8K2I4]	19.8728	[0.07053469852104664]	6	7	7	12834	[Beta-mannosidase OS=Mus musculus OX=10090 GN=Manba PE=1 SV=1]	FALSE	0
[Q8R081]	19.7879	[0.12798634812286688]	6	6	6	19987	[Heterogeneous nuclear ribonucleoprotein L OS=Mus musculus OX=10090 GN=Hnrnpl PE=1 SV=2]	FALSE	0
[Q8VCB3]	18.0737	[0.09517045454545454]	6	7	7	16181	[Glycogen [starch] synthase, liver OS=Mus musculus OX=10090 GN=Gys2 PE=1 SV=2]	FALSE	0
[Q91W97]	21.9607	[0.06557377049180328]	6	7	7	8912	[Hexokinase HKDC1 OS=Mus musculus OX=10090 GN=Hkdc1 PE=2 SV=1]	FALSE	0
[Q91WC3]	20.7864	[0.08895265423242468]	6	10	10	10699	[Long-chain-fatty-acid--CoA ligase 6 OS=Mus musculus OX=10090 GN=Acsl6 PE=1 SV=1]	FALSE	0
[Q91WL5]	20.2191	[0.12992125984251968]	6	7	7	4655	[Cytochrome P450 4A12A OS=Mus musculus OX=10090 GN=Cyp4a12a PE=1 SV=2]	FALSE	0
[Q91WS0]	20.9373	[0.5092592592592593]	6	8	8	16415	[CDGSH iron-sulfur domain-containing protein 1 OS=Mus musculus OX=10090 GN=Cisd1 PE=1 SV=1]	FALSE	0
[Q99JT9]	19.5569	[0.39664804469273746]	6	6	6	14885	[1,2-dihydroxy-3-keto-5-methylthiopentene dioxygenase OS=Mus musculus OX=10090 GN=Adi1 PE=1 SV=1]	FALSE	0
[Q99KB8]	18.8821	[0.27184466019417475]	6	7	7	8532	[Hydroxyacylglutathione hydrolase, mitochondrial OS=Mus musculus OX=10090 GN=Hagh PE=1 SV=2]	FALSE	0
[Q99L45]	23.7182	[0.22054380664652568]	6	6	6	3595	[Eukaryotic translation initiation factor 2 subunit 2 OS=Mus musculus OX=10090 GN=Eif2s2 PE=1 SV=1]	FALSE	0
[Q99NB1]	21.7425	[0.09530791788856305]	6	8	8	6374	[Acetyl-coenzyme A synthetase 2-like, mitochondrial OS=Mus musculus OX=10090 GN=Acss1 PE=1 SV=1]	FALSE	0
[Q9CPP6]	23.1177	[0.29310344827586204]	6	9	9	19914	[NADH dehydrogenase [ubiquinone] 1 alpha subcomplex subunit 5 OS=Mus musculus OX=10090 GN=Ndufa5 PE=1 SV=3]	FALSE	0
[Q9CQX2]	22.367	[0.6301369863013698]	6	8	8	6025	[Cytochrome b5 type B OS=Mus musculus OX=10090 GN=Cyb5b PE=1 SV=1]	FALSE	0
[Q9CR16]	19.6379	[0.15945945945945947]	6	6	6	7872	[Peptidyl-prolyl cis-trans isomerase D OS=Mus musculus OX=10090 GN=Ppid PE=1 SV=3]	FALSE	0
[Q9CXZ1]	20.2092	[0.3942857142857143]	6	7	7	2120	[NADH dehydrogenase [ubiquinone] iron-sulfur protein 4, mitochondrial OS=Mus musculus OX=10090 GN=Ndufs4 PE=1 SV=3]	FALSE	0
[Q9CYH2]	20.4569	[0.28440366972477066]	6	7	7	16277	[Peroxiredoxin-like 2A OS=Mus musculus OX=10090 GN=Prxl2a PE=1 SV=2]	FALSE	0
[Q9CYW4]	20.0565	[0.3466135458167331]	6	6	6	6389	[Haloacid dehalogenase-like hydrolase domain-containing protein 3 OS=Mus musculus OX=10090 GN=Hdhd3 PE=1 SV=1]	FALSE	0
[Q9CZB0]	21.5423	[0.38461538461538464]	6	8	8	2794	[Succinate dehydrogenase cytochrome b560 subunit, mitochondrial OS=Mus musculus OX=10090 GN=Sdhc PE=1 SV=1]	FALSE	0
[Q9D023]	19.4839	[0.33070866141732286]	6	7	7	18253	[Mitochondrial pyruvate carrier 2 OS=Mus musculus OX=10090 GN=Mpc2 PE=1 SV=1]	FALSE	0
[Q9D0S9]	22.7324	[0.49079754601226994]	6	8	8	19877	[Histidine triad nucleotide-binding protein 2, mitochondrial OS=Mus musculus OX=10090 GN=Hint2 PE=1 SV=1]	FALSE	0
[Q9D7J9]	24.5446	[0.2633333333333333]	6	8	8	13097	[Enoyl-CoA hydratase domain-containing protein 3, mitochondrial OS=Mus musculus OX=10090 GN=Echdc3 PE=1 SV=1]	FALSE	0
[Q9D9V3]	18.5227	[0.18633540372670807]	6	6	6	11128	[Ethylmalonyl-CoA decarboxylase OS=Mus musculus OX=10090 GN=Echdc1 PE=1 SV=2]	FALSE	0
[Q9DBB9]	21.3912	[0.12431444241316271]	6	10	10	12970	[Carboxypeptidase N subunit 2 OS=Mus musculus OX=10090 GN=Cpn2 PE=1 SV=2]	FALSE	0
[Q9DBL7]	20.9024	[0.16518650088809947]	6	7	7	1042	[Bifunctional coenzyme A synthase OS=Mus musculus OX=10090 GN=Coasy PE=1 SV=2]	FALSE	0
[Q9DCV4]	20.6878	[0.25573770491803277]	6	7	7	4514	[Regulator of microtubule dynamics protein 1 OS=Mus musculus OX=10090 GN=Rmdn1 PE=1 SV=2]	FALSE	0
[Q9DCY0]	20.0113	[0.26440677966101694]	6	7	7	17717	[Glycine N-acyltransferase-like protein Keg1 OS=Mus musculus OX=10090 GN=Keg1 PE=1 SV=1]	FALSE	0
[Q9EQH3]	21.0614	[0.08040201005025126]	6	7	7	18314	[Vacuolar protein sorting-associated protein 35 OS=Mus musculus OX=10090 GN=Vps35 PE=1 SV=1]	FALSE	0
[Q9JHS4]	20.7248	[0.12460567823343849]	6	7	7	2129	[ATP-dependent Clp protease ATP-binding subunit clpX-like, mitochondrial OS=Mus musculus OX=10090 GN=Clpx PE=1 SV=2]	FALSE	0
[Q9JI91]	20.0557	[0.0883668903803132]	6	6	6	5869	[Alpha-actinin-2 OS=Mus musculus OX=10090 GN=Actn2 PE=1 SV=2]	FALSE	0
[Q9JIA1]	21.6748	[0.13824057450628366]	6	7	7	12976	[Leucine-rich glioma-inactivated protein 1 OS=Mus musculus OX=10090 GN=Lgi1 PE=1 SV=1]	FALSE	0
[Q9JJH1]	23.6322	[0.5]	6	6	6	19995	[Ribonuclease 4 OS=Mus musculus OX=10090 GN=Rnase4 PE=1 SV=1]	FALSE	0
[Q9JLT4]	20.9743	[0.08778625954198473]	6	9	9	387	[Thioredoxin reductase 2, mitochondrial OS=Mus musculus OX=10090 GN=Txnrd2 PE=1 SV=4]	FALSE	0
[Q9JMA1]	20.923	[0.15821501014198783]	6	6	6	19051	[Ubiquitin carboxyl-terminal hydrolase 14 OS=Mus musculus OX=10090 GN=Usp14 PE=1 SV=3]	FALSE	0
[Q9JMD3]	22.7177	[0.24054982817869416]	6	9	9	3599	[START domain-containing protein 10 OS=Mus musculus OX=10090 GN=Stard10 PE=1 SV=1]	FALSE	0
[Q9QYB1]	20.2691	[0.18181818181818182]	6	6	6	12303	[Chloride intracellular channel protein 4 OS=Mus musculus OX=10090 GN=Clic4 PE=1 SV=3]	FALSE	0
[Q9QYR9]	21.0414	[0.1545253863134658]	6	7	7	9362	[Acyl-coenzyme A thioesterase 2, mitochondrial OS=Mus musculus OX=10090 GN=Acot2 PE=1 SV=2]	FALSE	0
[Q9QYX7]	21.2715	[0.016574585635359115]	6	6	6	659	[Protein piccolo OS=Mus musculus OX=10090 GN=Pclo PE=1 SV=4]	FALSE	0
[Q9QZW0]	23.1608	[0.070859167404783]	6	6	6	19526	[Phospholipid-transporting ATPase 11C OS=Mus musculus OX=10090 GN=Atp11c PE=1 SV=2]	FALSE	0
[Q9R098]	21.7248	[0.11944869831546708]	6	8	8	18290	[Hepatocyte growth factor activator OS=Mus musculus OX=10090 GN=Hgfac PE=1 SV=1]	FALSE	0
[Q9R0P5]	21.5893	[0.3151515151515151]	6	10	10	12630	[Destrin OS=Mus musculus OX=10090 GN=Dstn PE=1 SV=3]	FALSE	0
[Q9R257]	27.3436	[0.38421052631578945]	6	9	9	2102	[Heme-binding protein 1 OS=Mus musculus OX=10090 GN=Hebp1 PE=1 SV=2]	FALSE	0
[Q9WU19]	19.968	[0.24864864864864866]	6	8	8	14699	[Hydroxyacid oxidase 1 OS=Mus musculus OX=10090 GN=Hao1 PE=1 SV=1]	FALSE	0
[Q9WUM3]	18.1404	[0.1384297520661157]	6	6	6	9378	[Coronin-1B OS=Mus musculus OX=10090 GN=Coro1b PE=1 SV=1]	FALSE	0
[Q9WUZ9]	19.059	[0.1288056206088993]	6	6	6	9391	[Ectonucleoside triphosphate diphosphohydrolase 5 OS=Mus musculus OX=10090 GN=Entpd5 PE=1 SV=1]	FALSE	0
[Q9WVA3]	19.1532	[0.3006134969325153]	6	7	7	11276	[Mitotic checkpoint protein BUB3 OS=Mus musculus OX=10090 GN=Bub3 PE=1 SV=2]	FALSE	0
[Q9WVB3]	21.516	[0.09982788296041308]	6	9	9	9322	[Transducin-like enhancer protein 6 OS=Mus musculus OX=10090 GN=Tle6 PE=1 SV=1]	FALSE	0
[Q9Z1E4]	21.4774	[0.11517615176151762]	6	7	7	16181	[Glycogen [starch] synthase, muscle OS=Mus musculus OX=10090 GN=Gys1 PE=1 SV=2]	FALSE	0
[Q9Z2U1]	29.5093	[0.3029045643153527]	6	6	6	17369	[Proteasome subunit alpha type-5 OS=Mus musculus OX=10090 GN=Psma5 PE=1 SV=1]	FALSE	0
[Q9Z2X1]	18.8589	[0.163855421686747]	6	6	6	12839	[Heterogeneous nuclear ribonucleoprotein F OS=Mus musculus OX=10090 GN=Hnrnpf PE=1 SV=3]	FALSE	0
[A2AAJ9]	17.9637	[0.018681071348188163]	5	5	5	19488	[Obscurin OS=Mus musculus OX=10090 GN=Obscn PE=1 SV=3]	FALSE	0
[A2AJL3]	15.3971	[0.09239130434782608]	5	5	5	12266	[FGGY carbohydrate kinase domain-containing protein OS=Mus musculus OX=10090 GN=Fggy PE=1 SV=1]	FALSE	0
[G5E8K5]	18.0407	[0.03671596124426313]	5	5	5	2119	[Ankyrin-3 OS=Mus musculus OX=10090 GN=Ank3 PE=1 SV=1]	FALSE	0
[O08692]	16.7525	[0.2874251497005988]	5	6	6	9358	[Neutrophilic granule protein OS=Mus musculus OX=10090 GN=Ngp PE=1 SV=1]	FALSE	0
[O09159]	17.8708	[0.054294175715695954]	5	7	7	16410	[Lysosomal alpha-mannosidase OS=Mus musculus OX=10090 GN=Man2b1 PE=1 SV=4]	FALSE	0
[O09172]	17.5964	[0.24452554744525548]	5	9	9	19796	[Glutamate--cysteine ligase regulatory subunit OS=Mus musculus OX=10090 GN=Gclm PE=1 SV=1]	FALSE	0
[O35855]	17.8433	[0.15267175572519084]	5	6	6	11197	[Branched-chain-amino-acid aminotransferase, mitochondrial OS=Mus musculus OX=10090 GN=Bcat2 PE=1 SV=2]	FALSE	0
[O35857]	17.0568	[0.13938053097345132]	5	7	7	11213	[Mitochondrial import inner membrane translocase subunit TIM44 OS=Mus musculus OX=10090 GN=Timm44 PE=1 SV=2]	FALSE	0
[O54749]	16.9222	[0.1317365269461078]	5	8	8	8470	[Cytochrome P450 2J5 OS=Mus musculus OX=10090 GN=Cyp2j5 PE=1 SV=1]	FALSE	0
[O88987]	17.9521	[0.08333333333333333]	5	6	6	14743	[A-kinase anchor protein 3 OS=Mus musculus OX=10090 GN=Akap3 PE=1 SV=2]	FALSE	0
[P00405]	15.9415	[0.20704845814977973]	5	5	5	16360	[Cytochrome c oxidase subunit 2 OS=Mus musculus OX=10090 GN=Mtco2 PE=1 SV=1]	FALSE	0
[P00493]	15.8761	[0.22477064220183487]	5	5	5	9388	[Hypoxanthine-guanine phosphoribosyltransferase OS=Mus musculus OX=10090 GN=Hprt1 PE=1 SV=3]	FALSE	0
[P01592]	17.6788	[0.1320754716981132]	5	7	7	7682	[Immunoglobulin J chain OS=Mus musculus OX=10090 GN=Jchain PE=1 SV=4]	FALSE	0
[P01837]	17.1493	[0.3364485981308411]	5	6	6	10685	[Immunoglobulin kappa constant OS=Mus musculus OX=10090 GN=Igkc PE=1 SV=2]	FALSE	0
[P01867]	16.8265	[0.12871287128712872]	5	5	5	12618	[Ig gamma-2B chain C region OS=Mus musculus OX=10090 GN=Igh-3 PE=1 SV=3]	FALSE	0
[P03921]	16.2647	[0.1301482701812191]	5	6	6	16489	[NADH-ubiquinone oxidoreductase chain 5 OS=Mus musculus OX=10090 GN=Mtnd5 PE=1 SV=3]	FALSE	0
[P03958]	17.8269	[0.21022727272727273]	5	6	6	2836	[Adenosine deaminase OS=Mus musculus OX=10090 GN=Ada PE=1 SV=3]	FALSE	0
[P04919]	16.3058	[0.05705059203444564]	5	5	5	590	[Band 3 anion transport protein OS=Mus musculus OX=10090 GN=Slc4a1 PE=1 SV=1]	FALSE	0
[P08607]	18.0963	[0.1513859275053305]	5	8	8	4537	[C4b-binding protein OS=Mus musculus OX=10090 GN=C4bpa PE=1 SV=3]	FALSE	0
[P09470]	18.0382	[0.05030487804878049]	5	6	6	2765	[Angiotensin-converting enzyme OS=Mus musculus OX=10090 GN=Ace PE=1 SV=3]	FALSE	0
[P10639]	17.7949	[0.4095238095238095]	5	7	7	12620	[Thioredoxin OS=Mus musculus OX=10090 GN=Txn PE=1 SV=3]	FALSE	0
[P11798]	17.835	[0.18828451882845187]	5	6	6	14701	[Calcium/calmodulin-dependent protein kinase type II subunit alpha OS=Mus musculus OX=10090 GN=Camk2a PE=1 SV=2]	FALSE	0
[P11881]	17.9452	[0.021098581302291742]	5	5	5	12302	[Inositol 1,4,5-trisphosphate receptor type 1 OS=Mus musculus OX=10090 GN=Itpr1 PE=1 SV=2]	FALSE	0
[P12960]	17.7224	[0.06470588235294118]	5	7	7	4535	[Contactin-1 OS=Mus musculus OX=10090 GN=Cntn1 PE=1 SV=1]	FALSE	0
[P13634]	16.5488	[0.210727969348659]	5	5	5	5952	[Carbonic anhydrase 1 OS=Mus musculus OX=10090 GN=Ca1 PE=1 SV=4]	FALSE	0
[P16675]	17.4212	[0.0949367088607595]	5	6	6	2161	[Lysosomal protective protein OS=Mus musculus OX=10090 GN=Ctsa PE=1 SV=1]	FALSE	0
[P17183]	18.1111	[0.1497695852534562]	5	5	5	7784	[Gamma-enolase OS=Mus musculus OX=10090 GN=Eno2 PE=1 SV=2]	FALSE	0
[P19253]	20.4363	[0.15270935960591134]	5	5	5	14384	[60S ribosomal protein L13a OS=Mus musculus OX=10090 GN=Rpl13a PE=1 SV=4]	FALSE	0
[P20108]	16.1344	[0.2490272373540856]	5	10	10	16549	[Thioredoxin-dependent peroxide reductase, mitochondrial OS=Mus musculus OX=10090 GN=Prdx3 PE=1 SV=1]	FALSE	0
[P21107]	17.7187	[0.11929824561403508]	5	6	6	15717	[Tropomyosin alpha-3 chain OS=Mus musculus OX=10090 GN=Tpm3 PE=1 SV=3]	FALSE	0
[P21180]	17.9582	[0.08947368421052632]	5	6	6	12588	[Complement C2 OS=Mus musculus OX=10090 GN=C2 PE=1 SV=2]	FALSE	0
[P21956]	18.0575	[0.13174946004319654]	5	6	6	18233	[Lactadherin OS=Mus musculus OX=10090 GN=Mfge8 PE=1 SV=3]	FALSE	0
[P22892]	16.5809	[0.05474452554744526]	5	5	5	9352	[AP-1 complex subunit gamma-1 OS=Mus musculus OX=10090 GN=Ap1g1 PE=1 SV=3]	FALSE	0
[P26928]	18.0319	[0.1005586592178771]	5	7	7	11255	[Hepatocyte growth factor-like protein OS=Mus musculus OX=10090 GN=Mst1 PE=2 SV=2]	FALSE	0
[P28352]	16.7491	[0.23974763406940064]	5	5	5	13080	[DNA-(apurinic or apyrimidinic site) lyase OS=Mus musculus OX=10090 GN=Apex1 PE=1 SV=2]	FALSE	0
[P28658]	17.9106	[0.10526315789473684]	5	7	7	4512	[Ataxin-10 OS=Mus musculus OX=10090 GN=Atxn10 PE=1 SV=2]	FALSE	0
[P34884]	17.1914	[0.23478260869565218]	5	6	6	9321	[Macrophage migration inhibitory factor OS=Mus musculus OX=10090 GN=Mif PE=1 SV=2]	FALSE	0
[P35278]	17.1289	[0.2175925925925926]	5	5	5	14318	[Ras-related protein Rab-5C OS=Mus musculus OX=10090 GN=Rab5c PE=1 SV=2]	FALSE	0
[P35550]	18.0236	[0.18654434250764526]	5	9	9	3464	[rRNA 2'-O-methyltransferase fibrillarin OS=Mus musculus OX=10090 GN=Fbl PE=1 SV=2]	FALSE	0
[P35585]	16.9987	[0.12056737588652482]	5	10	10	2774	[AP-1 complex subunit mu-1 OS=Mus musculus OX=10090 GN=Ap1m1 PE=1 SV=3]	FALSE	0
[P40630]	18.2675	[0.19753086419753085]	5	9	9	16427	[Transcription factor A, mitochondrial OS=Mus musculus OX=10090 GN=Tfam PE=1 SV=2]	FALSE	0
[P41317]	19.0478	[0.19262295081967212]	5	5	5	13059	[Mannose-binding protein C OS=Mus musculus OX=10090 GN=Mbl2 PE=1 SV=2]	FALSE	0
[P42208]	17.2055	[0.1440443213296399]	5	5	5	14008	[Septin-2 OS=Mus musculus OX=10090 GN=Septin2 PE=1 SV=2]	FALSE	0
[P45878]	16.3293	[0.2]	5	5	5	1081	[Peptidyl-prolyl cis-trans isomerase FKBP2 OS=Mus musculus OX=10090 GN=Fkbp2 PE=1 SV=1]	FALSE	0
[P46660]	18.2324	[0.10179640718562874]	5	6	6	7293	[Alpha-internexin OS=Mus musculus OX=10090 GN=Ina PE=1 SV=3]	FALSE	0
[P46935]	16.8336	[0.07215332581736189]	5	5	5	19184	[E3 ubiquitin-protein ligase NEDD4 OS=Mus musculus OX=10090 GN=Nedd4 PE=1 SV=3]	FALSE	0
[P51658]	17.6303	[0.19160104986876642]	5	6	6	2896	[Estradiol 17-beta-dehydrogenase 2 OS=Mus musculus OX=10090 GN=Hsd17b2 PE=1 SV=2]	FALSE	0
[P53798]	17.4739	[0.12980769230769232]	5	6	6	4593	[Squalene synthase OS=Mus musculus OX=10090 GN=Fdft1 PE=1 SV=2]	FALSE	0
[P56395]	21.2882	[0.47761194029850745]	5	9	9	5924	[Cytochrome b5 OS=Mus musculus OX=10090 GN=Cyb5a PE=1 SV=2]	FALSE	0
[P56959]	15.8594	[0.0945945945945946]	5	5	5	11301	[RNA-binding protein FUS OS=Mus musculus OX=10090 GN=Fus PE=1 SV=1]	FALSE	0
[P58774]	18.0014	[0.14788732394366197]	5	5	5	15717	[Tropomyosin beta chain OS=Mus musculus OX=10090 GN=Tpm2 PE=1 SV=1]	FALSE	0
[P59999]	17.2858	[0.35119047619047616]	5	5	5	10999	[Actin-related protein 2/3 complex subunit 4 OS=Mus musculus OX=10090 GN=Arpc4 PE=1 SV=3]	FALSE	0
[P60122]	17.651	[0.12719298245614036]	5	5	5	16446	[RuvB-like 1 OS=Mus musculus OX=10090 GN=Ruvbl1 PE=1 SV=1]	FALSE	0
[P61021]	15.9154	[0.2837209302325581]	5	5	5	14318	[Ras-related protein Rab-5B OS=Mus musculus OX=10090 GN=Rab5b PE=1 SV=1]	FALSE	0
[P61202]	16.6371	[0.13769751693002258]	5	5	5	19142	[COP9 signalosome complex subunit 2 OS=Mus musculus OX=10090 GN=Cops2 PE=1 SV=1]	FALSE	0
[P61458]	17.8973	[0.41346153846153844]	5	5	5	19978	[Pterin-4-alpha-carbinolamine dehydratase OS=Mus musculus OX=10090 GN=Pcbd1 PE=1 SV=2]	FALSE	0
[P61750]	14.4856	[0.3111111111111111]	5	5	5	13931	[ADP-ribosylation factor 4 OS=Mus musculus OX=10090 GN=Arf4 PE=1 SV=2]	FALSE	0
[P62267]	16.4848	[0.2937062937062937]	5	5	5	18235	[40S ribosomal protein S23 OS=Mus musculus OX=10090 GN=Rps23 PE=1 SV=3]	FALSE	0
[P62814]	17.1585	[0.1506849315068493]	5	6	6	12971	[V-type proton ATPase subunit B, brain isoform OS=Mus musculus OX=10090 GN=Atp6v1b2 PE=1 SV=1]	FALSE	0
[P62827]	16.4094	[0.2638888888888889]	5	5	5	15997	[GTP-binding nuclear protein Ran OS=Mus musculus OX=10090 GN=Ran PE=1 SV=3]	FALSE	0
[P62880]	17.6283	[0.1264705882352941]	5	9	9	10775	[Guanine nucleotide-binding protein G(I)/G(S)/G(T) subunit beta-2 OS=Mus musculus OX=10090 GN=Gnb2 PE=1 SV=3]	FALSE	0
[P63030]	15.661	[0.3944954128440367]	5	5	5	14856	[Mitochondrial pyruvate carrier 1 OS=Mus musculus OX=10090 GN=Mpc1 PE=1 SV=1]	FALSE	0
[P63073]	17.7569	[0.20276497695852536]	5	5	5	665	[Eukaryotic translation initiation factor 4E OS=Mus musculus OX=10090 GN=Eif4e PE=1 SV=1]	FALSE	0
[P63168]	17.9939	[0.6292134831460674]	5	11	11	10722	[Dynein light chain 1, cytoplasmic OS=Mus musculus OX=10090 GN=Dynll1 PE=1 SV=1]	FALSE	0
[P68037]	19.3327	[0.33116883116883117]	5	5	5	2873	[Ubiquitin-conjugating enzyme E2 L3 OS=Mus musculus OX=10090 GN=Ube2l3 PE=1 SV=1]	FALSE	0
[P70122]	17.5349	[0.188]	5	5	5	14718	[Ribosome maturation protein SBDS OS=Mus musculus OX=10090 GN=Sbds PE=1 SV=4]	FALSE	0
[P84096]	18.0052	[0.16753926701570682]	5	7	7	5657	[Rho-related GTP-binding protein RhoG OS=Mus musculus OX=10090 GN=Rhog PE=1 SV=1]	FALSE	0
[P85094]	17.3082	[0.2912621359223301]	5	5	5	1900	[Isochorismatase domain-containing protein 2A OS=Mus musculus OX=10090 GN=Isoc2a PE=1 SV=1]	FALSE	0
[P97427]	17.0525	[0.10314685314685315]	5	6	6	14258	[Dihydropyrimidinase-related protein 1 OS=Mus musculus OX=10090 GN=Crmp1 PE=1 SV=1]	FALSE	0
[P97823]	16.9119	[0.2]	5	5	5	1137	[Acyl-protein thioesterase 1 OS=Mus musculus OX=10090 GN=Lypla1 PE=1 SV=1]	FALSE	0
[Q04447]	17.2381	[0.1942257217847769]	5	6	6	716	[Creatine kinase B-type OS=Mus musculus OX=10090 GN=Ckb PE=1 SV=1]	FALSE	0
[Q07797]	17.3525	[0.1438474870017331]	5	7	7	8972	[Galectin-3-binding protein OS=Mus musculus OX=10090 GN=Lgals3bp PE=1 SV=1]	FALSE	0
[Q11136]	15.9591	[0.09330628803245436]	5	5	5	12801	[Xaa-Pro dipeptidase OS=Mus musculus OX=10090 GN=Pepd PE=1 SV=3]	FALSE	0
[Q3TDN2]	17.9623	[0.12808988764044943]	5	5	5	17751	[FAS-associated factor 2 OS=Mus musculus OX=10090 GN=Faf2 PE=1 SV=2]	FALSE	0
[Q3TDQ1]	19.5867	[0.05224787363304982]	5	5	5	13082	[Dolichyl-diphosphooligosaccharide--protein glycosyltransferase subunit STT3B OS=Mus musculus OX=10090 GN=Stt3b PE=1 SV=2]	FALSE	0
[Q3THE2]	17.1142	[0.3488372093023256]	5	5	5	4643	[Myosin regulatory light chain 12B OS=Mus musculus OX=10090 GN=Myl12b PE=1 SV=2]	FALSE	0
[Q3TNA1]	15.3296	[0.1088929219600726]	5	7	7	12652	[Xylulose kinase OS=Mus musculus OX=10090 GN=Xylb PE=1 SV=1]	FALSE	0
[Q3UFF7]	18.4953	[0.2217573221757322]	5	6	6	12642	[Lysophospholipase-like protein 1 OS=Mus musculus OX=10090 GN=Lyplal1 PE=1 SV=3]	FALSE	0
[Q571I9]	16.8681	[0.08354114713216958]	5	5	5	9386	[Aldehyde dehydrogenase family 16 member A1 OS=Mus musculus OX=10090 GN=Aldh16a1 PE=1 SV=2]	FALSE	0
[Q5U458]	17.8169	[0.09123434704830054]	5	5	5	2777	[DnaJ homolog subfamily C member 11 OS=Mus musculus OX=10090 GN=Dnajc11 PE=1 SV=2]	FALSE	0
[Q5YD48]	15.5791	[0.11764705882352941]	5	5	5	7566	[APOBEC1 complementation factor OS=Mus musculus OX=10090 GN=A1cf PE=1 SV=2]	FALSE	0
[Q60590]	16.5001	[0.21739130434782608]	5	7	7	288	[Alpha-1-acid glycoprotein 1 OS=Mus musculus OX=10090 GN=Orm1 PE=1 SV=1]	FALSE	0
[Q60865]	15.5693	[0.08062234794908062]	5	5	5	20061	[Caprin-1 OS=Mus musculus OX=10090 GN=Caprin1 PE=1 SV=2]	FALSE	0
[Q60991]	18.2194	[0.14003944773175542]	5	7	7	18242	[Cytochrome P450 7B1 OS=Mus musculus OX=10090 GN=Cyp7b1 PE=1 SV=2]	FALSE	0
[Q61029]	18.0398	[0.16592920353982302]	5	6	6	11042	[Lamina-associated polypeptide 2, isoforms beta/delta/epsilon/gamma OS=Mus musculus OX=10090 GN=Tmpo PE=1 SV=4]	FALSE	0
[Q61292]	17.6142	[0.05725403001667593]	5	6	6	1117	[Laminin subunit beta-2 OS=Mus musculus OX=10090 GN=Lamb2 PE=1 SV=2]	FALSE	0
[Q61508]	17.8759	[0.12343470483005367]	5	14	14	19927	[Extracellular matrix protein 1 OS=Mus musculus OX=10090 GN=Ecm1 PE=1 SV=2]	FALSE	0
[Q61586]	17.1785	[0.08101571946795647]	5	5	5	2791	[Glycerol-3-phosphate acyltransferase 1, mitochondrial OS=Mus musculus OX=10090 GN=Gpam PE=1 SV=2]	FALSE	0
[Q61730]	18.2249	[0.08596491228070176]	5	6	6	6365	[Interleukin-1 receptor accessory protein OS=Mus musculus OX=10090 GN=Il1rap PE=1 SV=1]	FALSE	0
[Q61792]	16.6284	[0.22053231939163498]	5	5	5	9416	[LIM and SH3 domain protein 1 OS=Mus musculus OX=10090 GN=Lasp1 PE=1 SV=1]	FALSE	0
[Q61830]	18.0617	[0.038461538461538464]	5	7	7	9296	[Macrophage mannose receptor 1 OS=Mus musculus OX=10090 GN=Mrc1 PE=1 SV=2]	FALSE	0
[Q61937]	16.1342	[0.2568493150684932]	5	5	5	9419	[Nucleophosmin OS=Mus musculus OX=10090 GN=Npm1 PE=1 SV=1]	FALSE	0
[Q62009]	17.5159	[0.12291169451073986]	5	5	5	17438	[Periostin OS=Mus musculus OX=10090 GN=Postn PE=1 SV=2]	FALSE	0
[Q62093]	16.2071	[0.2669683257918552]	5	5	5	4124	[Serine/arginine-rich splicing factor 2 OS=Mus musculus OX=10090 GN=Srsf2 PE=1 SV=4]	FALSE	0
[Q62186]	15.9049	[0.36627906976744184]	5	6	6	16502	[Translocon-associated protein subunit delta OS=Mus musculus OX=10090 GN=Ssr4 PE=1 SV=1]	FALSE	0
[Q62318]	16.5279	[0.06594724220623502]	5	5	5	6053	[Transcription intermediary factor 1-beta OS=Mus musculus OX=10090 GN=Trim28 PE=1 SV=3]	FALSE	0
[Q62351]	18.1844	[0.0799475753604194]	5	7	7	18991	[Transferrin receptor protein 1 OS=Mus musculus OX=10090 GN=Tfrc PE=1 SV=1]	FALSE	0
[Q64726]	18.1122	[0.16286644951140064]	5	8	8	7847	[Zinc-alpha-2-glycoprotein OS=Mus musculus OX=10090 GN=Azgp1 PE=1 SV=2]	FALSE	0
[Q64GA5]	17.6545	[0.1490787269681742]	5	5	5	11191	[Cytosolic phospholipase A2 gamma OS=Mus musculus OX=10090 GN=Pla2g4c PE=1 SV=1]	FALSE	0
[Q6P5D8]	17.7733	[0.038365719980069754]	5	6	6	2846	[Structural maintenance of chromosomes flexible hinge domain-containing protein 1 OS=Mus musculus OX=10090 GN=Smchd1 PE=1 SV=2]	FALSE	0
[Q6P8J7]	17.9266	[0.1957040572792363]	5	8	8	2783	[Creatine kinase S-type, mitochondrial OS=Mus musculus OX=10090 GN=Ckmt2 PE=1 SV=1]	FALSE	0
[Q6ZWU9]	17.5148	[0.25]	5	8	8	12995	[40S ribosomal protein S27 OS=Mus musculus OX=10090 GN=Rps27 PE=1 SV=3]	FALSE	0
[Q7TQI3]	17.4716	[0.24723247232472326]	5	6	6	1100	[Ubiquitin thioesterase OTUB1 OS=Mus musculus OX=10090 GN=Otub1 PE=1 SV=2]	FALSE	0
[Q80UU9]	18.3339	[0.16589861751152074]	5	6	6	3522	[Membrane-associated progesterone receptor component 2 OS=Mus musculus OX=10090 GN=Pgrmc2 PE=1 SV=2]	FALSE	0
[Q80Z19]	18.0268	[0.019776119402985074]	5	5	5	2775	[Mucin-2 (Fragments) OS=Mus musculus OX=10090 GN=Muc2 PE=1 SV=2]	FALSE	0
[Q8BFY9]	17.265	[0.06792873051224944]	5	5	5	6527	[Transportin-1 OS=Mus musculus OX=10090 GN=Tnpo1 PE=1 SV=2]	FALSE	0
[Q8BH64]	17.6772	[0.143646408839779]	5	5	5	16457	[EH domain-containing protein 2 OS=Mus musculus OX=10090 GN=Ehd2 PE=1 SV=1]	FALSE	0
[Q8BIG7]	17.6435	[0.1984732824427481]	5	6	6	18298	[Catechol O-methyltransferase domain-containing protein 1 OS=Mus musculus OX=10090 GN=Comtd1 PE=1 SV=1]	FALSE	0
[Q8BK30]	16.5219	[0.46153846153846156]	5	5	5	11165	[NADH dehydrogenase [ubiquinone] flavoprotein 3, mitochondrial OS=Mus musculus OX=10090 GN=Ndufv3 PE=1 SV=1]	FALSE	0
[Q8BK72]	17.5937	[0.15180722891566265]	5	5	5	9329	[28S ribosomal protein S27, mitochondrial OS=Mus musculus OX=10090 GN=Mrps27 PE=1 SV=2]	FALSE	0
[Q8BLN5]	19.3541	[0.10231923601637108]	5	5	5	8673	[Lanosterol synthase OS=Mus musculus OX=10090 GN=Lss PE=1 SV=2]	FALSE	0
[Q8BMF3]	17.868	[0.14735099337748345]	5	9	9	2156	[NADP-dependent malic enzyme, mitochondrial OS=Mus musculus OX=10090 GN=Me3 PE=1 SV=2]	FALSE	0
[Q8BP40]	15.5035	[0.14114832535885166]	5	5	5	1013	[Lysophosphatidic acid phosphatase type 6 OS=Mus musculus OX=10090 GN=Acp6 PE=1 SV=1]	FALSE	0
[Q8BSE0]	16.8858	[0.2048780487804878]	5	6	6	6168	[Regulator of microtubule dynamics protein 2 OS=Mus musculus OX=10090 GN=Rmdn2 PE=1 SV=1]	FALSE	0
[Q8BSY0]	16.9647	[0.08367071524966262]	5	5	5	16397	[Aspartyl/asparaginyl beta-hydroxylase OS=Mus musculus OX=10090 GN=Asph PE=1 SV=1]	FALSE	0
[Q8CHH9]	16.6066	[0.11655011655011654]	5	5	5	19133	[Septin-8 OS=Mus musculus OX=10090 GN=Septin8 PE=1 SV=4]	FALSE	0
[Q8CHP8]	16.8735	[0.205607476635514]	5	7	7	13755	[Glycerol-3-phosphate phosphatase OS=Mus musculus OX=10090 GN=Pgp PE=1 SV=1]	FALSE	0
[Q8CIB5]	15.6424	[0.08088235294117647]	5	7	7	18352	[Fermitin family homolog 2 OS=Mus musculus OX=10090 GN=Fermt2 PE=1 SV=1]	FALSE	0
[Q8K0D5]	17.0377	[0.09587217043941411]	5	5	5	19919	[Elongation factor G, mitochondrial OS=Mus musculus OX=10090 GN=Gfm1 PE=1 SV=1]	FALSE	0
[Q8K1M6]	17.5679	[0.07142857142857142]	5	5	5	12943	[Dynamin-1-like protein OS=Mus musculus OX=10090 GN=Dnm1l PE=1 SV=2]	FALSE	0
[Q8K2C9]	15.2557	[0.1270718232044199]	5	6	6	14895	[Very-long-chain (3R)-3-hydroxyacyl-CoA dehydratase 3 OS=Mus musculus OX=10090 GN=Hacd3 PE=1 SV=2]	FALSE	0
[Q8K3V4]	18.0558	[0.09237536656891496]	5	8	8	1023	[Protein-arginine deiminase type-6 OS=Mus musculus OX=10090 GN=Padi6 PE=1 SV=2]	FALSE	0
[Q8K441]	15.3185	[0.0480295566502463]	5	6	6	14762	[ATP-binding cassette sub-family A member 6 OS=Mus musculus OX=10090 GN=Abca6 PE=1 SV=2]	FALSE	0
[Q8QZR3]	17.1814	[0.14516129032258066]	5	5	5	3505	[Pyrethroid hydrolase Ces2a OS=Mus musculus OX=10090 GN=Ces2a PE=1 SV=1]	FALSE	0
[Q8R016]	16.9494	[0.16703296703296702]	5	5	5	17711	[Bleomycin hydrolase OS=Mus musculus OX=10090 GN=Blmh PE=1 SV=1]	FALSE	0
[Q8R0F8]	15.6102	[0.11894273127753303]	5	8	8	4000	[Acylpyruvase FAHD1, mitochondrial OS=Mus musculus OX=10090 GN=Fahd1 PE=1 SV=2]	FALSE	0
[Q8R0N6]	22.3364	[0.14193548387096774]	5	5	5	6404	[Hydroxyacid-oxoacid transhydrogenase, mitochondrial OS=Mus musculus OX=10090 GN=Adhfe1 PE=1 SV=2]	FALSE	0
[Q8R317]	17.5704	[0.12199312714776632]	5	5	5	410	[Ubiquilin-1 OS=Mus musculus OX=10090 GN=Ubqln1 PE=1 SV=1]	FALSE	0
[Q8VC97]	16.3051	[0.15521628498727735]	5	6	6	7943	[Beta-ureidopropionase OS=Mus musculus OX=10090 GN=Upb1 PE=1 SV=1]	FALSE	0
[Q8VCG4]	17.5621	[0.28217821782178215]	5	7	7	6384	[Complement component C8 gamma chain OS=Mus musculus OX=10090 GN=C8g PE=1 SV=1]	FALSE	0
[Q8VCH6]	16.3716	[0.09496124031007752]	5	5	5	11265	[Delta(24)-sterol reductase OS=Mus musculus OX=10090 GN=Dhcr24 PE=1 SV=1]	FALSE	0
[Q8VCI0]	17.1407	[0.09090909090909091]	5	7	7	8590	[Phospholipase B-like 1 OS=Mus musculus OX=10090 GN=Plbd1 PE=1 SV=1]	FALSE	0
[Q8VCT3]	16.5156	[0.0876923076923077]	5	5	5	16543	[Aminopeptidase B OS=Mus musculus OX=10090 GN=Rnpep PE=1 SV=2]	FALSE	0
[Q8VEK0]	16.538	[0.18406593406593408]	5	5	5	6499	[Cell cycle control protein 50A OS=Mus musculus OX=10090 GN=Tmem30a PE=1 SV=1]	FALSE	0
[Q8VIJ6]	17.7523	[0.08869814020028613]	5	5	5	928	[Splicing factor, proline- and glutamine-rich OS=Mus musculus OX=10090 GN=Sfpq PE=1 SV=1]	FALSE	0
[Q91V14]	18.023	[0.048330404217926184]	5	5	5	2758	[Solute carrier family 12 member 5 OS=Mus musculus OX=10090 GN=Slc12a5 PE=1 SV=2]	FALSE	0
[Q91V61]	17.7431	[0.16510903426791276]	5	5	5	18321	[Sideroflexin-3 OS=Mus musculus OX=10090 GN=Sfxn3 PE=1 SV=1]	FALSE	0
[Q91VT4]	16.993	[0.2838983050847458]	5	6	6	6510	[Carbonyl reductase family member 4 OS=Mus musculus OX=10090 GN=Cbr4 PE=1 SV=2]	FALSE	0
[Q91WQ3]	15.7402	[0.10037878787878787]	5	5	5	10995	[Tyrosine--tRNA ligase, cytoplasmic OS=Mus musculus OX=10090 GN=Yars PE=1 SV=3]	FALSE	0
[Q91WU5]	16.3378	[0.1356382978723404]	5	5	5	15758	[Arsenite methyltransferase OS=Mus musculus OX=10090 GN=As3mt PE=1 SV=2]	FALSE	0
[Q91YH5]	15.3997	[0.13123844731977818]	5	5	5	18260	[Atlastin-3 OS=Mus musculus OX=10090 GN=Atl3 PE=1 SV=1]	FALSE	0
[Q91YP0]	16.5267	[0.11422413793103449]	5	5	5	10623	[L-2-hydroxyglutarate dehydrogenase, mitochondrial OS=Mus musculus OX=10090 GN=L2hgdh PE=1 SV=1]	FALSE	0
[Q91YP2]	16.5245	[0.07954545454545454]	5	6	6	2330	[Neurolysin, mitochondrial OS=Mus musculus OX=10090 GN=Nln PE=1 SV=1]	FALSE	0
[Q91YR1]	16.2206	[0.2057142857142857]	5	5	5	8608	[Twinfilin-1 OS=Mus musculus OX=10090 GN=Twf1 PE=1 SV=2]	FALSE	0
[Q91ZV0]	16.9791	[0.027936962750716332]	5	5	5	6371	[Melanoma inhibitory activity protein 2 OS=Mus musculus OX=10090 GN=Mia2 PE=1 SV=3]	FALSE	0
[Q99104]	17.8049	[0.03345925526173772]	5	6	6	19360	[Unconventional myosin-Va OS=Mus musculus OX=10090 GN=Myo5a PE=1 SV=2]	FALSE	0
[Q99JI6]	17.2302	[0.14130434782608695]	5	5	5	18324	[Ras-related protein Rap-1b OS=Mus musculus OX=10090 GN=Rap1b PE=1 SV=2]	FALSE	0
[Q99K48]	17.9108	[0.12684989429175475]	5	5	5	928	[Non-POU domain-containing octamer-binding protein OS=Mus musculus OX=10090 GN=Nono PE=1 SV=3]	FALSE	0
[Q99KC8]	15.6673	[0.08701134930643127]	5	5	5	883	[von Willebrand factor A domain-containing protein 5A OS=Mus musculus OX=10090 GN=Vwa5a PE=1 SV=2]	FALSE	0
[Q99KP6]	18.0613	[0.13690476190476192]	5	8	8	9380	[Pre-mRNA-processing factor 19 OS=Mus musculus OX=10090 GN=Prpf19 PE=1 SV=1]	FALSE	0
[Q99L88]	15.3039	[0.1452513966480447]	5	5	5	560	[Beta-1-syntrophin OS=Mus musculus OX=10090 GN=Sntb1 PE=1 SV=4]	FALSE	0
[Q99LC9]	18.359	[0.06320081549439348]	5	7	7	16047	[Peroxisome assembly factor 2 OS=Mus musculus OX=10090 GN=Pex6 PE=1 SV=1]	FALSE	0
[Q99LD4]	17.3684	[0.1316348195329087]	5	5	5	914	[COP9 signalosome complex subunit 1 OS=Mus musculus OX=10090 GN=Gps1 PE=1 SV=1]	FALSE	0
[Q99N94]	16.1915	[0.21132075471698114]	5	5	5	2759	[39S ribosomal protein L9, mitochondrial OS=Mus musculus OX=10090 GN=Mrpl9 PE=1 SV=2]	FALSE	0
[Q99NB9]	18.0769	[0.05291411042944785]	5	9	9	2768	[Splicing factor 3B subunit 1 OS=Mus musculus OX=10090 GN=Sf3b1 PE=1 SV=1]	FALSE	0
[Q9CPQ8]	16.6121	[0.6601941747572816]	5	8	8	14846	[ATP synthase subunit g, mitochondrial OS=Mus musculus OX=10090 GN=Atp5mg PE=1 SV=1]	FALSE	0
[Q9CQ69]	16.1669	[0.4634146341463415]	5	7	7	14881	[Cytochrome b-c1 complex subunit 8 OS=Mus musculus OX=10090 GN=Uqcrq PE=1 SV=3]	FALSE	0
[Q9CQ92]	15.858	[0.3684210526315789]	5	5	5	7917	[Mitochondrial fission 1 protein OS=Mus musculus OX=10090 GN=Fis1 PE=1 SV=1]	FALSE	0
[Q9CQC7]	16.9904	[0.627906976744186]	5	6	6	12446	[NADH dehydrogenase [ubiquinone] 1 beta subcomplex subunit 4 OS=Mus musculus OX=10090 GN=Ndufb4 PE=1 SV=3]	FALSE	0
[Q9CQH3]	16.7927	[0.2328042328042328]	5	6	6	11302	[NADH dehydrogenase [ubiquinone] 1 beta subcomplex subunit 5, mitochondrial OS=Mus musculus OX=10090 GN=Ndufb5 PE=1 SV=1]	FALSE	0
[Q9CQR2]	18.8254	[0.40963855421686746]	5	17	17	6377	[40S ribosomal protein S21 OS=Mus musculus OX=10090 GN=Rps21 PE=1 SV=1]	FALSE	0
[Q9CR21]	16.2607	[0.20512820512820512]	5	5	5	16479	[Acyl carrier protein, mitochondrial OS=Mus musculus OX=10090 GN=Ndufab1 PE=1 SV=1]	FALSE	0
[Q9CW03]	17.8969	[0.05751848808545604]	5	5	5	19946	[Structural maintenance of chromosomes protein 3 OS=Mus musculus OX=10090 GN=Smc3 PE=1 SV=2]	FALSE	0
[Q9CX56]	14.8774	[0.13314447592067988]	5	5	5	7937	[26S proteasome non-ATPase regulatory subunit 8 OS=Mus musculus OX=10090 GN=Psmd8 PE=1 SV=2]	FALSE	0
[Q9CZ44]	17.4972	[0.17027027027027028]	5	5	5	19932	[NSFL1 cofactor p47 OS=Mus musculus OX=10090 GN=Nsfl1c PE=1 SV=1]	FALSE	0
[Q9CZM2]	19.7537	[0.21568627450980393]	5	6	6	3719	[60S ribosomal protein L15 OS=Mus musculus OX=10090 GN=Rpl15 PE=1 SV=4]	FALSE	0
[Q9D0K2]	18.2008	[0.1596153846153846]	5	7	7	18265	[Succinyl-CoA:3-ketoacid coenzyme A transferase 1, mitochondrial OS=Mus musculus OX=10090 GN=Oxct1 PE=1 SV=1]	FALSE	0
[Q9D0M5]	17.8333	[0.6292134831460674]	5	10	10	10722	[Dynein light chain 2, cytoplasmic OS=Mus musculus OX=10090 GN=Dynll2 PE=1 SV=1]	FALSE	0
[Q9D1D4]	16.0352	[0.1917808219178082]	5	5	5	1099	[Transmembrane emp24 domain-containing protein 10 OS=Mus musculus OX=10090 GN=Tmed10 PE=1 SV=1]	FALSE	0
[Q9D1L0]	18.0697	[0.30718954248366015]	5	5	5	1105	[Coiled-coil-helix-coiled-coil-helix domain-containing protein 2 OS=Mus musculus OX=10090 GN=Chchd2 PE=2 SV=1]	FALSE	0
[Q9D6J5]	16.2574	[0.3387096774193548]	5	5	5	4389	[NADH dehydrogenase [ubiquinone] 1 beta subcomplex subunit 8, mitochondrial OS=Mus musculus OX=10090 GN=Ndufb8 PE=1 SV=1]	FALSE	0
[Q9D7N3]	18.339	[0.12051282051282051]	5	6	6	7818	[28S ribosomal protein S9, mitochondrial OS=Mus musculus OX=10090 GN=Mrps9 PE=1 SV=3]	FALSE	0
[Q9D8B4]	17.295	[0.3617021276595745]	5	7	7	6414	[NADH dehydrogenase [ubiquinone] 1 alpha subcomplex subunit 11 OS=Mus musculus OX=10090 GN=Ndufa11 PE=1 SV=2]	FALSE	0
[Q9D8U8]	16.7982	[0.16336633663366337]	5	5	5	19805	[Sorting nexin-5 OS=Mus musculus OX=10090 GN=Snx5 PE=1 SV=1]	FALSE	0
[Q9D8W5]	17.089	[0.11842105263157894]	5	5	5	15628	[26S proteasome non-ATPase regulatory subunit 12 OS=Mus musculus OX=10090 GN=Psmd12 PE=1 SV=4]	FALSE	0
[Q9D8Y0]	17.7439	[0.20416666666666666]	5	5	5	6453	[EF-hand domain-containing protein D2 OS=Mus musculus OX=10090 GN=Efhd2 PE=1 SV=1]	FALSE	0
[Q9D964]	17.7252	[0.17494089834515367]	5	6	6	20048	[Glycine amidinotransferase, mitochondrial OS=Mus musculus OX=10090 GN=Gatm PE=1 SV=1]	FALSE	0
[Q9DAK9]	16.9761	[0.2903225806451613]	5	5	5	6505	[14 kDa phosphohistidine phosphatase OS=Mus musculus OX=10090 GN=Phpt1 PE=1 SV=1]	FALSE	0
[Q9DB29]	15.6956	[0.20883534136546184]	5	5	5	2374	[Isoamyl acetate-hydrolyzing esterase 1 homolog OS=Mus musculus OX=10090 GN=Iah1 PE=1 SV=1]	FALSE	0
[Q9DBC7]	16.4039	[0.17060367454068243]	5	5	5	10608	[cAMP-dependent protein kinase type I-alpha regulatory subunit OS=Mus musculus OX=10090 GN=Prkar1a PE=1 SV=3]	FALSE	0
[Q9DBW0]	16.4191	[0.10095238095238095]	5	5	5	6497	[Cytochrome P450 4V2 OS=Mus musculus OX=10090 GN=Cyp4v2 PE=1 SV=1]	FALSE	0
[Q9DC61]	15.0004	[0.09923664122137404]	5	5	5	16455	[Mitochondrial-processing peptidase subunit alpha OS=Mus musculus OX=10090 GN=Pmpca PE=1 SV=1]	FALSE	0
[Q9ER72]	16.5432	[0.07701564380264742]	5	6	6	4595	[Cysteine--tRNA ligase, cytoplasmic OS=Mus musculus OX=10090 GN=Cars PE=1 SV=2]	FALSE	0
[Q9JHR7]	15.7027	[0.06673209028459273]	5	5	5	4558	[Insulin-degrading enzyme OS=Mus musculus OX=10090 GN=Ide PE=1 SV=1]	FALSE	0
[Q9JIK5]	16.9943	[0.09518213866039953]	5	5	5	14427	[Nucleolar RNA helicase 2 OS=Mus musculus OX=10090 GN=Ddx21 PE=1 SV=3]	FALSE	0
[Q9JJI8]	15.2031	[0.5]	5	7	7	18289	[60S ribosomal protein L38 OS=Mus musculus OX=10090 GN=Rpl38 PE=1 SV=3]	FALSE	0
[Q9JJL3]	15.5481	[0.08272859216255443]	5	6	6	46	[Solute carrier organic anion transporter family member 1B2 OS=Mus musculus OX=10090 GN=Slco1b2 PE=1 SV=1]	FALSE	0
[Q9JJU8]	16.9501	[0.4473684210526316]	5	6	6	4451	[SH3 domain-binding glutamic acid-rich-like protein OS=Mus musculus OX=10090 GN=Sh3bgrl PE=1 SV=1]	FALSE	0
[Q9JM62]	16.9346	[0.22885572139303484]	5	6	6	2756	[Receptor expression-enhancing protein 6 OS=Mus musculus OX=10090 GN=Reep6 PE=1 SV=1]	FALSE	0
[Q9JMH6]	17.2186	[0.12071778140293637]	5	6	6	387	[Thioredoxin reductase 1, cytoplasmic OS=Mus musculus OX=10090 GN=Txnrd1 PE=1 SV=3]	FALSE	0
[Q9JMH9]	17.7774	[0.03414634146341464]	5	5	5	2809	[Unconventional myosin-XVIIIa OS=Mus musculus OX=10090 GN=Myo18a PE=1 SV=2]	FALSE	0
[Q9QWK4]	17.0023	[0.15056818181818182]	5	5	5	14766	[CD5 antigen-like OS=Mus musculus OX=10090 GN=Cd5l PE=1 SV=3]	FALSE	0
[Q9QY30]	15.4991	[0.036336109008327025]	5	5	5	13888	[Bile salt export pump OS=Mus musculus OX=10090 GN=Abcb11 PE=1 SV=2]	FALSE	0
[Q9QY76]	16.7336	[0.20164609053497942]	5	7	7	17635	[Vesicle-associated membrane protein-associated protein B OS=Mus musculus OX=10090 GN=Vapb PE=1 SV=3]	FALSE	0
[Q9QZ88]	16.6795	[0.31868131868131866]	5	5	5	1066	[Vacuolar protein sorting-associated protein 29 OS=Mus musculus OX=10090 GN=Vps29 PE=1 SV=1]	FALSE	0
[Q9R0G6]	17.5433	[0.15894039735099338]	5	6	6	10670	[Cartilage oligomeric matrix protein OS=Mus musculus OX=10090 GN=Comp PE=1 SV=2]	FALSE	0
[Q9R0K7]	17.6371	[0.07011686143572621]	5	5	5	10700	[Plasma membrane calcium-transporting ATPase 2 OS=Mus musculus OX=10090 GN=Atp2b2 PE=1 SV=2]	FALSE	0
[Q9R1P0]	14.2657	[0.18773946360153257]	5	6	6	17399	[Proteasome subunit alpha type-4 OS=Mus musculus OX=10090 GN=Psma4 PE=1 SV=1]	FALSE	0
[Q9WTM5]	16.2769	[0.12311015118790497]	5	5	5	20012	[RuvB-like 2 OS=Mus musculus OX=10090 GN=Ruvbl2 PE=1 SV=3]	FALSE	0
[Q9WV32]	16.8666	[0.16129032258064516]	5	5	5	6503	[Actin-related protein 2/3 complex subunit 1B OS=Mus musculus OX=10090 GN=Arpc1b PE=1 SV=4]	FALSE	0
[Q9WVE8]	15.8668	[0.12551440329218108]	5	7	7	2854	[Protein kinase C and casein kinase substrate in neurons protein 2 OS=Mus musculus OX=10090 GN=Pacsin2 PE=1 SV=1]	FALSE	0
[Q9Z0J0]	17.5493	[0.2483221476510067]	5	5	5	4555	[NPC intracellular cholesterol transporter 2 OS=Mus musculus OX=10090 GN=Npc2 PE=1 SV=1]	FALSE	0
[Q9Z2Y8]	16.6989	[0.22262773722627738]	5	5	5	2622	[Pyridoxal phosphate homeostasis protein OS=Mus musculus OX=10090 GN=Plpbp PE=1 SV=1]	FALSE	0
[A2A432]	14.3825	[0.049484536082474224]	4	4	4	4357	[Cullin-4B OS=Mus musculus OX=10090 GN=Cul4b PE=1 SV=1]	FALSE	0
[B1AR13]	14.0123	[0.25547445255474455]	4	7	7	18278	[CDGSH iron-sulfur domain-containing protein 3, mitochondrial OS=Mus musculus OX=10090 GN=Cisd3 PE=1 SV=1]	FALSE	0
[E9Q7G0]	14.2382	[0.03151862464183381]	4	4	4	8522	[Nuclear mitotic apparatus protein 1 OS=Mus musculus OX=10090 GN=Numa1 PE=1 SV=1]	FALSE	0
[G5E829]	14.1724	[0.03770491803278689]	4	4	4	10700	[Plasma membrane calcium-transporting ATPase 1 OS=Mus musculus OX=10090 GN=Atp2b1 PE=1 SV=1]	FALSE	0
[G5E870]	14.0507	[0.027160493827160494]	4	4	4	6514	[E3 ubiquitin-protein ligase TRIP12 OS=Mus musculus OX=10090 GN=Trip12 PE=1 SV=1]	FALSE	0
[O08715]	13.1929	[0.0676779463243874]	4	4	4	9375	[A-kinase anchor protein 1, mitochondrial OS=Mus musculus OX=10090 GN=Akap1 PE=1 SV=4]	FALSE	0
[O09164]	14.2357	[0.1752988047808765]	4	4	4	14697	[Extracellular superoxide dismutase [Cu-Zn] OS=Mus musculus OX=10090 GN=Sod3 PE=1 SV=1]	FALSE	0
[O09167]	15.6684	[0.31875]	4	5	5	6491	[60S ribosomal protein L21 OS=Mus musculus OX=10090 GN=Rpl21 PE=1 SV=3]	FALSE	0
[O35114]	13.9755	[0.12133891213389121]	4	4	4	2879	[Lysosome membrane protein 2 OS=Mus musculus OX=10090 GN=Scarb2 PE=1 SV=3]	FALSE	0
[O35280]	14.5098	[0.09453781512605042]	4	7	7	18224	[Serine/threonine-protein kinase Chk1 OS=Mus musculus OX=10090 GN=Chek1 PE=1 SV=2]	FALSE	0
[O35286]	13.5803	[0.061635220125786164]	4	4	4	1086	[Pre-mRNA-splicing factor ATP-dependent RNA helicase DHX15 OS=Mus musculus OX=10090 GN=Dhx15 PE=1 SV=2]	FALSE	0
[O35887]	13.3656	[0.12063492063492064]	4	4	4	2042	[Calumenin OS=Mus musculus OX=10090 GN=Calu PE=1 SV=1]	FALSE	0
[O35969]	20.9701	[0.2330508474576271]	4	4	4	19626	[Guanidinoacetate N-methyltransferase OS=Mus musculus OX=10090 GN=Gamt PE=1 SV=1]	FALSE	0
[O55126]	14.5458	[0.17437722419928825]	4	4	4	14720	[Protein NipSnap homolog 2 OS=Mus musculus OX=10090 GN=Nipsnap2 PE=1 SV=1]	FALSE	0
[O55135]	17.7863	[0.18775510204081633]	4	4	4	18407	[Eukaryotic translation initiation factor 6 OS=Mus musculus OX=10090 GN=Eif6 PE=1 SV=2]	FALSE	0
[O55142]	13.7584	[0.3181818181818182]	4	8	8	19893	[60S ribosomal protein L35a OS=Mus musculus OX=10090 GN=Rpl35a PE=1 SV=2]	FALSE	0
[O55222]	13.4828	[0.084070796460177]	4	5	5	14493	[Integrin-linked protein kinase OS=Mus musculus OX=10090 GN=Ilk PE=1 SV=2]	FALSE	0
[O70251]	14.1353	[0.24888888888888888]	4	5	5	11129	[Elongation factor 1-beta OS=Mus musculus OX=10090 GN=Eef1b PE=1 SV=5]	FALSE	0
[O70310]	11.4165	[0.11491935483870967]	4	4	4	11375	[Glycylpeptide N-tetradecanoyltransferase 1 OS=Mus musculus OX=10090 GN=Nmt1 PE=1 SV=1]	FALSE	0.000482393
[O70492]	13.3039	[0.2716049382716049]	4	4	4	19975	[Sorting nexin-3 OS=Mus musculus OX=10090 GN=Snx3 PE=1 SV=3]	FALSE	0
[O88343]	14.4907	[0.07877664504170528]	4	6	6	17777	[Electrogenic sodium bicarbonate cotransporter 1 OS=Mus musculus OX=10090 GN=Slc4a4 PE=1 SV=2]	FALSE	0
[O88487]	13.8634	[0.08660130718954248]	4	6	6	7339	[Cytoplasmic dynein 1 intermediate chain 2 OS=Mus musculus OX=10090 GN=Dync1i2 PE=1 SV=1]	FALSE	0
[O88544]	14.1772	[0.13793103448275862]	4	5	5	4598	[COP9 signalosome complex subunit 4 OS=Mus musculus OX=10090 GN=Cops4 PE=1 SV=1]	FALSE	0
[O88962]	12.4086	[0.082]	4	5	5	16480	[7-alpha-hydroxycholest-4-en-3-one 12-alpha-hydroxylase OS=Mus musculus OX=10090 GN=Cyp8b1 PE=1 SV=1]	FALSE	0
[O89023]	15.1063	[0.099644128113879]	4	4	4	4566	[Tripeptidyl-peptidase 1 OS=Mus musculus OX=10090 GN=Tpp1 PE=1 SV=2]	FALSE	0
[P00375]	12.4939	[0.2727272727272727]	4	5	5	14770	[Dihydrofolate reductase OS=Mus musculus OX=10090 GN=Dhfr PE=1 SV=3]	FALSE	0
[P00920]	13.08	[0.17692307692307693]	4	4	4	4513	[Carbonic anhydrase 2 OS=Mus musculus OX=10090 GN=Ca2 PE=1 SV=4]	FALSE	0
[P03911]	14.097	[0.10239651416122005]	4	5	5	12980	[NADH-ubiquinone oxidoreductase chain 4 OS=Mus musculus OX=10090 GN=Mtnd4 PE=1 SV=1]	FALSE	0
[P03930]	12.883	[0.44776119402985076]	4	4	4	14713	[ATP synthase protein 8 OS=Mus musculus OX=10090 GN=Mtatp8 PE=1 SV=1]	FALSE	0
[P06330]	14.9851	[0.2796610169491525]	4	4	4	5644	[Ig heavy chain V region AC38 205.12 OS=Mus musculus OX=10090 PE=1 SV=1]	FALSE	0
[P07309]	17.0628	[0.32653061224489793]	4	4	4	19909	[Transthyretin OS=Mus musculus OX=10090 GN=Ttr PE=1 SV=1]	FALSE	0
[P07310]	14.2376	[0.13648293963254593]	4	4	4	14694	[Creatine kinase M-type OS=Mus musculus OX=10090 GN=Ckm PE=1 SV=1]	FALSE	0
[P08553]	14.5486	[0.0695754716981132]	4	10	10	7293	[Neurofilament medium polypeptide OS=Mus musculus OX=10090 GN=Nefm PE=1 SV=4]	FALSE	0
[P09528]	13.1243	[0.26373626373626374]	4	4	4	16450	[Ferritin heavy chain OS=Mus musculus OX=10090 GN=Fth1 PE=1 SV=2]	FALSE	0
[P09542]	13.9822	[0.2696078431372549]	4	4	4	2068	[Myosin light chain 3 OS=Mus musculus OX=10090 GN=Myl3 PE=1 SV=4]	FALSE	0
[P10107]	14.3851	[0.20809248554913296]	4	5	5	5938	[Annexin A1 OS=Mus musculus OX=10090 GN=Anxa1 PE=1 SV=2]	FALSE	0
[P10711]	13.1006	[0.11960132890365449]	4	4	4	8922	[Transcription elongation factor A protein 1 OS=Mus musculus OX=10090 GN=Tcea1 PE=1 SV=2]	FALSE	0
[P12265]	14.3372	[0.05555555555555555]	4	4	4	19891	[Beta-glucuronidase OS=Mus musculus OX=10090 GN=Gusb PE=1 SV=2]	FALSE	0
[P12367]	12.7203	[0.1172069825436409]	4	4	4	1139	[cAMP-dependent protein kinase type II-alpha regulatory subunit OS=Mus musculus OX=10090 GN=Prkar2a PE=1 SV=2]	FALSE	0
[P12382]	15.3002	[0.0641025641025641]	4	6	6	485	[ATP-dependent 6-phosphofructokinase, liver type OS=Mus musculus OX=10090 GN=Pfkl PE=1 SV=4]	FALSE	0
[P14576]	13.8657	[0.057539682539682536]	4	4	4	7851	[Signal recognition particle 54 kDa protein OS=Mus musculus OX=10090 GN=Srp54 PE=1 SV=2]	FALSE	0
[P15327]	14.5091	[0.15444015444015444]	4	4	4	16449	[Bisphosphoglycerate mutase OS=Mus musculus OX=10090 GN=Bpgm PE=1 SV=2]	FALSE	0
[P16045]	14.542	[0.3925925925925926]	4	5	5	12872	[Galectin-1 OS=Mus musculus OX=10090 GN=Lgals1 PE=1 SV=3]	FALSE	0
[P16301]	14.1983	[0.1141552511415525]	4	4	4	6410	[Phosphatidylcholine-sterol acyltransferase OS=Mus musculus OX=10090 GN=Lcat PE=1 SV=2]	FALSE	0
[P17047]	13.6488	[0.0963855421686747]	4	4	4	18303	[Lysosome-associated membrane glycoprotein 2 OS=Mus musculus OX=10090 GN=Lamp2 PE=1 SV=2]	FALSE	0
[P19324]	14.3301	[0.1342925659472422]	4	4	4	16430	[Serpin H1 OS=Mus musculus OX=10090 GN=Serpinh1 PE=1 SV=3]	FALSE	0
[P21271]	14.3713	[0.03355335533553355]	4	10	10	19360	[Unconventional myosin-Vb OS=Mus musculus OX=10090 GN=Myo5b PE=1 SV=2]	FALSE	0
[P21460]	14.2964	[0.32857142857142857]	4	5	5	4546	[Cystatin-C OS=Mus musculus OX=10090 GN=Cst3 PE=1 SV=2]	FALSE	0
[P23242]	14.1061	[0.14136125654450263]	4	4	4	16414	[Gap junction alpha-1 protein OS=Mus musculus OX=10090 GN=Gja1 PE=1 SV=2]	FALSE	0
[P26369]	13.9177	[0.1031578947368421]	4	4	4	1128	[Splicing factor U2AF 65 kDa subunit OS=Mus musculus OX=10090 GN=U2af2 PE=1 SV=3]	FALSE	0
[P26645]	14.0633	[0.27184466019417475]	4	4	4	16520	[Myristoylated alanine-rich C-kinase substrate OS=Mus musculus OX=10090 GN=Marcks PE=1 SV=2]	FALSE	0
[P28656]	13.849	[0.10230179028132992]	4	4	4	2796	[Nucleosome assembly protein 1-like 1 OS=Mus musculus OX=10090 GN=Nap1l1 PE=1 SV=2]	FALSE	0
[P29351]	13.82	[0.10084033613445378]	4	4	4	1122	[Tyrosine-protein phosphatase non-receptor type 6 OS=Mus musculus OX=10090 GN=Ptpn6 PE=1 SV=2]	FALSE	0
[P29391]	13.7606	[0.3224043715846995]	4	4	4	1040	[Ferritin light chain 1 OS=Mus musculus OX=10090 GN=Ftl1 PE=1 SV=2]	FALSE	0
[P32848]	14.5936	[0.35454545454545455]	4	5	5	14669	[Parvalbumin alpha OS=Mus musculus OX=10090 GN=Pvalb PE=1 SV=3]	FALSE	0
[P35436]	14.2263	[0.04371584699453552]	4	4	4	16150	[Glutamate receptor ionotropic, NMDA 2A OS=Mus musculus OX=10090 GN=Grin2a PE=1 SV=2]	FALSE	0
[P35802]	14.2918	[0.1223021582733813]	4	4	4	9341	[Neuronal membrane glycoprotein M6-a OS=Mus musculus OX=10090 GN=Gpm6a PE=1 SV=1]	FALSE	0
[P35917]	14.366	[0.043286867204695524]	4	5	5	6451	[Vascular endothelial growth factor receptor 3 OS=Mus musculus OX=10090 GN=Flt4 PE=1 SV=1]	FALSE	0
[P41105]	13.7849	[0.15328467153284672]	4	6	6	13950	[60S ribosomal protein L28 OS=Mus musculus OX=10090 GN=Rpl28 PE=1 SV=2]	FALSE	0
[truncated: 1,152 more rows]

## Sheet: F1-01 PIA pept
Sequence	Accession	Modification	Spectra #	PSM sets #	Missed cleavages	Best scores	Score names	Score shorts	FDR score
[truncated: 19,834 more rows]

[truncated: 10 more sheets: F1-01 PIA PSM, F1-02 PIA prot, F1-02 PIA pept, F1-02 PIA PSM, F2-01 PIA prot, F2-01 PIA pept, F2-01 PIA PSM, F2-02 PIA prot, F2-02 PIA pept, F2-02 PIA PSM]
