# Supplementary material for: DDASSQ: An open‐source, multiple peptide sequencing strategy for label free quantification based on an OpenMS pipeline in the KNIME analytics platform
Source: Proteomics. 2021 Aug 21;21(16):2000319. doi: 10.1002/pmic.202000319 (PMC8459258; doi:10.1002/pmic.202000319)
Supplement: Supplementary file 2 — Supporting information [file PMIC-21-2000319-s002.zip › 6-XT_MSGF_Nov inference and LFQ data.xlsx]

## Sheet: LFQ proteins
Accession	Protein #	Score	Peptide #	F1-01	F1-02	F2-01	F2-02
Q8C196	1	379.133	93	2.48737e+10	2.24186e+10	3.69551e+08	3.9097e+08
P19096	1	234.258	77	1.19832e+09	1.19255e+09	0	5916888
P01027	1	131.844	70	6.15734e+08	587602656	1.56937e+08	1.75639e+08
Q8R0Y6	1	173.958	51	3117497183	3.35019e+09	1.20803e+08	1.26945e+08
Q91ZX7	1	43.9219	49	7.35387e+07	7.59347e+07	4.67037e+07	2.76426e+07
Q68FD5	1	153.213	49	480236246	4.64907e+08	1079959	2675759
Q61838	1	93.1116	49	393427240	388714193	1.99232e+08	2.20376e+08
Q921I1	1	143.655	48	1446014264	1378799692	268110243	3.32857e+08
Q05920	1	146.514	46	1.25315e+09	1230434052	55762443	6.98672e+07
P08113	1	107.599	44	770672585	828627796	552837465	580877076
P06909	1	54.7625	42	116942358	102920411	1.34806e+08	1.37008e+08
Q99PL5	1	90.3749	41	216597557	2.28858e+08	7.79451e+07	7.08891e+07
P58252	1	93.0151	40	6.29139e+08	686579248	1.93333e+07	1.62992e+07
Q9ET01	1	109.947	37	6.18403e+08	6.63944e+08	1256115	0
Q3UQ44	1	72.6011	37	1.98495e+08	1.84044e+08	2787749	3.65724e+06
Q01853	1	93.1998	36	3.4867e+08	3.4666e+08	3.96075e+07	3.32712e+07
O08601	1	80.288	36	2.56541e+08	2.63466e+08	0	0
P38647	1	92.7065	35	624882569	7.2452e+08	3.21245e+07	2.59752e+07
P26443	1	108.788	35	3381918485	3.73907e+09	1.62584e+08	1.59136e+08
Q922D8	1	88.9487	34	443371822	4.1027e+08	6265794	22201256
Q91V92	1	84.3938	34	253443702	241753374	4.79405e+06	0
Q8CHR6	1	86.8991	34	2.79472e+08	275307587	2.52155e+06	794694
P26039	1	67.1578	34	8.91369e+07	104831959	5.1819e+06	5.39151e+06
P08003	1	94.1986	34	384909087	3.69279e+08	1.27997e+07	9.86671e+06
Q99LB7	1	127.923	33	1722996478	1612992330	7.81839e+06	1.7746e+07
P27773	1	83.1983	33	8.45617e+08	8.51245e+08	36069723	39087667
Q9JHU4	1	55.5213	32	7.51393e+07	7.04938e+07	129242	1.0062e+06
Q9DBT9	1	103.686	32	9.38945e+08	964974076	1.20597e+07	0
Q8VDJ3	1	62.8885	32	2.36236e+08	2.17897e+08	2.08198e+06	2.03985e+06
P63038	1	101.513	32	1813691638	1440720838	4.56616e+07	4.82733e+07
P20029	1	115.706	32	1641423592	1562543361	1.71017e+08	200947390
Q9DBM2	1	76.582	31	2.36075e+08	2.77797e+08	6768377	6.07865e+06
P24270	1	110.408	31	1736134346	1.70124e+09	35377249	4.04294e+07
Q9EQ20	1	85.7111	30	1005024035	9.22859e+08	0	0
Q99KI0	1	103.645	30	5.76362e+08	5.87362e+08	0	1881977
P14824	1	79.4071	30	1.95653e+08	2.03908e+08	5431848	6.12617e+06
Q8BMS1	1	89.5872	29	7.34684e+08	7.702e+08	1.94621e+07	2.09442e+07
Q8BHN3	1	47.6321	29	9.26489e+07	101875923	7.27163e+07	7.01841e+07
Q78PY7	1	86.5785	29	207852579	182839637	7.27259e+08	1880525
P09103	1	93.3264	29	1979185729	1940178501	29578260	1.04943e+08
Q9R0H0	1	78.9851	28	4.17083e+08	4.21142e+08	1574276	3.79764e+06
Q8CAQ8	1	64.201	28	165699823	98476117	11172330	2215303
Q8VDD5	1	70.324	27	7.86455e+07	8.36892e+07	1.82359e+06	0
Q8K2B3	1	98.8595	27	5.36069e+08	472916730	0	0
E9Q557	1	2.95935	27	2.6559e+07	2.11864e+07	2.01579e+07	2.39293e+07
Q91ZA3	1	74.3747	26	277090945	242934804	576943	580022
Q80X90	1	37.0332	26	54024831	62166920	5782465	0
Q03265	1	59.4518	26	2.45918e+09	2022114653	9.38818e+07	1.03474e+08
P41216	1	78.1267	26	3.8873e+08	375410186	6.5747e+06	0
P40142	1	78.0532	26	735943488	641460936	4.53061e+06	4.59823e+06
P16460	1	92.5911	26	5.35334e+09	5161333377	8.18188e+07	8.29867e+07
Q91YI0	1	76.295	25	1189613577	1158805153	13250323	11782513
P56480	1	108.183	25	2.52702e+09	2.59862e+09	106240581	1.30645e+08
P35492	1	56.5969	25	308216614	338527628	5.9183e+06	6.76214e+06
Q9QXD6	1	79.6114	24	1.90814e+09	1.74289e+09	2581346	2.71914e+06
Q99K67	1	65.8027	24	368414952	370568900	9.34593e+06	7.12854e+06
Q91X72	1	56.2137	24	3.0368e+08	312100723	187985216	2.415e+08
Q8VCW8	1	52.9871	24	3.48069e+08	3.45444e+08	3.72863e+06	3.85615e+06
Q8BWT1	1	70.6203	24	2.74986e+09	2.59699e+09	8246347	9.54515e+06
P50544	1	81.2786	24	336961213	394717520	86254840	1213695
P50247	1	109.992	24	2.42563e+09	2451043881	12700972	14458476
P49429	1	86.4156	24	1548957552	1503769707	1806281	6218608
P16331	1	75.7755	24	592751428	637413783	3.82638e+07	3.71848e+07
Q9D0F9	1	73.2538	23	412476049	393597735	2.65538e+06	0
Q91Y97	1	96.1554	23	4448697008	4291381109	8.20087e+07	7.83803e+07
Q8K010	1	39.2613	23	5.2987e+07	5.77803e+07	0	5195350
Q8JZR0	1	69.5371	23	2.38819e+08	2.47532e+08	1.52669e+06	2.49426e+07
Q8CC88	1	44.428	23	1.34898e+08	49080958	0	1345084
Q60597	1	55.1812	23	1.10141e+08	116237819	2.36604e+06	1332064
P33267	1	51.7465	23	1.41125e+08	1.66209e+08	3206624	4129484
P28271	1	71.1779	23	2.39013e+08	2.44071e+08	1674430	0
P21981	1	60.6158	23	240587990	250818031	4.28805e+07	2.93207e+07
P11499	1	126.459	23	625475923	6.31167e+08	13011802	13325145
P07724	1	183.596	23	5780240406	5914443140	15590149	12125314
O88844	1	79.5878	23	9.24606e+08	903532934	8371979	8.62907e+06
Q9Z2I8	1	70.7069	22	310135789	296300213	5.75021e+06	5.35233e+06
Q9QXX4	1	76.7202	22	2.44491e+08	2.19246e+08	1110452	4527074
Q91YQ5	1	59.3491	22	223557086	224242636	2.79452e+07	2.58054e+07
Q91XD4	1	58.0324	22	277786130	2.8658e+08	1.45765e+07	1.6e+07
Q91VD9	1	65.2164	22	1.50689e+08	166802211	7.22251e+06	793275
P97872	1	49.1897	22	347757258	366363361	2.55106e+06	4.19766e+06
P53657	1	60.6777	22	2.33736e+08	206480573	0	0
P29341	1	42.2573	22	2.01854e+08	194752489	0	0
O35488	1	57.4857	22	219011054	1.7702e+08	943379	0
Q9EQK5	1	29.5905	21	46805941	70221343	7.44626e+06	5.06034e+06
Q9D8E6	1	45.3128	21	2.3914e+08	247553280	9.39485e+06	5.80379e+06
Q91ZJ5	1	51.0342	21	297316416	3.56321e+08	1.36227e+07	1.02894e+07
Q8VC12	1	56.5203	21	4.19314e+08	3.76278e+08	989762	1.74069e+06
Q6PB66	1	34.7236	21	47536911	66355992	1446138	0
Q61147	1	27.0045	21	36413708	3.59498e+07	2.28807e+07	1.99192e+07
P63017	1	96.2642	21	753204399	838300362	4.35732e+07	4.84389e+07
P61922	1	53.4431	21	1.64422e+08	1.87989e+08	25539971	31657735
P54869	1	100.769	21	2.36538e+09	2297763015	4.24752e+07	34032493
P54071	1	59.2602	21	308373160	335423754	0	0
P51660	1	61.8498	21	2.74726e+08	2.68777e+08	6.34728e+06	6.07127e+06
P37040	1	44.232	21	217284629	2.64588e+08	0	0
P34914	1	66.8175	21	331141461	285542680	0	0
P14211	1	55.1726	21	8.09203e+08	7.6048e+08	8.72392e+07	7.57133e+07
P05202	1	70.8067	21	1009158863	951807634	7.72717e+06	12852423
E9Q414	1	20.6311	21	41102788	4.18233e+07	1.49652e+07	1.42582e+06
Q9Z1Q9	1	37.2541	20	68726574	51067324	0	2.62997e+06
Q9JLJ2	1	68.1818	20	461023058	4.48328e+08	1.27581e+07	1.3713e+07
Q99MR8	1	50.625	20	1.1946e+08	9.04366e+07	139144	146288
Q91WU0	1	61.4022	20	214324002	1.81409e+08	7.25807e+07	7.58741e+07
Q91VA0	1	74.5445	20	278375711	321843551	12057100	0
Q8VCT4	1	62.935	20	696207954	896466795	1.83951e+08	1.40644e+08
Q8K0E8	1	42.08	20	152988953	138432575	75762313	53011636
Q8CHT0	1	41.3217	20	798341832	934705282	0	0
Q8BFR5	1	52.5748	20	157710258	1.75232e+08	1348655	3.11924e+06
Q60864	1	42.7949	20	9.10807e+07	78824190	3039901	13308559
Q00519	1	57.4478	20	100162700	53714778	0	0
P47738	1	91.3562	20	2439183081	2294373574	43262428	43008905
P06728	1	50.1003	20	271228384	262069528	1162017	1203575
P05201	1	56.6527	20	714092034	550316788	1204092	0
P01872	1	48.5843	20	3.37973e+08	315445476	1.318e+08	131901004
P00329	1	63.4484	20	4507946028	4722051228	8778414	8989962
O88428	1	47.3263	20	1.1668e+08	1.1315e+08	5577800	4984836
O35490	1	126.9	20	4697791505	4.70653e+09	9.57944e+07	1.08855e+08
Q9Z2V4	1	42.4829	19	2.17843e+08	186103001	0	0
Q9QXD1	1	50.4137	19	6.94472e+07	6.10801e+07	1.36108e+07	0
Q9JKR6	1	28.9803	19	1.06792e+08	8.00054e+07	4979710	6576104
Q9EQH2	1	18.4058	19	12378916	1.94798e+07	1.86524e+07	2.52867e+07
Q9DBF1	1	66.6536	19	497394682	538807710	0	0
Q8VCM7	1	56.0422	19	178275161	132037268	26124326	35025075
Q8VC30	1	62.6772	19	660365941	583376465	1.38948e+07	5080061
Q8CIE6	1	22.8597	19	5.4943e+07	8.00026e+07	189966	193095
Q8BH00	1	70.8534	19	3.86053e+08	3.80896e+08	2.15637e+06	2029685
P56593	1	42.4059	19	172559309	243313705	7170.99	0
P50431	1	50.9277	19	372218101	312857710	0	0
P50285	1	39.6852	19	1.59382e+08	1.5837e+08	1563483	1446874
P29758	1	56.7126	19	427334781	489528623	617997	1459960
P28843	1	24.1022	19	53524534	7.5012e+07	53081796	5.87064e+07
P24549	1	99.6054	19	6.95765e+08	671542282	0	0
P23116	1	15.9304	19	3.30585e+07	28933817	2098847	3.0021e+06
P15105	1	71.2244	19	996335681	1003051972	51152628	51648836
P11725	1	71.4521	19	1756728069	1542440647	7.11145e+06	4.47926e+06
P09411	1	77.1884	19	4.11616e+08	4.23351e+08	17012959	1470307
O08709	1	54.7555	19	9.59327e+08	1.01361e+09	0	0
Q9Z0X1	1	54.6178	18	229136084	209542099	5.09678e+06	5.14713e+06
Q9DCW4	1	57.0456	18	1213103569	1176446099	1247889	4.31409e+06
Q9D819	1	49.6972	18	224375791	222576646	1450840	1203138
Q921G7	1	52.7647	18	3.24917e+08	352477882	389045600	390752384
Q8QZR5	1	52.2152	18	232941415	248744872	0	0
Q8CGC7	1	53.2325	18	4.98012e+07	4.88861e+07	0	0
Q8BGQ7	1	42.1038	18	7.85254e+07	71768507	0	0
Q64374	1	70.6339	18	3447797651	3517006860	0	878401
Q5SWU9	1	39.5313	18	2.66811e+07	2.37237e+07	3051325	3425704
Q07417	1	35.3345	18	262591289	3.48474e+08	2.99192e+06	3.78333e+07
Q02053	1	65.0384	18	143115873	163785261	3413476	6914080
P70699	1	18.2316	18	2.434e+07	28095274	4.34513e+07	3.65164e+07
P62702	1	42.2454	18	2.75042e+08	281492018	6.02482e+06	7123107
P55264	1	53.1299	18	9.14271e+08	851719955	2159583	4294623
P35564	1	59.9898	18	142126140	1.75183e+08	6204635	3686985
P32020	1	53.1525	18	402015912	420424060	2044927	4209089
P16546	1	15.1445	18	2.12898e+07	1.46384e+08	6735607	8470437
E9PV24	1	45.0887	18	181109023	188109167	69890594	55588054
Q9WU79	1	48.5451	17	9.0791e+07	8.06439e+07	0	2879879
Q9QXE0	1	57.9536	17	350666107	361339971	1.48304e+06	0
Q9DB77	1	51.8385	17	4.14667e+08	4.22784e+08	841061	3.01828e+06
Q9D379	1	31.8061	17	1.30343e+08	1.58847e+08	983483	0
Q9D0R2	1	40.2536	17	8.16975e+07	7.2621e+07	3983890	0
Q9CZS1	1	79.6441	17	2.18033e+08	150585926	1.26281e+07	1.60625e+06
Q9CQN1	1	41.8229	17	6.803e+07	74315339	3187896	3166317
Q9CPY7	1	33.1251	17	94340355	105696988	0	0
Q8VCC2	1	49.5468	17	107250970	110412907	19337582	1.60278e+07
Q8QZT1	1	48.638	17	546435398	507690834	8.11536e+06	7923240
Q64464	1	25.8887	17	6.81064e+07	5.42727e+07	1895296	2011995
Q61598	1	48.7098	17	127327934	118479079	1293143	3308232
Q61316	1	30.9087	17	5.95641e+07	43086424	1.67446e+06	1212484
Q05421	1	54.4076	17	267114375	289290385	3488819	4.29801e+06
Q00623	1	48.022	17	564817319	389183889	0	0
P68040	1	51.4767	17	404862260	423852264	1.47045e+07	12405342
P53395	1	45.1957	17	1.38041e+08	1.37929e+08	5013580	5265977
P52825	1	46.1075	17	287225041	2.14143e+08	0	0
P51174	1	59.4026	17	4.92554e+08	497406266	9.303e+06	12707856
P47740	1	47.6134	17	236551905	186127673	2348022	2308891
P21614	1	54.1016	17	1.79387e+08	115061291	2614293	0
P20918	1	22.1543	17	6.24604e+07	80522797	1.76824e+06	1.31013e+06
P10649	1	80.606	17	1529699049	1.48073e+09	893681	40185.6
P08249	1	62.1409	17	1102042755	1044599800	1065170	0
O70475	1	37.6965	17	1.67662e+08	1.54061e+08	0	1603184
A6X935	1	19.618	17	28766479	37064418	3.61573e+07	3.82504e+07
Q9D8N0	1	32.5173	16	172642137	1.82557e+08	1.00323e+07	19261660
Q9D826	1	39.0865	16	9.00058e+07	86218056	1.04312e+07	10997171
Q9D6Y9	1	40.3958	16	104744371	106063134	0	521308
Q99LC5	1	60.7805	16	1000695408	1025001101	7.32352e+06	5.83966e+06
Q99JY0	1	50.1644	16	301503831	2.36399e+08	9.1067e+06	9938526
Q922B2	1	40.712	16	68980939	7.52521e+07	10476713	9154299
Q8VDN2	1	76.29	16	101468398	140137322	1.26313e+07	1.1148e+07
Q8VDM4	1	36.0546	16	5.52443e+07	6.56988e+07	0	2227644
Q8VCN5	1	47.6257	16	573867156	5.38826e+08	3233328	3388023
Q8VC28	1	38.1181	16	142418538	1.61203e+08	0	0
Q8CGK3	1	40.1603	16	4.64277e+07	9.25193e+07	0	1366454
Q8CAY6	1	44.0636	16	312341963	2.4414e+08	2.58409e+06	1053147
Q6ZWN5	1	23.2802	16	149364415	132994912	1349218	1162232
Q61646	1	29.0715	16	8.74787e+07	8.14292e+07	38587518	4.23029e+07
Q61233	1	46.252	16	5.97491e+07	6.25437e+07	4611292	4789518
Q61176	1	62.6718	16	1730978542	1.68983e+09	38821619	4.96737e+07
Q4LDG0	1	44.8468	16	246532892	223223805	4035691	1.68869e+06
Q3UPL0	1	24.6002	16	33307696	50832166	4578743	4712968
Q3TXS7	1	36.5934	16	54083461	51375962	49141712	0
P97351	1	37.5121	16	2.21449e+08	261713409	9.9522e+06	6.89197e+06
P70441	1	39.7595	16	8.93283e+07	1.04808e+08	1.44384e+07	1.2888e+07
P67778	1	35.1448	16	2.92166e+08	2.57797e+08	4.25878e+06	2678822
P62908	1	35.5394	16	255727513	255558892	14014938	1.67562e+07
P48758	1	36.8946	16	205210404	197257524	0	1385499
P42932	1	36.3381	16	6.44955e+07	61826248	0	0
P26041	1	41.6731	16	3.03794e+07	4.48464e+07	1509001	0
P17182	1	63.5974	16	1.02142e+09	1.06386e+09	2903759	1683943
P12970	1	48.4498	16	258235067	253323299	3777836	7.86615e+06
P09055	1	19.6125	16	17038471	2.43333e+07	1.42923e+07	9.36157e+06
P08226	1	56.692	16	608564901	670119103	3111243	6077734
O08677	1	41.8183	16	112318043	98525876	8.95481e+07	8.32327e+07
Q9WTP7	1	41.2131	15	256586983	251887251	9934783	0
Q9JII6	1	51.5586	15	365700275	362152165	14114037	1288729
Q9DBA8	1	43.0695	15	2.11412e+08	185440838	0	1193941
Q9CZN7	1	40.9745	15	138664832	148937555	12758968	11106700
Q9CZ13	1	48.8532	15	394597368	424112800	9.77309e+06	905029
Q99PG0	1	23.2047	15	2.13223e+08	162186525	80749450	68159605
Q99MN9	1	39.051	15	136890088	140081508	0	83534
Q91YT0	1	38.3793	15	100307509	96785131	0	1835483
Q91WT9	1	39.796	15	249166292	254671300	0	684904
Q8VEK3	1	34.0878	15	8.27088e+07	5.00309e+07	6052992	0
Q8CIM7	1	61.0782	15	253983009	257176401	851531	0
Q8BW75	1	67.7509	15	2.46438e+08	248021508	0	0
Q8BGA8	1	29.4041	15	5.8645e+07	5.65867e+07	9313090	12571142
Q80XN0	1	37.3325	15	232293748	253625804	8.42579e+06	7734854
Q6P5E4	1	13.12	15	1.69378e+07	2.06612e+07	8.32412e+06	2.04735e+07
Q3UEG6	1	32.7862	15	76262602	9.43751e+07	0	0
Q02257	1	13.2689	15	14101099	7829291	16074013	1.83719e+07
P97742	1	29.0315	15	79562453	5.79475e+07	0	3.33504e+07
P58710	1	48.885	15	409754433	2.76482e+08	0	0
P50580	1	25.3545	15	8.77902e+07	95696559	977684	0
P47962	1	33.3379	15	125691664	1.84748e+08	2.1504e+08	9720010
P47911	1	34.7797	15	2.16871e+08	2.32142e+08	52027719	14965979
P45952	1	39.0652	15	385186100	375188002	1072204	2188294
P35486	1	26.8963	15	150177475	131950422	2841129	1091785
P25444	1	38.2626	15	259367219	266696048	8517384	8757018
P16015	1	51.9892	15	856270233	819251354	8436956	1531492
P14152	1	46.4073	15	1115421602	1005548379	0	0
P14148	1	31.0906	15	140425709	183406354	1645451	2.75884e+06
P13707	1	43.1038	15	210857737	181784164	1.63492e+06	1.67175e+06
P11276	1	22.808	15	13355320	2.12216e+07	0	799091
P07901	1	93.7734	15	166608914	183262872	0	5040564
P06745	1	33.0503	15	155634643	148643702	0	0
P06151	1	52.4224	15	918181186	932316595	1143699	0
O35129	1	38.2073	15	262459777	305584185	829007	852869
O09173	1	61.94	15	387893897	425630870	3424892	844443
Q9Z2I9	1	45.0357	14	159223871	151192831	1142231	1602363
Q9R112	1	36.2427	14	94718587	100436157	2727253	761511
Q9QZW0	1	23.1608	14	214531234	45467795	1.49823e+06	0
Q9QZ85	1	33.306	14	195225068	76057510	0	0
Q9QXG4	1	25.7477	14	66918957	59702447	3.52534e+06	2.71019e+06
Q9QXF8	1	55.6139	14	1479488598	1469136785	6931658	6770072
Q9EQF5	1	60.4224	14	199989680	194804968	244844	1833025
Q9CZU6	1	29.932	14	163891853	235683921	0	3637455
Q9CQA3	1	38.8556	14	2.50425e+08	278774082	0	0
Q922Q1	1	37.1714	14	255253661	2.16283e+08	0	1319205
Q91WN4	1	25.9526	14	8.75482e+07	7.26313e+07	0	831302
Q91V76	1	49.4185	14	189576955	1.71798e+08	0	15743860
Q8CFX1	1	29.9533	14	4.52949e+07	58841308	1.24344e+07	1.08817e+07
Q78JT3	1	35.0987	14	592461876	481970391	6.40796e+06	3254116
Q64727	1	34.0465	14	52950406	54580238	0	0
Q64514	1	11.2764	14	2.03759e+07	1.99234e+07	0	0
Q64442	1	45.8937	14	1123911572	1128505384	6.79828e+06	2.20243e+06
Q3ULD5	1	43.2742	14	82238443	76535306	0	0
Q01339	1	20.5465	14	39779839	22456521	6.6989e+07	5.0985e+07
P97501	1	35.9028	14	73118695	7.06139e+07	0	0
P57780	1	41.7374	14	22894382	2.02689e+07	0	486906
P56657	1	41.5731	14	1.86788e+08	1.84994e+08	4.67161e+06	9.02552e+06
P48036	1	34.7796	14	154470296	146634702	0	12917490
P35700	1	59.0925	14	1893390172	1926089438	2.87786e+08	337865947
P35505	1	36.8391	14	9.12793e+08	885091050	3860246	0
P28474	1	51.0002	14	492972128	403247969	0	0
P23492	1	49.4759	14	1.66634e+08	1.62546e+08	0	0
P17751	1	48.3829	14	828538457	740683660	3236840	2563734
P11352	1	47.4922	14	8.05558e+08	781596014	0	3354537
P09405	1	29.1207	14	9.01036e+07	9.72738e+07	6.68268e+06	8.23797e+06
O88342	1	38.8498	14	5.70587e+07	65663882	0	0
A1L317/A6BLY7/B1AQ75/CONT_108|gi|125090|sp|P02534|K1M1_SHEEP/CONT_138|gi|71531|pir||KRSHL1/CONT_146|gi|2119208|pir||I37459/CONT_152|gi|2135530|pir||S60034/CONT_153|gi|1181994/CONT_167|gi|1668744|gnl|PID|e195475/Q497I4/Q61765/Q61897/Q62168/Q6IFX3	14	3.0044	14	1.32209e+07	2.15752e+07	1.493e+06	2410205
Q9WVD5	1	39.2285	13	1.2258e+08	132595050	9102278	8728635
Q9JHW2	1	23.6281	13	124313117	204138085	14460.8	0
Q9DCX2	1	41.2773	13	379692910	435546996	4225566	15727683
Q9D6Y7	1	39.0399	13	208880525	163411514	4349004	1576237
Q9CY27	1	26.1197	13	1.16858e+08	108480922	1376816	0
Q9CR68	1	21.1322	13	132037613	122080787	1182196	1191308
Q921X9	1	41.802	13	73992780	77961330	43603288	45227000
Q91VI7	1	38.5717	13	118845700	9.84422e+07	0	0
Q8QZS1	1	29.3637	13	119066600	90400712	0	0
Q8C5H8	1	34.54	13	70504091	75421390	1.48e+06	2.11541e+06
Q62261	1	5.1788	13	1.96047e+07	8.50967e+07	42045790	0
Q61941	1	32.0917	13	56201371	5.46113e+07	21906110	22305477
P97494	1	44.1079	13	66508272	57956966	8471078	8849088
P97449	1	18.6419	13	51530898	1.05148e+07	20882241	17264343
P80315	1	30.7672	13	3.4572e+07	2.30531e+07	0	0
P70694	1	52.3601	13	717727235	844079664	2340596	5293852
P62259	1	36.3051	13	1.85407e+08	165740815	691025	0
P61979	1	33.421	13	107580306	114383755	2.74321e+06	29985735
P50172	1	24.9785	13	220249464	196590747	2.63292e+07	2.69811e+07
P47963	1	15.1768	13	206593440	2.48543e+08	12578339	12053510
P27659	1	38.1465	13	184708642	165917569	1.27011e+07	10801556
P16858	1	73.7202	13	1340512539	1100956561	6455511	11059842
P16406	1	3.27731	13	1.04441e+07	9946842	9.89726e+06	1.38126e+07
P05784	1	59.8117	13	162224993	1.47615e+08	2.07984e+06	1.44948e+06
P01029	1	9.75736	13	14422363	18787417	1.51967e+07	1.30846e+07
O55029	1	29.1323	13	38356132	52959735	2.62027e+06	2.18097e+06
O54734	1	17.1841	13	70625333	144657962	24013250	17412940
G3X982	1	32.0209	13	3.35907e+07	38043836	0	0
Q9WVL0	1	29.9347	12	4.29251e+08	404590485	0	3.36797e+06
Q9WU78	1	25.0192	12	23112036	30457598	12826949	0
Q9R1P4	1	27.9912	12	2.18742e+08	2.11383e+08	1167624	1.31553e+07
Q9DBG1	1	35.8828	12	9.24341e+07	9.52864e+07	11020665	0
Q9DB20	1	29.3807	12	2.56485e+08	2.58333e+08	1.65354e+07	17049037
Q99L13	1	30.4791	12	186465517	143966375	0	0
Q99J08	1	47.2283	12	225804197	200306370	0	0
Q93092	1	23.2083	12	120169656	122428598	13866114	13933475
Q922R8	1	26.4176	12	150959682	125777185	13031094	2.25806e+07
Q91XE0	1	42.3366	12	214743210	176645525	2078176	1944769
Q91X83	1	78.1898	12	1748066577	1931463673	9.38139e+06	9.44624e+06
Q8VCB3	1	14.3391	12	47916622	53494524	0	0
Q8R164	1	31.2037	12	209917109	2.10973e+08	0	0
Q8JZQ9	1	27.6833	12	22589689	27612785	768672	0
Q8JZK9	1	33.7121	12	100471698	96455540	4300884	8001446
Q8BWF0	1	27.8087	12	108449987	69668849	2197752	0
Q8BVI4	1	52.6233	12	388954756	399439470	2058036	2168892
Q8BJ64	1	38.5144	12	94931169	95136678	1.79618e+06	868255
Q71RI9	1	37.0779	12	162754308	161956459	0	1056499
Q64516	1	22.2061	12	35673702	99564717	0	0
Q61129	1	8.83088	12	8.73866e+06	8.65003e+06	1.04053e+07	9.77716e+06
Q06890	1	16.9585	12	2.36365e+07	16718711	1.56054e+07	1.20495e+07
Q01405	1	26.7648	12	49816132	57574947	0	146439
P58281	1	21.9815	12	2.38338e+07	1.66514e+07	5866010	16570729
P52196	1	44.1081	12	387968058	373183809	0	0
P40124	1	27.3823	12	79264689	75730175	1644527	42442561
P36552	1	25.9281	12	4.45383e+07	4.92519e+07	976388	0
P26043	1	38.636	12	6.26061e+07	3.8634e+07	3545086	953032
P24369	1	36.6108	12	276219524	297386597	7238004	0
P23953	1	29.0159	12	130221116	114886858	4.51111e+07	4.43673e+07
P18242	1	22.0037	12	72482454	112459661	38038068	31700068
P16332	1	40.1329	12	54418299	53608740	3.46749e+06	2303536
P14685	1	23.35	12	3.12183e+07	33982400	4.35439e+06	0
P10518	1	39.2066	12	2.91527e+08	2.7559e+08	1.90814e+06	3.6691e+06
P07356	1	21.1394	12	3.84233e+07	21360703	8.68523e+06	7375791
P06801	1	35.1019	12	115580845	88348972	0	2162448
P00186	1	40.816	12	44520631	1.42562e+08	0	0
O09174	1	37.0098	12	95471727	9.5468e+07	11720360	12235490
O08795	1	19.0611	12	51527137	70544091	6.80544e+07	54334419
Q9Z2Z6	1	33.5936	11	88314963	109935711	1.29432e+07	756005
Q9R0P3	1	30.8986	11	260144073	283614392	12591291	0
Q9QZD8	1	24.5854	11	81186156	81722859	2417549	0
Q9JMA1	1	9.84814	11	1.97696e+07	1.55139e+07	323177	211117
Q9JLF6	1	26.8328	11	48881889	33794008	3.81931e+06	5.25253e+06
Q9JIL4	1	27.2179	11	4.16308e+07	37333673	0	0
Q9JIF7	1	27.0068	11	3.23675e+07	26741368	0	0
Q9JHI5	1	29.9758	11	274283122	290322690	0	2957405
Q9DCN2	1	29.4891	11	200247983	224444459	0	1006929
Q9DCM2	1	32.205	11	1.07957e+08	1.19735e+08	3983108	0
Q9DCD0	1	26.3252	11	74239517	7.37085e+07	17314540	17304920
Q9D0F3	1	21.3695	11	7.04445e+07	64684679	1.77516e+06	2.51881e+06
Q9D051	1	29.0843	11	9.29898e+07	8.69694e+07	845804	2419670
Q9CZX8	1	24.3935	11	204448912	151025350	4039626	9.93128e+06
Q9CPU0	1	19.4918	11	1.4342e+08	199035961	0	0
Q99MZ7	1	25.3789	11	124971088	137422463	14959616	18356448
Q99LB2	1	32.6439	11	163649760	180087066	10514759	7755921
Q99KR3	1	27.6266	11	50066373	41067119	0	5268887
Q91Z53	1	31.5211	11	1.09579e+08	92892543	0	0
Q91VR2	1	31.5051	11	386181651	4.10101e+08	5.69704e+06	7.50503e+06
Q8VEM8	1	24.696	11	2.28605e+08	2.44462e+08	5.61896e+06	5989678
Q8R1G2	1	22.5633	11	95591550	1.07103e+08	0	0
Q8R086	1	32.4699	11	86079116	80215598	0	0
Q8CG76	1	35.4685	11	132484846	124148350	66623718	66577208
Q8BMF4	1	20.8721	11	78797182	62453540	4700265	9374031
Q8BK48	1	23.0233	11	6.10797e+07	63764220	22166606	36373222
Q8BI84	1	21.682	11	16272549	11575780	6.99335e+06	6965202
Q7TNG8	1	25.7484	11	103975531	88476537	1573440	1.37003e+07
Q76MZ3	1	16.1999	11	25447036	40526046	2.46597e+06	0
Q64471	1	27.382	11	2.77882e+08	278762379	1494459	2654560
Q64105	1	37.8986	11	300749706	9.51454e+07	0	0
Q63886	1	41.1419	11	2.70113e+08	296140326	123783137	166814053
Q61207	1	20.7161	11	169502701	1.79054e+08	75295379	64744577
Q5SW19	1	21.68	11	35637300	1.91417e+07	68482960	0
Q3V3R4	1	5.68889	11	2.33293e+06	6599854	4.20567e+07	1.06993e+07
Q3TNA1	1	11.7208	11	25011857	4.26895e+07	3093210	2909326
P97807	1	20.1938	11	172447501	217163765	0	0
P97429	1	25.6617	11	3.49718e+07	33053124	0	0
P84091	1	12.8591	11	32962117	2.50873e+07	3624847	8.21359e+06
P63037	1	11.6444	11	15924315	1.93335e+07	0	763528
P62281	1	23.5201	11	243601545	157744502	7.07196e+06	4.07036e+06
P62242	1	31.713	11	188431441	245598206	1.49492e+07	1.36982e+07
P61222	1	16.0365	11	34156564	2.87121e+07	13956976	56127228
P52840	1	41.1185	11	329362285	324847572	1881852	2570697
P46471	1	19.6437	11	26237822	4.91433e+07	1161691	0
P38060	1	28.2452	11	1.45807e+08	1.39057e+08	1.77373e+07	1.87669e+07
P19221	1	6.47558	11	1.44543e+07	2.03164e+07	9.82254e+06	1.29992e+07
P17742	1	39.7948	11	783859876	783099225	5087354	0
P11983	1	21.1278	11	39569730	3.8634e+07	0	0
P04186	1	4.49776	11	22233280	6390247	9.40555e+06	1.41929e+07
O70503	1	16.3584	11	38572111	3.28122e+07	0	0
O35459	1	27.1514	11	76369036	115964192	0	2170381
O35423	1	33.2028	11	194501415	171509723	1.35072e+07	1.54098e+07
O08749	1	23.0897	11	173935503	164600986	0	0
Q9WV54	1	8.87834	10	1.51928e+07	38048155	11292593	9912519
Q9WUA2	1	20.9032	10	2.51639e+07	30079943	0	0
Q9WTP6	1	37.9926	10	1.91703e+08	1.91192e+08	0	0
Q9QY30	1	15.4991	10	21396364	2.38919e+07	2414056	0
Q9QUM9	1	29.6602	10	63863352	71907380	2.17818e+06	2.15308e+06
Q9DD20	1	27.2399	10	177073266	184599960	0	0
Q9DCL9	1	25.8537	10	34418177	2.20338e+07	1.7427e+06	722008
Q9DC50	1	28.485	10	87157924	34364247	11944.2	0
Q9DBJ1	1	47.7754	10	151216056	164511772	3787188	5281580
Q9D7B6	1	21.1164	10	45735742	45151129	2628951	2597169
Q9CWJ9	1	26.9061	10	42791181	39979874	0	0
Q9CR62	1	27.5071	10	62674352	70037068	0	0
Q9CQ62	1	17.9551	10	1.86288e+08	1.82759e+08	5607555	6935725
Q99LX0	1	37.324	10	171860534	186668408	0	0
Q99L20	1	25.1993	10	154514705	148977602	0	2272893
Q99K51	1	27.0837	10	33132510	2.97564e+07	0	0
Q920E5	1	29.0816	10	1.67493e+08	1.5446e+08	0	5.55506e+06
Q91X91	1	29.1685	10	106804649	9.4385e+07	2446888	1203818
Q91X44	1	9.67861	10	2.1456e+07	4.11952e+07	0	0
Q91WG8	1	23.0528	10	30608707	17209056	25487964	3217159
Q8VDK1	1	24.8322	10	61996985	5.61522e+07	6867242	1169201
Q8JZN5	1	18.2134	10	2.50076e+07	2.96662e+07	7362226	7362989
Q8CC86	1	32.7998	10	65352638	5.65142e+07	0	0
Q8BG32	1	20.8542	10	38800452	28034480	0	0
Q8BG05	1	16.0218	10	3.58337e+07	4.84985e+07	0	1888666
Q80XL6	1	27.4429	10	92947411	8.44023e+07	0	0
Q6ZQ38	1	27.3707	10	33372392	43324570	0	0
Q64521	1	16.4158	10	7.59833e+07	83334885	676404	2.26702e+07
Q64458	1	59.8196	10	177514148	206782544	1021090	1650945
Q61792	1	13.0895	10	2.08599e+07	2.92779e+07	4538004	0
Q61703	1	15.4636	10	13582479	18418329	7237060	1.054e+07
Q61425	1	22.4514	10	378410840	359378162	0	917022
Q60932	1	47.201	10	199380744	195479910	2967489	3253747
Q60759	1	26.8908	10	167693050	179092653	62857678	6.31876e+07
Q5FW57	1	31.3133	10	74441155	79750458	0	0
Q569Z6	1	2.37705	10	9920718	1.86452e+07	4.85611e+06	2.01332e+08
Q3UNX5	1	16.0345	10	34631411	27351837	2432315	0
P99027	1	31.1046	10	3.1774e+08	310543321	3.64911e+07	3.68984e+07
P97371	1	29.7889	10	9.50316e+07	82853716	0	1942119
P80314	1	24.3081	10	42523824	29490056	632393	658551
P70194	1	3.28393	10	8867658	5555840	8.05818e+06	8.06339e+06
P62962	1	13.2492	10	150284274	99402258	0	0
P62960	1	9.72386	10	3.58599e+07	3.6904e+07	1060002	3389238
P62270	1	26.3412	10	186553755	212212405	1.08201e+07	1.09493e+07
P61161	1	11.7874	10	33857740	44507704	0	0
P58044	1	18.907	10	63126187	56492349	1269294	982124
P57776	1	31.4432	10	102100219	1.09701e+08	2.41708e+06	890473
P56399	1	18.3023	10	16883168	20031547	9.79223e+07	0
P55096	1	21.6448	10	8.93444e+07	83147082	0	0
P52480	1	20.6325	10	1.14183e+08	12577195	0	0
P51855	1	16.2699	10	29935631	24145743	0	0
P50136	1	19.586	10	56848215	81920713	0	4010250
P42125	1	23.7411	10	199958445	202730219	0	4056308
P24527	1	22.0081	10	3.16594e+07	32855962	0	0
P17427	1	27.0125	10	5.25874e+07	39319830	0	0
P16381/Q62095/Q62167	3	19.4917	10	14753455	55113084	1.73525e+06	1.62072e+06
P14869	1	29.6983	10	258060913	237603016	8.25539e+06	1.02501e+07
P12787	1	26.5829	10	3.23135e+08	2.07343e+08	9969149	0
P12710	1	44.9386	10	1454113670	1459910113	0	1477152
P11679	1	66.5523	10	160280880	163792961	3211074	3.69908e+06
P10605	1	20.6071	10	148163757	144852396	4.37291e+07	4.60045e+07
P10126	1	41.0724	10	689607131	6.7374e+08	29476387	33691004
O88569	1	26.9825	10	1.67533e+08	1.14603e+08	3.32369e+06	3.62114e+06
O55131	1	19.8316	10	2.1087e+07	35138888	3150007	3183073
O35963/P35276/P35283/P56371/P61294/P62823/P63011/Q504M8/Q8BHC1/Q8BHD0/Q8CG50/Q91ZR1/Q923S9/Q9CZT8/Q9JKM7	15	7.56738	10	9.93171e+06	3.3828e+06	2759137	1283448
O35403	1	21.5731	10	9.25783e+07	83368421	0	8323.93
O09131	1	29.3925	10	197354588	164794208	3.18841e+06	3.19012e+06
A3KMP2	1	20.9682	10	34470725	5.34549e+07	1310713	828788
Q9Z1Z0	1	21.9431	9	31220427	34059801	0	0
Q9WVM8	1	6.49199	9	13451271	2.47863e+07	3677552	0
Q9WUU7	1	22.0132	9	56726921	68899022	148452601	150595408
Q9QUR6	1	6.23782	9	3.48423e+07	1.5229e+07	0	0
Q9DCQ2	1	28.7719	9	54247319	65638793	0	0
Q9DCJ5	1	16.4472	9	4.90152e+07	55430767	0	0
Q9D1A2	1	18.7485	9	41778594	38045275	0	0
Q9CZM2	1	15.6065	9	70525601	79845964	3.2021e+06	4.27875e+06
Q9CWS0	1	27.9234	9	69265420	74739760	0	0
Q9CWK8	1	25.0286	9	27173775	29269353	0	0
Q9CW42	1	20.7763	9	77736024	1.0902e+08	0	0
Q9CQQ7	1	19.4565	9	144531209	161222125	1803406	2.70607e+06
Q99KQ4	1	16.0769	9	20338561	29138405	0	0
Q99KC8	1	12.1128	9	14866459	17809989	973958	1018953
Q99JY9	1	12.3177	9	31210503	8.37971e+07	4402826	0
Q99JW2	1	12.5491	9	37748268	27473033	0	13506790
Q99J99	1	30.1379	9	128930741	129638726	0	8.9956e+06
Q91X52	1	20.3034	9	61668054	79786918	4196222	1.7344e+06
Q91WD5	1	17.3038	9	71186278	39427456	9076990	1211865
Q91W90	1	22.7782	9	30913920	3.78263e+07	0	941835
Q91W43	1	11.948	9	17015236	17931374	2476667	1915502
Q91V41	1	32.7419	9	6.43182e+07	41493836	0	0
Q8VCX1	1	38.6918	9	154337950	148490670	1103175	0
Q8VCT3	1	13.0137	9	19112239	21731246	1587827	1651064
Q8R1B4	1	15.3938	9	16629651	1.34012e+07	3888786	1202004
Q8R081	1	12.5381	9	24420333	27262815	0	0
Q8K411	1	20.8508	9	28471845	19875370	0	0
Q8CDN6	1	18.0591	9	31440652	3.14943e+07	1808630	67264.8
Q8BU30	1	8.7238	9	12246085	41871950	7284409	0
Q8BTY1	1	20.8767	9	31997729	36737973	5810137	5782056
Q8BH95	1	31.7597	9	411926886	357905388	2.20964e+07	8.43944e+06
Q8BH86	1	13.2317	9	19234675	33111655	0	23353479
Q80UM7	1	9.80578	9	13895724	9765658	3648349	8999271
Q62446	1	12.8995	9	4.78694e+07	42493399	0	0
Q60936	1	23.1099	9	32139567	2.40962e+07	5873702	5235439
Q3UZZ6	1	22.7839	9	86614579	92033584	0	0
Q14DH7	1	15.4887	9	25379036	2.93921e+07	1131921	1163166
Q05816	1	37.7589	9	65458712	64230052	0	1445181
Q01279	1	12.1721	9	1.02257e+07	11794811	1.43514e+06	1531366
P99029	1	28.7876	9	3.61538e+08	3.5903e+08	9239394	9338800
P80318	1	25.3344	9	45287137	44184444	2198421	0
P70398	1	6.48971	9	4767408	8.31816e+06	1138472	82039951
P70168	1	9.8537	9	4.85897e+07	1.70356e+07	2172502	0
P62196	1	14.1449	9	2.3497e+07	22306994	0	0
P52430	1	22.2726	9	127357474	126987199	5.84759e+07	8.1588e+07
P50396	1	24.7866	9	2.90162e+07	23425424	1736972	1836956
P50171	1	23.0988	9	44700729	4.54115e+07	7448672	8.1022e+06
P47199	1	27.2849	9	74453137	84531893	0	0
P31786	1	43.8286	9	1068527845	1059397458	957086	2.24812e+06
P30416	1	25.5242	9	44003928	2.88437e+07	757742	803006
P17717	1	19.8518	9	98560861	96034851	69154760	68282378
P14206	1	24.7133	9	168595922	166704924	1.33546e+07	1.1944e+07
P05064	1	28.0433	9	62674461	6.06309e+07	0	0
O88685	1	16.7517	9	22976570	28077995	863868	0
O88451	1	52.9963	9	365632778	376442283	1712054	3.72437e+06
O55125	1	25.2685	9	175579112	179168859	0	17301934
O35945	1	69.5383	9	103283620	81852836	0	954011
O35215	1	32.8985	9	761302409	735583581	0	0
E9PVA8	1	7.86963	9	9.57291e+06	4.87761e+06	1611154	4149995
A2AS89	1	12.3859	9	62307162	7.58232e+07	0	0
Q9Z2U1	1	22.0979	8	5.87643e+07	72606040	0	748786
Q9Z0S1	1	20.581	8	40934936	51066899	0	0
Q9WVJ2	1	15.353	8	30001841	75306844	0	0
Q9WV32	1	13.0605	8	22277274	26827994	172526	0
Q9WUZ9	1	12.0109	8	15162264	1.71487e+07	14980281	1.6038e+07
Q9WUR2	1	22.0128	8	38863130	48921702	0	36520.6
Q9WUM5	1	21.8844	8	270657174	306192258	1.99794e+06	3.3983e+06
Q9QYG0	1	27.8223	8	1.95329e+08	2.0121e+08	1114664	1133629
Q9JMH6	1	6.56936	8	1.38712e+07	24692861	0	9285753
Q9JMA7	1	33.1104	8	55674421	6.55036e+07	0	0
Q9JLI6	1	13.2449	8	1.97403e+07	2.97087e+07	0	0
Q9JKF1	1	6.07575	8	5.13882e+07	3.1917e+06	0	4.07124e+07
Q9JJL3	1	11.8025	8	3.89457e+07	3.86372e+07	6492127	6599733
Q9JI75	1	12.8788	8	39769188	81964243	1824949	0
Q9ESB3	1	15.2706	8	21539339	31933966	15808008	19157435
Q9DCU9	1	23.0804	8	145648413	159931717	0	15745620
Q9DCP2	1	28.1115	8	101095584	71744335	68892.4	9001961
Q9DBH5	1	12.69	8	21552478	50376116	6659522	4738769
Q9DBG6	1	34.7363	8	100435698	100306025	1.15608e+07	1.17796e+07
Q9D6J6	1	17.6624	8	65853289	65480472	0	0
Q9D172	1	28.804	8	116559519	9.39757e+07	0	1453424
Q9D0I9	1	17.7364	8	22186920	26489855	0	0
Q9CXF0	1	14.1681	8	88191782	8.76865e+07	6181117	0
Q9CRB9	1	10.595	8	17452269	33344382	0	0
Q9CPR4	1	18.3686	8	153489697	117581095	0	0
Q9CPQ1	1	23.2299	8	147206831	157431590	0	1228178
Q99LF4	1	15.6585	8	20247091	17109764	0	0
Q99LC3	1	21.6656	8	83895689	78448998	927110	10247770
Q99L88	1	11.6739	8	44338787	24007701	1.26349e+07	0
Q99L47	1	12.3999	8	54717299	58611447	0	777297
Q99JI4	1	12.5056	8	13980994	16462140	0	0
Q920A5	1	3.28516	8	10933765	16488608	10634320	1.23337e+07
Q91XE4	1	16.3413	8	52299363	55475595	0	0
Q91WQ3	1	8.68939	8	7.08708e+06	12005585	0	0
Q8VCR7	1	25.5081	8	218609859	216242515	0	2.33695e+06
Q8VCR2	1	29.0308	8	39520939	37272582	0	0
Q8R4N0	1	24.7255	8	4.18074e+07	4.28852e+07	0	0
Q8K0C4	1	14.3784	8	26509749	23616093	0	0
Q8JZZ0	1	22.4232	8	4.1135e+07	3.90509e+07	19774499	20575780
Q8C165	1	6.83844	8	9214783	14134950	9461637	5.87421e+06
Q8BWQ1	1	8.9412	8	5.05849e+07	3.629e+07	21995661	1.52173e+07
Q8BTM8	1	6.45484	8	9.81409e+06	9825756	0	0
Q8BSY0	1	6.24125	8	16274573	1.65765e+07	0	829367
Q8BLN5	1	15.7284	8	26228184	1.18886e+07	0	0
Q8BIJ6	1	15.4754	8	14615525	9.34139e+06	0	1273409
Q6NZJ6	1	9.84184	8	6713010	14382195	848202	1196089
Q64176	1	11.8704	8	7184877	1963532	7.80083e+06	9.66461e+06
Q61768	1	5.17313	8	7.42107e+06	1.95049e+07	0	0
Q61699	1	19.7764	8	1.09661e+07	2.19021e+07	0	0
Q61335	1	20.9535	8	3.08617e+07	2.3327e+07	7142360	1561603
Q61171	1	22.1751	8	170565634	166281022	38473490	4.30608e+07
Q60931	1	30.6367	8	77638553	67590482	0	0
Q60866	1	15.4771	8	57293800	78361098	0	0
Q5XJY5	1	6.5536	8	12250908	15981655	0	0
Q571F8	1	24.2345	8	2.14473e+07	26523003	0	0
Q3UMF0	1	3.08703	8	7.18142e+07	2.15281e+07	634237	0
Q3ULJ0	1	12.6445	8	18463548	14485449	0	0
Q07076	1	19.4852	8	2.68843e+07	1.38464e+07	3054815	1734310
Q05793	1	6.31526	8	10777097	7760295	7.04087e+06	6.96415e+06
P97821	1	6.73185	8	34368188	2.57264e+07	21407995	19210056
P80316	1	26.882	8	30273651	20190136	0	0
P70670/Q60817	2	11.9718	8	4.64409e+07	5.49566e+07	2.30739e+06	1444567
P61358	1	13.8188	8	122717137	187067681	5812587	3943514
P60843	1	49.5098	8	73320270	67143945	2.44555e+06	0
P56391	1	22.5998	8	321486184	383029181	0	0
P53026	1	19.5036	8	1.07022e+08	96215846	8.32785e+06	1.67604e+07
P51881	1	51.2278	8	538790735	358833287	16031069	12823534
P46978	1	19.9018	8	45729891	44333513	2500139	2584991
P42225	1	9.59755	8	13526142	9386865	14671360	154231
P40936	1	27.6558	8	274960266	303274018	1050374	0
P29699	1	31.16	8	125313174	156505640	5.61049e+07	5.82462e+07
P28665	1	26.3096	8	35197212	11518799	1.82734e+07	8995896
P27046	1	14.6215	8	14876435	17926455	1.49666e+06	1.38074e+06
P19783	1	33.2705	8	384503609	376118748	920756	0
P15626	1	56.7723	8	65789053	68363209	0	0
O88986	1	21.7577	8	41481720	8.07273e+07	740351	1435175
O88487	1	6.56474	8	4440582	1.16923e+07	0	0
O55143	1	28.9011	8	1.23681e+07	1.22407e+07	1310364	0
O55022	1	28.2123	8	218984620	197214426	3626474	3584390
O08807	1	30.0355	8	53170207	62809140	4463922	1.74774e+06
O08756	1	19.3373	8	155158539	128044840	2.06868e+06	2.08887e+06
Q9Z2I0	1	16.0775	7	1.38026e+07	13915473	0	1443660
Q9WVA4	1	16.324	7	29394791	39384629	0	0
Q9WTI7	1	2.24973	7	13617137	2991467	8.89263e+07	93434278
Q9R257	1	27.3436	7	155139177	150113251	1454238	1321482
Q9R1S7	1	9.06384	7	21709150	23938652	0	1242990
Q9QZE5	1	15.5893	7	1.10998e+07	2.145e+07	0	0
Q9JMD3	1	14.8212	7	75529441	6.97552e+07	0	11834810
Q9JM76	1	3.28471	7	15497939	2.14001e+07	0	0
Q9JHS4	1	6.51292	7	1.27023e+07	1.02511e+07	0	0
Q9DCV4	1	13.3861	7	2.25056e+07	25873187	4616591	4772353
Q9DCS9	1	20.2056	7	70338809	6.83905e+07	0	34690079
Q9DCM0	1	25.548	7	61413264	67519253	0	1210218
Q9DCG6	1	33.3453	7	127039064	123736171	0	1966748
Q9DB29	1	12.0628	7	62047082	8.31324e+07	0	0
Q9D855	1	22.2716	7	138724859	126591608	6401543	1294060
Q9D2R0	1	11.2502	7	13184358	12863497	0	0
Q9D0M3	1	19.736	7	1.41347e+08	86008714	0	0
Q9CYZ2	1	2.02759	7	3.84921e+06	6.27907e+06	8.50907e+06	0
Q9CXZ1	1	13.1296	7	55272624	39741106	0	0
Q9CXW4	1	20.171	7	149697213	108193259	6447235	6940872
Q9CX34	1	3.27338	7	1.32042e+07	7212617	1514339	0
Q9CR59	1	3.26056	7	2.56162e+07	9784855	1194198	2561893
Q9CR57	1	13.3149	7	1.47849e+08	132527110	4289610	8.35206e+06
Q9CQT1	1	11.4828	7	2.47431e+07	3.56663e+07	0	0
Q99LP6	1	8.70333	7	53494073	60256252	0	0
Q99KK7	1	13.2411	7	17794899	12770170	0	0
Q99KJ8	1	11.7682	7	8.54723e+06	1.00855e+07	0	0
Q99K48	1	3.26676	7	14998276	2.53054e+06	2458469	0
Q99JT9	1	19.5569	7	29438534	28700430	2.8932e+07	605559
Q925I1	1	9.4673	7	13502729	1.58568e+07	0	0
Q924Y0	1	13.275	7	3.04887e+07	19069944	0	0
Q923B6	1	6.54239	7	17121462	1.9627e+07	1.66201e+06	0
Q922Q8	1	16.7297	7	48299684	45895922	420354	454539
Q922E4	1	6.24633	7	29585299	20522674	0	0
Q91YW3	1	12.0958	7	16688053	1.45364e+07	1772910	0
Q91X34	1	19.7023	7	5.22822e+07	50539261	0	0
Q91WU5	1	12.5545	7	1.23834e+07	1.51139e+07	0	0
Q91W64	1	29.838	7	53937487	44087916	2.12955e+06	2458389
Q91VU6	1	2.10459	7	14495390	21697208	0	1010445
Q91VR5	1	11.1797	7	8094440	11411266	0	4015558
Q8VHE0	1	6.2448	7	10677356	4.15711e+07	0	0
Q8VCZ9	1	15.7041	7	20664524	21614912	0	0
Q8VC97	1	16.3051	7	28016966	50357502	0	1389766
Q8VBT2	1	13.1973	7	69149511	7.29003e+07	6.21117e+06	7.32542e+06
Q8R146	1	15.4758	7	2.03575e+07	1.71883e+07	0	0
Q8R016	1	9.83395	7	7.89081e+06	15431485	2.33931e+06	1.67199e+06
Q8BX70	1	2.54558	7	33532854	1221792	0	3.63152e+06
Q8BWY3	1	16.0265	7	16929523	1.22143e+07	5.74856e+06	0
Q8BP47	1	18.4734	7	26605547	24566985	0	0
Q8BML9	1	5.52563	7	16197230	4.31238e+06	0	0
Q8BMJ2	1	8.82376	7	5780746	9.85956e+06	0	0
Q8BGD9	1	5.78085	7	76376178	9.85592e+06	0	2771330
Q811D0	1	7.9221	7	1.18144e+07	5.25255e+06	0	0
Q7TMF3	1	6.54735	7	40797543	34905386	467860	0
Q6XVG2	1	40.1574	7	15046835	1.42344e+07	1298560	0
Q6PA06	1	6.50437	7	9.28144e+06	8487992	1386439	0
Q6P542	1	3.08019	7	6.62949e+06	2987021	0	1843282
Q64459	1	26.9245	7	31007594	2.55595e+07	161144	28126.4
Q64433	1	16.0208	7	624253605	642635380	3.05039e+08	2.98612e+08
Q62318	1	5.66123	7	13752814	51538107	0	0
Q62087	1	5.60491	7	18344720	21216329	2.3027e+07	2.78124e+07
Q5YD48	1	12.0222	7	1.53969e+07	5536610	10689.3	0
Q3UJU9	1	10.5228	7	1.90345e+07	16526215	1289803	1284618
Q07797	1	2.67391	7	3.03795e+06	2.86286e+06	8.02037e+06	8531615
Q07456	1	6.68962	7	12820059	20277035	12550496	1.50776e+07
Q00PI9	1	6.69692	7	1.69048e+07	1.84235e+07	3183993	2.04869e+06
P97461	1	14.8458	7	49291690	44904615	4694972	3630723
P97328	1	21.9462	7	148039961	147693210	0	0
P80313	1	16.4715	7	23438980	18853074	147679	0
P70296	1	25.7843	7	203357333	202201834	0	0
P68254	1	25.579	7	3.59924e+07	31023963	0	0
P63158	1	21.301	7	49007533	61874822	0	0
P62754	1	15.9422	7	200653071	153323863	4.3873e+06	7.39215e+06
P62717	1	12.8722	7	73328078	6.27768e+07	2.57674e+06	3.89543e+06
P62334	1	14.936	7	21803028	19465134	0	0
P62267	1	13.0131	7	53553393	5.0426e+07	705171	760978
P62245	1	14.8502	7	97841318	101658417	4.48006e+06	4.60196e+06
P62082	1	13.9326	7	79545861	101373250	1227959	707738
P61255	1	22.0593	7	83379887	110660676	2.99438e+06	3.02511e+06
P60710/P63260	2	90.3505	7	1112268001	1.08259e+09	15025729	16856358
P60335	1	22.9785	7	73804058	7.66424e+07	1636317	1712532
P52760	1	17.2877	7	999500478	1037687703	89501574	0
P47757	1	16.3539	7	3.39202e+07	3.43663e+07	0	0
P42227	1	6.32584	7	21317747	16039936	0	0
P35979	1	16.8522	7	202399392	193432915	5.87072e+06	7.29722e+06
P34927	1	25.4185	7	58750345	58130730	31908044	34030862
P30115	1	29.5783	7	2275186508	2182089707	0	0
P28798	1	18.2688	7	8.40262e+07	81729854	1.21752e+07	1.32957e+07
P26638	1	17.3002	7	15960869	19605984	3946286	0
P26150	1	9.82752	7	11677854	1.4898e+07	0	0
P21440	1	5.55309	7	1.75935e+07	16591571	120594160	0
P20152	1	15.3394	7	5946445	10512717	8.89946e+06	1.02782e+07
P19536	1	18.4055	7	217014541	210940543	0	0
P19253	1	16.8619	7	64607765	24868810	30590820	4197826
P18760	1	21.7827	7	132001594	130023417	2181435	3.08886e+06
P16675	1	6.55155	7	18939984	1.17759e+07	18479597	1.56518e+07
P14094	1	13.0504	7	4.14999e+07	42946847	3655712	2.09604e+06
P11531	1	3.16645	7	15108644	11141006	0	0
P09671	1	16.8448	7	167260183	165446111	0	0
P08228	1	13.3113	7	2007394421	1887249506	1.73244e+06	805042
P06797	1	3.28477	7	14704303	11296480	1.87308e+07	2.02724e+07
P04919	1	9.04377	7	1.67484e+07	12347080	7223032	0
P01867	1	12.8059	7	79841904	7.926e+07	8032171	7634521
P00920	1	9.38256	7	2.40919e+07	2.93117e+07	5422192	1.4094e+06
O89053	1	12.8519	7	13721492	9.39095e+06	0	0
O89020	1	3.34935	7	7.37765e+06	2.11793e+06	5198750	7.11189e+06
O70325	1	18.9299	7	38780410	36967641	0	0
O55060	1	19.7944	7	4.84948e+07	2.66148e+07	2181266	2245670
O35969	1	20.9701	7	40254227	42545931	0	0
O35381	1	17.5547	7	25737384	3.36081e+07	0	0
O09061	1	18.5924	7	60513533	55970694	0	0
O08914	1	14.1889	7	17797324	21262617	0	0
O08553	1	22.5431	7	30840199	25627152	0	638520
A2AGL3	1	2.53435	7	10240524	1.50907e+07	2721005	10370000
Q9Z1Z2	1	15.6966	6	14789285	10158611	0	0
Q9WVA3	1	8.36636	6	33181833	8312302	0	0
Q9WV68	1	16.6403	6	62342769	5.18514e+07	950935	1.59559e+06
Q9WV55	1	19.6958	6	21192579	21892579	1096076	0
Q9QYF1	1	10.1996	6	20354831	47908481	16479430	818236
Q9QXT0	1	15.3502	6	1.97302e+07	1.88441e+07	2350269	0
Q9QXC1	1	9.44401	6	11690235	25889429	6.85738e+06	6.74173e+06
Q9QWK4	1	6.01965	6	3.35789e+06	1.73916e+06	5.02193e+06	5.36496e+06
Q9JLT4	1	6.47973	6	26147151	13652318	2788096	3.62406e+06
Q9EQH3	1	9.88389	6	50192576	56052600	624080	2.74746e+07
Q9EPU0	1	8.42316	6	13420758	5.64778e+06	0	0
Q9DCN1	1	5.31535	6	11624236	6.23869e+06	0	0
Q9DC61	1	7.9656	6	10108913	8.51891e+06	0	0
Q9DBL7	1	6.55011	6	22324868	23394979	2242146	0
Q9D9V3	1	14.881	6	27544341	26485116	0	0
Q9D6R2	1	13.2453	6	37981494	35457302	0	0
Q9D5J6	1	6.5522	6	13283879	10964064	0	0
Q9D358	1	9.51263	6	27748005	2.8303e+07	4177198	9.42378e+06
Q9D1Q6	1	21.222	6	3.69319e+07	75606533	7536429	7225443
Q9D0E1	1	9.4193	6	19402513	11267140	0	0
Q9CZW5	1	12.4592	6	18476515	14191154	0	914136
Q9CXT8	1	9.11861	6	10102489	8935529	3142579	0
Q9CXN7	1	28.6863	6	60398705	46624036	0	0
Q9CVB6	1	9.20403	6	3.10162e+07	33145725	0	0
Q9CQX2	1	11.4729	6	43610960	46299552	4655189	4891679
Q9CQR2	1	10.9241	6	64675675	56845289	10327602	1.03072e+07
Q9CQJ8	1	3.46109	6	34704854	48192583	0	0
Q9CQ69	1	16.1669	6	6.03799e+07	5.20419e+07	0	0
Q9CPV4	1	23.3752	6	3.08688e+07	2.99245e+07	0	0
Q99MN1	1	11.6976	6	1.36613e+07	14903143	0	0
Q99LD4	1	6.55674	6	6900697	10539892	0	0
Q99L45	1	12.9046	6	15713165	13314458	5199692	6168809
Q99L04	1	15.7916	6	36769324	30647474	1049963	0
Q99KV1	1	15.7755	6	15971611	9944581	0	0
Q99KB8	1	11.7921	6	45149564	44415221	0	0
Q99JR1	1	16.5314	6	37553769	5.84467e+07	592877	1.36516e+06
Q99J39	1	14.9156	6	17135633	1.5821e+07	0	0
Q923D2	1	16.9187	6	9.23209e+07	8.81048e+07	18669853	0
Q921H8	1	61.4623	6	49554220	52772154	0	0
Q91ZV0	1	9.69503	6	12492814	9.98106e+06	3652497	0
Q8VIJ6	1	6.51125	6	1.85369e+07	3556233	0	4230438
Q8VDP4	1	3.25709	6	3.20317e+06	8208207	1542295	0
Q8VBW8	1	20.0331	6	1.17417e+08	1.15363e+08	0	906903
Q8R317	1	6.53078	6	19259794	2.40067e+07	163679	1472425
Q8R0F9	1	9.41495	6	2.17514e+07	21274087	3926961	3934072
Q8QZY1	1	18.6499	6	12432043	13527197	0	0
Q8K3K7	1	9.75938	6	15113934	1.02899e+07	809491	774115
Q8K370	1	14.4417	6	73319268	6756890	1190802	0
Q8JZQ2	1	2.03601	6	21043380	316157788	1192496	2477848
Q8CIB5	1	4.67591	6	12517405	10266515	0	0
Q8CDI6	1	2.04035	6	1.57796e+07	34954380	2675317	3354885
Q8BWP5	1	19.49	6	40437520	35557923	857884	0
Q8BWN8	1	22.9814	6	17288389	23256439	0	1250564
Q8BSE0	1	9.78115	6	1.06985e+07	8.00851e+06	0	0
Q8BP67	1	19.8514	6	128961675	1.09369e+08	6542853	6.94369e+06
Q8BMA6	1	6.35809	6	11909159	2.20031e+07	1757606	0
Q8BK30	1	12.9227	6	3.05305e+07	1.57342e+07	0	0
Q8BGH2	1	12.1836	6	12283659	14186490	1160301	1183507
Q80X85	1	2.97358	6	5.38036e+06	3.88511e+06	2892404	0
Q791V5	1	11.8525	6	125348675	136196792	0	0
Q71KT5	1	6.56535	6	1.12143e+07	13462760	1260374	0
Q6IRU2	1	9.83551	6	22226228	17416077	0	0
Q64318/Q9R0G7	2	2.11358	6	1.14414e+07	2.61977e+07	0	1383623
Q62425	1	10.0744	6	1.15379e+08	112408472	7.81409e+06	4922890
Q60710	1	8.73629	6	7196972	10925329	0	0
Q5U5V2	1	8.79176	6	9.79343e+06	1.276e+07	0	82431.6
Q4KWH5	1	2.73882	6	7565664	4210162	5.85481e+06	6341103
Q3U1J4	1	16.5594	6	13771234	16939721	0	0
Q3TLP5	1	23.6168	6	49886936	47518352	0	0
Q02819	1	9.83579	6	1.61255e+07	1.70027e+07	19996313	4270231
P97855	1	22.1849	6	9282390	8174674	0	0
P97450	1	22.3766	6	213095674	196080824	1.52293e+07	11605548
P80317	1	19.6777	6	108681188	92194044	0	0
P70227	1	2.55725	6	7199317	11098436	717513	4472165
P63323	1	16.31	6	128099920	125402897	8.45439e+06	6.38724e+06
P63101	1	21.2	6	9.53753e+07	9.13713e+07	0	0
P62830	1	16.0763	6	87479719	84055639	48649113	3201386
P62751	1	19.2562	6	124553199	132788581	8397370	12586524
P62301	1	11.2971	6	91037519	84946604	6480978	4615488
P62192	1	13.3881	6	44192519	44928215	1.04581e+07	969864
P62075	1	14.7511	6	54881712	46950738	0	1522443
P61982	1	22.2809	6	75653610	6.45656e+07	0	13487660
P61202	1	9.33301	6	4.06421e+06	1.28912e+07	0	0
P59325	1	11.7908	6	6.25024e+06	8.26955e+06	0	0
P54822	1	9.53975	6	9.16403e+06	8.99015e+06	0	0
P54775	1	2.01333	6	149919257	156447988	0	0
P51859	1	13.2274	6	25826092	24269997	0	0
P50516	1	8.65166	6	13951439	12875318	6185617	0
P41105	1	5.9373	6	29990389	27517293	3.78817e+06	5.13303e+06
P31230	1	15.1357	6	14648253	1.26926e+07	0	0
P29788	1	16.1923	6	26952853	25922531	1123418	1143672
P26231	1	10.019	6	1.64776e+07	8.66724e+06	3365134	23948877
P24456	1	40.048	6	9.13926e+07	118465316	741476	0
P23589	1	17.6299	6	3.10298e+07	31508467	0	0
P22315	1	12.9853	6	32169240	4.09882e+07	0	0
P20108	1	12.4132	6	140373150	137415030	2.94842e+06	4.06071e+06
P17047	1	6.50943	6	15704512	17698295	1.79164e+07	2.83497e+07
P14131	1	15.1323	6	138299310	157123854	5977498	5995197
P14115	1	12.6132	6	9.56414e+07	79115890	5.6184e+06	5632889
P13634	1	12.8653	6	12024205	12917824	0	2329204
P13020	1	3.28455	6	8.46473e+06	1.24234e+07	0	0
P06684	1	3.20953	6	12685263	17875928	0	0
P01942	1	27.0289	6	6900810558	6853753596	76053593	77151849
P01878	1	13.5307	6	79113037	79727625	28197829	49629723
P01837	1	17.1493	6	1.58235e+08	146172487	41410717	44975256
O88587	1	19.695	6	76065766	75023038	0	1827145
O70492	1	9.49029	6	12171221	1.78386e+07	7764328	0
O55234	1	12.5833	6	72628638	1.83394e+07	1296400	0
O54909	1	48.6065	6	28304067	34735742	0	1874651
O54749	1	6.06288	6	8730794	1.37484e+07	0	3990266
O35685	1	5.72557	6	7.51186e+06	9.72339e+06	863538	0
O35386	1	13.2771	6	17645781	1.88841e+07	0	0
O09159	1	3.11559	6	3.98297e+06	2.72799e+07	1.95734e+06	1.87626e+06
O08573	1	18.611	6	131391036	133098552	1.22308e+07	1.49102e+07
O08529	1	10.7758	6	5319885	6.61439e+06	0	3525752
E9Q4Z2	1	20.9807	6	1.44e+07	2.75305e+06	3222773	54976.6
A0JNU3	1	8.62747	6	7585961	7829601	1.71943e+06	7229424
Q9Z2X1	1	7.82164	5	21126615	20624016	756194	753874
Q9Z2W0	1	14.5884	5	16663382	14532921	0	1305225
Q9Z2M7	1	9.89664	5	13971148	1.36626e+07	0	0
Q9WVJ3	1	2.58398	5	2500278	6847972	1.90262e+07	1.915e+07
Q9WUM3	1	10.7813	5	12855267	13887315	0	0
Q9WTX5	1	6.72904	5	1.42592e+07	1.91862e+07	8.9566e+06	8.8945e+06
Q9R233	1	5.24902	5	11846784	7.6493e+06	1410622	0
Q9R1P3	1	5.32714	5	31193869	29697344	1623678	0
Q9R1P0	1	10.7232	5	60477244	49727392	0	1445434
Q9R1J0	1	7.69441	5	72052867	47329212	0	0
Q9R0P5	1	14.1987	5	38004611	31963470	1225015	3481570
Q9R008	1	3.27547	5	10926251	7846157	0	165725600
Q9QZD9	1	7.88037	5	1.27343e+07	10371201	0	0
Q9QYJ0	1	8.7903	5	13925539	12622019	0	0
Q9QYB1	1	5.65271	5	7421253	8.91851e+06	0	0
Q9QY76	1	13.0132	5	13711239	1.92974e+07	0	0
Q9QWR8	1	3.27829	5	31400826	5498487	7071618	6979100
Q9JLZ3	1	8.75728	5	15159995	14820387	1473063	0
Q9JK81	1	6.39103	5	9.67727e+06	8.5783e+06	0	12728660
Q9JIX8	1	2.47629	5	6161175	9.59896e+06	0	0
Q9JHR7	1	8.53439	5	6.79431e+06	4.02054e+06	1946247	0
Q9ERS2	1	9.79469	5	39839683	26180580	0	0
Q9ERK4	1	9.15102	5	6781964	6091069	1420245	1.44018e+06
Q9EP89	1	3.46138	5	5844191	14209344	0	801302
Q9EP69	1	9.68176	5	38585477	1.13781e+07	0	0
Q9DCT2	1	13.7905	5	65061071	64747641	566947	0
Q9DCH4	1	9.08033	5	16386894	20418252	0	0
Q9DC51	1	19.5699	5	10670486	8440747	0	0
Q9DBP5	1	13.0749	5	26948151	30549791	1334208	1404358
Q9DBG5	1	2.91567	5	11739229	4272563	3688999	3202399
Q9DBE0	1	12.1264	5	21534683	18121398	1953289	0
Q9D8W5	1	9.99084	5	18461108	17185881	0	0
Q9D8U8	1	13.1258	5	14146161	13736327	0	12072140
Q9D7J9	1	17.3619	5	39052965	39621242	0	0
Q9D2G2	1	12.7377	5	66264666	62057808	3660092	3777958
Q9D1R9	1	11.397	5	109222800	8.17957e+07	6.47145e+06	6.26417e+06
Q9D1M0	1	6.74558	5	17804856	17105035	0	0
Q9CZY3/Q9D2M8	2	6.56906	5	24074563	32416394	0	0
Q9CYW4	1	9.45154	5	28217746	19018626	0	0
Q9CY58	1	12.9662	5	22671474	19091324	0	0
Q9CXR1	1	6.5428	5	17006764	2.37558e+07	0	1327335
Q9CXI5	1	12.0594	5	25716021	23328873	9747522	11073890
Q9CRB3	1	16.278	5	96744086	81788042	4859754	3975205
Q9CR67	1	9.18721	5	22010572	2.19826e+07	10493.5	0
Q9CQR4	1	10.9947	5	63069657	66467553	0	0
Q9CQH3	1	13.2259	5	37492966	31145252	0	0
Q9CQ92	1	12.1887	5	14674076	14475622	0	0
Q9CQ21/Q9DB27	2	2.01371	5	3.4971e+06	37523003	981101	5463752
Q99P72	1	7.4666	5	19263797	22892991	780145	838603
Q99LY9	1	7.42659	5	12743155	10389378	0	0
Q99JB2	1	9.82838	5	1.1024e+07	8.19276e+06	0	0
Q99020	1	13.9399	5	2.52597e+07	2.34558e+07	0	0
Q925N2	1	3.20507	5	6443373	5.35647e+06	937129	0
Q91YR1	1	5.50386	5	8.04934e+06	1.02228e+07	0	0
Q91YP3	1	14.9535	5	12564369	13313694	0	0
Q91YP0	1	9.06685	5	9.17411e+06	8693719	0	0
Q91VM9	1	16.5908	5	16845844	15736064	1486781	1473162
Q91V64	1	9.72058	5	18079795	22875079	0	835863
Q8VDM6	1	6.25805	5	2.78503e+07	26157382	0	0
Q8VCI0	1	6.26153	5	27761646	1196150	5.85201e+06	5.91503e+06
Q8VCH0	1	46.4932	5	29402705	30641206	0	1317192
Q8VCA8	1	9.34492	5	5935049	9.52898e+06	0	0
Q8R0N6	1	15.2781	5	17226828	1.46179e+07	0	0
Q8QZR3	1	6.73044	5	1544955	24123396	44618587	45384373
Q8K4Z3	1	12.606	5	2.72836e+07	30122413	0	824651
Q8K2C9	1	15.2557	5	28129379	31201897	0	0
Q8K1Z0	1	13.387	5	47841782	47003852	0	0
Q8K183	1	6.56994	5	2.18114e+07	34036194	0	0
Q8JZU2	1	9.81629	5	46111961	32435022	741993	2317846
Q8CHQ9	1	12.9027	5	69845921	55397011	1000316	1109631
Q8C650	1	9.17182	5	3208312	24727653	901579	0
Q8C0Y0	1	2.68908	5	13534659	16555222	0	0
Q8BP40	1	11.9563	5	1.04104e+07	1.00443e+07	0	0
Q8BKZ9	1	9.79039	5	8.75848e+06	5541286	0	0
Q8BJY1	1	6.56731	5	7822322	5780565	0	4404923
Q8BGT5	1	12.9809	5	11370882	20892204	0	0
Q8BGC4	1	11.9765	5	20412275	23144882	11862600	0
Q80WJ7	1	10.6505	5	1.22781e+07	6645435	866759	12685.6
Q80W22	1	12.9185	5	1.24753e+07	63225688	0	0
Q80U19	1	3.25626	5	10047297	21064410	0	1158471
Q7TQI3	1	6.52861	5	8585845	11034253	0	0
Q7TMK9	1	6.82438	5	1.61372e+07	15679054	0	1066208
Q6ZWX6	1	6.73582	5	34660943	9982858	3.11333e+06	647009
Q6ZWV7	1	11.928	5	117868432	162308772	1623261	1633166
Q6P3A8	1	10.0326	5	44412898	52519380	1386483	1403411
Q6IRU5	1	9.71323	5	17197172	7.74097e+06	0	0
Q62426	1	8.89211	5	22292063	21497056	14662654	14756622
Q62186	1	12.1266	5	35776596	40436304	3660619	3878805
Q61937	1	9.12028	5	38343994	37145253	0	0
Q61879	1	18.6238	5	8.57774e+06	10254256	0	0
Q61656	1	26.2382	5	1.10117e+07	7.94252e+06	0	0
Q61599	1	3.28287	5	8717196	1.31539e+07	0	0
Q61495/Q7TSF0/Q7TSF1	3	2.47599	5	988492	2.50212e+06	5.46173e+06	5.54431e+06
Q61133	1	9.3999	5	20685406	28408590	0	0
Q60930	1	15.1579	5	60238217	43587506	2244276	2273864
Q60865	1	8.39898	5	9.98475e+06	8935733	3383818	0
Q60692	1	13.1362	5	45334463	45498349	847517	0
Q60605	1	13.198	5	14360158	28919815	0	0
Q60598	1	6.56222	5	9.66672e+06	4877066	0	0
Q571I9	1	13.3038	5	16599939	12422662	0	0
Q3UGC7/Q66JS6	2	9.78594	5	15745138	6.87306e+06	0	0
Q3U0V1	1	6.49867	5	11103358	1.30249e+07	0	5342705
Q149F3/Q8R050	2	2.36013	5	846064	9.52458e+06	0	117450200
Q11136	1	8.59514	5	6.62022e+06	5.33618e+06	7399.88	0
Q11011	1	3.00117	5	3.98527e+06	1129387	1767957	0
Q00915	1	17.0802	5	1.61825e+07	12728353	0	0
P97823	1	13.0645	5	58798621	55067416	0	0
P84099	1	6.56267	5	7.22504e+07	69447903	2588844	2697760
P83882	1	9.66456	5	58619514	48698421	1833648	1886713
P70404	1	5.75599	5	8079249	10994040	0	0
P70372	1	13.0498	5	16563035	1.42193e+07	0	0
P70349	1	10.8945	5	106005157	9.81114e+07	0	0
P68510	1	21.5401	5	30021747	29513325	1672945	0
P63325	1	13.7736	5	61425009	209814702	0	0
P63242	1	20.3549	5	51473795	50007968	2.24618e+06	1442092
P62918	1	11.9594	5	101990932	113474281	3249780	0
P62911	1	11.1729	5	50510379	68270809	841434	898366
P62900	1	9.77564	5	8.70217e+07	99021388	6650021	7586794
P62897	1	20.6457	5	193207242	1.91118e+08	1187202	3714685
P62889	1	13.4632	5	93133406	94123912	4.48496e+06	4.58819e+06
P62827	1	8.71833	5	20633829	69055073	0	0
P62814	1	9.843	5	12978687	13131940	0	0
P62806	1	9.61461	5	3.01592e+07	5.17584e+06	1.49939e+06	737262
P62264	1	19.3463	5	73874622	72055223	2669557	2857758
P61089	1	6.56933	5	30055122	28204403	811071	0
P58735	1	9.11526	5	1.40798e+07	17723792	0	0
P57759	1	6.48916	5	14634215	1.05549e+07	5312681	5276483
P56528	1	2.78939	5	3305043	2529358	2831408	4728892
P56395	1	21.2882	5	1307512281	1154655269	0	1945848
P55302	1	9.04444	5	4570135	3637866	3.00755e+06	2294301
P54728	1	18.9899	5	30221506	29370188	208385805	0
P51658	1	7.12117	5	26379518	26041178	0	0
P49935	1	12.8379	5	24694488	26741596	9.03534e+06	1.26611e+07
P47791	1	13.1725	5	25141828	34060223	1146104	1136410
P47754	1	15.9254	5	17665677	13291776	0	0
P42208	1	9.87614	5	19407469	14018312	0	0
P39053/P39054	2	8.54172	5	5980268	14645579	0	0
P35980	1	18.7563	5	173597712	154606788	2386779	2410928
P30999	1	9.64348	5	8765943	6002484	0	0
P28352	1	13.2893	5	1.07154e+07	17555346	9.25135e+06	9.18405e+06
P27786	1	3.27641	5	3851109	195832393	0	0
P26350	1	12.2609	5	73105934	77175800	0	0
P20852	1	43.756	5	30485522	3.28973e+07	0	0
P19639	1	44.4898	5	45705049	34508915	0	0
P19157	1	34.3065	5	133627377	132371828	0	0
P18572	1	14.032	5	41219984	4.39668e+07	9382542	9384115
P12790	1	23.7085	5	3.06289e+07	20090395	0	0
P10639	1	13.8315	5	335668438	306452672	6823806	41815674
P01592	1	6.62396	5	12975177	10526046	1.43973e+07	5.667e+06
P00493	1	11.9946	5	8462171	8896092	15365330	0
O88962	1	5.07167	5	4046455	5282759	0	648971
O88533	1	8.83073	5	12035743	6851567	0	792412
O70310	1	11.4165	5	7.38314e+06	7071756	9073444	11941641
O55222	1	6.3497	5	3.49993e+06	6.20452e+06	0	0
O35887	1	9.65475	5	10666836	12756370	2057806	3736989
O35857	1	9.78426	5	5.21264e+06	4599830	0	1961040
O35643	1	28.5615	5	18351583	1.59975e+07	12441530	0
O35593	1	9.55439	5	31794241	2.92402e+07	8008412	8.89346e+06
O35114	1	3.25254	5	2211142	3.85613e+06	1.36779e+06	713869
O09167	1	11.9896	5	72782512	52321763	1316531	2.20032e+06
O08600	1	11.1385	5	9110041	13562386	0	0
O08547	1	9.84046	5	39258642	42432408	0	0
A2ATU0	1	8.34546	5	9766619	6565759	0	0
A2AJL3	1	15.3971	5	21538744	20993588	0	0
Q9Z2U0	1	20.4615	4	50723430	50327812	921962	964386
Q9Z2G9	1	6.56794	4	10122958	9402367	0	890127
Q9Z204	1	2.99205	4	102803886	100574634	78002552	0
Q9Z1Q5	1	6.52043	4	9327661	6832088	0	0
Q9Z1P6	1	13.4784	4	27215305	26682674	0	0
Q9Z1K5	1	2.34304	4	4228932	2.72758e+06	0	5446353
Q9Z0J0	1	6.56474	4	23655628	22424825	10550974	1.10978e+07
Q9WU19	1	2.11315	4	2009711	6730854	1.2161e+07	1.29419e+07
Q9R111	1	12.8844	4	1.25132e+07	13491384	0	0
Q9R0Q7	1	10.957	4	42603038	43221919	0	0
Q9R0Q6	1	3.24	4	3887246	3.27846e+06	0	138981
Q9R092	1	26.3298	4	11179061	8.57713e+06	1126140	0
Q9QYR7	1	5.56444	4	6618832	6483101	0	0
Q9QXY6	1	11.7391	4	14126201	10327642	0	0
Q9JM62	1	13.3047	4	60406268	62206068	3140961	2939891
Q9JLV1	1	6.47695	4	9159722	12738182	0	0
Q9JKV1	1	3.23436	4	8682052	10164116	0	0
Q9JK38	1	6.90541	4	12450573	12773833	2479280	2426651
Q9JJU8	1	9.29118	4	1.83039e+07	2.04782e+07	0	0
Q9JJI8	1	11.6171	4	65628723	61953039	0	0
Q9JIZ0	1	16.2431	4	16548376	13387112	0	0
Q9JIK5	1	2.5224	4	3.55118e+06	1.35029e+06	0	0
Q9EQ06	1	3.11084	4	8025598	2.86467e+07	0	0
Q9EPQ7	1	8.87642	4	9894920	11421825	0	0
Q9EPK7	1	3.24261	4	3118365	4.00334e+07	0	0
Q9DCY0	1	9.1354	4	12204203	12588450	1782227	0
Q9DCX8	1	6.23206	4	15549230	10174035	0	2541100
Q9DCT8	1	7.71133	4	10784376	11401979	0	0
Q9DCS2	1	8.66661	4	15953934	23183853	0	0
Q9DC69	1	10.2845	4	28435438	31179999	0	0
Q9DBL1	1	7.02578	4	13516040	15322241	0	0
Q9DBG3	1	32.1097	4	15013604	15142586	0	0
Q9DBD0	1	3.28464	4	9110151	4894875	1807306	2.21877e+06
Q9DBC7	1	5.66445	4	4038969	2715526	0	2792051
Q9DBC0	1	3.27445	4	4.32389e+06	3.7592e+06	1590503	81565.7
Q9DBB8	1	6.71065	4	21310795	24890501	2617785	0
Q9DB15	1	9.59131	4	1.85267e+07	21442009	0	0
Q9DAR7	1	3.22523	4	3241982	6.43517e+06	0	0
Q9D8V0	1	3.27102	4	16589005	14598470	2.17239e+06	4.20398e+06
Q9D8S9	1	2.25437	4	2049776	6164449	0	0
Q9D6M3	1	9.39406	4	11525784	30574894	0	7198839
Q9D662	1	6.55495	4	3.19257e+06	3.67428e+06	0	0
Q9D5V6	1	2.49419	4	11935512	1.2135e+07	0	0
Q9D5T0	1	8.58721	4	9288781	4070467	0	0
Q9D404	1	6.53546	4	1.59426e+07	7.47517e+06	0	0
Q9D1D4	1	12.4318	4	25614143	16071030	3437862	1605218
Q9D0S9	1	15.4105	4	35033613	3.53495e+07	3484160	3332305
Q9D0J8	1	6.57011	4	145079894	143459599	0	0
Q9D024	1	3.28534	4	20029184	21684239	0	0
Q9D023	1	12.2228	4	8.8305e+07	70940233	0	0
Q9CZB0	1	6.72291	4	30924796	37058607	0	0
Q9CZ44	1	6.743	4	9124536	9.1132e+06	0	0
Q9CZ42	1	9.79209	4	1.1416e+07	36416597	0	0
Q9CZ30	1	6.94454	4	19991254	9162722	0	0
Q9CYH2	1	2.37936	4	7.05667e+06	8946854	0	0
Q9CX56	1	11.3861	4	11330515	14216602	0	0
Q9CR98	1	6.50787	4	5228962	12580942	1404745	2.02153e+06
Q9CR61	1	6.56965	4	19465687	32151026	1545341	0
Q9CR16	1	8.47651	4	7322777	9.4276e+06	0	0
Q9CR09	1	9.34895	4	9.2391e+06	12720366	0	0
Q9CQV8	1	24.2061	4	42769314	59742239	0	0
Q9CQF9	1	3.01435	4	3153333	1130192	2588909	3110025
Q9CQE1	1	8.79863	4	15208280	16004736	33657990	1123183
Q9CQC7	1	9.95665	4	33942805	32587989	0	0
Q9CQB5	1	4.78486	4	2014562	3070552	871118	0
Q9CQ60	1	8.90864	4	31181047	37925077	0	0
Q9CPP6	1	11.9515	4	40253452	33189062	0	25201780
Q99PT1	1	16.2746	4	202892252	199237707	0	0
Q99P30	1	13.1029	4	22072033	21137512	0	0
Q99J77	1	6.04801	4	9670453	7278795	0	0
Q922H4	1	6.44886	4	2.47934e+06	2333261	0	1697661
Q922B1	1	9.86329	4	21058359	20414558	0	0
Q920L1	1	3.43468	4	6234684	10131434	0	0
Q91YP2	1	5.69257	4	5510462	4.12472e+06	0	0
Q91YH5	1	11.8978	4	14907980	14304089	0	0
Q91WT8	1	5.88986	4	8244441	5175593	0	0
Q91WS0	1	10.0983	4	58594470	132735560	0	0
Q91WG0	1	16.8962	4	7617726	11044817	3072881	3059718
Q91VT4	1	9.94782	4	12998938	13401761	1048820	2.06538e+06
Q91VS7	1	24.4324	4	832476036	787416619	5338043	2289197
Q8VDQ1	1	5.21702	4	1.14454e+07	1.57401e+06	0	0
Q8VDG7	1	2.95715	4	1825936	6.3643e+06	0	0
Q8VCH6	1	12.8373	4	1.62299e+07	13552329	0	0
Q8VBV7	1	6.236	4	3953612	4.60551e+06	301245	0
Q8R4H7	1	6.54253	4	6686704	6488419	0	0
Q8R1I1	1	7.81328	4	3.33609e+07	39677048	0	0
Q8R0F8	1	8.14893	4	18947113	16011684	0	0
Q8K2I4	1	2.00533	4	5.69123e+06	3.60388e+06	0	8239.85
Q8K2C7	1	2.41068	4	1.54282e+06	1.05225e+06	1688440	970063
Q8K2C6	1	3.25065	4	9.59698e+06	3912719	0	0
Q8K1M6	1	3.25944	4	1.68648e+07	1.73401e+07	829230	0
Q8K1B8	1	3.06842	4	4871017	4.95508e+06	1166386	0
Q8K157	1	13.9875	4	61578872	59060122	1924599	1996894
Q8CFA2	1	6.38877	4	7847412	278208808	1399447	1480098
Q8C1B7	1	9.18469	4	175412578	8893630	0	0
Q8BX02	1	5.17914	4	4653520	3558248	0	0
Q8BUV3	1	16.067	4	10201891	7799573	0	0
Q8BQC8	1	2.05567	4	2.2828e+06	2124672	0	823423
Q8BFS6	1	5.77516	4	7772597	6248919	1343976	0
Q8BFR4	1	3.28418	4	4463311	3925788	6.17451e+06	4.38374e+06
Q80YR5	1	6.2521	4	13082936	2249738	4344841	3684027
Q80W21	1	40.3514	4	16775984	13598330	0	0
Q80UG5	1	3.28341	4	13218337	14540019	0	0
Q7TPR4	1	21.3093	4	4751216	6386626	1792947	0
Q7M6Y3	1	8.36185	4	26081705	27981952	0	0
Q6ZQI3	1	6.87669	4	1.88287e+07	16015397	0	0
Q6PHQ8	1	3.09097	4	7946987	0	0	900388
Q6P1F6	1	3.09726	4	6411088	14745977	0	0
Q64435	1	27.1891	4	18961548	19049022	925652	935253
Q64378	1	2.95232	4	4.85446e+06	1.98151e+06	0	0
Q64133	1	17.8199	4	7324341	1393234	5037597	5167307
Q64010	1	5.95613	4	8.44523e+06	4354188	0	2841836
Q63880	1	20.5815	4	24587712	24056670	12815533	1.35413e+07
Q62465	1	15.9818	4	10008641	12612914	0	0
Q62407	1	2.91814	4	20122276	20576831	0	0
Q62093	1	8.80671	4	8.87896e+06	3.75955e+06	3490367	0
Q61704	1	5.44744	4	7.19687e+07	1307470	0	0
Q61578	1	5.64373	4	3149375	8665950	0	0
Q61543	1	2.20234	4	1.88393e+06	1362520	0	2451573
Q61510	1	2.33168	4	0	12483035	0	0
Q61247	1	2.78281	4	2320766	2.55203e+06	0	3556667
Q61035	1	13.1324	4	11724949	1.15933e+07	0	1321003
Q60676	1	2.85293	4	2.3611e+06	2.02608e+06	0	0
Q3U2P1	1	3.28047	4	2728691	5220717	78064.7	851675
Q3THS6	1	34.0036	4	7994235	5892507	0	0
Q3TDQ1	1	12.5296	4	5794347	8.54264e+06	812760	0
Q3TC72	1	10.4298	4	7726050	7191704	0	0
Q283N4	1	12.9609	4	16822338	16777866	0	0
Q06185	1	11.7403	4	171654236	166545640	0	0
Q01730	1	2.58802	4	5179022	4688726	334927	0
P99028	1	10.7481	4	46960126	44908778	0	0
P97384	1	5.04539	4	6065367	4.4154e+06	0	0
P97364	1	12.1993	4	24658347	24225217	0	0
P84089	1	2.26447	4	7470137	5159062	0	0
P70245	1	6.56087	4	83199526	84395945	3248702	4499331
P68368	1	56.4047	4	41643370	21906288	2.11828e+06	2698599
P68037	1	15.7506	4	32454452	32870213	803192	0
P67984	1	6.6235	4	91677482	89103498	7996106	4741000
P63276	1	9.22324	4	31155862	30999206	737304	0
P62855	1	6.7206	4	48834349	4.45943e+07	3.44975e+06	2682732
P62852	1	8.84379	4	101855079	9.74168e+07	4.26171e+06	5.57903e+06
P62849	1	4.61024	4	14262995	14448991	1310830	0
P62821	1	28.4969	4	17766691	19295719	0	0
P62077	1	6.04478	4	6.19049e+06	7.65145e+06	0	0
P61458	1	14.0592	4	117331900	117025710	0	0
P61027	1	18.5699	4	8108248	11830896	0	0
P60867	1	12.8842	4	110574593	64593714	1880090	13274418
P60766	1	13.0486	4	27771893	21833582	0	0
P60670	1	6.56474	4	15660846	7.39618e+06	0	0
P60229	1	6.54112	4	12024824	7226313	0	4519101
P60122	1	3.28378	4	1903114	927967	34113.6	2.75279e+06
P59999	1	9.73871	4	101530997	75941310	1041965	0
P59108/Q1RLL3/Q8BLR2/Q8JZW4/Q9DC53/Q9Z140	6	3.25429	4	3447319	6776853	2940807	3025506
P56654	1	55.6316	4	23332752	24710592	0	0
P53994	1	17.5572	4	13923411	1.40648e+07	0	0
P53811	1	2.49245	4	4.61551e+06	6.86363e+06	0	0
P53808	1	3.20026	4	2449229	18134268	0	0
P52843	1	28.2909	4	54748723	54525582	0	0
P51410	1	12.7428	4	24161661	22376414	4.56815e+06	2.16223e+06
P51150	1	10.4744	4	15415282	30619484	0	0
P50518	1	2.34708	4	8684173	896292	0	0
P49722	1	8.62512	4	26294121	21275449	0	0
P49443	1	7.99752	4	8855679	5.6436e+06	0	0
P49312	1	6.56936	4	37999347	13007155	0	1776766
P48776	1	8.94714	4	8813772	8.3146e+06	0	0
P48722	1	3.43237	4	3368774	779848	0	1260160
P48428	1	3.2565	4	3208830	17310066	0	0
P47915	1	9.82049	4	62590322	49017868	2129910	2174447
P47758	1	11.9541	4	10083335	10328117	0	0
P46935	1	2.51904	4	2.45873e+06	2.00094e+06	1624735	0
P46656	1	9.78408	4	38118661	22030218	0	0
P46460	1	8.46829	4	4625719	5242239	0	0
P45591	1	15.9111	4	17471799	17681119	1968746	1835134
P45376	1	8.05364	4	13507239	3435469	0	0
P37804	1	3.08958	4	6.25913e+06	6.89961e+06	0	0
P32261	1	6.51225	4	15941803	1.66483e+07	13008098	19052383
P28656/Q78ZA7	2	3.28477	4	3509803	5532544	0	2635428
P27546	1	6.39733	4	5446865	6.56875e+06	0	0
P26369	1	6.55345	4	3944785	3545570	4765572	1113152
P26040	1	14.3094	4	7499117	19292654	0	4167374
P21278	1	5.62679	4	82115901	17275104	0	0
P20060	1	5.53041	4	4174954	2397779	1.81432e+06	1.98585e+06
P18872/P20612/P27600/P27601/P50149/Q3V3I2/Q8CGK7	7	3.27281	4	1837177	4096397	9115119	0
P17563	1	94.6977	4	27593653	67978251	0	0
P17426	1	11.4428	4	7.61007e+06	7.70102e+06	0	0
P17225	1	5.91214	4	13594272	1.04865e+07	0	0
P16045	1	3.28472	4	14241038	14166560	2416610	3.29762e+06
P15392	1	49.9365	4	31060904	36266634	0	0
P14901	1	3.0657	4	4506461	6103946	0	669709
P14246	1	6.56676	4	17760021	20586207	0	0
P12382	1	7.923	4	6958789	7.47874e+06	0	0
P11609/P11610	2	2.2153	4	2234144	5749223	4291757	5963597
P11438	1	6.6238	4	12564049	1.15216e+07	6.07258e+06	8.02579e+06
P08101/P08508	2	3.28469	4	11315600	10819251	0	1193891
P07759	1	11.7989	4	3673958	757098	4477038	3.3854e+06
P07309	1	13.4622	4	104370613	101318664	21732660	15118604
P06802	1	6.15362	4	11222108	1.33319e+07	0	0
P06330	1	11.0469	4	9592082	2.41267e+07	2536208	2604031
P02088	1	44.356	4	1746673158	1754579106	7333073	4585103
P01887	1	3.31405	4	11826510	1.17438e+07	3.06637e+07	3.00178e+07
P00405	1	12.4298	4	133296749	127692867	0	0
P00375	1	8.68244	4	17810712	25402073	1523026	0
O89017	1	3.46342	4	1.23494e+07	9649065	17444297	22793323
O88531	1	3.46139	4	4256188	4011054	8.78556e+06	7.14743e+06
O55142	1	6.46006	4	41479301	62911172	3.33335e+06	743376
O35737/P70333	2	8.76597	4	12407251	9116851	1.43224e+06	1168685
O35728	1	20.7358	4	15855193	12232621	0	0
O35286	1	2.96306	4	5.31548e+06	4368016	0	0
O09172	1	10.134	4	23955197	1.18959e+07	0	0
O08997	1	16.3325	4	53244489	5.41485e+07	0	0
D3YXK2	1	3.28471	4	1257423	2.48904e+06	2420156	0
B2RX88	1	2.11398	4	8.84581e+06	8.41241e+06	0	0
B2RU80/Q8BHD7	2	2.62648	4	1.0689e+07	6546660	0	0
A2AHJ4	1	2.01261	4	5711119	7.816e+06	0	1361273
A2ADY9	1	9.6393	4	1.03962e+07	12439640	0	0
Q9Z2Y8	1	5.76291	3	8.39049e+06	9136837	0	0
Q9Z2A7	1	6.38751	3	3769315	5576400	0	0
Q9Z0N1	1	13.1386	3	15026661	14581340	0	0
Q9Z0M5	1	3.11995	3	3799996	3900840	812125	838813
Q9WUR9	1	3.28462	3	3813699	7.75128e+06	985140	1033367
Q9WUM4	1	6.5585	3	5032525	3.53606e+06	0	0
Q9R0Q3	1	6.55596	3	7326508	8.18589e+06	921558	2.28135e+06
Q9R0N0	1	6.72545	3	14269527	14060850	0	0
Q9R099	1	6.34658	3	1.89992e+06	5.17755e+06	0	0
Q9QZ23	1	6.82946	3	7847993	7686305	0	0
Q9QUI0	1	16.1959	3	10592161	1.24059e+07	0	0
Q9QUH0	1	6.56894	3	48309878	16312751	19399160	0
Q9JM14	1	2.58641	3	18099288	21195833	0	0
Q9JLV5	1	3.2163	3	2921230	1816647	2260469	2281871
Q9JL35	1	5.34227	3	6190206	8634541	745962	718089
Q9JIM1	1	3.28458	3	2.25844e+06	3563198	0	0
Q9JHW4	1	7.9709	3	5352934	2186532	0	0
Q9ES97	1	3.28458	3	11981948	16166494	0	0
Q9ERG0	1	3.40616	3	5968415	2914790	0	0
Q9ER88	1	6.73403	3	3126628	2883904	0	0
Q9ER72	1	5.55928	3	5.0057e+06	3.59445e+06	0	0
Q9EQW7	1	3.28429	3	2.19594e+06	3045644	0	0
Q9EQU5	1	6.56759	3	21409905	11243452	2236581	1.86879e+06
Q9EQS3	1	2.15037	3	2.82988e+06	2.86362e+06	0	0
Q9EP75	1	6.23131	3	8692413	7.43663e+06	0	0
Q9DCT1	1	5.10774	3	0	5.91602e+06	0	0
Q9DCS3	1	3.27531	3	2.19901e+06	1.7695e+06	0	0
Q9DC70	1	5.75197	3	11664423	12887128	0	0
Q9DBW0	1	9.01921	3	4805778	4631099	0	0
Q9DBB9	1	3.28146	3	1908712	1377212	1213168	0
Q9DB26	1	3.28461	3	7280802	6216509	0	958645
Q9DB05	1	8.8807	3	6306559	5005745	0	0
Q9DAS9	1	8.9776	3	7242440	5680604	0	0
Q9DAK9	1	5.66577	3	2973713	1395953	5438196	0
Q9D8Y0	1	3.28391	3	5604627	3.31247e+06	0	0
Q9D883	1	3.07375	3	978190	1.17825e+06	0	912557
Q9D880	1	3.28456	3	3299210	8223340	7172443	0
Q9D7G0	1	20.2365	3	10054199	9726603	0	0
Q9D4H8	1	3.26899	3	1816549	9455946	0	0
Q9D1P4	1	3.26518	3	2.27533e+06	2530823	0	0
Q9D1L0	1	10.0348	3	19290027	27081180	0	0
Q9D1G2	1	2.95312	3	2488877	2476023	777957	0
Q9D1G1	1	21.6064	3	14325323	7578309	0	0
Q9D110	1	6.47408	3	24438691	14501663	0	0
Q9D0M1	1	7.11929	3	4.21698e+06	4.32136e+06	0	0
Q9CYR6	1	3.28482	3	4.76268e+06	3385216	0	0
Q9CYR0	1	3.11211	3	2473656	6.10405e+06	1524743	1458517
Q9CY64	1	3.46408	3	4247146	34568072	0	0
Q9CXA2	1	5.65711	3	4353454	5438956	0	0
Q9CX00	1	2.04197	3	3.12289e+06	2883858	0	0
Q9CRD2	1	3.28094	3	3.25195e+06	4167215	1.88317e+06	1185846
Q9CR51	1	6.677	3	8108245	8.54457e+06	0	5697724
Q9CQZ5	1	10.9035	3	37098072	25875050	0	0
Q9CQU3	1	3.46427	3	13558619	12633844	0	0
Q9CQS8	1	3.23225	3	21395984	18373054	69987.9	1872550
Q9CQM9	1	3.28477	3	4874773	8577303	3519742	3539445
Q9CQM5	1	9.91844	3	19268998	19617324	0	10032080
Q9CQI6	1	9.26034	3	17961118	9.2002e+06	0	0
Q9CQC6	1	9.01905	3	15254455	22782630	0	0
Q9CQ54	1	8.81902	3	17801377	18834711	0	0
Q9CPQ8	1	9.55301	3	69395262	54696595	0	0
Q99N94	1	5.49238	3	10215216	3807753	0	0
Q99M87	1	6.56193	3	6093814	2533370	0	0
Q99LB6	1	5.05401	3	5994663	3661043	0	0
Q99KR7	1	8.89658	3	14519663	10168215	0	0
Q99KG5	1	3.06853	3	3638620	3.25942e+06	0	1330372
Q99K28	1	8.84217	3	6.37865e+06	2378883	0	0
Q99K01	1	3.21087	3	0	4.14565e+06	0	0
Q99JY3	1	6.54832	3	4355834	4.34217e+06	0	0
Q99JX4	1	3.28472	3	3861179	3.6374e+06	0	0
Q99J94/Q9EP96	2	3.09725	3	4781010	6418627	0	0
Q924Z4	1	8.21841	3	9276456	17767952	811171	1073899
Q921S7	1	3.28379	3	14135602	13447997	703091	710460
Q921F2	1	6.29181	3	4299590	6486810	0	0
Q91XL9	1	6.24461	3	6320366	4298780	0	10389.7
Q91XF0	1	8.8852	3	33246141	74404621	0	0
Q91XE8	1	8.96607	3	79969513	83333279	0	0
Q8VHJ7	1	2.34601	3	782457	0	1428375	13813243
Q8VEK0	1	5.85388	3	3688741	5.90589e+06	0	0
Q8VEH3/Q9CQW2	2	6.56929	3	8212517	5379059	1.54371e+06	2.54712e+06
Q8VDG5	1	2.96569	3	2209798	2292502	0	0
Q8VCU1	1	13.0339	3	12715158	10403395	2579449	2594394
Q8VCM8	1	6.05027	3	4246971	4914062	0	0
Q8VCI5	1	3.28549	3	4.04534e+06	1571714	0	0
Q8VCC1	1	6.26251	3	3955909	4.22725e+06	0	0
Q8R5F7	1	2.47023	3	1.66775e+07	505319	0	0
Q8R3Q6	1	6.56543	3	28668259	29701780	0	0
Q8R2Y8	1	2.96669	3	1856210	3358148	0	937280
Q8R180	1	3.18285	3	1300351	14369116	0	0
Q8R0X7	1	2.7603	3	3234341	26724827	0	0
Q8QZY2	1	3.28288	3	11859088	10888354	0	0
Q8QZR1	1	3.2835	3	9.62306e+06	9908046	0	0
Q8K4H1	1	5.44091	3	6389686	6162887	0	1486912
Q8K441	1	4.73186	3	2.06471e+06	2.45801e+06	0	0
Q8K3J1	1	9.16242	3	17403056	17242400	0	0
Q8K2I3	1	2.85662	3	3313371	9163855	0	5293581
Q8K0D5	1	6.30317	3	4153577	4.82976e+06	0	0
Q8CHH9	1	5.90213	3	17149080	14987374	0	0
Q8C5W3	1	3.37226	3	1.4498e+06	2621248	0	0
Q8C0C7	1	5.86784	3	1.72656e+06	1.69257e+06	0	4757754
Q8BS35	1	5.429	3	3262891	4522759	0	0
Q8BRF7	1	5.70515	3	5009222	3645943	0	0
Q8BMS4	1	3.2834	3	7477638	4349366	0	0
Q8BH59	1	16.6467	3	2223867	4424194	0	0
Q8BH24	1	2.08091	3	17700325	6698635	0	0
Q8BG51	1	2.07003	3	17694679	1.70942e+07	0	0
Q8BFY9	1	6.36439	3	5.08846e+06	6657094	0	0
Q8BFP9	1	9.27313	3	1.55032e+07	1.55395e+07	3788251	0
Q80Y14	1	5.83709	3	11474369	12827562	0	235053
Q80WW9	1	3.20751	3	4334103	59783246	0	0
Q80UU9	1	6.56538	3	5320716	6082236	0	0
Q7TPV4	1	3.28349	3	17245528	18474336	0	6509666
Q7M6U3	1	2.06361	3	3.66212e+07	0	1331189	0
Q78KK3	1	5.42078	3	5971808	6356743	2732090	0
Q78IK4	1	3.27854	3	5747865	14413003	2546490	0
Q76M72	1	3.28554	3	6752396	6715514	4912719	1053767
Q6ZWQ7	1	3.064	3	6573413	12731768	0	0
Q6WVG3	1	9.66725	3	4.05541e+06	0	0	0
Q6WKZ8	1	2.31834	3	11115041	0	33933728	0
Q6PIC6	1	36.3188	3	517985	10689109	0	0
Q6P8X1	1	6.43489	3	2.47763e+06	1.41211e+06	0	0
Q6P6M7	1	5.11391	3	9.21648e+06	8838626	0	0
Q6P1B1	1	2.92076	3	1.7332e+06	1814534	0	14901380
Q6IFZ6	1	12.1634	3	0	307158	2.39547e+06	2.41449e+06
Q68FL6	1	3.08798	3	4972461	3974543	0	0
Q68FL4/Q80SW1	2	13.8446	3	10433254	11478126	0	0
Q64481	1	21.4629	3	8253332	5180834	233055	1.90762e+06
Q63829	1	3.28463	3	19147610	14274123	1257455	0
Q62452	1	18.376	3	3914871	4098249	4918411	4933566
Q62377	1	2.02716	3	1316093	2017172	835946	0
Q61990	1	13.1905	3	10672221	15621081	0	0
Q61187	1	3.27922	3	3509994	9337934	0	0
Q5SSZ5/Q8CGB6	2	3.28443	3	2077286	1.20245e+07	0	0
Q5RKZ7	1	2.28213	3	4127998	1.91705e+06	0	0
Q5HZI1	1	2.01711	3	1.23323e+07	0	0	0
Q5EBG8	1	6.38942	3	5318699	4046900	0	0
Q4VAA2	1	4.77519	3	18810414	3361544	0	0
Q3V132	1	9.61613	3	4.04471e+07	3.82419e+07	0	0
Q3URS9	1	2.24454	3	6.13782e+07	1153243	0	0
Q3UMC0/Q9D3R6	2	3.34074	3	1746878	2831728	5698651	0
Q3UGR5	1	5.58484	3	5677744	2340711	0	0
Q3UFY8	1	2.06317	3	1899645	0	0	3791089
Q3UFF7	1	7.52962	3	8.60624e+06	6144989	0	0
Q3THK7	1	2.93804	3	3229937	2.43642e+06	0	0
Q3TDN2	1	6.74013	3	7977124	6381990	0	0
Q2TPA8	1	9.50718	3	15075725	14163580	0	0
Q14C51	1	6.20993	3	2.78816e+06	994779	0	0
Q07133	1	3.28571	3	1530789	1027129	1965965	0
Q04447	1	6.50801	3	5.04795e+06	5.74384e+06	20547082	19112760
Q02013	1	9.82121	3	20515551	20454929	4.40715e+06	4.09619e+06
Q01768	1	23.7472	3	113692478	105557875	816963	2.9714e+06
Q00897	1	30.7244	3	22653450	22803820	9681867	35336149
Q00724	1	6.56603	3	4330269	7939741	0	0
P99026	1	8.88788	3	22445026	19489494	683750	690517
P99025	1	6.56657	3	11700590	12493929	0	0
P85094	1	6.56901	3	74626672	31998050	0	0
P83940	1	6.24245	3	10320461	4902952	0	0
P70697	1	6.75837	3	3979813	5.61787e+06	0	0
P70195	1	3.24002	3	7631316	14342420	0	0
P63168/Q9D0M5	2	6.7862	3	26327323	23004783	11672830	11591590
P63094/Q6R0H7	2	6.55526	3	4957712	8.13106e+06	4816859	0
P63073	1	6.89176	3	12652075	10023986	0	0
P63028	1	10.0656	3	27002001	21843037	0	0
P62774	1	3.45843	3	25237873	22690500	0	0
P62320	1	3.28435	3	5304196	8347187	0	0
P62071	1	6.5244	3	5.54705e+06	910858	0	0
P61924	1	3.28482	3	5.90332e+06	6.01408e+06	0	0
P61804	1	3.2854	3	33096150	18612205	7380950	7629091
P61750	1	7.4661	3	21046395	14276773	0	0
P61514	1	8.68202	3	29229621	41912951	831086	848218
P59017	1	2.02864	3	3033981	7432365	0	0
P56959	1	8.82159	3	11972478	9281328	0	0
P56382	1	5.08861	3	57739520	37047752	0	1549068
P56135	1	6.21577	3	6.80937e+07	6.62544e+07	1539254	3505233
P53798	1	6.56512	3	18550024	1.50196e+07	0	0
P52792	1	9.62748	3	7324221	5520517	1291769	0
P52019	1	3.28417	3	6957363	28896595	28748680	0
P51863	1	6.69798	3	9876491	6807945	2090562	2.04898e+06
P51437	1	3.23315	3	8366509	2020243	0	0
P48962	1	21.7594	3	4.13219e+06	4.03505e+06	1046588	0
P48774	1	8.64645	3	7782534	4104145	0	0
P47802	1	9.58813	3	7473588	8797029	0	0
P47753	1	6.52854	3	8442353	5113703	0	0
P45878	1	9.09759	3	31068272	30587832	0	0
P43006	1	3.08196	3	2601789	1343845	0	0
P42925	1	6.3566	3	7831208	4.13262e+06	0	0
P42669	1	6.55017	3	7582594	5736254	0	0
P41317	1	11.5891	3	13612003	13502126	0	0
P40237	1	7.3755	3	3824282	3469733	2160932	0
P36993	1	2.3451	3	7037150	7636402	0	0
P35585/Q9WVP1	2	2.35087	3	5116921	1407682	1234055	986995
P35441	1	3.08911	3	1.02671e+06	24799.4	0	0
P35293	1	6.57088	3	10140749	11389382	0	0
P35282	1	11.1681	3	5652809	3566840	0	0
P32921	1	2.29352	3	1434532	10181779	0	0
P31809	1	3.31467	3	2897921	4.94518e+06	996730	2862904
P29621/Q5I2A0/Q80X76/Q91WP6	4	6.45949	3	4.57116e+06	1616556	1007164	0
P29351	1	3.14466	3	2982271	3.80529e+06	0	0
P28666	1	18.5936	3	2642999	2515224	1258644	0
P28650	1	3.28537	3	4352536	2.39722e+06	0	0
P28230	1	5.2455	3	1.23216e+07	1.32058e+07	0	0
P26516	1	6.56861	3	11018329	2685734	644542	0
P25688	1	6.56449	3	12555274	10287375	0	0
P24457	1	23.7394	3	1.05012e+07	9.51465e+06	0	0
P23591	1	6.52921	3	7243171	3888995	0	1937069
P20065	1	6.56834	3	23027417	18627768	0	0
P15864/P43277	2	6.55321	3	4484221	7760361	0	0
P12246	1	2.56728	3	169985477	11755153	1.96238e+06	1731006
P10853/P10854/P70696/Q64475/Q64478/Q64525/Q6ZWY9/Q8CGP1/Q8CGP2	9	5.22461	3	4093078	3.90375e+06	374833	1.60122e+06
P10630	1	32.8196	3	5523753	11655416	0	0
P0DP26/P0DP27/P0DP28	3	46.5017	3	191680510	185629208	6720266	2634059
P09528	1	2.4955	3	2074123	9590109	0	0
P08752	1	19.9919	3	1.44757e+07	13819162	0	0
P04117	1	7.00808	3	11762433	11360653	0	0
P03930	1	5.68419	3	9.21946e+07	90440467	1218012	1213406
P02802	1	3.28386	3	7.24181e+06	7.26831e+06	0	0
P01864	1	16.6698	3	32658880	35039685	6293389	2273036
O89023	1	11.4187	3	30387215	29569059	19622174	21580787
O88908	1	5.97016	3	6163222	10946571	0	0
O88696	1	3.28564	3	14454815	13794863	1969334	0
O88668	1	5.48235	3	13010115	2417563	5184038	4783834
O88544	1	3.28288	3	1902598	3577336	1418433	0
O70570	1	6.5676	3	8.47113e+06	8394038	806224	782271
O70439	1	2.68786	3	30521942	15123248	0	0
O70435	1	5.68396	3	24927743	29793561	0	0
O70400	1	6.71112	3	6506814	6480550	0	0
O70251	1	6.73207	3	77904420	69119940	1407761	3179524
O70133	1	12.7656	3	3969521	3083275	0	0
O55239	1	6.26865	3	6099840	9583525	0	0
O55135	1	10.4563	3	7546332	15287160	889207	0
O55023	1	6.20744	3	10919885	10739102	0	0
O35660	1	25.0218	3	15578499	15410438	0	0
O35350	1	3.28403	3	2521953	1689722	0	665217
O09111	1	5.86872	3	21969988	21710705	0	0
O08966	1	3.27553	3	1358085	3.37304e+06	0	0
O08692	1	9.45599	3	3636090	3742463	1.48644e+06	1.58631e+06
Q9Z2Q5	1	6.31921	2	4118822	2441932	0	0
Q9Z1W8	1	3.37644	2	0	2093130	0	25521270
Q9Z1N5	1	12.9804	2	0	5719754	0	0
Q9Z1J3	1	6.70018	2	4400254	4314995	0	0
Q9Z1D1	1	3.28541	2	4344742	0	0	713140
Q9WVQ5	1	6.40019	2	3762147	1903945	14341.6	249428
Q9WVE8	1	5.08915	2	4.12375e+06	4.01038e+06	0	0
Q9WVA2	1	3.36376	2	26627120	25715850	6562949	0
Q9WV85	1	2.88459	2	3.18083e+06	2372913	0	0
Q9WV02	1	3.46093	2	11335190	9921988	0	0
Q9WUB3	1	13.3995	2	6403904	4894330	0	0
Q9WU84	1	6.63081	2	9048925	9.37823e+06	0	0
Q9WTL7	1	3.28235	2	996100	5229277	0	0
Q9R1T4	1	2.66262	2	2459649	0	3416047	0
Q9R1P1	1	3.2664	2	957100	3603370	0	0
Q9R0Q9	1	6.39728	2	6596275	6688606	0	0
Q9R0M5	1	6.23545	2	3.36739e+06	3251128	0	0
Q9QZ73	1	3.27941	2	25220390	21371830	637483	935085
Q9QZ06	1	2.07362	2	1317266	2460267	0	0
Q9QXK3	1	6.18754	2	0	0	18084915	11187856
Q9QXA5	1	3.27828	2	2434527	1155820	0	0
Q9JMG1	1	3.32452	2	5393858	5120867	0	0
Q9JKX6	1	3.25323	2	2065092	5452816	0	0
Q9JJL8	1	3.23796	2	1072150	2360442	0	0
Q9JIF0	1	3.35367	2	849788	1.87756e+06	0	0
Q9ET54	1	2.98404	2	2030285	62566973	0	0
Q9ESY9	1	3.27349	2	1452016	2247332	1835183	1874452
Q9ERY9	1	2.91706	2	5540000	4838391	0	0
Q9ERE7	1	3.28412	2	3167405	5318876	0	0
Q9EQC1	1	3.28051	2	4434674	2343622	0	0
Q9EPE9	1	2.19464	2	6902069	6707831	0	0
Q9EPC1	1	6.55516	2	7037891	8246240	0	0
Q9DCC4	1	3.28468	2	4024314	4652360	0	0
Q9DBS5	1	2.71292	2	1.5593e+06	0	0	0
Q9DB76	1	2.92859	2	1061229	0	25194283	2.57501e+07
Q9D8X1	1	3.2856	2	4278761	4103653	0	0
Q9D8B4	1	6.53168	2	15222616	15325223	0	1418951
Q9D7I5	1	6.42142	2	16449985	5330553	3008267	2931356
Q9D7A8	1	3.2855	2	1614454	1692771	3239459	2566005
Q9D6U8	1	2.2282	2	1708333	6850736	0	1962771
Q9D6J5	1	5.36864	2	19791911	30904628	0	0
Q9D3D9	1	6.7437	2	230825104	220950328	12738187	12498576
Q9D2V7	1	3.28023	2	4200538	3843568	0	0
Q9D2R6	1	2.34768	2	3433718	2145003	0	0
Q9CZE3	1	2.4765	2	1999604	4824329	0	0
Q9CZD3	1	2.12997	2	2.07777e+06	765887	0	0
Q9CY50	1	3.28571	2	26270148	29230230	3672545	3713501
Q9CWE0	1	3.28347	2	2.03268e+06	542636	0	0
Q9CS42	1	14.722	2	1.25064e+06	1120927	0	0
Q9CRD0	1	2.97962	2	37279333	37329369	0	0
Q9CR86	1	3.28492	2	4128719	10725635	0	0
Q9CR63	1	3.23809	2	22224826	1204387	0	0
Q9CR21	1	9.04717	2	20883351	21165503	0	0
Q9CR00	1	6.63781	2	7159770	6980777	1621682	0
Q9CQJ4	1	2.09681	2	0	0	3625753	1438935
Q9CQF0	1	3.1951	2	2.85309e+06	2140997	0	0
Q9CQE8	1	2.31881	2	3308348	1098551	0	0
Q9CQ75	1	3.85421	2	23122669	4731112	0	0
Q9CQ48	1	3.2306	2	10057289	969251	0	0
Q9CPX6	1	3.28543	2	1705007	3306419	0	0
Q9CPT4	1	6.74453	2	22676469	22917754	0	0
Q99KP3	1	2.95018	2	1445139	3503090	0	0
Q99JX3	1	3.64724	2	5577768	5343502	0	0
Q924M7	1	2.10165	2	1.70889e+06	848223	0	0
Q922Y1	1	3.28556	2	3129305	4.22318e+06	0	0
Q922D4	1	4.98805	2	2680324	1178087	0	0
Q921T2	1	2.85777	2	2181483	1318676	0	0
Q921M4	1	2.384	2	445847	1.85031e+06	0	0
Q921L3	1	3.2262	2	1912526	32569221	0	0
Q91ZH7	1	3.28421	2	9086899	8499677	0	0
Q91XD6	1	3.18965	2	771622	740154	3892697	3762175
Q91X77	1	65.6324	2	19914809	20883177	0	0
Q91VM5	1	5.84152	2	716078	2.38943e+06	0	0
Q91VH6	1	3.284	2	2782068	2973343	0	0
Q91VA6	1	6.56986	2	4932699	4446020	0	0
Q91V01	1	3.28349	2	4767246	5.79133e+06	0	0
Q8VHG0	1	2.8526	2	1281087	2128841	0	0
Q8VH51	1	3.24622	2	2.25303e+06	1486694	0	0
Q8VEA4	1	2.056	2	5759917	3416785	0	0
Q8VE95	1	3.45294	2	4210255	4229857	0	0
Q8VE47	1	3.20002	2	1203823	6263024	0	0
Q8VDL4	1	4.80724	2	2.14698e+06	2.47812e+06	0	0
Q8VCH7	1	2.23744	2	2324333	2793875	25923040	2.65617e+07
Q8VBW6	1	3.00727	2	1717435	2.08636e+06	0	0
Q8R3G1	1	2.3488	2	1.99695e+06	932634	0	0
Q8R2Q8	1	2.48911	2	786362	3047860	0	0
Q8R2K1	1	3.25964	2	1067484	4386982	0	0
Q8R1V4	1	3.28495	2	5711510	4114976	0	0
Q8R0V5	1	3.2466	2	1950529	2.70198e+06	0	0
Q8R010	1	6.50304	2	6048940	6225660	0	0
Q8K4M5	1	3.10906	2	3508488	3411944	2742207	2699133
Q8K3J5	1	2.35066	2	5753744	2170336	0	0
Q8K215	1	3.27198	2	2436585	4270949	0	0
Q8K0Z7	1	3.25002	2	1005769	45819840	0	0
Q8CIF4	1	3.251	2	1.67767e+06	1.76286e+06	0	884966
Q8CI94	1	9.96075	2	3228373	0	0	0
Q8CI78	1	2.95715	2	3.55343e+07	0	0	0
Q8CI51	1	6.4839	2	5370082	5584593	504299	0
Q8CHP8	1	2.44907	2	1.67333e+07	0	0	0
Q8CHP5	1	2.4833	2	5132196	13276729	0	0
Q8CGR7	1	2.67636	2	886280	1566242	16314.2	0
Q8CFJ7	1	2.06954	2	2840093	1624333	0	0
Q8CCX5	1	3.28191	2	8034583	4464506	0	0
Q8CAK1	1	3.44674	2	4326293	4336327	0	0
Q8C850	1	2.11473	2	13479490	0	1234967	0
Q8C4X7	1	2.67922	2	4875189	3660229	0	0
Q8C166	1	3.28383	2	677188	1045030	0	0
Q8BZ09	1	6.17471	2	15763220	10218005	0	0
Q8BXC6	1	2.80139	2	1.23206e+06	1.70987e+06	0	0
Q8BWM0	1	2.47585	2	8.68619e+06	12277536	0	0
Q8BU14	1	2.31802	2	534908	1937198	0	0
Q8BT60	1	9.82374	2	3371820	3172102	0	619878
Q8BM55	1	3.09045	2	3604240	5537739	0	1453834
Q8BLY2	1	2.49457	2	0	23795930	1477849	1527896
Q8BKE6	1	3.25021	2	1580343	1644101	3628713	0
Q8BK72	1	3.25954	2	2.91433e+07	3.2388e+07	0	0
Q8BJU2	1	3.27085	2	2682364	1048306	0	0
Q8BJU0	1	3.28414	2	5803594	2475647	0	0
Q8BIG7	1	3.1896	2	5.07224e+06	4.84288e+06	0	27176940
Q8BGZ7	1	30.018	2	0	0	7914280	6194343
Q8BGS7	1	2.49659	2	9589841	17246894	0	0
Q8BGD8	1	6.5183	2	8492219	8083380	0	0
Q8BG73	1	3.27035	2	1.56353e+06	2449622	0	0
Q8BFW7	1	2.97737	2	3.50505e+06	2673310	0	0
Q80XU3	1	4.62386	2	2767845	1658806	0	0
Q80VP1	1	2.01217	2	13047534	6471736	0	0
Q80SZ7	1	3.27699	2	5066317	6178658	0	0
Q7TN29	1	3.11725	2	1456025	4074980	0	0
Q78J03	1	2.50284	2	5.045e+06	5.11956e+06	0	0
Q6ZWV3	1	19.0401	2	18049133	16707010	0	0
Q6PIE5	1	39.5354	2	1395116	6730618	0	0
Q6P8M1	1	3.26618	2	1570750	2382359	0	0
Q6P8I4	1	3.11719	2	21221051	0	0	0
Q6P5F9	1	2.24706	2	5739928	6461084	2224608	0
Q6NSU3	1	2.19309	2	3879715	11858759	0	0
Q6NSR8	1	3.2848	2	2213165	4690595	0	0
Q6IFZ9/Q9R0H5	2	5.70371	2	3422448	3.48602e+06	0	0
Q68FE2	1	1.99629	2	1157322	42883.3	0	0
Q64674	1	3.26732	2	3159695	4604759	0	0
Q64310	1	2.96993	2	1105427	6.0778e+06	0	0
Q64012	1	4.93513	2	2544383	2.50089e+06	0	479625
Q62418	1	3.27928	2	9.38962e+06	1821417	0	0
Q62348	1	3.28468	2	12098977	2538056	0	0
Q61781	1	26.0727	2	13403290	0	0	1135045
Q61655	1	9.72511	2	5288396	3202121	0	0
Q61586	1	6.45567	2	4343918	4511714	0	0
Q61584	1	3.07726	2	1511902	2242914	0	0
Q61545	1	3.28349	2	4635293	3178058	0	0
Q61249	1	3.28468	2	2.49272e+06	2.24354e+06	0	0
Q61206	1	2.69252	2	1920286	3936992	0	0
Q60770	1	2.98246	2	1241188	2.92862e+06	870815	1765128
Q60739	1	2.12817	2	3766174	3708628	0	1076929
Q60668	1	9.84495	2	23115906	23431265	0	0
Q60648	1	6.56432	2	7392242	6612466	2223062	1.90416e+06
Q60590	1	2.2731	2	1004576	1.88909e+06	0	0
Q5XKN4	1	6.56984	2	3308484	3550388	0	0
Q5SUC9	1	3.85866	2	2989717	22210257	0	0
Q5FWK3	1	2.00611	2	1565199	1713471	0	0
Q5F285	1	3.19609	2	6787686	7004495	0	0
Q501J6	1	9.84984	2	0	1.34139e+06	0	0
Q4KML4	1	3.28408	2	2.80203e+06	2351329	0	0
Q3UW31	1	2.15084	2	1790463	14093439	0	0
Q3UNZ8	1	8.91064	2	5361638	1861879	0	0
Q3UIU2	1	3.24626	2	18736789	28355968	0	0
Q3TYQ9	1	3.28302	2	4097014	4339814	0	9127.78
Q3TY65	1	2.59064	2	7666138	7195785	0	0
Q3TW96	1	2.48141	2	5885817	0	0	13717010
Q3TJZ6	1	3.28475	2	1.09016e+06	1109449	1341353	0
Q3TIV5	1	3.2378	2	7163266	1000642	0	0
Q3THE2	1	10.0485	2	15134161	6350725	1380265	0
Q3TCH7	1	3.28391	2	1.81049e+06	635407	0	1283795
Q0VE82	1	5.84324	2	8144276	7081456	0	0
Q08857	1	3.28577	2	5056491	2028350	0	0
Q05144	1	6.72763	2	1692230	3684842	0	0
Q03311	1	2.58563	2	4932718	4295732	4.24039e+06	0
Q03249	1	3.26687	2	4623303	2781138	0	0
Q02248	1	3.2744	2	7570295	3.30579e+06	646815	704328
P99024	1	57.5009	2	52731239	23881881	0	1864962
P97765	1	3.2088	2	3924857	3528417	0	0
P97493	1	3.28114	2	4851354	7172362	0	0
P97390	1	3.10264	2	977867	50575.7	0	0
P97372	1	6.33767	2	13636856	11094111	0	0
P70677	1	2.92269	2	3802655	3412988	0	0
P70671	1	3.281	2	2927301	1235305	0	0
P70274	1	2.19901	2	1028929	1.53096e+06	0	0
P70122	1	6.5262	2	3282410	3.2228e+06	0	0
P67871	1	3.26826	2	27032165	0	0	0
P63330	1	15.0002	2	18329090	24696003	0	0
P63030	1	12.0252	2	30842253	25500850	1310522	1349205
P63024/P63044	2	3.26616	2	3266830	5261546	0	0
P63001	1	16.6346	2	13698705	13624620	0	0
P62983	1	28.36	2	24848242	27799647	0	1037732
P62880	1	6.70438	2	4954647	1609581	0	0
P62878	1	2.33251	2	5031289	3022402	0	0
P62869	1	2.18393	2	3719069	4325967	0	0
P62858	1	3.2838	2	43667310	43787320	6302383	6579020
P62743	1	5.55536	2	9047566	8609553	738612	0
P62627	1	3.28485	2	11722655	1946805	769627	0
P62342	1	3.27387	2	2167450	6119611	0	0
P62331	1	10.013	2	10400310	2736960	1837454	0
P62307	1	3.21382	2	1176175	1075606	0	0
P62274	1	3.28558	2	19199411	9695883	0	0
P61620	1	17.4415	2	18813334	10518502	0	0
P61164	1	3.28118	2	5571851	2316251	0	0
P61082	1	3.27995	2	1821110	1815192	569529	0
P61079/P62838/Q6ZWY6	3	3.28544	2	10968820	10883550	0	1756701
P61028	1	13.3206	2	0	2.00037e+06	0	0
P61021	1	8.8308	2	4629377	4487836	0	0
P58771	1	3.28078	2	3966569	2766346	0	0
P58389	1	6.47744	2	3777797	3717122	0	0
P55258	1	18.8532	2	3.13113e+06	1.9077e+06	0	0
P55050	1	3.28296	2	5988359	6300283	858872	0
P54823	1	3.31462	2	1965478	5486633	0	0
P54116	1	2.3775	2	1312101	16205452	0	0
P52503	1	9.35771	2	24824011	27108129	960771	0
P50637	1	3.28559	2	9173854	14116517	0	0
P50427	1	3.12591	2	780565	757792	0	0
P50295	1	6.25916	2	3131011	1356620	0	0
P50236	1	14.8064	2	21919675	6960977	0	0
P48771	1	8.78182	2	92024866	87589649	0	0
P47964	1	6.56973	2	44773590	43006620	61631848	0
P46664	1	3.44354	2	6150397	0	0	0
P46467/Q8VEJ9	2	2.19567	2	1.87837e+06	0	0	949352
P43883	1	9.08998	2	5398053	2823809	598907	0
P43274	1	9.83893	2	12941161	4728570	879105	904611
P42703	1	2.06087	2	0	29889804	865002	0
P42567	1	6.44805	2	2382260	0	783571	0
P36536	1	3.28504	2	3898234	0	1833206	0
P35279	1	9.93023	2	1709141	7529884	1674779	1517440
P35278	1	6.54194	2	21446410	4940255	0	0
P34884	1	9.40685	2	74912002	18687500	0	0
P34022	1	2.57912	2	1773321	1.75757e+06	799792	838929
P31649	1	6.48795	2	4626646	4970808	0	0
P31254	1	15.1306	2	0	3798070	5311324	4693957
P30681	1	11.0922	2	1123576	6.17318e+06	0	0
P29595	1	3.28405	2	2.64795e+06	1263819	0	0
P28667	1	2.86814	2	3038416	2925920	0	0
P28076	1	3.28527	2	7298672	2063950	0	0
P28063	1	6.75035	2	14316774	8113920	0	10947870
P27048/P63163	2	2.94723	2	989171	1.9901e+06	0	0
P26883	1	3.59185	2	16692354	16232485	0	0
P26645	1	7.02962	2	3296640	3.92933e+06	0	0
P24452	1	3.28568	2	2618729	1688733	0	0
P22892	1	5.67658	2	4189029	0	0	0
P22599	1	27.6365	2	12539673	0	10973130	10858890
P19246	1	6.06969	2	15850640	6126482	0	0
P16627	1	16.107	2	7.02668e+06	0	0	0
P15532	1	20.5081	2	3480995	6058941	0	0
P13516	1	9.78142	2	18865679	10705779	0	0
P12815	1	6.5685	2	5888884	5536437	0	0
P12367	1	5.75963	2	1822225	4551005	0	0
P10711	1	5.59064	2	39170866	33539610	0	0
P0CG49/P0CG50/P62984	3	15.033	2	5.77923e+06	6023024	0	0
P09813	1	3.28485	2	486976800	4.6086e+08	11473323	12832081
P03921	1	5.43361	2	6028613	6924546	0	0
P02798	1	3.2396	2	2964480	3.73851e+06	0	0
P01898	1	13.2625	2	3921333	0	1040817	3332211
P01868/P01869	2	8.42643	2	28342876	28367501	0	0
P01644/P01645/P01646	3	3.2793	2	3118814	3386010	1877487	1793641
P01635	1	6.68393	2	3045653	4755051	0	620300
P00184	1	19.7293	2	438767	468475	687312	860685
O89079	1	6.49455	2	5897843	5607757	0	0
O88958	1	6.56962	2	3.05493e+06	1988590	0	0
O88792	1	3.28423	2	2050144	3548340	0	0
O88455	1	3.28297	2	9713240	9876211	0	0
O88441	1	3.28514	2	4004760	3668474	0	0
O70370	1	2.14247	2	3875094	1886694	1176533	1217131
O55137/Q32Q92/Q9QYR9	3	6.56277	2	811895	4.5731e+06	0	0
O35955	1	5.62787	2	4060694	1392517	0	0
O35943	1	3.29534	2	7092494	2236195	0	0
O35864	1	3.28439	2	3019120	1094569	0	0
O35678	1	3.11566	2	1664898	3453026	0	0
O35658	1	3.37188	2	9.36976e+06	11966853	0	714431
O35226	1	11.456	2	73841210	68927378	0	0
O09106/P70288	2	3.09883	2	1490012	4346362	0	0
O09044	1	3.43274	2	1267547	2929775	0	0
O09012	1	3.28436	2	1276944	38510294	0	0
O08917	1	3.28461	2	1869233	2.50678e+06	0	0
O08715	1	2.27001	2	1970329	8231866	0	0
O08585	1	2.6408	2	11010439	10827448	0	0
O08583/Q9JJW6	2	3.28387	2	6117817	5322010	0	0
C0HKG5/C0HKG6	2	3.2747	2	1980622	2.873e+06	6130480	2937568
B2RXS4	1	3.28467	2	1581462	1565418	0	0
B1AR13	1	3.10254	2	3259544	3054035	1215232	787771
A2AKK5	1	6.20812	2	3.11313e+06	3154006	0	0
A2AG58	1	2.0136	2	2547843	0	2076210	0
Q9Z331	1	26.7346	1	0	2613492	0	0
Q9Z321	1	2.48949	1	885130	0	0	0
Q9Z2G6	1	3.28362	1	911423	957033	0	3770845
Q9Z2D3	1	2.08939	1	57223728	0	0	0
Q9Z239	1	3.28452	1	14437460	13765490	0	0
Q9Z224	1	3.1118	1	2612320	2307791	0	0
Q9Z108	1	2.96968	1	929192	0	1106358	0
Q9Z0V7	1	3.28362	1	2944341	2820177	0	0
Q9Z0U1	1	3.23808	1	1807238	0	0	0
Q9Z0G9	1	2.81337	1	2591738	2563629	0	0
Q9WVK4	1	5.43262	1	0	3272107	0	0
Q9WV27	1	15.4802	1	0	1294013	0	0
Q9WTM5	1	2.01186	1	1803234	0	0	0
Q9WTJ2	1	2.02158	1	6620856	0	0	0
Q9R0P6	1	3.26746	1	4405328	4991026	0	0
Q9QZ88	1	2.24118	1	4362788	4048892	0	0
Q9QXY7	1	2.23786	1	319474	0	0	0
Q9QVN7	1	3.24312	1	0	4237236	0	0
Q9JLR1	1	10.8758	1	0	3441478	0	0
Q9JKL4	1	3.21163	1	905246	0	0	0
Q9JKB3	1	2.05568	1	1358781	1577063	1357870	0
Q9JJJ3	1	2.69659	1	3535534	3760832	1102442	1099530
Q9JJH1	1	5.62472	1	4963486	4705877	0	0
Q9JII5	1	2.87295	1	2468082	2432656	0	0
Q9JI91	1	2.34433	1	37368592	0	0	0
Q9JHW9	1	3.19638	1	0	0	0	1881003
Q9EST5	1	8.36071	1	106357600	101348704	0	0
Q9ERD7	1	39.2437	1	10074230	0	0	0
Q9EQP2	1	3.21528	1	1618318	0	0	0
Q9DCZ4	1	3.27876	1	46533620	45518820	0	0
Q9DCG9	1	3.28565	1	3120475	0	0	0
Q9DCF9	1	3.21355	1	7589125	7798089	0	0
Q9DCC7	1	3.23829	1	1761642	0	0	0
Q9DBK0	1	3.45473	1	1977782	2100967	0	0
Q9DB42	1	2.45022	1	223003	0	0	0
Q9DB41	1	6.11923	1	4060438	0	0	0
Q9DAW9	1	3.2819	1	2495157	2405939	0	0
Q9DA97	1	3.23951	1	0	0	888608	0
Q9D958	1	4.45047	1	7244252	7100647	0	0
Q9D8B3	1	3.40848	1	2044944	2109413	0	0
Q9D892	1	3.28576	1	2189885	2031288	0	0
Q9D7I9	1	2.58964	1	0	28233.6	0	0
Q9D6K5	1	3.28519	1	2947207	3081687	0	0
Q9D3B1	1	3.27176	1	5359439	5688551	0	0
Q9D1Q4	1	3.26848	1	3138398	0	0	0
Q9D1L9	1	3.27958	1	2243555	2283068	0	0
Q9D1E6	1	2.48919	1	1287886	1088647	0	0
Q9D0T1	1	3.23372	1	1478463	1284254	0	0
Q9D0Q7	1	2.92403	1	1524760	0	0	0
Q9CZR8	1	2.37775	1	1069102	1149951	0	0
Q9CZL5	1	2.24631	1	3372570	3186232	0	0
Q9CZ04	1	3.2096	1	2472308	2348724	0	0
Q9CYT6	1	3.09542	1	0	742092	0	0
Q9CXY6	1	2.9928	1	2059467	2034160	0	0
Q9CXW2	1	3.28575	1	2344035	2091873	0	0
Q9CX30	1	3.28465	1	1204103	1149659	0	0
Q9CWW6	1	3.28724	1	2737817	2327991	0	0
Q9CWF2	1	43.9588	1	1124261	1027618	0	0
Q9CT10	1	2.64386	1	1756756	0	0	0
Q9CRC0	1	3.5783	1	17614020	17031720	0	762688
Q9CRA4	1	3.2855	1	3549143	3442342	0	0
Q9CR64	1	2.87382	1	2326195	2389567	0	957120
Q9CR24	1	2.4877	1	0	0	7618166	0
Q9CQZ6	1	3.28533	1	15148050	14567000	0	0
Q9CQU0	1	3.27385	1	3566960	3465429	0	0
Q9CQN6	1	3.28524	1	9739570	9281870	0	0
Q9CQL5	1	3.28207	1	1925800	1876098	0	0
Q9CQI3/Q9ERL7	2	2.38293	1	2910797	0	0	0
Q9CQE3	1	2.30081	1	1549423	6275796	0	0
Q9CQD1	1	6.46336	1	1658968	0	0	0
Q9CQC9	1	6.56968	1	18984331	18047981	0	0
Q9CQ91	1	3.28472	1	7081494	6555493	0	630951
Q9CQ89	1	2.44678	1	3461176	7744824	0	0
Q9CQ88	1	3.39201	1	2048504	1899370	1073057	1064180
Q9CQ61	1	2.49515	1	1901702	1563693	0	0
Q9CQ19	1	3.34514	1	0	758674	0	0
Q9CPW4	1	3.27546	1	9973938	9685584	0	0
Q9CPU4	1	5.78915	1	2739941	2314116	0	0
Q9CPU2	1	3.22948	1	4068878	4042438	0	0
Q99LH2	1	2.58094	1	1091650	1145152	0	0
Q99L43	1	6.85164	1	2569071	0	0	0
Q99KU0	1	2.56234	1	1478578	0	0	0
Q99KP6	1	3.25925	1	3044239	2802077	0	0
Q99JY4	1	3.28539	1	1961791	0	0	0
Q99JI6	1	6.45927	1	0	37561392	0	0
Q91YN5	1	5.05731	1	0	985674	0	0
Q91Y13	1	2.0942	1	1405397	1111501	0	0
Q91WS4	1	16.7822	1	13267210	12359110	0	0
Q91WL5	1	5.67899	1	0	0	2210320	0
Q91WK5	1	2.37878	1	25875430	25089360	0	0
Q91W34	1	3.28041	1	1144881	0	0	0
Q91VW3	1	3.28453	1	2593483	2452355	0	0
Q91VC9	1	2.5811	1	1376429	1442092	0	0
Q91VC3	1	7.43426	1	0	876557	0	0
Q91V16	1	2.3309	1	840882	706666	0	0
Q8WTY4	1	2.4536	1	901602	864955	0	0
Q8VE97	1	3.22457	1	647885	0	2581503	0
Q8VD00	1	3.22706	1	2162478	2.83885e+06	0	0
Q8VCG4	1	3.28433	1	1161578	1349999	0	0
Q8VBT0	1	3.42441	1	3041077	2916796	0	0
Q8R429	1	13.419	1	27315870	27371840	815992	830405
Q8R1S9	1	5.4362	1	1647652	1576962	0	0
Q8R0Y8	1	3.2663	1	2596552	2597985	0	0
Q8R035	1	3.23327	1	1780520	1824193	0	0
Q8K5B2	1	3.40012	1	12192540	11588940	0	0
Q8K4F5	1	2.93316	1	14532360	4111861	0	0
Q8K297	1	2.20176	1	437206	0	0	0
Q8K1R3	1	2.62678	1	908894	0	0	0
Q8K0L3	1	5.76249	1	0	0	0	1343208
Q8K023	1	18.2824	1	10719466	10569688	0	0
Q8K009	1	16.3442	1	0	6754162	0	0
Q8JZN7	1	2.0395	1	2345012	3255964	0	0
Q8CHT1	1	2.96763	1	7305411	7147160	0	0
Q8CDU5	1	2.01294	1	1468524	553245	0	0
Q8BZ98	1	5.31017	1	4593770	4402417	0	0
Q8BTZ7	1	3.27176	1	1766869	1799557	0	0
Q8BT07	1	2.14812	1	10876340	12857910	0	0
Q8BGX0	1	3.26913	1	1133705	0	0	0
Q8BGG9	1	3.28001	1	3213260	3198070	0	0
Q8BFZ3	1	29.0867	1	0	0	0	8101027
Q811J3	1	5.09454	1	1374416	1347967	0	0
Q7TMM9	1	47.4219	1	12922070	12513530	0	0
Q78XF5	1	3.13597	1	14060360	14054670	0	0
Q78JN3	1	3.28266	1	0	4780358	0	0
Q78IK2	1	3.44745	1	28209820	27439970	0	0
Q76LS9	1	3.26195	1	2105307	1947289	0	0
Q75N73	1	2.92096	1	1588535	1798767	0	0
Q71LX4	1	15.5293	1	976949	852639	2767004	2763411
Q70KL2	1	2.01096	1	1307781	0	0	0
Q6ZWY8	1	3.01421	1	6411692	6265571	0	0
Q6ZWY3	1	6.55489	1	24311755	24472143	0	0
Q6ZWU9	1	6.55454	1	7716088	12523094	0	0
Q6URW6	1	11.0209	1	12857000	0	0	0
Q6PHN9/Q8K386	2	10.8521	1	0	3616498	0	0
Q6P1J0	1	2.20294	1	7789789	0	0	0
Q6IME9	1	8.80478	1	5607729	5365174	4781473	4739307
Q6AW46	1	3.27211	1	4600958	4514227	13342100	0
Q64G17	1	6.07122	1	0	0	2434368	0
Q64735	1	2.98374	1	1613929	0	0	0
Q64518	1	13.153	1	42862380	0	0	0
Q64437	1	8.6587	1	17220850	16608590	0	0
Q64213	1	2.53274	1	1580981	1595308	0	0
Q64152	1	3.46347	1	2902700	2762590	0	0
Q63932	1	2.85502	1	1475431	1365929	0	0
Q62433	1	3.18302	1	935197	871565	1519594	1460622
Q62048	1	3.28425	1	1812980	1731505	0	0
Q61716	1	2.1078	1	2456670	0	0	0
Q61548	1	2.10586	1	0	7167747	0	0
Q61387	1	3.28446	1	1280557	1290828	0	0
Q60972	1	10.2988	1	2458671	2331998	0	0
Q60967	1	5.03382	1	0	3175729	0	0
Q60872	1	3.25604	1	1569660	0	0	0
Q60870	1	2.02312	1	1997153	2176359	0	0
Q60766	1	3.28441	1	4559608	4473869	0	0
Q60631	1	3.28237	1	2967093	1371920	0	0
Q5XG73	1	3.24586	1	1913821	1806276	0	0
Q5U458	1	3.27409	1	2478023	2464699	0	0
Q5SVT3	1	3.10047	1	542296	1195963	0	0
Q5RL79	1	2.26593	1	4779690	4645451	0	0
Q5EG47/Q8BRK8	2	3.06485	1	8394974	7664874	0	0
Q505F5	1	3.1894	1	743209	692851	0	0
Q3V0K9	1	8.60144	1	0	4680272	0	0
Q3UX10	1	6.54071	1	799213	866836	0	0
Q3UW68	1	2.23536	1	1238785	0	0	0
Q3UV17	1	17.9475	1	2225178	209614	0	1577212
Q3UP75	1	3.28077	1	0	0	637020	0
Q3U3R4	1	2.16918	1	1474639	1326802	2124491	0
Q3TYX3	1	2.02626	1	768213	831655	0	0
Q3TTY5	1	28.0628	1	2286412	0	0	0
Q3TMH2	1	3.27957	1	2051267	0	0	0
Q3TCJ1	1	3.22867	1	762272	0	0	0
P97822	1	2.29587	1	2057631	1076841	0	0
P97470	1	3.28454	1	0	2600847	0	0
P86049	1	3.28449	1	0	0	0	7768962
P84096	1	6.7265	1	9370779	0	0	0
P84084	1	3.27511	1	0	2287287	0	0
P70691	1	18.6798	1	3689433	3173537	0	0
P70362	1	3.21181	1	1738208	1829515	0	0
P68373	1	61.6569	1	3183556	3335804	0	0
P68372	1	50.2916	1	37569780	36125672	3870555	3793497
P68181	1	2.92767	1	813294	111305	0	0
P63005	1	5.34957	1	3131987	2893685	0	0
P62892	1	3.28478	1	21812810	21352760	0	0
P62874	1	6.69973	1	3018896	2732310	0	1096749
P62862	1	3.28572	1	44692677	43599960	2901844	2943501
P62843	1	2.5674	1	3054526	2950566	0	0
P62835	1	10.2321	1	2786572	2754131	0	0
P62746	1	3.25571	1	3404287	0	0	0
P62715	1	12.3196	1	1834010	0	0	0
P62305	1	2.25747	1	1176137	1222364	0	0
P62141/P63087	2	8.9186	1	1455691	1591354	0	0
P62137	1	8.92426	1	1922789	1996287	0	0
P61971	1	3.28433	1	984975	1053560	0	0
P61967	1	3.44177	1	2522540	2601488	0	0
P61957	1	5.87123	1	2589177	0	0	9839482
P61087	1	3.28554	1	2880945	0	0	0
P60603	1	2.00085	1	1473007	1302611	0	0
P60334	1	5.62343	1	3483738	3387294	0	0
P58059	1	3.2856	1	1973043	1849359	0	0
P57722	1	6.44704	1	0	0	0	5426858
P56656	1	15.6103	1	0	0	2505844	0
P56655	1	12.4783	1	3124758	0	0	0
P56376	1	1.99856	1	1921612	1899520	0	0
P56213	1	3.32274	1	3356865	0	0	0
P55284	1	2.079	1	47996480	0	0	0
P54726	1	2.92783	1	2535830	2838071	0	0
P53986	1	3.46297	1	6843001	6750686	0	0
P50752	1	2.4824	1	13832180	0	0	0
P50543	1	3.28016	1	1329694	1.26638e+06	108336	0
P49962	1	3.26213	1	2892254	2341010	0	0
P49182	1	2.06101	1	874979	854879	0	0
P47941	1	3.10695	1	438248	0	0	0
P46638	1	15.9871	1	5048081	5084593	0	0
P39039	1	2.91451	1	4952934	4529594	0	0
P35762	1	3.28542	1	6506812	6840960	0	0
P35290	1	2.25669	1	42517040	43197472	0	0
P34928	1	3.23456	1	4715846	4441444	0	0
P33622	1	3.28476	1	4570164	2137400	0	0
P31725	1	3.45542	1	3676533	3561209	0	0
P29391	1	6.56211	1	4439338	4346275	0	0
P28663	1	3.26742	1	1252146	0	0	0
P24668	1	2.94256	1	4802856	2264472	0	915471
P24472	1	15.2551	1	16107694	14739431	1427350	0
P23506	1	3.28539	1	2244276	1831397	0	0
P21300/P45377	2	2.68449	1	1425322	1484012	0	0
P18531	1	3.22371	1	1804357	1711350	0	617071
P17879/Q61696	2	10.3751	1	6386532	1479514	0	0
P17665	1	3.27857	1	32652740	31306800	0	0
P17156	1	39.012	1	0	0	1412263	0
P16125	1	3.45827	1	1573951	1471810	0	0
P15331/P31001	2	3.10196	1	0	2011224	0	0
P14576	1	6.26741	1	1928687	1778843	0	0
P14429/P14430	2	13.1392	1	0	0	0	1771099
P14106	1	3.24295	1	911376	1007950	0	0
P14069	1	3.08615	1	3386250	3077657	0	578858
P13439	1	3.28319	1	1674926	1723853	0	0
P11589	1	13.1042	1	3153781	3445706	0	0
P10833	1	3.27982	1	616053	0	0	0
P10648	1	14.6378	1	207119	0	0	0
P0DN34	1	2.57881	1	10596360	10937160	0	0
P08905	1	3.44149	1	1890121	1891140	0	0
P07758/Q00896	2	24.0344	1	6259245	6119828	0	11302820
P07744	1	11.3842	1	3268194	0	0	0
P07361	1	2.16497	1	1351994	1387689	1357145	1417908
P06339/P14427	2	3.28416	1	0	672053	0	0
P05977/P09542	2	3.23541	1	0	4685434	0	0
P05132	1	6.17742	1	1941902	1899851	0	0
P04945	1	3.46043	1	2569681	2611046	938298	967141
P03899	1	3.45761	1	12364100	11311450	0	0
P03893	1	2.46991	1	1580516	0	0	0
P02535	1	31.3476	1	0	0	3748930	3681932
P02104	1	3.28571	1	1971589	23723550	0	0
P01901	1	22.2911	1	8951751	0	2869664	2930110
P01899	1	23.5038	1	6482971	6119279	2728569	2835476
P01753/P01754/P06328	3	2.58326	1	3676464	3505592	827030	867981
P01654/P01656	2	6.51159	1	2510173	2318513	950665	980978
P01639	1	3.10063	1	2526906	4375828	0	551023
[truncated: 25 more rows]

## Sheet: LFQ peptides
Sequence	Accession	Proein #	Charge state	F1-01	F1-02	F2-01	F2-02
PRLTDPFRPM(Oxidation)LR	A0A087WPF7	1	0	0	0	1314716	0
TPGVDSTRPNSTSSR	A0A087WPF7	1	0	0	1211833	0	0
.(Glu->pyro-Glu)EYLQRQDPLEK	A0A088MLT8/Q8BPW0	2	0	0	1500585	0	0
LERERPVQGRK	A0A0A6YY25	1	0	207334	0	0	0
EVSANPEQLDPLPGSSEDEEIDVVDWTVEKK	A0A0A6YY25	1	0	1441940	0	0	0
.(Acetyl)GEAGADGPRGR	A0A0B4J1F4	1	0	0	0	0	1021636
KYRVSMESFK	A0A140LI88	1	0	0	0	0	1668960
WEDSFFSFIK	A0A140LI88	1	0	0	1831614	0	0
LSRC(Carbamidomethyl)NPKRRNK	A0A140LI88	1	0	0	0	647794	0
SYGAIESTNGEK	A0A140LI88	1	0	0	0	1764472	0
APC(Carbamidomethyl)SQGVNTTGIGK	A0A140LI88	1	0	0	3433289	0	3054739
C(Carbamidomethyl)HLSAQRNSTDPAHVEDMFQNK	A0A140LI88	1	0	8120400	3052133	0	0
GWC(Carbamidomethyl)RGIMRWTRR	A0AUV4	1	0	0	2393844	0	0
KMHVKSQELVKHWTNTYAGM(Oxidation)K	A0JLY1	1	0	0	0	926131	0
DLVLAARLGKALLER	A0JNT9	1	0	0	0	0	26698540
ARAM(Oxidation)GPERR	A0JNU3	1	0	0	0	352626	1715920
DSVC(Carbamidomethyl)AQPQPH	A0JNU3	1	0	1061158	1240115	0	4103291
SEGGVLVPGR	A0JNU3	1	0	2608438	2789053	0	0
NEDGQSPLLLAVR	A0JNU3	1	0	3916365	0	0	0
LSPQELEDVGTELC(Carbamidomethyl)R	A0JNU3	1	0	0	1900194	0	0
LSYVLGQPGLSLNDR	A0JNU3	1	0	0	1900239	1366803	1410213
SSVDDSGSAGSR	A0JP43	1	0	0	0	1894075	0
RQMFAELFLQC(Carbamidomethyl)DSGK	A0JP43	1	0	0	865142	0	0
INAESNTPGSGRR	A1A535	1	0	0	2100338	0	0
.(Acetyl)VSWDHPK	A1A547	1	0	0	0	1930759	2050210
MDYMKRK	A1A5B6	1	0	0	0	601167	497398
ERM(Oxidation)DYMKRK	A1A5B6	1	0	0	0	715383	0
LVRKHHLGRVLRRAK	A1A5B6	1	0	0	0	688882	0
.(Acetyl)RPPAQARWEGQGPTAPLR	A1A5B6	1	0	0	0	19894910	20906160
HADPDFYQYLQEAGADDLFFC(Carbamidomethyl)YR	A1A5B6	1	0	3646786	3579734	1315646	1278244
HTGPAATGVGASPSR	A1L0T3	1	0	0	1267272	0	0
KVLDEM(Oxidation)TM(Oxidation)TR	A1L317	1	0	5586528	0	701092	0
MKYEHELC(Carbamidomethyl)LR	A1L317	1	0	4573124	0	0	0
VTKTIIEEVVDGR	A1L317	1	0	528991	546412	0	0
IAADDFR	A1L317/A6BLY7/B1AQ75/CONT_045|gi|106849|pir||PC1102/CONT_046|gi|88041|pir||A31994/CONT_047|gi|88042|pir||S14666/CONT_074|gi|1070608|pir||KRHU9/CONT_075|gi|1346342|sp|P08779|K1CX_HUMAN/CONT_076|gi|125083|sp|P05783|K1CR_HUMAN/CONT_077|gi|106851|pir||S06889/CONT_082|gi|125080|sp|P02533|K1CN_HUMAN/CONT_092|gi|71528|pir||KRHU0/CONT_094|gi|547751|sp|Q04695|K1CQ_HUMAN/CONT_099|gi|417200|sp|P08727|K1CS_H…	40	0	0	64957712	552803904	0
LAADDFR	A1L317/A6BLY7/B1AQ75/CONT_045|gi|106849|pir||PC1102/CONT_046|gi|88041|pir||A31994/CONT_047|gi|88042|pir||S14666/CONT_074|gi|1070608|pir||KRHU9/CONT_075|gi|1346342|sp|P08779|K1CX_HUMAN/CONT_076|gi|125083|sp|P05783|K1CR_HUMAN/CONT_077|gi|106851|pir||S06889/CONT_082|gi|125080|sp|P02533|K1CN_HUMAN/CONT_092|gi|71528|pir||KRHU0/CONT_094|gi|547751|sp|Q04695|K1CQ_HUMAN/CONT_099|gi|417200|sp|P08727|K1CS_H…	40	0	66764448	64957712	552814912	549850176
HGDMEMDR	A1Z198	1	0	0	3684503	0	0
KQMEQGGDVSLTSQTTTAIC(Carbamidomethyl)LK	A1Z198	1	0	0	2442285	0	0
LKLLWHILGK	A1Z198/Q2LKU9/Q2LKV2/Q2LKV5	4	0	0	0	489722	556811
YRPLHM(Oxidation)PSM(Oxidation)PPKRAR	A2A3V1	1	0	2989288	3186343	0	0
QKIYETDEFIDYLLNYYQTPEYAR	A2A3V1	1	0	1553193	0	0	0
QIC(Carbamidomethyl)EDHIKAQIHQFR	A2A432	1	0	0	1720326	0	0
DVFEAFYK	A2A432/Q3TCH7	2	0	722608	635407	0	1283795
NTTFDTFKASLVK	A2A4P0	1	0	0	0	0	5260454
.(Glu->pyro-Glu)ELFPVLC(Carbamidomethyl)QPDNPSAR	A2A4P0	1	0	2101422	0	0	0
SLRRAQDIRKQM(Oxidation)LGIM(Oxidation)DR	A2A4P0	1	0	0	0	0	2438978
AVAVAAAGVLM(Oxidation)GSEPGPAEELAK	A2A4P0	1	0	4291293	7522305	0	0
.(Acetyl)AVAVAAAGVLMGSEPGPAEELAK	A2A4P0	1	0	4196971	0	0	0
DRDKDRER	A2A4P0/DECOY_sp|A2A4P0|DHX8_MOUSE	2	0	12882180	0	0	0
ERDRERDHKRR	A2A4P0/DECOY_sp|A2A4P0|DHX8_MOUSE	2	0	793254	0	0	0
ERDRERDRER	A2A4P0/DECOY_XXX_sp|A2A4P0|DHX8_MOUSE/DECOY_XXX_sp|Q9Z1M8|RED_MOUSE/DECOY_sp|A2A4P0|DHX8_MOUSE/DECOY_sp|Q9Z1M8|RED_MOUSE/Q9Z1M8/XXX_sp|A2A4P0|DHX8_MOUSE/XXX_sp|Q9Z1M8|RED_MOUSE	8	0	0	523758	0	0
C(Carbamidomethyl)DEC(Carbamidomethyl)SYTSVYR	A2A5K6	1	0	1320191	0	0	0
THSTEKPHM(Oxidation)C(Carbamidomethyl)DKC(Carbamidomethyl)GK	A2A5K6	1	0	0	0	1902689	2542980
AELSDSETAARK	A2A5N8	1	0	0	2162633	0	0
IAMKETK	A2A5R2	1	0	2498784	0	0	0
QPC(Carbamidomethyl)TDSDNDKC(Carbamidomethyl)DSK	A2A5X5	1	0	428666	0	0	0
MSNPGGRR	A2A5Z6	1	0	0	0	0	654894
FSPPPVGGQSK	A2A690	1	0	8729020	0	0	0
KM(Oxidation)NDFGM(Oxidation)AEEFATK	A2A690	1	0	3223683	0	0	0
NPPQGYFGPK	A2A6A1	1	0	2013981	0	0	0
NSVTARLLLEK	A2A6A1	1	0	0	0	1337201	0
THSGEKPFSC(Carbamidomethyl)SEC(Carbamidomethyl)GKPFR	A2A761	1	0	0	0	0	1407561
HQSC(Carbamidomethyl)EQKDC(Carbamidomethyl)LASK	A2A7Q9	1	0	0	0	0	10646.3
STSLHAAAPDPKC(Carbamidomethyl)RSGGRR	A2A7Q9	1	0	21024810	18353890	0	0
EAPGTPQPPGSR	A2A7S8	1	0	349690	2603246	0	0
.(Glu->pyro-Glu)EAPGTPQPPGSR	A2A7S8	1	0	493006	0	0	0
HIDRVYHDDTLVGRSTGAR	A2A7S8	1	0	0	79711536	0	0
SILSRLSKPSKPR	A2A7Y5	1	0	2159017	0	0	0
KAEEVVEYC(Carbamidomethyl)SFR	A2A863	1	0	2174400	0	0	0
VDKSC(Carbamidomethyl)AYC(Carbamidomethyl)TDELFK	A2A863	1	0	8793240	0	0	0
EVRSARC(Carbamidomethyl)HFRGDFMC(Carbamidomethyl)GHC(Carbamidomethyl)VC(Carbamidomethyl)NEGWSGK	A2A863	1	0	493518	844289	0	0
ELGIRQQDEQLR	A2A870	1	0	19049600	0	0	0
LRELQQASILEM(Oxidation)R	A2A870	1	0	3522421	0	0	0
IIEQER	A2A870/DECOY_XXX_sp|A0AUP1|CC112_MOUSE/DECOY_XXX_sp|O35382|EXOC4_MOUSE/DECOY_XXX_sp|Q8K371|AMOL2_MOUSE/P56716/Q3TC33/Q8K010	7	0	1022107	1185303	0	0
LLEQER	A2A870/DECOY_XXX_sp|A0AUP1|CC112_MOUSE/DECOY_XXX_sp|O35382|EXOC4_MOUSE/DECOY_XXX_sp|Q8K371|AMOL2_MOUSE/P56716/Q3TC33/Q8K010	7	0	0	1185303	0	0
.(Gln->pyro-Glu)QGQTYGGGGLK	A2A891	1	0	0	2449197	0	0
YRKDGYC(Carbamidomethyl)WKKRK	A2A891	1	0	0	0	766234	0
WTKEELIGQLKPMFHGIK	A2A891	1	0	0	0	0	424201
THNC(Carbamidomethyl)LC(Carbamidomethyl)TGSLGAGSSVHHK	A2A891	1	0	219862	989352	0	1087621
IMRFLRR	A2A891/DECOY_sp|A2A891|CMTA1_MOUSE/DECOY_sp|Q80Y50|CMTA2_MOUSE/Q80Y50	4	0	0	0	606248	0
NPKIPM(Oxidation)SK	A2A8L1	1	0	0	0	838652	0
PELSLGHSGDFR	A2A8L1	1	0	3178161	2819861	0	0
VEGEDKHQSSDSK	A2A8L1	1	0	2006241	0	0	0
QAYWGHRELM(Oxidation)LGEDAR	A2A8L1	1	0	0	2580802	0	0
KKKLKEK	A2A8L1/DECOY_sp|A2A8L1|CHD5_MOUSE/DECOY_sp|P07901|HS90A_MOUSE/P07901	4	0	0	0	19268680	18635450
KAFLNAIM(Oxidation)R	A2A8L1/Q6PDQ2	2	0	0	3126656	0	15044670
FSWAQGTDTILADEM(Oxidation)GLGK	A2A8L1/Q6PDQ2	2	0	3577672	0	0	0
RVSPSSLPGR	A2A8U2	1	0	0	0	0	951372
HTM(Oxidation)EM(Oxidation)RSMLAR	A2A8U2	1	0	0	0	3365680	0
HTM(Oxidation)EM(Oxidation)RSM(Oxidation)LAR	A2A8U2	1	0	0	0	460494	0
VVLPTFILERR	A2A8Z1	1	0	0	0	0	4090651
EIQWETRLFHEDGEC(Carbamidomethyl)WVYDEPLLK	A2A8Z1	1	0	1615513	1624539	0	0
VADPVGVLK	A2A935	1	0	16297860	16078750	1439040	1405277
DC(Carbamidomethyl)GQM(Oxidation)FSTTSSLNKHRRFC(Carbamidomethyl)EGK	A2A935/P14404	2	0	0	460307	0	0
STVC(Carbamidomethyl)PERDFQK	A2A995	1	0	815658	0	0	0
.(Glu->pyro-Glu)EAGGSC(Carbamidomethyl)PGSAGAGGGGEEDSPGSSSPLGSESGSEADK	A2A9A2	1	0	1143409	0	0	0
LTADMRRFR	A2A9C3	1	0	0	1051766	0	0
ELFPRLTADM(Oxidation)RRFRKPSR	A2A9C3	1	0	0	0	0	2447839
TTQLEEGEVGTLHPVFAR	A2A9C3	1	0	0	0	0	1535982
RC(Carbamidomethyl)RDC(Carbamidomethyl)LQR	A2A9F4	1	0	0	0	4492586	0
C(Carbamidomethyl)RDC(Carbamidomethyl)LQRC(Carbamidomethyl)GAC(Carbamidomethyl)VR	A2A9F4	1	0	175702	8062359	0	0
.(Glu->pyro-Glu)EQLPEILKK	A2A9R3	1	0	0	0	0	1289380
NIDFELDIR	A2AAE1	1	0	8290266	0	0	0
TVDGNVNSMK	A2AAE1	1	0	1122814	0	0	0
YSLFMLVKNC(Carbamidomethyl)HPNK	A2AAE1	1	0	0	4908022	0	0
GTETLRDGDR	A2AAJ9	1	0	654920	490738	0	0
KEEATEGTMVTLR	A2AAJ9	1	0	0	0	942327	1034827
GAQVLDSAIYSC(Carbamidomethyl)RVGK	A2AAJ9	1	0	0	596183	0	0
GPSEPEEKPASDVHER	A2AAJ9	1	0	1377323	1161559	0	0
ASLKDSGEYTC(Carbamidomethyl)ETEASK	A2AAJ9	1	0	2402751	2401000	0	0
EDEYPRM(Oxidation)PC(Carbamidomethyl)K	A2AAX3	1	0	0	0	1071286	0
DGRFEGR	A2AAY5	1	0	0	0	1845236	1737648
NDM(Oxidation)GLEC(Carbamidomethyl)GHK	A2AAY5	1	0	0	0	3203514	0
AASFLNADGPK	A2AAY5	1	0	0	0	2707736	4102828
FLQRRPTLQSLR	A2AB59	1	0	0	0	49866.5	0
FVQQC(Carbamidomethyl)IRTVEAR	A2AB59	1	0	824392	0	0	0
ESSIM(Oxidation)WTK	A2AC93	1	0	18813790	0	0	0
TGTEC(Carbamidomethyl)FSASTDGQVMWWDIRK	A2AC93	1	0	9053858	10896970	0	0
SLQQDLQELQEAMAR	A2AD83	1	0	0	0	0	5293975
SPLSSFQTTSKFADSHTSK	A2AD83	1	0	0	0	0	407457
VDIM(Oxidation)PPQVFFYVDKPPQVPRR	A2AD83	1	0	0	0	0	123177
LGPHTILSMFFWDELRK	A2ADF7	1	0	1958190	0	0	0
MAAFSC(Carbamidomethyl)LDLQEGLR	A2ADU8	1	0	1750754	1716818	0	0
VLVEQQQDR	A2ADY9	1	0	4283102	4322372	0	0
DMLLANPHELSLLK	A2ADY9	1	0	2107677	2176509	0	0
LFSADPFDLEAQAK	A2ADY9	1	0	3066500	2990679	0	0
NPPLAEALLSGDLEK	A2ADY9	1	0	938970	2950080	0	0
APWKPPPSDIYGDLKSR	A2AEV7	1	0	511355	1184991	0	0
EKQLLEKEQKAK	A2AEY4	1	0	3715266	0	0	0
RSSSTPDGSVLK	A2AEY4	1	0	1759303	1250892	0	0
WSWEGGVM(Oxidation)NADK	A2AEY4	1	0	3752432	0	0	0
QLEEKHRKLKEQKEK	A2AEY4	1	0	7231495	0	0	0
KTQIYSDPLR	A2AF47	1	0	236339	0	0	0
ESKGC(Carbamidomethyl)IYLDAC(Carbamidomethyl)IDVVQC(Carbamidomethyl)PK	A2AF47	1	0	0	0	0	1117947
YNENADYC(Carbamidomethyl)R	A2AG06	1	0	0	0	810599	0
SAGM(Oxidation)DGFLKSDER	A2AG50	1	0	0	12226490	0	0
REQEKKRQEEEEKR	A2AG50	1	0	0	0	841008	793566
NLIEGFNSPGQETTLNTFC(Carbamidomethyl)	A2AG50	1	0	0	1757427	0	0
YYFPPIANEETPK	A2AG50/DECOY_XXX_sp|A2AG50|MA7D2_MOUSE	2	0	0	3365598	0	0
WKQRSLSPQSR	A2AG58	1	0	2547843	0	0	0
HDQQRPFTWRMDDEK	A2AG58	1	0	0	0	2076210	0
PGAAPPSTEERKKKSTK	A2AGH6	1	0	0	3408203	0	0
NFYNLR	A2AGL3	1	0	3645561	3573018	0	0
ATLKNLR	A2AGL3	1	0	0	0	0	10370000
LEPVKEYK	A2AGL3	1	0	2659925	2723769	0	0
FLQVNGILVSR	A2AGL3	1	0	2885528	0	0	0
VVTYLAGC(Carbamidomethyl)GLQSC(Carbamidomethyl)PM(Oxidation)LLAR	A2AGL3	1	0	0	717880	2721005	0
VEPLRISWSGSNIRWGQAFRLR	A2AGL3	1	0	0	4096093	0	0
FFDM(Oxidation)FLKLK	A2AGL3/E9PZQ0/E9Q401	3	0	1049510	3979921	0	0
MMKHSMDQTGSK	A2AGT5	1	0	1863031	0	0	0
AAASGAAGDKDTK	A2AGT5	1	0	0	0	0	663845
GPKILDHLTM(Oxidation)IDNK	A2AGT5	1	0	0	3158981	0	0
LEPSSM(Oxidation)EVEPK	A2AGX3	1	0	0	0	1417607	0
RDSIRQRSM(Oxidation)R	A2AH22	1	0	7479758	0	0	0
NARM(Oxidation)SAPSLGR	A2AH22	1	0	2770677	2640991	0	863766
IQRLMAEGGM(Oxidation)TAVVQR	A2AH22	1	0	0	3153200	0	0
PAALHDGEK	A2AHC3	1	0	536263	527877	0	0
MREITEKEVK	A2AHC3	1	0	2642879	0	0	0
DPAALHDGEKHR	A2AHC3	1	0	2022418	0	0	0
VDAGGRC(Carbamidomethyl)AAEGWR	A2AHC3	1	0	0	0	0	1105288
M(Oxidation)SGHM(Oxidation)AM(Oxidation)VDALM(Oxidation)M(Oxidation)AYTVEMISIEK	A2AHC3	1	0	48502.8	0	0	0
QLQLSYVEMYQR	A2AHG0	1	0	223867	0	0	0
ARVADDEFDTM(Oxidation)FSGR	A2AHJ4	1	0	1596567	0	0	0
KLLSASEEDESM(Oxidation)GGEEKEMK	A2AHJ4	1	0	4114552	7477480	0	0
QRLENRFYR	A2AHJ4/Q8VDD9	2	0	0	0	0	1361273
IAELESHTDK	A2AHJ4/Q921C3	2	0	0	338519	0	0
KWMSQNPMVLDK	A2AHL1	1	0	0	0	1523511	0
RSLPC(Carbamidomethyl)LAQSYAHSK	A2AHL1	1	0	0	6420480	0	0
LFERWRLEEC(Carbamidomethyl)HPSGC(Carbamidomethyl)LIDLC(Carbamidomethyl)LQMGVIMFLK	A2AHL1	1	0	0	908641	0	0
SAC(Carbamidomethyl)C(Carbamidomethyl)EPAHPDGTAGPGAR	A2AI08	1	0	1241470	1525528	0	0
WQEQTLVQTPTDVELPPK	A2AI08	1	0	480114	0	0	0
KIQRVDFDIFHPSLQQK	A2AIL4	1	0	746157	0	0	0
GSSWSAQNTPR	A2AIV2	1	0	0	0	4651630	0
KQNTSRPPSMHVDDFVAAESK	A2AIV2	1	0	1093113	0	0	0
HAM(Oxidation)EQRPSQELLWELQQEK	A2AIV8	1	0	10240390	0	0	0
QIDFALDWM(Oxidation)EVEAGR	A2AJ88	1	0	0	2205752	0	0
SPVM(Oxidation)REAAPTC(Carbamidomethyl)ELR	A2AJA7	1	0	0	2871423	0	0
VTSM(Oxidation)EC(Carbamidomethyl)QKC(Carbamidomethyl)SNLWLFLETGQLPK	A2AJB2	1	0	0	5207554	0	0
RRLEATPVQK	A2AJI0	1	0	0	1238825	0	0
.(Glu->pyro-Glu)EDEDPEYKPTR	A2AJK6	1	0	0	3953654	0	0
TPPPSPAPEEDED	A2AJK6	1	0	624002	611045	0	0
EPKEKKAKTVTPKPK	A2AJK6	1	0	0	1384272	0	0
FPSETTFM(Oxidation)QEFGDLK	A2AJK6	1	0	0	11385090	0	0
HGQSFVDGGSM(Oxidation)WGPR	A2AJK6	1	0	2104671	0	0	0
GVEGSADPGSKSVSEK	A2AJK6	1	0	0	7191314	0	0
APFKDEIDEFANSPAEDK	A2AJK6	1	0	3073890	0	0	0
WTYSAEK	A2AJL3	1	0	6100778	5495711	0	0
NVIMWLDHR	A2AJL3	1	0	1951285	1984619	0	0
SPLADLTLK	A2AJL3	1	0	4411828	4329709	0	0
GLLLAFAEQPIKK	A2AJL3	1	0	4734382	4980443	0	0
GHGLTC(Carbamidomethyl)EGQPVTSR	A2AJL3	1	0	4340471	4203106	0	0
YQVFLR	A2AJL3/DECOY_sp|Q3UEN2|SHLD2_MOUSE	2	0	3906224	3894707	0	0
TFATM(Oxidation)FSDITFR	A2AJN7	1	0	4236117	4243475	0	0
DFFPFGKGIWMDIM(Oxidation)R	A2AJN7	1	0	32679090	29924200	0	0
RFPVYPMDFTDGIIGKSK	A2AJN7	1	0	0	820557	0	0
TAMEVARTFATM(Oxidation)FSDITFR	A2AJN7	1	0	12494440	0	0	0
KATEDAEGGDGPR	A2AJT4	1	0	0	0	1185501	0
RTNRSSRSRSR	A2AJT4/DECOY_sp|A2AJT4|PNISR_MOUSE	2	0	0	0	1252497	0
EHKGKEKERGSR	A2AJT4/DECOY_sp|A2AJT4|PNISR_MOUSE	2	0	6305090	0	0	0
C(Carbamidomethyl)NFEDRLC(Carbamidomethyl)SM(Oxidation)TEDQTLQPGWTR	A2AJX4	1	0	0	2009999	0	0
SRLC(Carbamidomethyl)MGSQK	A2AKB4	1	0	0	2375904	0	0
KSHIWPEFC(Carbamidomethyl)SR	A2AKB4	1	0	0	0	1908080	0
AADPSAM(Oxidation)RLQSQSR	A2AKB4	1	0	0	0	0	5161633
SRLC(Carbamidomethyl)MGSQKLLASC(Carbamidomethyl)QHVIRM(Oxidation)DQSPEEM(Oxidation)QGAVR	A2AKB4	1	0	781991	0	0	0
NSLEVLTPEVPGER	A2AKB9	1	0	0	192930	0	0
LFGWIR	A2AKB9/XXX_sp|Q8K441|ABCA6_MOUSE	2	0	7856864	8120380	0	0
SLDALESC(Carbamidomethyl)C(Carbamidomethyl)FD	A2AKG8	1	0	1379906	1090997	0	0
AAIGFFITGGKK	A2AKG8	1	0	325867	0	0	0
ALMKLLQM(Oxidation)QALR	A2AKG8	1	0	0	0	0	4971496
YQDLVVTPIQQALER	A2AKK5	1	0	965160	1022533	0	0
LIATPSNALVDEPVSIR	A2AKK5	1	0	2147968	2131473	0	0
VIKSLEPYHKK	A2AKQ8/Q99J38/Q9CY00	3	0	0	319486	0	0
AADDGLFR	A2AKX3	1	0	0	0	46109168	46073440
GPAEVDTVDAFQGR	A2AKX3	1	0	0	3135620	0	0
IIIEFK	A2AKX3/DECOY_XXX_sp|Q8C0X2|SL9B1_MOUSE/P63037/Q91ZU0	4	0	1478449	0	0	0
IILEFK	A2AKX3/DECOY_XXX_sp|Q8C0X2|SL9B1_MOUSE/P63037/Q91ZU0	4	0	1478449	1513464	0	0
LIIEFK	A2AKX3/DECOY_XXX_sp|Q8C0X2|SL9B1_MOUSE/P63037/Q91ZU0	4	0	0	1513464	0	0
LLLEFK	A2AKX3/DECOY_XXX_sp|Q8C0X2|SL9B1_MOUSE/P63037/Q91ZU0	4	0	1478449	0	0	0
YKFTRC(Carbamidomethyl)QIK	A2AKY4	1	0	0	3211493	0	0
RDMLNEKYDKM(Oxidation)R	A2AKY4	1	0	0	3467100	0	0
ANFYC(Carbamidomethyl)ELC(Carbamidomethyl)DKQYYK	A2AKY4	1	0	0	17149790	0	0
LESC(Carbamidomethyl)SAAAFSEYSDESSMEK	A2AKY4	1	0	0	811628	0	0
QQENNELR	A2AL36	1	0	0	2510268	0	0
LGTLQEEERR	A2AL36	1	0	2146897	2172577	0	0
SQWEKEEAQVRER	A2AL36	1	0	21689290	0	0	0
QMEVSDAMRTLKSEVK	A2AL36	1	0	0	8499273	0	0
SMEKIQGLTDLQLQEADEEK	A2AL36	1	0	7041512	0	0	0
QAESREHIVAFNMLNYR	A2ALK8	1	0	2671931	2865610	0	0
KQELIDSISR	A2ALU4	1	0	0	0	1376547	1401974
DC(Carbamidomethyl)GNDKPPLFDAQVGKPTR	A2ALU4	1	0	0	0	2908768	3213997
QDPGMPGVVSLATNSTYYSTSAPK	A2ALU4	1	0	0	1756242	0	0
TSDHFSSMGSIDSLDHSSQLYPSGHLSSAK	A2ALU4	1	0	0	2150866	0	0
IEGLTMTVLR	A2ALV5	1	0	36444072	0	0	0
HFC(Carbamidomethyl)SITSLFKISSPSM(Oxidation)TK	A2ALV5	1	0	0	0	0	80678
LPSVFPSGFKSLISTNPK	A2ALV5	1	0	2823745	0	0	0
DDFSSNQPEC(Carbamidomethyl)LWDEM(Oxidation)EDVTYR	A2ALV5	1	0	4147599	0	0	0
QEQEEELKK	A2ALW5	1	0	688830	3127361	0	0
YRIQATEIAK	A2ALW5	1	0	0	34711672	0	0
DEETRKDYDYMLDHPEEYYSHYYHYYSRR	A2ALW5	1	0	898861	1239474	0	1549982
GEEGSGGRR	A2AM05	1	0	0	0	0	1917651
APQSISHNKNTK	A2AM05	1	0	0	4629116	0	0
QWEEDSGM(Oxidation)AESRQM(Oxidation)K	A2AM05	1	0	1510695	0	0	0
EM(Oxidation)HERTSRM(Oxidation)ERDITMK	A2AM05	1	0	0	0	0	233193
LKSFEKNSRKLKEESK	A2AM05	1	0	0	0	0	1078317
QEDSDAVWNELAYFKR	A2AM05	1	0	0	118274	0	0
QKVNSESNESFNEMLETLEK	A2AM05	1	0	0	2471232	0	0
EIEEAER	A2AMT1	1	0	3088084	0	0	0
PRQKALPKSLPKRK	A2AMT1	1	0	0	0	0	1062380
VYHQLM(Oxidation)GHR	A2AN08	1	0	2581346	3842546	0	0
KRMAM(Oxidation)AMRQK	A2AN08	1	0	2350720	1728779	0	0
QGRHLLTVLLK	A2AN08	1	0	0	0	0	5378414
TPSSGMSSTMK	A2AN08	1	0	0	0	1882084	0
TSVQPTFTASQYR	A2AN08	1	0	3954739	0	0	0
PFLC(Carbamidomethyl)NAC(Carbamidomethyl)GFC(Carbamidomethyl)KYAR	A2AN08	1	0	6818353	7622503	19970550	0
FAM(Oxidation)EQSFSADTGGGGR	A2AN08	1	0	0	1202466	0	0
SNTPMGDKDDDDDDDADEK	A2AN08	1	0	0	83162	0	0
GHAADVFEAYTQLLTEMVLR	A2AN08	1	0	1386704	1526998	0	0
VNEAAPEKPQEDSGTAGGISSTSASVNR	A2AN08	1	0	0	1074074	3057068	0
RAILTM(Oxidation)LVQSIQELSVNM(Oxidation)EVQMRTAPLILAR	A2AN08	1	0	192757	0	0	0
KHM(Oxidation)KTHTGRK	A2ANX9	1	0	0	18624220	0	0
HMKNHPDHLMRKK	A2ANX9	1	0	0	1421412	0	0
LNVNLPR	A2AP18/Q4KWH5	2	0	0	2496515	0	0
ARELDPR	A2APB8	1	0	23874490	21912190	0	0
NQEEYKEVNFMSELR	A2APB8	1	0	1558036	0	0	0
TSPDYHLK	A2APC3	1	0	0	6066500	0	0
PFSC(Carbamidomethyl)LAC(Carbamidomethyl)NK	A2APF3	1	0	0	4982415	0	0
QC(Carbamidomethyl)DYAC(Carbamidomethyl)KQERC(Carbamidomethyl)LKAHM(Oxidation)R	A2APF3	1	0	2278751	0	0	0
FRGHKRLVVADMC(Carbamidomethyl)PQDDSGR	A2APT9	1	0	1109957	0	0	0
SGRHSALR	A2APV2	1	0	2514691	0	0	0
FPNVHSRVR	A2APV2	1	0	1286075	1661113	0	0
QRFEKLM(Oxidation)EHFR	A2APV2	1	0	2427911	0	0	0
ISSSTPVVEDTQS	A2APV2	1	0	0	0	0	1225404
MGNAGSMDSQQTDFK	A2APV2	1	0	1257715	1008061	0	0
DDVHVC(Carbamidomethyl)IMC(Carbamidomethyl)LR	A2APV2/Q9JL26	2	0	4017982	4131687	0	0
LKGGANLLVK	A2APX8	1	0	0	0	190758	0
TDLTM(Oxidation)STAAC(Carbamidomethyl)PPSYDR	A2APX8	1	0	0	1361105	0	0
EPSAAGRLSDSSSEASK	A2APX8	1	0	0	0	4580895	0
TM(Oxidation)LEYADK	A2APX8/A2ASI5/B1AWN6	3	0	1200821	0	0	0
TISVIPGLK	A2APX8/A2ASI5/B1AWN6/Q62205/Q9WTU3	5	0	0	0	3137136	0
VFTYIFILEMLLK	A2APX8/A2ASI5/B1AWN6/Q9ER60/Q9WTU3	5	0	29953.5	45159.2	2150616	0
VFTYIFILEM(Oxidation)LLK	A2APX8/A2ASI5/B1AWN6/Q9ER60/Q9WTU3	5	0	411395	0	128874	153069
IREEYPDR	A2AQ07/P68372/P99024/Q7TMM9/Q922F4/Q9CWF2	6	0	7555934	8.1994e+06	0	0
FPGQINADLR	A2AQ07/P68372/P99024/Q7TMM9/Q922F4/Q9CWF2/Q9D6F9/Q9ERD7	8	0	0	30507320	0	0
FPGQLNADLR	A2AQ07/P68372/P99024/Q7TMM9/Q922F4/Q9CWF2/Q9D6F9/Q9ERD7	8	0	34087080	31778490	0	0
LAVNMVPFPR	A2AQ07/P68372/P99024/Q7TMM9/Q922F4/Q9CWF2/Q9D6F9/Q9ERD7	8	0	0	26536180	1289554	1298729
FPGQLNADLRK	A2AQ07/P68372/P99024/Q7TMM9/Q922F4/Q9CWF2/Q9D6F9/Q9ERD7	8	0	8518176	8601298	0	0
KLAVNMVPFPR	A2AQ07/P68372/P99024/Q7TMM9/Q922F4/Q9CWF2/Q9D6F9/Q9ERD7	8	0	4123957	3629647	0	0
VAVC(Carbamidomethyl)DIPPR	A2AQ07/Q922F4/Q9ERD7	3	0	2839648	6536913	0	0
SPHQFKQENQQAR	A2AQ14	1	0	0	310775	0	0
RRFEIK	A2AQ19/DECOY_XXX_sp|O89019|INVS_MOUSE	2	0	0	0	1541375	0
.(Gln->pyro-Glu)QYRQANGSAK	A2AQ25	1	0	0	783375	0	0
DVKPDEDM(Oxidation)SSK	A2AQ25	1	0	2757615	0	0	0
NQADGAGTAHVSAGK	A2AQ25	1	0	418159	276939	0	0
NGDPSTWVK	A2AQH4	1	0	4110541	0	0	0
QM(Oxidation)WDTNEEEEDDEEEGLVKR	A2AQH4	1	0	5016908	0	0	0
DQKVLTVR	A2AQP0	1	0	0	73540896	0	0
NWSWM(Oxidation)KLFFKM(Oxidation)K	A2AQP0	1	0	1482738	0	0	0
LQTENGELGRLLEEK	A2AQP0	1	0	2791181	0	0	0
ENKNLQEEISDLTDQVSLSGK	A2AQP0	1	0	2697994	0	0	0
DIRRNSEKDDK	A2AR02	1	0	3465487	0	0	0
KEKKKRKKSKK	A2AR02/DECOY_sp|A2AR02|PPIG_MOUSE	2	0	0	0	1503405	1541533
RKKKHRKNSRKHKKEKKK	A2AR02/DECOY_sp|A2AR02|PPIG_MOUSE	2	0	0	0	5450134	0
PLSC(Carbamidomethyl)EYKM(Oxidation)ENVTR	A2ARA8	1	0	0	0	0	33541.8
KVC(Carbamidomethyl)VAFK	A2ARP1	1	0	0	0	1340596	0
YPVM(Oxidation)LTAM(Oxidation)EK	A2ARP1	1	0	0	28892.6	0	0
LEQLKSVLEMYGHFSGINR	A2ARP1	1	0	0	0	17818.2	0
DSLFRYFELLEK	A2ARP9	1	0	0	901710	0	0
EVDLGLK	A2ARV4	1	0	0	6869177	0	0
EFQC(Carbamidomethyl)GSGEC(Carbamidomethyl)ILR	A2ARV4	1	0	0	2605995	0	0
KPTHKPC(Carbamidomethyl)TDTEYK	A2ARV4	1	0	789737	0	0	0
.(Ammonia-loss)C(Carbamidomethyl)AC(Carbamidomethyl)DPEYTLESDGR	A2ARV4	1	0	5680476	5556399	0	0
NDC(Carbamidomethyl)GDYSDERGC(Carbamidomethyl)SYPPC(Carbamidomethyl)R	A2ARV4	1	0	1384964	0	0	0
QPIM(Oxidation)SNPC(Carbamidomethyl)ATNNGGC(Carbamidomethyl)SHLC(Carbamidomethyl)LIK	A2ARV4	1	0	12077690	12362310	0	0
DSSDEANC(Carbamidomethyl)TTLC(Carbamidomethyl)SQKEFQC(Carbamidomethyl)GSGEC(Carbamidomethyl)ILR	A2ARV4	1	0	0	683646	0	0
GWFTDPNK	A2ARZ3	1	0	1978244	0	0	0
GGYITSNNK	A2ARZ3	1	0	3648592	3423491	0	0
WQTETSDTETEK	A2ARZ3	1	0	3317375	2247921	0	0
ILEEHEMEIM(Oxidation)PNK	A2ARZ3	1	0	0	0	0	10044080
ESEAVPSADKAAIEK	A2ARZ3	1	0	0	5120090	0	0
DVLEEIFM(Oxidation)RKGESKPREK	A2ARZ3	1	0	14244380	15323660	0	0
MVDSVYSNILQMSSSVDSIQKNIISR	A2ARZ3	1	0	112902	0	0	0
YLLTVC(Carbamidomethyl)PDAWK	A2AS55	1	0	0	0	5116331	0
VVQIGIR	A2AS89	1	0	13172960	12891660	0	0
VVQLGLR	A2AS89	1	0	0	12891660	0	0
RVVQIGIR	A2AS89	1	0	2389489	2353669	0	0
SLVPLMAEVR	A2AS89	1	0	12782410	12800650	0	0
SVDEGLLDSK	A2AS89	1	0	0	13048750	0	0
VVLAEDC(Carbamidomethyl)WMK	A2AS89	1	0	14137990	0	0	0
SVDEGLLDSKR	A2AS89	1	0	8042610	7329021	0	0
IREESLMLGAVNPSTGALPFQSLR	A2AS89	1	0	0	838580	0	0
LPLQSSPEGLDAAFIGVPLDTGTSNRPGAR	A2AS89	1	0	11781703	13669220	0	0
MSEEMRQLEMEFEER	A2ASA8	1	0	1015838	0	0	0
QKC(Carbamidomethyl)PPC(Carbamidomethyl)WYR	A2ASI5	1	0	0	3106824	0	0
FANVFLIWDC(Carbamidomethyl)C(Carbamidomethyl)DSWLK	A2ASI5	1	0	0	4783364	0	0
RKQEEVSAAIIQRNYR	A2ASI5	1	0	0	2030560	0	0
ILVHSLFSMLIMC(Carbamidomethyl)TILTNC(Carbamidomethyl)VFM(Oxidation)TLSNPPDWTK	A2ASI5	1	0	2780626	0	0	0
VPHTMLNLK	A2ASQ1	1	0	0	5078313	3693025	783461
VPHTMLNLKEPLYVGGAPDFSK	A2ASQ1	1	0	0	0	0	1593910
FSFYNK	A2ASS6	1	0	11333380	10063420	6526321	0
FEC(Carbamidomethyl)EVSR	A2ASS6	1	0	11142460	0	0	0
REPRPTK	A2ASS6	1	0	0	738641	0	3683949
IGGSPEIK	A2ASS6	1	0	9.1219e+06	0	0	0
KEPVPVTK	A2ASS6	1	0	0	2254326	0	0
LRKMDSIK	A2ASS6	1	0	0	0	0	1762684
PVIERTLK	A2ASS6	1	0	0	0	0	1426324
QLTFTVER	A2ASS6	1	0	0	644607	0	0
VVGYIIER	A2ASS6	1	0	0	0	0	3251165
DQVQITQEK	A2ASS6	1	0	0	0	0	1053553
QEKIEGDLR	A2ASS6	1	0	3705832	0	0	0
TVLMSSEGK	A2ASS6	1	0	0	22822490	0	0
DGKAIAQGSK	A2ASS6	1	0	1144035	1030989	0	0
DGVEIEERAK	A2ASS6	1	0	16353090	10659780	0	0
GVPFPKVTWK	A2ASS6	1	0	983064	0	0	0
IIPKPKVPAK	A2ASS6	1	0	0	0	8.6811e+07	0
NPFVLPGPPK	A2ASS6	1	0	8380788	0	0	0
.(Glu->pyro-Glu)EEQLLSTGFK	A2ASS6	1	0	0	0	0	2872083
DLSIDDTSQIR	A2ASS6	1	0	65604.6	0	0	0
QAEGIKM(Oxidation)AM(Oxidation)KR	A2ASS6	1	0	0	0	0	3241210
RRTDAM(Oxidation)RLLER	A2ASS6	1	0	1685016	0	0	0
WEQFYVMPLPR	A2ASS6	1	0	2268279	0	0	0
ALDPLHPPGPPK	A2ASS6	1	0	8.01303e+06	0	0	0
IPAVIKGRPTPK	A2ASS6	1	0	0	0	1931605	0
RTSELEAASSVR	A2ASS6	1	0	23180110	0	0	0
VPAKIEEPPPTK	A2ASS6	1	0	18516990	0	0	0
YC(Carbamidomethyl)VVVENSTGSR	A2ASS6	1	0	1923786	0	0	0
YTITLKNVAGTK	A2ASS6	1	0	0	0	600570	647889
DANRLNSGSYELK	A2ASS6	1	0	1902441	1926597	0	0
IPAPTKEVAVPVR	A2ASS6	1	0	0	0	2255795	0
VPAPPQTVVTEEK	A2ASS6	1	0	0	21557490	0	0
VTGLRDGQSYKFR	A2ASS6	1	0	0	1892316	0	0
VWTIEEGELDKER	A2ASS6	1	0	2692487	0	0	0
.(Glu->pyro-Glu)EPAISAVEQTAQR	A2ASS6	1	0	1266245	1280522	0	0
EESPPPAVPEIPKK	A2ASS6	1	0	0	0	16960140	0
RTPSPDYDLYYYRR	A2ASS6	1	0	1765765	0	0	0
LKVTSLM(Oxidation)EGC(Carbamidomethyl)DYQFR	A2ASS6	1	0	0	1198747	0	0
QRIDRVSTKVIRTLK	A2ASS6	1	0	3392765	0	0	3678287
RANHTPESC(Carbamidomethyl)PETKYK	A2ASS6	1	0	0	1999151	0	0
YGIGEPLDSEPETAR	A2ASS6	1	0	0	723310	0	0
EVEHYEEHEEYVTEPK	A2ASS6	1	0	2739640	0	0	0
KGEAEEEEPFSLPLTER	A2ASS6	1	0	4358296	4203644	0	0
M(Oxidation)DEVTADSVTLSWEPPK	A2ASS6	1	0	1973000	1458104	0	0
NTATIKWEKPESDGGSK	A2ASS6	1	0	0	2562638	0	0
DRQFTIGGLLEATEYEFR	A2ASS6	1	0	0	0	17586376	12754610
EPATIMEEAVSIDVTQGD	A2ASS6	1	0	0	1006760	0	0
VPEEKRPVPRKEEVPPPK	A2ASS6	1	0	7798861	0	0	0
KAAADEWTTC(Carbamidomethyl)TPPSGLQGK	A2ASS6	1	0	4754865	6484664	0	0
KQVHEEWEEDFEEGQEYYER	A2ASS6	1	0	0	2018133	0	0
DTVM(Oxidation)VRTFVEDQEFHISSFEER	A2ASS6	1	0	6651273	6603155	0	0
KLLPEPKPQPKEEVVLKSVLRK	A2ASS6	1	0	0	7154953	0	0
KIPEAIPPKPESPPLEVPEVPPK	A2ASS6	1	0	2003012	0	0	0
KVPPPKVVKK	A2ASS6/DECOY_sp|A2ASS6|TITIN_MOUSE	2	0	0	0	570600	661775
KVSLVPPK	A2ASS6/DECOY_XXX_sp|A2ASS6|TITIN_MOUSE	2	0	0	0	10791110	10783960
KPEPPEAEVPEVPK	A2ASS6/DECOY_XXX_sp|A2ASS6|TITIN_MOUSE	2	0	0	2326647	0	0
LVGSDQETLR	A2ASZ8	1	0	1728534	0	0	0
KTGQYSGMLDC(Carbamidomethyl)AR	A2ASZ8	1	0	0	0	2518655	2659441
GDWSRYNEAR	A2ATD1	1	0	0	0	0	2066391
ETFTTEER	A2ATU0	1	0	0	3841172	0	0
KPLIVASPK	A2ATU0	1	0	1940086	0	0	0
SSIYSSDIGK	A2ATU0	1	0	2752283	0	0	0
SSLYSSDIGK	A2ATU0	1	0	2752283	2724587	0	0
SVEVPEELQVHSHLLK	A2ATU0	1	0	2321967	0	0	0
M(Oxidation)FYTHVLMSK	A2AU37	1	0	0	3640903	0	0
LPEPSKNAEK	A2AUC9	1	0	0	0	2958379	2910400
.(Glu->pyro-Glu)EYFLSEIEEEK	A2AUC9	1	0	5610058	0	0	0
GPSC(Carbamidomethyl)GALEPYK	A2AUM9	1	0	0	762509	0	0
HDSDC(Carbamidomethyl)SMDGRAAEPHPSEHLER	A2AUM9	1	0	0	0	2063244	0
VFEHNMWDHM(Oxidation)QWSK	A2AUU0	1	0	106228	856320	0	0
FQC(Carbamidomethyl)NPGYK	A2AVA0	1	0	60702960	69044408	0	0
C(Carbamidomethyl)PVPSNMTR	A2AVA0	1	0	0	0	1844137	0
EGYDFTEGSTEK	A2AVA0	1	0	0	33586288	0	0
.(Ammonia-loss)C(Carbamidomethyl)MEGFVLNTSAK	A2AVA0	1	0	1648043	0	0	0
PPYSTEWPDC(Carbamidomethyl)AIK	A2AVA0	1	0	0	938092	0	0
C(Carbamidomethyl)SYLC(Carbamidomethyl)EAGKDC(Carbamidomethyl)C(Carbamidomethyl)DRMASC(Carbamidomethyl)K	A2AVA0	1	0	0	1382113	0	0
.(Gln->pyro-Glu)QPARPGMTC(Carbamidomethyl)QLSC(Carbamidomethyl)RQGYILSGVR	A2AVA0	1	0	0	562220	0	0
M(Oxidation)GSFRRPRPR	A2AVJ5	1	0	6465951	5981465	0	0
KFSTFTEAPYSR	A2AVQ5	1	0	0	9369156	0	0
HPTERIFWTTLSQC(Carbamidomethyl)PK	A2AVQ5	1	0	0	2165949	0	0
NM(Oxidation)DIAGPGSWLPHETEQK	A2AVQ5	1	0	0	1348936	0	0
ITATAFFVELFRM(Oxidation)EQVRR	A2AVR2	1	0	0	2478677	0	0
AENYFSEPC(Carbamidomethyl)EQDC(Carbamidomethyl)LLQSNVTGPSDLKAQDEK	A2AVZ9	1	0	705879	0	0	0
EMC(Carbamidomethyl)RRELDK	A2AWA9	1	0	0	0	0	11396910
GHDGTPESDC(Carbamidomethyl)FAFTESHYNAELFR	A2AWA9	1	0	1460517	1231621	0	0
LGSDEFC(Carbamidomethyl)VSPR	A2AWL7	1	0	2156251	0	0	0
LKDDC(Carbamidomethyl)WGDKPHK	A2AWL7	1	0	0	6501393	0	0
RMFPYC(Carbamidomethyl)RYWITGLDSNLK	A2AWL7	1	0	4024090	0	0	0
QGRRMFPYC(Carbamidomethyl)RYWITGLDSNLK	A2AWL7	1	0	949868	0	0	0
SPADLFR	A2AWP0	1	0	3615271	0	0	0
QLQEERRC(Carbamidomethyl)K	A2AWP0	1	0	0	0	0	1101613
LRLLLPGKPDK	A2AWP8	1	0	0	0	697109	1031636
C(Carbamidomethyl)DC(Carbamidomethyl)KM(Oxidation)TQLM(Oxidation)KAAKSGTR	A2AWP8	1	0	0	48978280	0	0
MKMEEM(Oxidation)SLSGLDNSK	A2AWT3	1	0	0	189522	0	0
NILLSLLM(Oxidation)KLEM(Oxidation)C(Carbamidomethyl)ESNC(Carbamidomethyl)PTGAR	A2AX52	1	0	4279852	3252236	0	542684
KLPIER	A2AX52/Q9JIB3/Q9JIB6/Q9QWK5/Q9R016	5	0	14090060	14364210	0	0
VPPPPLAPR	A2BDX3	1	0	0	6336356	0	0
QVLHGEAQAGESKAR	A2BDX3	1	0	2142878	0	0	0
RPDC(Carbamidomethyl)VVC(Carbamidomethyl)GQQPTVTR	A2BDX3	1	0	0	7724476	0	0
GC(Carbamidomethyl)YFVLNWLQK	A2BE28	1	0	0	964696	0	0
SAADSSSVGRLYR	A2BGH0	1	0	0	0	0	1190045
KAPGSDPFM(Oxidation)SSGQGPNGGM(Oxidation)GDPYSR	A2BH40	1	0	0	1646209	0	1032377
FAQLC(Carbamidomethyl)EEHGILR	A2BIM8/B5X0G2/P02762/P04938	4	0	5381747	4890588	0	0
INGEWHTIILASDKR	A2BIM8/B5X0G2/P02762/P04938/P11588/P11589	6	0	2141804	0	0	0
TDYDNFLMAHLINEK	A2BIM8/B5X0G2/P02762/P04938/P11588/P11589	6	0	1594663	1722157	0	0
ENIIDLSNANR	A2BIM8/B5X0G2/P02762/P04938/P11588/P11589/P11591	7	0	8196063	7810565	4536263	0
EKIEDNGNFR	A2BIM8/P02762/P04938/P11588/P11589	5	0	1326089	1273237	0	0
C(Carbamidomethyl)PVPTC(Carbamidomethyl)NK	A2CE44	1	0	6540800	0	1014045	978463
FTC(Carbamidomethyl)PVEGC(Carbamidomethyl)GK	A2CE44/Q8C8V1	2	0	2285899	2212283	0	0
YC(Carbamidomethyl)SADEC(Carbamidomethyl)LQTGSPGK	A2CG63	1	0	1785238	0	0	0
KYLYGFEEYC(Carbamidomethyl)R	A2CG63/F8VPQ2	2	0	759754	0	0	0
.(Glu->pyro-Glu)EMESC(Carbamidomethyl)SEKR	A2CI98	1	0	0	4810884	0	0
ERRLLRKQLHRYK	A2CI98	1	0	12926920	0	14442960	0
.(Gln->pyro-Glu)QILKEC(Carbamidomethyl)DRPIR	A2KF29/Q9QYZ3/Q9QYZ4/Q9QYZ6	4	0	0	4937477	0	0
.(Gln->pyro-Glu)QAQAQFAAFLK	A2RSY1	1	0	3484682	0	0	0
M(Oxidation)C(Carbamidomethyl)IC(Carbamidomethyl)HLAC(Carbamidomethyl)RPVK	A2RSY6	1	0	0	0	1764529	1764237
.(Gln->pyro-Glu)QLPC(Carbamidomethyl)NC(Carbamidomethyl)HGSMPGK	A2RSY6	1	0	0	0	1012308	0
DGNM(Oxidation)VEENPYRQLPC(Carbamidomethyl)NC(Carbamidomethyl)HGSM(Oxidation)PGK	A2RSY6	1	0	0	0	1267086	1334589
HM(Oxidation)QLNDFVK	A2RT67	1	0	0	67293232	0	0
REKPRM(Oxidation)EPWK	A2RT67	1	0	0	0	8.32956e+06	8.61854e+06
PLHDEYC(Carbamidomethyl)FYNGK	A2RT67	1	0	0	0	1279754	0
MQYVGGEAVIALSKDSR	A2RT91	1	0	1555619	0	0	0
M(Oxidation)KVPYLNSLLPPFSDDK	A2RT91	1	0	1617426	1712658	0	0
MC(Carbamidomethyl)KFLSYFFYK	A3FIN4	1	0	1046966	0	0	0
RTSEM(Oxidation)DLINK	A3KFM7	1	0	0	0	5436840	0
TLYSFSEWPK	A3KFM7	1	0	0	1314118	0	0
THTITIQSEGK	A3KFM7	1	0	0	0	0	1763211
EQVLM(Oxidation)C(Carbamidomethyl)PQLHER	A3KFM7	1	0	0	0	1538988	1397762
NLYTTEEEADTLFSR	A3KFM7	1	0	3043996	2619684	0	0
KSDESLEHYFYSFVAM(Oxidation)C(Carbamidomethyl)R	A3KFM7	1	0	0	1055177	0	0
ESSEGGKSFSM(Oxidation)YAPEGSEPK	A3KFM7	1	0	0	0	4038169	0
SFSMYAPEGSEPKPEDMDFENK	A3KFM7	1	0	0	1461150	0	0
M(Oxidation)KMKIQKK	A3KFM7/DECOY_sp|A3KFM7|CHD6_MOUSE	2	0	1580190	0	0	0
EQSWNILFSEC(Carbamidomethyl)GR	A3KGB4	1	0	0	1437075	0	0
SVLISLK	A3KGB4/O08585	2	0	6375636	6426836	0	0
.(Glu->pyro-Glu)EVTEPQTASLEELRELK	A3KGF7	1	0	0	2002323	0	0
FAKIPKSQKLR	A3KGF7/DECOY_sp|A3KGF7|PLCB2_MOUSE	2	0	0	0	7297936	7529863
SMPQNC(Carbamidomethyl)HKPR	A3KGF9	1	0	0	1179105	0	0
NPQGDWSRPWDLDK	A3KGF9	1	0	69071160	0	0	0
PLYHPR	A3KGK3	1	0	17193690	0	0	0
LIEDPYQR	A3KGK3	1	0	0	5741436	0	0
C(Carbamidomethyl)NLFRC(Carbamidomethyl)HRLRGWWPVVKMK	A3KGK3	1	0	0	1163954	0	0
VVQVYR	A3KGS3/P61255	2	0	11357360	10431170	0	0
M(Oxidation)LKDEMNK	A3KGV1	1	0	0	0	3538181	0
MREDRDSLVER	A3KGV1	1	0	3092638	0	0	0
YDKKIDSLM(Oxidation)NAVGC(Carbamidomethyl)LK	A3KGV1	1	0	6073935	0	0	0
.(Glu->pyro-Glu)EC(Carbamidomethyl)GSLARQLESAIEDAR	A3KGV1	1	0	3821137	3649808	0	0
HVGC(Carbamidomethyl)KWENPPHC(Carbamidomethyl)LEITPPSSEK	A3KGV1	1	0	2421237	2259399	0	0
NREVHLHSEPVHPPGK	A3KMN5	1	0	0	183157	0	0
VLELLLPIR	A3KMP2	1	0	6087454	6340941	0	0
AC(Carbamidomethyl)DLWEQILR	A3KMP2	1	0	3667824	0	0	0
ELLTTLQEASK	A3KMP2	1	0	0	13196920	0	0
IVQIGGSNAQR	A3KMP2	1	0	0	3241945	0	0
LFDATLTQYVK	A3KMP2	1	0	5115179	4995006	0	0
LQMEGVPLGQR	A3KMP2	1	0	6034957	6244428	1310713	0
DALKPNSPLTER	A3KMP2	1	0	4788179	5197868	0	0
SPGENC(Carbamidomethyl)QHQLAK	A3KMP2	1	0	0	5.89882e+06	0	0
NAGLPLSTTSNEAC(Carbamidomethyl)K	A3KMP2	1	0	8777132	8339016	0	0
DC(Carbamidomethyl)QAWKNAGLPLSTTSNEAC(Carbamidomethyl)K	A3KMP2	1	0	0	0	0	828788
RIIQELQKLM(Oxidation)NK	A4Q9E4	1	0	0	1099364	0	0
HTRTSQLREM(Oxidation)MSR	A4Q9E4	1	0	1195507	0	0	0
EAMLIPC(Carbamidomethyl)K	A4Q9E8	1	0	0	0	0	853422
PFIIDGFK	A4Q9E8/A4Q9F6	2	0	0	0	5651180	0
QVSQEEHENRHM(Oxidation)GNYR	A4Q9F0	1	0	240516	0	0	0
ERLLQVRKQVSQEEHENRHMGNYRR	A4Q9F0	1	0	587120	0	0	0
SAETKENQEIALERFDDIHDVMSR	A4Q9F1	1	0	0	3933481	0	1466655
QFNYLRLVDR	A4Q9F4	1	0	3144322	3977146	329375	920660
AEYEALAEQNRR	A6BLY7/Q8VCW2/Q9Z320	3	0	798934	0	0	0
GTHGRPSSKGSR	A6H584	1	0	0	0	661983	0
ESVAMASLTSEHESHGREELGLAHEPGDASLQEYYMDVAFLIDASQR	A6H584	1	0	478273	0	0	0
QTEPSVNTGR	A6H5Y1	1	0	0	1305287	0	0
VLQERIEEMRTSNKEK	A6H5Y1	1	0	5636515	5956438	0	0
EKDQIEAALSRMPSPGGR	A6H5Y1	1	0	0	2314526	0	0
RELWAYSR	A6H5Y3	1	0	0	4942148	0	0
VYNQLK	A6H5Z3	1	0	0	0	817084	0
NNMFAQFRK	A6H5Z3	1	0	5717740	5354185	0	0
NLDNIVLQQPR	A6H5Z3	1	0	50518740	39192000	0	0
GM(Oxidation)FEM(Oxidation)SYENSC(Carbamidomethyl)C(Carbamidomethyl)R	A6H603	1	0	0	958551	0	0
LGLISQEQWMC(Carbamidomethyl)YHR	A6H603	1	0	0	0	0	1231273
DFKMMQGM(Oxidation)K	A6H611	1	0	0	0	0	2270082
THSSSPQLNGSNVR	A6H619	1	0	0	0	1630571	0
KTEGGEEPPTQGAET	A6H619	1	0	0	0	0	20164.4
.(Acetyl)DDNLDELVAHSPGPDGPPR	A6H619	1	0	483440	0	0	0
VEMEFIGMLPSPNQTAR	A6H690	1	0	1745093	0	0	0
VRRFHWK	A6H694	1	0	25115650	0	0	0
VPLLKKKVR	A6H694	1	0	0	0	8887036	0
NLEILALDDNKVR	A6H6A4	1	0	0	1980952	0	0
ILYSWGELLGR	A6H6A9	1	0	10713350	9635258	1085900	1077344
QHAEEIKELYSESDETFDQISK	A6H6E2	1	0	0	3098804	0	0
LIELDDSQR	A6H8H2	1	0	0	0	1010045	0
FIEEC(Carbamidomethyl)SFVSDK	A6H8H2	1	0	6446594	0	18467.7	0
KSSLDLNSSEMAIMMGADAK	A6H8H2	1	0	1350484	0	0	0
QDIYQAVGEVKK	A6H8H5	1	0	0	2651564	0	0
EQKENVLNNK	A6PWD2	1	0	2701325	4984960	0	0
EVNRLSDFEM(Oxidation)ESK	A6PWD2	1	0	0	2340731	0	0
ESQKHGFEEEISEYK	A6PWD2	1	0	12540390	0	0	0
M(Oxidation)KAIRRTLKTYLEK	A6PWV3	1	0	6269806	0	0	0
RTPGTSYEK	A6PWY4	1	0	0	0	28589680	28336530
ENANFFASLQLAESAAR	A6PWY4	1	0	0	3788410	0	0
QEDC(Carbamidomethyl)FIVGSM(Oxidation)DHPRRVEVFHESGK	A6PWY4	1	0	0	3940483	0	0
RASQQAER	A6X8Z9	1	0	1949824	2312355	0	0
GELGQFYR	A6X935	1	0	0	0	1990305	2057888
NVIFVIDK	A6X935	1	0	1808568	0	4036609	3952774
QYSAAVGR	A6X935	1	0	0	0	2182799	2203474
YKFQHHFK	A6X935	1	0	903685	0	0	0
LGMYELLLK	A6X935	1	0	0	0	797327	0
FKPTLSQQQK	A6X935	1	0	1461606	5245798	0	964009
VQGVDYLATR	A6X935	1	0	0	5970720	3930767	4029156
FEVSVNVAPGSK	A6X935	1	0	0	0	993467	990928
LQDQGPDVLLAK	A6X935	1	0	6925498	6302742	5668619	5657507
QSLVQATEENLNK	A6X935	1	0	5613054	5068039	4350583	4363627
VTIGLLSLDDPQR	A6X935	1	0	2462101	2547757	865476	901805
DIVWEPPVEPDNTK	A6X935	1	0	0	2752862	0	0
LFVDPSQGLEVTGK	A6X935	1	0	8036134	7701727	3520221	3477760
DIVWEPPVEPDNTKR	A6X935	1	0	0	0	2086546	2131588
SQSEQDTVLNGDFIVR	A6X935	1	0	1555833	1474773	3044841	3217765
DLSPQDQFNLIEFSGEANQWK	A6X935	1	0	0	0	717193	0
ADAVQEATFQVELPR	A6X935/DECOY_XXX_sp|A6X935|ITIH4_MOUSE	2	0	0	0	1972505	4302109
DAKLFKC(Carbamidomethyl)EEC(Carbamidomethyl)SRM(Oxidation)FKHAR	A7KBS4	1	0	0	382949	0	0
MFNSWLQPEK	A7KBS4/Q3URS2/Q80VJ6	3	0	623702	0	0	0
HMLARDLVPGDIVSLSM(Oxidation)GDR	A7L9Z8	1	0	777385	0	0	0
LPIVETLGC(Carbamidomethyl)C(Carbamidomethyl)NVIC(Carbamidomethyl)SDK	A7L9Z8/Q80XR2	2	0	0	3082071	0	0
VPPSAPVPC(Carbamidomethyl)SPFYLR	A7MCT6	1	0	0	237492	0	0
VPPSAPVPC(Carbamidomethyl)SPFYLRR	A7MCT6	1	0	0	2597113	0	0
DWC(Carbamidomethyl)QHNHAQRVFTSN	A7TZE6	1	0	0	537697	0	0
SQSQDENK	A7TZF0	1	0	0	0	2389590	2541812
FHSQDKNK	A7TZF3	1	0	0	2509439	0	0
LLLDRIHSILK	A7XUY5	1	0	0	0	2762877	0
C(Carbamidomethyl)LLLNM(Oxidation)IQVIFQR	A7XUY5	1	0	1113738	0	0	0
SSVQKDTIDTLLDR	A7XUY5	1	0	0	1612376	0	0
.(Gln->pyro-Glu)QKFYSEK	A8E0Y8	1	0	0	0	0	913231
DFVLTPGSSYADR	A8E0Y8	1	0	3798220	0	0	0
LQGDSVLLHISKLQM(Oxidation)K	A8E0Y8	1	0	4719983	4750488	0	0
ALHC(Carbamidomethyl)LRM(Oxidation)LLR	A8VU90	1	0	2077845	0	0	0
EIM(Oxidation)C(Carbamidomethyl)QSLTWR	A8Y5H7	1	0	0	0	0	2428781
.(Acetyl)EVVKSPMQELQQAK	A9Q751	1	0	0	0	0	1030766
MEVVKSPM(Oxidation)QELQQAK	A9Q751	1	0	2719707	0	0	0
QEFHPNFDPLVNNVWLTR	A9Q751	1	0	10526630	10556400	0	0
SIIITLAKK	A9Z1V5	1	0	0	0	61048300	62394448
ATTASDPTGTAR	A9Z1V5	1	0	0	0	0	605350
M(Oxidation)QWEVSFELEPPALK	A9Z1V5	1	0	237966400	0	0	0
AAPSGDPDRDPGGGGGGR	B0F2B4	1	0	10659390	10154010	0	0
KKAKGKLTKKK	B0QZF7/DECOY_sp|B0QZF7|PRCA1_MOUSE	2	0	0	3846055	0	0
NFKVKMIMK	B0V2N1	1	0	0	1708248	0	0
GLRPETAYELR	B0V2N1	1	0	4476347	0	0	0
TQQGVPGQPM(Oxidation)NLR	B0V2N1	1	0	0	8080689	0	0
SGALQIESSEETDQGK	B0V2N1	1	0	160451	0	0	0
PEPQQDEESK	B1AQJ2	1	0	4065153	0	0	0
TVALC(Carbamidomethyl)TC(Carbamidomethyl)K	B1AR13	1	0	3259544	3054035	0	0
TYRWC(Carbamidomethyl)VC(Carbamidomethyl)GRSK	B1AR13	1	0	0	0	1215232	787771
TAFTLKQK	B1ARD6	1	0	0	0	862907	0
KAYEHMFLR	B1ARD6	1	0	0	1205258	5765636	6560322
KTFM(Oxidation)NYR	B1ARD8	1	0	0	1869171	0	0
WFLMLR	B1AUC7	1	0	0	0	3643250	0
RTYRQKPR	B1AUF7	1	0	5518648	0	0	0
ATYREM(Oxidation)IR	B1AUH1	1	0	0	2256347	0	0
QEPVSAYDR	B1AUH1	1	0	7538375	9503906	0	0
KAYLIYFQAASHLK	B1AUH1	1	0	0	0	0	8271.41
PAQGRGAPISVYQVVVEEER	B1AUH1	1	0	1772812	0	0	0
SPLSM(Oxidation)LTLVR	B1AUR6	1	0	0	1644611	0	1507201
NLNSSFSISWLPLK	B1AUR6	1	0	0	21619880	0	0
C(Carbamidomethyl)HLYYSR	B1AVH7	1	0	7974211	7929190	0	0
ELVIILHK	B1AVH7	1	0	0	0	33129160	33138980
LPRLTAHLGQHR	B1AVH7	1	0	0	0	1710518	0
RYSRFREM(Oxidation)HK	B1AVY7	1	0	0	0	0	3801255
EMRAGGDHTC(Carbamidomethyl)R	B1AVY7	1	0	5996644	0	0	0
.(Gln->pyro-Glu)QAPPTAAM(Oxidation)MR	B1AWL2	1	0	0	26898380	0	0
RNMIDHIVLHR	B1AWL2	1	0	1124921	0	0	0
LYYC(Carbamidomethyl)KHC(Carbamidomethyl)DFNNK	B1AWL2	1	0	3641236	0	0	0
FQC(Carbamidomethyl)PFC(Carbamidomethyl)PFLTMHRR	B1AWL2	1	0	1274224	0	0	0
SPHNSGLVNLTERSR	B1AWL2	1	0	1489285	1253380	0	0
HGGKKLFKC(Carbamidomethyl)KDC(Carbamidomethyl)SFYTGFK	B1AWL2	1	0	0	1793874	0	0
FC(Carbamidomethyl)SYTSPNVRSLMPHYQRM(Oxidation)HPTVK	B1AWL2	1	0	0	622728	0	0
FQGMVFDFVTK	B1AWN6	1	0	0	0	0	1923026
TMNM(Oxidation)FNWDEYIEDK	B1AWN6	1	0	0	0	0	954525
TM(Oxidation)NM(Oxidation)FNWDEYIEDK	B1AWN6	1	0	0	0	0	18539.1
SISLKKAKKKPSPPMR	B1AXH1	1	0	8254785	8575003	9.60695e+06	10157940
SPASHADGQSGWR	B1AY10	1	0	31532140	0	0	0
KRLC(Carbamidomethyl)GRHKC(Carbamidomethyl)NEIC(Carbamidomethyl)C(Carbamidomethyl)VDK	B1AY10	1	0	2334821	0	0	0
C(Carbamidomethyl)GSHTC(Carbamidomethyl)SQVC(Carbamidomethyl)HPQPC(Carbamidomethyl)QPC(Carbamidomethyl)PR	B1AY10	1	0	2464026	0	0	0
VSLQLAIQFLFQTYLR	B1AY13	1	0	0	0	1719721	1799147
HLQQGSESPMMIGELRSDLDDVD	B1AY13	1	0	1005684	0	0	1.63689e+06
SLPGVVM(Oxidation)ALVC(Carbamidomethyl)NVFDM(Oxidation)LYQLANLEEPR	B1AY13	1	0	159008	174553	0	0
C(Carbamidomethyl)IEDLK	B1AY13/DECOY_sp|Q91WD7|KI18A_MOUSE/Q9CQQ7	3	0	13027890	11408350	0	0
HVVHKWHYKLTK	B1AZI6	1	0	2857449	2124171	1305824	1713025
APSMEGTAGKVGGNGSK	B1AZP2	1	0	0	982572	0	0
QPNRKRK	B1B1A0	1	0	0	4364035	0	0
AFLLLTQADIVK	B1B1A0	1	0	0	0	3902270	0
DKFVWM(Oxidation)DYLKAC(Carbamidomethyl)R	B1B1A0	1	0	0	8838316	0	0
.(Acetyl)MALLLLILESC(Carbamidomethyl)SAGTYALNC(Carbamidomethyl)KLTVK	B1B213	1	0	0	31803510	0	0
EPC(Carbamidomethyl)QDPAGGDR	B2KFW1	1	0	0	1812516	0	0
RC(Carbamidomethyl)FRQFR	B2KFW1/DECOY_sp|B2KFW1|ZSC20_MOUSE	2	0	0	0	0	3314203
KNHSC(Carbamidomethyl)HYLR	B2KG20/Q5DT36	2	0	0	0	9707689	11963010
EQREELERLNQVLEAEK	B2RPU2	1	0	0	2343234	0	0
SARETHLRRSDNSR	B2RPV6	1	0	0	1644320	0	0
LLSDTLANIVKPQKQIKLQKKPNTLKKTVNMTTILIGR	B2RPV6	1	0	0	0	595287	0
YYRESFVQRQRTSR	B2RPY5	1	0	0	3001497	0	0
EKRM(Oxidation)QFFDSMR	B2RQA1	1	0	0	104790800	0	0
M(Oxidation)QFFDSMRNEYFFDR	B2RQA1	1	0	0	1543779	0	0
RMQFFDSMRNEYFFDR	B2RQA1	1	0	641993	0	0	0
KM(Oxidation)VVM(Oxidation)HPM(Oxidation)PR	B2RQC6	1	0	0	0	0	8698.82
SFPFVSK	B2RQC6/Q8C196	2	0	395456704	374857504	0	0
AMISTGFK	B2RQC6/Q8C196	2	0	235842800	241881504	3720602	0
AMLSTGFK	B2RQC6/Q8C196	2	0	235842800	241881504	3720602	0
AM(Oxidation)LSTGFK	B2RQC6/Q8C196	2	0	14935620	14256450	0	0
EIEYEVVR	B2RQC6/Q8C196	2	0	618904128	591763712	0	0
.(Glu->pyro-Glu)EIEYEVVR	B2RQC6/Q8C196	2	0	7996980	8065446	0	0
M(Oxidation)FTM(Oxidation)SVSDVK	B2RQE8	1	0	5887860	0	0	0
LM(Oxidation)QRM(Oxidation)KSANQDYR	B2RQE8	1	0	6519419	0	0	0
SPPDMDIDIELWDNK	B2RQE8	1	0	0	0	0	4019049
.(Acetyl)NVALHELGGGGSM(Oxidation)VEYK	B2RQR8	1	0	0	1526698	0	0
DRFSDFLLTK	B2RR83	1	0	0	1211445	0	0
AALVAGMYPNLVHVDR	B2RR83	1	0	3279280	3266513	0	0
DGSETAHAMM(Oxidation)TC(Carbamidomethyl)NLTHNTK	B2RR83	1	0	1274945	1086128	0	0
TAYC(Carbamidomethyl)DIHTPPGSARR	B2RRD7	1	0	5849414	5770949	0	0
THNLMLLPELK	B2RRE4	1	0	0	20443440	0	0
C(Carbamidomethyl)HHLC(Carbamidomethyl)FTKGELQK	B2RRF6	1	0	135421	0	0	0
PFEQTQLFC(Carbamidomethyl)DEKPTILK	B2RRF6	1	0	1945834	0	0	0
EIYTHFTC(Carbamidomethyl)ATDTK	B2RSH2/P08752	2	0	2999627	2699656	0	0
ILLLGAGESGK	B2RSH2/P08752/P18872/P20612/P27600/P27601/P50149/P63094/Q3V3I2/Q6R0H7/Q8CGK7/Q9DC51	12	0	1318336	1523798	0	0
LLLLGAGESGK	B2RSH2/P08752/P18872/P20612/P27600/P27601/P50149/P63094/Q3V3I2/Q6R0H7/Q8CGK7/Q9DC51	12	0	1318336	1523798	0	0
LFDSIC(Carbamidomethyl)NNK	B2RSH2/P08752/Q9DC51	3	0	4615331	4271238	0	0
.(Glu->pyro-Glu)EFTFTDLMPGR	B2RU80	1	0	1111543	0	0	0
DVGRSQSC(Carbamidomethyl)DIALLPENR	B2RU80	1	0	2382283	0	0	0
EYIATQGPLPGTKDDFWK	B2RU80	1	0	7117587	6546660	0	0
LTSLNVK	B2RU80/P17225/Q8BHD7	3	0	14533373	6138167	0	0
QC(Carbamidomethyl)SSLIQHRR	B2RUI1	1	0	3497667	0	0	0
RPSEC(Carbamidomethyl)SKYEK	B2RUI1	1	0	0	2890632	0	0
PYEC(Carbamidomethyl)EEC(Carbamidomethyl)GKSFRQC(Carbamidomethyl)SSLIQHRR	B2RUI1	1	0	2525732	0	0	0
PVFC(Carbamidomethyl)LKATVKQAKGILGK	B2RUP2	1	0	0	0	0	78191.4
GRSQSC(Carbamidomethyl)PRQPSWGVSC(Carbamidomethyl)PDLR	B2RUR4	1	0	0	2990882	0	0
IVLKSQPPPPVDSSESR	B2RV46	1	0	10488460	0	0	0
SLEKFRTEYEK	B2RW38	1	0	0	1028003	0	0
QPGPEAAEQLQIYRHTLR	B2RW38	1	0	0	1156731	0	0
ENKLSAK	B2RWS6	1	0	0	0	0	8731804
LGTFLENR	B2RWS6	1	0	0	7795929	0	0
WHC(Carbamidomethyl)TVC(Carbamidomethyl)EDYDLC(Carbamidomethyl)ITC(Carbamidomethyl)YNTKNHDHK	B2RWS6	1	0	0	0	860082	0
IFKPEELR	B2RWS6/P45481	2	0	0	0	0	2903948
SSIVQQDR	B2RWW0	1	0	7488939	0	0	3137088
HTNSLEKEALVTK	B2RX12	1	0	10721930	0	0	0
QFM(Oxidation)REM(Oxidation)SSLSSEGEVQNR	B2RX12	1	0	0	0	0	802353
SAEKQGDLTPSETSLK	B2RX14	1	0	0	0	3916825	4026182
VAEEKEEK	B2RX88	1	0	6720795	6075624	0	0
NPM(Oxidation)DIFDM(Oxidation)AR	B2RX88	1	0	1820694	0	0	0
.(Gln->pyro-Glu)QPSPVVPALQNK	B2RX88	1	0	0	1799087	0	0
EEVGISGAEHPSLSGSAGVPERR	B2RX88	1	0	304320	537698	0	0
LARISLVK	B2RXA1	1	0	0	0	0	1024367
THTGEKPYQC(Carbamidomethyl)TEC(Carbamidomethyl)GKAFIQK	B2RXC5	1	0	68462.6	2692959	0	0
HSADVNARDK	B2RXR6/Q505D1	2	0	10050410	9189215	1814728	587023
EASPNPEEGIIR	B2RXS4	1	0	0	1565418	0	0
ITVAGQNC(Carbamidomethyl)AFEPR	B2RXS4	1	0	1581462	0	0	0
DWMVM(Oxidation)NM(Oxidation)TQNRVFLR	B2RY04	1	0	379427	2853961	0	0
EDIYIR	B2RY04/XXX_sp|Q9QZN3|FBX8_MOUSE	2	0	5947613	5717871	0	0
DLVTC(Carbamidomethyl)LKDK	B2RY50	1	0	0	3425839	0	0
.(Glu->pyro-Glu)EMEADERDR	B2RY56	1	0	0	151509	0	0
ALRLLHDLQIGEK	B2RY56	1	0	16560360	0	0	0
LRDREKEMEADERDRK	B2RY56	1	0	3459275	0	0	0
LQAFGFC(Carbamidomethyl)EYKEPESTLR	B2RY56	1	0	0	1205526	0	0
LPVDSVFNKFEDEDSDDVPR	B2RY56	1	0	1905115	0	0	0
DRDRTKERDRDR	B2RY56/DECOY_sp|B2RY56|RBM25_MOUSE	2	0	0	6380992	0	0
REREREREREREREK	B2RY56/DECOY_sp|B2RY56|RBM25_MOUSE	2	0	0	3753252	0	0
SRSREKSRDRERERER	B2RY56/DECOY_sp|B2RY56|RBM25_MOUSE	2	0	0	2030103	0	0
ERERERDRDRDRTKERDR	B2RY56/DECOY_sp|B2RY56|RBM25_MOUSE	2	0	362047	5994955	798841	0
DRERERERERERERERERERER	B2RY56/DECOY_sp|B2RY56|RBM25_MOUSE	2	0	0	1932677	0	0
RLIGPKVLAVHVAGLQRKPR	B2RY83	1	0	0	2610960	0	0
HEIC(Carbamidomethyl)M(Oxidation)SLR	B3GLJ3	1	0	0	0	1844137	0
VGHSTPVQTR	B6A8R8	1	0	0	36746808	0	0
GQGMDAIFHVPYSC(Carbamidomethyl)AC(Carbamidomethyl)WVIIK	B7ZCC9	1	0	765847	0	0	0
RLETEMNK	B7ZNG0	1	0	6087583	5965114	0	0
EPQDASERSR	B7ZNG0	1	0	52676960	0	0	0
EVKAEVLAQADK	B7ZNG0	1	0	938524	0	0	0
EIIEAEKNRK	B8JK39	1	0	0	0	0	4253887
VHTNPDRRC(Carbamidomethyl)TELDMAR	B8JK39	1	0	0	268847	0	0
C(Carbamidomethyl)RVHTNPDRRC(Carbamidomethyl)TELDM(Oxidation)ARGRTR	B8JK39	1	0	0	0	0	790438
KYQEDFD	B8ZXI1	1	0	4708399	0	0	0
LLFC(Carbamidomethyl)C(Carbamidomethyl)WFPWM(Oxidation)LRAEM(Oxidation)QS	B9EHT4	1	0	0	0	1825839	0
AASQC(Carbamidomethyl)M(Oxidation)FC(Carbamidomethyl)AYVC(Carbamidomethyl)HK	B9EJ80	1	0	223853	1642699	0	0
VPFTHWFFSFVEDPLIDFEVR	B9EJ80	1	0	65121.4	480734	0	0
HTPNTSDNEGSDTEVC(Carbamidomethyl)GSNSPSK	B9EJ80	1	0	0	0	2932072	3134254
ENDPEHDESDNEVLGK	B9EJ86	1	0	0	431016	0	0
SKFYGNSLSAILEGEAR	B9EJ86	1	0	4588957	3871543	0	0
KQTSWEDFSK	B9EJA2	1	0	8692608	0	0	0
NKHVVLMLVK	B9EJA2	1	0	14824490	0	0	0
TGLKTPGAAR	B9EJA2	1	0	0	1234077	0	5840567
TPGDTEGATAEAAK	B9EJA2	1	0	0	4349535	0	0
RRDQHTR	B9EJI9	1	0	0	0	0	2037633
IPQLENK	B9EJV3	1	0	20157380	18735590	0	0
LLEKM(Oxidation)QQR	B9EJV3	1	0	0	9.04796e+06	0	0
AAYSLLGSQKGGR	B9EJV3	1	0	0	545091	0	0
VM(Oxidation)AWQQSVPSGAR	B9EKE5	1	0	565119	0	0	0
VDNLSVDNDDNDVVNSDNVDVDNDNNNQG	B9EKE5	1	0	0	1292722	0	0
LLEIHVKK	C0HKD1/C0HKD2/C0HKD3	3	0	3399997	4433324	0	0
DVFERPSAKK	C0HKD8/C0HKD9	2	0	0	17317080	4441968	0
LEREDSSEEEEEEIDDEEIER	C0HKD8/C0HKD9	2	0	0	897050	0	0
AGLQFPVGR	C0HKE1/C0HKE2/C0HKE3/C0HKE4/C0HKE5/C0HKE6/C0HKE7/C0HKE8/C0HKE9/P0C0S6/P27661/Q3THW5/Q64522/Q64523/Q6GSS7/Q8BFU2/Q8CGP5/Q8CGP6/Q8CGP7/Q8R1M2	20	0	0	0	1116717	1135452
QIDLNSVLQK	C0HKG5/C0HKG6	2	0	1980622	2091611	6130480	2937568
HGTC(Carbamidomethyl)AAQVDALNSEKK	C0HKG5/C0HKG6	2	0	0	781394	0	0
KTRKDEQVLK	C0LLJ0	1	0	0	0	0	673112
VEKYVTC(Carbamidomethyl)FFSDLLSQELALKEMR	C3VPR6	1	0	10632200	0	0	0
SLC(Carbamidomethyl)HAVLHFDSNEEQEGVC(Carbamidomethyl)C(Carbamidomethyl)GFPGC(Carbamidomethyl)SLSQEHMETLC(Carbamidomethyl)C(Carbamidomethyl)ALSK	C3VPR6	1	0	0	0	393092	0
RC(Carbamidomethyl)SEQGM(Oxidation)IGRNIKK	C6KI89	1	0	953171	0	0	0
FEKVGLHLSK	C6KI89/E9Q355	2	0	0	0	0	34135472
ESTIKYMVNSFK	C6KI89/E9Q355	2	0	1781447	0	0	0
NLILLVK	C6KI89/E9Q355/Q8VI93	3	0	0	0	0	1558383
QVLLVSDNNLK	C8YR32	1	0	0	3880306	0	0
WFKPGIIEKFR	C8YR32	1	0	0	5293514	0	0
YYFNC(Carbamidomethyl)NNWLSK	C8YR32	1	0	0	2933046	0	0
EEGQPESDNVEFPC(Carbamidomethyl)LR	C8YR32	1	0	0	7883361	0	0
LPWALLLVLLSHR	D0G895	1	0	0	0	18113950	0
SQFM(Oxidation)LYFSTRARMFR	D0G895	1	0	1693471	9403451	0	0
LTQEQAQLPEPLGTDIKK	D0QMC3	1	0	6065235	854919	0	0
KEAM(Oxidation)EILK	D0VYS2	1	0	0	700086	0	0
EEPVMPK	D3YU32	1	0	0	1982730	0	0
QQDTVM(Oxidation)LMSLPDVR	D3YU81	1	0	3430540	0	0	0
NLLRIRSLERDK	D3YV10	1	0	0	0	1810237	0
KFEGMRSRNKVLSSEVK	D3YV10	1	0	7644803	0	0	0
.(Gln->pyro-Glu)QLQDILSSLSVQEESRR	D3YV10	1	0	39498.6	0	0	0
GQDM(Oxidation)GDVM(Oxidation)VLVDSEEEEEEEEEEEEK	D3YX43	1	0	0	2111216	0	0
GSYRC(Carbamidomethyl)AC(Carbamidomethyl)PR	D3YXG0	1	0	0	2555100	0	0
YNQIC(Carbamidomethyl)ENTR	D3YXG0	1	0	0	5046072	0	0
.(Ammonia-loss)C(Carbamidomethyl)GPNRMC(Carbamidomethyl)FNMR	D3YXG0	1	0	1305906	1253414	0	0
DDQPVNTAHGNLK	D3YXG0	1	0	10233800	0	0	0
AVRGDAGTYM(Oxidation)C(Carbamidomethyl)VAQNPAGTALGK	D3YXG0	1	0	1260908	0	0	0
KTC(Carbamidomethyl)PEGSEANHETC(Carbamidomethyl)VDIDEC(Carbamidomethyl)QNR	D3YXG0	1	0	96388.5	428338	0	0
C(Carbamidomethyl)NTDMC(Carbamidomethyl)PVDGSWGTWHSWSHC(Carbamidomethyl)SVSC(Carbamidomethyl)GGGERTR	D3YXG0	1	0	1564793	2227477	0	0
NRRTIR	D3YXG0/DECOY_sp|D3YXG0|HMCN1_MOUSE	2	0	0	0	1024463	0
RRHGPEPER	D3YXK1	1	0	505104	504865	0	0
YHSDFSRQDR	D3YXK2	1	0	0	387121	2420156	0
SKDADDQKPGPSER	D3YXK2	1	0	0	1164185	0	0
SMM(Oxidation)GDREGQHYPERHGGPERHGR	D3YXK2	1	0	0	937729	0	0
QDRFHDFDHRDRGR	D3YXK2/DECOY_sp|D3YXK2|SAFB1_MOUSE	2	0	1257423	0	0	0
C(Carbamidomethyl)QWSEADAPLAVVK	D3YXK2/Q80YR5	2	0	1801608	1180997	0	0
FAFDAC(Carbamidomethyl)NDVPAPPK	D3YXK2/Q80YR5	2	0	3460228	0	0	0
SEPVKEEGSELEQPFAQATSSVGPDR	D3YXK2/Q80YR5	2	0	1778997	1778741	0	0
SSINM(Oxidation)VDLAGSERQR	D3YXS5	1	0	4225983	2293122	0	0
PIKPLPC(Carbamidomethyl)C(Carbamidomethyl)K	D3YYI7	1	0	0	0	2990489	0
DPGC(Carbamidomethyl)VDASVQEPASNR	D3YYI7	1	0	4237829	0	0	0
C(Carbamidomethyl)KIHIQRTEGC(Carbamidomethyl)DHM(Oxidation)TC(Carbamidomethyl)SQC(Carbamidomethyl)NTNFC(Carbamidomethyl)YR	D3YYI7	1	0	1177507	968064	0	0
RHMRTHTGIRPFR	D3YYM0	1	0	0	1136741	0	0
LLMSPENLK	D3YYM4	1	0	13632760	21692950	0	0
LTTAQDGHVHR	D3YYU8	1	0	0	1488139	0	0
KAGSGDQGSPPC(Carbamidomethyl)FLR	D3YYU8	1	0	0	1911534	0	0
.(Ammonia-loss)C(Carbamidomethyl)C(Carbamidomethyl)SSDAGTYSC(Carbamidomethyl)VVGTAR	D3YYU8	1	0	0	1407526	0	0
AELEQHLEQEQEFQVNKLM(Oxidation)KK	D3YZP9	1	0	0	0	642009	759454
HPDM(Oxidation)DEAVHK	D3YZU1	1	0	1259606	0	0	0
.(Acetyl)MTHSPATSEDEER	D3YZU1	1	0	0	2017019	0	0
VGHRQVVNMIR	D3YZU1/Q80Z38	2	0	1346353	0	0	0
RWKPKIK	D3YZV8	1	0	0	819512	0	0
.(Glu->pyro-Glu)EVELVVNKLEDAQK	D3Z0R2	1	0	13267260	0	0	0
PIILPLLR	D3Z1D3	1	0	0	0	0	1781529
EVSNLTDRAFR	D3Z1D3	1	0	2604831	0	0	0
ASAEDLSARGSWM(Oxidation)GADK	D3Z1D3	1	0	0	0	653289	3064022
.(Ammonia-loss)C(Carbamidomethyl)MVC(Carbamidomethyl)EDVQEDPVHTAAQDETSQQTRK	D3Z1D3	1	0	1667590	0	0	0
DPAVLRYM(Oxidation)FC(Carbamidomethyl)SM(Oxidation)AQR	D3Z291	1	0	0	1676935	0	0
MSLC(Carbamidomethyl)EDM(Oxidation)LLC(Carbamidomethyl)NYRK	D3Z3K2	1	0	1200054	0	0	0
LRNITIASQEGSLEPGM(Oxidation)IPQSGVFGFPPGNNSK	D3Z3K2	1	0	3882846	0	0	0
NLPLTWR	D3Z5L9	1	0	0	0	1258325	0
VTNDNANC(Carbamidomethyl)EMRK	D3Z5L9	1	0	21013480	29152130	0	0
WQMLWVTSC(Carbamidomethyl)VC(Carbamidomethyl)QR	D3Z5L9	1	0	0	0	0	2058728
EQQLAQAARTYR	D3Z5T1	1	0	0	0	0	1407768
TC(Carbamidomethyl)GTTLLLKALVPLLK	D3Z6H8/P0DMN7	2	0	69049.5	31266.1	0	0
TMENYVSQFSEIK	D3Z6Q9	1	0	1003383	0	0	0
EKEGAGSSGPEEPR	D3Z6Q9	1	0	0	460208	0	0
EM(Oxidation)SKLNHNLYEVMSK	D3Z6Q9	1	0	5797947	0	0	0
M(Oxidation)QREQGEELEQEGQEEEVEEEEK	D3Z6S9	1	0	7193643	0	0	0
DLEEKMVHK	D3Z750	1	0	2569889	10777510	0	0
FFFSQVEMSK	D3Z750	1	0	2691815	0	0	0
HQPHM(Oxidation)GDSWPR	D3Z7H4	1	0	0	0	0	23158580
TTDWALPAAM(Oxidation)GERVHANPER	D3Z7H8	1	0	0	914424	0	0
FALSAM(Oxidation)DM(Oxidation)EQRDYDSR	D3Z7P3	1	0	0	1974781	0	0
FLLEAC(Carbamidomethyl)K	D3Z7P3/Q571F8	2	0	3757889	3365403	0	0
LWFKFQRC(Carbamidomethyl)FR	D4PHA7	1	0	0	635313	0	0
FQRC(Carbamidomethyl)FRYFRR	D4PHA7/DECOY_sp|D4PHA7|WSCD2_MOUSE	2	0	0	630333	0	0
GTPTVLQHFSGRLR	D7PDD4	1	0	0	4541493	0	0
TVLQFAR	E0CYC6/Q8CHQ9/Q9JIY7/Q9JIZ0	4	0	28660630	27796030	0	0
QLQLFR	E0CYC6/Q9JIY7/Q9JIZ0	3	0	1892106	1814162	0	0
.(Acetyl)M(Oxidation)APYHIR	E0CYR6/Q9JIY8	2	0	0	1428361	0	0
AAAFENMAR	E0CYV9	1	0	0	4718159	0	0
NSNPSTESVSAR	E0CYV9	1	0	2063432	2295403	0	0
LEEKAPVGRLKLR	E0CYV9	1	0	2116606	0	0	0
YHLLPLDQRLLIK	E0CZ16	1	0	0	968814	625096	750209
SGAGVGVLSGQLYATGGHDGPLVR	E0CZ16	1	0	14220090	0	0	0
LQLVER	E1U8D0	1	0	11435080	0	0	0
AAEPWVLKHSDMEK	E1U8D0	1	0	0	5723122	0	0
EGVSEAELGGTGLKR	E1U8D0	1	0	0	4410694	0	0
LEM(Oxidation)RDVYM(Oxidation)EEDVYQLQELRQQLDQASKTC(Carbamidomethyl)R	E1U8D0	1	0	0	814045	0	0
ILGLEKTDSYIK	E2JF22	1	0	5294610	2811940	0	0
SPETMIK	E2JF22/Q8CD54	2	0	0	0	831808	0
SPETM(Oxidation)IKWTR	E2JF22/Q8CD54	2	0	2656986	2774271	0	0
IGISAVYFYHR	E5FYH1	1	0	0	12359730	0	0
PHDVC(Carbamidomethyl)LHTEENSLKLKK	E5FYH1	1	0	0	4762517	0	0
.(Acetyl)MRPPATPPDPTKEPGC(Carbamidomethyl)K	E5FYH1	1	0	0	2125378	0	0
ESISM(Oxidation)KIENNTFSC(Carbamidomethyl)DLGYIDQSSFC(Carbamidomethyl)SK	E5FYH1	1	0	4899087	0	0	0
NC(Carbamidomethyl)SFELHDYSFLHSEGC(Carbamidomethyl)NNENNFEDKPHDVC(Carbamidomethyl)LHTEENSLK	E5FYH1	1	0	764636	878917	0	0
AQLIDMK	E9PV24	1	0	8446987	7864129	1871279	1789305
NIMEYLR	E9PV24	1	0	8205064	8102674	2692433	2781657
QYLPALK	E9PV24	1	0	11213590	10594170	22981737	0
MELERPGK	E9PV24	1	0	3277501	3123004	0	1424749
NSLFDFQR	E9PV24	1	0	15808110	17104750	0	0
QLQQVIAK	E9PV24	1	0	14304430	13333750	8849033	8538265
.(Gln->pyro-Glu)QLQQVIAK	E9PV24	1	0	0	2998746	1385323	1458382
SQLQEAPPEWK	E9PV24	1	0	23576580	22555110	12244570	12534360
AQQIQALQSNVR	E9PV24	1	0	24976960	26370959	6364835	6326046
EINLQDYEGHQK	E9PV24	1	0	17265960	16593700	0	6894976
GLIDEANQDFTNR	E9PV24	1	0	20400400	20442790	6164949	6368687
MSPVPDLVPGSFK	E9PV24	1	0	13270380	13317840	6167922	6309432
M(Oxidation)SPVPDLVPGSFK	E9PV24	1	0	2682095	3030704	0	0
DSDWPFC(Carbamidomethyl)SDDDWNHK	E9PV24	1	0	0	1925751	0	0
AENPTNPGPGGSGYWR	E9PV24	1	0	7098837	6796762	0	0
QVTKTYKM(Oxidation)ADEAGSEAHR	E9PV24	1	0	1151145	0	0	0
NPGTTGSDGTGDWGTGSPR	E9PV24	1	0	0	2041331	0	0
GDFANANNFDNTYGQVSEDLR	E9PV24	1	0	0	0	1168513	1162195
GDFANANNFDNTYGQVSEDLRR	E9PV24	1	0	4791978	5639007	0	0
THSDSDILTNIEDPSSHVPEFSSSSK	E9PV24	1	0	4639006	6273990	0	0
DVGFLQVKVIR	E9PV86	1	0	0	30958250	0	0
AMDSNGLSDPYVKFR	E9PV86	1	0	0	0	21890720	0
DC(Carbamidomethyl)SQKISTVGNSNADVPLAD	E9PV86	1	0	2571883	0	0	0
RESPTEEKENM(Oxidation)EM(Oxidation)NSPK	E9PV87	1	0	1997193	0	0	0
LISIHVK	E9PVA8	1	0	0	0	0	4149995
EILSELGR	E9PVA8	1	0	0	2336833	0	0
SWC(Carbamidomethyl)QEELPVAVR	E9PVA8	1	0	1656753	0	0	0
QAAAIILNM(Oxidation)YC(Carbamidomethyl)SR	E9PVA8	1	0	0	0	1611154	0
QC(Carbamidomethyl)SDSSATEALTK	E9PVA8	1	0	1601582	0	0	0
ILDVASLEALNEC(Carbamidomethyl)SR	E9PVA8	1	0	1373802	1607338	0	0
EGALFAFEMLC(Carbamidomethyl)TMLGK	E9PVA8	1	0	68344.7	0	0	0
KLAC(Carbamidomethyl)QADSVEQVDDTILT	E9PVA8	1	0	3966430	0	0	0
LTSADALRPSVVSITGPLIR	E9PVA8	1	0	905997	933444	0	0
EDLQKLGK	E9PVB3	1	0	11817840	0	0	0
C(Carbamidomethyl)TDGTENM(Oxidation)KR	E9PVB3	1	0	0	848232	0	0
KIETMNNEVK	E9PVB3	1	0	0	3154197	0	0
KQM(Oxidation)LSEEHQK	E9PVB3	1	0	1628261	0	0	0
IQQQVDSPMNLK	E9PVB5	1	0	0	0	0	702149
DIIEAVNHISDC(Carbamidomethyl)SGKFK	E9PVD1	1	0	907515	0	0	0
C(Carbamidomethyl)DGVGLPTEEKQLSETSVSLSDEK	E9PVD1	1	0	0	23248140	0	0
GLPPLLTHITVR	E9PVD3	1	0	0	0	2280418	0
EAFSLNSSTGELRAR	E9PVD3	1	0	0	275421	0	0
QPQTPKEK	E9PVX6	1	0	0	0	2218277	2118836
QESPGITPPR	E9PVX6	1	0	1103798	0	0	0
SPEPVDTTSETQARR	E9PVX6	1	0	0	1732520	0	0
HTLVETMNEKTEAVLAENTTAR	E9PVX6	1	0	0	2675749	0	0
YKC(Carbamidomethyl)KEC(Carbamidomethyl)GK	E9PW05	1	0	27808680	26898380	0	0
DC(Carbamidomethyl)DIFFNHYSSLRR	E9PW05	1	0	0	8701159	0	0
MIINLAVFGR	E9PW74	1	0	0	0	1113666	1101770
VPRPTEGSHLR	E9PXF8	1	0	0	0	1129210	1125877
EPVHNQGVWASLR	E9PXF8	1	0	4429557	0	0	0
HAKKGVC(Carbamidomethyl)IWEC(Carbamidomethyl)IDKM(Oxidation)HTR	E9PXF8	1	0	0	954459	0	0
LPPIQKPK	E9PXF8/Q6ZPE2	2	0	0	0	15018070	0
EPEIM(Oxidation)K	E9PY46	1	0	0	0	0	894034
LPSANM(Oxidation)SYYVDQR	E9PY46	1	0	0	918152	0	0
VPSFPNGRGAEGK	E9PY46	1	0	0	8289387	0	0
M(Oxidation)LSEDLQSLELYINR	E9PY46	1	0	0	3897134	0	0
EDRVDSGYYHIPQMVAK	E9PY46	1	0	0	723381	0	0
YLEEM(Oxidation)RKRLPSANM(Oxidation)SYYVDQR	E9PY46	1	0	1012778	0	0	0
QM(Oxidation)VADMREK	E9PYH6	1	0	1409881	0	0	0
KEPSEISEASEEK	E9PYH6	1	0	0	0	963419	0
KEKDKYLDVC(Carbamidomethyl)PVSAR	E9PYH6	1	0	0	2848505	0	0
C(Carbamidomethyl)KEC(Carbamidomethyl)GKAFIR	E9PYI1	1	0	998664	0	0	0
EPWM(Oxidation)VM(Oxidation)RNETK	E9PYI1	1	0	0	1279005	0	0
.(Glu->pyro-Glu)EPWMVMRNETK	E9PYI1	1	0	0	576687	0	0
RAWC(Carbamidomethyl)AEDSVPRQEEEDR	E9PYI1	1	0	0	979566	0	0
IWHPDWVSRTEAKDSSKIK	E9PYI1	1	0	916893	0	0	0
GDREVTRELEGQQVHQEGHLR	E9PYI1	1	0	0	0	15530800	0
QPEM(Oxidation)KSGFM(Oxidation)ASFLDFLK	E9PYL2	1	0	152452	194790	0	0
QAPGMC(Carbamidomethyl)FAFHPK	E9PYY5	1	0	0	573365	0	0
YNTIETFNELFDAHK	E9PZJ8	1	0	0	5579010	0	0
IASYYYLKHKTVKM(Oxidation)FK	E9PZJ8	1	0	1249593	0	0	1725033
RPYEQYNSDR	E9PZM4	1	0	1099695	0	0	0
KLHKLYKM(Oxidation)AHKK	E9PZM4	1	0	0	0	1082788	2348121
FEFWEDFEEDHGK	E9PZM4	1	0	209345	3175354	0	0
QESSDDDDDDDEAPKR	E9PZM4	1	0	0	1253597	0	0
EM(Oxidation)ITSLFC(Carbamidomethyl)K	E9PZQ0	1	0	4130404	6979616	0	0
TYMM(Oxidation)SNGYK	E9PZQ0	1	0	3638034	0	0	0
SEDEDEPDMK	E9PZQ0	1	0	562947	734738	0	0
LSPAIPLEALR	E9PZQ0	1	0	5088646	4924994	0	0
AAEPDTDYENLR	E9PZQ0	1	0	1134776	0	873714	0
LAQDSSQIELLK	E9PZQ0	1	0	3057907	0	0	0
GAAEMVLQM(Oxidation)ISAC(Carbamidomethyl)K	E9PZQ0	1	0	3137377	0	0	0
VESLAAFAEC(Carbamidomethyl)YVDK	E9PZQ0	1	0	0	0	0	1130046
VAM(Oxidation)M(Oxidation)TQPPSTPALPR	E9PZQ0	1	0	4443213	0	0	0
FPKMVTSC(Carbamidomethyl)C(Carbamidomethyl)RFLC(Carbamidomethyl)YFC(Carbamidomethyl)R	E9PZQ0	1	0	373845	698004	0	0
FLQLLC(Carbamidomethyl)EGHNNDFQNYLR	E9PZQ0	1	0	1468513	1256751	0	0
.(Acetyl)PAHVTPR	E9PZZ1	1	0	1821549	1709566	0	1788283
YLPTYEESM(Oxidation)R	E9Q0B3	1	0	5232182	0	0	0
QPFQLSR	E9Q0C6	1	0	0	3056565	0	0
.(Glu->pyro-Glu)EDTTLQNLPM(Oxidation)K	E9Q0C6	1	0	1828193	1587598	0	0
VVLHPKPVARGR	E9Q0C6	1	0	0	15911130	8659.76	0
YSSKLLGKPKAR	E9Q0C6	1	0	10261040	0	0	0
KQGNWPRYEGTLK	E9Q0C6	1	0	14662220	0	0	0
KKKEPEEIPEVAVLKPR	E9Q0C6	1	0	0	1134223	0	0
.(Gln->pyro-Glu)QPTC(Carbamidomethyl)TELASVSVSQSSSLER	E9Q0C6	1	0	2876951	0	0	0
C(Carbamidomethyl)SVWVEK	E9Q0N2	1	0	13187580	13772920	0	0
AAGTSVTVDRHAPASSYEFSM(Oxidation)WVEK	E9Q0N2	1	0	2341744	0	0	0
QSIKQQGASGEVYC(Carbamidomethyl)PSGEK	E9Q1P8	1	0	0	1559076	0	0
EC(Carbamidomethyl)VANHMR	E9Q1U1	1	0	1213578	943164	0	0
LNEEIEDQKK	E9Q1U1	1	0	1173114	1126211	0	0
LEDASNEEKTSNELDSTKQK	E9Q1U1	1	0	10514220	0	0	0
ASSEYQQRTR	E9Q286	1	0	5130855	0	0	0
EEFVNDMKTMFR	E9Q2Z1	1	0	966292	0	0	0
QSSFLPHGVPSSGYM(Oxidation)QPPC(Carbamidomethyl)K	E9Q2Z1	1	0	293346	101858	0	0
YRPQQGMRYSYQPPSQPSYHPYQR	E9Q2Z1	1	0	0	0	0	2693439
SM(Oxidation)RSRMDEK	E9Q309	1	0	0	2024381	0	0
LVKKILGPAPK	E9Q309	1	0	0	0	0	491589
FSPSRDSYSESSRYK	E9Q309	1	0	0	0	0	1063900
QFAC(Carbamidomethyl)DLASVDATSQHSSGAR	E9Q309	1	0	1187080	114145	0	0
KVLFHLR	E9Q349	1	0	1057541	0	0	695164
SGDAAGQISDASGMSRPSGMGFASSTVGVTK	E9Q349	1	0	3837272	0	0	0
EQELRDREAK	E9Q394	1	0	7314135	0	0	0
SSM(Oxidation)RSLSPFR	E9Q394	1	0	10375680	9569414	0	0
RLGIPEC(Carbamidomethyl)ILLVTQR	E9Q394	1	0	1339910	0	0	0
DREELQQKKGTYQC(Carbamidomethyl)DLER	E9Q394	1	0	1921036	0	0	0
SAVLLADEATAAPM(Oxidation)FTNR	E9Q394	1	0	1138979	0	0	0
FC(Carbamidomethyl)GQHNQSVNYFKDLYTKDK	E9Q394	1	0	0	996636	0	955179
SVGVC(Carbamidomethyl)HLC(Carbamidomethyl)VSDAKNQGNGLK	E9Q394	1	0	0	1780310	0	0
IPSFLPNSDEFSSPSAPSVTK	E9Q394	1	0	6076966	49158.6	7965483	0
ENDLDSWELEK	E9Q3C1	1	0	5150143	5044484	0	0
WFM(Oxidation)EM(Oxidation)C(Carbamidomethyl)VR	E9Q3L2	1	0	0	1793438	0	0
ELINLVK	E9Q3L2/XXX_sp|Q6KCD5|NIPBL_MOUSE/XXX_sp|Q9CX83|ARMX1_MOUSE	3	0	48830100	0	0	0
NLNLVFSR	E9Q3S4	1	0	0	38860940	0	0
FGPLPEMVFC(Carbamidomethyl)KYTR	E9Q3S4	1	0	0	1412374	0	0
LLEPLSR	E9Q3S4/XXX_sp|Q9Z2Z9|GFPT2_MOUSE	2	0	27579880	26666360	2471886	2414796
NLLLM(Oxidation)DKEK	E9Q401	1	0	14620410	3103278	0	0
SFEEKEMEKQK	E9Q401	1	0	1986835	0	0	0
RLAVFSQPIINK	E9Q401	1	0	6739822	0	0	0
GAAEMVLQTISASK	E9Q401	1	0	23656160	0	0	0
SNC(Carbamidomethyl)YM(Oxidation)VC(Carbamidomethyl)AGESMSPGQGR	E9Q401	1	0	0	7114556	0	0
C(Carbamidomethyl)DDM(Oxidation)LTC(Carbamidomethyl)YMFHMYVGVRAGGGIGDEIED	E9Q401	1	0	0	609110	0	0
VQGVEFSHR	E9Q414	1	0	0	21926270	0	0
ADLSGLYSPIK	E9Q414	1	0	2150466	0	12230630	0
EVQVPTFTIPK	E9Q414	1	0	2600415	2381280	0	0
MVDEMNMSFQR	E9Q414	1	0	0	0	0	1335907
NSEEFAAAMSR	E9Q414	1	0	2087655	1472606	0	0
VIIPSPKRPVK	E9Q414	1	0	0	0	259641	0
INIDIPLPLGGK	E9Q414	1	0	1440020	0	0	0
QSFDLSVKAQYK	E9Q414	1	0	0	3131897	0	0
VYSQDFEAYNTK	E9Q414	1	0	1926344	2143070	0	0
INAEIQALKLPQK	E9Q414	1	0	0	0	2363767	0
YYEIEENM(Oxidation)VELIK	E9Q414	1	0	8146269	0	0	0
DVTTGQLSGESNMR	E9Q414	1	0	1090425	0	0	0
IAQLLQWEQSEQVK	E9Q414	1	0	2931443	1771726	0	0
NTFTLSC(Carbamidomethyl)DGSLHHK	E9Q414	1	0	0	1904500	0	0
.(Glu->pyro-Glu)EM(Oxidation)TQRINAEIQALK	E9Q414	1	0	0	17438	0	0
SDSSGQYENFAASNK	E9Q414	1	0	1343014	1452276	0	0
VESQHVGSSILTANGR	E9Q414	1	0	13606670	0	0	0
NPNGYLLSLPVQELADR	E9Q414	1	0	1398145	1567904	0	0
QIDNEC(Carbamidomethyl)TGNEDHTFLILR	E9Q414	1	0	2381922	2181978	0	0
IEGNLIFDPSSYLPRESLLK	E9Q414	1	0	0	0	0	89914.9
KYVYNYEAESSSGVQGTADSR	E9Q414	1	0	0	1872387	111128	0
KPTEDGRK	E9Q4F7	1	0	1899954	0	0	0
EKPEKEHSR	E9Q4F7	1	0	0	0	0	1113529
M(Oxidation)KQMEKMRHR	E9Q4F7	1	0	0	577103	0	0
HKERM(Oxidation)KQM(Oxidation)EKMR	E9Q4F7	1	0	2564357	2131831	0	0
HRKSSSDRQHTEK	E9Q4F7	1	0	2544262	1018993	0	0
LRLSAHTMLPGSK	E9Q4F7	1	0	2407606	2124883	0	0
.(Gln->pyro-Glu)QFISWLQDVDDKYDR	E9Q4F7	1	0	936968	0	874352	957373
AQMLASQSKQGIPAAEK	E9Q4F7	1	0	0	598735	0	0
TVTPVKDEYEFDEDDEQDR	E9Q4F7	1	0	0	31104890	0	0
FDKLPIK	E9Q4N7	1	0	0	0	0	3690552
SSTVSVHDPFSDVSDSAYPK	E9Q4N7	1	0	0	1481870	0	0
.(Gln->pyro-Glu)QQGGGMMMGPGGGGAASLSK	E9Q4N7	1	0	1646331	0	0	0
RNSM(Oxidation)TPNAPYQQGM(Oxidation)GM(Oxidation)PDM(Oxidation)M(Oxidation)GR	E9Q4N7	1	0	0	0	9733.96	20986.7
EDGVITASEDR	E9Q4P1	1	0	1657496	0	0	0
EWQGVYYARR	E9Q4S1	1	0	0	805738	0	0
IPAPVEK	E9Q4Z2	1	0	0	792150	3222773	0
TC(Carbamidomethyl)M(Oxidation)TEFLHSLER	E9Q4Z2	1	0	10785520	0	0	0
.(Glu->pyro-Glu)ESRGGVLEPEGTVEIK	E9Q4Z2	1	0	725552	0	0	0
TVEVAVPADPANLDSEAK	E9Q4Z2	1	0	1633569	0	0	54976.6
YLYLTPQDYTQISSQNSVHC(Carbamidomethyl)K	E9Q4Z2	1	0	1255342	0	0	0
LMQYTVEDGDHVEAGSSYAEM(Oxidation)EVM(Oxidation)K	E9Q4Z2	1	0	0	1960903	0	0
YGSRLWK	E9Q4Z2/Q5SWU9	2	0	0	2837841	0	0
FGAYIVDGLR	E9Q4Z2/Q5SWU9	2	0	1928259	2372008	0	0
DFTVASPAEFVTR	E9Q4Z2/Q5SWU9	2	0	4420574	4357605	0	0
EASFEYLQNEGER	E9Q4Z2/Q5SWU9	2	0	3444891	3729250	0	0
ITSENPDEGFKPSSGTVQELNFR	E9Q4Z2/Q5SWU9	2	0	6307632	6114687	0	0
YLLVLTR	E9Q555	1	0	0	0	1778112	0
DHVSLM(Oxidation)DR	E9Q555	1	0	2815413	2471983	0	0
FLPEILALQR	E9Q555	1	0	0	0	0	7470817
PSPKAWLQLVK	E9Q555	1	0	0	214590704	0	0
.(Glu->pyro-Glu)EEEVLLSSTDPGK	E9Q555	1	0	6096974	6154942	0	0
APTRSQPLQFMQSK	E9Q555	1	0	0	6151978	0	0
FLDLFPKVTC(Carbamidomethyl)RPPK	E9Q555	1	0	0	3332957	0	0
WPDVRQLFELC(Carbamidomethyl)GTNEK	E9Q555	1	0	0	0	2401022	0
QPLPTFDEVLLC(Carbamidomethyl)TPATTIEEVELLLRR	E9Q555	1	0	0	0	10420.2	0
DMLANFR	E9Q557	1	0	0	1955069	0	0
FLSEMLK	E9Q557	1	0	0	0	754359	883933
LVFDGLR	E9Q557	1	0	0	0	761236	0
QEAFSIR	E9Q557	1	0	0	0	1103854	1062777
VTQLTDR	E9Q557	1	0	0	0	0	1163301
YIELLTR	E9Q557	1	0	0	0	1929105	1872339
AESGPDLR	E9Q557	1	0	2494358	0	0	1091240
EYENELAK	E9Q557	1	0	0	0	804008	808147
GLVGIEFK	E9Q557	1	0	0	4462160	1828983	1742460
ISTEEAIR	E9Q557	1	0	0	0	1729767	0
LPVEEAYK	E9Q557	1	0	2698354	4733614	0	0
QVQNLVNK	E9Q557	1	0	0	0	1210109	1221365
FGDSNTVMR	E9Q557	1	0	0	0	0	639503
IEVLEEELR	E9Q557	1	0	0	1799938	1983353	2048763
KQQLEIELR	E9Q557	1	0	2323344	0	0	0
LLQLQEQMR	E9Q557	1	0	14128905	0	893894	969256
LPVDMAYKR	E9Q557	1	0	0	6202117	0	0
YQAEC(Carbamidomethyl)SQFK	E9Q557	1	0	0	0	798244	865789
LQSLTENLTK	E9Q557	1	0	0	0	1274353	1257258
QQIQNDLNQWK	E9Q557	1	0	0	0	1230733	1202943
KVSYM(Oxidation)QLRERC(Carbamidomethyl)R	E9Q557	1	0	0	0	0	3327551
ILTC(Carbamidomethyl)PKTKLKISYK	E9Q557	1	0	595552	667312	0	0
IEPHTGLLLLSVQKR	E9Q557	1	0	3191985	0	0	0
KM(Oxidation)LEEELEAM(Oxidation)RRSLK	E9Q557	1	0	0	1366143	0	0
LLEAQIATGGIIDPK	E9Q557	1	0	0	0	2619512	2570705
KEETLR	E9Q557/Q9D125/Q9D495	3	0	1126530	0	0	0
LWDLEK	E9Q557/XXX_sp|Q8R1C6|MET22_MOUSE	2	0	0	0	1236422	1201996
KQNETADEATTPQAK	E9Q5C9	1	0	778580	0	0	0
EYARNKNIHYYFM(Oxidation)ALK	E9Q5F9	1	0	0	15100910	0	0
DSIHLFC(Carbamidomethyl)R	E9Q5G7	1	0	599334	0	0	0
RRPEDYDIHNSRKK	E9Q5K9	1	0	26806090	0	0	0
RSRPRERDRERERDRPR	E9Q5K9	1	0	0	2061530	0	0
DGELNVLDDILTEVPEQDDELYNPESEQDK	E9Q5K9	1	0	0	10600490	0	0
SVQAEFLPC(Carbamidomethyl)RFHR	E9Q5L8	1	0	11861450	0	0	0
KEWEELYK	E9Q5M6	1	0	6448487	0	0	0
QKHELGLKK	E9Q5M6	1	0	0	0	1117861	3847164
KEPDDQDTSDGGR	E9Q5M6	1	0	4420356	0	886729	858086
KEEELGYLDTMAHGK	E9Q5M6	1	0	1048437	525501	0	0
KLTNPVQLDDFDSYIK	E9Q612	1	0	0	951222	0	0
EKIDFADTVTK	E9Q634	1	0	0	1031767	0	0
EVLKRRIEVER	E9Q634	1	0	5149695	0	0	0
VSYDMDGFC(Carbamidomethyl)ERNR	E9Q634	1	0	0	1202892	0	0
LFILLLTLWLFSLLKLLNVGR	E9Q649	1	0	0	1094505	0	0
LQQHLLEIR	E9Q6B2	1	0	0	8432508	0	0
ELC(Carbamidomethyl)C(Carbamidomethyl)FLDDDRQKGR	E9Q6B2	1	0	5292395	5336055	0	0
EM(Oxidation)C(Carbamidomethyl)NVVWRKLGDAASTKPSIR	E9Q6B2	1	0	2156052	0	0	0
KFRM(Oxidation)DGM(Oxidation)AAC(Carbamidomethyl)C(Carbamidomethyl)FHC(Carbamidomethyl)K	E9Q6I0	1	0	0	1234512	0	0
GLAVTSISER	E9Q6J5	1	0	0	26767810	0	0
KPDGNEKGERKK	E9Q6J5	1	0	0	0	0	18185830
NC(Carbamidomethyl)KC(Carbamidomethyl)PGPFRMGK	E9Q6J5	1	0	8314237	8.37766e+06	0	0
KLSSQPSTDVSTDK	E9Q6J5	1	0	0	0	0	1195325
GSSLLDRTIADR	E9Q6P5	1	0	21600820	5983498	0	0
TVVDVGEKTSEFK	E9Q6P5	1	0	2073719	3103972	0	0
GQYEMLSEC(Carbamidomethyl)LERAMK	E9Q6P5	1	0	562338	0	0	0
LSWAESLSMDGFWMEVER	E9Q6X9	1	0	316859	0	0	0
NPHLRAK	E9Q735	1	0	4937791	0	0	0
GKEEEKEEEKEEGK	E9Q743	1	0	0	4959993	0	0
MSDTEENPLEESRESGEMEEEK	E9Q743	1	0	6141760	0	0	0
EMRDYSR	E9Q784	1	0	8729455	8075581	0	0
EVSPEVVRSK	E9Q784	1	0	0	1909885	0	0
HQGRSEELER	E9Q784	1	0	0	0	0	1487751
KEDVYQEEAR	E9Q784	1	0	0	0	0	2259525
QREWDREAEK	E9Q784	1	0	3235255	0	0	0
ERELERERARER	E9Q784	1	0	3127958	0	650672	0
KEDVYQEEARSYGR	E9Q784	1	0	11111910	9627998	0	0
DPRQREWDREAEKEWPRTRDR	E9Q784	1	0	779787	0	0	0
EKGRHDHERTSQSHDRRHERR	E9Q784	1	0	687230	0	0	0
KALDYAK	E9Q793	1	0	1127330	0	0	0
.(Acetyl)NKYKPVPK	E9Q793	1	0	0	0	3604162	0
GIEVVSASTSVAPSGTR	E9Q7D5	1	0	0	27621080	0	0
KQRDHDQTGKVM(Oxidation)PVRDQK	E9Q7D5	1	0	7053455	7193423	0	0
C(Carbamidomethyl)LM(Oxidation)SRDRFLKM(Oxidation)R	E9Q7E2	1	0	0	3287790	0	0
ARDDGQAAAELMGER	E9Q7F2	1	0	1001459	0	0	0
LVVAESEK	E9Q7G0	1	0	0	19205520	0	0
EQKELEQEK	E9Q7G0	1	0	0	3127361	0	0
KLTEHDQASK	E9Q7G0	1	0	2940967	0	0	0
LEQQC(Carbamidomethyl)QQQQQQVEGLTHSLK	E9Q7G0	1	0	0	2292661	0	0
VPGAWVGTVKAWDADQTAANNR	E9Q7P9	1	0	0	0	0	143994
ADALWSEDERK	E9Q7R9	1	0	0	3469769	0	6691877
KHHEEEEEEEEDEER	E9Q7R9	1	0	619916	0	0	0
QRGLMDM(Oxidation)M(Oxidation)GGVLEVK	E9Q7R9	1	0	4741268	1214444	0	0
EEC(Carbamidomethyl)WNSMAVKGRALKC(Carbamidomethyl)FHIPYVVDNFPM(Oxidation)K	E9Q7R9	1	0	0	0	0	477224
AGAGVGSHSSTQR	E9Q7X7	1	0	0	722733	0	0
YPAGNFDNERLAIAR	E9Q7X7	1	0	0	747858	0	0
QASNRWEKRAMEKENKK	E9Q8D0	1	0	2054743	0	0	0
EPEDMITGER	E9Q8I9	1	0	9059888	0	0	0
LSIHMDDELR	E9Q8I9	1	0	0	1713104	0	0
LSIHM(Oxidation)DDELR	E9Q8I9	1	0	0	0	910141	959502
NHQITRYQYC(Carbamidomethyl)ALK	E9Q8I9	1	0	0	1866189	0	0
M(Oxidation)YPELTLPLFSEVSQR	E9Q8I9	1	0	2552974	0	0	0
THSYTRDC(Carbamidomethyl)ATWVNVVC(Carbamidomethyl)R	E9Q8I9	1	0	0	3208935	0	0
DGVITC(Carbamidomethyl)QPGDSEEKQLELC(Carbamidomethyl)QR	E9Q8I9	1	0	8.4533e+06	0	0	0
EPSGC(Carbamidomethyl)PVC(Carbamidomethyl)GK	E9Q8T2	1	0	900645	0	0	0
KHGDKKFAC(Carbamidomethyl)EVC(Carbamidomethyl)SK	E9Q8T2	1	0	181181	1647126	0	0
HGDKKFAC(Carbamidomethyl)EVC(Carbamidomethyl)SKM(Oxidation)FYRKDVM(Oxidation)LDHQR	E9Q8T2	1	0	2945077	0	0	0
PFEQRINSWETK	E9Q8T7	1	0	0	10106940	0	0
KPFEQRINSWETK	E9Q8T7	1	0	13291980	0	0	0
VQNQDFYLC(Carbamidomethyl)PIYK	E9Q8T7	1	0	0	19430080	0	0
HWIKRGVALIC(Carbamidomethyl)ALDY	E9Q8T7	1	0	0	0	876170	915764
LSDRDFLRSM(Oxidation)ENAIR	E9Q8T7	1	0	0	0	12947320	0
EVIASTNSNLTMSLLK	E9Q8T7	1	0	2050618	0	0	0
SYELITSESKM(Oxidation)MQVIEEYMEDYNQINTAK	E9Q8T7	1	0	782667	0	0	0
DM(Oxidation)SKGWYNLYETNWEVYLMSKLRKLMELIK	E9Q8T7	1	0	7646101	2906632	0	0
VHVPGATESATVR	E9Q956	1	0	0	1633201	0	0
TNRSQFVQEIQKQLEEFVQAQEWEVTFEISK	E9Q9A9	1	0	2512092	0	0	0
KERPETKMM(Oxidation)AK	E9Q9K5	1	0	1012633	0	0	0
PETKMMAKEDKK	E9Q9K5	1	0	0	0	43374.3	0
EESKKM(Oxidation)RKPTEEQPKGK	E9Q9K5	1	0	720437	0	0	0
AC(Carbamidomethyl)SDYSEM(Oxidation)R	E9Q9R9	1	0	0	1236698	0	0
LNPDYERLK	E9Q9R9	1	0	0	0	1583983	0
NLLQQSWEDMKR	E9Q9R9	1	0	0	540464	0	0
ALLNGEGAINMVVRR	E9Q9R9	1	0	0	85753.8	0	0
ELKEQMEC(Carbamidomethyl)QLEKEAR	E9Q9R9	1	0	7413575	0	0	0
DAGSQSLSPSVQHQGR	E9Q9R9	1	0	0	1868857	0	0
PC(Carbamidomethyl)DEDLTSQKVDELGQKRRR	E9Q9R9	1	0	0	435679	0	0
C(Carbamidomethyl)RQKKPASK	E9Q9U0	1	0	2369044	0	0	0
KGSINM(Oxidation)PEGR	E9Q9U0	1	0	1925800	0	0	0
QEEQQQQQLK	E9QA62	1	0	0	0	0	1293038
KSRMPEAREAQEK	E9QA62	1	0	1044078	0	0	0
M(Oxidation)MLQHQPYASK	E9QAF0	1	0	3703287	0	0	0
ANFGSQYYQTLPKIAQVLPGRPPQR	E9QAF0	1	0	0	3078496	0	0
HSHLKVHK	E9QAG8	1	0	0	0	764540	0
C(Carbamidomethyl)DQC(Carbamidomethyl)GKAFASHDK	E9QAG8	1	0	0	9906924	0	0
LPLPLLGTSLD	E9QAM5	1	0	6568376	0	0	0
QAFRPPTGPELVHHR	E9QAM5	1	0	1638587	2353661	0	0
DPQQVPIHRLIQGQVQR	E9QAM5	1	0	0	846310	0	0
PYDSSASAYAENHR	E9QAT4	1	0	4575197	0	0	0
YWYDSEHDPYRKDHYAYSDRPEK	E9QAT4	1	0	208874	0	0	0
FIYLC(Carbamidomethyl)RLAEMGLATQAFHYC(Carbamidomethyl)EVIAK	E9QAT4	1	0	2715089	0	0	0
GKKDEGEESDTDEK	E9QAU8	1	0	20379190	0	0	0
KGPSSAIKKLR	E9QMW4	1	0	0	0	24519040	3719150
VLSGEEDFLQSSPAVFIPR	E9QMW4	1	0	1577368	0	0	0
SGQLALSGNKVK	F2Z461	1	0	2341912	2529075	0	3206104
DAGENNLIDVDLKLAR	F2Z461	1	0	2750789	0	0	0
HHEYGQDADADMGGALSSQELTSLK	F2Z472	1	0	80722.5	0	0	0
AKDFLSDMAMSEVDR	F6SEU4	1	0	3289909	2906570	0	0
LSQGSGSSITAAGM(Oxidation)R	F6SEU4	1	0	1150952	0	0	0
KRYYC(Carbamidomethyl)ELC(Carbamidomethyl)LDDM(Oxidation)LYAR	F6SEU4	1	0	0	9.5574e+06	0	0
DKAGYVGLVTVPVATLAGR	F6SEU4	1	0	2154605	0	0	0
EKPPPPPPGGGKDLFYVSRPPLAR	F6SEU4	1	0	1386067	0	0	0
RLVAFYQEK	F6TQD1	1	0	10967550	0	0	0
QPISISGLLQRQC(Carbamidomethyl)AGSASPR	F6TQD1	1	0	978956	0	0	0
EYM(Oxidation)LGLEAR	F6VAN0	1	0	0	6878053	0	0
PSVSPANQR	F6VAN0	1	0	0	0	0	4200223
KKKKEYMLGLEARLK	F6VAN0	1	0	0	0	1544618	0
QQLVELC(Carbamidomethyl)GHASAVAVTK	F6W8I0	1	0	0	0	0	809512
AVDELHK	F6ZDS4	1	0	1491430	1675884	4977399	5525886
IAELQHK	F6ZDS4	1	0	8928611	8363972	0	0
IAVEAQNK	F6ZDS4	1	0	0	2136419	0	0
M(Oxidation)TSGGSASRSGHR	F6ZDS4	1	0	17363900	803814	0	0
QKRSGFFLESR	F7A4A7	1	0	0	16671090	0	0
LSALC(Carbamidomethyl)PK	F7BJB9	1	0	0	3244292	3567858	1152674
DHYGIM(Oxidation)M(Oxidation)YHKNR	F7BJB9	1	0	2826308	0	0	0
KLGVHSSILNAK	F7BJB9	1	0	2260096	2270320	0	0
MAAQPPTGIRLSALC(Carbamidomethyl)PK	F7BJB9	1	0	0	636980	0	0
IEQAVYK	F8VPN2	1	0	0	0	1006391	1025856
.(Gln->pyro-Glu)QTENSSNLR	F8VPN2	1	0	1349909	0	0	0
NREMEEINER	F8VPN2	1	0	0	0	2587890	2570956
HSISEC(Carbamidomethyl)EIDTDKDK	F8VPN2	1	0	3246464	0	0	0
VTM(Oxidation)KDVGNIQTVSK	F8VPN2	1	0	8143634	8476831	0	0
NPNEAKEHNTDNINGSEK	F8VPN2	1	0	2272037	0	0	0
.(Glu->pyro-Glu)ERIAEC(Carbamidomethyl)LSNEVM(Oxidation)SGHVSSSLTTFHVR	F8VPN2	1	0	0	2089916	0	0
NENAHDDK	F8VPQ2	1	0	1239176	0	0	0
NENAHDDKLDEENPK	F8VPQ2	1	0	12799330	11818980	0	0
KIVVWLDLLKPIVK	F8VPU2	1	0	0	0	1577320	0
VFSSC(Carbamidomethyl)SVDEFK	F8VQ03	1	0	5232182	0	0	0
ENKQVEEILR	F8VQB6	1	0	0	0	1911654	2088904
NYRAFLARKK	F8VQB6	1	0	8409931	0	7968337	0
EADLLRAHQEAETR	F8VQB6	1	0	6173389	0	0	0
.(Glu->pyro-Glu)EWPGYGSTLFDVEC(Carbamidomethyl)K	F8VQB6	1	0	0	350796	0	0
RLRESDK	F8VQN3	1	0	0	1196820	0	0
VVHPRLR	F8VQN3	1	0	600192	560693	551229	479425
KDIYM(Oxidation)K	G3UYX5	1	0	2624786	3139104	0	0
YWWLWM(Oxidation)DIER	G3UYX5	1	0	0	0	0	2194811
YWWLWM(Oxidation)DIERLK	G3UYX5	1	0	0	8335991	0	0
DSVDEARQKILDIR	G3UZ78	1	0	0	1316417	0	0
DHTKYWC(Carbamidomethyl)R	G3X8R9	1	0	0	0	0	666720
RSEHREPK	G3X939	1	0	0	46539872	0	0
YRM(Oxidation)VQLETIDQVVM(Oxidation)SYGGLR	G3X939	1	0	6424072	6768776	0	0
AVDEFNQQR	G3X982	1	0	4080277	0	0	0
TQIYC(Carbamidomethyl)ALLK	G3X982	1	0	0	2469620	0	0
AVQNAC(Carbamidomethyl)QILMK	G3X982	1	0	4197381	4358647	0	0
NVASLGGHIISR	G3X982	1	0	2487892	2352410	0	0
QNPSGTWEEWVK	G3X982	1	0	0	3214229	0	0
MAEESQNTVLTFR	G3X982	1	0	4029409	3898754	0	0
FTDVSYPIIISPAR	G3X982	1	0	3744907	3743557	0	0
ASKPGLLASVAAVAAQK	G3X982	1	0	5217750	5106501	0	0
MAC(Carbamidomethyl)EDQFTNLVPQTDSK	G3X982	1	0	2575962	2498305	0	0
GLSPIWAINSPATAEVIR	G3X982	1	0	3720547	3718549	0	0
NHPEPSTEQIMETLGGNLC(Carbamidomethyl)R	G3X982	1	0	2561075	2775264	0	0
IASVTDIPEEFHVSLLTPTPNPK	G3X982	1	0	975465	1227352	0	0
TNLPSNTAFR	G3X982/Q00519/Q3TYQ9	3	0	13560420	13108540	841697	959090
VTDSSVSVQLRE	G3X9C2	1	0	0	0	0	627640
PYEC(Carbamidomethyl)TEC(Carbamidomethyl)RKAFYYK	G3X9G7	1	0	2078573	0	0	0
RPVSFPETPFAASPAGADR	G3X9J0	1	0	1854514	0	0	0
NM(Oxidation)FLTRALEK	G3X9K3	1	0	0	0	0	1107390
TC(Carbamidomethyl)IDPWLLAHRTC(Carbamidomethyl)PMC(Carbamidomethyl)KC(Carbamidomethyl)DILK	G3X9R7	1	0	0	4449892	0	0
.(Acetyl)HQILLLLAMLTLGLAISQR	G3XA59	1	0	8.31359e+06	4310190	0	0
TSPNEGLSGNPADLER	G5E829	1	0	1421524	1391441	0	0
QVVAVTGDGTNDGPALK	G5E829/Q6Q477/Q9R0K7	3	0	0	1442230	0	0
EMEDSNRNSIVELR	G5E861	1	0	0	2938432	0	0
TLMEC(Carbamidomethyl)C(Carbamidomethyl)R	G5E870	1	0	0	2417097	0	0
EGVMHQVK	G5E870	1	0	0	1815100	0	0
NRPNNNPGGSLRR	G5E870	1	0	0	0	0	1557527
QM(Oxidation)LFYVTAFDRDRAMQR	G5E870	1	0	905985	0	0	0
C(Carbamidomethyl)C(Carbamidomethyl)QDQMRK	G5E8A8	1	0	1620240	0	0	0
EVDLLKC(Carbamidomethyl)C(Carbamidomethyl)QDQM(Oxidation)R	G5E8A8	1	0	0	1986896	0	0
NTSHVTKEESQLLDM(Oxidation)RQK	G5E8F4	1	0	0	0	7523944	0
GENAYYC(Carbamidomethyl)GR	G5E8G2/G5E8I7	2	0	766844	0	0	0
M(Oxidation)PASKTLHIHSAPKVLLLVLK	G5E8G2/G5E8I7	2	0	0	0	6286269	5568213
QEGRRRSKK	G5E8G2/G5E8I7/Q61068	3	0	2162153	0	0	0
LNLQEEEGSTR	G5E8K5	1	0	0	1007617	0	0
VARHSC(Carbamidomethyl)ISK	G5E8P0	1	0	0	727268	0	0
EKRLKALEEELER	G5E8P0	1	0	0	2261157	0	0
TLVAEPSMLGSGIPEEK	G5E8P0	1	0	34406380	0	0	0
SPSM(Oxidation)KLK	G5E8Q8/XXX_sp|P70275|SEM3E_MOUSE	2	0	0	0	0	920225
DLIFC(Carbamidomethyl)MEQEREMK	G5E8Z2	1	0	1052095	0	0	0
HLSTNSKAEVTV	J3QNX5	1	0	1114102	0	1994367	0
RLEELNNQK	L0N7N1	1	0	2062721	2219608	0	0
TEAKGVNNDTR	L0N7N1	1	0	0	15814220	0	5402526
VVLGGDHYFRFNHPVEVQK	L0N7N1	1	0	0	0	0	11935380
RWLYC(Carbamidomethyl)DMDTLQLQGKETWK	L7N1X6	1	0	0	3857243	0	0
VM(Oxidation)HETVRDLAPK	O08528	1	0	10951950	10012990	0	0
EM(Oxidation)EKGLGATTHPTAAVK	O08528	1	0	993680	0	0	0
M(Oxidation)IASHMIAC(Carbamidomethyl)LFTELNQNQVQK	O08528	1	0	4980067	0	0	0
M(Oxidation)DGNWRR	O08529	1	0	0	541834	0	0
EFYILWTK	O08529	1	0	0	637106	0	0
SDGFSIETC(Carbamidomethyl)K	O08529	1	0	1574547	1356482	0	3525752
GC(Carbamidomethyl)TFLVGLIQK	O08529	1	0	1849362	2207349	0	0
DREAAEGLGSHER	O08529	1	0	889798	941731	0	0
LEEEDEDEEDGER	O08529	1	0	1006178	929891	0	0
LLM(Oxidation)QAEQTSDGPD	O08532	1	0	0	0	1096927	0
LMNTNLVFIMVESK	O08532	1	0	0	2468882	0	0
SLDNDNYVFTAPYFNK	O08532	1	0	2940769	2871212	0	0
LEKQLLQQTNEILK	O08538	1	0	17906.4	0	0	0
IAENNDLLWM(Oxidation)DYHQK	O08539	1	0	0	1671456	0	0
VQAQHDYTATDTDELQLK	O08539	1	0	2029306	2507266	0	0
HAVYWNSSNQHLR	O08545	1	0	0	1333677	0	0
KYRQDAK	O08547	1	0	5950487	11468580	0	0
DLQQYQSQAK	O08547	1	0	4233198	3738371	0	0
GEALSALDSK	O08547	1	0	3415852	3376397	0	0
IMVANIEEVLQR	O08547	1	0	1450285	0	0	0
QDAKYLNM(Oxidation)RSTYAK	O08547	1	0	24208820	23849060	0	0
KDGDEPERGSC(Carbamidomethyl)RK	O08550	1	0	1550336	0	0	0
FGGPNTKKQC(Carbamidomethyl)C(Carbamidomethyl)VYR	O08550	1	0	0	22359780	0	0
M(Oxidation)RM(Oxidation)ARC(Carbamidomethyl)GHC(Carbamidomethyl)RGC(Carbamidomethyl)LR	O08550	1	0	0	2409884	0	0
C(Carbamidomethyl)KFC(Carbamidomethyl)HVC(Carbamidomethyl)GRKGRGSK	O08550	1	0	2643398	0	0	0
SAAEVIAQAR	O08553	1	0	5436386	5043915	0	638520
GIQEEMEALVK	O08553	1	0	2215851	2560347	0	0
IVLEDGTLHVTEGSGR	O08553	1	0	4029302	6345529	0	0
SITIANQTNC(Carbamidomethyl)PLYVTK	O08553	1	0	3511825	3249633	0	0
THNSALEYNIFEGMEC(Carbamidomethyl)R	O08553	1	0	0	1428803	0	0
GTVVYGEPITASLGTDGSHYWSK	O08553	1	0	6406931	6998925	0	0
.(Gln->pyro-Glu)QIGENLIVPGGVK	O08553/P97427	2	0	793521	844412	0	0
MDENQFVAVTSTNAAK	O08553/P97427/Q62188	3	0	2392644	0	0	0
FNENAVVR	O08573	1	0	17543890	16739770	0	4390809
QNGQWGPEER	O08573	1	0	4467033	4251701	928874	939306
C(Carbamidomethyl)GGDIAFHLNPR	O08573	1	0	0	0	1169606	1301918
FEEGGYVVC(Carbamidomethyl)NTK	O08573	1	0	0	0	2320659	0
.(Ammonia-loss)C(Carbamidomethyl)GGDIAFHLNPR	O08573	1	0	3301047	4539709	1944558	2240234
NTQINNSWGQEER	O08573	1	0	91540738	92524460	3875621	3969219
SIMISGNVLPDATR	O08573	1	0	14538328	15042912	1991486	2068673
TGKESC(Carbamidomethyl)FERIM(Oxidation)QR	O08575	1	0	0	1564329	0	0
ESC(Carbamidomethyl)FERIMQRFGRK	O08575	1	0	853068	0	0	0
GFWDYIR	O08576	1	0	1424690	1311211	0	0
LQALRLER	O08580	1	0	6336382	6470857	0	0
RPAQSINRGGM(Oxidation)TR	O08583	1	0	2675724	2213538	0	0
SLGTADVHFER	O08583/Q9JJW6	2	0	3442093	3108472	0	0
C(Carbamidomethyl)SWEGC(Carbamidomethyl)EWR	O08584/Q99JB0	2	0	984382	0	0	0
LQSEPESIR	O08585	1	0	4634803	4400612	0	0
IILLYIFLK	O08599	1	0	0	0	0	615111
FLVPIESIER	O08600	1	0	4259445	4007325	0	0
NHVAVPTHFFK	O08600	1	0	0	2918989	0	0
ASGLLFVPNILAR	O08600	1	0	1443789	6636072	0	0
GALWVLEQLRPER	O08600	1	0	1306401	0	0	0
SYVMPNAPVDETIPLER	O08600	1	0	2100406	0	0	0
ATSVTTYK	O08601	1	0	2265885	3309373	0	0
DNLEALQR	O08601	1	0	8780174	8624238	0	0
EEILQILK	O08601	1	0	0	2989202	0	0
NPSYMDVK	O08601	1	0	7582337	7321720	0	0
EMAVHNYDR	O08601	1	0	763682	3494251	0	0
GSFASNDIR	O08601	1	0	6585737	6111245	0	0
NLEPENLSK	O08601	1	0	11305860	10988750	0	0
REEILQILK	O08601	1	0	3437870	3001578	0	0
VTYQAQQDK	O08601	1	0	1172625	1894623	0	0
GC(Carbamidomethyl)PSLAEHWK	O08601	1	0	0	4253219	0	0
GKPQDSVGYK	O08601	1	0	3717885	4018143	0	0
KNLEPENLSK	O08601	1	0	0	1250720	0	0
SDSSIILQER	O08601	1	0	17718540	17824860	0	0
AIPIVGQVLER	O08601	1	0	17252840	17612750	0	0
EDTTMYLLALK	O08601	1	0	7509698	7487789	0	0
LILGGLEKPEK	O08601	1	0	3671642	3436054	0	0
NILLSIGELPK	O08601	1	0	9193396	9510595	0	0
SNLNIFQYIGK	O08601	1	0	9.75194e+06	9828408	0	0
GHTTGLSLNNER	O08601	1	0	0	1121477	0	0
KLILGGLEKPEK	O08601	1	0	7428096	7947127	0	0
LILGGLEKPEKK	O08601	1	0	0	2001853	0	0
TVRTTAAAVILK	O08601	1	0	0	1606339	0	0
YDVSFITDEVKK	O08601	1	0	11944480	11509040	0	0
AFALNFQQTIAGK	O08601	1	0	3120178	15904843	0	0
MLSASGDPVSVVK	O08601	1	0	12820140	12737910	0	0
M(Oxidation)LSASGDPVSVVK	O08601	1	0	2038390	1157141	0	0
NALLPEGIPLLLK	O08601	1	0	13469070	13392020	0	0
SGSSSAYTGYVER	O08601	1	0	18121250	17638350	0	0
IEDSFVTAVLAEETR	O08601	1	0	4875372	0	0	0
SGFTTANQVLGVSSK	O08601	1	0	29552010	29322280	0	0
DNLEALQRPMLLHLVR	O08601	1	0	0	1409495	0	0
EFYSYENEPVGIENLK	O08601	1	0	8607749	8.49184e+06	0	0
EFYSYENEPVGIENLKR	O08601	1	0	4346962	4025976	0	0
FLYAC(Carbamidomethyl)GFATHPDEELLR	O08601	1	0	0	5700482	0	0
VKEFYSYENEPVGIENLK	O08601	1	0	5078057	5659813	0	0
YAEAGEGPVSHLATTVLQR	O08601	1	0	24428840	0	0	0
GLASLFQM(Oxidation)QLSSGTTNEVDISGDC(Carbamidomethyl)KVTYQAQQDK	O08601	1	0	0	882156	0	0
MAEQYKEQAEK	O08638	1	0	0	13131660	0	0
KFDQLLAEEK	O08638/Q61879/Q6URW6/Q8VDD5	4	0	2906311	15504772	0	0
EDQSILC(Carbamidomethyl)TGESGAGK	O08638/Q61879/Q6URW6/Q8VDD5	4	0	4499814	5052536	0	0
NWQWWR	O08638/Q6URW6/Q8VDD5	3	0	1325206	1444404	0	0
KEEELQAALAR	O08638/Q8VDD5	2	0	5962168	6019599	0	1671828
NTDQASMPDNTAAQK	O08638/Q8VDD5	2	0	3131756	0	0	0
MATEGTTGSGSR	O08644	1	0	0	2472873	0	0
LFC(Carbamidomethyl)DIAGMLLK	O08648	1	0	1804819	1423363	0	0
IGEGQYGKVYTC(Carbamidomethyl)ISVDTGELM(Oxidation)AMK	O08648	1	0	16949160	0	0	0
REVMYTAFK	O08650/Q61647	2	0	0	857944	0	0
VWFGDVEAETMYRSPR	O08674	1	0	0	1917435	0	0
QFNPGVK	O08677	1	0	0	3951176	9503206	2133732
YVIEFIAR	O08677	1	0	4225487	7613399	0	0
SGNQYMLHR	O08677	1	0	3761873	2149980	1489707	1513351
DIPVDSPELK	O08677	1	0	20199030	0	13269610	13105730
GNLFMDINNK	O08677	1	0	0	0	5492099	5594735
C(Carbamidomethyl)QALDMTEMAR	O08677	1	0	3431034	3636947	3352457	3585548
C(Carbamidomethyl)QALDM(Oxidation)TEMAR	O08677	1	0	0	0	0	737326
TDGSPTFYSFK	O08677	1	0	15005270	14232410	15406290	16318228
.(Ammonia-loss)C(Carbamidomethyl)QALDMTEMAR	O08677	1	0	1395957	1273812	1258059	1304481
ENEFFIVTQTC(Carbamidomethyl)K	O08677	1	0	11856730	11594660	13459224	1.35868e+07
LISDFPEATSPK	O08677	1	0	5999347	5750506	3307498	3246377
ESNTELAEDC(Carbamidomethyl)EIK	O08677	1	0	18757250	19351720	14235550	13578000
DAEEAATGEC(Carbamidomethyl)TATVGK	O08677	1	0	0	2235207	836748	0
FPSLHGDC(Carbamidomethyl)VALPNGDDGEC(Carbamidomethyl)R	O08677	1	0	8.22385e+06	8.33438e+06	5221121	5428973
HLGQSLDC(Carbamidomethyl)NANVYMRPWENK	O08677	1	0	3545821	4015985	0	0
EVLGHSIAQLNAENDHPFYYK	O08677	1	0	12657162	11374091	0	0
ERFPSLHGDC(Carbamidomethyl)VALPNGDDGEC(Carbamidomethyl)R	O08677	1	0	3259235	3011603	0	0
AYFPC(Carbamidomethyl)IGC(Carbamidomethyl)VHAISTDSPDLEPVLK	O08677	1	0	0	0	2716578	3099326
AIEAYNQGR	O08692	1	0	1315185	1234280	779856	820352
QSTSLTLTC(Carbamidomethyl)DR	O08692	1	0	1105333	1198465	0	0
IKETEC(Carbamidomethyl)TSTQER	O08692	1	0	1215572	1309718	706580	765954
SPTRC(Carbamidomethyl)VSEM(Oxidation)LVTK	O08696	1	0	0	6528338	0	0
LAASLM(Oxidation)SSELARHSK	O08696	1	0	1101897	847339	0	0
AAATEDATPAALEK	O08705	1	0	28229610	26313590	2725489	2631798
IAPEFAK	O08709	1	0	0	50185192	0	0
LAPEFAK	O08709	1	0	54722488	50185192	0	0
NFDEILR	O08709	1	0	69236656	68456032	0	0
LPFPIIDDK	O08709	1	0	138956496	138944400	0	0
LPFPILDDK	O08709	1	0	138956496	138944400	0	0
VVFIFGPDK	O08709	1	0	22872960	22428130	0	0
VVFIFGPDKK	O08709	1	0	59000632	74543962	0	0
LPFPIIDDKGR	O08709	1	0	0	1978505	0	0
LSILYPATTGR	O08709	1	0	107796200	105049696	0	0
DFTPVC(Carbamidomethyl)TTELGR	O08709	1	0	63033320	61790288	0	0
DINAYNGETPTEK	O08709	1	0	64908440	63926528	0	0
DLAILLGMLDPVEK	O08709	1	0	975545	1169869	0	0
DLAILLGM(Oxidation)LDPVEK	O08709	1	0	842796	917920	0	0
GESVMVVPTLSEEEAK	O08709	1	0	0	9964812	0	0
KGESVMVVPTLSEEEAK	O08709	1	0	67058120	65170232	0	0
KGESVM(Oxidation)VVPTLSEEEAK	O08709	1	0	8869094	8800208	0	0
LIALSIDSVEDHLAWSK	O08709	1	0	2330827	2739020	0	0
VVDSLQLTGTKPVATPVDWK	O08709	1	0	140542542	142776524	0	0
PGGLLLGDEAPNFEANTTIGR	O08709	1	0	4643893	5431302	0	0
.(Acetyl)MPGGLLLGDEAPNFEANTTIGR	O08709	1	0	0	203977	0	0
.(Acetyl)MPGGLLLGDEAPNFEANTTIGRIR	O08709	1	0	14580910	0	0	0
FLRGGEYAIR	O08710	1	0	143942592	0	0	0
NRDSGEVFC(Carbamidomethyl)VDSEGR	O08710	1	0	56711.4	13838.3	0	0
THNRVC(Carbamidomethyl)EC(Carbamidomethyl)EEGR	O08712	1	0	0	0	3418002	2499899
TMRFLHSFTM(Oxidation)YR	O08712	1	0	0	0	1959160	2167803
VDVLRQIR	O08715	1	0	0	6470857	0	0
GKEESC(Carbamidomethyl)VPASQETSLGQDTSDPASTR	O08715	1	0	1970329	1761009	0	0
ELHLFLK	O08739/XXX_sp|Q9WVG9|MS3L1_MOUSE	2	0	0	0	0	1593366
GFM(Oxidation)LNPDRKTC(Carbamidomethyl)R	O08746	1	0	0	5096166	0	0
QGYILSTDQKTC(Carbamidomethyl)R	O08746	1	0	0	125244096	0	0
STQHGC(Carbamidomethyl)EHM(Oxidation)C(Carbamidomethyl)VNNGNSYLC(Carbamidomethyl)R	O08746	1	0	3013096	3000230	0	0
FPFAANSR	O08749	1	0	21912520	21542310	0	0
TNADTDGMVK	O08749	1	0	9.70809e+06	10134470	0	0
ADGSTQVIDTK	O08749	1	0	31197700	19603520	0	0
ALTGGIAHLFK	O08749	1	0	7645452	7361488	0	0
SEEQLKEEGIEFK	O08749	1	0	9030682	8433895	0	0
VC(Carbamidomethyl)HAHPTLSEAFR	O08749	1	0	30905139	34667231	0	0
EANLAAAFGKPINF	O08749	1	0	15908620	15824750	0	0
LNLEKM(Oxidation)MEQKHSAVK	O08749	1	0	3515447	0	0	0
NETLGGTC(Carbamidomethyl)LNVGC(Carbamidomethyl)IPSK	O08749	1	0	36713280	37653820	0	0
IPNIYAIGDVVAGPMLAHK	O08749	1	0	7398569	8099917	0	0
RPFTQNLGLEELGIELDPK	O08749	1	0	0	1279585	0	0
GPIHSPVELQR	O08750	1	0	983972	0	0	0
MWKWLQEPEFQRMSALR	O08755/Q6XBJ3/Q8K557	3	0	0	7562872	0	0
DLAPTGIR	O08756	1	0	23879610	22429540	1227586	1202784
DLAPTGLR	O08756	1	0	23879610	0	0	0
IHTLEDFQR	O08756	1	0	26520972	26168157	0	0
NFLASQVPFPSR	O08756	1	0	44231520	42242560	0	0
LGESC(Carbamidomethyl)IFAPANVTSEK	O08756	1	0	16517290	15784410	0	0
KLGESC(Carbamidomethyl)IFAPANVTSEK	O08756	1	0	0	0	56380.6	34504.7
LVAGEMGQNEPDQGGQR	O08756	1	0	14287530	14396896	0	0
LVAGEM(Oxidation)GQNEPDQGGQR	O08756	1	0	0	1021958	0	0
VVTIAPGLFATPLLTTLPEK	O08756	1	0	5842007	6001319	784716	851576
HAAVIC(Carbamidomethyl)RQLGYK	O08762	1	0	0	0	18354670	0
DSASPIQKK	O08784	1	0	271613888	0	4066232	0
ASAVSPEKAPMTSK	O08784	1	0	0	0	0	1200340
SDVDSSSESESEGAAPSTPR	O08784	1	0	0	13959200	0	0
C(Carbamidomethyl)HEHLM(Oxidation)QYGKGKSC(Carbamidomethyl)YYR	O08785	1	0	867841	0	0	0
LKDALVRM(Oxidation)R	O08788	1	0	0	970172	0	0
ELTNQQEASVER	O08788	1	0	0	919322	0	0
AKEEQQDDTVYM(Oxidation)GK	O08788	1	0	0	2249033	0	0
TPSGSRM(Oxidation)STEASARPLR	O08788	1	0	0	8170066	0	0
NETPSDPVIIDR	O08791/O08792/Q07802/Q8K4J2	4	0	0	3573170	0	0
ILIEEWK	O08795	1	0	7033047	17126790	8140969	8363439
LLELQAGK	O08795	1	0	0	0	3327978	0
SKFEEVER	O08795	1	0	0	0	3415923	0
LLELQAGKK	O08795	1	0	0	0	1754418	0
LWEEQQAAAK	O08795	1	0	4619256	4449411	5401517	5454753
SLEDQVETLR	O08795	1	0	13968020	13637100	14165080	14541980
SLKEMEESIR	O08795	1	0	0	0	992162	1074227
ESLQQLAEVTR	O08795	1	0	0	6796811	6810274	0
KLWEEQQAAAK	O08795	1	0	1776319	5313543	2805622	2839007
ETVVTSTTEPSR	O08795	1	0	12389950	11466620	9611160	9892708
YEQGTGC(Carbamidomethyl)WQGPNR	O08795	1	0	8024763	7990384	6941462	7130488
VNDGVC(Carbamidomethyl)DC(Carbamidomethyl)C(Carbamidomethyl)DGTDEYNSGTVC(Carbamidomethyl)ENTC(Carbamidomethyl)R	O08795	1	0	3715782	3763432	4687799	5037817
.(Glu->pyro-Glu)EAEMLLTGGFGLDK	O08796	1	0	3405984	3230577	1326137	1457679
SVDETLR	O08807	1	0	0	3970181	0	953802
QGGLGPIR	O08807	1	0	5223767	0	0	0
VSVADHSLHLSK	O08807	1	0	0	7576697	4463922	0
IPLLSDLNHQISK	O08807	1	0	11403140	12179160	0	0
DYGVYLEDSGHTLR	O08807	1	0	14892656	14183173	0	793935
ENEC(Carbamidomethyl)HFYAGGQVYPGEASR	O08807	1	0	6692187	6555902	0	0
TRENEC(Carbamidomethyl)HFYAGGQVYPGEASR	O08807	1	0	6299509	4733930	0	0
HGEVC(Carbamidomethyl)PAGWKPGSETIIPDPAGK	O08807	1	0	8658948	13610097	0	0
GIFILDDK	O08807/P35700	2	0	237384992	0	0	0
GLFIIDDK	O08807/P35700	2	0	237384992	232166592	35667580	35635288
QITINDLPVGR	O08807/P35700	2	0	288158400	273866208	54072540	55753928
QITLNDLPVGR	O08807/P35700	2	0	13020420	12685570	0	55753928
.(Gln->pyro-Glu)QITINDLPVGR	O08807/P35700	2	0	44992048	43886220	11053660	11219150
SPDELPATGGDGGK	O08808	1	0	1198488	0	0	0
KLSVEEFFM(Oxidation)DLHNFR	O08808	1	0	0	472114	0	0
LQDLQGEKDALDSEK	O08808	1	0	1249768	1111153	0	0
LHDEKEETSGNYDSRNQHEIIR	O08808	1	0	0	748605	0	0
RLWGDIYFNPK	O08810	1	0	0	0	942951	0
GGGQIIPTAR	O08810/P58252	2	0	38413860	37032160	2545292	2604032
ENDFLTFDAMR	O08811	1	0	0	1232860	0	0
RLPDLDTR	O08832	1	0	0	3768102	0	0
EISPTERC(Carbamidomethyl)NR	O08842	1	0	0	0	0	1427877
QFFDRVPSEYTYR	O08842	1	0	0	526088	0	0
NAIQAFGNGTDVNM(Oxidation)SPK	O08842	1	0	2773051	0	0	0
.(Acetyl)M(Oxidation)QSAM(Oxidation)FLAVQHDC(Carbamidomethyl)VPM(Oxidation)DKSAGNGPK	O08849	1	0	0	258113	0	0
VKRLHDMLKR	O08852	1	0	0	0	0	872797
QSYC(Carbamidomethyl)ENFC(Carbamidomethyl)IYK	O08852	1	0	0	1950176	0	0
SC(Carbamidomethyl)EANGLMQTSR	O08858	1	0	0	501835	0	0
YDFSC(Carbamidomethyl)ELYR	O08863	1	0	0	0	7501078	7401785
DPFEC(Carbamidomethyl)NM(Oxidation)C(Carbamidomethyl)GYR	O08900	1	0	0	3447048	0	0
ENVVATQYTHM(Oxidation)ALDSC(Carbamidomethyl)K	O08901	1	0	0	1770596	0	0
TDWSLSDLEQWDR	O08908	1	0	2098616	0	0	0
NETEDQYSLM(Oxidation)EDEDALPHHEERTWYVGK	O08908	1	0	191320	0	0	0
QEVTKTAWEVR	O08911	1	0	0	2056598	0	0
ILDFGLAR	O08911/P47811/Q3UIZ8/Q5SUV5/Q61831/Q6PDN3/Q8VCR8/Q91Y86/Q9WTU6/Q9WUI1/Q9Z1B7	11	0	0	1281420	0	0
.(Glu->pyro-Glu)EIRTDDLC(Carbamidomethyl)LDVSK	O08912	1	0	0	588390	0	0
LEGC(Carbamidomethyl)KTK	O08912/Q8CF93	2	0	9943897	9240655	0	0
ALLC(Carbamidomethyl)EDLFR	O08914	1	0	4641600	4620326	0	0
LWELQHEIEMYR	O08914	1	0	1399484	1408481	0	0
QGLLYGVPVSLK	O08914	1	0	0	3643734	0	0
FPSAFC(Carbamidomethyl)GIC(Carbamidomethyl)GLKPTGNR	O08914	1	0	5079537	5142259	0	0
VGYYETDNYTMPTPAMR	O08914	1	0	2330475	3265646	0	0
GTNC(Carbamidomethyl)VTSYLTDC(Carbamidomethyl)ETQLSQAPR	O08914	1	0	1082088	0	0	0
SPGGSSGGEGALIGSGGSPLGLGTDIGGSIR	O08914	1	0	3264140	3182171	0	0
TLHSDNEGSVIDDSR	O08915	1	0	1985745	2465611	0	0
AQQVAVQEQEIAR	O08917	1	0	1869233	1650818	0	0
KAEAFQM(Oxidation)YQEAAQLDM(Oxidation)LLEK	O08917	1	0	0	855965	0	0
TESDGAGTM(Oxidation)NK	O08919	1	0	1191439	840916	0	0
LADSGDPDKESPGC(Carbamidomethyl)K	O08934	1	0	2569322	0	0	0
LLQGMVSK	O08966	1	0	0	1336724	0	0
MMC(Carbamidomethyl)LEEDASER	O08966	1	0	1358085	1347021	0	0
.(Acetyl)MPTVDDVLEHVGEFGWFQK	O08966	1	0	0	689298	0	0
LREAERRHQSDR	O08970	1	0	0	218931	0	0
.(Gln->pyro-Glu)QEVYYAQYEGSIAFM(Oxidation)LK	O08976	1	0	0	5439840	0	0
DPPLNVDK	O08989	1	0	692460	0	0	0
FHQLILRVK	O08989	1	0	0	0	28185150	0
LGGVEFNIDLPNKK	O08997	1	0	19455710	19491850	0	0
VC(Carbamidomethyl)IDSEHSSDTLLATLNK	O08997	1	0	31007420	31940370	0	0
PKHEFSVDMTC(Carbamidomethyl)EGC(Carbamidomethyl)AEAVSR	O08997	1	0	2781359	2077354	0	0
.(Acetyl)MPKHEFSVDM(Oxidation)TC(Carbamidomethyl)EGC(Carbamidomethyl)AEAVSR	O08997	1	0	0	638877	0	0
YPATGANGQLM(Oxidation)SNALPSGLELR	O08999	1	0	0	1842463	0	0
ESKESSGEVSETPR	O09000	1	0	0	2706234	0	0
LPDDC(Carbamidomethyl)TVGYIIEC(Carbamidomethyl)KLGGR	O09008	1	0	732572	0	0	0
GYQFEEENPLR	O09012	1	0	1276944	1255314	0	0
GPRGEGGAMSENIWSTLR	O09012	1	0	0	37254980	0	0
EM(Oxidation)FGDQNDDTLHWKKYDIYEK	O09030	1	0	0	1653137	0	0
MDAMRIYIAK	O09035	1	0	0	1585927	0	0
SQVEFEM(Oxidation)AC(Carbamidomethyl)ASLK	O09035	1	0	0	0	52291.1	0
ILGLAIESQDAGIK	O09044	1	0	1267547	1630239	0	0
TITMLDEQGEQLNR	O09044	1	0	0	1299536	0	0
.(Glu->pyro-Glu)EM(Oxidation)ESYYQEIGR	O09053	1	0	7443019	7644174	0	0
IKEEPWDPELDSLVK	O09053	1	0	0	4213048	0	0
DVYTGDALR	O09061	1	0	11068280	10285240	0	0
LSEGFSIHTR	O09061	1	0	8.48195e+06	7549654	0	0
GAVYSFDPVGSYQR	O09061	1	0	13084840	13008350	0	0
NMQNVEHVPLTLDR	O09061	1	0	14676374	14746440	0	0
NMQNVEHVPLTLDRAMR	O09061	1	0	1579273	0	0	0
TVIGC(Carbamidomethyl)SGFHGDC(Carbamidomethyl)LTLTK	O09061	1	0	10278190	10381010	0	0
AGGSASAMLQPLLDNQVGFK	O09061	1	0	1344621	0	0	0
.(Acetyl)KDTDIK	O09101	1	0	0	0	7988767	0
RVMPC(Carbamidomethyl)YSKTQKLSK	O09105	1	0	3432955	0	0	0
YGEYFPGTGDLR	O09106/P70288	2	0	1490012	0	0	0
FLRSIRPDNMSEYSK	O09106/P70288	2	0	0	4346362	0	0
ISC(Carbamidomethyl)VSKPPVSNPTPPRNLDSR	O09110	1	0	0	12011420	0	0
M(Oxidation)QEWARR	O09111	1	0	0	1484327	0	0
AVIAPSGVEK	O09111	1	0	14404370	13024670	0	0
QREPTMQWQEDPEPEDENVYAK	O09111	1	0	7565618	7201708	0	0
RSC(Carbamidomethyl)QMEFEEGMVEGR	O09112	1	0	0	1067979	0	0
VPEVC(Carbamidomethyl)PPTVTPVSAK	O09116	1	0	0	4328455	0	0
.(Acetyl)ASKANMVR	O09117	1	0	0	0	1729636	0
TEIQVNC(Carbamidomethyl)PK	O09117	1	0	0	0	0	606732
RC(Carbamidomethyl)RFNM(Oxidation)ELYKLSGR	O09118	1	0	1140292	0	0	0
TPPSPTSEDAQTEGSK	O09126	1	0	0	1750950	0	0
YYEKDKEMQSYSTLK	O09127	1	0	11558540	11597110	0	0
LPAPM(Oxidation)GC(Carbamidomethyl)PRALHQLM(Oxidation)LDC(Carbamidomethyl)WHK	O09127	1	0	910007	0	0	0
FC(Carbamidomethyl)PFAQR	O09131	1	0	5822987	0	0	0
EALENEFK	O09131	1	0	11884760	11392640	918515	902675
MTLESFSK	O09131	1	0	31133740	11823400	0	0
LEEGMDNYK	O09131	1	0	2940298	2714508	0	0
NKPEWFFEK	O09131	1	0	16877716	10773120	2269892	2287448
KLEEGMDNYK	O09131	1	0	5696099	5307869	0	0
VPPLIASFVR	O09131	1	0	23848030	23634720	0	0
GSAPPGPVPEGQIR	O09131	1	0	8.16764e+07	80915848	0	0
LWMAAMQQDPVASSHK	O09131	1	0	7438578	7845863	0	0
FALISIK	O09158	1	0	740981	733295	0	0
EC(Carbamidomethyl)YSVFTNR	O09158	1	0	0	1343822	0	0
TLLSPTFTSGK	O09158	1	0	0	2561583	0	0
TQFSGLR	O09159	1	0	1713560	0	914042	883559
GQFFTDSNGR	O09159	1	0	0	878927	0	0
QQTSATQDAVR	O09159	1	0	481053	511438	0	0
RFIYVEMAFFSR	O09159	1	0	0	13867330	0	0
FLQDTFGSDGLPR	O09159	1	0	1788354	0	1043298	992705
.(Glu->pyro-Glu)EQASLFAQMGFDGFFLGR	O09159	1	0	0	12022210	0	0
EVDAAEMHAIC(Carbamidomethyl)R	O09164	1	0	0	2534048	0	0
DSFLKR	O09167	1	0	6371722	6293892	0	0
GDIVDIK	O09167	1	0	0	2534098	0	0
GTWVQLK	O09167	1	0	21800590	0	1316531	2.20032e+06
HGVVPLATYMR	O09167	1	0	10136380	9892885	0	0
VYNVTQHAVGIIVNK	O09167	1	0	34473820	33600888	0	0
INPDEREEMK	O09172	1	0	2600977	610584	0	0
.(Gln->pyro-Glu)QFDIQLLTHNDPK	O09172	1	0	1222991	0	0	0
TLNEWSSQISPDLVR	O09172	1	0	15961932	7397965	0	0
EFPDVLEC(Carbamidomethyl)TMSHAVEK	O09172	1	0	4169297	3887394	0	0
C(Carbamidomethyl)WEPLR	O09173	1	0	0	21815300	0	0
LLIYTEFGK	O09173	1	0	27412220	27264510	796494	844443
TFRPPYYHR	O09173	1	0	26478784	18471110	0	0
VPGGYTVINK	O09173	1	0	0	17200150	1467955	0
NC(Carbamidomethyl)MSEFMGLIK	O09173	1	0	14335660	14466070	0	0
NC(Carbamidomethyl)M(Oxidation)SEFMGLIK	O09173	1	0	6515780	5574264	0	0
RVPGGYTVINK	O09173	1	0	0	16048380	0	0
TC(Carbamidomethyl)SC(Carbamidomethyl)LDENYYK	O09173	1	0	44984280	42791048	0	0
DFLIPVAWYEDR	O09173	1	0	7403701	7877068	0	0
MSLQPNEIC(Carbamidomethyl)VIQR	O09173	1	0	45894280	44266760	0	0
C(Carbamidomethyl)FYNSDGDFLIVPQK	O09173	1	0	34581882	34805229	0	0
YISGFGNEC(Carbamidomethyl)ASEDPR	O09173	1	0	66508720	63957300	1160443	0
.(Ammonia-loss)C(Carbamidomethyl)FYNSDGDFLIVPQK	O09173	1	0	2448916	2614091	0	0
SLRPGVAIADFVIFPPR	O09173	1	0	29128070	31836820	0	0
KVDFVSGLYTLC(Carbamidomethyl)GAGDIK	O09173	1	0	12449202	12956600	0	0
QDVSPFNVVAWHGNYTPYK	O09173	1	0	40870272	42608240	0	0
.(Gln->pyro-Glu)QDVSPFNVVAWHGNYTPYK	O09173	1	0	1689140	0	0	0
QGGFLPGGGSLHSAMTPHGPDADC(Carbamidomethyl)FEK	O09173	1	0	20349950	21077930	0	0
.(Gln->pyro-Glu)QGGFLPGGGSLHSAMTPHGPDADC(Carbamidomethyl)FEK	O09173	1	0	6843040	0	0	0
FADVFAK	O09174	1	0	3364641	3364461	0	0
IVESDKLK	O09174	1	0	740436	797652	0	0
SQGVTVLR	O09174	1	0	7905127	7334577	0	0
TPAVPSAK	O09174	1	0	5725470	0	0	0
TQPMGLWK	O09174	1	0	6707635	4490096	0	0
ADVLLEPFR	O09174	1	0	10694680	10758940	0	0
LGSTGENFLAR	O09174	1	0	11002850	11083560	0	0
ASFITDGEQLPSPR	O09174	1	0	15930260	15117520	11720360	12235490
LQLGPETLLQDNPK	O09174	1	0	14247370	14339800	0	0
RDPSVGEHTVEVLR	O09174	1	0	12335750	12247210	0	0
GQNILDGGAPFYTTYK	O09174	1	0	0	8828692	0	0
VAGHDINYLALSGVLSK	O09174	1	0	6817508	7105449	0	0
PAPLLSR	O09174/XXX_sp|Q3UHD3|MTUS2_MOUSE	2	0	5180738	5002889	0	0
SC(Carbamidomethyl)EESWR	O35071	1	0	0	0	963841	948142
DPRWATM(Oxidation)ADLK	O35071	1	0	103813	0	0	0
THESQAQDRVHSADVFHTFR	O35074	1	0	0	242385	0	0
LTAAPFITREVM(Oxidation)ADLALPMADGR	O35074	1	0	0	1168041	0	0
SSWLESYLRHLEEM(Oxidation)GVSEEM(Oxidation)QAR	O35074	1	0	1607176	834886	0	0
ARC(Carbamidomethyl)LSAEPGQGAQTWAR	O35082	1	0	1560652	0	2064922	2106998
LDLTEARVQVWFQNRRAKWR	O35085	1	0	908425	863730	0	0
IIATTLSKLK	O35099	1	0	0	0	217202	0
WDDDYDQEPNEDYD	O35103	1	0	0	1454453	0	0
AVDQTIEK	O35114	1	0	2211142	2360247	0	0
FQINTYVRK	O35114	1	0	0	486120	0	0
KLDDFVETGDIR	O35114	1	0	0	0	592820	0
DEVLYLFPSDLC(Carbamidomethyl)R	O35114	1	0	0	1009767	0	0
.(Ammonia-loss)C(Carbamidomethyl)C(Carbamidomethyl)FYTAGTLSLLLLVTSVTLLVARVFQK	O35114	1	0	0	0	774966	713869
NSSLIDC(Carbamidomethyl)RC(Carbamidomethyl)HR	O35118	1	0	3036014	0	0	0
ASPGGVSTSSSDGKAEK	O35126	1	0	0	1559131	0	0
AIFFNR	O35129	1	0	27805920	25835100	0	0
AQFLVEK	O35129	1	0	23046660	22593950	0	0
AQVSLLIR	O35129	1	0	12251360	12288240	0	0
LGIDYEER	O35129	1	0	0	16039030	0	0
LGLDYEER	O35129	1	0	16777120	16039030	0	0
EYTAAVEAK	O35129	1	0	16506280	47851690	0	0
DLQMVNISLR	O35129	1	0	9617619	0	0	0
FNASQLITQR	O35129	1	0	27072910	27004120	0	0
ESVFTVEGGHR	O35129	1	0	15431870	14973810	0	0
VLPSIVNEVLK	O35129	1	0	21043990	21771370	0	0
IVQAEGEAEAAK	O35129	1	0	38168632	35356472	829007	852869
IIIGAGAVAYGVR	O35129	1	0	16024150	0	0	0
LLLGAGAVAYGVR	O35129	1	0	16024150	16094750	0	0
VLSRPNAQELPSMYQR	O35129	1	0	0	26448390	0	0
VLSRPNAQELPSM(Oxidation)YQR	O35129	1	0	2975586	2885863	0	0
IGGVQQDTILAEGLHFR	O35129	1	0	19713530	20402370	0	0
.(Acetyl)M(Oxidation)SAASGGFQPRER	O35130	1	0	0	2198465	0	0
TPM(Oxidation)M(Oxidation)SVPVFDTK	O35134	1	0	0	0	0	983095
SMHLDIEYAPK	O35136	1	0	21721830	15954880	0	0
SGQALLQVTISLSKVELSVGESK	O35136	1	0	21573620	0	0	0
M(Oxidation)KAKEHSAAISWAT	O35137	1	0	2634187	4340178	0	0
DPMASQPRK	O35144	1	0	0	0	161602	292659
TEFTLTDSM(Oxidation)VESSRK	O35144	1	0	2511955	0	0	0
SNTMAGGGGSSDSSGR	O35144	1	0	0	0	0	1679669
M(Oxidation)AAGAGTAGPASGPGVVRDPM(Oxidation)ASQPR	O35144	1	0	13929990	0	0	0
M(Oxidation)AGPGAWK	O35149	1	0	0	0	0	1918018
QEVIRTC(Carbamidomethyl)ANC(Carbamidomethyl)HSSST	O35149	1	0	0	0	30241	0
WNPAGGPAHSTPK	O35161	1	0	0	0	744304	764586
NRTHVTC(Carbamidomethyl)QC(Carbamidomethyl)SHSASC(Carbamidomethyl)AVLM(Oxidation)DISR	O35161	1	0	402263	359410	0	0
DTSQEGRSTDLETQAPR	O35173	1	0	0	1554446	0	0
RLRLDPDTAIEK	O35177	1	0	0	0	0	1521093
KM(Oxidation)AGEM(Oxidation)VEGLR	O35188	1	0	922733	0	0	0
FGLPIVNLK	O35206	1	0	0	6443824	2492013	2556368
LIVLC(Carbamidomethyl)IENSFMTDTR	O35206	1	0	3112312	2619137	0	0
KGEPGIHGAPGPMGPK	O35206	1	0	46530.3	0	0	0
IPAGLENR	O35215	1	0	148989504	143930304	0	0
KGTVMTFL	O35215	1	0	28475570	28569680	0	0
THSASFFK	O35215	1	0	27446140	26402640	0	0
FFPLEAWQIGK	O35215	1	0	115596896	116032496	0	0
FLTEELSLDQDR	O35215	1	0	64035560	65246280	0	0
PFVELETNLPASR	O35215	1	0	34091112	1763712	0	0
.(Acetyl)PFVELETNLPASR	O35215	1	0	8877247	17448680	0	0
LC(Carbamidomethyl)AATATILDKPEDR	O35215	1	0	213287448	210648096	0	0
VSVTIRPGMTLLMNK	O35215	1	0	20148000	21966880	0	0
VSVTIRPGMTLLM(Oxidation)NK	O35215	1	0	4118189	4508630	0	0
STEPC(Carbamidomethyl)AHLLVSSIGVVGTAEQNR	O35215	1	0	9.62367e+07	99066183	0	0
SQVEWM(Oxidation)SDKLM(Oxidation)R	O35218	1	0	1698024	1816840	0	0
M(Oxidation)GQMFMYDLYQSR	O35218	1	0	0	277490	0	0
LMRC(Carbamidomethyl)FEDKRNNPFQFR	O35218	1	0	0	1596754	0	0
QRKRKLSFRRR	O35219	1	0	18777000	0	0	0
LTAFVNTLNGK	O35226	1	0	64559760	62154820	0	0
IIAFVGSPVEDNEKDLVK	O35226	1	0	9281450	6772558	0	0
VPSSFSSPHYITLKSVSK	O35227	1	0	0	2802808	0	0
YLIEPVKYSDDGEHLVYK	O35227	1	0	76521392	79126752	0	0
C(Carbamidomethyl)VLKPGFTC(Carbamidomethyl)VEGEC(Carbamidomethyl)C(Carbamidomethyl)ESC(Carbamidomethyl)QMKK	O35227	1	0	0	4147402	0	0
VTLSSWYHDRGWAK	O35235	1	0	22978770	0	0	0
KC(Carbamidomethyl)GQYWPLEK	O35239	1	0	18623540	0	0	0
HLPLEGQPPR	O35245	1	0	2219222	2422147	0	0
LEEYLGSM(Oxidation)AK	O35250	1	0	0	0	1024210	0
QTENLQRLQENVEK	O35250	1	0	0	8.92526e+06	0	0
KDSSHVEM(Oxidation)YLKLLK	O35256	1	0	1465687	0	0	595384
EM(Oxidation)ISM(Oxidation)LTAWR	O35257	1	0	5484132	0	0	0
QM(Oxidation)PGVFLVKEM(Oxidation)ISM(Oxidation)LTAWR	O35257	1	0	4581996	0	0	0
DYYINIRK	O35286	1	0	0	2515147	0	0
SNLGSVVLQLK	O35286	1	0	1251599	1852869	0	0
IPYTQC(Carbamidomethyl)RYQPR	O35290	1	0	0	1540141	0	0
.(Acetyl)LKLLESR	O35292	1	0	0	2304634	0	0
RPDNWDIHQDSNC(Carbamidomethyl)NGIWGIDPK	O35298	1	0	0	913846	0	0
DGGEPC(Carbamidomethyl)SPPGPFDGC(Carbamidomethyl)EDDYNYYSR	O35304	1	0	0	0	835943	0
NVTWVM(Oxidation)VNLC(Carbamidomethyl)RHK	O35343	1	0	0	120156	0	0
EQQLFK	O35345	1	0	0	0	0	3373618
SYKNNALNPEEM(Oxidation)R	O35345	1	0	5369967	0	0	0
EAC(Carbamidomethyl)WTISNITAGNR	O35345/Q60960	2	0	0	1921485	0	0
VADQQSTLEK	O35347	1	0	1754010	0	0	0
QGPPGPPGPPSAGQLVMGLK	O35348	1	0	2207884	0	0	0
DLEAITFK	O35350	1	0	834281	0	0	0
VLSEEEIDDNFK	O35350	1	0	1687672	1689722	0	0
WKRPTELM(Oxidation)SNPQFIVDGATR	O35350	1	0	0	0	0	665217
AEQDAFIHGPQLSYLR	O35367	1	0	1368248	0	0	0
FPKDAGLDK	O35368	1	0	13053360	0	644026	630507
.(Acetyl)MDM(Oxidation)FPLTWVFLALYFSGHEVR	O35375	1	0	0	0	0	4241325
TKTYQVAHMK	O35379	1	0	0	4451787	26000890	25503830
AFVSLALFNILR	O35379	1	0	0	29633.3	0	0
IYLEIR	O35381	1	0	0	7887133	0	0
IYLELR	O35381	1	0	8883588	7887133	0	0
IKDLSTIEPLK	O35381	1	0	4763722	4760832	0	0
REPDDEGEEDD	O35381	1	0	1803943	2023028	0	0
LLPQVMYLDGYDR	O35381	1	0	5888194	5857629	0	0
LLPQVMYLDGYDRDNK	O35381	1	0	4397937	4214174	0	0
SLDLFNC(Carbamidomethyl)EVTNLNAYR	O35381	1	0	0	978148	0	0
ISGDLEVLAEK	O35381/Q64G17	2	0	6978410	7701824	0	0
KLELSENR	O35381/Q64G17/Q9EST5	3	0	9129256	9641969	0	0
DISTLEPLK	O35381/Q9EST5	2	0	6164446	6348771	0	0
DLSTIEPLK	O35381/Q9EST5	2	0	0	6348771	0	0
YM(Oxidation)ARLEMRRR	O35385	1	0	0	0	1782801	0
DTWIFR	O35386	1	0	0	2764503	0	0
GTLKPHDYPK	O35386	1	0	3710613	3116364	0	0
IQDFQEDEELFR	O35386	1	0	6797785	6200422	0	0
MYHGIQDYDPNSPR	O35386	1	0	2716378	2802403	0	0
GDTVFFHPLLIHGSGR	O35386	1	0	3280468	3510668	0	0
AISC(Carbamidomethyl)HFGSSDC(Carbamidomethyl)QC(Carbamidomethyl)IDVSGTSQENIAR	O35386	1	0	1140537	489698	0	0
ETTVTHQEAHDSSRSD	O35387	1	0	5174617	1445561	0	0
IPREPGNPGK	O35392/Q61060/Q61345	3	0	1490372	1590535	0	0
FPYYREKFPAWQNSIR	O35392/Q61060/Q61345	3	0	0	0	0	44455860
GGGTADPPFC(Carbamidomethyl)PHYEK	O35393	1	0	0	5370240	0	0
.(Glu->pyro-Glu)EQM(Oxidation)HGVQR	O35400	1	0	755452	0	0	0
GISGDWK	O35400/Q3UZZ6	2	0	3966228	0	0	0
GYNFQK	O35403	1	0	4313862	3945694	0	0
FIWDINEE	O35403	1	0	0	1764616	0	0
TENIETIDR	O35403	1	0	13503570	4630881	0	8323.93
APFFEYNIHK	O35403	1	0	20751452	21490001	0	0
NRTENIETIDR	O35403	1	0	4215475	4164081	0	0
ELSEEDVDAVVR	O35403	1	0	17269480	17307260	0	0
.(Acetyl)MDNKDEYLLNFK	O35403	1	0	7522483	7764849	0	0
ANYEHIIKDELGTR	O35403	1	0	22194096	22301039	0	0
APFFEYNIHKLDYAK	O35403	1	0	2252778	0	0	0
HDFNIM(Oxidation)FMSFEDM(Oxidation)KKDFR	O35403	1	0	555140	0	0	0
IC(Carbamidomethyl)SFIEK	O35403/XXX_sp|P97817|CDR2_MOUSE	2	0	11383540	0	0	0
IC(Carbamidomethyl)SFLEK	O35403/XXX_sp|P97817|CDR2_MOUSE	2	0	11383540	10826660	0	0
ALLNVVDSAR	O35405	1	0	0	0	0	878160
LFVVPTDESQAR	O35405	1	0	0	0	0	919326
SNPILIR	O35409	1	0	9320285	0	0	0
SNPILLR	O35409	1	0	9320285	8898854	0	0
VLAAGSLR	O35423	1	0	13105890	12289310	1758941	3443890
FFVKDPEIR	O35423	1	0	2485774	2484778	0	0
LWGC(Carbamidomethyl)EGETR	O35423	1	0	14204720	0	0	0
QGIQYVFQTR	O35423	1	0	0	0	759491	737623
.(Gln->pyro-Glu)QGIQYVFQTR	O35423	1	0	2613909	2696362	0	0
LLLGPGPSNLAPR	O35423	1	0	47078020	46509152	3400555	3450126
IGLLGYNATTENVDR	O35423	1	0	38134040	37965060	3901167	3896307
TKPVSFYTDITYLAK	O35423	1	0	7207754	7470617	0	0
VIHHTTPVTSLYC(Carbamidomethyl)LR	O35423	1	0	25648190	21986410	0	0
KTKPVSFYTDITYLAK	O35423	1	0	8488808	4158774	0	0
LPTITTVTVPAGYNWR	O35423	1	0	12160930	12369090	1284722	1409306
VLNAPPGISLISFNDK	O35423	1	0	23373380	23580170	2402291	2472501
M(Oxidation)STGSLSDVEDLQEVEMLDC(Carbamidomethyl)DSLKVDSNK	O35437	1	0	1602304	0	0	0
AALGDLEK	O35450	1	0	3537491	3759644	0	0
C(Carbamidomethyl)LESMRQGEEAK	O35450	1	0	534268	0	0	0
IPHRAQER	O35451	1	0	13669380	0	1378712	1336841
GPPGDYEEM(Oxidation)M(Oxidation)QIEC(Carbamidomethyl)EVM(Oxidation)DTRVIHIK	O35451	1	0	0	5661990	0	0
VAGLGC(Carbamidomethyl)EEMGFLR	O35453	1	0	2169717	0	0	0
IAWYLR	O35459	1	0	6144698	6282918	0	0
INLIYSR	O35459	1	0	12504080	11852000	0	0
INLLYSR	O35459	1	0	0	11852000	0	0
ELVEC(Carbamidomethyl)FQK	O35459	1	0	11744240	11569380	0	0
SVQAAMEK	O35459	1	0	2482279	7683242	0	0
RNAM(Oxidation)NRAFWR	O35459	1	0	6536139	0	0	2170381
YC(Carbamidomethyl)TQDAFFQIK	O35459	1	0	12073970	11955200	0	0
MMADEALDSGLVSR	O35459	1	0	6114508	6061749	0	0
VIGNQSLVNELTFSAR	O35459	1	0	2538404	2829719	0	0
APEEVSDHNYESIQVTSAQK	O35459	1	0	8123817	7566018	0	0
RAPEEVSDHNYESIQVTSAQK	O35459	1	0	8106901	38311966	0	0
SPNHGVNLVENLDSLPPK	O35464	1	0	39956960	0	0	0
VLAQQGEYSEAIPILR	O35465	1	0	3895396	3840422	0	0
TSEWIGTIVEQHR	O35469/P24815/P26149/P26150	4	0	0	2681828	0	0
TSEWIGTLVEQHR	O35469/P24815/P26149/P26150	4	0	0	2681828	0	0
VTVLEGDILDTQYLR	O35469/P26149/P26150	3	0	0	801802	0	0
DLGYEPLVSWEEAK	O35469/P26149/P26150/Q61767	4	0	2337123	2462885	0	0
ANYIQR	O35488	1	0	12344030	11978630	0	0
ANYLQR	O35488	1	0	12344030	11978810	0	0
DANGYC(Carbamidomethyl)IK	O35488	1	0	2844530	2580474	0	0
ENYEFNGK	O35488	1	0	1093204	0	0	0
ENFVYFHDR	O35488	1	0	23600333	25609741	0	0
GEVGLLVC(Carbamidomethyl)K	O35488	1	0	21497810	0	0	0
DAVSVFYVSR	O35488	1	0	26723530	24406820	0	0
TPHKPFLLFR	O35488	1	0	4513005	0	0	0
YDVEKDEPVR	O35488	1	0	15621649	15076278	0	0
DETLTYAQVDR	O35488	1	0	19793690	18945610	0	0
DTLYFMDDAEK	O35488	1	0	13175810	13338100	0	0
FSASQFWDDC(Carbamidomethyl)R	O35488	1	0	5712659	6020501	0	0
DETLTYAQVDRR	O35488	1	0	5714407	0	0	0
FSASQFWDDC(Carbamidomethyl)RK	O35488	1	0	12554135	12318338	0	0
YLC(Carbamidomethyl)NTPQKPNDR	O35488	1	0	13956128	12751990	943379	0
LGC(Carbamidomethyl)PMAC(Carbamidomethyl)LNYNIR	O35488	1	0	5829321	6201998	0	0
TSNTNGVDTILDK	O35488	1	0	0	4157149	0	0
ITQLTPFIGYAGGK	O35488	1	0	4127793	3992110	0	0
LFQHIAEYLPSYAR	O35488	1	0	4076358	4350495	0	0
VTLMEEGFNPTVIK	O35488	1	0	11333100	0	0	0
TFVPMTENIYNAIIDK	O35488	1	0	2155532	2380020	0	0
TSNTNGVDTILDKVDGVSAEPTPESWR	O35488	1	0	0	933241	0	0
AFIEQAR	O35488/XXX_sp|O08532|CA2D1_MOUSE	2	0	0	16644600	0	0
AFLEQAR	O35488/XXX_sp|O08532|CA2D1_MOUSE	2	0	0	16644600	0	0
EYWQNLR	O35490	1	0	354028992	340589184	7276073	7461522
EAYNLGVR	O35490	1	0	443165792	436543400	12562240	12255290
KEYWQNLR	O35490	1	0	109347076	97632440	0	0
PDAWGVTK	O35490	1	0	4041429	3878637	0	0
QQLEVFMK	O35490	1	0	209274496	214703392	4090255	4164038
EATTEQQLR	O35490	1	0	354811392	380688096	14062400	14701230
GAAELMQQK	O35490	1	0	41159648	38218648	2643598	2751074
.(Glu->pyro-Glu)EATTEQQLR	O35490	1	0	1921718	0	0	0
VNEAAC(Carbamidomethyl)DIAR	O35490	1	0	593784384	539861632	19451090	19749720
AGASIVGVNC(Carbamidomethyl)HFD	O35490	1	0	3385247	0	0	0
PYNPSMSRPDAWGVTK	O35490	1	0	243167725	239648122	0	0
PYNPSM(Oxidation)SRPDAWGVTK	O35490	1	0	28282880	27732550	0	0
QGFIDLPEFPFGLEPR	O35490	1	0	1802088	2110436	853756	950654
.(Gln->pyro-Glu)QGFIDLPEFPFGLEPR	O35490	1	0	0	98216.4	649238	7055654
AGPWTPEAAVEHPEAVR	O35490	1	0	961254864	933926320	20211450	21101060
AYLMSQPLAYHTPDC(Carbamidomethyl)GK	O35490	1	0	358322494	351317102	5527422	8818234
AYLM(Oxidation)SQPLAYHTPDC(Carbamidomethyl)GK	O35490	1	0	42239472	40603680	0	1635732
HGSWGSGLDMHTKPWIR	O35490	1	0	22555550	22523388	0	0
HGSWGSGLDM(Oxidation)HTKPWIR	O35490	1	0	3523889	17476300	0	0
AGSNVMQTFTFYASEDKLENR	O35490	1	0	12297870	13916570	0	0
IASGRPYNPSMSRPDAWGVTK	O35490	1	0	172302208	176289696	0	0
IASGRPYNPSM(Oxidation)SRPDAWGVTK	O35490	1	0	4571125	20712680	0	0
AGASIVGVNC(Carbamidomethyl)HFDPSVSLQTVK	O35490	1	0	359210816	373973792	0	0
QVADEGDALVAGGVSQTPSYLSC(Carbamidomethyl)K	O35490	1	0	242678920	250102632	6991868	6875650
.(Gln->pyro-Glu)QVADEGDALVAGGVSQTPSYLSC(Carbamidomethyl)K	O35490	1	0	16083977	17791809	1475056	1334957
PVAATMC(Carbamidomethyl)IGPEGDLHGVPPGEC(Carbamidomethyl)AVR	O35490	1	0	1565833	5184210	0	0
ASGKPVAATMC(Carbamidomethyl)IGPEGDLHGVPPGEC(Carbamidomethyl)AVR	O35490	1	0	100457130	141395096	0	0
ASGKPVAATM(Oxidation)C(Carbamidomethyl)IGPEGDLHGVPPGEC(Carbamidomethyl)AVR	O35490	1	0	12554490	19616420	0	0
GFIPPASEK	O35490/Q91WS4	2	0	169127296	164464096	0	0
GFLPPASEK	O35490/Q91WS4	2	0	188588704	182982400	7542824	6880909
AIAEELAPER	O35490/Q91WS4	2	0	790307328	750554624	23078670	23027510
YIGGC(Carbamidomethyl)C(Carbamidomethyl)GFEPYHIR	O35490/Q91WS4	2	0	411679082	416637882	4047646	4294614
REDSYHVRSR	O35491	1	0	0	1015239	0	0
GRAPMRPRGPTC(Carbamidomethyl)STTRR	O35492	1	0	0	1237625	0	0
M(Oxidation)LEYDPARR	O35493	1	0	0	2049468	0	0
DSDC(Carbamidomethyl)HYLEARC(Carbamidomethyl)LNER	O35493	1	0	0	23004250	0	0
DRMHHDIVR	O35516	1	0	3241650	3458804	0	0
KFVEVM(Oxidation)SEYNATQSDYR	O35526	1	0	289640	0	0	0
FVEVMSEYNATQSDYRERC(Carbamidomethyl)K	O35526	1	0	0	333629	0	0
TYPC(Carbamidomethyl)DK	O35536	1	0	0	2553395	0	0
RC(Carbamidomethyl)DMC(Carbamidomethyl)SNYEK	O35551	1	0	0	2776804	0	0
VVIDAFR	O35593	1	0	4906857	5079243	0	0
AVAVVVDPIQSVK	O35593	1	0	8278444	7751485	0	0
AVEEEDKMTPEQLAIK	O35593	1	0	18608940	16247950	0	0
KSWM(Oxidation)EGLTLQDYSEHC(Carbamidomethyl)K	O35593	1	0	0	0	8008412	8.89346e+06
VIDVFAM(Oxidation)PQSGTGVSVEAVD	O35593	1	0	0	161489	0	0
AQYDSC(Carbamidomethyl)AAGLESNR	O35594	1	0	944977	1098949	2327884	3641566
YHYTNC(Carbamidomethyl)M(Oxidation)IKNLEVELRRATDEMK	O35594	1	0	0	0	0	200898
AYFQGLLFSLGC(Carbamidomethyl)RIQKHC(Carbamidomethyl)GK	O35595	1	0	0	2479385	0	0
HTQVC(Carbamidomethyl)INGQC(Carbamidomethyl)AGSIC(Carbamidomethyl)EK	O35598	1	0	0	2759651	0	0
RNEEAQDLSGGM(Oxidation)QR	O35600	1	0	3798926	4.56777e+06	0	0
SYLVDNDGEIYDDIADGC(Carbamidomethyl)IYDND	O35601	1	0	0	0	0	868852
HPINDENQDGVM(Oxidation)HSDGTGNLEEEQESEGETYEDIDSSK	O35601	1	0	0	984844	0	0
.(Gln->pyro-Glu)QEKLEVSSM(Oxidation)K	O35602	1	0	41256352	0	0	0
.(Acetyl)LPGC(Carbamidomethyl)APAM(Oxidation)ADGSFSLAGHLLRSPGGSTSR	O35602	1	0	0	998222	0	0
HTTYERYRGTER	O35604	1	0	127741200	0	0	0
SNLQLPLQFLSR	O35604	1	0	0	774287	0	0
.(Gln->pyro-Glu)QGC(Carbamidomethyl)WSHIGD	O35607	1	0	0	0	1505894	7434.12
QVDM(Oxidation)YALGLIYWEVFM(Oxidation)R	O35607	1	0	8588172	8556239	0	0
LENYIQDNMK	O35608	1	0	0	0	1301725	0
AQQEFAAGVFSNPAVR	O35609	1	0	1785486	0	0	0
SLRDM(Oxidation)EAGEEAK	O35615	1	0	4106662	0	0	0
GPPAPAPAPGGGGGHR	O35615	1	0	9741002	9707229	0	0
KDNEGIDVPDC(Carbamidomethyl)R	O35618	1	0	3963909	0	0	0
GTFIEFR	O35621/Q9Z2M7	2	0	1198123	3641536	0	0
YSEEDC(Carbamidomethyl)TFREEMDC(Carbamidomethyl)LGYNQYR	O35622	1	0	1363476	1238245	0	0
YSEEDC(Carbamidomethyl)TFREEMDC(Carbamidomethyl)LGYNQYRSMK	O35622	1	0	560388	0	0	0
TPGC(Carbamidomethyl)QSPGPGHR	O35625	1	0	17544910	19381060	0	0
NQKIM(Oxidation)QWIIEGEK	O35625	1	0	20052920	0	0	0
LGLKLDTAGLHHHR	O35625	1	0	1403402	3279540	0	0
QEGC(Carbamidomethyl)ADLLDFWFAC(Carbamidomethyl)SGFR	O35625	1	0	1300930	0	0	0
NC(Carbamidomethyl)VVC(Carbamidomethyl)GDR	O35627	1	0	3569626	1695812	0	0
MTAMLTLETMASEEEYGPR	O35627	1	0	3425600	0	0	0
ETMSKTR	O35638	1	0	4926383	0	0	0
SNAQRQLIVK	O35639	1	0	0	6156243	0	0
TLSSMIMADTSGYYK	O35640	1	0	1106544	0	0	0
LLSTDPVAAK	O35643	1	0	5833190	5240303	0	0
LQSSNIFTVAK	O35643	1	0	6601850	6665315	0	0
DC(Carbamidomethyl)PLNTEAASNK	O35643	1	0	4362919	4048289	12441530	0
.(Gln->pyro-Glu)QAGSISM(Oxidation)DLQLTNK	O35643	1	0	0	43565.9	0	0
APEVSQHVYQAYETILK	O35643	1	0	1553624	0	0	0
KGEIFELK	O35643/Q9DBG3	2	0	5741054	6089818	0	0
YNDPIYVK	O35643/Q9DBG3	2	0	6257785	5748816	5971167	0
C(Carbamidomethyl)LKDEDPYVR	O35643/Q9DBG3	2	0	1159394	2283649	0	0
DC(Carbamidomethyl)EDPNPLIR	O35643/Q9DBG3	2	0	10132270	9414239	0	0
.(Ammonia-loss)C(Carbamidomethyl)LKDEDPYVR	O35643/Q9DBG3	2	0	0	2851870	0	0
C(Carbamidomethyl)VSTLLDLIQTK	O35643/Q9DBG3	2	0	1766827	1789635	0	0
NVEGQDMLYQSLK	O35643/Q9DBG3	2	0	11535650	11075780	0	0
LSHANSAVVLSAVK	O35643/Q9DBG3	2	0	3600391	3184539	0	0
LASQANIAQVLAELK	O35643/Q9DBG3	2	0	3546719	3869307	0	0
IDLMIR	O35643/Q9DBG3/XXX_sp|Q7TSK2|SEZ6_MOUSE	3	0	2454872	0	0	0
LDIMIR	O35643/Q9DBG3/XXX_sp|Q7TSK2|SEZ6_MOUSE	3	0	2454872	2105875	0	0
MYWKSDQMFVC(Carbamidomethyl)K	O35652	1	0	1231899	1349136	0	0
SDQMFVC(Carbamidomethyl)KLEGK	O35652	1	0	0	0	787996	584640
GNVYHLAC(Carbamidomethyl)FAC(Carbamidomethyl)FSC(Carbamidomethyl)K	O35652	1	0	1385961	0	0	0
M(Oxidation)YWKSDQMFVC(Carbamidomethyl)KLEGK	O35652	1	0	1827173	0	0	0
YGTRC(Carbamidomethyl)SRC(Carbamidomethyl)GRHIHSTDWVRR	O35652	1	0	1482842	0	0	0
.(Gln->pyro-Glu)QM(Oxidation)PNFSHVK	O35655	1	0	0	3699170	0	0
EVSFQATGDSEWR	O35658	1	0	0	0	0	714431
AFVEFLTDEIKEEK	O35658	1	0	9.36976e+06	11966853	0	0
FLPSPVYLK	O35660	1	0	7684198	7572442	0	0
PVTLGYWDIR	O35660	1	0	5304546	5303840	0	0
MFEPTC(Carbamidomethyl)LDAFPNLK	O35660	1	0	2589755	2534156	0	0
IYSEFLGK	O35660/P10649/P15626/P19639/Q80W21	5	0	257499296	245619696	0	0
LYSEFLGK	O35660/P10649/P15626/P19639/Q80W21	5	0	257506304	245619696	0	0
HNLC(Carbamidomethyl)GETEEER	O35660/P15626/P19639/Q80W21	4	0	12065109	12872357	3384430	3053378
KHNLC(Carbamidomethyl)GETEEER	O35660/P15626/P19639/Q80W21	4	0	14400790	16744360	0	0
VTQSNAILR	O35660/P19639	2	0	24739680	22176920	0	0
.(Glu->pyro-Glu)EEILHLRK	O35668	1	0	0	0	2847847	4088198
LM(Oxidation)EIANYVDKFYR	O35674	1	0	0	493866	0	0
GAYLLMESSR	O35678	1	0	0	2079368	0	0
SEVDLYNSDPLVC(Carbamidomethyl)R	O35678	1	0	1664898	1373658	0	0
TTITTTTSSSTTVGSAR	O35682	1	0	1615701	1625571	0	0
VQYQWYLMER	O35683	1	0	2591555	2693622	0	0
ELTDEEAER	O35685	1	0	2017687	1930858	0	0
KDAEDQEAQLK	O35685	1	0	1249834	0	0	0
LVTSDPEINTK	O35685	1	0	0	4082382	863538	0
FMDQHPEMDFSK	O35685	1	0	1374882	983069	0	0
FMDQHPEMDFSKAK	O35685	1	0	75136.5	0	0	0
GQPPVVDGELYNEVK	O35685	1	0	2794317	2727084	0	0
KQVENERRELFEERR	O35691	1	0	0	908350	0	0
.(Ammonia-loss)C(Carbamidomethyl)ALGTHGC(Carbamidomethyl)QHIC(Carbamidomethyl)VSDGAVAYHC(Carbamidomethyl)DC(Carbamidomethyl)FPGYTLNDDKK	O35701	1	0	0	333097	0	0
FDESTDYIC(Carbamidomethyl)PM(Oxidation)EPGDAVSDSHR	O35711	1	0	786126	0	0	0
WLDDIGLPQYK	O35711/Q8C8U0	2	0	10945280	0	0	1125941
.(Ammonia-loss)C(Carbamidomethyl)IC(Carbamidomethyl)VTPEYHC(Carbamidomethyl)GDPQC(Carbamidomethyl)K	O35714	1	0	1271268	1441270	0	0
IEYQDGK	O35717	1	0	0	2908994	0	0
.(Acetyl)M(Oxidation)TLRC(Carbamidomethyl)LEPSGNGADR	O35717	1	0	960673	1133772	0	0
FPAAGM(Oxidation)SRPLDTSLR	O35718	1	0	12279260	0	0	0
THSKFPAAGM(Oxidation)SRPLDTSLR	O35718	1	0	65358.5	0	0	0
IPVPIAR	O35728	1	0	5082765	4381392	0	0
AVEDLNNLTFFR	O35728	1	0	4583192	4815314	0	0
YNIIYNMSSDGR	O35728	1	0	3157432	3035915	0	0
FPSAC(Carbamidomethyl)LQC(Carbamidomethyl)LSGSNIR	O35728	1	0	3031804	0	0	0
FELLPDPTR	O35728/O88833/Q91WL5	3	0	4817225	4629075	0	0
ELSSPVTFPDGR	O35728/Q91WL5	2	0	7253910	0	0	0
NTMTTKEC(Carbamidomethyl)LHR	O35730/Q9CQJ4	2	0	0	0	1399067	1438935
YIEIFK	O35737/P70333	2	0	3332915	2774631	0	0
HTGPNSPDTANDGFVR	O35737/P70333	2	0	6638812	6342220	0	0
HKERIGHRYIEIFKSSR	O35737/P70333	2	0	0	0	1.43224e+06	1168685
EGRPSGEAFVELESEDEVK	O35737/P70333	2	0	2435524	0	0	0
.(Acetyl)MPTVEELYR	O35841	1	0	1513659	0	0	0
VTDLLGGLFSK	O35857	1	0	1559584	0	0	0
KLEESDALQEAR	O35857	1	0	829732	0	0	0
DNNVVFNRFFEMK	O35857	1	0	0	0	0	1961040
ILDISNVDLAMGK	O35857	1	0	0	2006639	0	0
VFEANEEALGVVLHK	O35857	1	0	2823329	2593191	0	0
ISALALLK	O35864	1	0	1226536	1094569	0	0
LEQSEAQLGR	O35864	1	0	1792584	0	0	0
EQFVEFR	O35887	1	0	0	0	2057806	2068840
HLVYESDQNK	O35887	1	0	0	1695087	0	0
SFDQLTPEESK	O35887	1	0	3796504	3399542	0	0
HLVYESDQNKDGK	O35887	1	0	5556191	6225054	0	1668149
SFDQLTPEESKER	O35887	1	0	1314141	1436687	0	0
EGSDGSPRM(Oxidation)STEQENTEM(Oxidation)HLIEC(Carbamidomethyl)M(Oxidation)LK	O35892	1	0	1173483	0	0	0
YKREWVKFAKPC(Carbamidomethyl)R	O35902	1	0	0	0	0	11244490
VVC(Carbamidomethyl)GNPEDM(Oxidation)NVK	O35903	1	0	0	0	0	858269
HSDNIMIR	O35904	1	0	2227889	0	0	0
.(Acetyl)MPPGVDC(Carbamidomethyl)PM(Oxidation)EFWTK	O35904	1	0	0	0	0	809006
LC(Carbamidomethyl)DIQPFLPVLRLVAR	O35904	1	0	0	0	309282	0
INHRQC(Carbamidomethyl)EQC(Carbamidomethyl)R	O35914	1	0	2846349	0	0	0
VPGC(Carbamidomethyl)NTM(Oxidation)FSSVRSR	O35914	1	0	0	4362954	0	0
ILLDRLFSVLK	O35914/Q8BMQ3	2	0	0	0	14447610	0
DTESSGC(Carbamidomethyl)WGK	O35927	1	0	11070430	0	2540535	2673293
LDLSSLAYSGK	O35943	1	0	0	2236195	0	0
LGGDLGTYVINK	O35943	1	0	7092494	0	0	0
ILGLIESGK	O35945	1	0	6731300	6912223	0	0
TVAMQISQK	O35945	1	0	11535600	0	0	0
ILGLIESGKK	O35945	1	0	2961314	3897390	0	0
LLLATMESMNAGK	O35945	1	0	8429682	0	0	0
IFINNEWHDSVSSK	O35945	1	0	18695694	17652627	0	954011
ANNTTYGLAAGVFTK	O35945	1	0	15877350	14542090	0	0
.(Acetyl)SSPAQPAVPAPLANLK	O35945	1	0	17932320	17752920	0	0
IHGQTIPSDGNIFTYTR	O35945	1	0	10912520	11243650	0	0
YILGNPLNSGINQGPQIDKEQHNK	O35945	1	0	10207840	9851936	0	0
QAFQIGSPWR	O35945/P24549	2	0	74970200	72461872	0	0
.(Gln->pyro-Glu)QAFQIGSPWR	O35945/P24549	2	0	13935150	13725550	0	0
EEIFGPVQQIMK	O35945/P24549	2	0	36319380	37143792	0	0
EEIFGPVQQIM(Oxidation)K	O35945/P24549	2	0	7462220	2078613	0	0
ELGEHGLYEYTELK	O35945/P24549	2	0	8.08283e+07	91608558	0	0
IAKEEIFGPVQQIMK	O35945/P24549	2	0	34463614	32615710	0	0
GFFVQPTVFSNVTDEMR	O35945/P24549	2	0	4642536	1019207	0	0
GFFVQPTVFSNVTDEM(Oxidation)R	O35945/P24549	2	0	5884945	5992536	0	0
KFPVLNPATEEVIC(Carbamidomethyl)HVEEGDKADVDK	O35945/P24549	2	0	35061280	40272872	0	0
VTLELGGK	O35945/P24549/P47738/Q62148/Q9CZS1/Q9JHW9	6	0	233604425	220098096	5.71138e+06	0
GC(Carbamidomethyl)HTTTEHFFWSFMLYGTYFILFAHFFHR	O35949	1	0	4450202	0	0	0
ALSTPTEPVQR	O35955	1	0	2996583	0	0	0
IYC(Carbamidomethyl)C(Carbamidomethyl)GAGVAADTEMTTR	O35955	1	0	1064111	1392517	0	0
NPNDNDHVEAIFM(Oxidation)TLAHK	O35963	1	0	375885	50185.5	0	0
IQLWDTAGQER	O35963/P35276/P35279/P35283/P55258/P56371/P61027/P61028/P61294/P62821/P62823/P63011/Q504M8/Q6PHN9/Q8BHC1/Q8BHD0/Q8CG50/Q8K386/Q91V41/Q91ZR1/Q923S9/Q9CZT8/Q9D1G1/Q9JKM7	24	0	0	47245700	0	0
LQIWDTAGQER	O35963/P35276/P35279/P35283/P55258/P56371/P61027/P61028/P61294/P62821/P62823/P63011/Q504M8/Q6PHN9/Q8BHC1/Q8BHD0/Q8CG50/Q8K386/Q91V41/Q91ZR1/Q923S9/Q9CZT8/Q9D1G1/Q9JKM7	24	0	48846648	47245700	0	0
LQLWDTAGQER	O35963/P35276/P35279/P35283/P55258/P56371/P61027/P61028/P61294/P62821/P62823/P63011/Q504M8/Q6PHN9/Q8BHC1/Q8BHD0/Q8CG50/Q8K386/Q91V41/Q91ZR1/Q923S9/Q9CZT8/Q9D1G1/Q9JKM7	24	0	48846648	0	0	0
LQDWALR	O35969	1	0	6597593	6353202	0	0
YYAFPQMITPLVTK	O35969	1	0	6556096	6638320	0	0
YYAFPQM(Oxidation)ITPLVTK	O35969	1	0	7029139	8.74414e+06	0	0
WETPYMHALAAAAASR	O35969	1	0	8194946	8.00094e+06	0	0
.(Glu->pyro-Glu)ENIC(Carbamidomethyl)TEVM(Oxidation)ALVPPADC(Carbamidomethyl)R	O35969	1	0	1090046	0	0	0
AAPAAYDASDTHLQILGK	O35969	1	0	6532959	5949266	0	0
.(Acetyl)SSSAASPLFAPGEDC(Carbamidomethyl)GPAWR	O35969	1	0	4253448	4213934	0	0
AAPAAYDASDTHLQILGKPVMER	O35969	1	0	0	2646123	0	0
DAASVLKQDR	O35973	1	0	0	0	0	25012580
PLSPSNPSSHFYPQPDPNR	O35979/O35985	2	0	0	0	0	2430042
IM(Oxidation)KDVWC(Carbamidomethyl)M(Oxidation)RR	O54689	1	0	0	5063914	0	0
IMKDVWC(Carbamidomethyl)MRRK	O54689	1	0	0	8389053	0	0
[truncated: 25,559 more rows]

## Sheet: F1-01 PIA prot
Accession	Score	coverage	Peptide #	PSM #	Spectra #	Cluster	Description	DECOY	FDR q-value
[Q8C196]	367.121	[0.556]	103	165	165	14319	[Carbamoyl-phosphate synthase [ammonia], mitochondrial OS=Mus musculus OX=10090 GN=Cps1 PE=1 SV=2]	FALSE	0
[P19096]	226.728	[0.27915335463258784]	66	74	74	303	[Fatty acid synthase OS=Mus musculus OX=10090 GN=Fasn PE=1 SV=2]	FALSE	0
[Q8R0Y6]	173.958	[0.5376940133037694]	48	68	68	14355	[Cytosolic 10-formyltetrahydrofolate dehydrogenase OS=Mus musculus OX=10090 GN=Aldh1l1 PE=1 SV=1]	FALSE	0
[Q05920]	144.252	[0.38794567062818336]	44	48	48	1749	[Pyruvate carboxylase, mitochondrial OS=Mus musculus OX=10090 GN=Pc PE=1 SV=1]	FALSE	0
[P07724]	179.451	[0.5888157894736842]	43	87	87	12646	[Serum albumin OS=Mus musculus OX=10090 GN=Alb PE=1 SV=3]	FALSE	0
[Q68FD5]	153.213	[0.2734328358208955]	42	48	48	11624	[Clathrin heavy chain 1 OS=Mus musculus OX=10090 GN=Cltc PE=1 SV=3]	FALSE	0
[P01027]	131.844	[0.2723992784125075]	40	45	45	12693	[Complement C3 OS=Mus musculus OX=10090 GN=C3 PE=1 SV=3]	FALSE	0
[Q921I1]	143.655	[0.5078909612625538]	39	56	56	11419	[Serotransferrin OS=Mus musculus OX=10090 GN=Tf PE=1 SV=1]	FALSE	0
[P11499]	121.523	[0.4116022099447514]	36	43	43	553	[Heat shock protein HSP 90-beta OS=Mus musculus OX=10090 GN=Hsp90ab1 PE=1 SV=3]	FALSE	0
[Q99LB7]	127.923	[0.35799782372143635]	34	44	44	5275	[Sarcosine dehydrogenase, mitochondrial OS=Mus musculus OX=10090 GN=Sardh PE=1 SV=1]	FALSE	0
[Q9ET01]	109.947	[0.3588235294117647]	33	41	41	8648	[Glycogen phosphorylase, liver form OS=Mus musculus OX=10090 GN=Pygl PE=1 SV=4]	FALSE	0
[P08113]	107.599	[0.39526184538653364]	32	36	36	553	[Endoplasmin OS=Mus musculus OX=10090 GN=Hsp90b1 PE=1 SV=2]	FALSE	0
[P20029]	115.706	[0.45190839694656487]	30	41	41	5005	[Endoplasmic reticulum chaperone BiP OS=Mus musculus OX=10090 GN=Hspa5 PE=1 SV=3]	FALSE	0
[Q9DBT9]	103.686	[0.3705408515535098]	28	33	33	11939	[Dimethylglycine dehydrogenase, mitochondrial OS=Mus musculus OX=10090 GN=Dmgdh PE=1 SV=1]	FALSE	0
[Q922D8]	88.9487	[0.3508021390374332]	28	30	30	12676	[C-1-tetrahydrofolate synthase, cytoplasmic OS=Mus musculus OX=10090 GN=Mthfd1 PE=1 SV=4]	FALSE	0
[P58252]	90.7695	[0.29603729603729606]	28	33	33	7543	[Elongation factor 2 OS=Mus musculus OX=10090 GN=Eef2 PE=1 SV=2]	FALSE	0
[P54869]	100.769	[0.35236220472440943]	28	38	38	1911	[Hydroxymethylglutaryl-CoA synthase, mitochondrial OS=Mus musculus OX=10090 GN=Hmgcs2 PE=1 SV=2]	FALSE	0
[P08003]	94.1986	[0.38557993730407525]	28	30	30	478	[Protein disulfide-isomerase A4 OS=Mus musculus OX=10090 GN=Pdia4 PE=1 SV=3]	FALSE	0
[Q61838]	93.1116	[0.23478260869565218]	27	29	29	485	[Pregnancy zone protein OS=Mus musculus OX=10090 GN=Pzp PE=1 SV=3]	FALSE	0
[P56480]	108.183	[0.43478260869565216]	27	38	38	9824	[ATP synthase subunit beta, mitochondrial OS=Mus musculus OX=10090 GN=Atp5f1b PE=1 SV=2]	FALSE	0
[P50247]	99.111	[0.4537037037037037]	27	37	37	14415	[Adenosylhomocysteinase OS=Mus musculus OX=10090 GN=Ahcy PE=1 SV=3]	FALSE	0
[P26443]	108.788	[0.460573476702509]	27	43	43	19525	[Glutamate dehydrogenase 1, mitochondrial OS=Mus musculus OX=10090 GN=Glud1 PE=1 SV=1]	FALSE	0
[P09103]	93.3264	[0.47347740667976423]	27	36	36	13474	[Protein disulfide-isomerase OS=Mus musculus OX=10090 GN=P4hb PE=1 SV=2]	FALSE	0
[Q99PL5]	90.3749	[0.18691588785046728]	26	29	29	16124	[Ribosome-binding protein 1 OS=Mus musculus OX=10090 GN=Rrbp1 PE=1 SV=2]	FALSE	0
[Q91V92]	84.3938	[0.26306141154903756]	26	28	28	17703	[ATP-citrate synthase OS=Mus musculus OX=10090 GN=Acly PE=1 SV=1]	FALSE	0
[Q8CHR6]	86.8991	[0.3092682926829268]	26	29	29	15091	[Dihydropyrimidine dehydrogenase [NADP(+)] OS=Mus musculus OX=10090 GN=Dpyd PE=1 SV=1]	FALSE	0
[Q8BMS1]	89.5872	[0.36959370904325034]	26	30	30	14740	[Trifunctional enzyme subunit alpha, mitochondrial OS=Mus musculus OX=10090 GN=Hadha PE=1 SV=1]	FALSE	0
[Q01853]	90.9378	[0.31141439205955335]	26	26	26	11195	[Transitional endoplasmic reticulum ATPase OS=Mus musculus OX=10090 GN=Vcp PE=1 SV=4]	FALSE	0
[P63017]	96.2642	[0.4241486068111455]	26	34	34	5005	[Heat shock cognate 71 kDa protein OS=Mus musculus OX=10090 GN=Hspa8 PE=1 SV=1]	FALSE	0
[P24270]	110.408	[0.47248576850094876]	26	36	36	14312	[Catalase OS=Mus musculus OX=10090 GN=Cat PE=1 SV=4]	FALSE	0
[P16460]	92.5911	[0.3592233009708738]	26	35	35	41	[Argininosuccinate synthase OS=Mus musculus OX=10090 GN=Ass1 PE=1 SV=1]	FALSE	0
[P07901]	88.8368	[0.2933151432469304]	26	30	30	553	[Heat shock protein HSP 90-alpha OS=Mus musculus OX=10090 GN=Hsp90aa1 PE=1 SV=4]	FALSE	0
[O35490]	126.9	[0.6609336609336609]	26	57	57	11024	[Betaine--homocysteine S-methyltransferase 1 OS=Mus musculus OX=10090 GN=Bhmt PE=1 SV=1]	FALSE	0
[P63038]	93.7108	[0.4205933682373473]	25	32	32	11716	[60 kDa heat shock protein, mitochondrial OS=Mus musculus OX=10090 GN=Hspd1 PE=1 SV=1]	FALSE	0
[P38647]	92.7065	[0.38438880706921946]	25	30	30	5005	[Stress-70 protein, mitochondrial OS=Mus musculus OX=10090 GN=Hspa9 PE=1 SV=3]	FALSE	0
[P27773]	83.1983	[0.4376237623762376]	25	31	31	2350	[Protein disulfide-isomerase A3 OS=Mus musculus OX=10090 GN=Pdia3 PE=1 SV=2]	FALSE	0
[P17563]	90.6388	[0.6059322033898306]	25	31	31	14638	[Methanethiol oxidase OS=Mus musculus OX=10090 GN=Selenbp1 PE=1 SV=2]	FALSE	0
[P14824]	79.4071	[0.38930163447251115]	25	29	29	4293	[Annexin A6 OS=Mus musculus OX=10090 GN=Anxa6 PE=1 SV=3]	FALSE	0
[P10649]	78.3001	[0.7110091743119266]	25	31	31	16131	[Glutathione S-transferase Mu 1 OS=Mus musculus OX=10090 GN=Gstm1 PE=1 SV=2]	FALSE	0
[O88844]	79.5878	[0.4082125603864734]	25	30	30	169	[Isocitrate dehydrogenase [NADP] cytoplasmic OS=Mus musculus OX=10090 GN=Idh1 PE=1 SV=2]	FALSE	0
[Q9QXX4]	76.7202	[0.3683431952662722]	24	27	27	11940	[Calcium-binding mitochondrial carrier protein Aralar2 OS=Mus musculus OX=10090 GN=Slc25a13 PE=1 SV=1]	FALSE	0
[Q9EQ20]	85.7111	[0.5794392523364486]	24	30	30	11693	[Methylmalonate-semialdehyde dehydrogenase [acylating], mitochondrial OS=Mus musculus OX=10090 GN=Aldh6a1 PE=1 SV=1]	FALSE	0
[Q99KI0]	94.4667	[0.3384615384615385]	24	27	27	11079	[Aconitate hydratase, mitochondrial OS=Mus musculus OX=10090 GN=Aco2 PE=1 SV=1]	FALSE	0
[Q91Y97]	96.1554	[0.4835164835164835]	24	41	41	16385	[Fructose-bisphosphate aldolase B OS=Mus musculus OX=10090 GN=Aldob PE=1 SV=3]	FALSE	0
[Q78PY7]	86.5785	[0.2868131868131868]	24	26	26	7054	[Staphylococcal nuclease domain-containing protein 1 OS=Mus musculus OX=10090 GN=Snd1 PE=1 SV=1]	FALSE	0
[P16331]	75.7755	[0.48123620309050774]	24	29	29	1557	[Phenylalanine-4-hydroxylase OS=Mus musculus OX=10090 GN=Pah PE=1 SV=4]	FALSE	0
[Q9R0H0]	78.9851	[0.40242057488653554]	23	27	27	15213	[Peroxisomal acyl-coenzyme A oxidase 1 OS=Mus musculus OX=10090 GN=Acox1 PE=1 SV=5]	FALSE	0
[Q91YI0]	76.295	[0.4202586206896552]	23	27	27	19790	[Argininosuccinate lyase OS=Mus musculus OX=10090 GN=Asl PE=1 SV=1]	FALSE	0
[Q8VDD5]	70.324	[0.14540816326530612]	23	25	25	3372	[Myosin-9 OS=Mus musculus OX=10090 GN=Myh9 PE=1 SV=4]	FALSE	0
[Q8K2B3]	98.8595	[0.43373493975903615]	23	30	30	15136	[Succinate dehydrogenase [ubiquinone] flavoprotein subunit, mitochondrial OS=Mus musculus OX=10090 GN=Sdha PE=1 SV=1]	FALSE	0
[Q3UQ44]	72.6011	[0.16]	23	25	25	17650	[Ras GTPase-activating-like protein IQGAP2 OS=Mus musculus OX=10090 GN=Iqgap2 PE=1 SV=2]	FALSE	0
[P41216]	76.0352	[0.39341917024320455]	23	27	27	5487	[Long-chain-fatty-acid--CoA ligase 1 OS=Mus musculus OX=10090 GN=Acsl1 PE=1 SV=2]	FALSE	0
[P09411]	77.1884	[0.5971223021582733]	23	25	25	14889	[Phosphoglycerate kinase 1 OS=Mus musculus OX=10090 GN=Pgk1 PE=1 SV=4]	FALSE	0
[O08601]	80.288	[0.25838926174496646]	23	24	24	18651	[Microsomal triglyceride transfer protein large subunit OS=Mus musculus OX=10090 GN=Mttp PE=1 SV=2]	FALSE	0
[Q9DBM2]	76.582	[0.37047353760445684]	22	27	27	7806	[Peroxisomal bifunctional enzyme OS=Mus musculus OX=10090 GN=Ehhadh PE=1 SV=4]	FALSE	0
[Q91ZA3]	74.3747	[0.32320441988950277]	22	23	23	7903	[Propionyl-CoA carboxylase alpha chain, mitochondrial OS=Mus musculus OX=10090 GN=Pcca PE=1 SV=2]	FALSE	0
[P47738]	91.3562	[0.4026974951830443]	22	33	33	14684	[Aldehyde dehydrogenase, mitochondrial OS=Mus musculus OX=10090 GN=Aldh2 PE=1 SV=1]	FALSE	0
[Q9D0F9]	73.2538	[0.39679715302491103]	21	22	22	1895	[Phosphoglucomutase-1 OS=Mus musculus OX=10090 GN=Pgm1 PE=1 SV=4]	FALSE	0
[Q8VDN2]	76.29	[0.25024437927663734]	21	21	21	3692	[Sodium/potassium-transporting ATPase subunit alpha-1 OS=Mus musculus OX=10090 GN=Atp1a1 PE=1 SV=1]	FALSE	0
[P50544]	81.2786	[0.33689024390243905]	21	25	25	13522	[Very long-chain specific acyl-CoA dehydrogenase, mitochondrial OS=Mus musculus OX=10090 GN=Acadvl PE=1 SV=3]	FALSE	0
[P49429]	86.4156	[0.544529262086514]	21	24	24	9238	[4-hydroxyphenylpyruvate dioxygenase OS=Mus musculus OX=10090 GN=Hpd PE=1 SV=3]	FALSE	0
[P28271]	71.1779	[0.25871766029246346]	21	22	22	16855	[Cytoplasmic aconitate hydratase OS=Mus musculus OX=10090 GN=Aco1 PE=1 SV=3]	FALSE	0
[P11679]	66.5523	[0.3653061224489796]	21	23	23	1499	[Keratin, type II cytoskeletal 8 OS=Mus musculus OX=10090 GN=Krt8 PE=1 SV=4]	FALSE	0
[P05202]	70.8067	[0.4255813953488372]	21	24	24	5305	[Aspartate aminotransferase, mitochondrial OS=Mus musculus OX=10090 GN=Got2 PE=1 SV=1]	FALSE	0
[Q9QXD6]	74.4463	[0.5502958579881657]	20	35	35	9682	[Fructose-1,6-bisphosphatase 1 OS=Mus musculus OX=10090 GN=Fbp1 PE=1 SV=3]	FALSE	0
[Q9JLJ2]	68.1818	[0.44129554655870445]	20	22	22	2159	[4-trimethylaminobutyraldehyde dehydrogenase OS=Mus musculus OX=10090 GN=Aldh9a1 PE=1 SV=1]	FALSE	0
[Q91X77]	65.6324	[0.38979591836734695]	20	22	22	3527	[Cytochrome P450 2C50 OS=Mus musculus OX=10090 GN=Cyp2c50 PE=1 SV=2]	FALSE	0
[Q8JZR0]	69.5371	[0.3235724743777452]	20	21	21	5487	[Long-chain-fatty-acid--CoA ligase 5 OS=Mus musculus OX=10090 GN=Acsl5 PE=1 SV=1]	FALSE	0
[Q8BH00]	70.8534	[0.45585215605749485]	20	22	22	16932	[2-aminomuconic semialdehyde dehydrogenase OS=Mus musculus OX=10090 GN=Aldh8a1 PE=1 SV=1]	FALSE	0
[Q02053]	65.0384	[0.24102079395085066]	20	22	22	12798	[Ubiquitin-like modifier-activating enzyme 1 OS=Mus musculus OX=10090 GN=Uba1 PE=1 SV=1]	FALSE	0
[P40142]	78.0532	[0.3017656500802568]	20	25	25	12685	[Transketolase OS=Mus musculus OX=10090 GN=Tkt PE=1 SV=1]	FALSE	0
[P26039]	67.1578	[0.11216056670602124]	20	20	20	9460	[Talin-1 OS=Mus musculus OX=10090 GN=Tln1 PE=1 SV=2]	FALSE	0
[P24549]	94.673	[0.43313373253493015]	20	29	29	14684	[Retinal dehydrogenase 1 OS=Mus musculus OX=10090 GN=Aldh1a1 PE=1 SV=5]	FALSE	0
[P11725]	66.1984	[0.4293785310734463]	20	25	25	11386	[Ornithine carbamoyltransferase, mitochondrial OS=Mus musculus OX=10090 GN=Otc PE=1 SV=1]	FALSE	0
[Q9Z2I8]	70.7069	[0.3903002309468822]	19	19	19	4270	[Succinate--CoA ligase [GDP-forming] subunit beta, mitochondrial OS=Mus musculus OX=10090 GN=Suclg2 PE=1 SV=3]	FALSE	0
[Q9CZS1]	79.6441	[0.36801541425818884]	19	22	22	14684	[Aldehyde dehydrogenase X, mitochondrial OS=Mus musculus OX=10090 GN=Aldh1b1 PE=1 SV=1]	FALSE	0
[Q99K67]	65.8027	[0.21922246220302377]	19	22	22	7595	[Alpha-aminoadipic semialdehyde synthase, mitochondrial OS=Mus musculus OX=10090 GN=Aass PE=1 SV=1]	FALSE	0
[Q91VD9]	65.2164	[0.312242090784044]	19	20	20	9339	[NADH-ubiquinone oxidoreductase 75 kDa subunit, mitochondrial OS=Mus musculus OX=10090 GN=Ndufs1 PE=1 SV=2]	FALSE	0
[Q8VDJ3]	59.9105	[0.16482649842271294]	19	22	22	15059	[Vigilin OS=Mus musculus OX=10090 GN=Hdlbp PE=1 SV=1]	FALSE	0
[Q8BWT1]	70.6203	[0.5541561712846348]	19	29	29	11335	[3-ketoacyl-CoA thiolase, mitochondrial OS=Mus musculus OX=10090 GN=Acaa2 PE=1 SV=3]	FALSE	0
[Q03265]	59.4518	[0.32368896925858953]	19	24	24	19379	[ATP synthase subunit alpha, mitochondrial OS=Mus musculus OX=10090 GN=Atp5f1a PE=1 SV=1]	FALSE	0
[P53657]	60.6777	[0.33797909407665505]	19	19	19	9861	[Pyruvate kinase PKLR OS=Mus musculus OX=10090 GN=Pklr PE=1 SV=1]	FALSE	0
[P51660]	61.8498	[0.3292517006802721]	19	21	21	3789	[Peroxisomal multifunctional enzyme type 2 OS=Mus musculus OX=10090 GN=Hsd17b4 PE=1 SV=3]	FALSE	0
[Q9DBF1]	66.6536	[0.3432282003710575]	18	23	23	11550	[Alpha-aminoadipic semialdehyde dehydrogenase OS=Mus musculus OX=10090 GN=Aldh7a1 PE=1 SV=4]	FALSE	0
[Q91WU0]	61.4022	[0.37967914438502676]	18	19	19	7489	[Carboxylesterase 1F OS=Mus musculus OX=10090 GN=Ces1f PE=1 SV=1]	FALSE	0
[Q91VA0]	74.5445	[0.36300174520069806]	18	20	20	9529	[Acyl-coenzyme A synthetase ACSM1, mitochondrial OS=Mus musculus OX=10090 GN=Acsm1 PE=1 SV=1]	FALSE	0
[Q8VCT4]	59.4194	[0.3309734513274336]	18	23	23	7489	[Carboxylesterase 1D OS=Mus musculus OX=10090 GN=Ces1d PE=1 SV=1]	FALSE	0
[Q8CAQ8]	64.201	[0.2800528401585205]	18	19	19	19446	[MICOS complex subunit Mic60 OS=Mus musculus OX=10090 GN=Immt PE=1 SV=1]	FALSE	0
[Q8BW75]	67.7509	[0.38269230769230766]	18	19	19	18283	[Amine oxidase [flavin-containing] B OS=Mus musculus OX=10090 GN=Maob PE=1 SV=4]	FALSE	0
[Q64458]	59.8196	[0.2979591836734694]	18	21	21	3527	[Cytochrome P450 2C29 OS=Mus musculus OX=10090 GN=Cyp2c29 PE=1 SV=2]	FALSE	0
[Q64374]	64.2712	[0.4682274247491639]	18	28	28	7121	[Regucalcin OS=Mus musculus OX=10090 GN=Rgn PE=1 SV=1]	FALSE	0
[Q05421]	54.4076	[0.3306288032454361]	18	19	19	13539	[Cytochrome P450 2E1 OS=Mus musculus OX=10090 GN=Cyp2e1 PE=1 SV=1]	FALSE	0
[Q00519]	57.4478	[0.16329588014981272]	18	18	18	19740	[Xanthine dehydrogenase/oxidase OS=Mus musculus OX=10090 GN=Xdh PE=1 SV=5]	FALSE	0
[P56654]	55.6316	[0.34285714285714286]	18	20	20	3527	[Cytochrome P450 2C37 OS=Mus musculus OX=10090 GN=Cyp2c37 PE=1 SV=2]	FALSE	0
[P54071]	59.2602	[0.4269911504424779]	18	21	21	169	[Isocitrate dehydrogenase [NADP], mitochondrial OS=Mus musculus OX=10090 GN=Idh2 PE=1 SV=3]	FALSE	0
[P34914]	66.8175	[0.4368231046931408]	18	22	22	6188	[Bifunctional epoxide hydrolase 2 OS=Mus musculus OX=10090 GN=Ephx2 PE=1 SV=2]	FALSE	0
[P17182]	63.5974	[0.45161290322580644]	18	22	22	4282	[Alpha-enolase OS=Mus musculus OX=10090 GN=Eno1 PE=1 SV=3]	FALSE	0
[P05201]	56.6527	[0.44794188861985473]	18	19	19	2087	[Aspartate aminotransferase, cytoplasmic OS=Mus musculus OX=10090 GN=Got1 PE=1 SV=3]	FALSE	0
[P00329]	63.4484	[0.4026666666666667]	18	45	45	2346	[Alcohol dehydrogenase 1 OS=Mus musculus OX=10090 GN=Adh1 PE=1 SV=2]	FALSE	0
[O35488]	57.4857	[0.2532258064516129]	18	22	22	15277	[Very long-chain acyl-CoA synthetase OS=Mus musculus OX=10090 GN=Slc27a2 PE=1 SV=2]	FALSE	0
[Q9QXE0]	57.9536	[0.31669535283993117]	17	22	22	9217	[2-hydroxyacyl-CoA lyase 1 OS=Mus musculus OX=10090 GN=Hacl1 PE=1 SV=2]	FALSE	0
[Q9JHU4]	55.5213	[0.04801894918173988]	17	18	18	9882	[Cytoplasmic dynein 1 heavy chain 1 OS=Mus musculus OX=10090 GN=Dync1h1 PE=1 SV=2]	FALSE	0
[Q91YQ5]	59.3491	[0.3125]	17	19	19	9272	[Dolichyl-diphosphooligosaccharide--protein glycosyltransferase subunit 1 OS=Mus musculus OX=10090 GN=Rpn1 PE=1 SV=1]	FALSE	0
[Q91XD4]	58.0324	[0.3789279112754159]	17	19	19	12683	[Formimidoyltransferase-cyclodeaminase OS=Mus musculus OX=10090 GN=Ftcd PE=1 SV=1]	FALSE	0
[Q8VC12]	56.5203	[0.2973372781065089]	17	19	19	11307	[Urocanate hydratase OS=Mus musculus OX=10090 GN=Uroc1 PE=1 SV=2]	FALSE	0
[Q8CIM7]	61.0782	[0.342]	17	20	20	16239	[Cytochrome P450 2D26 OS=Mus musculus OX=10090 GN=Cyp2d26 PE=1 SV=1]	FALSE	0
[P99024]	57.5009	[0.32432432432432434]	17	24	24	3990	[Tubulin beta-5 chain OS=Mus musculus OX=10090 GN=Tubb5 PE=1 SV=1]	FALSE	0
[P70694]	52.3601	[0.5077399380804953]	17	23	23	267	[Estradiol 17 beta-dehydrogenase 5 OS=Mus musculus OX=10090 GN=Akr1c6 PE=1 SV=1]	FALSE	0
[P35700]	59.0925	[0.7537688442211056]	17	24	24	15156	[Peroxiredoxin-1 OS=Mus musculus OX=10090 GN=Prdx1 PE=1 SV=1]	FALSE	0
[P21981]	60.6158	[0.27405247813411077]	17	18	18	6073	[Protein-glutamine gamma-glutamyltransferase 2 OS=Mus musculus OX=10090 GN=Tgm2 PE=1 SV=4]	FALSE	0
[P15626]	56.7723	[0.6284403669724771]	17	21	21	16131	[Glutathione S-transferase Mu 2 OS=Mus musculus OX=10090 GN=Gstm2 PE=1 SV=2]	FALSE	0
[P15392]	49.9365	[0.31376518218623484]	17	17	17	3527	[Cytochrome P450 2A4 OS=Mus musculus OX=10090 GN=Cyp2a4 PE=2 SV=3]	FALSE	0
[P08249]	62.1409	[0.5887573964497042]	17	25	25	830	[Malate dehydrogenase, mitochondrial OS=Mus musculus OX=10090 GN=Mdh2 PE=1 SV=3]	FALSE	0
[P08226]	56.692	[0.41479099678456594]	17	23	23	10902	[Apolipoprotein E OS=Mus musculus OX=10090 GN=Apoe PE=1 SV=2]	FALSE	0
[P06909]	54.7625	[0.17585089141004862]	17	18	18	13090	[Complement factor H OS=Mus musculus OX=10090 GN=Cfh PE=1 SV=2]	FALSE	0
[P05784]	55.3388	[0.40425531914893614]	17	19	19	12855	[Keratin, type I cytoskeletal 18 OS=Mus musculus OX=10090 GN=Krt18 PE=1 SV=5]	FALSE	0
[Q9Z0X1]	54.6178	[0.32189542483660133]	16	18	18	20344	[Apoptosis-inducing factor 1, mitochondrial OS=Mus musculus OX=10090 GN=Aifm1 PE=1 SV=1]	FALSE	0
[Q9DCW4]	57.0456	[0.5568627450980392]	16	23	23	6080	[Electron transfer flavoprotein subunit beta OS=Mus musculus OX=10090 GN=Etfb PE=1 SV=3]	FALSE	0
[Q99LC5]	60.7805	[0.5255255255255256]	16	22	22	15279	[Electron transfer flavoprotein subunit alpha, mitochondrial OS=Mus musculus OX=10090 GN=Etfa PE=1 SV=2]	FALSE	0
[Q91X83]	78.1898	[0.3838383838383838]	16	24	24	11572	[S-adenosylmethionine synthase isoform type-1 OS=Mus musculus OX=10090 GN=Mat1a PE=1 SV=1]	FALSE	0
[Q91X72]	52.4118	[0.33695652173913043]	16	22	22	9814	[Hemopexin OS=Mus musculus OX=10090 GN=Hpx PE=1 SV=2]	FALSE	0
[Q8VCW8]	52.9871	[0.24552845528455283]	16	19	19	14764	[Medium-chain acyl-CoA ligase ACSF2, mitochondrial OS=Mus musculus OX=10090 GN=Acsf2 PE=1 SV=1]	FALSE	0
[Q8QZR5]	52.2152	[0.3225806451612903]	16	16	16	14782	[Alanine aminotransferase 1 OS=Mus musculus OX=10090 GN=Gpt PE=1 SV=3]	FALSE	0
[Q61176]	62.6718	[0.5201238390092879]	16	21	21	9996	[Arginase-1 OS=Mus musculus OX=10090 GN=Arg1 PE=1 SV=1]	FALSE	0
[Q60597]	55.1812	[0.18084066471163246]	16	16	16	15292	[2-oxoglutarate dehydrogenase, mitochondrial OS=Mus musculus OX=10090 GN=Ogdh PE=1 SV=3]	FALSE	0
[P61922]	53.4431	[0.424]	16	16	16	14574	[4-aminobutyrate aminotransferase, mitochondrial OS=Mus musculus OX=10090 GN=Abat PE=1 SV=1]	FALSE	0
[P51174]	59.4026	[0.3930232558139535]	16	23	23	11825	[Long-chain specific acyl-CoA dehydrogenase, mitochondrial OS=Mus musculus OX=10090 GN=Acadl PE=1 SV=2]	FALSE	0
[P50431]	50.9277	[0.3493723849372385]	16	16	16	5457	[Serine hydroxymethyltransferase, cytosolic OS=Mus musculus OX=10090 GN=Shmt1 PE=1 SV=3]	FALSE	0
[P35564]	59.9898	[0.30456852791878175]	16	20	20	15291	[Calnexin OS=Mus musculus OX=10090 GN=Canx PE=1 SV=1]	FALSE	0
[P33267]	51.7465	[0.32382892057026474]	16	17	17	19999	[Cytochrome P450 2F2 OS=Mus musculus OX=10090 GN=Cyp2f2 PE=1 SV=1]	FALSE	0
[P32020]	53.1525	[0.24680073126142596]	16	16	16	15295	[Non-specific lipid-transfer protein OS=Mus musculus OX=10090 GN=Scp2 PE=1 SV=3]	FALSE	0
[P16858]	73.7202	[0.38738738738738737]	16	25	25	820	[Glyceraldehyde-3-phosphate dehydrogenase OS=Mus musculus OX=10090 GN=Gapdh PE=1 SV=2]	FALSE	0
[P15105]	63.5474	[0.3914209115281501]	16	19	19	3310	[Glutamine synthetase OS=Mus musculus OX=10090 GN=Glul PE=1 SV=6]	FALSE	0
[P14211]	55.1726	[0.43990384615384615]	16	25	25	5396	[Calreticulin OS=Mus musculus OX=10090 GN=Calr PE=1 SV=1]	FALSE	0
[P06151]	52.4224	[0.4006024096385542]	16	18	18	9528	[L-lactate dehydrogenase A chain OS=Mus musculus OX=10090 GN=Ldha PE=1 SV=3]	FALSE	0
[O88451]	52.9963	[0.4272151898734177]	16	16	16	13523	[Retinol dehydrogenase 7 OS=Mus musculus OX=10090 GN=Rdh7 PE=1 SV=1]	FALSE	0
[O09173]	61.94	[0.48764044943820223]	16	18	18	20322	[Homogentisate 1,2-dioxygenase OS=Mus musculus OX=10090 GN=Hgd PE=1 SV=2]	FALSE	0
[Q9QXF8]	55.6139	[0.4880546075085324]	15	24	24	20027	[Glycine N-methyltransferase OS=Mus musculus OX=10090 GN=Gnmt PE=1 SV=3]	FALSE	0
[Q9QXD1]	50.4137	[0.2790014684287812]	15	15	15	14313	[Peroxisomal acyl-coenzyme A oxidase 2 OS=Mus musculus OX=10090 GN=Acox2 PE=1 SV=2]	FALSE	0
[Q99MR8]	50.625	[0.28730822873082285]	15	16	16	11854	[Methylcrotonoyl-CoA carboxylase subunit alpha, mitochondrial OS=Mus musculus OX=10090 GN=Mccc1 PE=1 SV=2]	FALSE	0
[Q99JY0]	50.1644	[0.29473684210526313]	15	15	15	18059	[Trifunctional enzyme subunit beta, mitochondrial OS=Mus musculus OX=10090 GN=Hadhb PE=1 SV=1]	FALSE	0
[Q91ZX7]	43.9219	[0.04114411441144115]	15	15	15	55	[Prolow-density lipoprotein receptor-related protein 1 OS=Mus musculus OX=10090 GN=Lrp1 PE=1 SV=1]	FALSE	0
[Q91ZJ5]	51.0342	[0.3228346456692913]	15	16	16	16154	[UTP--glucose-1-phosphate uridylyltransferase OS=Mus musculus OX=10090 GN=Ugp2 PE=1 SV=3]	FALSE	0
[Q8VCC2]	49.5468	[0.2902654867256637]	15	17	17	7489	[Liver carboxylesterase 1 OS=Mus musculus OX=10090 GN=Ces1 PE=1 SV=1]	FALSE	0
[Q8VC30]	62.6772	[0.2958477508650519]	15	17	17	20213	[Triokinase/FMN cyclase OS=Mus musculus OX=10090 GN=Tkfc PE=1 SV=1]	FALSE	0
[Q8QZT1]	48.638	[0.375]	15	17	17	9520	[Acetyl-CoA acetyltransferase, mitochondrial OS=Mus musculus OX=10090 GN=Acat1 PE=1 SV=1]	FALSE	0
[Q8CGC7]	53.2325	[0.14484126984126985]	15	16	16	89	[Bifunctional glutamate/proline--tRNA ligase OS=Mus musculus OX=10090 GN=Eprs PE=1 SV=4]	FALSE	0
[Q8BHN3]	47.6321	[0.1885593220338983]	15	15	15	14499	[Neutral alpha-glucosidase AB OS=Mus musculus OX=10090 GN=Ganab PE=1 SV=1]	FALSE	0
[Q8BFR5]	52.5748	[0.3561946902654867]	15	18	18	13525	[Elongation factor Tu, mitochondrial OS=Mus musculus OX=10090 GN=Tufm PE=1 SV=1]	FALSE	0
[Q61598]	48.7098	[0.3797752808988764]	15	15	15	17916	[Rab GDP dissociation inhibitor beta OS=Mus musculus OX=10090 GN=Gdi2 PE=1 SV=1]	FALSE	0
[Q00623]	48.022	[0.4734848484848485]	15	18	18	11271	[Apolipoprotein A-I OS=Mus musculus OX=10090 GN=Apoa1 PE=1 SV=2]	FALSE	0
[P35492]	56.5969	[0.2694063926940639]	15	16	16	16929	[Histidine ammonia-lyase OS=Mus musculus OX=10090 GN=Hal PE=1 SV=1]	FALSE	0
[P29758]	56.7126	[0.34851936218678814]	15	17	17	20330	[Ornithine aminotransferase, mitochondrial OS=Mus musculus OX=10090 GN=Oat PE=1 SV=1]	FALSE	0
[P20852]	43.756	[0.2894736842105263]	15	15	15	3527	[Cytochrome P450 2A5 OS=Mus musculus OX=10090 GN=Cyp2a5 PE=2 SV=1]	FALSE	0
[O35945]	69.5383	[0.34930139720558884]	15	19	19	14684	[Aldehyde dehydrogenase, cytosolic 1 OS=Mus musculus OX=10090 GN=Aldh1a7 PE=1 SV=1]	FALSE	0
[Q9Z2I9]	45.0357	[0.3023758099352052]	14	16	16	7810	[Succinate--CoA ligase [ADP-forming] subunit beta, mitochondrial OS=Mus musculus OX=10090 GN=Sucla2 PE=1 SV=2]	FALSE	0
[Q9EQF5]	60.4224	[0.28516377649325625]	14	17	17	7357	[Dihydropyrimidinase OS=Mus musculus OX=10090 GN=Dpys PE=1 SV=2]	FALSE	0
[Q9DB77]	51.8385	[0.3487858719646799]	14	17	17	6088	[Cytochrome b-c1 complex subunit 2, mitochondrial OS=Mus musculus OX=10090 GN=Uqcrc2 PE=1 SV=1]	FALSE	0
[Q9D0R2]	40.2536	[0.20221606648199447]	14	14	14	4200	[Threonine--tRNA ligase, cytoplasmic OS=Mus musculus OX=10090 GN=Tars PE=1 SV=2]	FALSE	0
[Q9CZN7]	40.9745	[0.3134920634920635]	14	15	15	5457	[Serine hydroxymethyltransferase, mitochondrial OS=Mus musculus OX=10090 GN=Shmt2 PE=1 SV=1]	FALSE	0
[Q9CZ13]	48.8532	[0.2916666666666667]	14	18	18	18757	[Cytochrome b-c1 complex subunit 1, mitochondrial OS=Mus musculus OX=10090 GN=Uqcrc1 PE=1 SV=2]	FALSE	0
[Q921G7]	52.7647	[0.27435064935064934]	14	16	16	16930	[Electron transfer flavoprotein-ubiquinone oxidoreductase, mitochondrial OS=Mus musculus OX=10090 GN=Etfdh PE=1 SV=1]	FALSE	0
[Q8VCN5]	47.6257	[0.3869346733668342]	14	15	15	9388	[Cystathionine gamma-lyase OS=Mus musculus OX=10090 GN=Cth PE=1 SV=1]	FALSE	0
[Q8VCM7]	56.0422	[0.39908256880733944]	14	17	17	15288	[Fibrinogen gamma chain OS=Mus musculus OX=10090 GN=Fgg PE=1 SV=1]	FALSE	0
[Q8CC88]	44.428	[0.08871391076115485]	14	14	14	866	[von Willebrand factor A domain-containing protein 8 OS=Mus musculus OX=10090 GN=Vwa8 PE=1 SV=2]	FALSE	0
[Q8CAY6]	41.5167	[0.3350125944584383]	14	16	16	4161	[Acetyl-CoA acetyltransferase, cytosolic OS=Mus musculus OX=10090 GN=Acat2 PE=1 SV=2]	FALSE	0
[Q61233]	46.252	[0.22328548644338117]	14	15	15	5301	[Plastin-2 OS=Mus musculus OX=10090 GN=Lcp1 PE=1 SV=4]	FALSE	0
[P68368]	51.6572	[0.33035714285714285]	14	17	17	749	[Tubulin alpha-4A chain OS=Mus musculus OX=10090 GN=Tuba4a PE=1 SV=1]	FALSE	0
[P62702]	42.2454	[0.4372623574144487]	14	15	15	20326	[40S ribosomal protein S4, X isoform OS=Mus musculus OX=10090 GN=Rps4x PE=1 SV=2]	FALSE	0
[P60843]	49.5098	[0.3399014778325123]	14	16	16	16163	[Eukaryotic initiation factor 4A-I OS=Mus musculus OX=10090 GN=Eif4a1 PE=1 SV=1]	FALSE	0
[P56593]	42.4059	[0.2845528455284553]	14	16	16	3527	[Cytochrome P450 2A12 OS=Mus musculus OX=10090 GN=Cyp2a12 PE=1 SV=2]	FALSE	0
[P55264]	53.1299	[0.3628808864265928]	14	20	20	17637	[Adenosine kinase OS=Mus musculus OX=10090 GN=Adk PE=1 SV=2]	FALSE	0
[P53395]	45.1957	[0.26556016597510373]	14	15	15	11653	[Lipoamide acyltransferase component of branched-chain alpha-keto acid dehydrogenase complex, mitochondrial OS=Mus musculus OX=10090 GN=Dbt PE=1 SV=2]	FALSE	0
[P52825]	46.1075	[0.27203647416413373]	14	16	16	824	[Carnitine O-palmitoyltransferase 2, mitochondrial OS=Mus musculus OX=10090 GN=Cpt2 PE=1 SV=2]	FALSE	0
[P51881]	47.3959	[0.39932885906040266]	14	17	17	11460	[ADP/ATP translocase 2 OS=Mus musculus OX=10090 GN=Slc25a5 PE=1 SV=3]	FALSE	0
[P47740]	47.6134	[0.26859504132231404]	14	17	17	14388	[Aldehyde dehydrogenase family 3 member A2 OS=Mus musculus OX=10090 GN=Aldh3a2 PE=1 SV=2]	FALSE	0
[P37040]	44.232	[0.17846607669616518]	14	16	16	712	[NADPH--cytochrome P450 reductase OS=Mus musculus OX=10090 GN=Por PE=1 SV=2]	FALSE	0
[P28474]	51.0002	[0.33689839572192515]	14	16	16	7905	[Alcohol dehydrogenase class-3 OS=Mus musculus OX=10090 GN=Adh5 PE=1 SV=3]	FALSE	0
[P26041]	41.6731	[0.21490467937608318]	14	14	14	19614	[Moesin OS=Mus musculus OX=10090 GN=Msn PE=1 SV=3]	FALSE	0
[P11352]	47.4922	[0.7014925373134329]	14	18	18	18774	[Glutathione peroxidase 1 OS=Mus musculus OX=10090 GN=Gpx1 PE=1 SV=2]	FALSE	0
[P10126]	41.0724	[0.2922077922077922]	14	17	17	14908	[Elongation factor 1-alpha 1 OS=Mus musculus OX=10090 GN=Eef1a1 PE=1 SV=3]	FALSE	0
[P01872]	48.5843	[0.30176211453744495]	14	16	16	18770	[Immunoglobulin heavy constant mu OS=Mus musculus OX=10090 GN=Ighm PE=1 SV=2]	FALSE	0
[O88428]	47.3263	[0.2431561996779388]	14	14	14	16935	[Bifunctional 3'-phosphoadenosine 5'-phosphosulfate synthase 2 OS=Mus musculus OX=10090 GN=Papss2 PE=1 SV=2]	FALSE	0
[O54909]	48.6065	[0.42586750788643535]	14	15	15	13523	[Retinol dehydrogenase 16 OS=Mus musculus OX=10090 GN=Rdh16 PE=1 SV=1]	FALSE	0
[O08709]	54.7555	[0.6116071428571429]	14	15	15	11941	[Peroxiredoxin-6 OS=Mus musculus OX=10090 GN=Prdx6 PE=1 SV=3]	FALSE	0
[E9PV24]	45.0887	[0.21546261089987326]	14	14	14	9644	[Fibrinogen alpha chain OS=Mus musculus OX=10090 GN=Fga PE=1 SV=1]	FALSE	0
[Q9Z2V4]	39.2209	[0.2379421221864952]	13	13	13	20134	[Phosphoenolpyruvate carboxykinase, cytosolic [GTP] OS=Mus musculus OX=10090 GN=Pck1 PE=1 SV=1]	FALSE	0
[Q9WTP7]	41.2131	[0.6255506607929515]	13	15	15	10006	[GTP:AMP phosphotransferase AK3, mitochondrial OS=Mus musculus OX=10090 GN=Ak3 PE=1 SV=3]	FALSE	0
[Q9D8E6]	45.3128	[0.33890214797136037]	13	14	14	16764	[60S ribosomal protein L4 OS=Mus musculus OX=10090 GN=Rpl4 PE=1 SV=3]	FALSE	0
[Q99J08]	47.2283	[0.34987593052109184]	13	16	16	14581	[SEC14-like protein 2 OS=Mus musculus OX=10090 GN=Sec14l2 PE=1 SV=1]	FALSE	0
[Q921H8]	61.4623	[0.44575471698113206]	13	17	17	7326	[3-ketoacyl-CoA thiolase A, peroxisomal OS=Mus musculus OX=10090 GN=Acaa1a PE=1 SV=1]	FALSE	0
[Q91V76]	49.4185	[0.3968253968253968]	13	13	13	11942	[Ester hydrolase C11orf54 homolog OS=Mus musculus OX=10090 PE=1 SV=1]	FALSE	0
[Q8K0E8]	42.08	[0.30145530145530147]	13	14	14	19952	[Fibrinogen beta chain OS=Mus musculus OX=10090 GN=Fgb PE=1 SV=1]	FALSE	0
[Q8CHT0]	41.3217	[0.25444839857651247]	13	18	18	17793	[Delta-1-pyrroline-5-carboxylate dehydrogenase, mitochondrial OS=Mus musculus OX=10090 GN=Aldh4a1 PE=1 SV=3]	FALSE	0
[Q8BVI4]	48.9675	[0.5311203319502075]	13	16	16	7636	[Dihydropteridine reductase OS=Mus musculus OX=10090 GN=Qdpr PE=1 SV=2]	FALSE	0
[Q8BGQ7]	42.1038	[0.1590909090909091]	13	13	13	5340	[Alanine--tRNA ligase, cytoplasmic OS=Mus musculus OX=10090 GN=Aars PE=1 SV=1]	FALSE	0
[Q80W21]	40.3514	[0.481651376146789]	13	17	17	16131	[Glutathione S-transferase Mu 7 OS=Mus musculus OX=10090 GN=Gstm7 PE=1 SV=1]	FALSE	0
[Q6XVG2]	40.1574	[0.27346938775510204]	13	14	14	3527	[Cytochrome P450 2C54 OS=Mus musculus OX=10090 GN=Cyp2c54 PE=1 SV=1]	FALSE	0
[Q63886]	41.1419	[0.2523364485981308]	13	17	17	3532	[UDP-glucuronosyltransferase 1-1 OS=Mus musculus OX=10090 GN=Ugt1a1 PE=1 SV=2]	FALSE	0
[Q60864]	42.7949	[0.2559852670349908]	13	14	14	16869	[Stress-induced-phosphoprotein 1 OS=Mus musculus OX=10090 GN=Stip1 PE=1 SV=1]	FALSE	0
[Q4LDG0]	44.8468	[0.20029027576197386]	13	15	15	18653	[Bile acyl-CoA synthetase OS=Mus musculus OX=10090 GN=Slc27a5 PE=1 SV=2]	FALSE	0
[P97872]	49.1897	[0.28330206378986866]	13	15	15	18650	[Dimethylaniline monooxygenase [N-oxide-forming] 5 OS=Mus musculus OX=10090 GN=Fmo5 PE=1 SV=4]	FALSE	0
[P68040]	51.4767	[0.4794952681388013]	13	17	17	5466	[Receptor of activated protein C kinase 1 OS=Mus musculus OX=10090 GN=Rack1 PE=1 SV=3]	FALSE	0
[P56657]	41.5731	[0.2708757637474542]	13	15	15	3527	[Cytochrome P450 2C40 OS=Mus musculus OX=10090 GN=Cyp2c40 PE=1 SV=2]	FALSE	0
[P50285]	39.6852	[0.25]	13	13	13	11745	[Dimethylaniline monooxygenase [N-oxide-forming] 1 OS=Mus musculus OX=10090 GN=Fmo1 PE=1 SV=1]	FALSE	0
[P29341]	42.2573	[0.2279874213836478]	13	13	13	3567	[Polyadenylate-binding protein 1 OS=Mus musculus OX=10090 GN=Pabpc1 PE=1 SV=2]	FALSE	0
[P26043]	38.636	[0.1955403087478559]	13	13	13	19614	[Radixin OS=Mus musculus OX=10090 GN=Rdx PE=1 SV=3]	FALSE	0
[P23492]	49.4759	[0.48788927335640137]	13	14	14	11945	[Purine nucleoside phosphorylase OS=Mus musculus OX=10090 GN=Pnp PE=1 SV=2]	FALSE	0
[P19639]	42.1839	[0.41284403669724773]	13	15	15	16131	[Glutathione S-transferase Mu 3 OS=Mus musculus OX=10090 GN=Gstm3 PE=1 SV=2]	FALSE	0
[P17751]	48.3829	[0.4682274247491639]	13	20	20	2341	[Triosephosphate isomerase OS=Mus musculus OX=10090 GN=Tpi1 PE=1 SV=4]	FALSE	0
[P12970]	48.4498	[0.40225563909774437]	13	16	16	19548	[60S ribosomal protein L7a OS=Mus musculus OX=10090 GN=Rpl7a PE=1 SV=2]	FALSE	0
[Q9WVD5]	39.2285	[0.36212624584717606]	12	13	13	687	[Mitochondrial ornithine transporter 1 OS=Mus musculus OX=10090 GN=Slc25a15 PE=1 SV=1]	FALSE	0
[Q9WU79]	48.5451	[0.27378964941569284]	12	12	12	17740	[Proline dehydrogenase 1, mitochondrial OS=Mus musculus OX=10090 GN=Prodh PE=1 SV=2]	FALSE	0
[Q9JII6]	47.6317	[0.37538461538461537]	12	14	14	19737	[Aldo-keto reductase family 1 member A1 OS=Mus musculus OX=10090 GN=Akr1a1 PE=1 SV=3]	FALSE	0
[Q9DBA8]	43.0695	[0.3145539906103286]	12	14	14	11733	[Probable imidazolonepropionase OS=Mus musculus OX=10090 GN=Amdhd1 PE=1 SV=1]	FALSE	0
[Q9D826]	39.0865	[0.37948717948717947]	12	12	12	2276	[Peroxisomal sarcosine oxidase OS=Mus musculus OX=10090 GN=Pipox PE=1 SV=1]	FALSE	0
[Q9D819]	49.6972	[0.5086505190311419]	12	13	13	3972	[Inorganic pyrophosphatase OS=Mus musculus OX=10090 GN=Ppa1 PE=1 SV=1]	FALSE	0
[Q9CQA3]	38.8556	[0.3617021276595745]	12	14	14	11161	[Succinate dehydrogenase [ubiquinone] iron-sulfur subunit, mitochondrial OS=Mus musculus OX=10090 GN=Sdhb PE=1 SV=1]	FALSE	0
[Q99MN9]	39.051	[0.29944547134935307]	12	13	13	7933	[Propionyl-CoA carboxylase beta chain, mitochondrial OS=Mus musculus OX=10090 GN=Pccb PE=1 SV=2]	FALSE	0
[Q922Q1]	37.1714	[0.2958579881656805]	12	12	12	3499	[Mitochondrial amidoxime reducing component 2 OS=Mus musculus OX=10090 GN=Marc2 PE=1 SV=1]	FALSE	0
[Q922B2]	40.712	[0.2634730538922156]	12	12	12	6126	[Aspartate--tRNA ligase, cytoplasmic OS=Mus musculus OX=10090 GN=Dars PE=1 SV=2]	FALSE	0
[Q921X9]	41.802	[0.2746615087040619]	12	12	12	16933	[Protein disulfide-isomerase A5 OS=Mus musculus OX=10090 GN=Pdia5 PE=1 SV=1]	FALSE	0
[Q91YT0]	38.3793	[0.22198275862068967]	12	12	12	16939	[NADH dehydrogenase [ubiquinone] flavoprotein 1, mitochondrial OS=Mus musculus OX=10090 GN=Ndufv1 PE=1 SV=1]	FALSE	0
[Q91XE0]	42.3366	[0.3918918918918919]	12	17	17	3741	[Glycine N-acyltransferase OS=Mus musculus OX=10090 GN=Glyat PE=1 SV=1]	FALSE	0
[Q91WT9]	39.796	[0.2727272727272727]	12	12	12	15168	[Cystathionine beta-synthase OS=Mus musculus OX=10090 GN=Cbs PE=1 SV=3]	FALSE	0
[Q91VI7]	38.5717	[0.3399122807017544]	12	14	14	6202	[Ribonuclease inhibitor OS=Mus musculus OX=10090 GN=Rnh1 PE=1 SV=1]	FALSE	0
[Q8K010]	39.2613	[0.1389751552795031]	12	12	12	8653	[5-oxoprolinase OS=Mus musculus OX=10090 GN=Oplah PE=1 SV=1]	FALSE	0
[Q8CGK3]	40.1603	[0.16859852476290832]	12	12	12	490	[Lon protease homolog, mitochondrial OS=Mus musculus OX=10090 GN=Lonp1 PE=1 SV=2]	FALSE	0
[Q80X90]	37.0332	[0.06456571867794005]	12	12	12	14697	[Filamin-B OS=Mus musculus OX=10090 GN=Flnb PE=1 SV=3]	FALSE	0
[Q64442]	45.8937	[0.3697478991596639]	12	19	19	18758	[Sorbitol dehydrogenase OS=Mus musculus OX=10090 GN=Sord PE=1 SV=3]	FALSE	0
[Q64105]	37.8986	[0.4789272030651341]	12	15	15	3784	[Sepiapterin reductase OS=Mus musculus OX=10090 GN=Spr PE=1 SV=1]	FALSE	0
[Q60932]	47.201	[0.4222972972972973]	12	13	13	14848	[Voltage-dependent anion-selective channel protein 1 OS=Mus musculus OX=10090 GN=Vdac1 PE=1 SV=3]	FALSE	0
[Q3ULD5]	43.2742	[0.28596802841918295]	12	12	12	11849	[Methylcrotonoyl-CoA carboxylase beta chain, mitochondrial OS=Mus musculus OX=10090 GN=Mccc2 PE=1 SV=1]	FALSE	0
[P97494]	44.1079	[0.20094191522762953]	12	12	12	20333	[Glutamate--cysteine ligase catalytic subunit OS=Mus musculus OX=10090 GN=Gclc PE=1 SV=4]	FALSE	0
[P70441]	39.7595	[0.4394366197183099]	12	13	13	15299	[Na(+)/H(+) exchange regulatory cofactor NHE-RF1 OS=Mus musculus OX=10090 GN=Slc9a3r1 PE=1 SV=3]	FALSE	0
[P58710]	45.3384	[0.2590909090909091]	12	13	13	286	[L-gulonolactone oxidase OS=Mus musculus OX=10090 GN=Gulo PE=1 SV=3]	FALSE	0
[P57780]	41.7374	[0.16776315789473684]	12	12	12	10000	[Alpha-actinin-4 OS=Mus musculus OX=10090 GN=Actn4 PE=1 SV=1]	FALSE	0
[P52196]	44.1081	[0.43097643097643096]	12	14	14	623	[Thiosulfate sulfurtransferase OS=Mus musculus OX=10090 GN=Tst PE=1 SV=3]	FALSE	0
[P45952]	39.0652	[0.32304038004750596]	12	13	13	19392	[Medium-chain specific acyl-CoA dehydrogenase, mitochondrial OS=Mus musculus OX=10090 GN=Acadm PE=1 SV=1]	FALSE	0
[P27659]	38.1465	[0.26054590570719605]	12	14	14	11934	[60S ribosomal protein L3 OS=Mus musculus OX=10090 GN=Rpl3 PE=1 SV=3]	FALSE	0
[P25444]	38.2626	[0.4300341296928328]	12	13	13	18763	[40S ribosomal protein S2 OS=Mus musculus OX=10090 GN=Rps2 PE=1 SV=3]	FALSE	0
[P24456]	40.048	[0.19642857142857142]	12	14	14	16239	[Cytochrome P450 2D10 OS=Mus musculus OX=10090 GN=Cyp2d10 PE=1 SV=2]	FALSE	0
[P21614]	54.1016	[0.2857142857142857]	12	14	14	2044	[Vitamin D-binding protein OS=Mus musculus OX=10090 GN=Gc PE=1 SV=2]	FALSE	0
[P16015]	51.9892	[0.5538461538461539]	12	14	14	11103	[Carbonic anhydrase 3 OS=Mus musculus OX=10090 GN=Ca3 PE=1 SV=3]	FALSE	0
[P12710]	44.9386	[0.7637795275590551]	12	15	15	9990	[Fatty acid-binding protein, liver OS=Mus musculus OX=10090 GN=Fabp1 PE=1 SV=2]	FALSE	0
[O35129]	38.2073	[0.4080267558528428]	12	12	12	18765	[Prohibitin-2 OS=Mus musculus OX=10090 GN=Phb2 PE=1 SV=1]	FALSE	0
[O09174]	37.0098	[0.34908136482939633]	12	12	12	10862	[Alpha-methylacyl-CoA racemase OS=Mus musculus OX=10090 GN=Amacr PE=1 SV=4]	FALSE	0
[O08677]	41.8183	[0.2254160363086233]	12	13	13	16767	[Kininogen-1 OS=Mus musculus OX=10090 GN=Kng1 PE=1 SV=1]	FALSE	0
[Q9WTP6]	37.9926	[0.5062761506276151]	11	13	13	832	[Adenylate kinase 2, mitochondrial OS=Mus musculus OX=10090 GN=Ak2 PE=1 SV=5]	FALSE	0
[Q9DBJ1]	47.7754	[0.484251968503937]	11	14	14	829	[Phosphoglycerate mutase 1 OS=Mus musculus OX=10090 GN=Pgam1 PE=1 SV=3]	FALSE	0
[Q9D6Y9]	40.3958	[0.19943019943019943]	11	11	11	5196	[1,4-alpha-glucan-branching enzyme OS=Mus musculus OX=10090 GN=Gbe1 PE=1 SV=1]	FALSE	0
[Q9CQN1]	36.8863	[0.16147308781869688]	11	12	12	553	[Heat shock protein 75 kDa, mitochondrial OS=Mus musculus OX=10090 GN=Trap1 PE=1 SV=1]	FALSE	0
[Q8VC28]	38.1181	[0.3065015479876161]	11	11	11	8807	[Aldo-keto reductase family 1 member C13 OS=Mus musculus OX=10090 GN=Akr1c13 PE=1 SV=2]	FALSE	0
[Q8C5H8]	34.54	[0.34292035398230086]	11	13	13	11959	[NAD kinase 2, mitochondrial OS=Mus musculus OX=10090 GN=Nadk2 PE=1 SV=2]	FALSE	0
[Q80XN0]	37.3325	[0.3469387755102041]	11	11	11	2361	[D-beta-hydroxybutyrate dehydrogenase, mitochondrial OS=Mus musculus OX=10090 GN=Bdh1 PE=1 SV=2]	FALSE	0
[Q71RI9]	37.0779	[0.2087912087912088]	11	13	13	5203	[Kynurenine--oxoglutarate transaminase 3 OS=Mus musculus OX=10090 GN=Kyat3 PE=1 SV=1]	FALSE	0
[Q6PB66]	34.7236	[0.09339080459770115]	11	11	11	14829	[Leucine-rich PPR motif-containing protein, mitochondrial OS=Mus musculus OX=10090 GN=Lrpprc PE=1 SV=2]	FALSE	0
[Q64727]	34.0465	[0.1303939962476548]	11	11	11	18777	[Vinculin OS=Mus musculus OX=10090 GN=Vcl PE=1 SV=4]	FALSE	0
[Q5SWU9]	39.5313	[0.06311300639658848]	11	12	12	2354	[Acetyl-CoA carboxylase 1 OS=Mus musculus OX=10090 GN=Acaca PE=1 SV=1]	FALSE	0
[Q3TXS7]	36.5934	[0.15320041972717732]	11	11	11	11256	[26S proteasome non-ATPase regulatory subunit 1 OS=Mus musculus OX=10090 GN=Psmd1 PE=1 SV=1]	FALSE	0
[Q07417]	35.3345	[0.3470873786407767]	11	12	12	13538	[Short-chain specific acyl-CoA dehydrogenase, mitochondrial OS=Mus musculus OX=10090 GN=Acads PE=1 SV=2]	FALSE	0
[P97501]	35.9028	[0.23220973782771537]	11	11	11	6196	[Dimethylaniline monooxygenase [N-oxide-forming] 3 OS=Mus musculus OX=10090 GN=Fmo3 PE=1 SV=1]	FALSE	0
[P97351]	37.5121	[0.38636363636363635]	11	13	13	3519	[40S ribosomal protein S3a OS=Mus musculus OX=10090 GN=Rps3a PE=1 SV=3]	FALSE	0
[P67778]	35.1448	[0.3639705882352941]	11	12	12	16915	[Prohibitin OS=Mus musculus OX=10090 GN=Phb PE=1 SV=1]	FALSE	0
[P62259]	36.3051	[0.3843137254901961]	11	12	12	1524	[14-3-3 protein epsilon OS=Mus musculus OX=10090 GN=Ywhae PE=1 SV=1]	FALSE	0
[P52840]	41.1185	[0.3951890034364261]	11	16	16	6191	[Sulfotransferase 1A1 OS=Mus musculus OX=10090 GN=Sult1a1 PE=1 SV=1]	FALSE	0
[P48036]	34.7796	[0.30407523510971785]	11	12	12	6077	[Annexin A5 OS=Mus musculus OX=10090 GN=Anxa5 PE=1 SV=1]	FALSE	0
[P47911]	34.7797	[0.32094594594594594]	11	12	12	7220	[60S ribosomal protein L6 OS=Mus musculus OX=10090 GN=Rpl6 PE=1 SV=3]	FALSE	0
[P42932]	36.3381	[0.24087591240875914]	11	12	12	5061	[T-complex protein 1 subunit theta OS=Mus musculus OX=10090 GN=Cct8 PE=1 SV=3]	FALSE	0
[P24369]	36.6108	[0.5]	11	13	13	15296	[Peptidyl-prolyl cis-trans isomerase B OS=Mus musculus OX=10090 GN=Ppib PE=1 SV=2]	FALSE	0
[P17742]	39.7948	[0.5365853658536586]	11	12	12	7349	[Peptidyl-prolyl cis-trans isomerase A OS=Mus musculus OX=10090 GN=Ppia PE=1 SV=2]	FALSE	0
[P13707]	43.1038	[0.2664756446991404]	11	11	11	7911	[Glycerol-3-phosphate dehydrogenase [NAD(+)], cytoplasmic OS=Mus musculus OX=10090 GN=Gpd1 PE=1 SV=3]	FALSE	0
[P10518]	39.2066	[0.30303030303030304]	11	12	12	252	[Delta-aminolevulinic acid dehydratase OS=Mus musculus OX=10090 GN=Alad PE=1 SV=1]	FALSE	0
[P06801]	35.1019	[0.23426573426573427]	11	13	13	6085	[NADP-dependent malic enzyme OS=Mus musculus OX=10090 GN=Me1 PE=1 SV=2]	FALSE	0
[P06728]	42.5754	[0.34177215189873417]	11	12	12	1927	[Apolipoprotein A-IV OS=Mus musculus OX=10090 GN=Apoa4 PE=1 SV=3]	FALSE	0
[P02088]	44.356	[0.7074829931972789]	11	34	34	4278	[Hemoglobin subunit beta-1 OS=Mus musculus OX=10090 GN=Hbb-b1 PE=1 SV=2]	FALSE	0
[O70475]	37.6965	[0.2657200811359026]	11	11	11	1692	[UDP-glucose 6-dehydrogenase OS=Mus musculus OX=10090 GN=Ugdh PE=1 SV=1]	FALSE	0
[Q9Z1Q9]	37.2541	[0.10847189231987332]	10	10	10	16721	[Valine--tRNA ligase OS=Mus musculus OX=10090 GN=Vars PE=1 SV=1]	FALSE	0
[Q9R112]	36.2427	[0.29555555555555557]	10	12	12	18773	[Sulfide:quinone oxidoreductase, mitochondrial OS=Mus musculus OX=10090 GN=Sqor PE=1 SV=3]	FALSE	0
[Q9R0P3]	30.8986	[0.35106382978723405]	10	13	13	7906	[S-formylglutathione hydrolase OS=Mus musculus OX=10090 GN=Esd PE=1 SV=1]	FALSE	0
[Q9JMA7]	33.1104	[0.22023809523809523]	10	11	11	9633	[Cytochrome P450 3A41 OS=Mus musculus OX=10090 GN=Cyp3a41a PE=1 SV=2]	FALSE	0
[Q9EQK5]	29.5905	[0.12775842044134728]	10	10	10	7909	[Major vault protein OS=Mus musculus OX=10090 GN=Mvp PE=1 SV=4]	FALSE	0
[Q9DCG6]	33.3453	[0.3784722222222222]	10	11	11	7924	[Phenazine biosynthesis-like domain-containing protein 1 OS=Mus musculus OX=10090 GN=Pbld1 PE=1 SV=2]	FALSE	0
[Q9DBG3]	32.1097	[0.11846318036286019]	10	10	10	16431	[AP-2 complex subunit beta OS=Mus musculus OX=10090 GN=Ap2b1 PE=1 SV=1]	FALSE	0
[Q9D8N0]	32.5173	[0.2128146453089245]	10	11	11	18598	[Elongation factor 1-gamma OS=Mus musculus OX=10090 GN=Eef1g PE=1 SV=3]	FALSE	0
[Q9D6Y7]	39.0399	[0.5321888412017167]	10	11	11	20329	[Mitochondrial peptide methionine sulfoxide reductase OS=Mus musculus OX=10090 GN=Msra PE=1 SV=1]	FALSE	0
[Q9D379]	31.8061	[0.22197802197802197]	10	10	10	843	[Epoxide hydrolase 1 OS=Mus musculus OX=10090 GN=Ephx1 PE=1 SV=2]	FALSE	0
[Q91VR2]	31.5051	[0.30201342281879195]	10	11	11	15285	[ATP synthase subunit gamma, mitochondrial OS=Mus musculus OX=10090 GN=Atp5f1c PE=1 SV=1]	FALSE	0
[Q8VEK3]	34.0878	[0.14875]	10	10	10	5267	[Heterogeneous nuclear ribonucleoprotein U OS=Mus musculus OX=10090 GN=Hnrnpu PE=1 SV=1]	FALSE	0
[Q8VDM4]	36.0546	[0.13105726872246695]	10	12	12	4275	[26S proteasome non-ATPase regulatory subunit 2 OS=Mus musculus OX=10090 GN=Psmd2 PE=1 SV=1]	FALSE	0
[Q8VCH0]	46.4932	[0.36792452830188677]	10	12	12	7326	[3-ketoacyl-CoA thiolase B, peroxisomal OS=Mus musculus OX=10090 GN=Acaa1b PE=1 SV=1]	FALSE	0
[Q8R164]	31.2037	[0.39862542955326463]	10	11	11	6980	[Valacyclovir hydrolase OS=Mus musculus OX=10090 GN=Bphl PE=1 SV=1]	FALSE	0
[Q8JZK9]	33.7121	[0.20192307692307693]	10	12	12	1911	[Hydroxymethylglutaryl-CoA synthase, cytoplasmic OS=Mus musculus OX=10090 GN=Hmgcs1 PE=1 SV=1]	FALSE	0
[Q8BJ64]	38.5144	[0.22986577181208054]	10	12	12	18768	[Choline dehydrogenase, mitochondrial OS=Mus musculus OX=10090 GN=Chdh PE=1 SV=1]	FALSE	0
[Q8BH95]	31.7597	[0.2620689655172414]	10	11	11	14498	[Enoyl-CoA hydratase, mitochondrial OS=Mus musculus OX=10090 GN=Echs1 PE=1 SV=1]	FALSE	0
[Q78JT3]	35.0987	[0.3356643356643357]	10	11	11	7676	[3-hydroxyanthranilate 3,4-dioxygenase OS=Mus musculus OX=10090 GN=Haao PE=1 SV=1]	FALSE	0
[Q61941]	32.0917	[0.11233885819521179]	10	10	10	18785	[NAD(P) transhydrogenase, mitochondrial OS=Mus musculus OX=10090 GN=Nnt PE=1 SV=2]	FALSE	0
[Q61316]	30.9087	[0.19976218787158145]	10	12	12	5474	[Heat shock 70 kDa protein 4 OS=Mus musculus OX=10090 GN=Hspa4 PE=1 SV=1]	FALSE	0
[Q5FW57]	31.3133	[0.4155405405405405]	10	11	11	3741	[Glycine N-acyltransferase-like protein OS=Mus musculus OX=10090 GN=Gm4952 PE=1 SV=3]	FALSE	0
[Q3UEG6]	32.7862	[0.2202729044834308]	10	10	10	14961	[Alanine--glyoxylate aminotransferase 2, mitochondrial OS=Mus musculus OX=10090 GN=Agxt2 PE=1 SV=1]	FALSE	0
[P80315]	30.7672	[0.18923933209647495]	10	10	10	1744	[T-complex protein 1 subunit delta OS=Mus musculus OX=10090 GN=Cct4 PE=1 SV=3]	FALSE	0
[P62908]	32.0386	[0.37448559670781895]	10	11	11	5543	[40S ribosomal protein S3 OS=Mus musculus OX=10090 GN=Rps3 PE=1 SV=1]	FALSE	0
[P61979]	33.421	[0.23974082073434125]	10	10	10	15294	[Heterogeneous nuclear ribonucleoprotein K OS=Mus musculus OX=10090 GN=Hnrnpk PE=1 SV=1]	FALSE	0
[P48758]	30.6326	[0.34657039711191334]	10	11	11	337	[Carbonyl reductase [NADPH] 1 OS=Mus musculus OX=10090 GN=Cbr1 PE=1 SV=3]	FALSE	0
[P47962]	33.3379	[0.30303030303030304]	10	11	11	18754	[60S ribosomal protein L5 OS=Mus musculus OX=10090 GN=Rpl5 PE=1 SV=3]	FALSE	0
[P35505]	33.2413	[0.2553699284009546]	10	12	12	13069	[Fumarylacetoacetase OS=Mus musculus OX=10090 GN=Fah PE=1 SV=2]	FALSE	0
[P14869]	29.6983	[0.38170347003154576]	10	11	11	18463	[60S acidic ribosomal protein P0 OS=Mus musculus OX=10090 GN=Rplp0 PE=1 SV=3]	FALSE	0
[P14152]	46.4073	[0.36227544910179643]	10	16	16	10891	[Malate dehydrogenase, cytoplasmic OS=Mus musculus OX=10090 GN=Mdh1 PE=1 SV=3]	FALSE	0
[P00186]	40.816	[0.2124756335282651]	10	10	10	14536	[Cytochrome P450 1A2 OS=Mus musculus OX=10090 GN=Cyp1a2 PE=1 SV=1]	FALSE	0
[O88342]	38.8498	[0.2145214521452145]	10	10	10	2348	[WD repeat-containing protein 1 OS=Mus musculus OX=10090 GN=Wdr1 PE=1 SV=3]	FALSE	0
[O35423]	33.2028	[0.2826086956521739]	10	12	12	4183	[Serine--pyruvate aminotransferase, mitochondrial OS=Mus musculus OX=10090 GN=Agxt PE=1 SV=3]	FALSE	0
[G3X982]	32.0209	[0.1101123595505618]	10	10	10	19740	[Aldehyde oxidase 3 OS=Mus musculus OX=10090 GN=Aox3 PE=1 SV=1]	FALSE	0
[Q9Z2Z6]	27.7636	[0.31893687707641194]	9	9	9	5574	[Mitochondrial carnitine/acylcarnitine carrier protein OS=Mus musculus OX=10090 GN=Slc25a20 PE=1 SV=1]	FALSE	0
[Q9WVL0]	29.9347	[0.39814814814814814]	9	12	12	18199	[Maleylacetoacetate isomerase OS=Mus musculus OX=10090 GN=Gstz1 PE=1 SV=1]	FALSE	0
[Q9QZ85]	33.306	[0.2784503631961259]	9	9	9	15286	[Interferon-inducible GTPase 1 OS=Mus musculus OX=10090 GN=Iigp1 PE=1 SV=2]	FALSE	0
[Q9QUM9]	29.6602	[0.43902439024390244]	9	9	9	9652	[Proteasome subunit alpha type-6 OS=Mus musculus OX=10090 GN=Psma6 PE=1 SV=1]	FALSE	0
[Q9JLF6]	26.8328	[0.1361963190184049]	9	9	9	19765	[Protein-glutamine gamma-glutamyltransferase K OS=Mus musculus OX=10090 GN=Tgm1 PE=1 SV=2]	FALSE	0
[Q9JKR6]	28.9803	[0.11411411411411411]	9	9	9	7306	[Hypoxia up-regulated protein 1 OS=Mus musculus OX=10090 GN=Hyou1 PE=1 SV=1]	FALSE	0
[Q9JHI5]	29.9758	[0.19811320754716982]	9	9	9	18761	[Isovaleryl-CoA dehydrogenase, mitochondrial OS=Mus musculus OX=10090 GN=Ivd PE=1 SV=1]	FALSE	0
[Q9DD20]	27.2399	[0.29508196721311475]	9	9	9	3763	[Methyltransferase-like protein 7B OS=Mus musculus OX=10090 GN=Mettl7b PE=1 SV=2]	FALSE	0
[Q9DCX2]	41.2773	[0.38509316770186336]	9	13	13	7667	[ATP synthase subunit d, mitochondrial OS=Mus musculus OX=10090 GN=Atp5pd PE=1 SV=3]	FALSE	0
[Q9DCN2]	29.4891	[0.3089700996677741]	9	12	12	5806	[NADH-cytochrome b5 reductase 3 OS=Mus musculus OX=10090 GN=Cyb5r3 PE=1 SV=3]	FALSE	0
[Q9DCM2]	32.205	[0.39823008849557523]	9	10	10	6192	[Glutathione S-transferase kappa 1 OS=Mus musculus OX=10090 GN=Gstk1 PE=1 SV=3]	FALSE	0
[Q9DC50]	28.485	[0.17973856209150327]	9	9	9	9785	[Peroxisomal carnitine O-octanoyltransferase OS=Mus musculus OX=10090 GN=Crot PE=1 SV=1]	FALSE	0
[Q9DBG1]	35.8828	[0.22326454033771106]	9	11	11	20334	[Sterol 26-hydroxylase, mitochondrial OS=Mus musculus OX=10090 GN=Cyp27a1 PE=1 SV=1]	FALSE	0
[Q9DB20]	29.3807	[0.5023474178403756]	9	9	9	2352	[ATP synthase subunit O, mitochondrial OS=Mus musculus OX=10090 GN=Atp5po PE=1 SV=1]	FALSE	0
[Q9D051]	29.0843	[0.28133704735376047]	9	10	10	5093	[Pyruvate dehydrogenase E1 component subunit beta, mitochondrial OS=Mus musculus OX=10090 GN=Pdhb PE=1 SV=1]	FALSE	0
[Q9CZU6]	29.932	[0.1810344827586207]	9	11	11	9018	[Citrate synthase, mitochondrial OS=Mus musculus OX=10090 GN=Cs PE=1 SV=1]	FALSE	0
[Q9CXN7]	28.6863	[0.3784722222222222]	9	10	10	7924	[Phenazine biosynthesis-like domain-containing protein 2 OS=Mus musculus OX=10090 GN=Pbld2 PE=1 SV=1]	FALSE	0
[Q9CWJ9]	26.9061	[0.22297297297297297]	9	9	9	10007	[Bifunctional purine biosynthesis protein PURH OS=Mus musculus OX=10090 GN=Atic PE=1 SV=2]	FALSE	0
[Q9CPY7]	33.1251	[0.23121387283236994]	9	10	10	11943	[Cytosol aminopeptidase OS=Mus musculus OX=10090 GN=Lap3 PE=1 SV=3]	FALSE	0
[Q99LX0]	37.324	[0.48677248677248675]	9	11	11	9998	[Protein/nucleic acid deglycase DJ-1 OS=Mus musculus OX=10090 GN=Park7 PE=1 SV=1]	FALSE	0
[Q99LB2]	32.6439	[0.2974910394265233]	9	10	10	4272	[Dehydrogenase/reductase SDR family member 4 OS=Mus musculus OX=10090 GN=Dhrs4 PE=1 SV=3]	FALSE	0
[Q99L13]	30.4791	[0.2865671641791045]	9	10	10	1715	[3-hydroxyisobutyrate dehydrogenase, mitochondrial OS=Mus musculus OX=10090 GN=Hibadh PE=1 SV=1]	FALSE	0
[Q99KR3]	27.6266	[0.3541666666666667]	9	9	9	15306	[Endoribonuclease LACTB2 OS=Mus musculus OX=10090 GN=Lactb2 PE=1 SV=1]	FALSE	0
[Q920E5]	29.0816	[0.26628895184135976]	9	11	11	9286	[Farnesyl pyrophosphate synthase OS=Mus musculus OX=10090 GN=Fdps PE=1 SV=1]	FALSE	0
[Q91Z53]	28.8441	[0.3353658536585366]	9	10	10	5431	[Glyoxylate reductase/hydroxypyruvate reductase OS=Mus musculus OX=10090 GN=Grhpr PE=1 SV=1]	FALSE	0
[Q8VCR2]	29.0308	[0.3157894736842105]	9	9	9	19817	[17-beta-hydroxysteroid dehydrogenase 13 OS=Mus musculus OX=10090 GN=Hsd17b13 PE=1 SV=2]	FALSE	0
[Q8R086]	32.4699	[0.2619047619047619]	9	11	11	11946	[Sulfite oxidase, mitochondrial OS=Mus musculus OX=10090 GN=Suox PE=1 SV=2]	FALSE	0
[Q8QZS1]	29.3637	[0.2675324675324675]	9	12	12	18176	[3-hydroxyisobutyryl-CoA hydrolase, mitochondrial OS=Mus musculus OX=10090 GN=Hibch PE=1 SV=1]	FALSE	0
[Q8JZQ9]	27.6833	[0.15317559153175592]	9	9	9	4317	[Eukaryotic translation initiation factor 3 subunit B OS=Mus musculus OX=10090 GN=Eif3b PE=1 SV=1]	FALSE	0
[Q8CG76]	35.4685	[0.32697547683923706]	9	10	10	18668	[Aflatoxin B1 aldehyde reductase member 2 OS=Mus musculus OX=10090 GN=Akr7a2 PE=1 SV=3]	FALSE	0
[Q8CFX1]	29.9533	[0.1267427122940431]	9	10	10	20314	[GDH/6PGL endoplasmic bifunctional protein OS=Mus musculus OX=10090 GN=H6pd PE=1 SV=2]	FALSE	0
[Q8CC86]	32.7998	[0.1895910780669145]	9	9	9	3389	[Nicotinate phosphoribosyltransferase OS=Mus musculus OX=10090 GN=Naprt PE=1 SV=1]	FALSE	0
[Q8BGA8]	29.4041	[0.2041522491349481]	9	9	9	18132	[Acyl-coenzyme A synthetase ACSM5, mitochondrial OS=Mus musculus OX=10090 GN=Acsm5 PE=1 SV=1]	FALSE	0
[Q80XL6]	27.4429	[0.12323491655969192]	9	9	9	12872	[Acyl-CoA dehydrogenase family member 11 OS=Mus musculus OX=10090 GN=Acad11 PE=1 SV=2]	FALSE	0
[Q64464]	25.8887	[0.15705765407554673]	9	9	9	7671	[Cytochrome P450 3A13 OS=Mus musculus OX=10090 GN=Cyp3a13 PE=1 SV=1]	FALSE	0
[Q64459]	26.9245	[0.18452380952380953]	9	10	10	9633	[Cytochrome P450 3A11 OS=Mus musculus OX=10090 GN=Cyp3a11 PE=1 SV=1]	FALSE	0
[Q61646]	29.0715	[0.2680115273775216]	9	9	9	18640	[Haptoglobin OS=Mus musculus OX=10090 GN=Hp PE=1 SV=1]	FALSE	0
[P97742]	29.0315	[0.12160413971539456]	9	9	9	16768	[Carnitine O-palmitoyltransferase 1, liver isoform OS=Mus musculus OX=10090 GN=Cpt1a PE=1 SV=4]	FALSE	0
[P97371]	29.7889	[0.3855421686746988]	9	11	11	11655	[Proteasome activator complex subunit 1 OS=Mus musculus OX=10090 GN=Psme1 PE=1 SV=2]	FALSE	0
[P80316]	26.882	[0.16820702402957485]	9	10	10	1744	[T-complex protein 1 subunit epsilon OS=Mus musculus OX=10090 GN=Cct5 PE=1 SV=1]	FALSE	0
[P62242]	31.713	[0.46634615384615385]	9	11	11	12959	[40S ribosomal protein S8 OS=Mus musculus OX=10090 GN=Rps8 PE=1 SV=2]	FALSE	0
[P52843]	28.2909	[0.2912280701754386]	9	12	12	6191	[Bile salt sulfotransferase 1 OS=Mus musculus OX=10090 GN=Sult2a1 PE=1 SV=1]	FALSE	0
[P35486]	26.8963	[0.18717948717948718]	9	9	9	9995	[Pyruvate dehydrogenase E1 component subunit alpha, somatic form, mitochondrial OS=Mus musculus OX=10090 GN=Pdha1 PE=1 SV=1]	FALSE	0
[P28665]	26.3096	[0.08062330623306233]	9	9	9	8855	[Murinoglobulin-1 OS=Mus musculus OX=10090 GN=Mug1 PE=1 SV=3]	FALSE	0
[P19783]	33.2705	[0.41420118343195267]	9	9	9	7913	[Cytochrome c oxidase subunit 4 isoform 1, mitochondrial OS=Mus musculus OX=10090 GN=Cox4i1 PE=1 SV=2]	FALSE	0
[P17427]	27.0125	[0.10021321961620469]	9	9	9	19603	[AP-2 complex subunit alpha-2 OS=Mus musculus OX=10090 GN=Ap2a2 PE=1 SV=2]	FALSE	0
[P14148]	31.0906	[0.3296296296296296]	9	10	10	10975	[60S ribosomal protein L7 OS=Mus musculus OX=10090 GN=Rpl7 PE=1 SV=2]	FALSE	0
[P12787]	26.5829	[0.3904109589041096]	9	10	10	15281	[Cytochrome c oxidase subunit 5A, mitochondrial OS=Mus musculus OX=10090 GN=Cox5a PE=1 SV=2]	FALSE	0
[P09405]	29.1207	[0.13154172560113153]	9	9	9	18789	[Nucleolin OS=Mus musculus OX=10090 GN=Ncl PE=1 SV=2]	FALSE	0
[P06745]	33.0503	[0.1953405017921147]	9	9	9	8731	[Glucose-6-phosphate isomerase OS=Mus musculus OX=10090 GN=Gpi PE=1 SV=4]	FALSE	0
[P05064]	28.0433	[0.22802197802197802]	9	9	9	16385	[Fructose-bisphosphate aldolase A OS=Mus musculus OX=10090 GN=Aldoa PE=1 SV=2]	FALSE	0
[O55143]	28.9011	[0.11206896551724138]	9	9	9	19789	[Sarcoplasmic/endoplasmic reticulum calcium ATPase 2 OS=Mus musculus OX=10090 GN=Atp2a2 PE=1 SV=2]	FALSE	0
[O55029]	29.1323	[0.13149171270718232]	9	9	9	3616	[Coatomer subunit beta' OS=Mus musculus OX=10090 GN=Copb2 PE=1 SV=2]	FALSE	0
[O35643]	28.5615	[0.1071049840933192]	9	9	9	16431	[AP-1 complex subunit beta-1 OS=Mus musculus OX=10090 GN=Ap1b1 PE=1 SV=2]	FALSE	0
[O35459]	27.1514	[0.2782874617737003]	9	9	9	2366	[Delta(3,5)-Delta(2,4)-dienoyl-CoA isomerase, mitochondrial OS=Mus musculus OX=10090 GN=Ech1 PE=1 SV=1]	FALSE	0
[O35215]	32.8985	[0.8898305084745762]	9	13	13	7546	[D-dopachrome decarboxylase OS=Mus musculus OX=10090 GN=Ddt PE=1 SV=3]	FALSE	0
[O09131]	29.3925	[0.3416666666666667]	9	11	11	4291	[Glutathione S-transferase omega-1 OS=Mus musculus OX=10090 GN=Gsto1 PE=1 SV=2]	FALSE	0
[O08807]	30.0355	[0.35766423357664234]	9	10	10	15156	[Peroxiredoxin-4 OS=Mus musculus OX=10090 GN=Prdx4 PE=1 SV=1]	FALSE	0
[Q9R1P4]	25.5573	[0.2965779467680608]	8	8	8	14275	[Proteasome subunit alpha type-1 OS=Mus musculus OX=10090 GN=Psma1 PE=1 SV=1]	FALSE	0
[Q9R092]	26.3298	[0.2586750788643533]	8	8	8	13523	[17-beta-hydroxysteroid dehydrogenase type 6 OS=Mus musculus OX=10090 GN=Hsd17b6 PE=1 SV=1]	FALSE	0
[Q9QZD8]	24.5854	[0.2926829268292683]	8	8	8	15282	[Mitochondrial dicarboxylate carrier OS=Mus musculus OX=10090 GN=Slc25a10 PE=1 SV=2]	FALSE	0
[Q9QXG4]	25.7477	[0.10413694721825963]	8	8	8	12821	[Acetyl-coenzyme A synthetase, cytoplasmic OS=Mus musculus OX=10090 GN=Acss2 PE=1 SV=2]	FALSE	0
[Q9JIL4]	27.2179	[0.18882466281310212]	8	8	8	18262	[Na(+)/H(+) exchange regulatory cofactor NHE-RF3 OS=Mus musculus OX=10090 GN=Pdzk1 PE=1 SV=1]	FALSE	0
[Q9JIF7]	27.0068	[0.11962224554039874]	8	8	8	2364	[Coatomer subunit beta OS=Mus musculus OX=10090 GN=Copb1 PE=1 SV=1]	FALSE	0
[Q9DCP2]	28.1115	[0.13663366336633664]	8	10	10	9988	[Sodium-coupled neutral amino acid transporter 3 OS=Mus musculus OX=10090 GN=Slc38a3 PE=1 SV=1]	FALSE	0
[Q9DCD0]	26.3252	[0.19668737060041408]	8	8	8	14441	[6-phosphogluconate dehydrogenase, decarboxylating OS=Mus musculus OX=10090 GN=Pgd PE=1 SV=3]	FALSE	0
[Q9DBG6]	34.7363	[0.16798732171156894]	8	9	9	18762	[Dolichyl-diphosphooligosaccharide--protein glycosyltransferase subunit 2 OS=Mus musculus OX=10090 GN=Rpn2 PE=1 SV=1]	FALSE	0
[Q9CY27]	26.1197	[0.20454545454545456]	8	9	9	11055	[Very-long-chain enoyl-CoA reductase OS=Mus musculus OX=10090 GN=Tecr PE=1 SV=1]	FALSE	0
[Q9CWK8]	25.0286	[0.18497109826589594]	8	8	8	19998	[Sorting nexin-2 OS=Mus musculus OX=10090 GN=Snx2 PE=1 SV=2]	FALSE	0
[Q99MZ7]	25.3789	[0.3069306930693069]	8	8	8	20350	[Peroxisomal trans-2-enoyl-CoA reductase OS=Mus musculus OX=10090 GN=Pecr PE=1 SV=1]	FALSE	0
[Q99K51]	27.0837	[0.14285714285714285]	8	8	8	5301	[Plastin-3 OS=Mus musculus OX=10090 GN=Pls3 PE=1 SV=3]	FALSE	0
[Q99J99]	30.1379	[0.32323232323232326]	8	9	9	623	[3-mercaptopyruvate sulfurtransferase OS=Mus musculus OX=10090 GN=Mpst PE=1 SV=4]	FALSE	0
[Q91X91]	26.7925	[0.3210702341137124]	8	11	11	11817	[Nicotinate-nucleotide pyrophosphorylase [carboxylating] OS=Mus musculus OX=10090 GN=Qprt PE=1 SV=1]	FALSE	0
[Q91WN4]	25.9526	[0.20876826722338204]	8	8	8	18723	[Kynurenine 3-monooxygenase OS=Mus musculus OX=10090 GN=Kmo PE=1 SV=1]	FALSE	0
[Q91V41]	28.6027	[0.44651162790697674]	8	9	9	536	[Ras-related protein Rab-14 OS=Mus musculus OX=10090 GN=Rab14 PE=1 SV=3]	FALSE	0
[Q8VEM8]	24.696	[0.1792717086834734]	8	9	9	11976	[Phosphate carrier protein, mitochondrial OS=Mus musculus OX=10090 GN=Slc25a3 PE=1 SV=1]	FALSE	0
[Q8VDK1]	24.8322	[0.28173374613003094]	8	9	9	5938	[Deaminated glutathione amidase OS=Mus musculus OX=10090 GN=Nit1 PE=1 SV=2]	FALSE	0
[Q8VCX1]	38.6918	[0.3292307692307692]	8	13	13	267	[Aldo-keto reductase family 1 member D1 OS=Mus musculus OX=10090 GN=Akr1d1 PE=1 SV=1]	FALSE	0
[Q8BWF0]	27.8087	[0.20267686424474188]	8	8	8	14486	[Succinate-semialdehyde dehydrogenase, mitochondrial OS=Mus musculus OX=10090 GN=Aldh5a1 PE=1 SV=1]	FALSE	0
[Q7TNG8]	25.7484	[0.22727272727272727]	8	10	10	3229	[Probable D-lactate dehydrogenase, mitochondrial OS=Mus musculus OX=10090 GN=Ldhd PE=1 SV=1]	FALSE	0
[Q6ZWN5]	23.2802	[0.36082474226804123]	8	8	8	19457	[40S ribosomal protein S9 OS=Mus musculus OX=10090 GN=Rps9 PE=1 SV=3]	FALSE	0
[Q64471]	27.382	[0.3]	8	13	13	6197	[Glutathione S-transferase theta-1 OS=Mus musculus OX=10090 GN=Gstt1 PE=1 SV=4]	FALSE	0
[Q64435]	27.1891	[0.15630885122410546]	8	10	10	3532	[UDP-glucuronosyltransferase 1-6 OS=Mus musculus OX=10090 GN=Ugt1a6 PE=1 SV=1]	FALSE	0
[Q61656]	26.2382	[0.1465798045602606]	8	8	8	18385	[Probable ATP-dependent RNA helicase DDX5 OS=Mus musculus OX=10090 GN=Ddx5 PE=1 SV=2]	FALSE	0
[Q61171]	22.1751	[0.5656565656565656]	8	8	8	11641	[Peroxiredoxin-2 OS=Mus musculus OX=10090 GN=Prdx2 PE=1 SV=3]	FALSE	0
[Q61147]	27.0045	[0.1055607917059378]	8	8	8	7772	[Ceruloplasmin OS=Mus musculus OX=10090 GN=Cp PE=1 SV=2]	FALSE	0
[Q60931]	30.6367	[0.3250883392226148]	8	10	10	14848	[Voltage-dependent anion-selective channel protein 3 OS=Mus musculus OX=10090 GN=Vdac3 PE=1 SV=1]	FALSE	0
[Q571F8]	24.2345	[0.15780730897009967]	8	8	8	15176	[Glutaminase liver isoform, mitochondrial OS=Mus musculus OX=10090 GN=Gls2 PE=1 SV=2]	FALSE	0
[Q3UPL0]	24.6002	[0.08617886178861789]	8	8	8	10952	[Protein transport protein Sec31A OS=Mus musculus OX=10090 GN=Sec31a PE=1 SV=2]	FALSE	0
[Q00897]	30.7244	[0.2324455205811138]	8	8	8	2355	[Alpha-1-antitrypsin 1-4 OS=Mus musculus OX=10090 GN=Serpina1d PE=1 SV=1]	FALSE	0
[P80318]	25.3344	[0.15412844036697249]	8	8	8	3820	[T-complex protein 1 subunit gamma OS=Mus musculus OX=10090 GN=Cct3 PE=1 SV=1]	FALSE	0
[P68254]	25.579	[0.3346938775510204]	8	9	9	1524	[14-3-3 protein theta OS=Mus musculus OX=10090 GN=Ywhaq PE=1 SV=1]	FALSE	0
[P62821]	24.3578	[0.22926829268292684]	8	8	8	536	[Ras-related protein Rab-1A OS=Mus musculus OX=10090 GN=Rab1A PE=1 SV=3]	FALSE	0
[P62270]	26.3412	[0.4407894736842105]	8	8	8	11937	[40S ribosomal protein S18 OS=Mus musculus OX=10090 GN=Rps18 PE=1 SV=3]	FALSE	0
[P50580]	25.3545	[0.23604060913705585]	8	8	8	4290	[Proliferation-associated protein 2G4 OS=Mus musculus OX=10090 GN=Pa2g4 PE=1 SV=3]	FALSE	0
[P50396]	24.7866	[0.22371364653243847]	8	8	8	17916	[Rab GDP dissociation inhibitor alpha OS=Mus musculus OX=10090 GN=Gdi1 PE=1 SV=3]	FALSE	0
[P50172]	24.9785	[0.22602739726027396]	8	8	8	14629	[Corticosteroid 11-beta-dehydrogenase isozyme 1 OS=Mus musculus OX=10090 GN=Hsd11b1 PE=1 SV=3]	FALSE	0
[P47199]	27.2849	[0.31722054380664655]	8	8	8	13534	[Quinone oxidoreductase OS=Mus musculus OX=10090 GN=Cryz PE=1 SV=1]	FALSE	0
[P40124]	27.3823	[0.20464135021097046]	8	9	9	17879	[Adenylyl cyclase-associated protein 1 OS=Mus musculus OX=10090 GN=Cap1 PE=1 SV=4]	FALSE	0
[P38060]	28.2452	[0.2923076923076923]	8	10	10	7904	[Hydroxymethylglutaryl-CoA lyase, mitochondrial OS=Mus musculus OX=10090 GN=Hmgcl PE=1 SV=2]	FALSE	0
[P36552]	25.9281	[0.24153498871331827]	8	8	8	1669	[Oxygen-dependent coproporphyrinogen-III oxidase, mitochondrial OS=Mus musculus OX=10090 GN=Cpox PE=1 SV=2]	FALSE	0
[P34927]	25.4185	[0.25]	8	8	8	16609	[Asialoglycoprotein receptor 1 OS=Mus musculus OX=10090 GN=Asgr1 PE=1 SV=4]	FALSE	0
[P31786]	32.753	[0.7586206896551724]	8	12	12	12795	[Acyl-CoA-binding protein OS=Mus musculus OX=10090 GN=Dbi PE=1 SV=2]	FALSE	0
[P30115]	24.7464	[0.22624434389140272]	8	9	9	3733	[Glutathione S-transferase A3 OS=Mus musculus OX=10090 GN=Gsta3 PE=1 SV=2]	FALSE	0
[P28843]	24.1022	[0.11052631578947368]	8	9	9	12004	[Dipeptidyl peptidase 4 OS=Mus musculus OX=10090 GN=Dpp4 PE=1 SV=3]	FALSE	0
[P23953]	29.0159	[0.16967509025270758]	8	10	10	7489	[Carboxylesterase 1C OS=Mus musculus OX=10090 GN=Ces1c PE=1 SV=4]	FALSE	0
[P16332]	40.1329	[0.17647058823529413]	8	10	10	2310	[Methylmalonyl-CoA mutase, mitochondrial OS=Mus musculus OX=10090 GN=Mmut PE=1 SV=2]	FALSE	0
[O88569]	26.9825	[0.24079320113314448]	8	9	9	6965	[Heterogeneous nuclear ribonucleoproteins A2/B1 OS=Mus musculus OX=10090 GN=Hnrnpa2b1 PE=1 SV=2]	FALSE	0
[O55125]	25.2685	[0.24647887323943662]	8	9	9	6205	[Protein NipSnap homolog 1 OS=Mus musculus OX=10090 GN=Nipsnap1 PE=1 SV=1]	FALSE	0
[O35660]	25.0218	[0.28440366972477066]	8	10	10	16131	[Glutathione S-transferase Mu 6 OS=Mus musculus OX=10090 GN=Gstm6 PE=1 SV=4]	FALSE	0
[Q9Z1Z0]	21.9431	[0.10114702815432743]	7	7	7	18113	[General vesicular transport factor p115 OS=Mus musculus OX=10090 GN=Uso1 PE=1 SV=2]	FALSE	0
[Q9WUU7]	22.0132	[0.28104575163398693]	7	7	7	11933	[Cathepsin Z OS=Mus musculus OX=10090 GN=Ctsz PE=1 SV=1]	FALSE	0
[Q9WUR2]	22.0128	[0.2659846547314578]	7	7	7	15311	[Enoyl-CoA delta isomerase 2, mitochondrial OS=Mus musculus OX=10090 GN=Eci2 PE=1 SV=2]	FALSE	0
[Q9WUM5]	21.8844	[0.23121387283236994]	7	9	9	3699	[Succinate--CoA ligase [ADP/GDP-forming] subunit alpha, mitochondrial OS=Mus musculus OX=10090 GN=Suclg1 PE=1 SV=4]	FALSE	0
[Q9WUA2]	20.9032	[0.12563667232597622]	7	7	7	4361	[Phenylalanine--tRNA ligase beta subunit OS=Mus musculus OX=10090 GN=Farsb PE=1 SV=2]	FALSE	0
[Q9WU78]	25.0192	[0.11967779056386652]	7	7	7	7916	[Programmed cell death 6-interacting protein OS=Mus musculus OX=10090 GN=Pdcd6ip PE=1 SV=3]	FALSE	0
[Q9QYG0]	27.8223	[0.2587601078167116]	7	8	8	3930	[Protein NDRG2 OS=Mus musculus OX=10090 GN=Ndrg2 PE=1 SV=1]	FALSE	0
[Q9JHW2]	23.6281	[0.34057971014492755]	7	7	7	14468	[Omega-amidase NIT2 OS=Mus musculus OX=10090 GN=Nit2 PE=1 SV=1]	FALSE	0
[Q9DCS9]	20.2056	[0.4715909090909091]	7	7	7	11992	[NADH dehydrogenase [ubiquinone] 1 beta subcomplex subunit 10 OS=Mus musculus OX=10090 GN=Ndufb10 PE=1 SV=3]	FALSE	0
[Q9DCQ2]	25.753	[0.3170731707317073]	7	8	8	13223	[Putative L-aspartate dehydrogenase OS=Mus musculus OX=10090 GN=Aspdh PE=1 SV=1]	FALSE	0
[Q9DCM0]	25.548	[0.37401574803149606]	7	7	7	18772	[Persulfide dioxygenase ETHE1, mitochondrial OS=Mus musculus OX=10090 GN=Ethe1 PE=1 SV=2]	FALSE	0
[Q9DCL9]	25.8537	[0.2188235294117647]	7	9	9	3944	[Multifunctional protein ADE2 OS=Mus musculus OX=10090 GN=Paics PE=1 SV=4]	FALSE	0
[Q9D855]	22.2716	[0.5405405405405406]	7	8	8	10005	[Cytochrome b-c1 complex subunit 7 OS=Mus musculus OX=10090 GN=Uqcrb PE=1 SV=3]	FALSE	0
[Q9D0F3]	21.3695	[0.20309477756286268]	7	9	9	7934	[Protein ERGIC-53 OS=Mus musculus OX=10090 GN=Lman1 PE=1 SV=1]	FALSE	0
[Q9CZX8]	24.3935	[0.3103448275862069]	7	9	9	18753	[40S ribosomal protein S19 OS=Mus musculus OX=10090 GN=Rps19 PE=1 SV=3]	FALSE	0
[Q9CWS0]	22.0934	[0.3157894736842105]	7	7	7	16065	[N(G),N(G)-dimethylarginine dimethylaminohydrolase 1 OS=Mus musculus OX=10090 GN=Ddah1 PE=1 SV=3]	FALSE	0
[Q9CR68]	21.1322	[0.22262773722627738]	7	7	7	5136	[Cytochrome b-c1 complex subunit Rieske, mitochondrial OS=Mus musculus OX=10090 GN=Uqcrfs1 PE=1 SV=1]	FALSE	0
[Q9CR62]	22.0973	[0.23885350318471338]	7	8	8	58	[Mitochondrial 2-oxoglutarate/malate carrier protein OS=Mus musculus OX=10090 GN=Slc25a11 PE=1 SV=3]	FALSE	0
[Q9CQV8]	24.2061	[0.3333333333333333]	7	7	7	1524	[14-3-3 protein beta/alpha OS=Mus musculus OX=10090 GN=Ywhab PE=1 SV=3]	FALSE	0
[Q99PG0]	23.2047	[0.17587939698492464]	7	7	7	17725	[Arylacetamide deacetylase OS=Mus musculus OX=10090 GN=Aadac PE=1 SV=3]	FALSE	0
[Q99L20]	25.1993	[0.31950207468879666]	7	10	10	1609	[Glutathione S-transferase theta-3 OS=Mus musculus OX=10090 GN=Gstt3 PE=1 SV=1]	FALSE	0
[Q93092]	23.2083	[0.228486646884273]	7	7	7	11179	[Transaldolase OS=Mus musculus OX=10090 GN=Taldo1 PE=1 SV=2]	FALSE	0
[Q922R8]	26.4176	[0.2159090909090909]	7	8	8	13140	[Protein disulfide-isomerase A6 OS=Mus musculus OX=10090 GN=Pdia6 PE=1 SV=3]	FALSE	0
[Q91WG8]	23.0528	[0.11080332409972299]	7	7	7	4298	[Bifunctional UDP-N-acetylglucosamine 2-epimerase/N-acetylmannosamine kinase OS=Mus musculus OX=10090 GN=Gne PE=1 SV=1]	FALSE	0
[Q91W90]	22.7782	[0.19184652278177458]	7	7	7	7935	[Thioredoxin domain-containing protein 5 OS=Mus musculus OX=10090 GN=Txndc5 PE=1 SV=2]	FALSE	0
[Q91W64]	29.838	[0.12678936605316973]	7	8	8	3527	[Cytochrome P450 2C70 OS=Mus musculus OX=10090 GN=Cyp2c70 PE=1 SV=2]	FALSE	0
[Q8VCR7]	25.5081	[0.47619047619047616]	7	9	9	11947	[Protein ABHD14B OS=Mus musculus OX=10090 GN=Abhd14b PE=1 SV=1]	FALSE	0
[Q8R4N0]	24.7255	[0.28402366863905326]	7	7	7	18568	[Citramalyl-CoA lyase, mitochondrial OS=Mus musculus OX=10090 GN=Clybl PE=1 SV=2]	FALSE	0
[Q8R1G2]	22.5633	[0.3306122448979592]	7	7	7	16331	[Carboxymethylenebutenolidase homolog OS=Mus musculus OX=10090 GN=Cmbl PE=1 SV=1]	FALSE	0
[Q8K411]	20.8508	[0.08397683397683398]	7	7	7	14582	[Presequence protease, mitochondrial OS=Mus musculus OX=10090 GN=Pitrm1 PE=1 SV=1]	FALSE	0
[Q8JZZ0]	22.4232	[0.1835564053537285]	7	7	7	15145	[UDP-glucuronosyltransferase 3A2 OS=Mus musculus OX=10090 GN=Ugt3a2 PE=1 SV=2]	FALSE	0
[Q8CIE6]	22.8597	[0.08006535947712418]	7	7	7	16941	[Coatomer subunit alpha OS=Mus musculus OX=10090 GN=Copa PE=1 SV=2]	FALSE	0
[Q8BWN8]	22.9814	[0.20665083135391923]	7	7	7	7036	[Peroxisomal succinyl-coenzyme A thioesterase OS=Mus musculus OX=10090 GN=Acot4 PE=1 SV=1]	FALSE	0
[Q8BTY1]	20.8767	[0.22877358490566038]	7	7	7	5203	[Kynurenine--oxoglutarate transaminase 1 OS=Mus musculus OX=10090 GN=Kyat1 PE=1 SV=1]	FALSE	0
[Q8BK48]	23.0233	[0.16994633273703041]	7	7	7	16390	[Pyrethroid hydrolase Ces2e OS=Mus musculus OX=10090 GN=Ces2e PE=1 SV=1]	FALSE	0
[Q8BG32]	20.8542	[0.2132701421800948]	7	8	8	13560	[26S proteasome non-ATPase regulatory subunit 11 OS=Mus musculus OX=10090 GN=Psmd11 PE=1 SV=3]	FALSE	0
[Q6ZQ38]	21.5066	[0.07154471544715447]	7	7	7	15013	[Cullin-associated NEDD8-dissociated protein 1 OS=Mus musculus OX=10090 GN=Cand1 PE=1 SV=2]	FALSE	0
[Q64516]	22.2061	[0.13953488372093023]	7	7	7	9366	[Glycerol kinase OS=Mus musculus OX=10090 GN=Gk PE=1 SV=2]	FALSE	0
[Q64481]	21.4629	[0.14087301587301587]	7	7	7	9633	[Cytochrome P450 3A16 OS=Mus musculus OX=10090 GN=Cyp3a16 PE=2 SV=2]	FALSE	0
[Q63880]	20.5815	[0.12784588441331]	7	9	9	11838	[Carboxylesterase 3A OS=Mus musculus OX=10090 GN=Ces3a PE=1 SV=2]	FALSE	0
[Q61425]	22.4514	[0.18789808917197454]	7	9	9	3591	[Hydroxyacyl-coenzyme A dehydrogenase, mitochondrial OS=Mus musculus OX=10090 GN=Hadh PE=1 SV=2]	FALSE	0
[Q61335]	20.9535	[0.12653061224489795]	7	7	7	3216	[B-cell receptor-associated protein 31 OS=Mus musculus OX=10090 GN=Bcap31 PE=1 SV=4]	FALSE	0
[Q60936]	23.1099	[0.12248062015503876]	7	7	7	9896	[Atypical kinase COQ8A, mitochondrial OS=Mus musculus OX=10090 GN=Coq8a PE=1 SV=2]	FALSE	0
[Q60759]	26.8908	[0.2100456621004566]	7	8	8	8919	[Glutaryl-CoA dehydrogenase, mitochondrial OS=Mus musculus OX=10090 GN=Gcdh PE=1 SV=2]	FALSE	0
[Q5SW19]	21.68	[0.07300380228136882]	7	7	7	16273	[Clustered mitochondria protein homolog OS=Mus musculus OX=10090 GN=Cluh PE=1 SV=2]	FALSE	0
[Q3TLP5]	23.6168	[0.2905405405405405]	7	10	10	4289	[Enoyl-CoA hydratase domain-containing protein 2, mitochondrial OS=Mus musculus OX=10090 GN=Echdc2 PE=1 SV=2]	FALSE	0
[Q05816]	37.7589	[0.6592592592592592]	7	9	9	2344	[Fatty acid-binding protein 5 OS=Mus musculus OX=10090 GN=Fabp5 PE=1 SV=3]	FALSE	0
[Q01405]	26.7648	[0.10457516339869281]	7	7	7	14341	[Protein transport protein Sec23A OS=Mus musculus OX=10090 GN=Sec23a PE=1 SV=2]	FALSE	0
[P99029]	28.7876	[0.3761904761904762]	7	8	8	20254	[Peroxiredoxin-5, mitochondrial OS=Mus musculus OX=10090 GN=Prdx5 PE=1 SV=2]	FALSE	0
[P99027]	31.1046	[0.6434782608695652]	7	9	9	18419	[60S acidic ribosomal protein P2 OS=Mus musculus OX=10090 GN=Rplp2 PE=1 SV=3]	FALSE	0
[P97855]	22.1849	[0.18064516129032257]	7	7	7	13146	[Ras GTPase-activating protein-binding protein 1 OS=Mus musculus OX=10090 GN=G3bp1 PE=1 SV=1]	FALSE	0
[P97450]	22.3766	[0.5]	7	9	9	11581	[ATP synthase-coupling factor 6, mitochondrial OS=Mus musculus OX=10090 GN=Atp5pf PE=1 SV=1]	FALSE	0
[P97429]	25.6617	[0.2664576802507837]	7	7	7	20336	[Annexin A4 OS=Mus musculus OX=10090 GN=Anxa4 PE=1 SV=4]	FALSE	0
[P80317]	19.6777	[0.12429378531073447]	7	7	7	7171	[T-complex protein 1 subunit zeta OS=Mus musculus OX=10090 GN=Cct6a PE=1 SV=3]	FALSE	0
[P80314]	24.3081	[0.14205607476635515]	7	7	7	19923	[T-complex protein 1 subunit beta OS=Mus musculus OX=10090 GN=Cct2 PE=1 SV=4]	FALSE	0
[P62281]	23.5201	[0.3987341772151899]	7	9	9	17844	[40S ribosomal protein S11 OS=Mus musculus OX=10090 GN=Rps11 PE=1 SV=3]	FALSE	0
[P61982]	22.2809	[0.2834008097165992]	7	7	7	1524	[14-3-3 protein gamma OS=Mus musculus OX=10090 GN=Ywhag PE=1 SV=2]	FALSE	0
[P61255]	22.0593	[0.2827586206896552]	7	7	7	10014	[60S ribosomal protein L26 OS=Mus musculus OX=10090 GN=Rpl26 PE=1 SV=1]	FALSE	0
[P60335]	22.9785	[0.27247191011235955]	7	7	7	10001	[Poly(rC)-binding protein 1 OS=Mus musculus OX=10090 GN=Pcbp1 PE=1 SV=1]	FALSE	0
[P58281]	21.9815	[0.0875]	7	7	7	11535	[Dynamin-like 120 kDa protein, mitochondrial OS=Mus musculus OX=10090 GN=Opa1 PE=1 SV=1]	FALSE	0
[P56391]	22.5998	[0.7093023255813954]	7	9	9	6200	[Cytochrome c oxidase subunit 6B1 OS=Mus musculus OX=10090 GN=Cox6b1 PE=1 SV=2]	FALSE	0
[P55096]	21.6448	[0.13050075872534142]	7	7	7	18020	[ATP-binding cassette sub-family D member 3 OS=Mus musculus OX=10090 GN=Abcd3 PE=1 SV=2]	FALSE	0
[P52480]	20.6325	[0.16195856873822975]	7	7	7	9861	[Pyruvate kinase PKM OS=Mus musculus OX=10090 GN=Pkm PE=1 SV=4]	FALSE	0
[P52430]	22.2726	[0.19436619718309858]	7	8	8	15304	[Serum paraoxonase/arylesterase 1 OS=Mus musculus OX=10090 GN=Pon1 PE=1 SV=2]	FALSE	0
[P42125]	23.7411	[0.2560553633217993]	7	9	9	9875	[Enoyl-CoA delta isomerase 1, mitochondrial OS=Mus musculus OX=10090 GN=Eci1 PE=1 SV=2]	FALSE	0
[P40936]	27.6558	[0.3446969696969697]	7	9	9	11944	[Indolethylamine N-methyltransferase OS=Mus musculus OX=10090 GN=Inmt PE=1 SV=1]	FALSE	0
[P30416]	25.5242	[0.22270742358078602]	7	7	7	20335	[Peptidyl-prolyl cis-trans isomerase FKBP4 OS=Mus musculus OX=10090 GN=Fkbp4 PE=1 SV=5]	FALSE	0
[P24527]	22.0081	[0.14893617021276595]	7	7	7	6201	[Leukotriene A-4 hydrolase OS=Mus musculus OX=10090 GN=Lta4h PE=1 SV=4]	FALSE	0
[P19157]	30.4076	[0.34285714285714286]	7	9	9	18152	[Glutathione S-transferase P 1 OS=Mus musculus OX=10090 GN=Gstp1 PE=1 SV=2]	FALSE	0
[P18242]	22.0037	[0.2]	7	8	8	20351	[Cathepsin D OS=Mus musculus OX=10090 GN=Ctsd PE=1 SV=1]	FALSE	0
[P14685]	23.35	[0.1660377358490566]	7	7	7	5102	[26S proteasome non-ATPase regulatory subunit 3 OS=Mus musculus OX=10090 GN=Psmd3 PE=1 SV=3]	FALSE	0
[P14206]	24.7133	[0.2542372881355932]	7	8	8	2353	[40S ribosomal protein SA OS=Mus musculus OX=10090 GN=Rpsa PE=1 SV=4]	FALSE	0
[P12790]	23.7085	[0.1690427698574338]	7	8	8	2071	[Cytochrome P450 2B9 OS=Mus musculus OX=10090 GN=Cyp2b9 PE=1 SV=2]	FALSE	0
[P11983]	21.1278	[0.14568345323741008]	7	7	7	16276	[T-complex protein 1 subunit alpha OS=Mus musculus OX=10090 GN=Tcp1 PE=1 SV=3]	FALSE	0
[P11276]	22.808	[0.04279370205894227]	7	7	7	15185	[Fibronectin OS=Mus musculus OX=10090 GN=Fn1 PE=1 SV=4]	FALSE	0
[P07356]	21.1394	[0.20648967551622419]	7	7	7	13555	[Annexin A2 OS=Mus musculus OX=10090 GN=Anxa2 PE=1 SV=2]	FALSE	0
[P01942]	27.0289	[0.49295774647887325]	7	16	16	16203	[Hemoglobin subunit alpha OS=Mus musculus OX=10090 GN=Hba PE=1 SV=2]	FALSE	0
[O88986]	21.7577	[0.23317307692307693]	7	7	7	1731	[2-amino-3-ketobutyrate coenzyme A ligase, mitochondrial OS=Mus musculus OX=10090 GN=Gcat PE=1 SV=2]	FALSE	0
[O35728]	20.7358	[0.15187376725838264]	7	7	7	4326	[Cytochrome P450 4A14 OS=Mus musculus OX=10090 GN=Cyp4a14 PE=1 SV=1]	FALSE	0
[O35403]	21.5731	[0.20477815699658702]	7	9	9	124	[Amine sulfotransferase OS=Mus musculus OX=10090 GN=Sult3a1 PE=2 SV=1]	FALSE	0
[O08749]	23.0897	[0.17092337917485265]	7	7	7	7901	[Dihydrolipoyl dehydrogenase, mitochondrial OS=Mus musculus OX=10090 GN=Dld PE=1 SV=2]	FALSE	0
[O08553]	22.5431	[0.18356643356643357]	7	7	7	11711	[Dihydropyrimidinase-related protein 2 OS=Mus musculus OX=10090 GN=Dpysl2 PE=1 SV=2]	FALSE	0
[E9Q414]	20.6311	[0.019755826859045506]	7	7	7	19559	[Apolipoprotein B-100 OS=Mus musculus OX=10090 GN=Apob PE=1 SV=1]	FALSE	0
[A3KMP2]	20.9682	[0.16989247311827957]	7	7	7	6222	[Tetratricopeptide repeat protein 38 OS=Mus musculus OX=10090 GN=Ttc38 PE=1 SV=2]	FALSE	0
[Q9Z2U0]	20.4615	[0.31048387096774194]	6	7	7	837	[Proteasome subunit alpha type-7 OS=Mus musculus OX=10090 GN=Psma7 PE=1 SV=1]	FALSE	0
[Q9Z0S1]	20.581	[0.275974025974026]	6	7	7	4077	[3'(2'),5'-bisphosphate nucleotidase 1 OS=Mus musculus OX=10090 GN=Bpnt1 PE=1 SV=2]	FALSE	0
[Q9WV55]	19.6958	[0.2971887550200803]	6	6	6	7927	[Vesicle-associated membrane protein-associated protein A OS=Mus musculus OX=10090 GN=Vapa PE=1 SV=2]	FALSE	0
[Q9R257]	27.3436	[0.38421052631578945]	6	9	9	13524	[Heme-binding protein 1 OS=Mus musculus OX=10090 GN=Hebp1 PE=1 SV=2]	FALSE	0
[Q9QZW0]	23.1608	[0.070859167404783]	6	6	6	18760	[Phospholipid-transporting ATPase 11C OS=Mus musculus OX=10090 GN=Atp11c PE=1 SV=2]	FALSE	0
[Q9EQH2]	18.4058	[0.07204301075268817]	6	6	6	13577	[Endoplasmic reticulum aminopeptidase 1 OS=Mus musculus OX=10090 GN=Erap1 PE=1 SV=2]	FALSE	0
[Q9DCU9]	23.0804	[0.22741433021806853]	6	7	7	4279	[4-hydroxy-2-oxoglutarate aldolase, mitochondrial OS=Mus musculus OX=10090 GN=Hoga1 PE=1 SV=1]	FALSE	0
[Q9DC51]	19.5699	[0.1694915254237288]	6	6	6	16559	[Guanine nucleotide-binding protein G(i) subunit alpha OS=Mus musculus OX=10090 GN=Gnai3 PE=1 SV=3]	FALSE	0
[Q9D7G0]	20.2365	[0.2672955974842767]	6	6	6	6195	[Ribose-phosphate pyrophosphokinase 1 OS=Mus musculus OX=10090 GN=Prps1 PE=1 SV=4]	FALSE	0
[Q9D7B6]	21.1164	[0.1791767554479419]	6	6	6	20246	[Isobutyryl-CoA dehydrogenase, mitochondrial OS=Mus musculus OX=10090 GN=Acad8 PE=1 SV=2]	FALSE	0
[Q9D6J6]	17.6624	[0.3588709677419355]	6	7	7	754	[NADH dehydrogenase [ubiquinone] flavoprotein 2, mitochondrial OS=Mus musculus OX=10090 GN=Ndufv2 PE=1 SV=2]	FALSE	0
[Q9D1Q6]	21.222	[0.18472906403940886]	6	7	7	834	[Endoplasmic reticulum resident protein 44 OS=Mus musculus OX=10090 GN=Erp44 PE=1 SV=1]	FALSE	0
[Q9D1A2]	18.7485	[0.17473684210526316]	6	6	6	330	[Cytosolic non-specific dipeptidase OS=Mus musculus OX=10090 GN=Cndp2 PE=1 SV=1]	FALSE	0
[Q9D172]	28.804	[0.3458646616541353]	6	6	6	11001	[Glutamine amidotransferase-like class 1 domain-containing protein 3A, mitochondrial OS=Mus musculus OX=10090 GN=Gatd3a PE=1 SV=1]	FALSE	0
[Q9D0I9]	17.7364	[0.10606060606060606]	6	6	6	7076	[Arginine--tRNA ligase, cytoplasmic OS=Mus musculus OX=10090 GN=Rars PE=1 SV=2]	FALSE	0
[Q9CW42]	20.7763	[0.22647058823529412]	6	6	6	3499	[Mitochondrial amidoxime-reducing component 1 OS=Mus musculus OX=10090 GN=Marc1 PE=1 SV=2]	FALSE	0
[Q9CQQ7]	19.4565	[0.26171875]	6	6	6	1831	[ATP synthase F(0) complex subunit B1, mitochondrial OS=Mus musculus OX=10090 GN=Atp5pb PE=1 SV=1]	FALSE	0
[Q9CPV4]	23.3752	[0.24496644295302014]	6	6	6	7915	[Glyoxalase domain-containing protein 4 OS=Mus musculus OX=10090 GN=Glod4 PE=1 SV=1]	FALSE	0
[Q9CPU0]	19.4918	[0.30978260869565216]	6	6	6	5864	[Lactoylglutathione lyase OS=Mus musculus OX=10090 GN=Glo1 PE=1 SV=3]	FALSE	0
[Q9CPR4]	18.3686	[0.23369565217391305]	6	7	7	15283	[60S ribosomal protein L17 OS=Mus musculus OX=10090 GN=Rpl17 PE=1 SV=3]	FALSE	0
[Q9CPQ1]	18.8647	[0.3684210526315789]	6	6	6	3755	[Cytochrome c oxidase subunit 6C OS=Mus musculus OX=10090 GN=Cox6c PE=1 SV=3]	FALSE	0
[Q99LC3]	21.6656	[0.15774647887323945]	6	6	6	7658	[NADH dehydrogenase [ubiquinone] 1 alpha subcomplex subunit 10, mitochondrial OS=Mus musculus OX=10090 GN=Ndufa10 PE=1 SV=1]	FALSE	0
[Q99JT9]	19.5569	[0.39664804469273746]	6	6	6	10008	[1,2-dihydroxy-3-keto-5-methylthiopentene dioxygenase OS=Mus musculus OX=10090 GN=Adi1 PE=1 SV=1]	FALSE	0
[Q91X52]	20.3034	[0.3114754098360656]	6	6	6	3991	[L-xylulose reductase OS=Mus musculus OX=10090 GN=Dcxr PE=1 SV=2]	FALSE	0
[Q91X34]	19.7023	[0.17142857142857143]	6	7	7	18691	[Bile acid-CoA:amino acid N-acyltransferase OS=Mus musculus OX=10090 GN=Baat PE=1 SV=1]	FALSE	0
[Q91WD5]	17.3038	[0.14038876889848811]	6	6	6	2349	[NADH dehydrogenase [ubiquinone] iron-sulfur protein 2, mitochondrial OS=Mus musculus OX=10090 GN=Ndufs2 PE=1 SV=1]	FALSE	0
[Q8VBW8]	20.0331	[0.34408602150537637]	6	7	7	9758	[Tetratricopeptide repeat protein 36 OS=Mus musculus OX=10090 GN=Ttc36 PE=1 SV=1]	FALSE	0
[Q8QZY1]	18.6499	[0.12234042553191489]	6	6	6	848	[Eukaryotic translation initiation factor 3 subunit L OS=Mus musculus OX=10090 GN=Eif3l PE=1 SV=1]	FALSE	0
[Q8JZN5]	18.2134	[0.0912]	6	6	6	2201	[Acyl-CoA dehydrogenase family member 9, mitochondrial OS=Mus musculus OX=10090 GN=Acad9 PE=1 SV=2]	FALSE	0
[Q8BWP5]	19.49	[0.2841726618705036]	6	6	6	16946	[Alpha-tocopherol transfer protein OS=Mus musculus OX=10090 GN=Ttpa PE=1 SV=1]	FALSE	0
[Q8BP67]	19.8514	[0.3057324840764331]	6	6	6	15303	[60S ribosomal protein L24 OS=Mus musculus OX=10090 GN=Rpl24 PE=1 SV=2]	FALSE	0
[Q8BP47]	18.4734	[0.13774597495527727]	6	6	6	4337	[Asparagine--tRNA ligase, cytoplasmic OS=Mus musculus OX=10090 GN=Nars PE=1 SV=2]	FALSE	0
[Q8BMF4]	20.8721	[0.13862928348909656]	6	6	6	11853	[Dihydrolipoyllysine-residue acetyltransferase component of pyruvate dehydrogenase complex, mitochondrial OS=Mus musculus OX=10090 GN=Dlat PE=1 SV=2]	FALSE	0
[Q8BI84]	21.682	[0.05544041450777202]	6	6	6	6194	[Transport and Golgi organization protein 1 homolog OS=Mus musculus OX=10090 GN=Mia3 PE=1 SV=2]	FALSE	0
[Q64133]	17.8199	[0.07224334600760456]	6	6	6	18283	[Amine oxidase [flavin-containing] A OS=Mus musculus OX=10090 GN=Maoa PE=1 SV=3]	FALSE	0
[Q61699]	19.7764	[0.08857808857808858]	6	6	6	5474	[Heat shock protein 105 kDa OS=Mus musculus OX=10090 GN=Hsph1 PE=1 SV=2]	FALSE	0
[Q61207]	20.7161	[0.11490125673249552]	6	6	6	11950	[Prosaposin OS=Mus musculus OX=10090 GN=Psap PE=1 SV=2]	FALSE	0
[Q3UZZ6]	22.7839	[0.20677966101694914]	6	6	6	3388	[Sulfotransferase 1 family member D1 OS=Mus musculus OX=10090 GN=Sult1d1 PE=1 SV=1]	FALSE	0
[Q3THS6]	34.0036	[0.16962025316455695]	6	8	8	11572	[S-adenosylmethionine synthase isoform type-2 OS=Mus musculus OX=10090 GN=Mat2a PE=1 SV=2]	FALSE	0
[Q07076]	19.4852	[0.1490280777537797]	6	6	6	3420	[Annexin A7 OS=Mus musculus OX=10090 GN=Anxa7 PE=1 SV=2]	FALSE	0
[Q01768]	23.7472	[0.40131578947368424]	6	9	9	19788	[Nucleoside diphosphate kinase B OS=Mus musculus OX=10090 GN=Nme2 PE=1 SV=1]	FALSE	0
[P97807]	20.1938	[0.126232741617357]	6	7	7	18717	[Fumarate hydratase, mitochondrial OS=Mus musculus OX=10090 GN=Fh PE=1 SV=3]	FALSE	0
[P97328]	21.9462	[0.29194630872483224]	6	8	8	14808	[Ketohexokinase OS=Mus musculus OX=10090 GN=Khk PE=1 SV=1]	FALSE	0
[P70699]	18.2316	[0.06610703043022036]	6	6	6	11494	[Lysosomal alpha-glucosidase OS=Mus musculus OX=10090 GN=Gaa PE=1 SV=2]	FALSE	0
[P70296]	25.7843	[0.45454545454545453]	6	6	6	828	[Phosphatidylethanolamine-binding protein 1 OS=Mus musculus OX=10090 GN=Pebp1 PE=1 SV=3]	FALSE	0
[P68510]	19.4009	[0.23577235772357724]	6	6	6	1524	[14-3-3 protein eta OS=Mus musculus OX=10090 GN=Ywhah PE=1 SV=2]	FALSE	0
[P63242]	20.3549	[0.35064935064935066]	6	8	8	16937	[Eukaryotic translation initiation factor 5A-1 OS=Mus musculus OX=10090 GN=Eif5a PE=1 SV=2]	FALSE	0
[P63158]	21.301	[0.29767441860465116]	6	6	6	13532	[High mobility group protein B1 OS=Mus musculus OX=10090 GN=Hmgb1 PE=1 SV=2]	FALSE	0
[P62983]	28.36	[0.40384615384615385]	6	9	9	5000	[Ubiquitin-40S ribosomal protein S27a OS=Mus musculus OX=10090 GN=Rps27a PE=1 SV=2]	FALSE	0
[P62897]	20.6457	[0.45714285714285713]	6	7	7	11948	[Cytochrome c, somatic OS=Mus musculus OX=10090 GN=Cycs PE=1 SV=2]	FALSE	0
[P62751]	19.2562	[0.27564102564102566]	6	6	6	14599	[60S ribosomal protein L23a OS=Mus musculus OX=10090 GN=Rpl23a PE=1 SV=1]	FALSE	0
[P61620]	17.4415	[0.08823529411764706]	6	7	7	18755	[Protein transport protein Sec61 subunit alpha isoform 1 OS=Mus musculus OX=10090 GN=Sec61a1 PE=1 SV=2]	FALSE	0
[P58044]	18.907	[0.2643171806167401]	6	6	6	14403	[Isopentenyl-diphosphate Delta-isomerase 1 OS=Mus musculus OX=10090 GN=Idi1 PE=1 SV=1]	FALSE	0
[P57776]	31.4432	[0.3665480427046263]	6	7	7	19840	[Elongation factor 1-delta OS=Mus musculus OX=10090 GN=Eef1d PE=1 SV=3]	FALSE	0
[P56399]	18.3023	[0.10839160839160839]	6	7	7	3800	[Ubiquitin carboxyl-terminal hydrolase 5 OS=Mus musculus OX=10090 GN=Usp5 PE=1 SV=1]	FALSE	0
[P54728]	18.9899	[0.1346153846153846]	6	6	6	6215	[UV excision repair protein RAD23 homolog B OS=Mus musculus OX=10090 GN=Rad23b PE=1 SV=2]	FALSE	0
[P53026]	19.5036	[0.2534562211981567]	6	7	7	11964	[60S ribosomal protein L10a OS=Mus musculus OX=10090 GN=Rpl10a PE=1 SV=3]	FALSE	0
[P50136]	19.586	[0.167420814479638]	6	6	6	2219	[2-oxoisovalerate dehydrogenase subunit alpha, mitochondrial OS=Mus musculus OX=10090 GN=Bckdha PE=1 SV=1]	FALSE	0
[P46978]	19.9018	[0.08936170212765958]	6	6	6	8802	[Dolichyl-diphosphooligosaccharide--protein glycosyltransferase subunit STT3A OS=Mus musculus OX=10090 GN=Stt3a PE=1 SV=1]	FALSE	0
[P46471]	19.6437	[0.16166281755196305]	6	6	6	11977	[26S proteasome regulatory subunit 7 OS=Mus musculus OX=10090 GN=Psmc2 PE=1 SV=5]	FALSE	0
[P35980]	18.7563	[0.3351063829787234]	6	6	6	20345	[60S ribosomal protein L18 OS=Mus musculus OX=10090 GN=Rpl18 PE=1 SV=3]	FALSE	0
[P29699]	25.9211	[0.2318840579710145]	6	7	7	15026	[Alpha-2-HS-glycoprotein OS=Mus musculus OX=10090 GN=Ahsg PE=1 SV=1]	FALSE	0
[P28798]	18.2688	[0.1307300509337861]	6	6	6	8914	[Progranulin OS=Mus musculus OX=10090 GN=Grn PE=1 SV=2]	FALSE	0
[P20918]	22.1543	[0.0960591133004926]	6	6	6	5027	[Plasminogen OS=Mus musculus OX=10090 GN=Plg PE=1 SV=3]	FALSE	0
[P19536]	18.4055	[0.359375]	6	7	7	3325	[Cytochrome c oxidase subunit 5B, mitochondrial OS=Mus musculus OX=10090 GN=Cox5b PE=1 SV=1]	FALSE	0
[P17717]	19.8518	[0.11132075471698114]	6	8	8	3532	[UDP-glucuronosyltransferase 2B17 OS=Mus musculus OX=10090 GN=Ugt2b17 PE=1 SV=1]	FALSE	0
[P10605]	20.6071	[0.14454277286135694]	6	9	9	7922	[Cathepsin B OS=Mus musculus OX=10090 GN=Ctsb PE=1 SV=2]	FALSE	0
[P09055]	19.6125	[0.11027568922305764]	6	6	6	3468	[Integrin beta-1 OS=Mus musculus OX=10090 GN=Itgb1 PE=1 SV=1]	FALSE	0
[P08752]	19.9919	[0.17183098591549295]	6	6	6	16559	[Guanine nucleotide-binding protein G(i) subunit alpha-2 OS=Mus musculus OX=10090 GN=Gnai2 PE=1 SV=5]	FALSE	0
[O88587]	19.695	[0.2528301886792453]	6	6	6	12807	[Catechol O-methyltransferase OS=Mus musculus OX=10090 GN=Comt PE=1 SV=2]	FALSE	0
[O70325]	18.9299	[0.3299492385786802]	6	6	6	4297	[Phospholipid hydroperoxide glutathione peroxidase OS=Mus musculus OX=10090 GN=Gpx4 PE=1 SV=4]	FALSE	0
[O55131]	19.8316	[0.14220183486238533]	6	6	6	19778	[Septin-7 OS=Mus musculus OX=10090 GN=Septin7 PE=1 SV=1]	FALSE	0
[O55060]	19.7944	[0.20833333333333334]	6	6	6	16925	[Thiopurine S-methyltransferase OS=Mus musculus OX=10090 GN=Tpmt PE=1 SV=1]	FALSE	0
[O55022]	28.2123	[0.37948717948717947]	6	7	7	17747	[Membrane-associated progesterone receptor component 1 OS=Mus musculus OX=10090 GN=Pgrmc1 PE=1 SV=4]	FALSE	0
[O35381]	17.5547	[0.1862348178137652]	6	6	6	1494	[Acidic leucine-rich nuclear phosphoprotein 32 family member A OS=Mus musculus OX=10090 GN=Anp32a PE=1 SV=1]	FALSE	0
[O08795]	19.0611	[0.1017274472168906]	6	6	6	11474	[Glucosidase 2 subunit beta OS=Mus musculus OX=10090 GN=Prkcsh PE=1 SV=1]	FALSE	0
[O08756]	19.3373	[0.31417624521072796]	6	8	8	9989	[3-hydroxyacyl-CoA dehydrogenase type-2 OS=Mus musculus OX=10090 GN=Hsd17b10 PE=1 SV=4]	FALSE	0
[O08573]	18.611	[0.17847025495750707]	6	6	6	1591	[Galectin-9 OS=Mus musculus OX=10090 GN=Lgals9 PE=1 SV=1]	FALSE	0
[A6X935]	19.618	[0.08280254777070063]	6	6	6	4162	[Inter alpha-trypsin inhibitor, heavy chain 4 OS=Mus musculus OX=10090 GN=Itih4 PE=1 SV=2]	FALSE	0
[Q9Z2W0]	14.5884	[0.14587737843551796]	5	5	5	9180	[Aspartyl aminopeptidase OS=Mus musculus OX=10090 GN=Dnpep PE=1 SV=2]	FALSE	0
[Q9Z2I0]	16.0775	[0.07588075880758807]	5	5	5	12992	[Mitochondrial proton/calcium exchanger protein OS=Mus musculus OX=10090 GN=Letm1 PE=1 SV=1]	FALSE	0
[Q9Z1Z2]	15.6966	[0.18]	5	5	5	11956	[Serine-threonine kinase receptor-associated protein OS=Mus musculus OX=10090 GN=Strap PE=1 SV=2]	FALSE	0
[Q9WVJ2]	15.353	[0.1196808510638298]	5	5	5	6229	[26S proteasome non-ATPase regulatory subunit 13 OS=Mus musculus OX=10090 GN=Psmd13 PE=1 SV=1]	FALSE	0
[Q9WVA4]	16.324	[0.24623115577889448]	5	6	6	18798	[Transgelin-2 OS=Mus musculus OX=10090 GN=Tagln2 PE=1 SV=4]	FALSE	0
[Q9WV68]	16.6403	[0.21575342465753425]	5	6	6	15307	[Peroxisomal 2,4-dienoyl-CoA reductase OS=Mus musculus OX=10090 GN=Decr2 PE=1 SV=1]	FALSE	0
[Q9QZE5]	15.5893	[0.08123569794050343]	5	6	6	11867	[Coatomer subunit gamma-1 OS=Mus musculus OX=10090 GN=Copg1 PE=1 SV=1]	FALSE	0
[Q9QY30]	15.4991	[0.036336109008327025]	5	5	5	11122	[Bile salt export pump OS=Mus musculus OX=10090 GN=Abcb11 PE=1 SV=2]	FALSE	0
[Q9QXT0]	15.3502	[0.3516483516483517]	5	5	5	11974	[Protein canopy homolog 2 OS=Mus musculus OX=10090 GN=Cnpy2 PE=1 SV=1]	FALSE	0
[Q9QUI0]	16.1959	[0.31088082901554404]	5	5	5	20346	[Transforming protein RhoA OS=Mus musculus OX=10090 GN=Rhoa PE=1 SV=1]	FALSE	0
[Q9JIZ0]	16.2431	[0.2072072072072072]	5	5	5	19502	[Probable N-acetyltransferase CML1 OS=Mus musculus OX=10090 GN=Cml1 PE=1 SV=1]	FALSE	0
[Q9ESB3]	15.2706	[0.10666666666666667]	5	5	5	881	[Histidine-rich glycoprotein OS=Mus musculus OX=10090 GN=Hrg PE=1 SV=2]	FALSE	0
[Q9DCJ5]	16.4472	[0.4186046511627907]	5	5	5	13547	[NADH dehydrogenase [ubiquinone] 1 alpha subcomplex subunit 8 OS=Mus musculus OX=10090 GN=Ndufa8 PE=1 SV=3]	FALSE	0
[Q9D9V3]	14.881	[0.18633540372670807]	5	5	5	856	[Ethylmalonyl-CoA decarboxylase OS=Mus musculus OX=10090 GN=Echdc1 PE=1 SV=2]	FALSE	0
[Q9D0M3]	19.736	[0.22153846153846155]	5	6	6	18520	[Cytochrome c1, heme protein, mitochondrial OS=Mus musculus OX=10090 GN=Cyc1 PE=1 SV=1]	FALSE	0
[Q9CXW4]	15.5547	[0.25842696629213485]	5	5	5	17772	[60S ribosomal protein L11 OS=Mus musculus OX=10090 GN=Rpl11 PE=1 SV=4]	FALSE	0
[Q9CRB3]	16.278	[0.3728813559322034]	5	6	6	15300	[5-hydroxyisourate hydrolase OS=Mus musculus OX=10090 GN=Urah PE=1 SV=1]	FALSE	0
[Q9CQ69]	16.1669	[0.4634146341463415]	5	7	7	11951	[Cytochrome b-c1 complex subunit 8 OS=Mus musculus OX=10090 GN=Uqcrq PE=1 SV=3]	FALSE	0
[Q9CQ62]	17.9551	[0.23582089552238805]	5	6	6	9847	[2,4-dienoyl-CoA reductase, mitochondrial OS=Mus musculus OX=10090 GN=Decr1 PE=1 SV=1]	FALSE	0
[Q99LF4]	15.6585	[0.12079207920792079]	5	5	5	18179	[tRNA-splicing ligase RtcB homolog OS=Mus musculus OX=10090 GN=Rtcb PE=1 SV=1]	FALSE	0
[Q99KV1]	15.7755	[0.16759776536312848]	5	5	5	16938	[DnaJ homolog subfamily B member 11 OS=Mus musculus OX=10090 GN=Dnajb11 PE=1 SV=1]	FALSE	0
[Q99KQ4]	16.0769	[0.12423625254582485]	5	5	5	4294	[Nicotinamide phosphoribosyltransferase OS=Mus musculus OX=10090 GN=Nampt PE=1 SV=1]	FALSE	0
[Q99JR1]	16.5314	[0.16770186335403728]	5	5	5	18012	[Sideroflexin-1 OS=Mus musculus OX=10090 GN=Sfxn1 PE=1 SV=3]	FALSE	0
[Q922Q8]	16.7297	[0.19543973941368079]	5	5	5	6198	[Leucine-rich repeat-containing protein 59 OS=Mus musculus OX=10090 GN=Lrrc59 PE=1 SV=1]	FALSE	0
[Q91XE4]	16.3413	[0.20440251572327045]	5	5	5	18764	[N-acyl-aromatic-L-amino acid amidohydrolase (carboxylate-forming) OS=Mus musculus OX=10090 GN=Acy3 PE=1 SV=1]	FALSE	0
[Q91WG0]	16.8962	[0.09982174688057041]	5	5	5	16390	[Acylcarnitine hydrolase OS=Mus musculus OX=10090 GN=Ces2c PE=1 SV=1]	FALSE	0
[Q91VS7]	24.4324	[0.2967741935483871]	5	8	8	20332	[Microsomal glutathione S-transferase 1 OS=Mus musculus OX=10090 GN=Mgst1 PE=1 SV=3]	FALSE	0
[Q91VM9]	16.5908	[0.20909090909090908]	5	6	6	15308	[Inorganic pyrophosphatase 2, mitochondrial OS=Mus musculus OX=10090 GN=Ppa2 PE=1 SV=1]	FALSE	0
[Q8VCZ9]	15.7041	[0.11842105263157894]	5	5	5	11982	[Hydroxyproline dehydrogenase OS=Mus musculus OX=10090 GN=Prodh2 PE=1 SV=1]	FALSE	0
[Q8VCB3]	14.3391	[0.07528409090909091]	5	5	5	2424	[Glycogen [starch] synthase, liver OS=Mus musculus OX=10090 GN=Gys2 PE=1 SV=2]	FALSE	0
[Q8VC97]	16.3051	[0.15521628498727735]	5	6	6	15310	[Beta-ureidopropionase OS=Mus musculus OX=10090 GN=Upb1 PE=1 SV=1]	FALSE	0
[Q8R1B4]	15.3938	[0.0801317233809001]	5	5	5	874	[Eukaryotic translation initiation factor 3 subunit C OS=Mus musculus OX=10090 GN=Eif3c PE=1 SV=1]	FALSE	0
[Q8R146]	15.4758	[0.06693989071038252]	5	5	5	6109	[Acylamino-acid-releasing enzyme OS=Mus musculus OX=10090 GN=Apeh PE=1 SV=3]	FALSE	0
[Q8K370]	14.4417	[0.06361085126286249]	5	5	5	2392	[Acyl-CoA dehydrogenase family member 10 OS=Mus musculus OX=10090 GN=Acad10 PE=1 SV=1]	FALSE	0
[Q8K2C9]	15.2557	[0.1270718232044199]	5	6	6	2394	[Very-long-chain (3R)-3-hydroxyacyl-CoA dehydratase 3 OS=Mus musculus OX=10090 GN=Hacd3 PE=1 SV=2]	FALSE	0
[Q8K0C4]	14.3784	[0.10139165009940358]	5	5	5	850	[Lanosterol 14-alpha demethylase OS=Mus musculus OX=10090 GN=Cyp51a1 PE=1 SV=1]	FALSE	0
[Q8CDN6]	18.0591	[0.2629757785467128]	5	5	5	19791	[Thioredoxin-like protein 1 OS=Mus musculus OX=10090 GN=Txnl1 PE=1 SV=3]	FALSE	0
[Q8BWY3]	16.0265	[0.13272311212814644]	5	5	5	13558	[Eukaryotic peptide chain release factor subunit 1 OS=Mus musculus OX=10090 GN=Etf1 PE=1 SV=4]	FALSE	0
[Q8BUV3]	16.067	[0.08322496749024708]	5	5	5	13587	[Gephyrin OS=Mus musculus OX=10090 GN=Gphn PE=1 SV=2]	FALSE	0
[Q8BIJ6]	15.4754	[0.06126482213438735]	5	5	5	9701	[Isoleucine--tRNA ligase, mitochondrial OS=Mus musculus OX=10090 GN=Iars2 PE=1 SV=1]	FALSE	0
[Q8BH86]	13.2317	[0.12155591572123177]	5	5	5	2436	[D-glutamate cyclase, mitochondrial OS=Mus musculus OX=10090 GN=Dglucy PE=1 SV=1]	FALSE	0
[Q8BG05]	16.0218	[0.16886543535620052]	5	6	6	2362	[Heterogeneous nuclear ribonucleoprotein A3 OS=Mus musculus OX=10090 GN=Hnrnpa3 PE=1 SV=1]	FALSE	0
[Q76MZ3]	16.1999	[0.100169779286927]	5	5	5	9109	[Serine/threonine-protein phosphatase 2A 65 kDa regulatory subunit A alpha isoform OS=Mus musculus OX=10090 GN=Ppp2r1a PE=1 SV=3]	FALSE	0
[Q64521]	16.4158	[0.07565337001375516]	5	6	6	6216	[Glycerol-3-phosphate dehydrogenase, mitochondrial OS=Mus musculus OX=10090 GN=Gpd2 PE=1 SV=2]	FALSE	0
[Q64433]	16.0208	[0.5196078431372549]	5	7	7	15280	[10 kDa heat shock protein, mitochondrial OS=Mus musculus OX=10090 GN=Hspe1 PE=1 SV=2]	FALSE	0
[Q62465]	15.9818	[0.1477832512315271]	5	5	5	2412	[Synaptic vesicle membrane protein VAT-1 homolog OS=Mus musculus OX=10090 GN=Vat1 PE=1 SV=3]	FALSE	0
[Q61703]	15.4636	[0.0708245243128964]	5	5	5	13008	[Inter-alpha-trypsin inhibitor heavy chain H2 OS=Mus musculus OX=10090 GN=Itih2 PE=1 SV=1]	FALSE	0
[Q60866]	15.4771	[0.16332378223495703]	5	6	6	849	[Phosphotriesterase-related protein OS=Mus musculus OX=10090 GN=Pter PE=1 SV=1]	FALSE	0
[Q3UNX5]	16.0345	[0.1]	5	5	5	9476	[Acyl-coenzyme A synthetase ACSM3, mitochondrial OS=Mus musculus OX=10090 GN=Acsm3 PE=1 SV=2]	FALSE	0
[Q3U1J4]	16.5594	[0.0824561403508772]	5	5	5	5707	[DNA damage-binding protein 1 OS=Mus musculus OX=10090 GN=Ddb1 PE=1 SV=2]	FALSE	0
[Q14DH7]	15.4887	[0.08944281524926687]	5	5	5	7932	[Acyl-CoA synthetase short-chain family member 3, mitochondrial OS=Mus musculus OX=10090 GN=Acss3 PE=1 SV=2]	FALSE	0
[Q01339]	20.5465	[0.14202898550724638]	5	5	5	18767	[Beta-2-glycoprotein 1 OS=Mus musculus OX=10090 GN=Apoh PE=1 SV=1]	FALSE	0
[Q00915]	17.0802	[0.4]	5	5	5	15297	[Retinol-binding protein 1 OS=Mus musculus OX=10090 GN=Rbp1 PE=1 SV=2]	FALSE	0
[P97461]	14.8458	[0.19607843137254902]	5	5	5	18577	[40S ribosomal protein S5 OS=Mus musculus OX=10090 GN=Rps5 PE=1 SV=3]	FALSE	0
[P97449]	18.6419	[0.06832298136645963]	5	5	5	13529	[Aminopeptidase N OS=Mus musculus OX=10090 GN=Anpep PE=1 SV=4]	FALSE	0
[P80313]	16.4715	[0.10661764705882353]	5	5	5	17758	[T-complex protein 1 subunit eta OS=Mus musculus OX=10090 GN=Cct7 PE=1 SV=1]	FALSE	0
[P63323]	16.31	[0.42424242424242425]	5	7	7	13289	[40S ribosomal protein S12 OS=Mus musculus OX=10090 GN=Rps12 PE=1 SV=2]	FALSE	0
[P63101]	17.0608	[0.2163265306122449]	5	6	6	1524	[14-3-3 protein zeta/delta OS=Mus musculus OX=10090 GN=Ywhaz PE=1 SV=1]	FALSE	0
[P63001]	16.6346	[0.3072916666666667]	5	5	5	7017	[Ras-related C3 botulinum toxin substrate 1 OS=Mus musculus OX=10090 GN=Rac1 PE=1 SV=1]	FALSE	0
[P62830]	16.0763	[0.4357142857142857]	5	5	5	863	[60S ribosomal protein L23 OS=Mus musculus OX=10090 GN=Rpl23 PE=1 SV=1]	FALSE	0
[P62754]	15.9422	[0.21686746987951808]	5	5	5	8776	[40S ribosomal protein S6 OS=Mus musculus OX=10090 GN=Rps6 PE=1 SV=1]	FALSE	0
[P62334]	14.936	[0.15167095115681234]	5	5	5	14417	[26S proteasome regulatory subunit 10B OS=Mus musculus OX=10090 GN=Psmc6 PE=1 SV=1]	FALSE	0
[P62264]	19.3463	[0.2251655629139073]	5	5	5	4281	[40S ribosomal protein S14 OS=Mus musculus OX=10090 GN=Rps14 PE=1 SV=3]	FALSE	0
[P62245]	14.8502	[0.3076923076923077]	5	5	5	7902	[40S ribosomal protein S15a OS=Mus musculus OX=10090 GN=Rps15a PE=1 SV=2]	FALSE	0
[P62082]	13.9326	[0.19072164948453607]	5	5	5	18824	[40S ribosomal protein S7 OS=Mus musculus OX=10090 GN=Rps7 PE=2 SV=1]	FALSE	0
[P61222]	16.0365	[0.12020033388981637]	5	5	5	11957	[ATP-binding cassette sub-family E member 1 OS=Mus musculus OX=10090 GN=Abce1 PE=1 SV=1]	FALSE	0
[P61027]	14.4307	[0.26]	5	5	5	536	[Ras-related protein Rab-10 OS=Mus musculus OX=10090 GN=Rab10 PE=1 SV=1]	FALSE	0
[P56395]	21.2882	[0.47761194029850745]	5	9	9	12960	[Cytochrome b5 OS=Mus musculus OX=10090 GN=Cyb5a PE=1 SV=2]	FALSE	0
[P53994]	17.5572	[0.32075471698113206]	5	5	5	13506	[Ras-related protein Rab-2A OS=Mus musculus OX=10090 GN=Rab2a PE=1 SV=1]	FALSE	0
[P52760]	17.2877	[0.45185185185185184]	5	7	7	18005	[2-iminobutanoate/2-iminopropanoate deaminase OS=Mus musculus OX=10090 GN=Rida PE=1 SV=3]	FALSE	0
[P51855]	16.2699	[0.12447257383966245]	5	5	5	3481	[Glutathione synthetase OS=Mus musculus OX=10090 GN=Gss PE=1 SV=1]	FALSE	0
[P50171]	23.0988	[0.3166023166023166]	5	5	5	7710	[Estradiol 17-beta-dehydrogenase 8 OS=Mus musculus OX=10090 GN=Hsd17b8 PE=1 SV=2]	FALSE	0
[P47963]	15.1768	[0.2037914691943128]	5	5	5	3338	[60S ribosomal protein L13 OS=Mus musculus OX=10090 GN=Rpl13 PE=1 SV=3]	FALSE	0
[P47757]	16.3539	[0.21660649819494585]	5	5	5	13021	[F-actin-capping protein subunit beta OS=Mus musculus OX=10090 GN=Capzb PE=1 SV=3]	FALSE	0
[P47754]	15.9254	[0.27972027972027974]	5	5	5	3435	[F-actin-capping protein subunit alpha-2 OS=Mus musculus OX=10090 GN=Capza2 PE=1 SV=3]	FALSE	0
[P29788]	16.1923	[0.14644351464435146]	5	5	5	15301	[Vitronectin OS=Mus musculus OX=10090 GN=Vtn PE=1 SV=2]	FALSE	0
[P27046]	14.6215	[0.049565217391304345]	5	5	5	11999	[Alpha-mannosidase 2 OS=Mus musculus OX=10090 GN=Man2a1 PE=1 SV=2]	FALSE	0
[P26638]	17.3002	[0.12109375]	5	5	5	7920	[Serine--tRNA ligase, cytoplasmic OS=Mus musculus OX=10090 GN=Sars PE=1 SV=3]	FALSE	0
[P24472]	15.2551	[0.18018018018018017]	5	6	6	3733	[Glutathione S-transferase A4 OS=Mus musculus OX=10090 GN=Gsta4 PE=1 SV=3]	FALSE	0
[P23116]	15.9304	[0.04017857142857143]	5	5	5	18792	[Eukaryotic translation initiation factor 3 subunit A OS=Mus musculus OX=10090 GN=Eif3a PE=1 SV=5]	FALSE	0
[P20152]	15.3394	[0.0944206008583691]	5	5	5	1499	[Vimentin OS=Mus musculus OX=10090 GN=Vim PE=1 SV=3]	FALSE	0
[P18760]	18.8219	[0.3373493975903614]	5	5	5	18226	[Cofilin-1 OS=Mus musculus OX=10090 GN=Cfl1 PE=1 SV=3]	FALSE	0
[P16546]	15.1445	[0.025080906148867314]	5	5	5	3505	[Spectrin alpha chain, non-erythrocytic 1 OS=Mus musculus OX=10090 GN=Sptan1 PE=1 SV=4]	FALSE	0
[P14131]	15.1323	[0.3561643835616438]	5	5	5	13554	[40S ribosomal protein S16 OS=Mus musculus OX=10090 GN=Rps16 PE=1 SV=4]	FALSE	0
[O88685]	16.7517	[0.15610859728506787]	5	5	5	7919	[26S proteasome regulatory subunit 6A OS=Mus musculus OX=10090 GN=Psmc3 PE=1 SV=2]	FALSE	0
[O70503]	16.3584	[0.19230769230769232]	5	5	5	6966	[Very-long-chain 3-oxoacyl-CoA reductase OS=Mus musculus OX=10090 GN=Hsd17b12 PE=1 SV=1]	FALSE	0
[O54734]	17.1841	[0.11564625850340136]	5	5	5	18632	[Dolichyl-diphosphooligosaccharide--protein glycosyltransferase 48 kDa subunit OS=Mus musculus OX=10090 GN=Ddost PE=1 SV=2]	FALSE	0
[O09061]	18.5924	[0.26666666666666666]	5	5	5	7918	[Proteasome subunit beta type-1 OS=Mus musculus OX=10090 GN=Psmb1 PE=1 SV=1]	FALSE	0
[A2AJL3]	15.3971	[0.09239130434782608]	5	5	5	11988	[FGGY carbohydrate kinase domain-containing protein OS=Mus musculus OX=10090 GN=Fggy PE=1 SV=1]	FALSE	0
[Q9Z2U1]	22.0979	[0.25311203319502074]	4	4	4	8719	[Proteasome subunit alpha type-5 OS=Mus musculus OX=10090 GN=Psma5 PE=1 SV=1]	FALSE	0
[Q9Z1P6]	13.4784	[0.39823008849557523]	4	4	4	12838	[NADH dehydrogenase [ubiquinone] 1 alpha subcomplex subunit 7 OS=Mus musculus OX=10090 GN=Ndufa7 PE=1 SV=3]	FALSE	0
[Q9Z0N1]	13.1386	[0.11016949152542373]	4	4	4	8965	[Eukaryotic translation initiation factor 2 subunit 3, X-linked OS=Mus musculus OX=10090 GN=Eif2s3x PE=1 SV=2]	FALSE	0
[Q9WV32]	13.0605	[0.16129032258064516]	4	4	4	9992	[Actin-related protein 2/3 complex subunit 1B OS=Mus musculus OX=10090 GN=Arpc1b PE=1 SV=4]	FALSE	0
[Q9WUZ9]	12.0109	[0.08665105386416862]	4	4	4	6161	[Ectonucleoside triphosphate diphosphohydrolase 5 OS=Mus musculus OX=10090 GN=Entpd5 PE=1 SV=1]	FALSE	0
[Q9WUM3]	10.7813	[0.11983471074380166]	4	4	4	9243	[Coronin-1B OS=Mus musculus OX=10090 GN=Coro1b PE=1 SV=1]	FALSE	0
[Q9R1P0]	10.7232	[0.09578544061302682]	4	4	4	16923	[Proteasome subunit alpha type-4 OS=Mus musculus OX=10090 GN=Psma4 PE=1 SV=1]	FALSE	0
[Q9R111]	12.8844	[0.08590308370044053]	4	4	4	15313	[Guanine deaminase OS=Mus musculus OX=10090 GN=Gda PE=1 SV=1]	FALSE	0
[Q9R0P5]	14.1987	[0.24848484848484848]	4	7	7	18226	[Destrin OS=Mus musculus OX=10090 GN=Dstn PE=1 SV=3]	FALSE	0
[Q9QY76]	13.0132	[0.16872427983539096]	4	6	6	7927	[Vesicle-associated membrane protein-associated protein B OS=Mus musculus OX=10090 GN=Vapb PE=1 SV=3]	FALSE	0
[Q9JMD3]	14.8212	[0.17525773195876287]	4	5	5	5377	[START domain-containing protein 10 OS=Mus musculus OX=10090 GN=Stard10 PE=1 SV=1]	FALSE	0
[Q9JM62]	13.3047	[0.1890547263681592]	4	5	5	20352	[Receptor expression-enhancing protein 6 OS=Mus musculus OX=10090 GN=Reep6 PE=1 SV=1]	FALSE	0
[Q9JJL3]	11.8025	[0.06966618287373004]	4	5	5	19351	[Solute carrier organic anion transporter family member 1B2 OS=Mus musculus OX=10090 GN=Slco1b2 PE=1 SV=1]	FALSE	0
[Q9JJI8]	11.6171	[0.5]	4	6	6	846	[60S ribosomal protein L38 OS=Mus musculus OX=10090 GN=Rpl38 PE=1 SV=3]	FALSE	0
[Q9JI75]	12.8788	[0.22077922077922077]	4	5	5	4359	[Ribosyldihydronicotinamide dehydrogenase [quinone] OS=Mus musculus OX=10090 GN=Nqo2 PE=1 SV=3]	FALSE	0
[Q9DCV4]	13.3861	[0.15737704918032788]	4	4	4	20347	[Regulator of microtubule dynamics protein 1 OS=Mus musculus OX=10090 GN=Rmdn1 PE=1 SV=2]	FALSE	0
[Q9DCT2]	13.7905	[0.19771863117870722]	4	4	4	2363	[NADH dehydrogenase [ubiquinone] iron-sulfur protein 3, mitochondrial OS=Mus musculus OX=10090 GN=Ndufs3 PE=1 SV=2]	FALSE	0
[Q9DBP5]	13.0749	[0.22448979591836735]	4	4	4	11970	[UMP-CMP kinase OS=Mus musculus OX=10090 GN=Cmpk1 PE=1 SV=1]	FALSE	0
[Q9DBH5]	12.69	[0.12290502793296089]	4	4	4	1758	[Vesicular integral-membrane protein VIP36 OS=Mus musculus OX=10090 GN=Lman2 PE=1 SV=2]	FALSE	0
[Q9DBE0]	12.1264	[0.10547667342799188]	4	4	4	13004	[Cysteine sulfinic acid decarboxylase OS=Mus musculus OX=10090 GN=Csad PE=1 SV=1]	FALSE	0
[Q9DB29]	12.0628	[0.20883534136546184]	4	4	4	9489	[Isoamyl acetate-hydrolyzing esterase 1 homolog OS=Mus musculus OX=10090 GN=Iah1 PE=1 SV=1]	FALSE	0
[Q9D8U8]	13.1258	[0.12376237623762376]	4	4	4	16606	[Sorting nexin-5 OS=Mus musculus OX=10090 GN=Snx5 PE=1 SV=1]	FALSE	0
[Q9D7J9]	17.3619	[0.16]	4	4	4	15290	[Enoyl-CoA hydratase domain-containing protein 3, mitochondrial OS=Mus musculus OX=10090 GN=Echdc3 PE=1 SV=1]	FALSE	0
[Q9D6R2]	13.2453	[0.1092896174863388]	4	4	4	15284	[Isocitrate dehydrogenase [NAD] subunit alpha, mitochondrial OS=Mus musculus OX=10090 GN=Idh3a PE=1 SV=1]	FALSE	0
[Q9D2R0]	11.2502	[0.05357142857142857]	4	4	4	17932	[Acetoacetyl-CoA synthetase OS=Mus musculus OX=10090 GN=Aacs PE=1 SV=1]	FALSE	0
[Q9D2G2]	12.7377	[0.07709251101321586]	4	4	4	7925	[Dihydrolipoyllysine-residue succinyltransferase component of 2-oxoglutarate dehydrogenase complex, mitochondrial OS=Mus musculus OX=10090 GN=Dlst PE=1 SV=1]	FALSE	0
[Q9D1R9]	11.397	[0.20512820512820512]	4	4	4	20328	[60S ribosomal protein L34 OS=Mus musculus OX=10090 GN=Rpl34 PE=1 SV=2]	FALSE	0
[Q9D1D4]	12.4318	[0.1780821917808219]	4	4	4	13549	[Transmembrane emp24 domain-containing protein 10 OS=Mus musculus OX=10090 GN=Tmed10 PE=1 SV=1]	FALSE	0
[Q9D0S9]	15.4105	[0.34355828220858897]	4	5	5	20339	[Histidine triad nucleotide-binding protein 2, mitochondrial OS=Mus musculus OX=10090 GN=Hint2 PE=1 SV=1]	FALSE	0
[Q9D023]	12.2228	[0.2677165354330709]	4	4	4	18796	[Mitochondrial pyruvate carrier 2 OS=Mus musculus OX=10090 GN=Mpc2 PE=1 SV=1]	FALSE	0
[Q9CZW5]	12.4592	[0.06382978723404255]	4	4	4	4354	[Mitochondrial import receptor subunit TOM70 OS=Mus musculus OX=10090 GN=Tomm70 PE=1 SV=2]	FALSE	0
[Q9CZM2]	15.6065	[0.18137254901960784]	4	4	4	1606	[60S ribosomal protein L15 OS=Mus musculus OX=10090 GN=Rpl15 PE=1 SV=4]	FALSE	0
[Q9CY58]	12.9662	[0.12039312039312039]	4	5	5	13546	[Plasminogen activator inhibitor 1 RNA-binding protein OS=Mus musculus OX=10090 GN=Serbp1 PE=1 SV=2]	FALSE	0
[Q9CXZ1]	13.1296	[0.25142857142857145]	4	5	5	7407	[NADH dehydrogenase [ubiquinone] iron-sulfur protein 4, mitochondrial OS=Mus musculus OX=10090 GN=Ndufs4 PE=1 SV=3]	FALSE	0
[Q9CXF0]	14.1681	[0.10991379310344827]	4	4	4	7921	[Kynureninase OS=Mus musculus OX=10090 GN=Kynu PE=1 SV=3]	FALSE	0
[Q9CX56]	11.3861	[0.0906515580736544]	4	4	4	18819	[26S proteasome non-ATPase regulatory subunit 8 OS=Mus musculus OX=10090 GN=Psmd8 PE=1 SV=2]	FALSE	0
[Q9CR57]	13.3149	[0.19815668202764977]	4	5	5	11909	[60S ribosomal protein L14 OS=Mus musculus OX=10090 GN=Rpl14 PE=1 SV=3]	FALSE	0
[Q9CQT1]	11.4828	[0.10840108401084012]	4	4	4	364	[Methylthioribose-1-phosphate isomerase OS=Mus musculus OX=10090 GN=Mri1 PE=1 SV=1]	FALSE	0
[Q9CQR4]	10.9947	[0.2]	4	4	4	822	[Acyl-coenzyme A thioesterase 13 OS=Mus musculus OX=10090 GN=Acot13 PE=1 SV=1]	FALSE	0
[Q9CQH3]	13.2259	[0.21164021164021163]	4	4	4	7937	[NADH dehydrogenase [ubiquinone] 1 beta subcomplex subunit 5, mitochondrial OS=Mus musculus OX=10090 GN=Ndufb5 PE=1 SV=1]	FALSE	0
[Q9CQ92]	12.1887	[0.24342105263157895]	4	4	4	4331	[Mitochondrial fission 1 protein OS=Mus musculus OX=10090 GN=Fis1 PE=1 SV=1]	FALSE	0
[Q99PT1]	16.2746	[0.23529411764705882]	4	6	6	3916	[Rho GDP-dissociation inhibitor 1 OS=Mus musculus OX=10090 GN=Arhgdia PE=1 SV=3]	FALSE	0
[Q99P30]	13.1029	[0.1483050847457627]	4	4	4	11975	[Peroxisomal coenzyme A diphosphatase NUDT7 OS=Mus musculus OX=10090 GN=Nudt7 PE=1 SV=2]	FALSE	0
[Q99MN1]	11.6976	[0.0773109243697479]	4	4	4	19531	[Lysine--tRNA ligase OS=Mus musculus OX=10090 GN=Kars PE=1 SV=1]	FALSE	0
[Q99L88]	11.6739	[0.11359404096834265]	4	4	4	5606	[Beta-1-syntrophin OS=Mus musculus OX=10090 GN=Sntb1 PE=1 SV=4]	FALSE	0
[Q99L47]	12.3999	[0.11859838274932614]	4	4	4	13548	[Hsc70-interacting protein OS=Mus musculus OX=10090 GN=St13 PE=1 SV=1]	FALSE	0
[Q99L04]	15.7916	[0.17252396166134185]	4	4	4	9616	[Dehydrogenase/reductase SDR family member 1 OS=Mus musculus OX=10090 GN=Dhrs1 PE=1 SV=1]	FALSE	0
[Q99KK7]	13.2411	[0.0921409214092141]	4	4	4	18622	[Dipeptidyl peptidase 3 OS=Mus musculus OX=10090 GN=Dpp3 PE=1 SV=2]	FALSE	0
[Q99KJ8]	11.7682	[0.12935323383084577]	4	4	4	2415	[Dynactin subunit 2 OS=Mus musculus OX=10090 GN=Dctn2 PE=1 SV=3]	FALSE	0
[Q99KC8]	12.1128	[0.06935687263556116]	4	4	4	7951	[von Willebrand factor A domain-containing protein 5A OS=Mus musculus OX=10090 GN=Vwa5a PE=1 SV=2]	FALSE	0
[Q99KB8]	11.7921	[0.15210355987055016]	4	4	4	5120	[Hydroxyacylglutathione hydrolase, mitochondrial OS=Mus musculus OX=10090 GN=Hagh PE=1 SV=2]	FALSE	0
[Q99JY9]	12.3177	[0.13636363636363635]	4	4	4	19384	[Actin-related protein 3 OS=Mus musculus OX=10090 GN=Actr3 PE=1 SV=3]	FALSE	0
[Q99JW2]	12.5491	[0.12254901960784313]	4	4	4	16532	[Aminoacylase-1 OS=Mus musculus OX=10090 GN=Acy1 PE=1 SV=1]	FALSE	0
[Q99JI4]	12.5056	[0.10282776349614396]	4	4	4	1581	[26S proteasome non-ATPase regulatory subunit 6 OS=Mus musculus OX=10090 GN=Psmd6 PE=1 SV=1]	FALSE	0
[Q99J39]	14.9156	[0.10569105691056911]	4	4	4	9734	[Malonyl-CoA decarboxylase, mitochondrial OS=Mus musculus OX=10090 GN=Mlycd PE=1 SV=1]	FALSE	0
[Q99020]	13.9399	[0.1368421052631579]	4	4	4	82	[Heterogeneous nuclear ribonucleoprotein A/B OS=Mus musculus OX=10090 GN=Hnrnpab PE=1 SV=1]	FALSE	0
[Q924Y0]	13.275	[0.13695090439276486]	4	5	5	4296	[Gamma-butyrobetaine dioxygenase OS=Mus musculus OX=10090 GN=Bbox1 PE=1 SV=1]	FALSE	0
[Q923D2]	16.9187	[0.21844660194174756]	4	4	4	18769	[Flavin reductase (NADPH) OS=Mus musculus OX=10090 GN=Blvrb PE=1 SV=3]	FALSE	0
[Q91YW3]	12.0958	[0.10515873015873016]	4	4	4	75	[DnaJ homolog subfamily C member 3 OS=Mus musculus OX=10090 GN=Dnajc3 PE=1 SV=1]	FALSE	0
[Q91YP3]	14.9535	[0.18238993710691823]	4	4	4	13531	[Deoxyribose-phosphate aldolase OS=Mus musculus OX=10090 GN=Dera PE=1 SV=1]	FALSE	0
[Q91YH5]	11.8978	[0.08687615526802218]	4	4	4	827	[Atlastin-3 OS=Mus musculus OX=10090 GN=Atl3 PE=1 SV=1]	FALSE	0
[Q91WU5]	12.5545	[0.1356382978723404]	4	4	4	16071	[Arsenite methyltransferase OS=Mus musculus OX=10090 GN=As3mt PE=1 SV=2]	FALSE	0
[Q91VR5]	11.1797	[0.07432432432432433]	4	4	4	2229	[ATP-dependent RNA helicase DDX1 OS=Mus musculus OX=10090 GN=Ddx1 PE=1 SV=1]	FALSE	0
[Q8VCT3]	13.0137	[0.06461538461538462]	4	4	4	2203	[Aminopeptidase B OS=Mus musculus OX=10090 GN=Rnpep PE=1 SV=2]	FALSE	0
[Q8VCH6]	12.8373	[0.06395348837209303]	4	4	4	16963	[Delta(24)-sterol reductase OS=Mus musculus OX=10090 GN=Dhcr24 PE=1 SV=1]	FALSE	0
[Q8VBT2]	13.1973	[0.1834862385321101]	4	4	4	14512	[L-serine dehydratase/L-threonine deaminase OS=Mus musculus OX=10090 GN=Sds PE=1 SV=3]	FALSE	0
[Q8R081]	12.5381	[0.06996587030716724]	4	4	4	6206	[Heterogeneous nuclear ribonucleoprotein L OS=Mus musculus OX=10090 GN=Hnrnpl PE=1 SV=2]	FALSE	0
[Q8K1Z0]	13.387	[0.16293929712460065]	4	4	4	853	[Ubiquinone biosynthesis protein COQ9, mitochondrial OS=Mus musculus OX=10090 GN=Coq9 PE=1 SV=1]	FALSE	0
[Q8K157]	13.9875	[0.15497076023391812]	4	4	4	6030	[Aldose 1-epimerase OS=Mus musculus OX=10090 GN=Galm PE=1 SV=1]	FALSE	0
[Q8CHQ9]	12.9027	[0.15966386554621848]	4	4	4	19502	[N-acetyltransferase family 8 member 2 OS=Mus musculus OX=10090 GN=Nat8f2 PE=1 SV=1]	FALSE	0
[Q8BP40]	11.9563	[0.10047846889952153]	4	4	4	7959	[Lysophosphatidic acid phosphatase type 6 OS=Mus musculus OX=10090 GN=Acp6 PE=1 SV=1]	FALSE	0
[Q8BLN5]	15.7284	[0.08458390177353342]	4	4	4	20340	[Lanosterol synthase OS=Mus musculus OX=10090 GN=Lss PE=1 SV=2]	FALSE	0
[Q8BK30]	12.9227	[0.25961538461538464]	4	4	4	18775	[NADH dehydrogenase [ubiquinone] flavoprotein 3, mitochondrial OS=Mus musculus OX=10090 GN=Ndufv3 PE=1 SV=1]	FALSE	0
[Q8BGT5]	12.9809	[0.09195402298850575]	4	4	4	14782	[Alanine aminotransferase 2 OS=Mus musculus OX=10090 GN=Gpt2 PE=1 SV=1]	FALSE	0
[Q8BGH2]	12.1836	[0.12153518123667377]	4	4	4	13559	[Sorting and assembly machinery component 50 homolog OS=Mus musculus OX=10090 GN=Samm50 PE=1 SV=1]	FALSE	0
[Q791V5]	11.8525	[0.18811881188118812]	4	5	5	867	[Mitochondrial carrier homolog 2 OS=Mus musculus OX=10090 GN=Mtch2 PE=1 SV=1]	FALSE	0
[Q6ZWV7]	11.928	[0.2601626016260163]	4	4	4	823	[60S ribosomal protein L35 OS=Mus musculus OX=10090 GN=Rpl35 PE=1 SV=1]	FALSE	0
[Q6P5E4]	13.12	[0.03288201160541586]	4	4	4	7954	[UDP-glucose:glycoprotein glucosyltransferase 1 OS=Mus musculus OX=10090 GN=Uggt1 PE=1 SV=4]	FALSE	0
[Q64514]	11.2764	[0.04041204437400951]	4	4	4	7371	[Tripeptidyl-peptidase 2 OS=Mus musculus OX=10090 GN=Tpp2 PE=1 SV=3]	FALSE	0
[Q62446]	12.8995	[0.18303571428571427]	4	4	4	862	[Peptidyl-prolyl cis-trans isomerase FKBP3 OS=Mus musculus OX=10090 GN=Fkbp3 PE=1 SV=2]	FALSE	0
[Q62186]	12.1266	[0.3081395348837209]	4	5	5	11960	[Translocon-associated protein subunit delta OS=Mus musculus OX=10090 GN=Ssr4 PE=1 SV=1]	FALSE	0
[Q61990]	13.1905	[0.13535911602209943]	4	4	4	10001	[Poly(rC)-binding protein 2 OS=Mus musculus OX=10090 GN=Pcbp2 PE=1 SV=1]	FALSE	0
[Q61792]	13.0895	[0.16730038022813687]	4	4	4	2372	[LIM and SH3 domain protein 1 OS=Mus musculus OX=10090 GN=Lasp1 PE=1 SV=1]	FALSE	0
[Q61035]	13.1324	[0.09037328094302555]	4	4	4	14566	[Histidine--tRNA ligase, cytoplasmic OS=Mus musculus OX=10090 GN=Hars PE=1 SV=2]	FALSE	0
[Q60930]	15.1579	[0.16271186440677965]	4	4	4	7917	[Voltage-dependent anion-selective channel protein 2 OS=Mus musculus OX=10090 GN=Vdac2 PE=1 SV=2]	FALSE	0
[Q60692]	13.1362	[0.18067226890756302]	4	4	4	7949	[Proteasome subunit beta type-6 OS=Mus musculus OX=10090 GN=Psmb6 PE=1 SV=3]	FALSE	0
[Q60605]	13.198	[0.2185430463576159]	4	4	4	19626	[Myosin light polypeptide 6 OS=Mus musculus OX=10090 GN=Myl6 PE=1 SV=3]	FALSE	0
[Q5YD48]	12.0222	[0.08907563025210084]	4	4	4	20327	[APOBEC1 complementation factor OS=Mus musculus OX=10090 GN=A1cf PE=1 SV=2]	FALSE	0
[Q571I9]	13.3038	[0.0685785536159601]	4	4	4	18776	[Aldehyde dehydrogenase family 16 member A1 OS=Mus musculus OX=10090 GN=Aldh16a1 PE=1 SV=2]	FALSE	0
[Q3ULJ0]	12.6445	[0.10256410256410256]	4	4	4	7911	[Glycerol-3-phosphate dehydrogenase 1-like protein OS=Mus musculus OX=10090 GN=Gpd1l PE=1 SV=2]	FALSE	0
[Q3UJU9]	10.5228	[0.0851063829787234]	4	4	4	11577	[Regulator of microtubule dynamics protein 3 OS=Mus musculus OX=10090 GN=Rmdn3 PE=1 SV=2]	FALSE	0
[Q3TNA1]	11.7208	[0.09074410163339383]	4	4	4	6224	[Xylulose kinase OS=Mus musculus OX=10090 GN=Xylb PE=1 SV=1]	FALSE	0
[Q283N4]	12.9609	[0.24157303370786518]	4	4	4	13565	[2-oxo-4-hydroxy-4-carboxy-5-ureidoimidazoline decarboxylase OS=Mus musculus OX=10090 GN=Urad PE=1 SV=1]	FALSE	0
[Q06890]	16.9585	[0.13616071428571427]	4	4	4	9120	[Clusterin OS=Mus musculus OX=10090 GN=Clu PE=1 SV=1]	FALSE	0
[Q06185]	11.7403	[0.4225352112676056]	4	5	5	2347	[ATP synthase subunit e, mitochondrial OS=Mus musculus OX=10090 GN=Atp5me PE=1 SV=2]	FALSE	0
[Q02257]	13.2689	[0.06577181208053691]	4	4	4	16943	[Junction plakoglobin OS=Mus musculus OX=10090 GN=Jup PE=1 SV=3]	FALSE	0
[Q01279]	12.1721	[0.049586776859504134]	4	4	4	5391	[Epidermal growth factor receptor OS=Mus musculus OX=10090 GN=Egfr PE=1 SV=1]	FALSE	0
[P97823]	13.0645	[0.2]	4	4	4	2395	[Acyl-protein thioesterase 1 OS=Mus musculus OX=10090 GN=Lypla1 PE=1 SV=1]	FALSE	0
[P97364]	12.1993	[0.084070796460177]	4	4	4	11991	[Selenide, water dikinase 2 OS=Mus musculus OX=10090 GN=Sephs2 PE=1 SV=3]	FALSE	0
[P84091]	12.8591	[0.09425287356321839]	4	4	4	12979	[AP-2 complex subunit mu OS=Mus musculus OX=10090 GN=Ap2m1 PE=1 SV=1]	FALSE	0
[P70372]	13.0498	[0.13190184049079753]	4	4	4	16950	[ELAV-like protein 1 OS=Mus musculus OX=10090 GN=Elavl1 PE=1 SV=2]	FALSE	0
[P68037]	15.7506	[0.33116883116883117]	4	4	4	16931	[Ubiquitin-conjugating enzyme E2 L3 OS=Mus musculus OX=10090 GN=Ube2l3 PE=1 SV=1]	FALSE	0
[P63325]	13.7736	[0.28484848484848485]	4	5	5	5848	[40S ribosomal protein S10 OS=Mus musculus OX=10090 GN=Rps10 PE=1 SV=1]	FALSE	0
[P63037]	11.6444	[0.09319899244332494]	4	5	5	14288	[DnaJ homolog subfamily A member 1 OS=Mus musculus OX=10090 GN=Dnaja1 PE=1 SV=1]	FALSE	0
[P63030]	12.0252	[0.1559633027522936]	4	4	4	7962	[Mitochondrial pyruvate carrier 1 OS=Mus musculus OX=10090 GN=Mpc1 PE=1 SV=1]	FALSE	0
[P62962]	13.2492	[0.30714285714285716]	4	4	4	3335	[Profilin-1 OS=Mus musculus OX=10090 GN=Pfn1 PE=1 SV=2]	FALSE	0
[P62918]	11.9594	[0.16731517509727625]	4	4	4	18783	[60S ribosomal protein L8 OS=Mus musculus OX=10090 GN=Rpl8 PE=1 SV=2]	FALSE	0
[P62911]	11.1729	[0.3111111111111111]	4	5	5	842	[60S ribosomal protein L32 OS=Mus musculus OX=10090 GN=Rpl32 PE=1 SV=2]	FALSE	0
[P62889]	13.4632	[0.5130434782608696]	4	7	7	2368	[60S ribosomal protein L30 OS=Mus musculus OX=10090 GN=Rpl30 PE=1 SV=2]	FALSE	0
[P62717]	12.8722	[0.24431818181818182]	4	4	4	7051	[60S ribosomal protein L18a OS=Mus musculus OX=10090 GN=Rpl18a PE=1 SV=1]	FALSE	0
[P62301]	11.2971	[0.2913907284768212]	4	4	4	2413	[40S ribosomal protein S13 OS=Mus musculus OX=10090 GN=Rps13 PE=1 SV=2]	FALSE	0
[P62267]	13.0131	[0.23776223776223776]	4	4	4	19447	[40S ribosomal protein S23 OS=Mus musculus OX=10090 GN=Rps23 PE=1 SV=3]	FALSE	0
[P62196]	14.1449	[0.1354679802955665]	4	4	4	14766	[26S proteasome regulatory subunit 8 OS=Mus musculus OX=10090 GN=Psmc5 PE=1 SV=1]	FALSE	0
[P62192]	13.3881	[0.10454545454545454]	4	4	4	11966	[26S proteasome regulatory subunit 4 OS=Mus musculus OX=10090 GN=Psmc1 PE=1 SV=1]	FALSE	0
[P61458]	14.0592	[0.41346153846153844]	4	4	4	4285	[Pterin-4-alpha-carbinolamine dehydratase OS=Mus musculus OX=10090 GN=Pcbd1 PE=1 SV=2]	FALSE	0
[P61358]	13.8188	[0.3602941176470588]	4	6	6	7923	[60S ribosomal protein L27 OS=Mus musculus OX=10090 GN=Rpl27 PE=1 SV=2]	FALSE	0
[P61161]	11.7874	[0.11421319796954314]	4	4	4	11972	[Actin-related protein 2 OS=Mus musculus OX=10090 GN=Actr2 PE=1 SV=1]	FALSE	0
[P60867]	12.8842	[0.2857142857142857]	4	5	5	4304	[40S ribosomal protein S20 OS=Mus musculus OX=10090 GN=Rps20 PE=1 SV=1]	FALSE	0
[P60766]	13.0486	[0.2094240837696335]	4	4	4	7017	[Cell division control protein 42 homolog OS=Mus musculus OX=10090 GN=Cdc42 PE=1 SV=2]	FALSE	0
[P59325]	11.7908	[0.1351981351981352]	4	4	4	7974	[Eukaryotic translation initiation factor 5 OS=Mus musculus OX=10090 GN=Eif5 PE=1 SV=1]	FALSE	0
[P51859]	13.2274	[0.1940928270042194]	4	4	4	141	[Hepatoma-derived growth factor OS=Mus musculus OX=10090 GN=Hdgf PE=1 SV=2]	FALSE	0
[P51410]	12.7428	[0.17708333333333334]	4	4	4	11971	[60S ribosomal protein L9 OS=Mus musculus OX=10090 GN=Rpl9 PE=2 SV=2]	FALSE	0
[P49935]	12.8379	[0.12912912912912913]	4	4	4	11810	[Pro-cathepsin H OS=Mus musculus OX=10090 GN=Ctsh PE=1 SV=2]	FALSE	0
[P47791]	13.1725	[0.094]	4	4	4	7944	[Glutathione reductase, mitochondrial OS=Mus musculus OX=10090 GN=Gsr PE=1 SV=3]	FALSE	0
[P47758]	11.9541	[0.2342007434944238]	4	4	4	6210	[Signal recognition particle receptor subunit beta OS=Mus musculus OX=10090 GN=Srprb PE=1 SV=1]	FALSE	0
[P45591]	15.9111	[0.26506024096385544]	4	4	4	18226	[Cofilin-2 OS=Mus musculus OX=10090 GN=Cfl2 PE=1 SV=1]	FALSE	0
[P35979]	13.4057	[0.3393939393939394]	4	6	6	13078	[60S ribosomal protein L12 OS=Mus musculus OX=10090 GN=Rpl12 PE=1 SV=2]	FALSE	0
[P31230]	15.1357	[0.17419354838709677]	4	4	4	12755	[Aminoacyl tRNA synthase complex-interacting multifunctional protein 1 OS=Mus musculus OX=10090 GN=Aimp1 PE=1 SV=2]	FALSE	0
[P28352]	13.2893	[0.17981072555205047]	4	4	4	20341	[DNA-(apurinic or apyrimidinic site) lyase OS=Mus musculus OX=10090 GN=Apex1 PE=1 SV=2]	FALSE	0
[P26350]	12.2609	[0.22522522522522523]	4	4	4	375	[Prothymosin alpha OS=Mus musculus OX=10090 GN=Ptma PE=1 SV=2]	FALSE	0
[P23589]	17.6299	[0.17725752508361203]	4	4	4	18452	[Carbonic anhydrase 5A, mitochondrial OS=Mus musculus OX=10090 GN=Ca5a PE=1 SV=2]	FALSE	0
[P22315]	12.9853	[0.1523809523809524]	4	4	4	18808	[Ferrochelatase, mitochondrial OS=Mus musculus OX=10090 GN=Fech PE=1 SV=2]	FALSE	0
[P20108]	12.4132	[0.2490272373540856]	4	6	6	841	[Thioredoxin-dependent peroxide reductase, mitochondrial OS=Mus musculus OX=10090 GN=Prdx3 PE=1 SV=1]	FALSE	0
[P18572]	14.032	[0.14138817480719795]	4	4	4	4283	[Basigin OS=Mus musculus OX=10090 GN=Bsg PE=1 SV=2]	FALSE	0
[P14115]	12.6132	[0.20945945945945946]	4	4	4	18781	[60S ribosomal protein L27a OS=Mus musculus OX=10090 GN=Rpl27a PE=1 SV=5]	FALSE	0
[P14094]	13.0504	[0.16776315789473684]	4	5	5	2406	[Sodium/potassium-transporting ATPase subunit beta-1 OS=Mus musculus OX=10090 GN=Atp1b1 PE=1 SV=1]	FALSE	0
[P13634]	12.8653	[0.15708812260536398]	4	4	4	2391	[Carbonic anhydrase 1 OS=Mus musculus OX=10090 GN=Ca1 PE=1 SV=4]	FALSE	0
[P10639]	13.8315	[0.4095238095238095]	4	5	5	542	[Thioredoxin OS=Mus musculus OX=10090 GN=Txn PE=1 SV=3]	FALSE	0
[P09671]	16.8448	[0.23423423423423423]	4	5	5	9999	[Superoxide dismutase [Mn], mitochondrial OS=Mus musculus OX=10090 GN=Sod2 PE=1 SV=3]	FALSE	0
[P08228]	13.3113	[0.3246753246753247]	4	9	9	10921	[Superoxide dismutase [Cu-Zn] OS=Mus musculus OX=10090 GN=Sod1 PE=1 SV=2]	FALSE	0
[P01878]	13.5307	[0.18895348837209303]	4	5	5	15010	[Ig alpha chain C region OS=Mus musculus OX=10090 PE=1 SV=1]	FALSE	0
[P01867]	12.8059	[0.12871287128712872]	4	4	4	548	[Ig gamma-2B chain C region OS=Mus musculus OX=10090 GN=Igh-3 PE=1 SV=3]	FALSE	0
[P01864]	16.6698	[0.14626865671641792]	4	5	5	831	[Ig gamma-2A chain C region secreted form OS=Mus musculus OX=10090 PE=1 SV=1]	FALSE	0
[P01837]	13.2127	[0.3364485981308411]	4	4	4	7553	[Immunoglobulin kappa constant OS=Mus musculus OX=10090 GN=Igkc PE=1 SV=2]	FALSE	0
[P00493]	11.9946	[0.22477064220183487]	4	4	4	4313	[Hypoxanthine-guanine phosphoribosyltransferase OS=Mus musculus OX=10090 GN=Hprt1 PE=1 SV=3]	FALSE	0
[P00405]	12.4298	[0.11894273127753303]	4	4	4	18804	[Cytochrome c oxidase subunit 2 OS=Mus musculus OX=10090 GN=Mtco2 PE=1 SV=1]	FALSE	0
[O89053]	12.8519	[0.11062906724511931]	4	4	4	875	[Coronin-1A OS=Mus musculus OX=10090 GN=Coro1a PE=1 SV=5]	FALSE	0
[O70310]	11.4165	[0.11491935483870967]	4	4	4	16651	[Glycylpeptide N-tetradecanoyltransferase 1 OS=Mus musculus OX=10090 GN=Nmt1 PE=1 SV=1]	FALSE	0
[O70133]	12.7656	[0.035507246376811595]	4	4	4	4332	[ATP-dependent RNA helicase A OS=Mus musculus OX=10090 GN=Dhx9 PE=1 SV=2]	FALSE	0
[O55234]	12.5833	[0.14772727272727273]	4	4	4	15305	[Proteasome subunit beta type-5 OS=Mus musculus OX=10090 GN=Psmb5 PE=1 SV=3]	FALSE	0
[O35969]	20.9701	[0.2330508474576271]	4	4	4	11787	[Guanidinoacetate N-methyltransferase OS=Mus musculus OX=10090 GN=Gamt PE=1 SV=1]	FALSE	0
[O35386]	13.2771	[0.15384615384615385]	4	4	4	11401	[Phytanoyl-CoA dioxygenase, peroxisomal OS=Mus musculus OX=10090 GN=Phyh PE=1 SV=1]	FALSE	0
[O08997]	16.3325	[0.8823529411764706]	4	4	4	13526	[Copper transport protein ATOX1 OS=Mus musculus OX=10090 GN=Atox1 PE=1 SV=1]	FALSE	0
[O08914]	14.1889	[0.10189982728842832]	4	4	4	835	[Fatty-acid amide hydrolase 1 OS=Mus musculus OX=10090 GN=Faah PE=1 SV=1]	FALSE	0
[O08600]	11.1385	[0.18027210884353742]	4	4	4	7952	[Endonuclease G, mitochondrial OS=Mus musculus OX=10090 GN=Endog PE=1 SV=1]	FALSE	0
[O08529]	10.7758	[0.06714285714285714]	4	4	4	6238	[Calpain-2 catalytic subunit OS=Mus musculus OX=10090 GN=Capn2 PE=1 SV=4]	FALSE	0
[A2AS89]	12.3859	[0.10614525139664804]	4	4	4	11056	[Agmatinase, mitochondrial OS=Mus musculus OX=10090 GN=Agmat PE=1 SV=1]	FALSE	0
[Q9Z2M7]	9.89664	[0.10743801652892562]	3	3	3	4306	[Phosphomannomutase 2 OS=Mus musculus OX=10090 GN=Pmm2 PE=1 SV=1]	FALSE	0
[Q9WVA3]	8.36636	[0.11349693251533742]	3	3	3	7989	[Mitotic checkpoint protein BUB3 OS=Mus musculus OX=10090 GN=Bub3 PE=1 SV=2]	FALSE	0.000825764
[Q9WV54]	8.87834	[0.08375634517766498]	3	3	3	13594	[Acid ceramidase OS=Mus musculus OX=10090 GN=Asah1 PE=1 SV=1]	FALSE	0.000825764
[Q9R1S7]	9.06384	[0.025367156208277702]	3	3	3	11993	[Multidrug resistance-associated protein 6 OS=Mus musculus OX=10090 GN=Abcc6 PE=1 SV=3]	FALSE	0.000825764
[Q9R1J0]	7.69441	[0.08011049723756906]	3	4	4	17832	[Sterol-4-alpha-carboxylate 3-dehydrogenase, decarboxylating OS=Mus musculus OX=10090 GN=Nsdhl PE=1 SV=1]	FALSE	0.00156495
[Q9R0Q7]	10.957	[0.25]	3	4	4	11949	[Prostaglandin E synthase 3 OS=Mus musculus OX=10090 GN=Ptges3 PE=1 SV=1]	FALSE	0
[Q9QZD9]	7.88037	[0.10153846153846154]	3	3	3	15318	[Eukaryotic translation initiation factor 3 subunit I OS=Mus musculus OX=10090 GN=Eif3i PE=1 SV=1]	FALSE	0.00156495
[Q9QYJ0]	8.7903	[0.06796116504854369]	3	3	3	5884	[DnaJ homolog subfamily A member 2 OS=Mus musculus OX=10090 GN=Dnaja2 PE=1 SV=1]	FALSE	0.000825764
[Q9QYF1]	10.1996	[0.1360759493670886]	3	3	3	18782	[Retinol dehydrogenase 11 OS=Mus musculus OX=10090 GN=Rdh11 PE=1 SV=2]	FALSE	0
[Q9JMA1]	9.84814	[0.07099391480730223]	3	3	3	5384	[Ubiquitin carboxyl-terminal hydrolase 14 OS=Mus musculus OX=10090 GN=Usp14 PE=1 SV=3]	FALSE	0
[Q9JLZ3]	8.75728	[0.1464968152866242]	3	3	3	13540	[Methylglutaconyl-CoA hydratase, mitochondrial OS=Mus musculus OX=10090 GN=Auh PE=1 SV=1]	FALSE	0.000825764
[Q9JLI6]	13.2449	[0.09027777777777778]	3	3	3	19762	[Selenocysteine lyase OS=Mus musculus OX=10090 GN=Scly PE=1 SV=1]	FALSE	0
[Q9JJU8]	9.29118	[0.4473684210526316]	3	3	3	5641	[SH3 domain-binding glutamic acid-rich-like protein OS=Mus musculus OX=10090 GN=Sh3bgrl PE=1 SV=1]	FALSE	0.000825764
[Q9JHW4]	7.9709	[0.04974271012006861]	3	3	3	2411	[Selenocysteine-specific elongation factor OS=Mus musculus OX=10090 GN=Eefsec PE=1 SV=2]	FALSE	0.00156495
[Q9JHR7]	8.53439	[0.03925417075564279]	3	3	3	4357	[Insulin-degrading enzyme OS=Mus musculus OX=10090 GN=Ide PE=1 SV=1]	FALSE	0.000825764
[Q9ERS2]	9.79469	[0.20833333333333334]	3	3	3	18817	[NADH dehydrogenase [ubiquinone] 1 alpha subcomplex subunit 13 OS=Mus musculus OX=10090 GN=Ndufa13 PE=1 SV=3]	FALSE	0
[Q9ERK4]	9.15102	[0.04325437693099897]	3	3	3	2408	[Exportin-2 OS=Mus musculus OX=10090 GN=Cse1l PE=1 SV=1]	FALSE	0.000825764
[Q9EQH3]	9.88389	[0.04271356783919598]	3	3	3	11958	[Vacuolar protein sorting-associated protein 35 OS=Mus musculus OX=10090 GN=Vps35 PE=1 SV=1]	FALSE	0
[Q9EPU0]	8.42316	[0.019572953736654804]	3	3	3	16886	[Regulator of nonsense transcripts 1 OS=Mus musculus OX=10090 GN=Upf1 PE=1 SV=2]	FALSE	0.000825764
[Q9EPQ7]	8.87642	[0.18309859154929578]	3	3	3	13448	[StAR-related lipid transfer protein 5 OS=Mus musculus OX=10090 GN=Stard5 PE=1 SV=2]	FALSE	0.000825764
[Q9EP69]	9.68176	[0.044293015332197615]	3	3	3	4336	[Phosphatidylinositide phosphatase SAC1 OS=Mus musculus OX=10090 GN=Sacm1l PE=1 SV=1]	FALSE	0.000825764
[Q9DCY0]	9.1354	[0.1152542372881356]	3	3	3	1697	[Glycine N-acyltransferase-like protein Keg1 OS=Mus musculus OX=10090 GN=Keg1 PE=1 SV=1]	FALSE	0.000825764
[Q9DCT8]	7.71133	[0.13942307692307693]	3	3	3	11938	[Cysteine-rich protein 2 OS=Mus musculus OX=10090 GN=Crip2 PE=1 SV=1]	FALSE	0.00156495
[Q9DCH4]	9.08033	[0.12188365650969529]	3	3	3	13544	[Eukaryotic translation initiation factor 3 subunit F OS=Mus musculus OX=10090 GN=Eif3f PE=1 SV=2]	FALSE	0.000825764
[Q9DC69]	10.2845	[0.09814323607427056]	3	4	4	7802	[NADH dehydrogenase [ubiquinone] 1 alpha subcomplex subunit 9, mitochondrial OS=Mus musculus OX=10090 GN=Ndufa9 PE=1 SV=2]	FALSE	0
[Q9DC61]	7.9656	[0.04961832061068702]	3	3	3	7987	[Mitochondrial-processing peptidase subunit alpha OS=Mus musculus OX=10090 GN=Pmpca PE=1 SV=1]	FALSE	0.00156495
[Q9DBW0]	9.01921	[0.06857142857142857]	3	3	3	15314	[Cytochrome P450 4V2 OS=Mus musculus OX=10090 GN=Cyp4v2 PE=1 SV=1]	FALSE	0.000825764
[Q9DB15]	9.59131	[0.1791044776119403]	3	3	3	4250	[39S ribosomal protein L12, mitochondrial OS=Mus musculus OX=10090 GN=Mrpl12 PE=1 SV=2]	FALSE	0.000825764
[Q9DB05]	8.8807	[0.16610169491525423]	3	3	3	18801	[Alpha-soluble NSF attachment protein OS=Mus musculus OX=10090 GN=Napa PE=1 SV=1]	FALSE	0.000825764
[Q9DAS9]	8.9776	[0.4444444444444444]	3	3	3	858	[Guanine nucleotide-binding protein G(I)/G(S)/G(O) subunit gamma-12 OS=Mus musculus OX=10090 GN=Gng12 PE=1 SV=3]	FALSE	0.000825764
[Q9D8W5]	9.99084	[0.09429824561403509]	3	3	3	20354	[26S proteasome non-ATPase regulatory subunit 12 OS=Mus musculus OX=10090 GN=Psmd12 PE=1 SV=4]	FALSE	0
[Q9D5T0]	8.58721	[0.13850415512465375]	3	3	3	18830	[ATPase family AAA domain-containing protein 1 OS=Mus musculus OX=10090 GN=Atad1 PE=1 SV=1]	FALSE	0.000825764
[Q9D358]	9.51263	[0.24050632911392406]	3	3	3	18795	[Low molecular weight phosphotyrosine protein phosphatase OS=Mus musculus OX=10090 GN=Acp1 PE=1 SV=3]	FALSE	0.000825764
[Q9D1L0]	10.0348	[0.30718954248366015]	3	3	3	10003	[Coiled-coil-helix-coiled-coil-helix domain-containing protein 2 OS=Mus musculus OX=10090 GN=Chchd2 PE=2 SV=1]	FALSE	0
[Q9D0E1]	9.4193	[0.04801097393689986]	3	3	3	8705	[Heterogeneous nuclear ribonucleoprotein M OS=Mus musculus OX=10090 GN=Hnrnpm PE=1 SV=3]	FALSE	0.000825764
[Q9CZ42]	9.79209	[0.09912536443148688]	3	3	3	861	[ATP-dependent (S)-NAD(P)H-hydrate dehydratase OS=Mus musculus OX=10090 GN=Naxd PE=1 SV=1]	FALSE	0
[Q9CYW4]	9.45154	[0.10358565737051793]	3	3	3	6237	[Haloacid dehalogenase-like hydrolase domain-containing protein 3 OS=Mus musculus OX=10090 GN=Hdhd3 PE=1 SV=1]	FALSE	0.000825764
[Q9CXT8]	9.11861	[0.05930470347648262]	3	3	3	18757	[Mitochondrial-processing peptidase subunit beta OS=Mus musculus OX=10090 GN=Pmpcb PE=1 SV=1]	FALSE	0.000825764
[Q9CXI5]	12.0594	[0.1787709497206704]	3	3	3	249	[Mesencephalic astrocyte-derived neurotrophic factor OS=Mus musculus OX=10090 GN=Manf PE=1 SV=1]	FALSE	0
[Q9CVB6]	9.20403	[0.09]	3	4	4	740	[Actin-related protein 2/3 complex subunit 2 OS=Mus musculus OX=10090 GN=Arpc2 PE=1 SV=3]	FALSE	0.000825764
[Q9CRB9]	10.595	[0.14537444933920704]	3	4	4	11931	[MICOS complex subunit Mic19 OS=Mus musculus OX=10090 GN=Chchd3 PE=1 SV=1]	FALSE	0
[Q9CR67]	9.18721	[0.11740890688259109]	3	3	3	13580	[Transmembrane protein 33 OS=Mus musculus OX=10090 GN=Tmem33 PE=1 SV=1]	FALSE	0.000825764
[Q9CR21]	9.04717	[0.15384615384615385]	3	3	3	4315	[Acyl carrier protein, mitochondrial OS=Mus musculus OX=10090 GN=Ndufab1 PE=1 SV=1]	FALSE	0.000825764
[Q9CR16]	8.47651	[0.08378378378378379]	3	3	3	6247	[Peptidyl-prolyl cis-trans isomerase D OS=Mus musculus OX=10090 GN=Ppid PE=1 SV=3]	FALSE	0.000825764
[Q9CR09]	9.34895	[0.18562874251497005]	3	3	3	2401	[Ubiquitin-fold modifier-conjugating enzyme 1 OS=Mus musculus OX=10090 GN=Ufc1 PE=1 SV=1]	FALSE	0.000825764
[Q9CQR2]	10.9241	[0.39759036144578314]	3	4	4	20343	[40S ribosomal protein S21 OS=Mus musculus OX=10090 GN=Rps21 PE=1 SV=1]	FALSE	0
[Q9CQM5]	9.91844	[0.24390243902439024]	3	3	3	11968	[Thioredoxin domain-containing protein 17 OS=Mus musculus OX=10090 GN=Txndc17 PE=1 SV=1]	FALSE	0
[Q9CQI6]	9.26034	[0.176056338028169]	3	3	3	18838	[Coactosin-like protein OS=Mus musculus OX=10090 GN=Cotl1 PE=1 SV=3]	FALSE	0.000825764
[Q9CQE1]	8.79863	[0.1214574898785425]	3	3	3	16957	[Protein NipSnap homolog 3B OS=Mus musculus OX=10090 GN=Nipsnap3b PE=1 SV=1]	FALSE	0.000825764
[Q9CQC7]	9.95665	[0.3798449612403101]	3	4	4	18790	[NADH dehydrogenase [ubiquinone] 1 beta subcomplex subunit 4 OS=Mus musculus OX=10090 GN=Ndufb4 PE=1 SV=3]	FALSE	0
[Q9CQ54]	8.81902	[0.19166666666666668]	3	3	3	16948	[NADH dehydrogenase [ubiquinone] 1 subunit C2 OS=Mus musculus OX=10090 GN=Ndufc2 PE=1 SV=1]	FALSE	0.000825764
[Q9CPQ8]	9.55301	[0.4174757281553398]	3	6	6	11955	[ATP synthase subunit g, mitochondrial OS=Mus musculus OX=10090 GN=Atp5mg PE=1 SV=1]	FALSE	0.000825764
[Q9CPP6]	11.9515	[0.22413793103448276]	3	5	5	13530	[NADH dehydrogenase [ubiquinone] 1 alpha subcomplex subunit 5 OS=Mus musculus OX=10090 GN=Ndufa5 PE=1 SV=3]	FALSE	0
[Q99P72]	7.4666	[0.03098106712564544]	3	3	3	13557	[Reticulon-4 OS=Mus musculus OX=10090 GN=Rtn4 PE=1 SV=2]	FALSE	0.00156495
[Q99LY9]	7.42659	[0.29245283018867924]	3	3	3	7907	[NADH dehydrogenase [ubiquinone] iron-sulfur protein 5 OS=Mus musculus OX=10090 GN=Ndufs5 PE=1 SV=3]	FALSE	0.00156495
[Q99LP6]	8.70333	[0.1382488479262673]	3	3	3	3314	[GrpE protein homolog 1, mitochondrial OS=Mus musculus OX=10090 GN=Grpel1 PE=1 SV=1]	FALSE	0.000825764
[Q99L45]	12.9046	[0.12084592145015106]	3	3	3	12787	[Eukaryotic translation initiation factor 2 subunit 2 OS=Mus musculus OX=10090 GN=Eif2s2 PE=1 SV=1]	FALSE	0
[Q99K28]	8.84217	[0.05961538461538462]	3	3	3	4341	[ADP-ribosylation factor GTPase-activating protein 2 OS=Mus musculus OX=10090 GN=Arfgap2 PE=1 SV=1]	FALSE	0.000825764
[Q99JB2]	9.82838	[0.11898016997167139]	3	3	3	13576	[Stomatin-like protein 2, mitochondrial OS=Mus musculus OX=10090 GN=Stoml2 PE=1 SV=1]	FALSE	0
[Q925I1]	9.4673	[0.0676818950930626]	3	3	3	826	[ATPase family AAA domain-containing protein 3 OS=Mus musculus OX=10090 GN=Atad3 PE=1 SV=1]	FALSE	0.000825764
[Q91ZV0]	9.69503	[0.020773638968481375]	3	3	3	16067	[Melanoma inhibitory activity protein 2 OS=Mus musculus OX=10090 GN=Mia2 PE=1 SV=3]	FALSE	0.000825764
[Q91YP0]	9.06685	[0.09267241379310345]	3	3	3	7228	[L-2-hydroxyglutarate dehydrogenase, mitochondrial OS=Mus musculus OX=10090 GN=L2hgdh PE=1 SV=1]	FALSE	0.000825764
[Q91XE8]	8.96607	[0.1746031746031746]	3	3	3	4334	[Transmembrane protein 205 OS=Mus musculus OX=10090 GN=Tmem205 PE=1 SV=1]	FALSE	0.000825764
[Q91X44]	9.67861	[0.07325383304940375]	3	3	3	19776	[Glucokinase regulatory protein OS=Mus musculus OX=10090 GN=Gckr PE=1 SV=3]	FALSE	0.000825764
[Q91WS0]	10.0983	[0.3425925925925926]	3	3	3	7805	[CDGSH iron-sulfur domain-containing protein 1 OS=Mus musculus OX=10090 GN=Cisd1 PE=1 SV=1]	FALSE	0
[Q91WQ3]	8.68939	[0.058712121212121215]	3	3	3	18840	[Tyrosine--tRNA ligase, cytoplasmic OS=Mus musculus OX=10090 GN=Yars PE=1 SV=3]	FALSE	0.000825764
[Q91W43]	9.76237	[0.03024390243902439]	3	3	3	3660	[Glycine dehydrogenase (decarboxylating), mitochondrial OS=Mus musculus OX=10090 GN=Gldc PE=1 SV=1]	FALSE	0
[Q91VT4]	9.94782	[0.17796610169491525]	3	3	3	854	[Carbonyl reductase family member 4 OS=Mus musculus OX=10090 GN=Cbr4 PE=1 SV=2]	FALSE	0
[Q91V64]	9.72058	[0.11784511784511785]	3	3	3	18677	[Isochorismatase domain-containing protein 1 OS=Mus musculus OX=10090 GN=Isoc1 PE=1 SV=1]	FALSE	0.000825764
[Q8R1I1]	7.81328	[0.375]	3	3	3	16928	[Cytochrome b-c1 complex subunit 9 OS=Mus musculus OX=10090 GN=Uqcr10 PE=1 SV=1]	FALSE	0.00156495
[Q8R0N6]	15.2781	[0.1032258064516129]	3	3	3	4277	[Hydroxyacid-oxoacid transhydrogenase, mitochondrial OS=Mus musculus OX=10090 GN=Adhfe1 PE=1 SV=2]	FALSE	0
[Q8R0F9]	9.41495	[0.0967741935483871]	3	3	3	7726	[SEC14-like protein 4 OS=Mus musculus OX=10090 GN=Sec14l4 PE=1 SV=1]	FALSE	0.000825764
[Q8R0F8]	8.14893	[0.11894273127753303]	3	3	3	18829	[Acylpyruvase FAHD1, mitochondrial OS=Mus musculus OX=10090 GN=Fahd1 PE=1 SV=2]	FALSE	0.00156495
[Q8R016]	9.83395	[0.08571428571428572]	3	3	3	3649	[Bleomycin hydrolase OS=Mus musculus OX=10090 GN=Blmh PE=1 SV=1]	FALSE	0
[Q8K4Z3]	12.606	[0.18085106382978725]	3	3	3	6193	[NAD(P)H-hydrate epimerase OS=Mus musculus OX=10090 GN=Naxe PE=1 SV=1]	FALSE	0
[Q8K3K7]	9.75938	[0.09712230215827339]	3	3	3	4155	[1-acyl-sn-glycerol-3-phosphate acyltransferase beta OS=Mus musculus OX=10090 GN=Agpat2 PE=1 SV=1]	FALSE	0
[Q8K3J1]	9.16242	[0.16981132075471697]	3	3	3	13379	[NADH dehydrogenase [ubiquinone] iron-sulfur protein 8, mitochondrial OS=Mus musculus OX=10090 GN=Ndufs8 PE=1 SV=1]	FALSE	0.000825764
[Q8JZU2]	9.81629	[0.11254019292604502]	3	4	4	4329	[Tricarboxylate transport protein, mitochondrial OS=Mus musculus OX=10090 GN=Slc25a1 PE=1 SV=1]	FALSE	0
[Q8BWQ1]	8.9412	[0.04868913857677903]	3	3	3	6963	[UDP-glucuronosyltransferase 2A3 OS=Mus musculus OX=10090 GN=Ugt2a3 PE=1 SV=1]	FALSE	0.000825764
[Q8BU30]	8.7238	[0.0277337559429477]	3	3	3	12654	[Isoleucine--tRNA ligase, cytoplasmic OS=Mus musculus OX=10090 GN=Iars PE=1 SV=2]	FALSE	0.000825764
[Q8BSE0]	9.78115	[0.0951219512195122]	3	3	3	20361	[Regulator of microtubule dynamics protein 2 OS=Mus musculus OX=10090 GN=Rmdn2 PE=1 SV=1]	FALSE	0
[Q8BMJ2]	8.82376	[0.03480475382003396]	3	3	3	14741	[Leucine--tRNA ligase, cytoplasmic OS=Mus musculus OX=10090 GN=Lars PE=1 SV=2]	FALSE	0.000825764
[Q8BKZ9]	9.79039	[0.0718562874251497]	3	3	3	154	[Pyruvate dehydrogenase protein X component, mitochondrial OS=Mus musculus OX=10090 GN=Pdhx PE=1 SV=1]	FALSE	0
[Q8BGC4]	11.9765	[0.11671087533156499]	3	3	3	19507	[Prostaglandin reductase-3 OS=Mus musculus OX=10090 GN=Zadh2 PE=1 SV=1]	FALSE	0
[Q8BFP9]	9.27313	[0.08525345622119816]	3	3	3	884	[[Pyruvate dehydrogenase (acetyl-transferring)] kinase isozyme 1, mitochondrial OS=Mus musculus OX=10090 GN=Pdk1 PE=1 SV=2]	FALSE	0.000825764
[Q811D0]	7.9221	[0.05303867403314917]	3	3	3	26	[Disks large homolog 1 OS=Mus musculus OX=10090 GN=Dlg1 PE=1 SV=1]	FALSE	0.00156495
[Q80WJ7]	10.6505	[0.06390328151986183]	3	4	4	13533	[Protein LYRIC OS=Mus musculus OX=10090 GN=Mtdh PE=1 SV=1]	FALSE	0
[Q80W22]	12.9185	[0.08902691511387163]	3	3	3	7912	[Threonine synthase-like 2 OS=Mus musculus OX=10090 GN=Thnsl2 PE=1 SV=1]	FALSE	0
[Q80UM7]	9.80578	[0.05155875299760192]	3	3	3	5257	[Mannosyl-oligosaccharide glucosidase OS=Mus musculus OX=10090 GN=Mogs PE=1 SV=1]	FALSE	0
[Q7TMK9]	6.82438	[0.051364365971107544]	3	3	3	15323	[Heterogeneous nuclear ribonucleoprotein Q OS=Mus musculus OX=10090 GN=Syncrip PE=1 SV=2]	FALSE	0.00156495
[Q7M6Y3]	8.36185	[0.04393939393939394]	3	3	3	729	[Phosphatidylinositol-binding clathrin assembly protein OS=Mus musculus OX=10090 GN=Picalm PE=1 SV=1]	FALSE	0.000825764
[Q6WVG3]	9.66725	[0.10397553516819572]	3	3	3	4319	[BTB/POZ domain-containing protein KCTD12 OS=Mus musculus OX=10090 GN=Kctd12 PE=1 SV=1]	FALSE	0.000825764
[Q6P3A8]	10.0326	[0.08974358974358974]	3	3	3	16268	[2-oxoisovalerate dehydrogenase subunit beta, mitochondrial OS=Mus musculus OX=10090 GN=Bckdhb PE=1 SV=2]	FALSE	0
[Q6NZJ6]	9.84184	[0.024375]	3	3	3	4324	[Eukaryotic translation initiation factor 4 gamma 1 OS=Mus musculus OX=10090 GN=Eif4g1 PE=1 SV=1]	FALSE	0
[Q6IRU5]	9.71323	[0.1091703056768559]	3	3	3	20325	[Clathrin light chain B OS=Mus musculus OX=10090 GN=Cltb PE=1 SV=1]	FALSE	0.000825764
[Q6IRU2]	9.83551	[0.09274193548387097]	3	3	3	16940	[Tropomyosin alpha-4 chain OS=Mus musculus OX=10090 GN=Tpm4 PE=1 SV=3]	FALSE	0
[Q62426]	8.89211	[0.41836734693877553]	3	3	3	844	[Cystatin-B OS=Mus musculus OX=10090 GN=Cstb PE=1 SV=1]	FALSE	0.000825764
[Q62425]	10.0744	[0.3780487804878049]	3	4	4	2367	[Cytochrome c oxidase subunit NDUFA4 OS=Mus musculus OX=10090 GN=Ndufa4 PE=1 SV=2]	FALSE	0
[Q62093]	8.80671	[0.14479638009049775]	3	3	3	18336	[Serine/arginine-rich splicing factor 2 OS=Mus musculus OX=10090 GN=Srsf2 PE=1 SV=4]	FALSE	0.000825764
[Q61937]	9.12028	[0.10273972602739725]	3	3	3	2365	[Nucleophosmin OS=Mus musculus OX=10090 GN=Npm1 PE=1 SV=1]	FALSE	0.000825764
[Q61655]	9.72511	[0.07531380753138076]	3	3	3	4349	[ATP-dependent RNA helicase DDX19A OS=Mus musculus OX=10090 GN=Ddx19a PE=1 SV=2]	FALSE	0.000825764
[Q61133]	9.3999	[0.15163934426229508]	3	3	3	1609	[Glutathione S-transferase theta-2 OS=Mus musculus OX=10090 GN=Gstt2 PE=1 SV=4]	FALSE	0.000825764
[Q61129]	8.83088	[0.04809286898839138]	3	3	3	14372	[Complement factor I OS=Mus musculus OX=10090 GN=Cfi PE=1 SV=3]	FALSE	0.000825764
[Q60865]	8.39898	[0.026874115983026876]	3	3	3	11932	[Caprin-1 OS=Mus musculus OX=10090 GN=Caprin1 PE=1 SV=2]	FALSE	0.000825764
[Q60710]	8.73629	[0.04559270516717325]	3	3	3	6219	[Deoxynucleoside triphosphate triphosphohydrolase SAMHD1 OS=Mus musculus OX=10090 GN=Samhd1 PE=1 SV=3]	FALSE	0.000825764
[Q60668]	9.84495	[0.09014084507042254]	3	3	3	82	[Heterogeneous nuclear ribonucleoprotein D0 OS=Mus musculus OX=10090 GN=Hnrnpd PE=1 SV=2]	FALSE	0
[Q5U5V2]	8.79176	[0.10372340425531915]	3	3	3	8758	[Hydroxylysine kinase OS=Mus musculus OX=10090 GN=Hykk PE=1 SV=2]	FALSE	0.000825764
[Q3UNZ8]	8.91064	[0.08571428571428572]	3	3	3	18794	[Quinone oxidoreductase-like protein 2 OS=Mus musculus OX=10090 GN=Cryzl2 PE=1 SV=1]	FALSE	0.000825764
[Q3THE2]	10.0485	[0.18023255813953487]	3	3	3	16947	[Myosin regulatory light chain 12B OS=Mus musculus OX=10090 GN=Myl12b PE=1 SV=2]	FALSE	0
[Q3TDQ1]	12.5296	[0.03645200486026731]	3	3	3	6065	[Dolichyl-diphosphooligosaccharide--protein glycosyltransferase subunit STT3B OS=Mus musculus OX=10090 GN=Stt3b PE=1 SV=2]	FALSE	0
[Q3TC72]	10.4298	[0.16932907348242812]	3	3	3	4286	[Fumarylacetoacetate hydrolase domain-containing protein 2A OS=Mus musculus OX=10090 GN=Fahd2 PE=1 SV=1]	FALSE	0
[Q2TPA8]	9.50718	[0.0653061224489796]	3	3	3	2393	[Hydroxysteroid dehydrogenase-like protein 2 OS=Mus musculus OX=10090 GN=Hsdl2 PE=1 SV=1]	FALSE	0.000825764
[Q11136]	8.59514	[0.060851926977687626]	3	3	3	13056	[Xaa-Pro dipeptidase OS=Mus musculus OX=10090 GN=Pepd PE=1 SV=3]	FALSE	0.000825764
[Q02819]	9.83579	[0.07407407407407407]	3	3	3	2377	[Nucleobindin-1 OS=Mus musculus OX=10090 GN=Nucb1 PE=1 SV=2]	FALSE	0
[Q02013]	9.82121	[0.1449814126394052]	3	3	3	11998	[Aquaporin-1 OS=Mus musculus OX=10090 GN=Aqp1 PE=1 SV=3]	FALSE	0
[P99028]	10.7481	[0.30337078651685395]	3	4	4	7293	[Cytochrome b-c1 complex subunit 6, mitochondrial OS=Mus musculus OX=10090 GN=Uqcrh PE=1 SV=2]	FALSE	0
[P99026]	8.88788	[0.125]	3	3	3	2398	[Proteasome subunit beta type-4 OS=Mus musculus OX=10090 GN=Psmb4 PE=1 SV=1]	FALSE	0.000825764
[P83882]	9.66456	[0.2358490566037736]	3	3	3	1695	[60S ribosomal protein L36a OS=Mus musculus OX=10090 GN=Rpl36a PE=3 SV=2]	FALSE	0.000825764
[P70349]	10.8945	[0.23015873015873015]	3	3	3	6159	[Histidine triad nucleotide-binding protein 1 OS=Mus musculus OX=10090 GN=Hint1 PE=1 SV=3]	FALSE	0
[P70168]	9.8537	[0.04908675799086758]	3	3	3	4269	[Importin subunit beta-1 OS=Mus musculus OX=10090 GN=Kpnb1 PE=1 SV=2]	FALSE	0
[P63276]	9.22324	[0.23703703703703705]	3	3	3	12005	[40S ribosomal protein S17 OS=Mus musculus OX=10090 GN=Rps17 PE=1 SV=2]	FALSE	0.000825764
[P63028]	10.0656	[0.23255813953488372]	3	5	5	11961	[Translationally-controlled tumor protein OS=Mus musculus OX=10090 GN=Tpt1 PE=1 SV=1]	FALSE	0
[P62960]	9.72386	[0.2236024844720497]	3	4	4	3244	[Nuclease-sensitive element-binding protein 1 OS=Mus musculus OX=10090 GN=Ybx1 PE=1 SV=3]	FALSE	0.000825764
[P62900]	9.77564	[0.248]	3	3	3	6244	[60S ribosomal protein L31 OS=Mus musculus OX=10090 GN=Rpl31 PE=1 SV=1]	FALSE	0
[P62852]	8.84379	[0.168]	3	4	4	16927	[40S ribosomal protein S25 OS=Mus musculus OX=10090 GN=Rps25 PE=1 SV=1]	FALSE	0.000825764
[P62827]	8.71833	[0.16203703703703703]	3	3	3	18116	[GTP-binding nuclear protein Ran OS=Mus musculus OX=10090 GN=Ran PE=1 SV=3]	FALSE	0.000825764
[P62814]	9.843	[0.0821917808219178]	3	3	3	4032	[V-type proton ATPase subunit B, brain isoform OS=Mus musculus OX=10090 GN=Atp6v1b2 PE=1 SV=1]	FALSE	0
[P62806]	9.61461	[0.2912621359223301]	3	3	3	4360	[Histone H4 OS=Mus musculus OX=10090 GN=Hist1h4a PE=1 SV=2]	FALSE	0.000825764
[P62331]	10.013	[0.18285714285714286]	3	3	3	13155	[ADP-ribosylation factor 6 OS=Mus musculus OX=10090 GN=Arf6 PE=1 SV=2]	FALSE	0
[P62075]	9.72254	[0.42105263157894735]	3	3	3	7268	[Mitochondrial import inner membrane translocase subunit Tim13 OS=Mus musculus OX=10090 GN=Timm13 PE=1 SV=1]	FALSE	0.000825764
[P61750]	7.4661	[0.09444444444444444]	3	3	3	4271	[ADP-ribosylation factor 4 OS=Mus musculus OX=10090 GN=Arf4 PE=1 SV=2]	FALSE	0.00156495
[P61202]	9.33301	[0.0835214446952596]	3	3	3	3413	[COP9 signalosome complex subunit 2 OS=Mus musculus OX=10090 GN=Cops2 PE=1 SV=1]	FALSE	0.000825764
[P61021]	8.8308	[0.17209302325581396]	3	3	3	2113	[Ras-related protein Rab-5B OS=Mus musculus OX=10090 GN=Rab5b PE=1 SV=1]	FALSE	0.000825764
[P59999]	9.73871	[0.16071428571428573]	3	3	3	11583	[Actin-related protein 2/3 complex subunit 4 OS=Mus musculus OX=10090 GN=Arpc4 PE=1 SV=3]	FALSE	0.000825764
[P58735]	9.11526	[0.06534090909090909]	3	4	4	19556	[Sulfate anion transporter 1 OS=Mus musculus OX=10090 GN=Slc26a1 PE=1 SV=1]	FALSE	0.000825764
[P56959]	8.82159	[0.04826254826254826]	3	3	3	6227	[RNA-binding protein FUS OS=Mus musculus OX=10090 GN=Fus PE=1 SV=1]	FALSE	0.000825764
[P55302]	9.04444	[0.08888888888888889]	3	3	3	16101	[Alpha-2-macroglobulin receptor-associated protein OS=Mus musculus OX=10090 GN=Lrpap1 PE=1 SV=1]	FALSE	0.000825764
[P54822]	9.53975	[0.08471074380165289]	3	3	3	15084	[Adenylosuccinate lyase OS=Mus musculus OX=10090 GN=Adsl PE=1 SV=2]	FALSE	0.000825764
[P52792]	9.62748	[0.07096774193548387]	3	3	3	7986	[Hexokinase-4 OS=Mus musculus OX=10090 GN=Gck PE=1 SV=1]	FALSE	0.000825764
[P51150]	10.4744	[0.18357487922705315]	3	4	4	9451	[Ras-related protein Rab-7a OS=Mus musculus OX=10090 GN=Rab7a PE=1 SV=2]	FALSE	0
[P49722]	8.62512	[0.10683760683760683]	3	3	3	7940	[Proteasome subunit alpha type-2 OS=Mus musculus OX=10090 GN=Psma2 PE=1 SV=3]	FALSE	0.000825764
[P48776]	8.94714	[0.09113300492610837]	3	3	3	6207	[Tryptophan 2,3-dioxygenase OS=Mus musculus OX=10090 GN=Tdo2 PE=1 SV=2]	FALSE	0.000825764
[P48771]	8.78182	[0.27710843373493976]	3	4	4	865	[Cytochrome c oxidase subunit 7A2, mitochondrial OS=Mus musculus OX=10090 GN=Cox7a2 PE=1 SV=2]	FALSE	0.000825764
[P47915]	9.82049	[0.1875]	3	3	3	9987	[60S ribosomal protein L29 OS=Mus musculus OX=10090 GN=Rpl29 PE=1 SV=2]	FALSE	0
[P47802]	9.58813	[0.12302839116719243]	3	3	3	7968	[Metaxin-1 OS=Mus musculus OX=10090 GN=Mtx1 PE=1 SV=1]	FALSE	0.000825764
[P46656]	9.78408	[0.13829787234042554]	3	3	3	10015	[Adrenodoxin, mitochondrial OS=Mus musculus OX=10090 GN=Fdx1 PE=1 SV=1]	FALSE	0
[P46460]	8.46829	[0.04704301075268817]	3	3	3	18850	[Vesicle-fusing ATPase OS=Mus musculus OX=10090 GN=Nsf PE=1 SV=2]	FALSE	0.000825764
[P45878]	9.09759	[0.19285714285714287]	3	3	3	20359	[Peptidyl-prolyl cis-trans isomerase FKBP2 OS=Mus musculus OX=10090 GN=Fkbp2 PE=1 SV=1]	FALSE	0.000825764
[P45376]	8.05364	[0.11392405063291139]	3	3	3	8807	[Aldo-keto reductase family 1 member B1 OS=Mus musculus OX=10090 GN=Akr1b1 PE=1 SV=3]	FALSE	0.00156495
[P42225]	9.59755	[0.05473965287049399]	3	3	3	3816	[Signal transducer and activator of transcription 1 OS=Mus musculus OX=10090 GN=Stat1 PE=1 SV=1]	FALSE	0.000825764
[P42208]	9.87614	[0.0997229916897507]	3	3	3	7939	[Septin-2 OS=Mus musculus OX=10090 GN=Septin2 PE=1 SV=2]	FALSE	0
[P41317]	11.5891	[0.15163934426229508]	3	3	3	2360	[Mannose-binding protein C OS=Mus musculus OX=10090 GN=Mbl2 PE=1 SV=2]	FALSE	0
[P34884]	9.40685	[0.17391304347826086]	3	3	3	15276	[Macrophage migration inhibitory factor OS=Mus musculus OX=10090 GN=Mif PE=1 SV=2]	FALSE	0.000825764
[P30999]	9.64348	[0.053304904051172705]	3	3	3	9270	[Catenin delta-1 OS=Mus musculus OX=10090 GN=Ctnnd1 PE=1 SV=2]	FALSE	0.000825764
[P26231]	10.019	[0.05518763796909492]	3	3	3	12853	[Catenin alpha-1 OS=Mus musculus OX=10090 GN=Ctnna1 PE=1 SV=1]	FALSE	0
[P26150]	9.82752	[0.08310991957104558]	3	3	3	2396	[3 beta-hydroxysteroid dehydrogenase/Delta 5-->4-isomerase type 3 OS=Mus musculus OX=10090 GN=Hsd3b3 PE=1 SV=3]	FALSE	0
[P19253]	9.82841	[0.15270935960591134]	3	3	3	4003	[60S ribosomal protein L13a OS=Mus musculus OX=10090 GN=Rpl13a PE=1 SV=4]	FALSE	0
[P13516]	9.78142	[0.10985915492957747]	3	4	4	13541	[Acyl-CoA desaturase 1 OS=Mus musculus OX=10090 GN=Scd1 PE=1 SV=2]	FALSE	0
[P07309]	13.4622	[0.2585034013605442]	3	3	3	20337	[Transthyretin OS=Mus musculus OX=10090 GN=Ttr PE=1 SV=1]	FALSE	0
[P04919]	9.04377	[0.03982777179763186]	3	3	3	15210	[Band 3 anion transport protein OS=Mus musculus OX=10090 GN=Slc4a1 PE=1 SV=1]	FALSE	0.000825764
[P01029]	9.75736	[0.021288837744533946]	3	3	3	2403	[Complement C4-B OS=Mus musculus OX=10090 GN=C4b PE=1 SV=3]	FALSE	0
[P00920]	9.38256	[0.12692307692307692]	3	3	3	7965	[Carbonic anhydrase 2 OS=Mus musculus OX=10090 GN=Ca2 PE=1 SV=4]	FALSE	0.000825764
[P00375]	8.68244	[0.2192513368983957]	3	3	3	7804	[Dihydrofolate reductase OS=Mus musculus OX=10090 GN=Dhfr PE=1 SV=3]	FALSE	0.000825764
[O89023]	11.4187	[0.07473309608540925]	3	3	3	2359	[Tripeptidyl-peptidase 1 OS=Mus musculus OX=10090 GN=Tpp1 PE=1 SV=2]	FALSE	0
[O88533]	8.83073	[0.08333333333333333]	3	3	3	16959	[Aromatic-L-amino-acid decarboxylase OS=Mus musculus OX=10090 GN=Ddc PE=1 SV=1]	FALSE	0.000825764
[O70492]	9.49029	[0.20987654320987653]	3	3	3	6221	[Sorting nexin-3 OS=Mus musculus OX=10090 GN=Snx3 PE=1 SV=3]	FALSE	0.000825764
[O35887]	9.65475	[0.08253968253968254]	3	3	3	11997	[Calumenin OS=Mus musculus OX=10090 GN=Calu PE=1 SV=1]	FALSE	0.000825764
[O35857]	9.78426	[0.08628318584070796]	3	3	3	2404	[Mitochondrial import inner membrane translocase subunit TIM44 OS=Mus musculus OX=10090 GN=Timm44 PE=1 SV=2]	FALSE	0
[O35593]	9.55439	[0.11612903225806452]	3	3	3	3904	[26S proteasome non-ATPase regulatory subunit 14 OS=Mus musculus OX=10090 GN=Psmd14 PE=1 SV=2]	FALSE	0.000825764
[O09172]	10.134	[0.14963503649635038]	3	4	4	836	[Glutamate--cysteine ligase regulatory subunit OS=Mus musculus OX=10090 GN=Gclm PE=1 SV=1]	FALSE	0
[O09167]	11.9896	[0.20625]	3	3	3	13527	[60S ribosomal protein L21 OS=Mus musculus OX=10090 GN=Rpl21 PE=1 SV=3]	FALSE	0
[O08692]	9.45599	[0.19161676646706588]	3	3	3	18809	[Neutrophilic granule protein OS=Mus musculus OX=10090 GN=Ngp PE=1 SV=1]	FALSE	0.000825764
[O08547]	9.84046	[0.14883720930232558]	3	3	3	10011	[Vesicle-trafficking protein SEC22b OS=Mus musculus OX=10090 GN=Sec22b PE=1 SV=3]	FALSE	0
[E9PVA8]	7.86963	[0.01684762261325346]	3	3	3	14393	[eIF-2-alpha kinase activator GCN1 OS=Mus musculus OX=10090 GN=Gcn1 PE=1 SV=1]	FALSE	0.00156495
[A2ATU0]	8.34546	[0.038002171552660155]	3	3	3	2351	[Probable 2-oxoglutarate dehydrogenase E1 component DHKTD1, mitochondrial OS=Mus musculus OX=10090 GN=Dhtkd1 PE=1 SV=1]	FALSE	0.000825764
[A2ADY9]	9.6393	[0.09273182957393483]	3	3	3	18800	[Protein DDI1 homolog 2 OS=Mus musculus OX=10090 GN=Ddi2 PE=1 SV=1]	FALSE	0.000825764
[A0JNU3]	8.62747	[0.05851063829787234]	3	3	3	11965	[60 kDa lysophospholipase OS=Mus musculus OX=10090 GN=Aspg PE=1 SV=1]	FALSE	0.000825764
[Q9Z2Y8]	5.76291	[0.09124087591240876]	2	2	2	1605	[Pyridoxal phosphate homeostasis protein OS=Mus musculus OX=10090 GN=Plpbp PE=1 SV=1]	FALSE	0.00270819
[Q9Z2X1]	5.56792	[0.06746987951807229]	2	2	2	9695	[Heterogeneous nuclear ribonucleoprotein F OS=Mus musculus OX=10090 GN=Hnrnpf PE=1 SV=3]	FALSE	0.00333111
[Q9Z2Q5]	6.31921	[0.13106796116504854]	2	2	2	2173	[39S ribosomal protein L40, mitochondrial OS=Mus musculus OX=10090 GN=Mrpl40 PE=1 SV=2]	FALSE	0.0020436
[Q9Z2G9]	6.56794	[0.09917355371900827]	2	2	2	4323	[Oxidoreductase HTATIP2 OS=Mus musculus OX=10090 GN=Htatip2 PE=1 SV=3]	FALSE	0.0020436
[Q9Z2A7]	6.38751	[0.0823293172690763]	2	2	2	7953	[Diacylglycerol O-acyltransferase 1 OS=Mus musculus OX=10090 GN=Dgat1 PE=1 SV=1]	FALSE	0.0020436
[Q9Z1Q5]	6.52043	[0.08713692946058091]	2	2	2	16962	[Chloride intracellular channel protein 1 OS=Mus musculus OX=10090 GN=Clic1 PE=1 SV=3]	FALSE	0.0020436
[Q9Z1J3]	6.70018	[0.058823529411764705]	2	2	2	9047	[Cysteine desulfurase, mitochondrial OS=Mus musculus OX=10090 GN=Nfs1 PE=1 SV=3]	FALSE	0.00156495
[Q9Z0J0]	6.56474	[0.14093959731543623]	2	2	2	18803	[NPC intracellular cholesterol transporter 2 OS=Mus musculus OX=10090 GN=Npc2 PE=1 SV=1]	FALSE	0.0020436
[Q9WVQ5]	6.40019	[0.0912863070539419]	2	2	2	3794	[Methylthioribulose-1-phosphate dehydratase OS=Mus musculus OX=10090 GN=Apip PE=1 SV=1]	FALSE	0.0020436
[Q9WVM8]	6.49199	[0.058823529411764705]	2	2	2	630	[Kynurenine/alpha-aminoadipate aminotransferase, mitochondrial OS=Mus musculus OX=10090 GN=Aadat PE=1 SV=1]	FALSE	0.0020436
[Q9WVE8]	5.08915	[0.04526748971193416]	2	2	2	20381	[Protein kinase C and casein kinase substrate in neurons protein 2 OS=Mus musculus OX=10090 GN=Pacsin2 PE=1 SV=1]	FALSE	0.00582902
[Q9WUM4]	6.5585	[0.04219409282700422]	2	2	2	873	[Coronin-1C OS=Mus musculus OX=10090 GN=Coro1c PE=1 SV=2]	FALSE	0.0020436
[Q9WU84]	6.63081	[0.13503649635036497]	2	2	2	15312	[Copper chaperone for superoxide dismutase OS=Mus musculus OX=10090 GN=Ccs PE=1 SV=1]	FALSE	0.0020436
[Q9WTX5]	6.72904	[0.15950920245398773]	2	2	2	12749	[S-phase kinase-associated protein 1 OS=Mus musculus OX=10090 GN=Skp1 PE=1 SV=3]	FALSE	0.00156495
[Q9R233]	5.24902	[0.03655913978494624]	2	2	2	1986	[Tapasin OS=Mus musculus OX=10090 GN=Tapbp PE=1 SV=2]	FALSE	0.0052356
[Q9R1P3]	5.32714	[0.08955223880597014]	2	2	2	11985	[Proteasome subunit beta type-2 OS=Mus musculus OX=10090 GN=Psmb2 PE=1 SV=1]	FALSE	0.0052356
[Q9R0Q9]	6.39728	[0.08097165991902834]	2	2	2	6239	[Mannose-P-dolichol utilization defect 1 protein OS=Mus musculus OX=10090 GN=Mpdu1 PE=1 SV=1]	FALSE	0.0020436
[Q9R0Q3]	6.55596	[0.1044776119402985]	2	2	2	6241	[Transmembrane emp24 domain-containing protein 2 OS=Mus musculus OX=10090 GN=Tmed2 PE=1 SV=1]	FALSE	0.0020436
[Q9R0N0]	6.72545	[0.06377551020408163]	2	2	2	13543	[Galactokinase OS=Mus musculus OX=10090 GN=Galk1 PE=1 SV=2]	FALSE	0.00156495
[Q9R0M5]	6.23545	[0.12757201646090535]	2	2	2	18849	[Thiamin pyrophosphokinase 1 OS=Mus musculus OX=10090 GN=Tpk1 PE=1 SV=1]	FALSE	0.0020436
[Q9R099]	6.34658	[0.05656108597285068]	2	2	2	2423	[Transducin beta-like protein 2 OS=Mus musculus OX=10090 GN=Tbl2 PE=1 SV=2]	FALSE	0.0020436
[Q9QZ23]	6.82946	[0.12156862745098039]	2	2	2	10002	[NFU1 iron-sulfur cluster scaffold homolog, mitochondrial OS=Mus musculus OX=10090 GN=Nfu1 PE=1 SV=2]	FALSE	0.00156495
[Q9QYB1]	5.65271	[0.15019762845849802]	2	2	2	16085	[Chloride intracellular channel protein 4 OS=Mus musculus OX=10090 GN=Clic4 PE=1 SV=3]	FALSE	0.00333111
[Q9QXC1]	9.44401	[0.09536082474226804]	2	2	2	7910	[Fetuin-B OS=Mus musculus OX=10090 GN=Fetub PE=1 SV=1]	FALSE	0.000825764
[Q9QWK4]	6.01965	[0.06534090909090909]	2	2	2	7998	[CD5 antigen-like OS=Mus musculus OX=10090 GN=Cd5l PE=1 SV=3]	FALSE	0.0020436
[Q9QUR6]	6.23782	[0.04084507042253521]	2	2	2	12655	[Prolyl endopeptidase OS=Mus musculus OX=10090 GN=Prep PE=1 SV=1]	FALSE	0.0020436
[Q9QUH0]	6.56894	[0.11214953271028037]	2	2	2	4312	[Glutaredoxin-1 OS=Mus musculus OX=10090 GN=Glrx PE=1 SV=3]	FALSE	0.0020436
[Q9JMH6]	6.56936	[0.03262642740619902]	2	2	2	13579	[Thioredoxin reductase 1, cytoplasmic OS=Mus musculus OX=10090 GN=Txnrd1 PE=1 SV=3]	FALSE	0.0020436
[Q9JLV1]	6.47695	[0.04679376083188908]	2	2	2	2379	[BAG family molecular chaperone regulator 3 OS=Mus musculus OX=10090 GN=Bag3 PE=1 SV=2]	FALSE	0.0020436
[Q9JLT4]	6.47973	[0.03816793893129771]	2	2	2	15309	[Thioredoxin reductase 2, mitochondrial OS=Mus musculus OX=10090 GN=Txnrd2 PE=1 SV=4]	FALSE	0.0020436
[Q9JL35]	5.34227	[0.08620689655172414]	2	2	2	7945	[High mobility group nucleosome-binding domain-containing protein 5 OS=Mus musculus OX=10090 GN=Hmgn5 PE=1 SV=2]	FALSE	0.00460829
[Q9JK81]	6.39103	[0.06315789473684211]	2	2	2	632	[UPF0160 protein MYG1, mitochondrial OS=Mus musculus OX=10090 GN=Myg1 PE=1 SV=1]	FALSE	0.0020436
[Q9JK38]	6.90541	[0.1358695652173913]	2	2	2	15163	[Glucosamine 6-phosphate N-acetyltransferase OS=Mus musculus OX=10090 GN=Gnpnat1 PE=1 SV=1]	FALSE	0.00156495
[Q9JHS4]	6.51292	[0.04258675078864353]	2	2	2	14619	[ATP-dependent Clp protease ATP-binding subunit clpX-like, mitochondrial OS=Mus musculus OX=10090 GN=Clpx PE=1 SV=2]	FALSE	0.0020436
[Q9ER88]	6.73403	[0.06905370843989769]	2	2	2	13542	[28S ribosomal protein S29, mitochondrial OS=Mus musculus OX=10090 GN=Dap3 PE=1 SV=1]	FALSE	0.00156495
[Q9ER72]	5.55928	[0.031287605294825514]	2	2	2	18843	[Cysteine--tRNA ligase, cytoplasmic OS=Mus musculus OX=10090 GN=Cars PE=1 SV=2]	FALSE	0.00333111
[Q9EQU5]	6.56759	[0.08304498269896193]	2	3	3	2384	[Protein SET OS=Mus musculus OX=10090 GN=Set PE=1 SV=1]	FALSE	0.0020436
[Q9EPC1]	6.55516	[0.06451612903225806]	2	2	2	20355	[Alpha-parvin OS=Mus musculus OX=10090 GN=Parva PE=1 SV=1]	FALSE	0.0020436
[Q9DCX8]	6.23206	[0.07719298245614035]	2	2	2	2375	[Iodotyrosine deiodinase 1 OS=Mus musculus OX=10090 GN=Iyd PE=1 SV=1]	FALSE	0.0020436
[Q9DCS2]	6.48795	[0.20588235294117646]	2	2	2	19827	[Methyltransferase-like 26 OS=Mus musculus OX=10090 GN=Mettl26 PE=1 SV=1]	FALSE	0.0020436
[Q9DCN1]	5.31535	[0.05411255411255411]	2	2	2	6228	[Peroxisomal NADH pyrophosphatase NUDT12 OS=Mus musculus OX=10090 GN=Nudt12 PE=1 SV=1]	FALSE	0.0052356
[Q9DC70]	5.75197	[0.07142857142857142]	2	2	2	13588	[NADH dehydrogenase [ubiquinone] iron-sulfur protein 7, mitochondrial OS=Mus musculus OX=10090 GN=Ndufs7 PE=1 SV=1]	FALSE	0.00270819
[Q9DBL7]	6.55011	[0.047957371225577264]	2	3	3	16961	[Bifunctional coenzyme A synthase OS=Mus musculus OX=10090 GN=Coasy PE=1 SV=2]	FALSE	0.0020436
[Q9DBL1]	7.02578	[0.05324074074074074]	2	2	2	18690	[Short/branched chain specific acyl-CoA dehydrogenase, mitochondrial OS=Mus musculus OX=10090 GN=Acadsb PE=1 SV=1]	FALSE	0.00156495
[Q9DBC7]	5.66445	[0.06036745406824147]	2	2	2	2378	[cAMP-dependent protein kinase type I-alpha regulatory subunit OS=Mus musculus OX=10090 GN=Prkar1a PE=1 SV=3]	FALSE	0.00333111
[Q9DBB8]	6.71065	[0.06306306306306306]	2	3	3	14762	[Trans-1,2-dihydrobenzene-1,2-diol dehydrogenase OS=Mus musculus OX=10090 GN=Dhdh PE=1 SV=1]	FALSE	0.00156495
[Q9DAK9]	5.66577	[0.1935483870967742]	2	2	2	15322	[14 kDa phosphohistidine phosphatase OS=Mus musculus OX=10090 GN=Phpt1 PE=1 SV=1]	FALSE	0.00333111
[Q9D8B4]	6.53168	[0.19148936170212766]	2	2	2	1630	[NADH dehydrogenase [ubiquinone] 1 alpha subcomplex subunit 11 OS=Mus musculus OX=10090 GN=Ndufa11 PE=1 SV=2]	FALSE	0.0020436
[Q9D7I5]	6.42142	[0.05925925925925926]	2	2	2	4356	[Phospholysine phosphohistidine inorganic pyrophosphate phosphatase OS=Mus musculus OX=10090 GN=Lhpp PE=1 SV=1]	FALSE	0.0020436
[Q9D6J5]	5.36864	[0.16666666666666666]	2	2	2	18485	[NADH dehydrogenase [ubiquinone] 1 beta subcomplex subunit 8, mitochondrial OS=Mus musculus OX=10090 GN=Ndufb8 PE=1 SV=1]	FALSE	0.00460829
[Q9D5J6]	6.5522	[0.05672268907563025]	2	2	2	20205	[Sedoheptulokinase OS=Mus musculus OX=10090 GN=Shpk PE=1 SV=1]	FALSE	0.0020436
[Q9D404]	6.53546	[0.08714596949891068]	2	2	2	7946	[3-oxoacyl-[acyl-carrier-protein] synthase, mitochondrial OS=Mus musculus OX=10090 GN=Oxsm PE=1 SV=1]	FALSE	0.0020436
[Q9D3D9]	6.7437	[0.13690476190476192]	2	2	2	6199	[ATP synthase subunit delta, mitochondrial OS=Mus musculus OX=10090 GN=Atp5f1d PE=1 SV=1]	FALSE	0.00156495
[Q9D1M0]	6.74558	[0.08074534161490683]	2	2	2	2370	[Protein SEC13 homolog OS=Mus musculus OX=10090 GN=Sec13 PE=1 SV=3]	FALSE	0.00156495
[Q9D110]	6.47408	[0.14285714285714285]	2	2	2	2373	[5-formyltetrahydrofolate cyclo-ligase OS=Mus musculus OX=10090 GN=Mthfs PE=2 SV=2]	FALSE	0.0020436
[Q9D0M1]	7.11929	[0.07584269662921349]	2	2	2	8808	[Phosphoribosyl pyrophosphate synthase-associated protein 1 OS=Mus musculus OX=10090 GN=Prpsap1 PE=1 SV=1]	FALSE	0.00156495
[Q9D0J8]	6.57011	[0.22772277227722773]	2	3	3	11984	[Parathymosin OS=Mus musculus OX=10090 GN=Ptms PE=1 SV=3]	FALSE	0.0020436
[Q9CZB0]	6.72291	[0.17159763313609466]	2	3	3	3489	[Succinate dehydrogenase cytochrome b560 subunit, mitochondrial OS=Mus musculus OX=10090 GN=Sdhc PE=1 SV=1]	FALSE	0.00156495
[Q9CZ44]	6.743	[0.07297297297297298]	2	2	2	18784	[NSFL1 cofactor p47 OS=Mus musculus OX=10090 GN=Nsfl1c PE=1 SV=1]	FALSE	0.00156495
[Q9CZ30]	6.94454	[0.05808080808080808]	2	2	2	13535	[Obg-like ATPase 1 OS=Mus musculus OX=10090 GN=Ola1 PE=1 SV=1]	FALSE	0.00156495
[Q9CXR1]	6.5428	[0.08875739644970414]	2	2	2	4358	[Dehydrogenase/reductase SDR family member 7 OS=Mus musculus OX=10090 GN=Dhrs7 PE=1 SV=2]	FALSE	0.0020436
[Q9CXA2]	5.65711	[0.08757062146892655]	2	2	2	11979	[Trans-L-3-hydroxyproline dehydratase OS=Mus musculus OX=10090 GN=L3hypdh PE=1 SV=1]	FALSE	0.00333111
[Q9CR98]	6.50787	[0.2898550724637681]	2	3	3	4347	[Protein FAM136A OS=Mus musculus OX=10090 GN=Fam136a PE=1 SV=1]	FALSE	0.0020436
[Q9CR61]	6.56965	[0.1386861313868613]	2	3	3	13564	[NADH dehydrogenase [ubiquinone] 1 beta subcomplex subunit 7 OS=Mus musculus OX=10090 GN=Ndufb7 PE=1 SV=3]	FALSE	0.0020436
[Q9CR51]	6.677	[0.23728813559322035]	2	2	2	4302	[V-type proton ATPase subunit G 1 OS=Mus musculus OX=10090 GN=Atp6v1g1 PE=1 SV=3]	FALSE	0.0020436
[Q9CR00]	6.63781	[0.12612612612612611]	2	2	2	4299	[26S proteasome non-ATPase regulatory subunit 9 OS=Mus musculus OX=10090 GN=Psmd9 PE=1 SV=1]	FALSE	0.0020436
[Q9CQZ5]	10.9035	[0.19083969465648856]	2	3	3	16699	[NADH dehydrogenase [ubiquinone] 1 alpha subcomplex subunit 6 OS=Mus musculus OX=10090 GN=Ndufa6 PE=1 SV=1]	FALSE	0
[Q9CQX2]	7.1481	[0.1917808219178082]	2	3	3	19873	[Cytochrome b5 type B OS=Mus musculus OX=10090 GN=Cyb5b PE=1 SV=1]	FALSE	0.00156495
[Q9CQB5]	4.78486	[0.15555555555555556]	2	2	2	20396	[CDGSH iron-sulfur domain-containing protein 2 OS=Mus musculus OX=10090 GN=Cisd2 PE=1 SV=1]	FALSE	0.00643915
[Q9CQ60]	8.90864	[0.12062256809338522]	2	2	2	833	[6-phosphogluconolactonase OS=Mus musculus OX=10090 GN=Pgls PE=1 SV=1]	FALSE	0.000825764
[Q9CPT4]	6.74453	[0.14457831325301204]	2	3	3	2371	[Myeloid-derived growth factor OS=Mus musculus OX=10090 GN=Mydgf PE=1 SV=1]	FALSE	0.00156495
[Q99N94]	5.49238	[0.08679245283018867]	2	2	2	7848	[39S ribosomal protein L9, mitochondrial OS=Mus musculus OX=10090 GN=Mrpl9 PE=1 SV=2]	FALSE	0.0039604
[Q99M87]	6.56193	[0.058333333333333334]	2	2	2	15320	[DnaJ homolog subfamily A member 3, mitochondrial OS=Mus musculus OX=10090 GN=Dnaja3 PE=1 SV=1]	FALSE	0.0020436
[Q99LD4]	6.55674	[0.04246284501061571]	2	2	2	18550	[COP9 signalosome complex subunit 1 OS=Mus musculus OX=10090 GN=Gps1 PE=1 SV=1]	FALSE	0.0020436
[Q99LB6]	5.05401	[0.0748502994011976]	2	2	2	18135	[Methionine adenosyltransferase 2 subunit beta OS=Mus musculus OX=10090 GN=Mat2b PE=1 SV=1]	FALSE	0.00582902
[Q99L43]	6.85164	[0.06981981981981981]	2	2	2	15298	[Phosphatidate cytidylyltransferase 2 OS=Mus musculus OX=10090 GN=Cds2 PE=1 SV=1]	FALSE	0.00156495
[Q99KR7]	8.89658	[0.14563106796116504]	2	2	2	5494	[Peptidyl-prolyl cis-trans isomerase F, mitochondrial OS=Mus musculus OX=10090 GN=Ppif PE=1 SV=1]	FALSE	0.000825764
[Q99JY3]	6.54832	[0.0701219512195122]	2	2	2	6214	[GTPase IMAP family member 4 OS=Mus musculus OX=10090 GN=Gimap4 PE=1 SV=2]	FALSE	0.0020436
[Q99J77]	6.04801	[0.08356545961002786]	2	2	2	13068	[Sialic acid synthase OS=Mus musculus OX=10090 GN=Nans PE=1 SV=1]	FALSE	0.0020436
[Q923B6]	6.54239	[0.07021276595744681]	2	2	2	16964	[Metalloreductase STEAP4 OS=Mus musculus OX=10090 GN=Steap4 PE=1 SV=1]	FALSE	0.0020436
[Q922H4]	6.44886	[0.06190476190476191]	2	2	2	2414	[Mannose-1-phosphate guanyltransferase alpha OS=Mus musculus OX=10090 GN=Gmppa PE=1 SV=1]	FALSE	0.0020436
[Q922E4]	6.24633	[0.04702970297029703]	2	2	2	17937	[Ethanolamine-phosphate cytidylyltransferase OS=Mus musculus OX=10090 GN=Pcyt2 PE=1 SV=1]	FALSE	0.0020436
[Q922D4]	4.98805	[0.04265402843601896]	2	2	2	20158	[Serine/threonine-protein phosphatase 6 regulatory subunit 3 OS=Mus musculus OX=10090 GN=Ppp6r3 PE=1 SV=1]	FALSE	0.00582902
[Q922B1]	9.86329	[0.1021671826625387]	2	3	3	7914	[ADP-ribose glycohydrolase MACROD1 OS=Mus musculus OX=10090 GN=Macrod1 PE=1 SV=2]	FALSE	0
[Q921F2]	6.29181	[0.04830917874396135]	2	2	2	13599	[TAR DNA-binding protein 43 OS=Mus musculus OX=10090 GN=Tardbp PE=1 SV=1]	FALSE	0.0020436
[Q91YR1]	5.50386	[0.09714285714285714]	2	2	2	17800	[Twinfilin-1 OS=Mus musculus OX=10090 GN=Twf1 PE=1 SV=2]	FALSE	0.0039604
[Q91YP2]	5.69257	[0.03409090909090909]	2	2	2	3856	[Neurolysin, mitochondrial OS=Mus musculus OX=10090 GN=Nln PE=1 SV=1]	FALSE	0.00333111
[Q91XL9]	6.24461	[0.028421052631578948]	2	2	2	7971	[Oxysterol-binding protein-related protein 1 OS=Mus musculus OX=10090 GN=Osbpl1a PE=1 SV=2]	FALSE	0.0020436
[Q91VA6]	6.56986	[0.06521739130434782]	2	2	2	2304	[Polymerase delta-interacting protein 2 OS=Mus musculus OX=10090 GN=Poldip2 PE=1 SV=1]	FALSE	0.0020436
[Q8VIJ6]	6.51125	[0.03719599427753934]	2	2	2	18827	[Splicing factor, proline- and glutamine-rich OS=Mus musculus OX=10090 GN=Sfpq PE=1 SV=1]	FALSE	0.0020436
[Q8VHE0]	6.2448	[0.04078947368421053]	2	2	2	16327	[Translocation protein SEC63 homolog OS=Mus musculus OX=10090 GN=Sec63 PE=1 SV=4]	FALSE	0.0020436
[Q8VDQ1]	5.21702	[0.019943019943019943]	2	2	2	7908	[Prostaglandin reductase 2 OS=Mus musculus OX=10090 GN=Ptgr2 PE=1 SV=2]	FALSE	0.0052356
[Q8VDL4]	4.80724	[0.06451612903225806]	2	2	2	15342	[ADP-dependent glucokinase OS=Mus musculus OX=10090 GN=Adpgk PE=1 SV=2]	FALSE	0.00643915
[Q8VCM8]	6.05027	[0.04085257548845471]	2	2	2	18858	[Nicalin OS=Mus musculus OX=10090 GN=Ncln PE=1 SV=2]	FALSE	0.0020436
[Q8VCI0]	6.26153	[0.04]	2	2	2	19473	[Phospholipase B-like 1 OS=Mus musculus OX=10090 GN=Plbd1 PE=1 SV=1]	FALSE	0.0020436
[Q8VCC1]	6.26251	[0.09665427509293681]	2	2	2	7967	[15-hydroxyprostaglandin dehydrogenase [NAD(+)] OS=Mus musculus OX=10090 GN=Hpgd PE=1 SV=1]	FALSE	0.0020436
[Q8VBV7]	6.236	[0.1339712918660287]	2	2	2	20357	[COP9 signalosome complex subunit 8 OS=Mus musculus OX=10090 GN=Cops8 PE=1 SV=1]	FALSE	0.0020436
[Q8R4H7]	6.54253	[0.036053130929791274]	2	2	2	2407	[N-acetylglutamate synthase, mitochondrial OS=Mus musculus OX=10090 GN=Nags PE=1 SV=2]	FALSE	0.0020436
[Q8R3Q6]	6.56543	[0.19444444444444445]	2	2	2	2382	[Coiled-coil domain-containing protein 58 OS=Mus musculus OX=10090 GN=Ccdc58 PE=1 SV=1]	FALSE	0.0020436
[Q8R317]	6.53078	[0.05670103092783505]	2	2	2	19755	[Ubiquilin-1 OS=Mus musculus OX=10090 GN=Ubqln1 PE=1 SV=1]	FALSE	0.0020436
[Q8R010]	6.50304	[0.13125]	2	2	2	855	[Aminoacyl tRNA synthase complex-interacting multifunctional protein 2 OS=Mus musculus OX=10090 GN=Aimp2 PE=1 SV=2]	FALSE	0.0020436
[Q8K4H1]	5.44091	[0.07213114754098361]	2	2	2	18641	[Kynurenine formamidase OS=Mus musculus OX=10090 GN=Afmid PE=1 SV=1]	FALSE	0.0039604
[Q8K441]	4.73186	[0.01293103448275862]	2	2	2	20401	[ATP-binding cassette sub-family A member 6 OS=Mus musculus OX=10090 GN=Abca6 PE=1 SV=2]	FALSE	0.00643915
[Q8K183]	6.56994	[0.07051282051282051]	2	4	4	20358	[Pyridoxal kinase OS=Mus musculus OX=10090 GN=Pdxk PE=1 SV=1]	FALSE	0.0020436
[Q8K0D5]	6.30317	[0.02796271637816245]	2	2	2	13601	[Elongation factor G, mitochondrial OS=Mus musculus OX=10090 GN=Gfm1 PE=1 SV=1]	FALSE	0.0020436
[Q8CIB5]	4.67591	[0.029411764705882353]	2	2	2	20403	[Fermitin family homolog 2 OS=Mus musculus OX=10090 GN=Fermt2 PE=1 SV=1]	FALSE	0.00643915
[Q8CI51]	6.4839	[0.028764805414551606]	2	2	2	16967	[PDZ and LIM domain protein 5 OS=Mus musculus OX=10090 GN=Pdlim5 PE=1 SV=4]	FALSE	0.0020436
[Q8CFA2]	6.38877	[0.09181141439205956]	2	2	2	2209	[Aminomethyltransferase, mitochondrial OS=Mus musculus OX=10090 GN=Amt PE=1 SV=1]	FALSE	0.0020436
[Q8C165]	6.83844	[0.05964214711729622]	2	2	2	839	[N-fatty-acyl-amino acid synthase/hydrolase PM20D1 OS=Mus musculus OX=10090 GN=Pm20d1 PE=1 SV=1]	FALSE	0.00156495
[Q8BX02]	5.17914	[0.033214709371293]	2	2	2	8004	[KN motif and ankyrin repeat domain-containing protein 2 OS=Mus musculus OX=10090 GN=Kank2 PE=1 SV=1]	FALSE	0.00582902
[Q8BTM8]	6.45484	[0.012089157536834151]	2	2	2	19648	[Filamin-A OS=Mus musculus OX=10090 GN=Flna PE=1 SV=5]	FALSE	0.0020436
[Q8BSY0]	6.24125	[0.03508771929824561]	2	2	2	13575	[Aspartyl/asparaginyl beta-hydroxylase OS=Mus musculus OX=10090 GN=Asph PE=1 SV=1]	FALSE	0.0020436
[Q8BS35]	5.429	[0.049217002237136466]	2	2	2	8000	[Alkylglycerol monooxygenase OS=Mus musculus OX=10090 GN=Agmo PE=1 SV=1]	FALSE	0.0039604
[Q8BRF7]	5.70515	[0.046948356807511735]	2	2	2	18877	[Sec1 family domain-containing protein 1 OS=Mus musculus OX=10090 GN=Scfd1 PE=1 SV=1]	FALSE	0.00270819
[Q8BML9]	5.52563	[0.02967741935483871]	2	2	2	15000	[Glutamine--tRNA ligase OS=Mus musculus OX=10090 GN=Qars PE=1 SV=1]	FALSE	0.0039604
[Q8BMA6]	6.35809	[0.0352]	2	2	2	1	[Signal recognition particle subunit SRP68 OS=Mus musculus OX=10090 GN=Srp68 PE=1 SV=2]	FALSE	0.0020436
[Q8BJY1]	6.56731	[0.05357142857142857]	2	2	2	5964	[26S proteasome non-ATPase regulatory subunit 5 OS=Mus musculus OX=10090 GN=Psmd5 PE=1 SV=4]	FALSE	0.0020436
[Q8BGD9]	5.78085	[0.03764320785597381]	2	2	2	2429	[Eukaryotic translation initiation factor 4B OS=Mus musculus OX=10090 GN=Eif4b PE=1 SV=1]	FALSE	0.0020436
[Q8BGD8]	6.5183	[0.3037974683544304]	2	2	2	851	[Cytochrome c oxidase assembly factor 6 homolog OS=Mus musculus OX=10090 GN=Coa6 PE=1 SV=1]	FALSE	0.0020436
[Q8BFY9]	6.36439	[0.0378619153674833]	2	2	2	13570	[Transportin-1 OS=Mus musculus OX=10090 GN=Tnpo1 PE=1 SV=2]	FALSE	0.0020436
[Q8BFS6]	5.77516	[0.08974358974358974]	2	2	2	11493	[Serine/threonine-protein phosphatase CPPED1 OS=Mus musculus OX=10090 GN=Cpped1 PE=1 SV=1]	FALSE	0.0020436
[Q80Y14]	5.83709	[0.21710526315789475]	2	2	2	7928	[Glutaredoxin-related protein 5, mitochondrial OS=Mus musculus OX=10090 GN=Glrx5 PE=1 SV=2]	FALSE	0.0020436
[Q7TQI3]	6.52861	[0.09225092250922509]	2	2	2	882	[Ubiquitin thioesterase OTUB1 OS=Mus musculus OX=10090 GN=Otub1 PE=1 SV=2]	FALSE	0.0020436
[Q7TMF3]	6.54735	[0.2]	2	2	2	14369	[NADH dehydrogenase [ubiquinone] 1 alpha subcomplex subunit 12 OS=Mus musculus OX=10090 GN=Ndufa12 PE=1 SV=2]	FALSE	0.0020436
[Q78KK3]	5.42078	[0.06157635467980296]	2	2	2	2389	[Solute carrier family 22 member 18 OS=Mus musculus OX=10090 GN=Slc22a18 PE=1 SV=2]	FALSE	0.0039604
[Q71KT5]	6.56535	[0.0645933014354067]	2	2	2	7938	[Delta(14)-sterol reductase TM7SF2 OS=Mus musculus OX=10090 GN=Tm7sf2 PE=1 SV=2]	FALSE	0.0020436
[Q6ZWX6]	6.73582	[0.06984126984126984]	2	2	2	14637	[Eukaryotic translation initiation factor 2 subunit 1 OS=Mus musculus OX=10090 GN=Eif2s1 PE=1 SV=3]	FALSE	0.00156495
[Q6ZQI3]	6.87669	[0.10652920962199312]	2	2	2	20103	[Malectin OS=Mus musculus OX=10090 GN=Mlec PE=1 SV=2]	FALSE	0.00156495
[Q6PA06]	6.50437	[0.051457975986277875]	2	2	2	14307	[Atlastin-2 OS=Mus musculus OX=10090 GN=Atl2 PE=1 SV=1]	FALSE	0.0020436
[Q6P6M7]	5.11391	[0.04563492063492063]	2	2	2	7997	[O-phosphoseryl-tRNA(Sec) selenium transferase OS=Mus musculus OX=10090 GN=Sepsecs PE=1 SV=2]	FALSE	0.00582902
[Q64012]	4.93513	[0.09935897435897435]	2	2	2	12013	[RNA-binding protein Raly OS=Mus musculus OX=10090 GN=Raly PE=1 SV=3]	FALSE	0.00582902
[Q64010]	5.95613	[0.10526315789473684]	2	2	2	5376	[Adapter molecule crk OS=Mus musculus OX=10090 GN=Crk PE=1 SV=1]	FALSE	0.0020436
[Q62318]	5.66123	[0.026378896882494004]	2	2	2	4177	[Transcription intermediary factor 1-beta OS=Mus musculus OX=10090 GN=Trim28 PE=1 SV=3]	FALSE	0.00333111
[Q62261]	5.1788	[0.011426153195090986]	2	2	2	11286	[Spectrin beta chain, non-erythrocytic 1 OS=Mus musculus OX=10090 GN=Sptbn1 PE=1 SV=2]	FALSE	0.00582902
[Q62087]	5.60491	[0.059322033898305086]	2	2	2	17683	[Serum paraoxonase/lactonase 3 OS=Mus musculus OX=10090 GN=Pon3 PE=1 SV=2]	FALSE	0.00333111
[Q61768]	5.17313	[0.023883696780893044]	2	2	2	19338	[Kinesin-1 heavy chain OS=Mus musculus OX=10090 GN=Kif5b PE=1 SV=3]	FALSE	0.00582902
[Q61704]	5.44744	[0.02699662542182227]	2	2	2	13582	[Inter-alpha-trypsin inhibitor heavy chain H3 OS=Mus musculus OX=10090 GN=Itih3 PE=1 SV=3]	FALSE	0.0039604
[Q61586]	6.45567	[0.03385731559854897]	2	2	2	2385	[Glycerol-3-phosphate acyltransferase 1, mitochondrial OS=Mus musculus OX=10090 GN=Gpam PE=1 SV=2]	FALSE	0.0020436
[Q61578]	5.64373	[0.048582995951417005]	2	2	2	2430	[NADPH:adrenodoxin oxidoreductase, mitochondrial OS=Mus musculus OX=10090 GN=Fdxr PE=1 SV=1]	FALSE	0.00333111
[Q60648]	6.56432	[0.09326424870466321]	2	2	2	6243	[Ganglioside GM2 activator OS=Mus musculus OX=10090 GN=Gm2a PE=1 SV=2]	FALSE	0.0020436
[Q60598]	6.56222	[0.040293040293040296]	2	2	2	18805	[Src substrate cortactin OS=Mus musculus OX=10090 GN=Cttn PE=1 SV=2]	FALSE	0.0020436
[Q5XKN4]	6.56984	[0.13114754098360656]	2	2	2	4318	[Protein jagunal homolog 1 OS=Mus musculus OX=10090 GN=Jagn1 PE=1 SV=2]	FALSE	0.0020436
[Q5XJY5]	6.5536	[0.043052837573385516]	2	2	2	14680	[Coatomer subunit delta OS=Mus musculus OX=10090 GN=Arcn1 PE=1 SV=2]	FALSE	0.0020436
[Q5EBG8]	6.38942	[0.135678391959799]	2	2	2	16965	[Uncharacterized protein C1orf50 homolog OS=Mus musculus OX=10090 PE=1 SV=1]	FALSE	0.0020436
[Q4VAA2]	4.77519	[0.12455516014234876]	2	2	2	8010	[Protein CDV3 OS=Mus musculus OX=10090 GN=Cdv3 PE=1 SV=2]	FALSE	0.00643915
[Q3V3R4]	5.68889	[0.018659881255301103]	2	2	2	10031	[Integrin alpha-1 OS=Mus musculus OX=10090 GN=Itga1 PE=1 SV=2]	FALSE	0.00333111
[Q3UGR5]	5.58484	[0.08108108108108109]	2	2	2	15287	[Haloacid dehalogenase-like hydrolase domain-containing protein 2 OS=Mus musculus OX=10090 GN=Hdhd2 PE=1 SV=2]	FALSE	0.00333111
[Q3U0V1]	6.49867	[0.034759358288770054]	2	2	2	19577	[Far upstream element-binding protein 2 OS=Mus musculus OX=10090 GN=Khsrp PE=1 SV=2]	FALSE	0.0020436
[Q3TDN2]	6.74013	[0.07415730337078652]	2	2	2	7931	[FAS-associated factor 2 OS=Mus musculus OX=10090 GN=Faf2 PE=1 SV=2]	FALSE	0.00156495
[Q14C51]	6.20993	[0.042335766423357665]	2	2	2	7624	[Pentatricopeptide repeat domain-containing protein 3, mitochondrial OS=Mus musculus OX=10090 GN=Ptcd3 PE=1 SV=2]	FALSE	0.0020436
[Q07456]	6.68962	[0.0659025787965616]	2	2	2	7929	[Protein AMBP OS=Mus musculus OX=10090 GN=Ambp PE=1 SV=2]	FALSE	0.00156495
[Q05793]	6.31526	[0.006474237928243863]	2	2	2	18847	[Basement membrane-specific heparan sulfate proteoglycan core protein OS=Mus musculus OX=10090 GN=Hspg2 PE=1 SV=1]	FALSE	0.0020436
[Q04447]	6.50801	[0.05511811023622047]	2	2	2	17642	[Creatine kinase B-type OS=Mus musculus OX=10090 GN=Ckb PE=1 SV=1]	FALSE	0.0020436
[Q00PI9]	6.69692	[0.03758389261744966]	2	2	2	5002	[Heterogeneous nuclear ribonucleoprotein U-like protein 2 OS=Mus musculus OX=10090 GN=Hnrnpul2 PE=1 SV=2]	FALSE	0.00156495
[Q00724]	6.56603	[0.09950248756218906]	2	2	2	18802	[Retinol-binding protein 4 OS=Mus musculus OX=10090 GN=Rbp4 PE=1 SV=2]	FALSE	0.0020436
[P99025]	6.56657	[0.5]	2	2	2	13586	[GTP cyclohydrolase 1 feedback regulatory protein OS=Mus musculus OX=10090 GN=Gchfr PE=1 SV=3]	FALSE	0.0020436
[P97821]	6.73185	[0.05627705627705628]	2	2	2	15214	[Dipeptidyl peptidase 1 OS=Mus musculus OX=10090 GN=Ctsc PE=1 SV=1]	FALSE	0.00156495
[P97384]	5.04539	[0.04771371769383698]	2	2	2	18878	[Annexin A11 OS=Mus musculus OX=10090 GN=Anxa11 PE=1 SV=2]	FALSE	0.00582902
[P97372]	6.33767	[0.08786610878661087]	2	2	2	18835	[Proteasome activator complex subunit 2 OS=Mus musculus OX=10090 GN=Psme2 PE=1 SV=4]	FALSE	0.0020436
[P85094]	6.56901	[0.13592233009708737]	2	2	2	13571	[Isochorismatase domain-containing protein 2A OS=Mus musculus OX=10090 GN=Isoc2a PE=1 SV=1]	FALSE	0.0020436
[P84099]	6.56267	[0.1377551020408163]	2	2	2	6218	[60S ribosomal protein L19 OS=Mus musculus OX=10090 GN=Rpl19 PE=1 SV=1]	FALSE	0.0020436
[P83940]	6.24245	[0.20535714285714285]	2	2	2	4342	[Elongin-C OS=Mus musculus OX=10090 GN=Eloc PE=1 SV=1]	FALSE	0.0020436
[P70697]	6.75837	[0.05722070844686648]	2	2	2	11952	[Uroporphyrinogen decarboxylase OS=Mus musculus OX=10090 GN=Urod PE=1 SV=2]	FALSE	0.00156495
[P70404]	5.75599	[0.04580152671755725]	2	2	2	889	[Isocitrate dehydrogenase [NAD] subunit gamma 1, mitochondrial OS=Mus musculus OX=10090 GN=Idh3g PE=1 SV=1]	FALSE	0.00270819
[P70245]	6.56087	[0.09565217391304348]	2	3	3	5990	[3-beta-hydroxysteroid-Delta(8),Delta(7)-isomerase OS=Mus musculus OX=10090 GN=Ebp PE=1 SV=3]	FALSE	0.0020436
[P70122]	6.5262	[0.112]	2	2	2	12980	[Ribosome maturation protein SBDS OS=Mus musculus OX=10090 GN=Sbds PE=1 SV=4]	FALSE	0.0020436
[P67984]	6.6235	[0.1875]	2	2	2	4305	[60S ribosomal protein L22 OS=Mus musculus OX=10090 GN=Rpl22 PE=1 SV=2]	FALSE	0.0020436
[P63073]	6.89176	[0.1152073732718894]	2	2	2	20353	[Eukaryotic translation initiation factor 4E OS=Mus musculus OX=10090 GN=Eif4e PE=1 SV=1]	FALSE	0.00156495
[P62855]	6.7206	[0.1826086956521739]	2	2	2	4295	[40S ribosomal protein S26 OS=Mus musculus OX=10090 GN=Rps26 PE=1 SV=3]	FALSE	0.00156495
[P62849]	4.61024	[0.20300751879699247]	2	2	2	9189	[40S ribosomal protein S24 OS=Mus musculus OX=10090 GN=Rps24 PE=1 SV=1]	FALSE	0.00643915
[P62743]	5.55536	[0.1056338028169014]	2	2	2	10025	[AP-2 complex subunit sigma OS=Mus musculus OX=10090 GN=Ap2s1 PE=1 SV=1]	FALSE	0.00333111
[P61514]	8.68202	[0.32608695652173914]	2	3	3	16934	[60S ribosomal protein L37a OS=Mus musculus OX=10090 GN=Rpl37a PE=1 SV=2]	FALSE	0.000825764
[P61089]	6.56933	[0.13815789473684212]	2	2	2	4310	[Ubiquitin-conjugating enzyme E2 N OS=Mus musculus OX=10090 GN=Ube2n PE=1 SV=1]	FALSE	0.0020436
[P60670]	6.56474	[0.039473684210526314]	2	2	2	6220	[Nuclear protein localization protein 4 homolog OS=Mus musculus OX=10090 GN=Nploc4 PE=1 SV=3]	FALSE	0.0020436
[P60229]	6.54112	[0.0449438202247191]	2	2	2	15319	[Eukaryotic translation initiation factor 3 subunit E OS=Mus musculus OX=10090 GN=Eif3e PE=1 SV=1]	FALSE	0.0020436
[P58389]	6.47744	[0.07120743034055728]	2	2	2	18823	[Serine/threonine-protein phosphatase 2A activator OS=Mus musculus OX=10090 GN=Ptpa PE=1 SV=1]	FALSE	0.0020436
[P57759]	6.48916	[0.08396946564885496]	2	2	2	9516	[Endoplasmic reticulum resident protein 29 OS=Mus musculus OX=10090 GN=Erp29 PE=1 SV=2]	FALSE	0.0020436
[P56382]	5.08861	[0.1346153846153846]	2	2	2	11936	[ATP synthase subunit epsilon, mitochondrial OS=Mus musculus OX=10090 GN=Atp5f1e PE=1 SV=2]	FALSE	0.00582902
[P53798]	6.56512	[0.057692307692307696]	2	3	3	10017	[Squalene synthase OS=Mus musculus OX=10090 GN=Fdft1 PE=1 SV=2]	FALSE	0.0020436
[P52503]	9.35771	[0.22413793103448276]	2	4	4	18771	[NADH dehydrogenase [ubiquinone] iron-sulfur protein 6, mitochondrial OS=Mus musculus OX=10090 GN=Ndufs6 PE=1 SV=2]	FALSE	0.000825764
[P51863]	6.69798	[0.06837606837606838]	2	2	2	18788	[V-type proton ATPase subunit d 1 OS=Mus musculus OX=10090 GN=Atp6v0d1 PE=1 SV=2]	FALSE	0.00156495
[P51658]	7.12117	[0.08398950131233596]	2	2	2	4274	[Estradiol 17-beta-dehydrogenase 2 OS=Mus musculus OX=10090 GN=Hsd17b2 PE=1 SV=2]	FALSE	0.00156495
[P50516]	8.65166	[0.05186385737439222]	2	2	2	13220	[V-type proton ATPase catalytic subunit A OS=Mus musculus OX=10090 GN=Atp6v1a PE=1 SV=2]	FALSE	0.000825764
[P50295]	6.25916	[0.07931034482758621]	2	2	2	12001	[Arylamine N-acetyltransferase 2 OS=Mus musculus OX=10090 GN=Nat2 PE=1 SV=1]	FALSE	0.0020436
[P49443]	7.99752	[0.07853403141361257]	2	2	2	2358	[Protein phosphatase 1A OS=Mus musculus OX=10090 GN=Ppm1a PE=1 SV=1]	FALSE	0.00156495
[P49312]	6.56936	[0.078125]	2	2	2	4327	[Heterogeneous nuclear ribonucleoprotein A1 OS=Mus musculus OX=10090 GN=Hnrnpa1 PE=1 SV=2]	FALSE	0.0020436
[P47964]	6.56973	[0.18095238095238095]	2	2	2	13569	[60S ribosomal protein L36 OS=Mus musculus OX=10090 GN=Rpl36 PE=1 SV=2]	FALSE	0.0020436
[P43883]	9.08998	[0.07058823529411765]	2	3	3	2356	[Perilipin-2 OS=Mus musculus OX=10090 GN=Plin2 PE=1 SV=2]	FALSE	0.000825764
[P42925]	6.3566	[0.10309278350515463]	2	2	2	7978	[Peroxisomal membrane protein 2 OS=Mus musculus OX=10090 GN=Pxmp2 PE=1 SV=2]	FALSE	0.0020436
[P42669]	6.55017	[0.1059190031152648]	2	2	2	7942	[Transcriptional activator protein Pur-alpha OS=Mus musculus OX=10090 GN=Pura PE=1 SV=1]	FALSE	0.0020436
[P42567]	6.44805	[0.02564102564102564]	2	2	2	18841	[Epidermal growth factor receptor substrate 15 OS=Mus musculus OX=10090 GN=Eps15 PE=1 SV=1]	FALSE	0.0020436
[P42227]	6.32584	[0.03116883116883117]	2	2	2	1688	[Signal transducer and activator of transcription 3 OS=Mus musculus OX=10090 GN=Stat3 PE=1 SV=2]	FALSE	0.0020436
[P40237]	7.3755	[0.07894736842105263]	2	2	2	4284	[CD82 antigen OS=Mus musculus OX=10090 GN=Cd82 PE=1 SV=1]	FALSE	0.00156495
[P35293]	6.57088	[0.13592233009708737]	2	2	2	6208	[Ras-related protein Rab-18 OS=Mus musculus OX=10090 GN=Rab18 PE=1 SV=2]	FALSE	0.0020436
[P35282]	6.57029	[0.0945945945945946]	2	2	2	17774	[Ras-related protein Rab-21 OS=Mus musculus OX=10090 GN=Rab21 PE=1 SV=4]	FALSE	0.0020436
[P32261]	6.51225	[0.060215053763440864]	2	2	2	4322	[Antithrombin-III OS=Mus musculus OX=10090 GN=Serpinc1 PE=1 SV=1]	FALSE	0.0020436
[P31649]	6.48795	[0.03488372093023256]	2	2	2	18839	[Sodium- and chloride-dependent GABA transporter 2 OS=Mus musculus OX=10090 GN=Slc6a13 PE=1 SV=1]	FALSE	0.0020436
[P28230]	5.2455	[0.09540636042402827]	2	2	2	18872	[Gap junction beta-1 protein OS=Mus musculus OX=10090 GN=Gjb1 PE=1 SV=3]	FALSE	0.0052356
[P28063]	6.75035	[0.08695652173913043]	2	2	2	18779	[Proteasome subunit beta type-8 OS=Mus musculus OX=10090 GN=Psmb8 PE=1 SV=2]	FALSE	0.00156495
[P27546]	6.39733	[0.029333333333333333]	2	2	2	12895	[Microtubule-associated protein 4 OS=Mus musculus OX=10090 GN=Map4 PE=1 SV=3]	FALSE	0.0020436
[P26516]	6.56861	[0.06542056074766354]	2	2	2	4328	[26S proteasome non-ATPase regulatory subunit 7 OS=Mus musculus OX=10090 GN=Psmd7 PE=1 SV=2]	FALSE	0.0020436
[P26369]	6.55345	[0.05894736842105263]	2	2	2	16960	[Splicing factor U2AF 65 kDa subunit OS=Mus musculus OX=10090 GN=U2af2 PE=1 SV=3]	FALSE	0.0020436
[P25688]	6.56449	[0.06930693069306931]	2	2	2	20356	[Uricase OS=Mus musculus OX=10090 GN=Uox PE=1 SV=2]	FALSE	0.0020436
[P23591]	6.52921	[0.08099688473520249]	2	2	2	886	[GDP-L-fucose synthase OS=Mus musculus OX=10090 GN=Tsta3 PE=1 SV=3]	FALSE	0.0020436
[P22892]	5.67658	[0.0267639902676399]	2	2	2	2410	[AP-1 complex subunit gamma-1 OS=Mus musculus OX=10090 GN=Ap1g1 PE=1 SV=3]	FALSE	0.00333111
[P21440]	5.55309	[0.018808777429467086]	2	2	2	16832	[Phosphatidylcholine translocator ABCB4 OS=Mus musculus OX=10090 GN=Abcb4 PE=1 SV=2]	FALSE	0.00333111
[P21278]	5.62679	[0.0807799442896936]	2	2	2	12000	[Guanine nucleotide-binding protein subunit alpha-11 OS=Mus musculus OX=10090 GN=Gna11 PE=1 SV=1]	FALSE	0.00333111
[P20065]	6.56834	[0.38]	2	2	2	16951	[Thymosin beta-4 OS=Mus musculus OX=10090 GN=Tmsb4x PE=1 SV=1]	FALSE	0.0020436
[P20060]	5.53041	[0.03917910447761194]	2	2	2	18856	[Beta-hexosaminidase subunit beta OS=Mus musculus OX=10090 GN=Hexb PE=1 SV=2]	FALSE	0.0039604
[P19221]	6.47558	[0.040453074433656956]	2	2	2	2419	[Prothrombin OS=Mus musculus OX=10090 GN=F2 PE=1 SV=1]	FALSE	0.0020436
[P17047]	6.50943	[0.04096385542168675]	2	2	2	18825	[Lysosome-associated membrane glycoprotein 2 OS=Mus musculus OX=10090 GN=Lamp2 PE=1 SV=2]	FALSE	0.0020436
[P16675]	6.55155	[0.06329113924050633]	2	2	2	6203	[Lysosomal protective protein OS=Mus musculus OX=10090 GN=Ctsa PE=1 SV=1]	FALSE	0.0020436
[P14576]	6.26741	[0.041666666666666664]	2	2	2	13583	[Signal recognition particle 54 kDa protein OS=Mus musculus OX=10090 GN=Srp54 PE=1 SV=2]	FALSE	0.0020436
[P14246]	6.56676	[0.04206500956022945]	2	2	2	2405	[Solute carrier family 2, facilitated glucose transporter member 2 OS=Mus musculus OX=10090 GN=Slc2a2 PE=1 SV=3]	FALSE	0.0020436
[P12815]	6.5685	[0.1099476439790576]	2	2	2	20363	[Programmed cell death protein 6 OS=Mus musculus OX=10090 GN=Pdcd6 PE=1 SV=2]	FALSE	0.0020436
[P12382]	7.923	[0.04230769230769231]	2	2	2	20342	[ATP-dependent 6-phosphofructokinase, liver type OS=Mus musculus OX=10090 GN=Pfkl PE=1 SV=4]	FALSE	0.00156495
[P11438]	6.6238	[0.05665024630541872]	2	2	2	7941	[Lysosome-associated membrane glycoprotein 1 OS=Mus musculus OX=10090 GN=Lamp1 PE=1 SV=2]	FALSE	0.0020436
[P06802]	6.15362	[0.025386313465783666]	2	2	2	16671	[Ectonucleotide pyrophosphatase/phosphodiesterase family member 1 OS=Mus musculus OX=10090 GN=Enpp1 PE=1 SV=4]	FALSE	0.0020436
[P04186]	4.49776	[0.03153745072273324]	2	2	2	12015	[Complement factor B OS=Mus musculus OX=10090 GN=Cfb PE=1 SV=2]	FALSE	0.00643915
[P04117]	7.00808	[0.1590909090909091]	2	2	2	6052	[Fatty acid-binding protein, adipocyte OS=Mus musculus OX=10090 GN=Fabp4 PE=1 SV=3]	FALSE	0.00156495
[P03930]	5.68419	[0.2835820895522388]	2	2	2	11986	[ATP synthase protein 8 OS=Mus musculus OX=10090 GN=Mtatp8 PE=1 SV=1]	FALSE	0.00333111
[P03921]	5.43361	[0.05271828665568369]	2	2	2	13573	[NADH-ubiquinone oxidoreductase chain 5 OS=Mus musculus OX=10090 GN=Mtnd5 PE=1 SV=3]	FALSE	0.0039604
[P01635]	6.68393	[0.2]	2	2	2	4301	[Ig kappa chain V-V region K2 (Fragment) OS=Mus musculus OX=10090 PE=1 SV=1]	FALSE	0.00156495
[P01592]	6.62396	[0.11949685534591195]	2	3	3	16525	[Immunoglobulin J chain OS=Mus musculus OX=10090 GN=Jchain PE=1 SV=4]	FALSE	0.0020436
[O89079]	6.49455	[0.09415584415584416]	2	2	2	11989	[Coatomer subunit epsilon OS=Mus musculus OX=10090 GN=Cope PE=1 SV=3]	FALSE	0.0020436
[O88962]	5.07167	[0.038]	2	2	2	12779	[7-alpha-hydroxycholest-4-en-3-one 12-alpha-hydroxylase OS=Mus musculus OX=10090 GN=Cyp8b1 PE=1 SV=1]	FALSE	0.00582902
[O88908]	5.97016	[0.04380952380952381]	2	2	2	6223	[Sterol O-acyltransferase 2 OS=Mus musculus OX=10090 GN=Soat2 PE=1 SV=2]	FALSE	0.0020436
[O88668]	5.48235	[0.10454545454545454]	2	2	2	7957	[Protein CREG1 OS=Mus musculus OX=10090 GN=Creg1 PE=1 SV=1]	FALSE	0.0039604
[O88487]	6.56474	[0.0392156862745098]	2	2	2	4344	[Cytoplasmic dynein 1 intermediate chain 2 OS=Mus musculus OX=10090 GN=Dync1i2 PE=1 SV=1]	FALSE	0.0020436
[O70570]	6.5676	[0.0324254215304799]	2	2	2	13556	[Polymeric immunoglobulin receptor OS=Mus musculus OX=10090 GN=Pigr PE=1 SV=1]	FALSE	0.0020436
[O70400]	6.71112	[0.0764525993883792]	2	2	2	18787	[PDZ and LIM domain protein 1 OS=Mus musculus OX=10090 GN=Pdlim1 PE=1 SV=4]	FALSE	0.00156495
[O70251]	6.73207	[0.09777777777777778]	2	2	2	18780	[Elongation factor 1-beta OS=Mus musculus OX=10090 GN=Eef1b PE=1 SV=5]	FALSE	0.00156495
[O55239]	6.26865	[0.08333333333333333]	2	2	2	4353	[Nicotinamide N-methyltransferase OS=Mus musculus OX=10090 GN=Nnmt PE=1 SV=1]	FALSE	0.0020436
[O55222]	6.3497	[0.05309734513274336]	2	2	2	15149	[Integrin-linked protein kinase OS=Mus musculus OX=10090 GN=Ilk PE=1 SV=2]	FALSE	0.0020436
[O55142]	6.46006	[0.14545454545454545]	2	2	2	6233	[60S ribosomal protein L35a OS=Mus musculus OX=10090 GN=Rpl35a PE=1 SV=2]	FALSE	0.0020436
[O55135]	10.4563	[0.1306122448979592]	2	2	2	4280	[Eukaryotic translation initiation factor 6 OS=Mus musculus OX=10090 GN=Eif6 PE=1 SV=2]	FALSE	0
[O55023]	6.20744	[0.07220216606498195]	2	2	2	2431	[Inositol monophosphatase 1 OS=Mus musculus OX=10090 GN=Impa1 PE=1 SV=1]	FALSE	0.0020436
[O54749]	6.06288	[0.043912175648702596]	2	2	2	13561	[Cytochrome P450 2J5 OS=Mus musculus OX=10090 GN=Cyp2j5 PE=1 SV=1]	FALSE	0.0020436
[O35955]	5.62787	[0.10256410256410256]	2	2	2	871	[Proteasome subunit beta type-10 OS=Mus musculus OX=10090 GN=Psmb10 PE=1 SV=1]	FALSE	0.00333111
[O35685]	5.72557	[0.07228915662650602]	2	2	2	11623	[Nuclear migration protein nudC OS=Mus musculus OX=10090 GN=Nudc PE=1 SV=1]	FALSE	0.00270819
[O35226]	11.456	[0.07712765957446809]	2	2	2	15289	[26S proteasome non-ATPase regulatory subunit 4 OS=Mus musculus OX=10090 GN=Psmd4 PE=1 SV=1]	FALSE	0
[O09111]	5.86872	[0.2119205298013245]	2	2	2	6099	[NADH dehydrogenase [ubiquinone] 1 beta subcomplex subunit 11, mitochondrial OS=Mus musculus OX=10090 GN=Ndufb11 PE=1 SV=2]	FALSE	0.0020436
[A2AKK5]	6.20812	[0.07692307692307693]	2	2	2	18797	[Acyl-coenzyme A amino acid N-acyltransferase 1 OS=Mus musculus OX=10090 GN=Acnat1 PE=1 SV=1]	FALSE	0.0020436

## Sheet: F1-01 PIA pept
Sequence	Accession	Modification	Spectra #	PSM sets #	Missed cleavages	Best scores	Score names	Score shorts	FDR score
DSVCAQPQPH	[A0JNU3]	[4,57.0215]	1	1	-1	[0.007800901958086514]	[PSM Combined FDR Score]	[psm_combined_fdr_score]	0.00949254
NEDGQSPLLLAVR	[A0JNU3]	?	1	1	-1	[3.592072662979102E-4]	[PSM Combined FDR Score]	[psm_combined_fdr_score]	0.000402011
SEGGVLVPGR	[A0JNU3]	?	1	1	-1	[8.319245043828003E-4]	[PSM Combined FDR Score]	[psm_combined_fdr_score]	0.00155341
LAADDFR	[A1L317, A6BLY7, B1AQ75, CONT_045|gi|106849|pir||PC1102, CONT_046|gi|88041|pir||A31994, CONT_047|gi|88042|pir||S14666, CONT_074|gi|1070608|pir||KRHU9, CONT_075|gi|1346342|sp|P08779|K1CX_HUMAN, CONT_076|gi|125083|sp|P05783|K1CR_HUMAN, CONT_077|gi|106851|pir||S06889, CONT_082|gi|125080|sp|P02533|K1CN_HUMAN, CONT_092|gi|71528|pir||KRHU0, CONT_094|gi|547751|sp|Q04695|K1CQ_HUMAN, CONT_099|gi|417200|sp…	?	1	1	-1	[9.899155041775136E-4]	[PSM Combined FDR Score]	[psm_combined_fdr_score]	0.00171983
DMLLANPHELSLLK	[A2ADY9]	?	1	1	-1	[8.026241964303849E-4]	[PSM Combined FDR Score]	[psm_combined_fdr_score]	0.00152067
LFSADPFDLEAQAK	[A2ADY9]	?	1	1	-1	[5.494122848162732E-4]	[PSM Combined FDR Score]	[psm_combined_fdr_score]	0.00062203
VLVEQQQDR	[A2ADY9]	?	1	1	-1	[5.203472282468413E-4]	[PSM Combined FDR Score]	[psm_combined_fdr_score]	0.000588897
WKQRSLSPQSR	[A2AG58]	?	1	1	-1	[0.00960377335285963]	[PSM Combined FDR Score]	[psm_combined_fdr_score]	0.0116587
LEPVKEYK	[A2AGL3]	?	1	1	-1	[0.0029217986508841653]	[PSM Combined FDR Score]	[psm_combined_fdr_score]	0.00397296
KLLSASEEDESMGGEEKEMK	[A2AHJ4]	[12,15.9949]	1	1	-1	[0.009626061834872558]	[PSM Combined FDR Score]	[psm_combined_fdr_score]	0.0116837
YQVFLR	[A2AJL3, DECOY_sp|Q3UEN2|SHLD2_MOUSE]	?	1	1	-1	[0.0040153464805139745]	[PSM Combined FDR Score]	[psm_combined_fdr_score]	0.00518928
GHGLTCEGQPVTSR	[A2AJL3]	[6,57.0215]	1	1	-1	[5.184944648146164E-4]	[PSM Combined FDR Score]	[psm_combined_fdr_score]	0.000583319
GLLLAFAEQPIKK	[A2AJL3]	?	1	1	-1	[5.193828013212138E-4]	[PSM Combined FDR Score]	[psm_combined_fdr_score]	0.000587798
NVIMWLDHR	[A2AJL3]	?	1	1	-1	[6.001395665377869E-4]	[PSM Combined FDR Score]	[psm_combined_fdr_score]	0.000680134
SPLADLTLK	[A2AJL3]	?	1	1	-1	[6.176435817511217E-4]	[PSM Combined FDR Score]	[psm_combined_fdr_score]	0.000700255
LIATPSNALVDEPVSIR	[A2AKK5]	?	1	1	-1	[5.198103100347106E-4]	[PSM Combined FDR Score]	[psm_combined_fdr_score]	0.000588285
YQDLVVTPIQQALER	[A2AKK5]	?	1	1	-1	[0.001191339673039915]	[PSM Combined FDR Score]	[psm_combined_fdr_score]	0.0019303
FPGQLNADLR	[A2AQ07, P68372, P99024, Q7TMM9, Q922F4, Q9CWF2, Q9D6F9, Q9ERD7]	?	2	2	-1	[5.190713967396543E-4]	[PSM Combined FDR Score]	[psm_combined_fdr_score]	0.000587443
FPGQLNADLRK	[A2AQ07, P68372, P99024, Q7TMM9, Q922F4, Q9CWF2, Q9D6F9, Q9ERD7]	?	1	1	-1	[5.198322308107424E-4]	[PSM Combined FDR Score]	[psm_combined_fdr_score]	0.00058831
KLAVNMVPFPR	[A2AQ07, P68372, P99024, Q7TMM9, Q922F4, Q9CWF2, Q9D6F9, Q9ERD7]	?	1	1	-1	[0.003546740900023258]	[PSM Combined FDR Score]	[psm_combined_fdr_score]	0.0046652
IREEYPDR	[A2AQ07, P68372, P99024, Q7TMM9, Q922F4, Q9CWF2]	?	1	1	-1	[8.649093015211466E-4]	[PSM Combined FDR Score]	[psm_combined_fdr_score]	0.00159022
VAVCDIPPR	[A2AQ07, Q922F4, Q9ERD7]	[4,57.0215]	1	1	-1	[0.005706512688790458]	[PSM Combined FDR Score]	[psm_combined_fdr_score]	0.00707225
SLVPLMAEVR	[A2AS89]	?	1	1	-1	[5.347132347178543E-4]	[PSM Combined FDR Score]	[psm_combined_fdr_score]	0.000605274
SVDEGLLDSKR	[A2AS89]	?	1	1	-1	[5.216656736092506E-4]	[PSM Combined FDR Score]	[psm_combined_fdr_score]	0.0005904
VVLAEDCWMK	[A2AS89]	[7,57.0215]	1	1	-1	[5.112763406655896E-4]	[PSM Combined FDR Score]	[psm_combined_fdr_score]	0.000571044
VVQIGIR	[A2AS89]	?	1	1	-1	[0.0028838540580492984]	[PSM Combined FDR Score]	[psm_combined_fdr_score]	0.00393095
KPLIVASPK	[A2ATU0]	?	1	1	-1	[0.00580266290755527]	[PSM Combined FDR Score]	[psm_combined_fdr_score]	0.00717922
SSLYSSDIGK	[A2ATU0]	?	1	1	-1	[5.195229295450813E-4]	[PSM Combined FDR Score]	[psm_combined_fdr_score]	0.000587958
SVEVPEELQVHSHLLK	[A2ATU0]	?	1	1	-1	[0.0014972845342042045]	[PSM Combined FDR Score]	[psm_combined_fdr_score]	0.00238324
ENIIDLSNANR	[A2BIM8, B5X0G2, P02762, P04938, P11588, P11589, P11591]	?	1	1	-1	[5.185814585699585E-4]	[PSM Combined FDR Score]	[psm_combined_fdr_score]	0.000584004
INGEWHTIILASDKR	[A2BIM8, B5X0G2, P02762, P04938, P11588, P11589]	?	1	1	-1	[5.577485913695288E-4]	[PSM Combined FDR Score]	[psm_combined_fdr_score]	0.000631534
TDYDNFLMAHLINEK	[A2BIM8, B5X0G2, P02762, P04938, P11588, P11589]	?	1	1	-1	[5.237874714530086E-4]	[PSM Combined FDR Score]	[psm_combined_fdr_score]	0.000592819
FAQLCEEHGILR	[A2BIM8, B5X0G2, P02762, P04938]	[5,57.0215]	1	1	-1	[3.5667712098875435E-4]	[PSM Combined FDR Score]	[psm_combined_fdr_score]	0.000399199
VVQVYR	[A3KGS3, P61255]	?	1	1	-1	[0.0032832537286377724]	[PSM Combined FDR Score]	[psm_combined_fdr_score]	0.00437424
ACDLWEQILR	[A3KMP2]	[2,57.0215]	1	1	-1	[5.779777675288294E-4]	[PSM Combined FDR Score]	[psm_combined_fdr_score]	0.000654659
DALKPNSPLTER	[A3KMP2]	?	1	1	-1	[5.190592926876056E-4]	[PSM Combined FDR Score]	[psm_combined_fdr_score]	0.000587429
ELLTTLQEASK	[A3KMP2]	?	1	1	-1	[5.191028109148839E-4]	[PSM Combined FDR Score]	[psm_combined_fdr_score]	0.000587479
LFDATLTQYVK	[A3KMP2]	?	1	1	-1	[0.0016077101883820463]	[PSM Combined FDR Score]	[psm_combined_fdr_score]	0.00250438
LQMEGVPLGQR	[A3KMP2]	?	1	1	-1	[0.001626410917163434]	[PSM Combined FDR Score]	[psm_combined_fdr_score]	0.00252519
NAGLPLSTTSNEACK	[A3KMP2]	[14,57.0215]	1	1	-1	[0.003370386037948438]	[PSM Combined FDR Score]	[psm_combined_fdr_score]	0.00446744
VLELLLPIR	[A3KMP2]	?	1	1	-1	[7.840220621649521E-4]	[PSM Combined FDR Score]	[psm_combined_fdr_score]	0.00149988
FKPTLSQQQK	[A6X935]	?	1	1	-1	[6.552150884732999E-4]	[PSM Combined FDR Score]	[psm_combined_fdr_score]	0.000743443
LFVDPSQGLEVTGK	[A6X935]	?	1	1	-1	[2.9997360114444275E-4]	[PSM Combined FDR Score]	[psm_combined_fdr_score]	0.000335833
LQDQGPDVLLAK	[A6X935]	?	1	1	-1	[5.190542550308502E-4]	[PSM Combined FDR Score]	[psm_combined_fdr_score]	0.000587423
QSLVQATEENLNK	[A6X935]	?	1	1	-1	[5.329778681665961E-4]	[PSM Combined FDR Score]	[psm_combined_fdr_score]	0.000603296
SQSEQDTVLNGDFIVR	[A6X935]	?	1	1	-1	[8.531212999885434E-4]	[PSM Combined FDR Score]	[psm_combined_fdr_score]	0.0015771
VTIGLLSLDDPQR	[A6X935]	?	1	1	-1	[5.19528578396405E-4]	[PSM Combined FDR Score]	[psm_combined_fdr_score]	0.000587964
TVALCTCK	[B1AR13]	[5,57.0215]|[7,57.0215]	1	1	-1	[7.896956070640236E-4]	[PSM Combined FDR Score]	[psm_combined_fdr_score]	0.00150622
AMISTGFK	[B2RQC6, Q8C196]	?	1	1	0	[0.005314625850340144]	[PSM Combined FDR Score]	[psm_combined_fdr_score]	0.00663555
AMLSTGFK	[B2RQC6, Q8C196]	[2,15.9949]	1	1	-1	[6.264672666591259E-4]	[PSM Combined FDR Score]	[psm_combined_fdr_score]	0.000710398
AMLSTGFK	[B2RQC6, Q8C196]	?	1	1	-1	[5.538083489667334E-4]	[PSM Combined FDR Score]	[psm_combined_fdr_score]	0.000627042
EIEYEVVR	[B2RQC6, Q8C196]	?	1	1	0	[0.007015306122448974]	[PSM Combined FDR Score]	[psm_combined_fdr_score]	0.00862722
SFPFVSK	[B2RQC6, Q8C196]	?	3	3	-1	[0.002320012460178349]	[PSM Combined FDR Score]	[psm_combined_fdr_score]	0.00330005
GQALPQDLLHQAKCLGFSDK	[B2RQC6]	[14,57.0215]	1	1	1	[7.112375533428165E-4]	[PSM Combined FDR Score]	[psm_combined_fdr_score]	0.00141625
ILLLGAGESGK	[B2RSH2, P08752, P18872, P20612, P27600, P27601, P50149, P63094, Q3V3I2, Q6R0H7, Q8CGK7, Q9DC51]	?	1	1	-1	[5.335633373534263E-4]	[PSM Combined FDR Score]	[psm_combined_fdr_score]	0.000603963
LFDSICNNK	[B2RSH2, P08752, Q9DC51]	[6,57.0215]	1	1	-1	[5.195173767245583E-4]	[PSM Combined FDR Score]	[psm_combined_fdr_score]	0.000587951
EIYTHFTCATDTK	[B2RSH2, P08752]	[8,57.0215]	1	1	-1	[2.528357179557643E-4]	[PSM Combined FDR Score]	[psm_combined_fdr_score]	0.00028306
LTSLNVK	[B2RU80, P17225, Q8BHD7]	?	1	1	-1	[0.002363307207413223]	[PSM Combined FDR Score]	[psm_combined_fdr_score]	0.00334901
VAEEKEEK	[B2RX88]	?	1	1	-1	[0.007602036468521331]	[PSM Combined FDR Score]	[psm_combined_fdr_score]	0.00927601
ITVAGQNCAFEPR	[B2RXS4]	[8,57.0215]	1	1	-1	[5.19191457057029E-4]	[PSM Combined FDR Score]	[psm_combined_fdr_score]	0.00058758
QIDLNSVLQK	[C0HKG5, C0HKG6]	?	1	1	-1	[5.312473394774117E-4]	[PSM Combined FDR Score]	[psm_combined_fdr_score]	0.000601323
SEPVKEEGSELEQPFAQATSSVGPDR	[D3YXK2, Q80YR5]	?	2	2	-1	[5.191461164824465E-4]	[PSM Combined FDR Score]	[psm_combined_fdr_score]	0.000587528
FLLEACK	[D3Z7P3, Q571F8]	[6,57.0215]	1	1	-1	[0.0013904134757800751]	[PSM Combined FDR Score]	[psm_combined_fdr_score]	0.00226294
TVLQFAR	[E0CYC6, Q8CHQ9, Q9JIY7, Q9JIZ0]	?	1	1	-1	[8.934254329454424E-4]	[PSM Combined FDR Score]	[psm_combined_fdr_score]	0.00162098
AENPTNPGPGGSGYWR	[E9PV24]	?	1	1	-1	[5.200598379151097E-4]	[PSM Combined FDR Score]	[psm_combined_fdr_score]	0.00058857
AQLIDMK	[E9PV24]	?	1	1	-1	[0.00333981913977669]	[PSM Combined FDR Score]	[psm_combined_fdr_score]	0.00443272
AQQIQALQSNVR	[E9PV24]	?	1	1	-1	[4.294922212041793E-4]	[PSM Combined FDR Score]	[psm_combined_fdr_score]	0.000480137
EINLQDYEGHQK	[E9PV24]	?	1	1	-1	[3.6681650414515873E-4]	[PSM Combined FDR Score]	[psm_combined_fdr_score]	0.000410469
GDFANANNFDNTYGQVSEDLRR	[E9PV24]	?	1	1	-1	[3.82866483308086E-4]	[PSM Combined FDR Score]	[psm_combined_fdr_score]	0.00042831
GLIDEANQDFTNR	[E9PV24]	?	1	1	-1	[1.290078016610548E-4]	[PSM Combined FDR Score]	[psm_combined_fdr_score]	0.000144429
MELERPGK	[E9PV24]	?	1	1	-1	[5.450258905315661E-4]	[PSM Combined FDR Score]	[psm_combined_fdr_score]	0.00061703
MSPVPDLVPGSFK	[E9PV24]	?	1	1	-1	[5.197089457519017E-4]	[PSM Combined FDR Score]	[psm_combined_fdr_score]	0.00058817
NIMEYLR	[E9PV24]	?	1	1	-1	[6.946247053757921E-4]	[PSM Combined FDR Score]	[psm_combined_fdr_score]	0.00104236
NSLFDFQR	[E9PV24]	?	1	1	-1	[5.28881881521059E-4]	[PSM Combined FDR Score]	[psm_combined_fdr_score]	0.000598627
QLQQVIAK	[E9PV24]	?	1	1	-1	[6.410394649612447E-4]	[PSM Combined FDR Score]	[psm_combined_fdr_score]	0.000727148
QYLPALK	[E9PV24]	?	1	1	-1	[0.003283082742490886]	[PSM Combined FDR Score]	[psm_combined_fdr_score]	0.00437407
SQLQEAPPEWK	[E9PV24]	?	1	1	-1	[5.306146141382068E-4]	[PSM Combined FDR Score]	[psm_combined_fdr_score]	0.000600602
THSDSDILTNIEDPSSHVPEFSSSSK	[E9PV24]	?	1	1	-1	[5.190753796862371E-4]	[PSM Combined FDR Score]	[psm_combined_fdr_score]	0.000587448
LTSADALRPSVVSITGPLIR	[E9PVA8]	?	1	1	-1	[0.005748074061470122]	[PSM Combined FDR Score]	[psm_combined_fdr_score]	0.0071171
SWCQEELPVAVR	[E9PVA8]	[3,57.0215]	1	1	-1	[5.196690768004962E-4]	[PSM Combined FDR Score]	[psm_combined_fdr_score]	0.000588124
VISESPPDQWEAR	[E9PVA8]	?	1	1	-1	[0.0045198293090103515]	[PSM Combined FDR Score]	[psm_combined_fdr_score]	0.00574828
ENDLDSWELEK	[E9Q3C1]	?	1	1	-1	[6.502451638812283E-4]	[PSM Combined FDR Score]	[psm_combined_fdr_score]	0.00073773
ADLSGLYSPIK	[E9Q414]	?	1	1	-1	[5.251573287955931E-4]	[PSM Combined FDR Score]	[psm_combined_fdr_score]	0.000594381
EVQVPTFTIPK	[E9Q414]	?	1	1	-1	[0.0056669273524114095]	[PSM Combined FDR Score]	[psm_combined_fdr_score]	0.00703102
IAQLLQWEQSEQVK	[E9Q414]	?	1	1	-1	[0.0010619307954089574]	[PSM Combined FDR Score]	[psm_combined_fdr_score]	0.00178841
INIDIPLPLGGK	[E9Q414]	?	1	1	-1	[7.77973963388071E-4]	[PSM Combined FDR Score]	[psm_combined_fdr_score]	0.00149312
NSEEFAAAMSR	[E9Q414]	?	1	1	-1	[5.182863654854154E-4]	[PSM Combined FDR Score]	[psm_combined_fdr_score]	0.000581679
QIDNECTGNEDHTFLILR	[E9Q414]	[6,57.0215]	1	1	-1	[5.181858987945052E-4]	[PSM Combined FDR Score]	[psm_combined_fdr_score]	0.000580887
VYSQDFEAYNTK	[E9Q414]	?	1	1	-1	[0.0035410164459464687]	[PSM Combined FDR Score]	[psm_combined_fdr_score]	0.00465892
DFTVASPAEFVTR	[E9Q4Z2, Q5SWU9]	?	1	1	-1	[5.201725646709739E-4]	[PSM Combined FDR Score]	[psm_combined_fdr_score]	0.000588698
EASFEYLQNEGER	[E9Q4Z2, Q5SWU9]	?	1	1	-1	[5.190098414417263E-4]	[PSM Combined FDR Score]	[psm_combined_fdr_score]	0.000587373
FGAYIVDGLR	[E9Q4Z2, Q5SWU9]	?	2	2	-1	[5.249591294718336E-4]	[PSM Combined FDR Score]	[psm_combined_fdr_score]	0.000594155
ITSENPDEGFKPSSGTVQELNFR	[E9Q4Z2, Q5SWU9]	?	1	1	-1	[1.7974826878856584E-9]	[PSM Combined FDR Score]	[psm_combined_fdr_score]	2.01235e-09
TVEVAVPADPANLDSEAK	[E9Q4Z2]	?	1	1	-1	[0.0041033639313454]	[PSM Combined FDR Score]	[psm_combined_fdr_score]	0.00528681
LPVEEAYK	[E9Q557]	?	1	1	-1	[0.0010981156076984504]	[PSM Combined FDR Score]	[psm_combined_fdr_score]	0.00182671
TNLPSNTAFR	[G3X982, Q00519, Q3TYQ9]	?	1	1	-1	[5.211724126206629E-4]	[PSM Combined FDR Score]	[psm_combined_fdr_score]	0.000589838
ASKPGLLASVAAVAAQK	[G3X982]	?	1	1	-1	[4.282330369995394E-4]	[PSM Combined FDR Score]	[psm_combined_fdr_score]	0.000478737
AVDEFNQQR	[G3X982]	?	1	1	-1	[5.23790669667665E-4]	[PSM Combined FDR Score]	[psm_combined_fdr_score]	0.000592823
[truncated: 9,700 more rows]

## Sheet: F1-01 PIA PSM
Sequence	Accession	Modification	Score	Charge state	m/z	deltaMass	deltaPPM	Retention time	Missed cleavages	Source ID	Spectrum title	number of identifications	scores	Score names	Score shorts
[truncated: 11,132 more rows]

[truncated: 9 more sheets: F1-02 PIA prot, F1-02 PIA pept, F1-02 PIA PSM, F2-01 PIA prot, F2-01 PIA pept, F2-01 PIA PSM, F2-02 PIA prot, F2-02 PIA pept, F2-02 PIA PSM]
