# Supplementary material for: DDASSQ: An open‐source, multiple peptide sequencing strategy for label free quantification based on an OpenMS pipeline in the KNIME analytics platform
Source: Proteomics. 2021 Aug 21;21(16):2000319. doi: 10.1002/pmic.202000319 (PMC8459258; doi:10.1002/pmic.202000319)
Supplement: Supplementary file 2 — Supporting information [file PMIC-21-2000319-s002.zip › 7-MSGF_Nov inference and LFQ data.xlsx]

## Sheet: LFQ proteins
Accession	Protein #	Score	Peptide #	F1-01	F1-02	F2-01	F2-02
Q8C196	1	367.121	87	24640333438	2.23073e+10	3.71208e+08	3.77668e+08
P19096	1	226.728	77	1.18162e+09	1.16131e+09	645098	5889170
P01027	1	131.844	68	6.09451e+08	571310994	136774078	1.43295e+08
Q8R0Y6	1	173.958	50	3049695348	3.29742e+09	1.04021e+08	1.11005e+08
Q921I1	1	143.655	47	1440169769	1370269954	288056785	3.39574e+08
Q61838	1	93.1116	46	3.84465e+08	384843085	1.90026e+08	176775252
Q05920	1	144.252	46	1247627276	1219978252	5.34936e+07	3.20153e+07
Q68FD5	1	153.213	43	448234543	4.24084e+08	0	0
P08113	1	107.599	43	787433174	828535721	563904595	526229531
Q91ZX7	1	43.9219	41	6.40829e+07	6.76885e+07	2.45283e+07	2.82741e+07
P58252	1	90.7695	38	6.09733e+08	663906866	1.60565e+07	1.71012e+07
Q99PL5	1	90.3749	37	196090188	2.02408e+08	1.6308e+07	7.42941e+07
Q9ET01	1	109.947	35	5.84176e+08	6.28494e+08	1257186	0
Q01853	1	90.9378	35	3.28952e+08	3.28573e+08	3.30121e+07	3.21051e+07
Q8CHR6	1	86.8991	34	255425182	252063792	836579	790972
Q3UQ44	1	72.6011	34	1.71978e+08	2.11273e+08	1772948	5.3283e+06
P27773	1	83.1983	34	8.47155e+08	8.43734e+08	39179929	37638625
P06909	1	54.7625	34	98611397	98306629	1.21439e+08	1.19848e+08
Q99LB7	1	127.923	33	1717081340	1613364955	7.22354e+06	34352699
P38647	1	92.7065	33	5.49588e+08	6.44e+08	2.8677e+07	2.04797e+07
P20029	1	115.706	33	1617432879	1571150430	1.73917e+08	2.06371e+08
Q922D8	1	88.9487	32	4.38927e+08	4.03303e+08	3879099	6008525
P26443	1	108.788	32	3016398756	3521179424	1.46478e+08	1.71628e+08
P26039	1	67.1578	32	8.02546e+07	9.63864e+07	5.18674e+06	5.36625e+06
P08003	1	94.1986	32	3.29893e+08	338873057	1.81298e+07	7.9689e+06
Q91V92	1	84.3938	31	237656296	232116219	4.79798e+06	666456
O08601	1	80.288	31	2.5146e+08	256478335	0	960760
Q8VDJ3	1	59.9105	30	2.05006e+08	2.02259e+08	0	0
P63038	1	93.7108	30	1.73351e+09	1392892402	4.55363e+07	4.2795e+07
Q9DBT9	1	103.686	29	890753398	918474466	867610	0
Q9DBM2	1	76.582	29	2.22779e+08	264054201	6.04278e+06	5.06858e+06
Q99KI0	1	92.273	29	5.57177e+08	564563711	0	0
P24270	1	110.408	29	1552399754	1561365903	2.904e+07	3.50003e+07
P09103	1	93.3264	29	2039318315	1937734620	22861500	1.51778e+07
Q9EQ20	1	85.7111	28	995098398	9.10442e+08	0	0
Q8BMS1	1	89.5872	28	7.03384e+08	7.41685e+08	1.57535e+07	1.69627e+07
Q8BHN3	1	47.6321	27	8.86344e+07	97653202	5.80565e+07	5.45769e+07
P14824	1	79.4071	27	194826596	2.03077e+08	5436479	0
Q9R0H0	1	78.9851	26	4.10594e+08	4.04209e+08	7541940	8.07052e+06
Q9JHU4	1	55.5213	26	6.63132e+07	6.73089e+07	0	45620.2
Q78PY7	1	86.5785	26	194566812	170871731	7.24e+08	9205545
Q91ZA3	1	74.3747	25	2.72643e+08	2.41373e+08	577435	0
Q8K2B3	1	98.8595	25	5.35305e+08	468115513	0	0
Q8CAQ8	1	64.201	25	142986462	132223468	11181860	1130452
Q80X90	1	37.0332	25	4.55514e+07	55973716	5787288	0
Q03265	1	59.4518	25	2.35956e+09	2098811785	94952447	99707231
P56480	1	108.183	25	2531724118	2602084373	115645836	1.24676e+08
P40142	1	78.0532	25	693997232	613119423	7403207	807866
Q8BWT1	1	70.6203	24	2.68801e+09	2.53423e+09	8253328	1.2704e+07
P50544	1	81.2786	24	336594892	394641610	86328384	8296244
P35492	1	56.5969	24	311610114	337908165	5.92352e+06	6.73047e+06
P16460	1	92.5911	24	4.96257e+09	4800448151	62055877	71017558
Q8VCW8	1	52.9871	23	340461968	3.30248e+08	5012582	2990613
Q60597	1	55.1812	23	1.10052e+08	116229990	677995	1325825
P41216	1	76.0352	23	3.72346e+08	3.47537e+08	3.11191e+06	905803
P16331	1	75.7755	23	566204363	612282964	3.2354e+07	3.45375e+07
P07724	1	179.451	23	5724299471	5544331465	1.56022e+07	1.20685e+07
O88844	1	79.5878	23	908977110	8.90523e+08	8379116	8.58865e+06
Q9QXX4	1	76.7202	22	2.45686e+08	2.14142e+08	3687072	4505827
Q9QXD6	1	74.4463	22	1.72486e+09	1.55564e+09	0	2.7064e+06
Q99K67	1	65.8027	22	357055095	362357863	6.68507e+06	3.85582e+06
Q91YI0	1	76.295	22	1149664625	1099702224	11614879	10390458
Q91Y97	1	96.1554	22	4530043605	4340621906	75743499	7.02479e+07
Q91X72	1	52.4118	22	290287335	297501957	178976106	228779965
P97872	1	49.1897	22	340953362	354828169	5.21963e+06	6.86788e+06
P51660	1	61.8498	22	274149093	268331351	6.18038e+06	7.52381e+06
P50247	1	99.111	22	2264392229	2279799903	14059975	14719339
P49429	1	86.4156	22	1534992488	1501648570	1807801	8107010
P28271	1	71.1779	22	232629935	244081565	1675850	0
P21981	1	60.6158	22	234456964	241614425	3.95552e+07	2.15596e+07
P11499	1	121.523	22	625686569	629301667	9163835	10465948
E9Q557	1	2.95935	22	2.23461e+07	1.29329e+07	1.76739e+07	2.07584e+07
Q9D0F9	1	73.2538	21	410205153	389979583	1297933	0
Q91YQ5	1	59.3491	21	219445725	224242636	2.56481e+07	1.99186e+07
Q8VDD5	1	70.324	21	61365831	68918953	456828	518107
Q8K010	1	39.2613	21	5.15417e+07	56084053	0	5171008
P63017	1	96.2642	21	757689226	835410628	3.65047e+07	3.35499e+07
P54071	1	59.2602	21	308124570	335328014	0	1744946
P53657	1	60.6777	21	239635173	205229940	0	0
P34914	1	66.8175	21	330778480	292366065	0	0
P33267	1	51.7465	21	1.34018e+08	161457178	1032465	1015697
Q9JLJ2	1	68.1818	20	432267924	4.18016e+08	1.27688e+07	1.30384e+07
Q9EQK5	1	29.5905	20	58135111	68083126	4245891	3.98258e+06
Q9D8E6	1	45.3128	20	2.09312e+08	237696722	9.44493e+06	3898789
Q99MR8	1	50.625	20	117589430	88683846	100882	1.64471e+06
Q91ZJ5	1	51.0342	20	295145215	3.62041e+08	1.14431e+07	6.95407e+06
Q8VCT4	1	59.4194	20	670424237	871200365	1.83665e+08	1.19764e+08
Q8VCM7	1	56.0422	20	174546523	132037268	27538711	33958591
Q8JZR0	1	69.5371	20	2.80313e+08	2.29948e+08	1.52802e+06	2.48265e+07
P61922	1	53.4431	20	152650418	1.79183e+08	2.54696e+07	31509435
P54869	1	100.769	20	2.38229e+09	2223665425	5.17916e+07	4.68361e+07
P47738	1	91.3562	20	2439136900	2295067539	45931304	42859213
P37040	1	44.232	20	2.24162e+08	2.75288e+08	0	0
P29341	1	42.2573	20	2.16578e+08	184072394	0	0
P14211	1	55.1726	20	805792603	760366922	86798619	74882841
P05202	1	70.8067	20	997831820	943704321	8.13117e+06	9.86056e+06
O35490	1	126.9	20	4704816204	4714285253	93749526	1.01254e+08
O35488	1	57.4857	20	205354650	1.7464e+08	944165	0
Q9Z2I8	1	70.7069	19	290866210	277414128	4.96251e+06	3.70547e+06
Q9EQH2	1	18.4058	19	12369236	1.94366e+07	1.85693e+07	24440209
Q9DBF1	1	66.6536	19	480898441	521955396	1886537	1953139
Q91WU0	1	61.4022	19	190400961	1.42057e+08	7.25563e+07	75518542
Q91VD9	1	65.2164	19	1.36583e+08	150886311	6408335	0
Q8CHT0	1	41.3217	19	786974388	908289292	0	0
Q8BH00	1	70.8534	19	3.83698e+08	3.79931e+08	1197633	0
Q8BFR5	1	52.5748	19	156267429	1.74401e+08	1349752	2508491
Q61147	1	27.0045	19	34753120	3.18017e+07	20624762	18549631
Q00519	1	57.4478	19	98702164	43628122	0	0
P28843	1	24.1022	19	105718345	5.17026e+07	58296078	63638845
P01872	1	48.5843	19	330656529	313660520	1.32702e+08	110774661
P00329	1	63.4484	19	4533433871	4776368109	7600678	7772213
Q9Z1Q9	1	37.2541	18	64376353	48484397	968211	1.14077e+07
Q9Z0X1	1	54.6178	18	225285705	209542099	4.42502e+06	4.43556e+06
Q9DCW4	1	57.0456	18	1212127362	1176446099	1248953	1258995
Q921G7	1	52.7647	18	3.24654e+08	344051729	389377216	388922112
Q91XD4	1	58.0324	18	264543276	282585457	1.35985e+07	1.21046e+07
Q8VC30	1	62.6772	18	620748754	574001115	12737892	5828406
Q8VC12	1	56.5203	18	3.88992e+08	345767069	0	0
Q8K0E8	1	42.08	18	124967955	96167882	51635051	6.02047e+07
Q6PB66	1	34.7236	18	40472463	58426078	1447371	0
Q64374	1	64.2712	18	3396017102	3438664540	0	874297
P62702	1	42.2454	18	2.74821e+08	281492018	5320613	6394852
P56593	1	42.4059	18	157881050	231987995	0	0
P50431	1	50.9277	18	340980475	285798050	0	0
P35564	1	59.9898	18	142012727	1.80222e+08	7316152	3669716
P29758	1	56.7126	18	419240240	481880868	618309	1453122
P11725	1	66.1984	18	1731062359	1519679067	5.94917e+06	819172
P09411	1	77.1884	18	4.12354e+08	3.54089e+08	15641923	11779820
P06728	1	42.5754	18	245259180	275347623	1163041	1197934
P05201	1	56.6527	18	699463659	550316788	1205118	0
O88428	1	47.3263	18	1.16573e+08	1.10163e+08	8057733	7370456
E9PV24	1	45.0887	18	180755599	185110421	52697351	46438577
Q9Z2V4	1	39.2209	17	193756179	173336412	0	0
Q9JKR6	1	28.9803	17	1.00463e+08	6.98413e+07	4983956	4937226
Q9DB77	1	51.8385	17	4.06656e+08	4.03097e+08	841789	829865
Q9D819	1	49.6972	17	223039471	217925575	0	1197503
Q9D0R2	1	40.2536	17	7.96998e+07	6.92839e+07	5072828	869355
Q91VA0	1	74.5445	17	259763335	310946880	12067380	0
Q8VCC2	1	49.5468	17	106955289	104732551	1.8347e+07	1.59526e+07
Q8QZT1	1	48.638	17	5.26011e+08	492625165	8115432	7886127
Q8QZR5	1	52.2152	17	234602679	290078440	0	0
Q8CIE6	1	22.8597	17	37205463	5.63189e+07	612170	0
Q8CGC7	1	53.2325	17	4.83402e+07	4.77802e+07	0	0
Q8BGQ7	1	42.1038	17	7.8368e+07	70660147	0	0
Q61598	1	48.7098	17	127224569	119937309	0	1924093
Q5SWU9	1	39.5313	17	2.29158e+07	2.21912e+07	0	3409658
Q05421	1	54.4076	17	266898780	289290385	3594391	2.85257e+06
Q02053	1	65.0384	17	127281332	145970948	3416385	1145261
P70699	1	18.2316	17	2.37831e+07	28095274	4.34885e+07	4.077e+07
P55264	1	53.1299	17	818274369	830803995	0	0
P53395	1	45.1957	17	1.37932e+08	1.38575e+08	0	5241311
P52825	1	46.1075	17	286290303	2.14136e+08	0	1967494
P50285	1	39.6852	17	156784060	156338412	1564816	1440096
P17182	1	63.5974	17	1.02435e+09	1.06389e+09	0	1676083
P15105	1	63.5474	17	804408652	8.01628e+08	28494320	27215541
P08249	1	62.1409	17	1108368692	1051613344	1066078	0
O08709	1	54.7555	17	9.43985e+08	1.01066e+09	0	0
Q9QXE0	1	57.9536	16	384732775	359080653	794997	798861
Q9QXD1	1	50.4137	16	68706433	57177115	0	0
Q9D826	1	39.0865	16	87996234	86516369	9.25285e+06	9.75289e+06
Q9CZS1	1	79.6441	16	2.14283e+08	150485504	927445	2.8435e+06
Q9CQN1	1	36.8863	16	6.69961e+07	74315339	3190553	3151486
Q99LC5	1	60.7805	16	988070352	1025001101	2628089	794430
Q99JY0	1	50.1644	16	297863347	2.36399e+08	9114689	8268893
Q8VDM4	1	36.0546	16	5.51997e+07	6.56988e+07	0	2217213
Q8CGK3	1	40.1603	16	46277484	9.23781e+07	0	1360054
Q8CC88	1	44.428	16	104904840	43214926	0	1338786
Q61233	1	46.252	16	7.36961e+07	6.15322e+07	0	0
Q61176	1	62.6718	16	1696874175	1.69586e+09	37935596	3.90722e+07
Q60864	1	42.7949	16	89789142	73632769	196304	10183260
Q4LDG0	1	44.8468	16	251991487	217681873	4.03907e+06	1.61329e+06
Q07417	1	35.3345	16	252480792	344972503	0	0
Q00623	1	48.022	16	453475353	382234807	0	0
P68040	1	51.4767	16	379667525	411360606	14326826	12347251
P51174	1	59.4026	16	482928928	482517467	801390	0
P24549	1	91.525	16	6.00998e+08	577609978	0	0
P23116	1	15.9304	16	3.0942e+07	26420112	2100655	871906
P21614	1	54.1016	16	1.74489e+08	109532423	1604635	1448243
P12970	1	48.4498	16	256012463	253323299	3781158	4736876
P08226	1	56.692	16	606922563	670119103	3113893	6049277
O09173	1	61.94	16	4.01626e+08	425175920	7285464	4.83477e+06
A6X935	1	19.618	16	2.87434e+07	38943231	2.65984e+07	3.3728e+07
Q9WU79	1	48.5451	15	84630881	78271464	0	2866389
Q9WTP7	1	41.2131	15	256380659	251887251	9.94328e+06	0
Q9DBA8	1	43.0695	15	203883637	177686547	0	0
Q9D379	1	31.8061	15	1.27323e+08	1.58847e+08	0	0
Q9CZ13	1	48.8532	15	404518289	424112800	7.10598e+06	9.68341e+06
Q9CPY7	1	33.1251	15	9.19595e+07	102789875	0	0
Q99MN9	1	39.051	15	136777009	140081508	0	0
Q922B2	1	40.712	15	67389528	75100218	1305549	0
Q91YT0	1	38.3793	15	101275926	95504332	0	1826927
Q8VCN5	1	47.6257	15	5.57592e+08	5.28013e+08	3236084	3372153
Q8BW75	1	67.7509	15	252082827	247160703	0	0
Q80XN0	1	37.3325	15	249586396	243717599	8.04958e+06	7698612
Q64464	1	25.8887	15	5.9794e+07	5.0064e+07	0	0
Q61316	1	30.9087	15	5.94934e+07	33626551	0	0
Q3UPL0	1	24.6002	15	33280896	44179149	4582622	4690828
P97351	1	37.5121	15	2.24427e+08	253260074	9.22204e+06	6117561
P47911	1	34.7797	15	2.16696e+08	2.32142e+08	54289287	14166560
P47740	1	47.6134	15	228287204	186127673	2350024	2298073
P42932	1	36.3381	15	6.0342e+07	66930198	3.02556e+06	0
P32020	1	53.1525	15	406498699	418143746	4191066	1591055
P25444	1	38.2626	15	259408881	268002868	8524732	9.00348e+06
P20918	1	22.1543	15	3.73376e+07	60502516	1042253	0
P16546	1	15.1445	15	6.28442e+07	2.53729e+07	1716069	2479112
P16015	1	51.9892	15	764575168	822367835	10278709	1326439
P11276	1	22.808	15	13344578	2.02107e+07	1277767	0
P10649	1	78.3001	15	1521039175	1.48145e+09	894442	0
P09055	1	19.6125	15	18386579	9.38987e+06	12010755	7.7829e+06
P06745	1	33.0503	15	150758306	148744012	0	0
P06151	1	52.4224	15	900362346	8.99092e+08	1144717	0
O70475	1	37.6965	15	160633296	1.4776e+08	0	1501823
O35129	1	38.2073	15	262248976	305584185	2547760	848874
O08677	1	41.8183	15	110727213	9.50169e+07	8.56474e+07	7.84596e+07
Q9Z2I9	1	45.0357	14	159095243	151192831	0	0
Q9QZ85	1	33.306	14	195061379	76057510	0	0
Q9QXF8	1	55.6139	14	1478210512	1469136785	13336065	6179117
Q9EQF5	1	60.4224	14	193377774	181124951	0	1824395
Q9D8N0	1	32.5173	14	146535613	1.58771e+08	5083670	1916208
Q9CZU6	1	29.932	14	146061928	235683921	0	0
Q9CZN7	1	40.9745	14	138555135	142334782	1223120	0
Q9CQA3	1	38.8556	14	2.30442e+08	243705243	0	0
Q922Q1	1	37.1714	14	245669554	2.06844e+08	0	0
Q91WT9	1	39.796	14	241505729	246313044	0	0
Q8VDN2	1	76.29	14	114258293	137595521	5068433	6.5429e+06
Q8VC28	1	38.1181	14	135705882	153437589	0	0
Q8BGA8	1	29.4041	14	50404276	5.14795e+07	10498857	12512300
Q78JT3	1	35.0987	14	572198800	475179861	6.41342e+06	3238825
Q61646	1	29.0715	14	86548631	80103224	31960032	55412489
Q3ULD5	1	43.2742	14	78113513	89199879	301782496	0
Q3UEG6	1	32.7862	14	7.37483e+07	7.73803e+07	0	3247364
Q3TXS7	1	36.5934	14	4.81467e+07	45423705	969565	0
P97742	1	29.0315	14	73647654	55363165	0	0
P70441	1	39.7595	14	8.29955e+07	87358929	7.15755e+06	6.8713e+06
P67778	1	35.1448	14	288044633	253885253	3.7333e+06	771057
P62908	1	32.0386	14	230952046	231668172	16201072	1.43114e+07
P58710	1	45.3384	14	397094915	2.69268e+08	0	0
P56657	1	41.5731	14	1.83064e+08	1.84994e+08	5.27769e+06	1.13259e+07
P50580	1	25.3545	14	8.56502e+07	93783242	978517	0
P45952	1	39.0652	14	379391597	369642123	1073118	2178098
P35700	1	59.0925	14	1901871676	1923802566	287349387	336282921
P35486	1	26.8963	14	148082599	123519640	2843551	0
P28474	1	51.0002	14	492573797	404580700	0	0
P26041	1	41.6731	14	3.0242e+07	3.90028e+07	0	0
P17751	1	48.3829	14	871758253	740683660	3239722	3899404
P14152	1	46.4073	14	1107609297	9.97134e+08	0	774829
P14148	1	31.0906	14	133730117	170121735	2152450	2.65243e+06
P13707	1	43.1038	14	187686105	181784164	1600517	1610934
P07901	1	88.8368	14	153507655	168413101	0	0
Q9R112	1	36.2427	13	94548019	95837258	29187082	757944
Q9D6Y7	1	39.0399	13	211062888	163411514	1503809	1568854
Q9CY27	1	26.1197	13	1.17133e+08	104683792	1377989	0
Q99PG0	1	23.2047	13	100255928	163246156	70409336	56723569
Q921X9	1	41.802	13	73933195	77961330	43640472	45015140
Q91VI7	1	38.5717	13	90136164	9.84422e+07	0	0
Q91V76	1	49.4185	13	187081405	169941895	0	0
Q8VEK3	1	34.0878	13	4.68788e+07	5.00309e+07	0	0
Q8CIM7	1	61.0782	13	250477118	252664729	841413	1954648
Q8CFX1	1	29.9533	13	4.39888e+07	57695853	1.24448e+07	9.38248e+06
Q64442	1	45.8937	13	1121931231	1128583626	2.30577e+06	3.04124e+06
P97501	1	35.9028	13	73059926	69776129	0	0
P97494	1	44.1079	13	66454574	57956966	8478300	8807638
P80315	1	30.7672	13	3.60097e+07	2.14906e+07	0	0
P70694	1	52.3601	13	708879425	842012569	2342591	2262395
P61979	1	33.421	13	107378601	114383755	653946	28209686
P57780	1	41.7374	13	22875307	1.58532e+07	6167589	0
P50172	1	24.9785	13	222601665	198848342	2.63571e+07	2.6774e+07
P48758	1	30.6326	13	182101418	157827864	0	0
P47962	1	33.3379	13	109523815	168553888	215204525	214707584
P35505	1	33.2413	13	891881234	863670662	0	3641920
P27659	1	38.1465	13	187838010	167243756	1.27117e+07	8787826
P23492	1	49.4759	13	163026575	157853195	0	0
P16858	1	73.7202	13	1339429536	1100956561	5011834	9641652
P11352	1	47.4922	13	804911585	770058155	0	0
P09405	1	29.1207	13	9.00345e+07	9.59662e+07	4.91317e+06	6.39829e+06
P05784	1	55.3388	13	155709171	147305658	705044	701465
O88342	1	38.8498	13	5.37214e+07	61270679	21127210	21447940
E9Q414	1	20.6311	13	35314610	37008939	14606822	0
Q9WVD5	1	39.2285	12	1.18684e+08	128889057	626931	1434855
Q9QZW0	1	23.1608	12	209911988	42123349	2.33194e+06	2.29834e+06
Q9QXG4	1	25.7477	12	58695964	59702447	2.62747e+07	2.69743e+06
Q9JII6	1	44.7847	12	208067038	234324533	4048711	9.09122e+06
Q9JHW2	1	23.6281	12	114627544	195993456	0	0
Q9DCX2	1	41.2773	12	325215670	394215996	4229174	15653684
Q9D6Y9	1	40.3958	12	80153025	79919958	0	455854
Q99J08	1	47.2283	12	211794676	187331590	5502000	0
Q91XE0	1	42.3366	12	214573701	176645525	2079923	1935659
Q91X83	1	78.1898	12	1746569716	1928466374	1.46139e+07	1.44625e+07
Q91WN4	1	25.9526	12	8.2309e+07	70813824	0	827444
Q8JZK9	1	33.7121	12	100391627	96455540	7796369	7963967
Q8CAY6	1	39.3644	12	297427899	231625701	2.58629e+06	1048224
Q8C5H8	1	34.54	12	76626037	71929060	3.23322e+06	2.1055e+06
Q8BWF0	1	27.8087	12	108243631	69668849	0	0
Q8BJ64	1	38.5144	12	9.48563e+07	95136678	848981	1.66697e+06
Q71RI9	1	37.0779	12	1.60963e+08	161956459	0	1051552
Q64514	1	11.2764	12	15170700	1.7673e+07	1040969	0
Q61941	1	32.0917	12	55010711	5.35615e+07	21924783	22201002
Q01339	1	20.5465	12	38477953	22456521	64095682	47535560
P97449	1	18.6419	12	51488025	1.22575e+07	22796885	17760674
P58281	1	21.9815	12	25553155	1.64733e+07	5871015	16493075
P52196	1	44.1081	12	387663950	365074775	0	0
P48036	1	34.7796	12	146006906	143141095	0	12856990
P46471	1	19.6437	12	27821919	4.91433e+07	0	0
P26043	1	38.636	12	6.09951e+07	3.69335e+07	1016318	948568
P24369	1	36.6108	12	277401044	298686257	11874154	11358332
P23953	1	29.0159	12	124703938	109521646	40864893	3.97022e+07
P18242	1	22.0037	12	68107646	107933680	29785543	31551628
P10518	1	39.2066	12	286877885	271263912	2846514	3.65212e+06
O54734	1	17.1841	12	70568544	146212729	18172944	11365214
O09174	1	37.0098	12	9.46538e+07	9.5468e+07	11730720	12178180
G3X982	1	32.0209	12	3.35633e+07	35363188	5723493	0
Q9WU78	1	25.0192	11	24472129	29674282	10477480	0
Q9R1P4	1	25.5573	11	212437623	216402917	0	6.59978e+06
Q9JLF6	1	26.8328	11	48842315	31628379	2.87844e+06	5.2279e+06
Q9JIL4	1	27.2179	11	4.15969e+07	37333673	0	0
Q9JHI5	1	29.9758	11	274059248	290322690	0	2943552
Q9DCN2	1	29.4891	11	192126340	224444459	0	1002260
Q9DCM2	1	32.205	11	1.0777e+08	1.19735e+08	3986427	0
Q9DBG1	1	35.8828	11	8.47573e+07	8.72804e+07	11030042	0
Q9DB20	1	29.3807	11	2.4692e+08	2.49716e+08	1.54901e+07	1.87267e+07
Q9D051	1	29.0843	11	8.73954e+07	8.49667e+07	0	2408336
Q99MZ7	1	25.3789	11	124754796	125148156	9497522	18270644
Q99LB2	1	32.6439	11	164990389	180087066	10523526	18517355
Q99L13	1	30.4791	11	186196995	139186565	0	0
Q93092	1	23.2083	11	116021523	122428598	13878004	13868195
Q922R8	1	26.4176	11	150644555	126215045	17708762	21856344
Q8VEM8	1	24.696	11	2.26698e+08	2.44614e+08	5.37315e+06	5.96162e+06
Q8R086	1	32.4699	11	85892841	80215598	0	0
Q8JZQ9	1	27.6833	11	22571754	24211888	769328	0
Q8BVI4	1	48.9675	11	377841518	381364112	2059790	2158733
Q8BI84	1	21.682	11	1.60535e+07	11575780	5.45919e+06	6932577
Q6ZWN5	1	23.2802	11	127679082	116804270	1350369	0
Q6P5E4	1	13.12	11	2.61723e+07	1.19289e+07	6.09157e+06	1.6769e+07
Q64727	1	34.0465	11	49521643	44329973	0	0
Q64471	1	27.382	11	2.74882e+08	269968247	1495645	2642127
Q64105	1	37.8986	11	300507437	90476677	0	0
Q63886	1	41.1419	11	263036504	296140326	122323010	1.65374e+08
Q61207	1	20.7161	11	169365775	1.68657e+08	66883788	6.44434e+07
Q5FW57	1	31.3133	11	76135152	79750458	0	0
Q02257	1	13.2689	11	14089714	7739442	9.71041e+06	1.26528e+07
P97429	1	25.6617	11	2.84076e+07	33053124	0	0
P62259	1	36.3051	11	1.38269e+08	128455180	0	0
P62242	1	31.713	11	252025810	241492016	1.49621e+07	1.3634e+07
P38060	1	28.2452	11	1.45691e+08	1.39057e+08	1.77523e+07	1.67914e+07
P36552	1	25.9281	11	4.45025e+07	4.83698e+07	519469	0
P19221	1	6.47558	11	2.25818e+07	2.3655e+07	7.46051e+06	1.02588e+07
P16406	1	3.27731	11	2603633	2568271	8.65367e+06	1.05518e+07
P14685	1	23.35	11	35489707	35370675	3.92168e+06	0
P07356	1	21.1394	11	3.82745e+07	21360703	5.91973e+06	7341145
P06801	1	35.1019	11	113143931	85941466	16248030	17892715
P04186	1	4.49776	11	88208353	6441597	5.61548e+06	14126421
O35459	1	27.1514	11	76307220	112506458	0	2160191
O35423	1	33.2028	11	191732616	168813361	1.04648e+07	1.39349e+07
O08795	1	19.0611	11	5.93682e+07	77284171	5.77462e+07	54079974
Q9Z2Z6	1	24.6156	10	79652948	84905551	1.29543e+07	752464
Q9WVL0	1	29.9347	10	4.08745e+08	389538477	0	970740
Q9WUA2	1	20.9032	10	2.41826e+07	30079943	0	0
Q9WTP6	1	37.9926	10	1.91557e+08	1.91192e+08	0	0
Q9R0P3	1	30.8986	10	261199198	284835452	0	0
Q9QZD8	1	24.5854	10	76509397	81722859	0	0
Q9QUM9	1	29.6602	10	60707236	69648258	1323969	2.14299e+06
Q9JIF7	1	27.0068	10	31467864	26741368	0	0
Q9DD20	1	27.2399	10	175164546	178505494	887485	854060
Q9DCD0	1	26.3252	10	72026775	70786878	17329300	17223840
Q9DC50	1	28.485	10	85969429	34280668	1619644	0
Q9DBJ1	1	47.7754	10	151017837	164516103	3790411	5256840
Q9D0F3	1	21.3695	10	67976171	56673692	1.77668e+06	2.50702e+06
Q9CZX8	1	24.3935	10	201582482	151943268	4043021	4029733
Q9CWJ9	1	26.9061	10	42757259	39979874	0	0
Q9CR68	1	21.1322	10	119167593	116085095	1183204	1185727
Q9CQ62	1	17.9551	10	1.96225e+08	1.94562e+08	3629577	6903379
Q9CPU0	1	19.4918	10	131985198	188682211	0	0
Q99L20	1	25.1993	10	154270373	150816479	1214435	0
Q99KR3	1	27.6266	10	44432717	46040143	0	0
Q920E5	1	29.0816	10	1.50596e+08	146207198	0	2.84616e+06
Q91Z53	1	28.8441	10	95751803	80404546	0	0
Q91VR2	1	31.5051	10	3.52635e+08	4.10101e+08	5.70192e+06	3.42609e+06
Q8VCB3	1	14.3391	10	44571009	47205802	0	0
Q8R1G2	1	22.5633	10	92679915	1.03873e+08	0	0
Q8R164	1	31.2037	10	195122906	2.05179e+08	0	0
Q8QZS1	1	29.3637	10	109079650	80397502	0	0
Q8JZN5	1	18.2134	10	2.49873e+07	2.9566e+07	7368503	7328500
Q8CG76	1	35.4685	10	106307704	111047197	63315300	66265355
Q8CC86	1	32.7998	10	52186338	5.49403e+07	0	0
Q8BH86	1	13.2317	10	25610956	33111655	0	7701305
Q7TNG8	1	25.7484	10	99739963	86329976	1574805	1574125
Q64516	1	22.2061	10	35648424	9.55755e+07	0	0
Q64458	1	59.8196	10	177372596	206782544	1.73795e+06	1643212
Q61425	1	22.4514	10	376105446	359378162	9.0126e+06	9169028
Q60932	1	47.201	10	199218354	195479910	827276	0
Q01405	1	26.7648	10	42678263	56297550	0	0
P97371	1	29.7889	10	9.2249e+07	80388879	0	1933004
P62281	1	23.5201	10	228294956	147068997	5.35605e+06	3.22401e+06
P62270	1	26.3412	10	199628041	212212405	10066522	1.08979e+07
P52840	1	41.1185	10	329093970	323543131	3704182	3612617
P50136	1	19.586	10	55659834	8.06888e+07	0	3991574
P47963	1	15.1768	10	193483555	207125770	1.12417e+07	11981085
P42125	1	23.7411	10	165983380	202730219	2697983	4037311
P24527	1	22.0081	10	2.78703e+07	32855962	0	0
P16332	1	40.1329	10	52706304	49655541	2474017	1210139
P14869	1	29.6983	10	249416744	236282531	6091953	5.54746e+06
P12787	1	26.5829	10	3.22874e+08	2.07343e+08	9977648	0
P12710	1	44.9386	10	1452940699	1459910113	0	0
P11983	1	21.1278	10	36924033	2.90168e+07	0	0
P10605	1	20.6071	10	148046572	143407613	4.37668e+07	4.57895e+07
P05064	1	28.0433	10	6.33936e+07	6.06309e+07	0	0
O88569	1	26.9825	10	156181438	111292728	3.32648e+06	3.60417e+06
O55029	1	29.1323	10	37011371	45575669	2.09391e+06	2.17076e+06
O09131	1	29.3925	10	197197330	164794208	919298	2.49088e+06
O08749	1	23.0897	10	173796606	125667581	0	0
Q9QY30	1	15.4991	9	21530606	1.31296e+07	0	0
Q9JMA1	1	9.84814	9	1.19182e+07	1.18345e+07	323453	210039
Q9ESB3	1	15.2706	9	26333756	40298783	19854048	23293995
Q9DCQ2	1	25.753	9	42525616	55588953	0	774268
Q9D7B6	1	21.1164	9	38877042	43266707	2631192	2585006
Q9D1A2	1	18.7485	9	40542395	34747978	0	0
Q9D172	1	28.804	9	119708822	91424714	0	1446617
Q9CWK8	1	25.0286	9	23040115	29269353	0	842001
Q9CR62	1	22.0973	9	57129101	64402324	0	0
Q99LX0	1	37.324	9	169117223	186230977	0	0
Q99KC8	1	12.1128	9	12824696	15467977	974788	1014176
Q91X91	1	26.7925	9	101237058	87589418	0	1198171
Q91WG8	1	23.0528	9	30584118	14883336	3141519	3202150
Q8VDK1	1	24.8322	9	61947638	56079340	1170694	1163844
Q8VCX1	1	38.6918	9	146147345	140383345	0	0
Q8K411	1	20.8508	9	25654852	20074477	0	0
Q8JZZ0	1	22.4232	9	3.8499e+07	3.90509e+07	22428209	23157751
Q8BK48	1	23.0233	9	5.52165e+07	83382716	19209108	33184216
Q8BH95	1	31.7597	9	345908401	357905388	21347247	8.39984e+06
Q8BG32	1	20.8542	9	38769117	25048721	0	0
Q76MZ3	1	16.1999	9	23997781	32845562	0	0
Q6ZQ38	1	21.5066	9	30353385	40194599	0	0
Q62261	1	5.1788	9	7815827	7.7534e+07	0	0
Q61792	1	13.0895	9	1.76931e+07	2.61855e+07	4541903	0
Q61703	1	15.4636	9	13571639	16860168	7243200	9.40764e+06
Q3UNX5	1	16.0345	9	28485499	22764020	1232016	0
Q06890	1	16.9585	9	2.02052e+07	13230740	1.44042e+07	9.39308e+06
Q05816	1	37.7589	9	57490571	64230052	1536143	1438521
P99029	1	28.7876	9	361108777	3.5903e+08	9247271	9295056
P97807	1	20.1938	9	153915007	192616162	12284840	12554940
P84091	1	12.8591	9	16524740	2.28918e+07	1818836	3275691
P61161	1	11.7874	9	32623132	44507704	0	0
P58044	1	18.907	9	56406011	50149773	0	0
P52480	1	20.6325	9	1.09685e+08	11542740	0	0
P52430	1	22.2726	9	127254536	126987199	58140931	61104332
P50171	1	23.0988	9	39924379	4.54115e+07	6489187	6263938
P47199	1	27.2849	9	73334449	83393153	0	0
P40124	1	27.3823	9	62441878	64862993	0	0
P30416	1	25.5242	9	43969008	2.88437e+07	0	0
P17742	1	39.7948	9	674549262	670667601	5091207	5034348
P17717	1	19.8518	9	94864329	96034851	56838139	65358413
P17427	1	27.0125	9	51567383	38271780	0	0
P11679	1	66.5523	9	157633359	161464695	2.30179e+06	2.24026e+06
P00186	1	40.816	9	36474627	5.63844e+07	0	0
O88451	1	52.9963	9	365236108	376442283	822216	2.83158e+06
O70503	1	16.3584	9	37304274	2.86686e+07	0	0
O55125	1	25.2685	9	175434930	179168859	3806218	15086520
A3KMP2	1	20.9682	9	47459263	47556124	1311831	824906
A2AS89	1	12.3859	9	59869404	7.58232e+07	0	0
Q9Z1Z0	1	21.9431	8	29173851	30396482	0	0
Q9Z0S1	1	20.581	8	40876358	51066899	0	0
Q9WUU7	1	22.0132	8	56681523	68899022	139866944	140608348
Q9WUR2	1	22.0128	8	38831782	45619314	0	0
Q9WUM5	1	21.8844	8	258286845	293993018	1.99964e+06	3.3824e+06
Q9JMA7	1	33.1104	8	62286775	64472198	0	0
Q9JI75	1	12.8788	8	58345650	78674592	1826512	0
Q9DCP2	1	28.1115	8	103571820	71744335	52098.6	8959794
Q9DCL9	1	25.8537	8	27357714	1.8672e+07	1.74418e+06	718626
Q9DBG6	1	34.7363	8	100354442	100306025	8.13689e+06	2473046
Q9CXF0	1	14.1681	8	52517891	8.75872e+07	8117644	0
Q9CQQ7	1	19.4565	8	143194585	161606908	1804943	1849793
Q99LF4	1	15.6585	8	18014397	17109764	0	0
Q99JY9	1	12.3177	8	24971810	8.37971e+07	2610766	0
Q920A5	1	3.28516	8	10924687	16488608	14273293	14131293
Q91X52	1	20.3034	8	117258367	76373293	4199771	1.72627e+06
Q91X44	1	9.67861	8	1.69791e+07	3.50601e+07	0	0
Q91WD5	1	17.3038	8	71023575	38208466	9084781	1206192
Q91W90	1	22.7782	8	30889092	36910575	0	937424
Q91V41	1	28.6027	8	61704378	41493836	0	0
Q8VCT3	1	13.0137	8	15606596	19797186	1589116	1643377
Q8VCR7	1	25.5081	8	218431705	216242515	0	2.326e+06
Q8VCR2	1	29.0308	8	39489580	37272582	0	1585232
Q8R4N0	1	24.7255	8	39635974	40635152	0	0
Q8R1B4	1	15.3938	8	16616237	1.34012e+07	1250916	0
Q8R081	1	12.5381	8	26411699	20070744	0	0
Q8K0C4	1	14.3784	8	26373425	21372025	0	0
Q8BTY1	1	20.8767	8	31903846	23078633	0	0
Q8BMF4	1	20.8721	8	56872241	53776713	4704273	9330139
Q8BIJ6	1	15.4754	8	14486277	9.34139e+06	0	4862506
Q8BG05	1	16.0218	8	35733849	4.74693e+07	0	0
Q80XL6	1	27.4429	8	89110429	82324500	0	0
Q6NZJ6	1	9.84184	8	6707545	14283200	762299	1190486
Q61171	1	22.1751	8	162313497	158947329	38507371	41880025
Q60866	1	15.4771	8	56100733	78411079	0	0
Q60759	1	26.8908	8	164272431	173006963	1383016	2.4701e+06
Q5SW19	1	21.68	8	22663175	18520070	68541352	0
Q571F8	1	24.2345	8	2.14297e+07	26523003	0	0
Q3UZZ6	1	22.7839	8	82580329	92156863	0	0
Q3TNA1	1	11.7208	8	2.0493e+07	2.39503e+07	3095829	1621613
Q07076	1	19.4852	8	23747846	13130308	1630659	1726186
Q01279	1	12.1721	8	9.192e+06	11794811	814368	830015
P99027	1	31.1046	8	313451785	307930117	29610450	3.66508e+07
P80318	1	25.3344	8	45250048	41736888	2200295	0
P80316	1	26.882	8	30249720	20190136	0	0
P80314	1	24.3081	8	36808429	23221477	0	0
P63037	1	11.6444	8	1.44342e+07	17059306	0	0
P62962	1	13.2492	8	139050911	92193716	0	0
P61358	1	13.8188	8	122617271	187067681	3716274	3841035
P61255	1	22.0593	8	83312401	110660676	4.17897e+06	3.01094e+06
P61222	1	16.0365	8	18563398	22518336	13968803	14397514
P57776	1	31.4432	8	102017297	87355035	2601062	886302
P56399	1	18.3023	8	16765912	20031547	0	0
P56391	1	22.5998	8	323215786	385870005	0	1203455
P55096	1	21.6448	8	83904462	76910880	778693	0
P51881	1	47.3959	8	470529311	292654065	16044836	12763233
P40936	1	27.6558	8	274738490	303274018	1051270	0
P27046	1	14.6215	8	14757696	17926455	802983	818239
P19783	1	33.2705	8	394905503	376118748	921542	0
P16675	1	6.55155	8	17399571	11740511	16785085	15538827
P15626	1	56.7723	8	65618157	68363209	0	0
P14206	1	24.7133	8	168459618	162312107	9.64465e+06	1.18881e+07
P10126	1	41.0724	8	602735298	576558993	13404223	16354678
P01029	1	9.75736	8	7611439	10814250	7.58337e+06	7.02604e+06
O88986	1	21.7577	8	40037292	79126101	740982	0
O88685	1	16.7517	8	24326691	22007137	0	0
O55131	1	19.8316	8	19300092	26070658	3152561	3168164
O35945	1	69.5383	8	85185774	64099916	0	0
O35215	1	32.8985	8	723369890	689565221	0	0
O08807	1	30.0355	8	53127182	62724938	0	1.7395e+06
Q9Z2I0	1	16.0775	7	1.37916e+07	13915473	5640943	0
Q9WVM8	1	6.49199	7	9910019	2.25373e+07	0	0
Q9WVJ2	1	15.353	7	29977678	68301552	0	0
Q9WVA4	1	16.324	7	31482280	39384629	0	0
Q9WV32	1	13.0605	7	22148520	18850462	0	0
Q9WUZ9	1	12.0109	7	15150031	2.57279e+07	14993060	11928114
Q9R1S7	1	9.06384	7	14836896	16166413	0	1237168
Q9QYG0	1	27.8223	7	1.60182e+08	1.64884e+08	0	0
Q9JMH6	1	6.56936	7	1.31864e+07	23024741	0	9242252
Q9JJL3	1	11.8025	7	33371132	3.34659e+07	5201602	1777569
Q9DCV4	1	13.3861	7	22317522	25926765	0	0
Q9DCU9	1	23.0804	7	145530928	159931717	0	0
Q9DCS9	1	20.2056	7	70281947	6.83387e+07	0	34459928
Q9DCM0	1	25.548	7	61270324	67519253	0	1204547
Q9DCJ5	1	16.4472	7	48187166	54371014	0	0
Q9DCG6	1	33.3453	7	126937442	123736171	0	1957532
Q9DBH5	1	12.69	7	16038016	50376116	6665200	4716573
Q9DB29	1	12.0628	7	50841736	8.31324e+07	0	0
Q9D855	1	22.2716	7	139819575	126591608	3411409	1288092
Q9D6J6	1	17.6624	7	63403646	63508498	0	0
Q9D2R0	1	11.2502	7	10194886	12863497	0	0
Q9D0M3	1	19.736	7	129903290	8.47014e+07	0	0
Q9D0I9	1	17.7364	7	20805497	25098952	0	0
Q9CZM2	1	15.6065	7	64034566	71130720	3.20483e+06	4258659
Q9CWS0	1	18.9454	7	45113154	40734320	0	0
Q9CW42	1	20.7763	7	60909141	90913971	0	0
Q9CRB9	1	10.595	7	17438192	30930548	0	0
Q9CR57	1	13.3149	7	147036777	131764888	4293106	8312943
Q9CQT1	1	11.4828	7	2.69896e+07	3.51019e+07	0	921891
Q9CPR4	1	18.3686	7	140780496	104300580	0	0
Q9CPQ1	1	18.8647	7	99200287	111575690	0	1222425
Q99L47	1	12.3999	7	54673092	56981571	0	1.47214e+06
Q99KQ4	1	16.0769	7	15885262	25409542	0	0
Q99KK7	1	13.2411	7	17780697	12770170	0	0
Q99JW2	1	12.5491	7	32512603	18838289	0	13443470
Q99JI4	1	12.5056	7	10762025	13355782	0	0
Q99J99	1	30.1379	7	108546298	109674665	0	8953469
Q922Q8	1	16.7297	7	48260688	48384348	420713	480043
Q91XE4	1	16.3413	7	50050317	55475595	0	0
Q91WU5	1	12.5545	7	11584668	1.51139e+07	0	0
Q91WQ3	1	8.68939	7	7.08136e+06	10826750	0	0
Q91W64	1	29.838	7	53893870	44087916	2.13137e+06	2446877
Q91W43	1	9.76237	7	15026654	16013488	0	1906530
Q91VR5	1	11.1797	7	8087910	9607281	1760464	3996749
Q8VCZ9	1	15.7041	7	20647780	21614912	0	0
Q8VC97	1	16.3051	7	27994190	50357502	0	1383256
Q8R146	1	15.4758	7	20341077	1.71883e+07	0	0
Q8CDN6	1	18.0591	7	29945182	29704843	0	0
Q8C165	1	6.83844	7	9207121	12770676	9.46962e+06	5.84669e+06
Q8BWQ1	1	8.9412	7	49763744	3.629e+07	11913235	1.27216e+07
Q8BU30	1	8.7238	7	6000702	35660664	7290564	0
Q8BML9	1	5.52563	7	20250586	4.31238e+06	0	0
Q8BLN5	1	15.7284	7	16945474	1.18207e+07	0	0
Q64521	1	16.4158	7	7.5922e+07	74422079	0	0
Q64433	1	16.0208	7	623755125	642635380	3.05299e+08	297203339
Q64176	1	11.8704	7	5289908	1963532	6894528	8669636
Q62446	1	12.8995	7	2.39754e+07	21045477	0	0
Q61699	1	19.7764	7	1.09571e+07	1.56203e+07	0	0
Q61129	1	8.83088	7	8.05284e+06	7354461	6385651	9.53483e+06
Q60936	1	23.1099	7	30455354	2.24001e+07	1199107	1249386
Q3V3R4	1	5.68889	7	2.33105e+06	1298384	8.33916e+06	3.74613e+06
Q3ULJ0	1	12.6445	7	18448656	12472089	0	0
Q3UJU9	1	10.5228	7	1.50884e+07	16425926	1290845	1278518
Q14DH7	1	15.4887	7	23764061	2.61847e+07	1132886	1157751
Q07797	1	2.67391	7	2.20037e+06	2.86286e+06	5.28943e+06	5684575
Q05793	1	6.31526	7	4117484	5842782	8.30638e+06	8.12106e+06
P97821	1	6.73185	7	32589839	23755291	18671664	17877960
P70398	1	6.48971	7	3619465	8.31816e+06	0	0
P70296	1	25.7843	7	203194044	202201834	0	0
P70168	1	9.8537	7	13756233	16558129	0	0
P68254	1	25.579	7	3.59642e+07	32674910	0	0
P62717	1	12.8722	7	73268287	6.27768e+07	2.57894e+06	3.87718e+06
P62267	1	13.0131	7	53510049	5.0426e+07	0	0
P62245	1	14.8502	7	97763373	101658417	4.48365e+06	4580374
P62082	1	13.9326	7	79482105	8.87836e+07	1229006	0
P60843	1	49.5098	7	50952737	45041605	1659442	0
P53026	1	19.5036	7	106008205	96706616	3920758	3915247
P52760	1	17.2877	7	998703839	1036091224	85607848	0
P51855	1	16.2699	7	18843386	10072546	0	0
P46978	1	19.9018	7	43337208	33258228	2502247	5402954
P35979	1	13.4057	7	179805389	180001792	5.87572e+06	5.83781e+06
P34927	1	25.4185	7	70460889	69901820	31935250	33871390
P29699	1	22.7731	7	112943989	146462202	4.04468e+07	5.17365e+07
P28798	1	18.2688	7	68093701	78355339	12185581	1.22604e+07
P28665	1	26.3096	7	35012831	6478267	9712289	7877982
P26638	1	17.3002	7	15947967	19605984	0	0
P09671	1	16.8448	7	167125395	165446111	0	0
O88487	1	6.56474	7	4437121	10801072	0	0
O70325	1	18.9299	7	38749256	36993100	0	0
O55143	1	28.9011	7	11613933	1.22407e+07	0	0
O55060	1	19.7944	7	4.84557e+07	2.66148e+07	2183130	2235151
O55022	1	28.2123	7	204969541	194464236	3629565	3567605
O35403	1	21.5731	7	8.26755e+07	73838956	0	0
O35381	1	17.5547	7	23913212	3.36081e+07	0	0
O08914	1	14.1889	7	17782956	19277559	0	0
O08756	1	19.3373	7	155033589	127022882	2.01413e+06	2.04491e+06
Q9WVJ3	1	2.58398	6	5301573	6847972	1.90424e+07	1.69709e+07
Q9WVA3	1	8.36636	6	33269849	7245617	0	0
Q9WV55	1	19.6958	6	23987631	21878940	0	0
Q9WV54	1	8.87834	6	6.46459e+06	7674815	8737263	7282854
Q9R257	1	27.3436	6	133906017	131370841	0	0
Q9QZE5	1	15.5893	6	10119316	20587018	0	0
Q9QYF1	1	10.1996	6	20338533	47840220	16493110	814404
Q9QWK4	1	6.01965	6	3.32091e+06	1.73916e+06	3.68318e+06	5.33986e+06
Q9QUR6	1	6.23782	6	5.58023e+06	7724410	0	0
Q9JLI6	1	13.2449	6	1.77653e+07	2.51396e+07	0	0
Q9DCN1	1	5.31535	6	1.15061e+07	6.23869e+06	0	0
Q9DBL7	1	6.55011	6	18908403	23394979	0	0
Q9D9V3	1	14.881	6	25553147	26485116	0	0
Q9D6R2	1	13.2453	6	37951006	35457302	0	0
Q9D1Q6	1	21.222	6	3.69019e+07	75606533	9407346	7192701
Q9CXZ1	1	13.1296	6	53741466	39741106	0	1322097
Q9CXW4	1	15.5547	6	135405884	94559637	5139432	5371739
Q9CXN7	1	28.6863	6	56406285	46624036	0	0
Q9CVB6	1	9.20403	6	30145501	33145725	0	0
Q9CQ69	1	16.1669	6	6.03312e+07	5.20419e+07	0	0
Q9CPV4	1	23.3752	6	3.08439e+07	2.99245e+07	0	0
Q99LP6	1	8.70333	6	52353098	59145490	0	0
Q99LC3	1	21.6656	6	81315998	75904785	0	10199770
Q99L88	1	11.6739	6	12698220	14902515	12092980	0
Q99L04	1	15.7916	6	33581110	30647474	1050946	956550
Q99K51	1	27.0837	6	20322742	1.80882e+07	0	0
Q99K48	1	3.26676	6	11274013	1.07912e+07	2460563	0
Q99JT9	1	19.5569	6	29415169	28700430	2.70468e+07	602723
Q925I1	1	9.4673	6	19108349	1.21916e+07	0	0
Q924Y0	1	13.275	6	2.7204e+07	15538144	0	0
Q923D2	1	16.9187	6	9.51496e+07	8.81048e+07	18685705	0
Q923B6	1	6.54239	6	17107830	1.80896e+07	1.66342e+06	0
Q922E4	1	6.24633	6	24607044	13069336	0	0
Q921H8	1	61.4623	6	49514673	52772154	0	0
Q91YW3	1	12.0958	6	12199021	1.30415e+07	1774446	0
Q91X34	1	19.7023	6	48463877	50590840	0	0
Q8VBW8	1	20.0331	6	1.1203e+08	1.10003e+08	0	902655
Q8VBT2	1	13.1973	6	44399937	5.45794e+07	2.19213e+06	2.19103e+06
Q8QZY1	1	18.6499	6	12421979	13438433	0	0
Q8QZR3	1	6.73044	6	1543709	24123396	19669476	27208585
Q8K370	1	14.4417	6	73260108	5073545	1191818	0
Q8CIB5	1	4.67591	6	10632604	9095283	0	1119022
Q8BWY3	1	16.0265	6	16802706	11389252	5.75346e+06	5.79754e+06
Q8BWP5	1	19.49	6	40404863	35557923	858616	0
Q8BTM8	1	6.45484	6	7509324	6587979	0	0
Q8BSY0	1	6.24125	6	17735272	18769487	0	825482
Q8BP67	1	19.8514	6	128861033	108700338	6.47307e+06	5.34e+06
Q8BP47	1	18.4734	6	24938638	24566985	0	0
Q8BMA6	1	6.35809	6	10629995	2.20031e+07	1759104	0
Q8BGH2	1	12.1836	6	12273748	14186490	0	0
Q8BGD9	1	5.78085	6	73583737	6894055	0	2758349
Q791V5	1	11.8525	6	125222051	136210303	0	2061282
Q64459	1	26.9245	6	30982563	24629213	129194	0
Q62425	1	10.0744	6	1.15232e+08	111952936	1.26435e+07	4899935
Q61768	1	5.17313	6	3848637	1.03045e+07	0	0
Q61335	1	20.9535	6	29164992	22727376	7148439	0
Q60931	1	30.6367	6	72010328	67590482	0	0
Q5YD48	1	12.0222	6	7.57133e+06	5437887	0	0
Q3U1J4	1	16.5594	6	13759836	16939721	0	0
Q3TLP5	1	23.6168	6	49846821	47518352	0	0
Q02819	1	9.83579	6	1.61125e+07	1.70027e+07	15769540	0
P97855	1	22.1849	6	10956868	6337327	0	0
P97450	1	22.3766	6	209204233	193023254	1.40016e+07	9.33855e+06
P97328	1	21.9462	6	142200400	142204353	0	0
P70670/Q60817	2	11.9718	6	4.42248e+07	5.28623e+07	2.30945e+06	0
P63158	1	21.301	6	47350557	58194132	0	0
P62960	1	9.72386	6	28112674	27475854	0	0
P62830	1	16.0763	6	87410808	84055639	48690584	1764403
P62334	1	14.936	6	19493262	19465134	0	0
P62301	1	11.2971	6	90964240	84946604	6486501	4593822
P62196	1	14.1449	6	18510507	18608337	0	0
P62192	1	13.3881	6	44157120	44928215	9.56342e+06	0
P60335	1	22.9785	6	73744239	7.26023e+07	1637709	3753535
P59325	1	11.7908	6	5451044	8.26955e+06	0	0
P54775	1	2.01333	6	149798246	156447988	0	0
P50396	1	24.7866	6	20463195	15825309	0	0
P42225	1	9.59755	6	12404663	7538938	0	0
P31786	1	29.605	6	8.7996e+08	8.87146e+08	0	0
P30115	1	24.7464	6	1576410871	1512076697	0	0
P29788	1	16.1923	6	26931310	25922531	1124392	1138315
P26150	1	9.82752	6	11668342	1.22162e+07	0	0
P24456	1	40.048	6	91317006	118465316	742108	0
P20152	1	15.3394	6	4532646	10512717	8069409	9.28228e+06
P20108	1	12.4132	6	140259980	137415030	2.95091e+06	3.95372e+06
P19536	1	18.4055	6	211051210	204696863	0	0
P19253	1	9.82841	6	43755881	3101310	27162390	1120817
P17047	1	6.50943	6	15691225	17698295	27419457	2.82169e+07
P16381/Q62095/Q62167	3	19.4917	6	14628423	31298926	4496350	0
P14131	1	15.1323	6	138189410	157123854	3101075	5405834
P14094	1	13.0504	6	35373725	38913182	2487532	886776
P08228	1	13.3113	6	1795685452	1685236053	0	2364353
P06684	1	3.20953	6	14182365	17875928	0	0
P01942	1	27.0289	6	6895235705	6853753596	76118492	76792217
P01878	1	13.5307	6	79049177	85248306	45589949	48308053
P01867	1	12.8059	6	63718029	6.35225e+07	8.03898e+06	7598725
P01837	1	13.2127	6	136196062	125178906	41446251	40409431
P00920	1	9.38256	6	2.4073e+07	2.25229e+07	5427040	1.4028e+06
O89053	1	12.8519	6	12237179	9.39095e+06	0	0
O89020	1	3.34935	6	3.06132e+06	2.11793e+06	4308852	6.21758e+06
O88587	1	19.695	6	75972332	75023038	0	1818586
O55234	1	12.5833	6	69864836	1.82406e+07	1297505	0
O35887	1	9.65475	6	13787925	12756370	2059561	3719484
O08573	1	18.611	6	146060498	128471864	10294916	1.92864e+07
O08553	1	22.5431	6	21582771	25627152	0	635530
O08529	1	10.7758	6	5.7567e+06	5.6845e+06	0	0
A0JNU3	1	8.62747	6	11146020	11431648	1.66632e+06	5791953
Q9Z2W0	1	14.5884	5	16649204	14532921	0	1298991
Q9Z2U1	1	22.0979	5	43177261	55651034	0	0
Q9Z1Z2	1	15.6966	5	12710906	10158611	0	0
Q9WV68	1	16.6403	5	61267902	50912437	951746	968590
Q9WUM3	1	10.7813	5	12844898	13887315	0	0
Q9WTX5	1	6.72904	5	14247716	1.91862e+07	8964240	8.85305e+06
Q9WTI7	1	2.24973	5	5691073	3082406	87160072	0
Q9R233	1	5.24902	5	13311199	7167363	1.41191e+06	0
Q9R1P3	1	5.32714	5	31168698	29716616	0	0
Q9R1P0	1	10.7232	5	60492477	49727392	1401272	1438665
Q9R0P5	1	14.1987	5	37973979	31963470	1226060	1261545
Q9QZD9	1	7.88037	5	12723868	10371201	0	0
Q9QXT0	1	15.3502	5	1.97144e+07	1.88441e+07	0	0
Q9QXC1	1	9.44401	5	11680344	18231781	6.8632e+06	6.71015e+06
Q9QWR8	1	3.27829	5	31308483	5456647	7077894	6946388
Q9JM76	1	3.28471	5	9052638	1.32116e+07	0	0
Q9JLZ3	1	8.75728	5	15147763	14820387	1474395	0
Q9JHS4	1	6.51292	5	7.70124e+06	7.87106e+06	0	0
Q9JHR7	1	8.53439	5	6.7889e+06	4.02054e+06	0	0
Q9EQH3	1	9.88389	5	50152082	56052600	0	26682340
Q9EPU0	1	8.42316	5	11214598	5.64778e+06	0	0
Q9EP69	1	9.68176	5	38555024	1.13781e+07	0	0
Q9DCT8	1	7.71133	5	13390953	11401979	0	0
Q9DCT2	1	13.7905	5	65007095	64747641	567431	0
Q9DCH4	1	9.08033	5	16373600	20418252	0	0
Q9DC61	1	7.9656	5	10101072	5889922	0	0
Q9DC51	1	19.5699	5	9.23427e+06	8440747	0	0
Q9DBP5	1	13.0749	5	26926004	30539027	1335345	1397780
Q9DBE0	1	12.1264	5	19266992	10974425	1954955	0
Q9D5J6	1	6.5522	5	7559498	8838255	0	0
Q9D358	1	9.51263	5	27725621	27354120	4180915	7.77587e+06
Q9D2G2	1	12.7377	5	64306260	62057808	3663196	3760321
Q9D1R9	1	11.397	5	109134552	8.17957e+07	2.21e+07	2.06346e+07
Q9D0E1	1	9.4193	5	10687907	11663584	0	0
Q9CZW5	1	12.4592	5	15776186	13442841	0	0
Q9CYW4	1	9.45154	5	28194671	21288866	0	0
Q9CY58	1	12.9662	5	22653176	19091324	0	0
Q9CXR1	1	6.5428	5	16993042	2.37558e+07	0	0
Q9CXI5	1	12.0594	5	25695269	23328873	9755832	0
Q9CR59	1	3.26056	5	25049806	9784855	0	0
Q9CQR2	1	10.9241	5	64602043	56845289	6727750	7588332
Q9CQJ8	1	3.46109	5	16587468	30261142	0	0
Q9CQH3	1	13.2259	5	37462692	31145252	3504978	0
Q99MN1	1	11.6976	5	12837789	1.34982e+07	0	0
Q99LY9	1	7.42659	5	12732879	10389378	0	0
Q99L45	1	12.9046	5	10385073	13314458	0	6276322
Q99KV1	1	15.7755	5	14398485	9944581	0	0
Q99KJ8	1	11.7682	5	7.25037e+06	8.32915e+06	0	0
Q99KB8	1	11.7921	5	43363540	44415221	0	0
Q99JR1	1	16.5314	5	37524050	47606318	593364	1.35876e+06
Q99JB2	1	9.82838	5	1.10149e+07	8.19276e+06	0	0
Q99J39	1	14.9156	5	17121720	14879166	0	0
Q99020	1	13.9399	5	2.52394e+07	2.34558e+07	0	0
Q91ZV0	1	9.69503	5	1.18156e+07	9.98106e+06	1084691	1205995
Q91YP3	1	14.9535	5	11190582	9059569	0	0
Q91VU6	1	2.10459	5	14482306	15308751	3754001	4821725
Q91VM9	1	16.5908	5	16832226	15736064	1488049	0
Q8VIJ6	1	6.51125	5	1.8428e+07	3556233	0	0
Q8VCH0	1	46.4932	5	28016450	28439231	0	1311028
Q8R317	1	6.53078	5	17051778	2.17598e+07	0	1465528
Q8K3K7	1	9.75938	5	14402945	7274276	810181	770489
Q8K2C9	1	15.2557	5	28106252	31201897	0	0
Q8K1Z0	1	13.387	5	47802778	47003852	0	0
Q8K183	1	6.56994	5	2.17938e+07	34036194	0	0
Q8JZU2	1	9.81629	5	46075268	32435022	742574	2306989
Q8BWN8	1	22.9814	5	17274441	13807592	0	0
Q8BSE0	1	9.78115	5	9759649	7306204	0	0
Q8BK30	1	12.9227	5	30296569	14340686	0	0
Q8BGC4	1	11.9765	5	18732837	21468637	0	0
Q811D0	1	7.9221	5	7258136	4647208	0	0
Q80WJ7	1	10.6505	5	1.21646e+07	6645435	867498	0
Q80UM7	1	9.80578	5	11274847	7886845	2165839	6265938
Q7TQI3	1	6.52861	5	8578791	11034253	0	0
Q71KT5	1	6.56535	5	1.12052e+07	13462760	0	0
Q6ZWV7	1	11.928	5	116378895	160760013	1624644	1625517
Q6XVG2	1	40.1574	5	13921173	13408648	0	0
Q6P542	1	3.08019	5	4.17665e+06	2987021	3215022	1741574
Q6IRU5	1	9.71323	5	1.71834e+07	7.74097e+06	0	0
Q6IRU2	1	9.83551	5	18588780	17416077	0	0
Q62186	1	12.1266	5	35747525	40436304	3663741	3860637
Q62087	1	5.60491	5	18329911	21216329	2.3061e+07	14089334
Q61937	1	9.12028	5	38313198	37145253	644966	712573
Q61656	1	26.2382	5	1.10027e+07	7.94252e+06	0	0
Q60930	1	15.1579	5	60189583	43587506	0	2263213
Q60865	1	8.39898	5	1.17448e+08	8935733	3386704	3459919
Q60710	1	8.73629	5	7191025	8621103	0	0
Q5XJY5	1	6.5536	5	5147967	10870746	0	0
Q5U5V2	1	8.79176	5	8835394	1.276e+07	0	0
Q571I9	1	13.3038	5	16586400	12422662	0	0
Q569Z6	1	2.37705	5	8795823	9110473	4.00535e+06	7846892
Q3UMF0	1	3.08703	5	2.13502e+07	2.59633e+07	0	0
Q07456	1	6.68962	5	12809797	12660288	6.735e+06	1.19213e+07
Q00915	1	17.0802	5	1.60964e+07	12728353	0	0
P97823	1	13.0645	5	58750440	55067416	0	0
P97461	1	14.8458	5	29627441	28150795	0	1307458
P80313	1	16.4715	5	21500704	18853074	0	0
P70372	1	13.0498	5	16443516	1.42193e+07	0	0
P70194	1	3.28393	5	4380136	2307775	1.3608e+06	2.20812e+06
P63325	1	13.7736	5	62532015	211048302	0	0
P63323	1	16.31	5	126761242	124041715	7163520	4903769
P62918	1	11.9594	5	101908648	103261811	1735056	0
P62911	1	11.1729	5	61450373	68184193	842152	894161
P62814	1	9.843	5	12968352	13131940	0	0
P62754	1	15.9422	5	151192454	147859192	2764499	5817289
P62751	1	19.2562	5	120620425	127599134	8404578	12527613
P62264	1	19.3463	5	72592154	68388744	2671793	3921071
P61982	1	22.2809	5	64333781	6.45656e+07	0	0
P61202	1	9.33301	5	4.06096e+06	7.95565e+06	0	0
P61089	1	6.56933	5	30030120	28204403	811756	0
P60710/P63260	2	87.8196	5	1003167748	973394286	5770477	6.56595e+06
P57759	1	6.48916	5	14516689	1.03818e+07	5317197	0
P56395	1	21.2882	5	1304015324	1153394224	0	1936734
P54728	1	18.9899	5	30197113	29370188	201077200	0
P51859	1	13.2274	5	22741419	24269997	0	0
P51658	1	7.12117	5	26357873	26041178	0	0
P50516	1	8.65166	5	12579367	7163444	6190888	0
P49935	1	12.8379	5	22786454	26551716	7.41771e+06	1.26018e+07
P47791	1	13.1725	5	23339494	34060223	1147081	1131086
P47757	1	16.3539	5	31230232	31376665	0	0
P42227	1	6.32584	5	13622800	14468049	0	2339844
P41105	1	3.23806	5	25777854	10875729	2895627	4150956
P35980	1	18.7563	5	173457683	154606788	2388814	2399637
P31230	1	15.1357	5	11876754	10695464	0	0
P27546	1	6.39733	5	6743067	4.12954e+06	0	0
P23589	1	17.6299	5	30118824	31508467	0	0
P22315	1	12.9853	5	30021479	4.09882e+07	0	0
P19639	1	42.1839	5	45668119	34508915	1066428	0
P18572	1	14.032	5	38457555	4.39668e+07	9390541	9.34016e+06
P14115	1	12.6132	5	89770014	79115890	4624795	5606456
P13634	1	12.8653	5	23871666	12917824	0	0
P13020	1	3.28455	5	5.96317e+06	1.11001e+07	0	0
P12790	1	23.7085	5	30273088	20090395	0	0
P11531	1	3.16645	5	16962763	4894480	0	0
P00493	1	11.9946	5	8455314	8896092	0	0
O70310	1	11.4165	5	7.37719e+06	7071756	9081180	11885660
O54909	1	48.6065	5	34958481	34735742	0	0
O35969	1	20.9701	5	27858948	38331997	0	0
O35386	1	13.2771	5	20129094	18394360	0	0
O09167	1	11.9896	5	72723789	52321763	1317654	2.19001e+06
O09159	1	3.11559	5	3.76212e+06	1.31848e+06	2.86042e+06	2.76349e+06
O09061	1	18.5924	5	57543133	53851121	0	0
O08547	1	9.84046	5	14984815	42432408	0	0
E9PVA8	1	7.86963	5	1.08029e+07	4.77726e+06	0	0
A2ATU0	1	8.34546	5	9.64216e+06	6565759	0	0
Q9Z2X1	1	5.56792	4	17521528	16816000	756839	750343
Q9Z2U0	1	20.4615	4	50683027	50327812	0	0
Q9Z2M7	1	9.89664	4	13959872	13040785	0	0
Q9Z2G9	1	6.56794	4	10114442	9402367	0	633466
Q9Z1P6	1	13.4784	4	27097660	26596996	0	0
Q9Z1K5	1	2.34304	4	4225595	2.72758e+06	0	5420843
Q9WU19	1	2.11315	4	2008090	6730854	1.21727e+07	1.28805e+07
Q9R1J0	1	7.69441	4	66226357	41650093	0	0
Q9R111	1	12.8844	4	1.25031e+07	13491384	0	0
Q9R0Q7	1	10.957	4	42571801	43138225	0	0
Q9R092	1	26.3298	4	7983598	8.55318e+06	0	0
Q9R008	1	3.27547	4	8959505	7846157	0	0
Q9QYJ0	1	8.7903	4	9759012	12526996	0	0
Q9QYB1	1	5.65271	4	6.51828e+06	7.94911e+06	0	0
Q9QY76	1	13.0132	4	11325192	1.71548e+07	0	0
Q9JMD3	1	14.8212	4	41325618	3.61757e+07	0	0
Q9JLV1	1	6.47695	4	9152374	12738182	0	0
Q9JK81	1	6.39103	4	8285239	8.59177e+06	0	12669030
Q9JJU8	1	9.29118	4	1.81809e+07	2.04443e+07	0	0
Q9JJI8	1	11.6171	4	66580816	62574089	0	0
Q9JIZ0	1	16.2431	4	16535145	13387112	904393	0
Q9ERS2	1	9.79469	4	39719653	19791937	0	0
Q9ERK4	1	9.15102	4	6776493	6091069	1421374	1418694
Q9EP89	1	3.46138	4	6435696	12096830	0	0
Q9DC69	1	10.2845	4	26823429	29539496	0	0
Q9DBL1	1	7.02578	4	13505139	15322241	0	0
Q9DBG5	1	2.91567	4	3039032	1877645	3692209	3187232
Q9DBG3	1	32.1097	4	15001045	15142586	0	0
Q9DBD0	1	3.28464	4	1547477	4894875	3.08161e+06	2.20838e+06
Q9DAR7	1	3.22523	4	2203879	6.43517e+06	0	0
Q9D8W5	1	9.99084	4	16231644	17185881	0	0
Q9D8U8	1	13.1258	4	9788167	9381079	0	12015890
Q9D7J9	1	17.3619	4	39036136	38076851	8973558	9158483
Q9D5V6	1	2.49419	4	16256392	1.20697e+07	0	0
Q9D1D4	1	12.4318	4	25593584	16206411	3440787	3463577
Q9D0J8	1	6.57011	4	144962906	143459599	0	0
Q9D023	1	12.2228	4	87537179	71901113	0	0
Q9CZY3/Q9D2M8	2	6.56906	4	18150195	30329680	0	0
Q9CZB0	1	6.72291	4	30781790	37058607	0	0
Q9CZ42	1	9.79209	4	1.14068e+07	36416597	0	0
Q9CXT8	1	9.11861	4	7.41189e+06	5420402	0	0
Q9CX56	1	11.3861	4	15314796	14216602	0	0
Q9CRB3	1	16.278	4	80171239	78155955	2.3797e+06	1434407
Q9CR09	1	9.34895	4	13325095	12720366	0	0
Q9CQX2	1	7.1481	4	35884523	37848041	4659157	4869461
Q9CQV8	1	24.2061	4	60967794	59742239	0	0
Q9CQR4	1	10.9947	4	63018621	59712531	0	0
Q9CQF9	1	3.01435	4	15202899	7552212	1278087	3095276
Q9CQE1	1	8.79863	4	15196007	16004736	1093824	0
Q9CQ92	1	12.1887	4	12442956	12315234	0	0
Q9CQ60	1	8.90864	4	31249692	37925077	0	0
Q9CQ21/Q9DB27	2	2.01371	4	2585078	36223042	6286362	5438172
Q9CPP6	1	11.9515	4	40382695	33419060	0	0
Q99P72	1	7.4666	4	19248251	22892991	0	0
Q99P30	1	13.1029	4	22054170	21137512	0	0
Q91YR1	1	5.50386	4	3.69296e+06	6.01202e+06	923049	941836
Q91YP0	1	9.06685	4	7615057	8693719	0	0
Q91YH5	1	11.8978	4	12337936	12731037	0	0
Q91WS0	1	10.0983	4	58546460	132735560	0	0
Q91WG0	1	16.8962	4	7611604	10949753	3075450	3045386
Q91VT4	1	9.94782	4	12988452	13401761	1049714	2.0336e+06
Q91VS7	1	24.4324	4	831687088	787320874	5342595	2278474
Q91V64	1	9.72058	4	9687415	19981679	0	0
Q8VHE0	1	6.2448	4	8161447	11287256	0	0
Q8VDP4	1	3.25709	4	3.09192e+06	15430813	0	0
Q8VDG7	1	2.95715	4	1824264	6.3643e+06	0	0
Q8VCI0	1	6.26153	4	3688501	1196150	5.85699e+06	5.88732e+06
Q8VCH6	1	12.8373	4	1.62169e+07	13552329	0	0
Q8VCA8	1	9.34492	4	5930271	8.79048e+06	1844687	0
Q8R4H7	1	6.54253	4	6681472	6488419	0	0
Q8R1I1	1	7.81328	4	3.32825e+07	39677048	0	0
Q8R0N6	1	15.2781	4	17212936	13923627	0	0
Q8R0F9	1	9.41495	4	12881934	13394559	0	0
Q8R0F8	1	8.14893	4	18814911	16011684	0	0
Q8R016	1	9.83395	4	6.24807e+06	15431485	941740	970275
Q8K4Z3	1	12.606	4	24835100	30122413	0	0
Q8K3J1	1	9.16242	4	19933950	19984631	0	0
Q8K157	1	13.9875	4	58200476	55980380	1926357	0
Q8JZQ2	1	2.03601	4	21026405	19567944	0	2466241
Q8CHQ9	1	12.9027	4	50276724	36376411	0	1104492
Q8CFA2	1	6.38877	4	7840674	278208808	1400641	0
Q8C650	1	9.17182	4	3205723	2735016	902348	0
Q8BUV3	1	16.067	4	10193626	7799573	0	0
Q8BQC8	1	2.05567	4	1.62888e+06	3.79764e+06	0	819591
Q8BP40	1	11.9563	4	9554789	9.17783e+06	0	0
Q8BKZ9	1	9.79039	4	7924260	5541286	0	0
Q8BGT5	1	12.9809	4	11361611	12289822	0	0
Q80YR5	1	6.2521	4	13072959	4.23002e+06	4348546	3666770
Q80X85	1	2.97358	4	3303607	0	2894869	1343215
Q80W22	1	12.9185	4	11625373	63225688	0	0
Q80W21	1	40.3514	4	14619596	9389467	0	0
Q80UG5	1	3.28341	4	8329876	10017793	0	0
Q7TPR4	1	21.3093	4	4747452	4861152	1794522	0
Q7TMK9	1	6.82438	4	16048405	14525372	0	1061205
Q7TMF3	1	6.54735	4	17088397	25668222	0	0
Q6ZWX6	1	6.73582	4	32718911	9982858	629049	3.47384e+06
Q6PA06	1	6.50437	4	4704228	6535558	1387618	0
Q6P3A8	1	10.0326	4	40898860	43805590	1387665	1396893
Q64435	1	27.1891	4	18946434	19049022	926431	930872
Q63880	1	20.5815	4	24567874	24056670	12826721	1.34778e+07
Q62452	1	18.376	4	3911671	4098249	6302499	6241085
Q62318	1	5.66123	4	41821632	47444283	0	0
Q61879	1	18.6238	4	5347785	10254256	0	0
Q61495/Q7TSF0/Q7TSF1	3	2.47599	4	940847	2.50212e+06	3571651	4.49436e+06
Q61133	1	9.3999	4	18417315	28408590	0	0
Q61035	1	13.1324	4	11715488	1.15437e+07	0	0
Q60692	1	13.1362	4	40628969	38744791	848240	0
Q60605	1	13.198	4	14348573	25178528	0	0
Q60598	1	6.56222	4	9618281	4877066	0	0
Q4KWH5	1	2.73882	4	5542686	4210162	1256999	2.12774e+06
Q3U0V1	1	6.49867	4	8305695	1.00955e+07	5009038	5317665
Q3THS6	1	34.0036	4	7987786	5875408	0	0
Q3TDQ1	1	12.5296	4	5789673	8.54264e+06	0	0
Q3TC72	1	10.4298	4	7623595	7104041	0	0
Q283N4	1	12.9609	4	16808823	16777866	0	0
Q06185	1	11.7403	4	171515832	166545640	0	0
P99028	1	10.7481	4	46921026	44908778	0	0
P97384	1	5.04539	4	3809023	4.4154e+06	0	0
P97364	1	12.1993	4	24546529	24225217	0	0
P84099	1	6.56267	4	6.79144e+07	69447903	2591051	2685107
P83882	1	9.66456	4	44869529	39161249	1835206	1877875
P70349	1	10.8945	4	103372038	8.31922e+07	0	0
P68510	1	19.4009	4	22769944	22416950	0	0
P68037	1	15.7506	4	32428517	32870213	803870	0
P63101	1	17.0608	4	6.73811e+07	6.0959e+07	0	0
P62900	1	9.77564	4	86951646	83835308	6655690	7551256
P62897	1	20.6457	4	193049460	191032818	1188214	3698540
P62889	1	13.4632	4	93058665	9.27867e+07	3596534	1611118
P62855	1	6.7206	4	48795647	43883035	2809287	4153374
P62827	1	8.71833	4	20617185	65340395	0	0
P62821	1	24.3578	4	12856991	19295719	0	0
P62806	1	9.61461	4	3.01348e+07	4801782	1.50068e+06	733809
P61458	1	14.0592	4	117239060	117025710	0	0
P61027	1	14.4307	4	8002242	11830896	0	0
P60867	1	12.8842	4	110489466	64593714	1881589	13212385
P60670	1	6.56474	4	15648536	7.39249e+06	0	0
P60229	1	6.54112	4	10772693	15503522	0	4497986
P58735	1	9.11526	4	12926967	17723792	0	0
P56528	1	2.78939	4	2180040	1328825	2833822	4706855
P55302	1	9.04444	4	4882324	3637866	2160832	2283556
P54822	1	9.53975	4	6908798	6299919	0	0
P53808	1	3.20026	4	2447117	18134268	0	0
P52843	1	28.2909	4	54704350	54525582	0	0
P52792	1	9.62748	4	7318404	5520517	1292869	817842
P51410	1	12.7428	4	24142695	22376414	4.57204e+06	2.15196e+06
P51150	1	10.4744	4	26404832	30619484	0	0
P49722	1	8.62512	4	26272774	21275449	0	0
P49312	1	6.56936	4	37853002	18791119	0	1768443
P48776	1	8.94714	4	8806660	8.3146e+06	0	0
P48428	1	3.2565	4	3206532	17222293	0	0
P47915	1	9.82049	4	63647334	49017868	0	0
P47758	1	11.9541	4	10075199	6352883	0	0
P47754	1	15.9254	4	13746636	11333226	0	0
P46935	1	2.51904	4	2.45674e+06	2.00094e+06	1626149	0
P46656	1	9.78408	4	38086515	22030218	0	0
P46460	1	8.46829	4	4621941	3563834	0	0
P45591	1	15.9111	4	17457699	17681119	1970424	1826538
P37804	1	3.08958	4	5276986	6.89961e+06	1008742	0
P30999	1	9.64348	4	6552393	6002484	0	0
P28352	1	13.2893	4	1.07069e+07	10024247	0	0
P27786	1	3.27641	4	3847997	174131219	0	0
P26350	1	12.2609	4	39059116	38033873	0	0
P26231	1	10.019	4	9.04751e+06	7790965	3368002	3490100
P21278	1	5.62679	4	82049663	17275104	0	0
P20852	1	43.756	4	30460924	3.07129e+07	0	0
P20060	1	5.53041	4	6817953	2397779	1.81587e+06	1.97648e+06
P19157	1	30.4076	4	1.33439e+08	130459583	0	0
P18760	1	15.6739	4	64434251	63683096	0	0
P17563	1	90.6388	4	27571519	67978251	0	0
P15392	1	49.9365	4	31035823	36266634	0	0
P14246	1	6.56676	4	17745692	20586207	0	0
P12382	1	7.923	4	6953161	7.47874e+06	0	0
P10639	1	13.8315	4	312446806	285034556	6829695	41618707
P08101/P08508	2	3.28469	4	15735447	10911177	0	1188299
P07309	1	13.4622	4	104286479	101318664	21751182	15047600
P04919	1	9.04377	4	9.07723e+06	7570406	0	0
P02088	1	44.356	4	1745160139	1754502998	7339325	7667528
P01592	1	6.62396	4	11239713	8.55072e+06	13432148	3.08116e+06
P00405	1	12.4298	4	133205138	127692867	0	0
P00375	1	8.68244	4	17796906	25402073	611469	0
O89017	1	3.46342	4	1.23392e+07	9649065	17459170	18665681
O88533	1	8.83073	4	12025697	6851567	0	0
O88531	1	3.46139	4	4252755	4011054	8793040	8.23338e+06
O70492	1	9.49029	4	11011281	1.67829e+07	0	0
O55222	1	6.3497	4	2667241	5.33974e+06	0	0
O55142	1	6.46006	4	41445842	62911172	3.33619e+06	739894
O54749	1	6.06288	4	8.72392e+06	10748052	0	0
O35857	1	9.78426	4	5.20844e+06	2593191	0	1951854
O35737/P70333	2	8.76597	4	12397410	9116851	1.43346e+06	1163212
O35728	1	20.7358	4	15842402	12232621	1635293	1455950
O35685	1	5.72557	4	4808112	9.72339e+06	864274	0
O35286	1	2.96306	4	5.31118e+06	4368016	0	0
O35114	1	3.25254	4	2209358	3.85613e+06	593320	0
O09111	1	5.86872	4	25572510	21710705	0	0
O08600	1	11.1385	4	9102633	10645583	0	1377260
E9Q4Z2	1	20.9807	4	13663050	792150	0	0
D3YXK2	1	3.28471	4	3168601	1.25052e+06	2422254	0
A2AJL3	1	15.3971	4	15425495	15497877	0	0
A2AGL3	1	2.53435	4	7.26134e+06	14372801	0	0
A1L317/A6BLY7/B1AQ75/CONT_108|gi|125090|sp|P02534|K1M1_SHEEP/CONT_138|gi|71531|pir||KRSHL1/CONT_146|gi|2119208|pir||I37459/CONT_152|gi|2135530|pir||S60034/CONT_153|gi|1181994/CONT_167|gi|1668744|gnl|PID|e195475/Q497I4/Q61765/Q61897/Q62168/Q6IFX3	14	3.0044	4	856938	12328809	792579	0
Q9Z2Y8	1	5.76291	3	7010147	9136837	0	0
Q9Z204	1	2.99205	3	4957650	5894986	0	0
Q9Z1Q5	1	6.52043	3	9320346	5824992	0	0
Q9Z0N1	1	13.1386	3	15014536	14581340	0	0
Q9Z0M5	1	3.11995	3	3796932	3900840	1.91771e+06	834884
Q9Z0J0	1	6.56474	3	23636248	22424825	6139375	10557122
Q9R0Q3	1	6.55596	3	7320544	8.18589e+06	922344	2.27069e+06
Q9R0N0	1	6.72545	3	14258091	14060850	0	0
Q9R099	1	6.34658	3	1.89836e+06	5.17755e+06	0	0
Q9QYR7	1	5.56444	3	6613444	3791163	0	0
Q9QXY6	1	11.7391	3	14114791	8930419	0	0
Q9JM62	1	13.3047	3	58099848	60564395	3143639	2926120
Q9JM14	1	2.58641	3	18084679	23154763	0	0
Q9JLT4	1	6.47973	3	8191029	10204601	0	0
Q9JL35	1	5.34227	3	6185170	6927170	0	0
Q9JKV1	1	3.23436	3	5277201	6966599	0	0
Q9JK38	1	6.90541	3	10864800	11108175	2481392	0
Q9JIK5	1	2.5224	3	1.95004e+06	1.35029e+06	0	0
Q9JHW4	1	7.9709	3	5249697	2186532	0	0
Q9ER72	1	5.55928	3	5.00166e+06	2768004	0	0
Q9EQU5	1	6.56759	3	21392559	11243452	1176631	1138627
Q9EQS3	1	2.15037	3	3.17177e+06	2.86362e+06	0	0
Q9EPQ7	1	8.87642	3	9.7981e+06	8711097	0	0
Q9EPK7	1	3.24261	3	3115849	39103199	0	0
Q9DCY0	1	9.1354	3	10922951	11367229	1783748	0
Q9DCX8	1	6.23206	3	13953650	10174035	0	2529170
Q9DCS3	1	3.27531	3	2.19723e+06	1.7695e+06	0	0
Q9DCS2	1	6.48795	3	10009030	16937142	0	0
Q9DBW0	1	9.01921	3	4801903	4631099	0	0
Q9DBC7	1	5.66445	3	2917343	2715526	0	2778980
Q9DBC0	1	3.27445	3	4.32036e+06	2.98405e+06	1592013	0
Q9DBB9	1	3.28146	3	1907172	1377212	1.21421e+06	0
Q9DBB8	1	6.71065	3	21175530	24890501	1576647	0
Q9DB15	1	9.59131	3	18491013	18031383	528545	0
Q9DB05	1	8.8807	3	6301472	5005745	0	0
Q9DAS9	1	8.9776	3	7236603	5680604	0	0
Q9D8Y0	1	3.28391	3	5600105	3.31247e+06	0	0
Q9D880	1	3.28456	3	3296548	8223340	0	0
Q9D7G0	1	20.2365	3	10046389	9726603	13265490	0
Q9D6M3	1	9.39406	3	11601092	27811271	0	0
Q9D6J5	1	5.36864	3	19199452	30330637	0	0
Q9D5T0	1	8.58721	3	7082847	2222057	0	0
Q9D404	1	6.53546	3	15096745	6599440	0	0
Q9D1P4	1	3.26518	3	2.2735e+06	2530823	0	0
Q9D1M0	1	6.74558	3	14983083	17105035	0	0
Q9D1L0	1	10.0348	3	27134530	27081180	0	0
Q9D110	1	6.47408	3	24418949	14501663	0	0
Q9D0S9	1	15.4105	3	35005371	35203940	3487143	3316695
Q9D0M1	1	7.11929	3	4.21845e+06	4.32136e+06	0	0
Q9D024	1	3.28534	3	20013024	20445414	0	0
Q9CZ44	1	6.743	3	9117174	3576540	0	0
Q9CZ30	1	6.94454	3	9355631	9162722	0	0
Q9CYH2	1	2.37936	3	3291976	8946854	0	0
Q9CY64	1	3.46408	3	4243597	36371122	0	0
Q9CX34	1	3.27338	3	877329	3.98445e+06	0	0
Q9CX00	1	2.04197	3	3.07087e+06	8572213	0	0
Q9CR98	1	6.50787	3	5224540	10614671	1405942	1345606
Q9CR67	1	9.18721	3	21993444	21450257	0	0
Q9CR61	1	6.56965	3	19450037	23947557	0	0
Q9CR51	1	6.677	3	6010102	6.59605e+06	0	5671167
Q9CR16	1	8.47651	3	7317008	7176752	0	0
Q9CQM9	1	3.28477	3	4870836	8577303	3488441	3480581
Q9CQM5	1	9.91844	3	19253448	19617324	0	0
Q9CQI6	1	9.26034	3	17946629	9.2002e+06	0	0
Q9CQC7	1	9.95665	3	32645695	32587989	0	0
Q9CQ54	1	8.81902	3	17787026	18834711	0	0
Q9CPQ8	1	9.55301	3	69289433	54696595	0	0
Q99PT1	1	16.2746	3	197082844	184637050	0	0
Q99N94	1	5.49238	3	10206894	3807753	0	826624
Q99LD4	1	6.55674	3	3423199	4914616	0	0
Q99LB6	1	5.05401	3	3956216	3661043	0	0
Q99K28	1	8.84217	3	6.3734e+06	2378883	1748877	0
Q99K01	1	3.21087	3	1657725	4.14565e+06	0	0
Q99JY3	1	6.54832	3	4352321	4.25217e+06	0	0
Q99J77	1	6.04801	3	6952446	4465374	0	0
Q924Z4	1	8.21841	3	9268972	17767952	811864	981597
Q922H4	1	6.44886	3	2.47738e+06	2333261	0	0
Q922B1	1	9.86329	3	15351833	14645633	0	0
Q921S7	1	3.28379	3	14124209	13447997	0	0
Q921F2	1	6.29181	3	4296121	6486810	0	0
Q91YP2	1	5.69257	3	1822458	3964578	0	0
Q91XF0	1	8.8852	3	33128953	74404621	0	0
Q91XE8	1	8.96607	3	80486691	83333279	0	0
Q8VHJ7	1	2.34601	3	706978	1739218	1429644	13748582
Q8VEH3/Q9CQW2	2	6.56929	3	8205738	5379059	730789	2.53519e+06
Q8VDQ1	1	5.21702	3	1.14361e+07	0	0	0
Q8VDM6	1	6.25805	3	2.39042e+06	1.96625e+07	0	0
Q8VCU1	1	13.0339	3	12704900	10403395	2581632	2582242
Q8VCM8	1	6.05027	3	4149449	4.74715e+06	0	0
Q8VBV7	1	6.236	3	3950422	5476373	0	0
Q8R3Q6	1	6.56543	3	28645129	29701780	0	0
Q8R2Y8	1	2.96669	3	1854683	8970815	0	932890
Q8R0X7	1	2.7603	3	1822024	26724827	0	0
Q8QZR1	1	3.2835	3	9.54085e+06	8601651	0	0
Q8K441	1	4.73186	3	2.06304e+06	2.45801e+06	0	0
Q8K2C6	1	3.25065	3	2592502	3912719	0	0
Q8K1M6	1	3.25944	3	15965591	16501229	6690414	5966170
Q8K0D5	1	6.30317	3	4150441	4.82976e+06	0	0
Q8C0Y0	1	2.68908	3	11177306	10878046	0	0
Q8BX70	1	2.54558	3	2410644	0	0	369834
Q8BX02	1	5.17914	3	3.85479e+06	3458327	0	0
Q8BS35	1	5.429	3	3260258	4522759	0	0
Q8BRF7	1	5.70515	3	5005185	1217859	0	0
Q8BMJ2	1	8.82376	3	4.69664e+06	4.53059e+06	0	0
Q8BJY1	1	6.56731	3	4414624	3767198	0	0
Q8BH59	1	16.6467	3	2106488	4424194	0	0
Q8BH24	1	2.08091	3	17783534	6698635	0	0
Q8BFY9	1	6.36439	3	5.08436e+06	6657094	1433736	0
Q8BFR4	1	3.28418	3	4459831	3925788	5.09466e+06	4.36321e+06
Q8BFP9	1	9.27313	3	1.54906e+07	1.55395e+07	0	0
Q80Y14	1	5.83709	3	11465113	12827562	0	195747
Q80UU9	1	6.56538	3	5316423	6082236	0	0
Q80U19	1	3.25626	3	8484954	21085395	0	0
Q7M6Y3	1	8.36185	3	4345140	6991772	0	0
Q7M6U3	1	2.06361	3	3.65674e+07	0	1332324	0
Q76M72	1	3.28554	3	6746948	6715514	4916907	1048831
Q6ZWQ7	1	3.064	3	6568110	12731768	0	0
Q6ZQI3	1	6.87669	3	12823540	14811966	0	0
Q6WVG3	1	9.66725	3	4052222	0	0	0
Q6WKZ8	1	2.31834	3	11106001	0	33962660	0
Q6URW6	1	11.0209	3	17682398	0	0	0
Q6P6M7	1	5.11391	3	9209047	8838626	0	0
Q6P1B1	1	2.92076	3	1.95282e+07	867758	0	14831580
Q64481	1	21.4629	3	8246625	5180834	0	1809271
Q64133	1	17.8199	3	5012509	1393234	5041891	5142887
Q64010	1	5.95613	3	7460780	4354188	0	0
Q62465	1	15.9818	3	10000804	9203516	0	0
Q62426	1	8.89211	3	22274227	19622459	10702770	10755880
Q62093	1	8.80671	3	5.97632e+06	3.75955e+06	3493333	0
Q61704	1	5.44744	3	4502436	1307470	0	0
Q61578	1	5.64373	3	3146829	8267581	0	0
Q61247	1	2.78281	3	2318894	2.55203e+06	0	0
Q61187	1	3.27922	3	3507163	9248215	0	0
Q5SSZ5/Q8CGB6	2	3.28443	3	2075610	1.20245e+07	0	0
Q5RKZ7	1	2.28213	3	4124667	1.87151e+06	0	0
Q5EBG8	1	6.38942	3	5314601	4046900	0	0
Q3V132	1	9.61613	3	4.0415e+07	37631528	0	0
Q3UGR5	1	5.58484	3	5673176	2340711	0	0
Q3UGC7/Q66JS6	2	9.78594	3	14329263	5756906	0	0
Q2TPA8	1	9.50718	3	15063562	14163580	0	0
Q14C51	1	6.20993	3	2.78592e+06	994779	0	0
Q11136	1	8.59514	3	3.6279e+06	5302371	0	0
Q02013	1	9.82121	3	20498998	17435654	4.41085e+06	4077008
Q01730	1	2.58802	3	5174906	4688726	0	0
Q00PI9	1	6.69692	3	16199762	5710858	1792793	0
Q00897	1	30.7244	3	27653240	28012299	9690146	35175988
Q00724	1	6.56603	3	4326776	7939741	0	0
P99026	1	8.88788	3	22426918	19489494	684323	687289
P99025	1	6.56657	3	11690767	10575263	0	0
P84089	1	2.26447	3	7354339	3623700	0	0
P80317	1	19.6777	3	16100903	13091812	0	0
P70697	1	6.75837	3	3976634	5.61787e+06	0	0
P70404	1	5.75599	3	12397479	9751084	0	0
P70227	1	2.55725	3	3167064	4338199	718125	0
P70195	1	3.24002	3	7625161	14342420	0	0
P68368	1	51.6572	3	41609227	19658949	1363216	1486318
P67984	1	6.6235	3	91606658	89103498	4776709	4718898
P63276	1	9.22324	3	31130720	30999206	0	0
P63242	1	20.3549	3	51432186	50007968	0	0
P63168/Q9D0M5	2	6.7862	3	15798755	23004783	11682480	11537270
P63094/Q6R0H7	2	6.55526	3	4953685	5749489	4820683	0
P63028	1	10.0656	3	26980369	21843037	0	0
P62852	1	8.84379	3	101772222	9.74168e+07	4.26535e+06	6.07031e+06
P62849	1	4.61024	3	13908979	7552254	1312008	0
P62320	1	3.28435	3	5299864	8347187	0	0
P62075	1	9.72254	3	38063091	37253181	0	0
P61750	1	7.4661	3	21029417	14276773	0	0
P61514	1	8.68202	3	29206344	41912951	831794	0
P60766	1	13.0486	3	17586641	16598771	0	0
P59999	1	9.73871	3	91780206	67064279	0	0
P59017	1	2.02864	3	3031533	7432365	0	0
P56959	1	8.82159	3	11962833	9281328	0	0
P56654	1	55.6316	3	21817255	24710592	0	0
P56382	1	5.08861	3	57692940	37047752	0	1541820
P53994	1	17.5572	3	1.21517e+07	1.23658e+07	0	0
P53811	1	2.49245	3	2011460	6217077	0	0
P53798	1	6.56512	3	18535029	1.50196e+07	0	0
P51863	1	6.69798	3	9868522	6807945	2092344	2.03922e+06
P49443	1	7.99752	3	8848535	4826215	0	0
P47802	1	9.58813	3	7467415	8797029	0	0
P47753	1	6.52854	3	8435537	5113703	0	0
P45878	1	9.09759	3	31043273	30587832	0	0
P45376	1	8.05364	3	12386715	2407480	0	0
P43006	1	3.08196	3	2.40767e+06	1343845	0	0
P42925	1	6.3566	3	7824850	4.13262e+06	0	0
P42208	1	9.87614	3	10871743	10980862	0	0
P41317	1	11.5891	3	13601028	13502126	0	0
P39053/P39054	2	8.54172	3	4864872	12716275	0	0
P36993	1	2.3451	3	7031479	7636402	0	0
P32261	1	6.51225	3	15928716	15717945	13012826	12401058
P29351	1	3.14466	3	2979946	3.80529e+06	0	0
P28656/Q78ZA7	2	3.28477	3	1614239	5532544	0	0
P28230	1	5.2455	3	1.23117e+07	1.32058e+07	0	0
P26369	1	6.55345	3	3941889	3545570	3652688	0
P25688	1	6.56449	3	12544704	10287375	0	0
P23591	1	6.52921	3	7237144	1577556	0	0
P20065	1	6.56834	3	23008971	18627768	0	0
P18872/P20612/P27600/P27601/P50149/Q3V3I2/Q8CGK7	7	3.27281	3	0	4096397	9122890	0
P17426	1	11.4428	3	4.54551e+06	1.82682e+07	0	0
P17225	1	5.91214	3	8864687	1.04865e+07	0	0
P16045	1	3.28472	3	6457077	6064093	1020354	1.96248e+06
P12246	1	2.56728	3	169848344	11755153	833941	1.7229e+06
P11609/P11610	2	2.2153	3	2232342	5749223	4063341	4247531
P11438	1	6.6238	3	12553883	11056075	3333044	7.12093e+06
P10853/P10854/P70696/Q64475/Q64478/Q64525/Q6ZWY9/Q8CGP1/Q8CGP2	9	5.22461	3	4089847	3.90375e+06	375212	1.51034e+06
P10630	1	32.8196	3	5519435	11655416	0	0
P0DP26/P0DP27/P0DP28	3	40.7279	3	191525885	185629208	6725992	2621721
P08752	1	19.9919	3	14464036	13819162	0	0
P07759	1	11.7989	3	3670994	0	4480855	2592171
P06802	1	6.15362	3	11213245	12542366	2750367	1039362
P06797	1	3.28477	3	4425203	1387033	9.66446e+06	9.66767e+06
P03930	1	5.68419	3	92120269	90440467	0	0
P01887	1	3.31405	3	11816970	10800650	3.06899e+07	29878383
P01864	1	16.6698	3	32632540	35039685	3958162	0
P01644/P01645/P01646	3	3.2793	3	3116298	3386010	2.75419e+06	2738178
O89023	1	11.4187	3	30364498	29569059	11442398	21479683
O88962	1	5.07167	3	2.34874e+06	2814987	0	0
O88908	1	5.97016	3	6158261	8086671	0	0
O88668	1	5.48235	3	12999533	2417563	2237583	4761424
O88544	1	3.28288	3	1901077	3577336	0	0
O70570	1	6.5676	3	5883492	5864889	806911	778606
O70435	1	3.28575	3	19464241	24400233	0	0
O70400	1	6.71112	3	6495628	6480550	0	0
O70133	1	12.7656	3	3966331	3083275	0	0
O55239	1	6.26865	3	6094918	9583525	0	0
O55135	1	10.4563	3	7540236	15287160	889914	0
O55023	1	6.20744	3	10911080	10739102	0	0
O35660	1	25.0218	3	15566230	15410438	0	0
O35643	1	28.5615	3	16784407	15953907	12452030	0
O35593	1	9.55439	3	31769225	29078678	0	0
O09172	1	10.134	3	22714334	1.18959e+07	0	0
O08997	1	16.3325	3	53201534	53509574	0	0
O08692	1	9.45599	3	3633157	3742463	1487780	1.57884e+06
A2AHJ4	1	2.01261	3	4007291	7.81639e+06	0	1354909
A2ADY9	1	9.6393	3	9449642	9489560	0	0
Q9Z2Q5	1	6.31921	2	4115498	2441932	0	0
Q9Z2A7	1	6.38751	2	3766253	4434362	0	0
Q9Z1W8	1	3.37644	2	0	2093130	0	25401220
Q9Z1N5	1	12.9804	2	2599484	5719754	6485681	6206912
Q9Z1J3	1	6.70018	2	4396704	4314995	0	0
Q9WVQ5	1	6.40019	2	3759111	1903945	0	0
Q9WVE8	1	5.08915	2	4.12042e+06	4.01038e+06	0	0
Q9WVA2	1	3.36376	2	13559810	25715850	6568668	0
Q9WV85	1	2.88459	2	3.14905e+06	2372913	0	0
Q9WUR9	1	3.28462	2	3810622	7007376	0	0
Q9WUM4	1	6.5585	2	5028459	2805315	0	0
Q9WU84	1	6.63081	2	9041439	9.37823e+06	0	0
Q9WTL7	1	3.28235	2	995297	5229277	0	0
Q9R1P1	1	3.2664	2	956328	3603370	0	0
Q9R0Q9	1	6.39728	2	6591254	6688606	0	0
Q9R0Q6	1	3.24	2	2365165	2470179	0	0
Q9R0M5	1	6.23545	2	3.36462e+06	3251128	0	0
Q9QZ23	1	6.82946	2	6228984	6051828	0	0
Q9QZ06	1	2.07362	2	1316203	2460267	0	0
Q9QUI0	1	16.1959	2	10583616	11412142	0	0
Q9QUH0	1	6.56894	2	16821707	16312751	0	0
Q9JLV5	1	3.2163	2	2918873	1816647	0	0
Q9JKX6	1	3.25323	2	2063426	5452816	1406820	1324443
Q9JKF1	1	6.07575	2	2109836	2710602	0	0
Q9JIX8	1	2.47629	2	2489463	7984959	0	0
Q9JIM1	1	3.28458	2	1805412	3563198	0	0
Q9JIF0	1	3.35367	2	849122	1.83417e+06	0	0
Q9ESY9	1	3.27349	2	1450845	2.16994e+06	1836666	1865699
Q9ERY9	1	2.91706	2	5500275	4838391	0	0
Q9ERG0	1	3.40616	2	2229277	2914790	0	0
Q9ERE7	1	3.28412	2	3164849	5318876	0	0
Q9ER88	1	6.73403	2	3124166	1301782	0	0
Q9EQW7	1	3.28429	2	722501	2375526	0	0
Q9EQ06	1	3.11084	2	1601990	6950558	0	0
Q9EPE9	1	2.19464	2	6896440	6769113	0	0
Q9EPC1	1	6.55516	2	7032201	8246240	0	0
Q9EP75	1	6.23131	2	7651200	6652622	0	0
Q9DCT1	1	5.10774	2	0	4.33431e+06	0	0
Q9DCC4	1	3.28468	2	4021118	4652360	0	0
Q9DC70	1	5.75197	2	11655095	11561337	0	0
Q9DB76	1	2.92859	2	1060375	0	2.52159e+07	24683030
Q9DB26	1	3.28461	2	6263291	6216509	0	954157
Q9DAK9	1	5.66577	2	2971309	1395953	0	0
Q9D8X1	1	3.2856	2	4177713	4103653	0	0
Q9D8V0	1	3.27102	2	12986942	12979140	674703	678832
Q9D8S9	1	2.25437	2	2048122	3716571	0	0
Q9D8B4	1	6.53168	2	15210624	15325223	0	1412304
Q9D7I5	1	6.42142	2	18198373	5330553	3010832	2917625
Q9D7A8	1	3.2855	2	1613148	1692771	3242221	2553970
Q9D6U8	1	2.2282	2	1706954	6850736	0	0
Q9D662	1	6.55495	2	1702444	457704	0	0
Q9D4H8	1	3.26899	2	1815084	7692578	0	0
Q9D3D9	1	6.7437	2	230637136	220950328	12749048	12439992
Q9D2R6	1	2.34768	2	3430948	2145003	0	0
Q9D1G2	1	2.95312	2	2486868	2476023	0	0
Q9D1G1	1	17.4672	2	13057911	7578309	0	0
Q9CZE3	1	2.4765	2	1997990	4725552	0	0
Q9CZD3	1	2.12997	2	2.07609e+06	765887	0	0
Q9CYZ2	1	2.02759	2	2544376	2.10931e+06	0	0
Q9CY50	1	3.28571	2	26248682	29230230	0	0
Q9CXA2	1	5.65711	2	4349809	3712112	0	0
Q9CWE0	1	3.28347	2	2.03104e+06	542636	0	0
Q9CRD2	1	3.28094	2	3.17682e+06	2519147	1.88465e+06	1180291
Q9CR21	1	9.04717	2	20752529	21067538	0	0
Q9CR00	1	6.63781	2	7153773	6980777	1623032	0
Q9CQZ5	1	10.9035	2	27791647	14149032	0	0
Q9CQU3	1	3.46427	2	5944532	3686438	0	0
Q9CQS8	1	3.23225	2	15246240	18373054	52984.5	1770935
Q9CQJ4	1	2.09681	2	0	0	3628844	0
Q9CQF0	1	3.1951	2	2.7363e+06	2041469	0	0
Q9CQE8	1	2.31881	2	3190500	1098551	0	0
Q9CQC6	1	9.01905	2	14738419	22782630	0	0
Q9CQB5	1	4.78486	2	2012937	5855051	0	0
Q9CPX6	1	3.28543	2	1703631	3306419	0	0
Q9CPT4	1	6.74453	2	22657897	22917754	1391518	0
Q99M87	1	6.56193	2	3401088	2533370	0	0
Q99L43	1	6.85164	2	5581178	0	0	0
Q99KR7	1	8.89658	2	9525675	5343762	0	0
Q99KP3	1	2.95018	2	1443972	3503090	0	0
Q99KG5	1	3.06853	2	2146164	3.25942e+06	0	0
Q99JX4	1	3.28472	2	2755358	3.6374e+06	0	0
Q99JX3	1	3.64724	2	5573268	5343502	0	0
Q925N2	1	3.20507	2	2912900	3102526	937648	0
Q924M7	1	2.10165	2	1.70751e+06	848223	0	0
Q922Y1	1	3.28556	2	3126781	4.22318e+06	0	0
Q922D4	1	4.98805	2	2678161	0	0	0
Q921L3	1	3.2262	2	1910967	34613251	0	0
Q920L1	1	3.43468	2	3569425	5305076	0	0
Q91XL9	1	6.24461	2	5009460	4298780	0	0
Q91XD6	1	3.18965	2	770992	740154	3896015	3744552
Q91X77	1	65.6324	2	19898742	20883177	0	0
Q91WT8	1	5.88986	2	3537359	3408579	0	0
Q91VH6	1	3.284	2	2779864	2973343	0	0
Q91VA6	1	6.56986	2	4929040	4446020	0	0
Q91V01	1	3.28349	2	4763400	4.51051e+06	0	0
Q8VHG0	1	2.8526	2	1280357	2128841	0	0
Q8VH51	1	3.24622	2	2.25121e+06	1486694	0	0
Q8VEK0	1	5.85388	2	3685742	5087658	0	0
Q8VEA4	1	2.056	2	5755270	3416785	0	0
Q8VE95	1	3.45294	2	4206974	4229857	0	0
Q8VE47	1	3.20002	2	1202949	6199054	0	0
Q8VDL4	1	4.80724	2	2.14508e+06	2.47812e+06	0	0
Q8VDG5	1	2.96569	2	1098761	2292502	0	0
Q8VCH7	1	2.23744	2	2322459	2793875	25945130	2.64373e+07
Q8VCC1	1	6.26251	2	3952718	3623330	0	0
Q8R5F7	1	2.47023	2	3.11401e+06	517180	0	0
Q8R2Q8	1	2.48911	2	785728	3047860	0	0
Q8R180	1	3.18285	2	1202201	4921426	0	0
Q8R0V5	1	3.2466	2	1948955	2.70198e+06	0	0
Q8R010	1	6.50304	2	6044061	1394166	0	0
Q8QZY2	1	3.28288	2	11572203	10888354	0	0
Q8K4M5	1	3.10906	2	4009983	3411944	2744545	2686490
Q8K4H1	1	5.44091	2	4120624	3985253	0	0
Q8K3J5	1	2.35066	2	5749010	2170336	0	0
Q8K2I4	1	2.00533	2	4.45146e+06	2.44747e+06	0	628381
Q8K2I3	1	2.85662	2	3310374	1798709	0	0
Q8K297	1	2.20176	2	1.58728e+06	0	0	0
Q8K215	1	3.27198	2	2434581	4270949	0	0
Q8CIF4	1	3.251	2	1187153	1.76286e+06	0	880821
Q8CI51	1	6.4839	2	5365698	5584593	0	0
Q8CDI6	1	2.04035	2	1.19322e+07	0	0	3339256
Q8CCX5	1	3.28191	2	5683564	2825305	0	0
Q8C850	1	2.11473	2	17899468	4466144	1236020	0
Q8C5W3	1	3.37226	2	1375839	2532478	0	0
Q8C1B7	1	9.18469	2	2037861	5726390	0	0
Q8C0C7	1	3.27005	2	1344691	1287957	0	4733626
Q8BXC6	1	2.80139	2	1210348	1.70987e+06	0	0
Q8BK72	1	3.25954	2	2.91198e+07	3.2388e+07	0	0
Q8BIG7	1	3.1896	2	5.06816e+06	4.84288e+06	0	0
Q8BGS7	1	2.49659	2	9.58178e+06	17246894	0	0
Q8BGD8	1	6.5183	2	8485042	8083380	0	0
Q8BG51	1	2.07003	2	3310565	1685200	0	0
Q8BFS6	1	5.77516	2	4437279	2885522	0	0
Q80WW9	1	3.20751	2	4330529	1273494	0	0
Q80VP1	1	2.01217	2	13037008	6471736	0	0
Q80SZ7	1	3.27699	2	5062358	6178658	0	0
Q7TPV4	1	3.28349	2	1728702	2989706	0	0
Q78KK3	1	5.42078	2	5966982	6356743	0	0
Q78IK4	1	3.27854	2	0	9772498	0	0
Q6ZWV3	1	19.0401	2	18034567	16707010	0	0
Q6PIE5	1	39.5354	2	1393991	6730618	0	0
Q6P8X1	1	6.43489	2	1528072	570252	0	0
Q6P8M1	1	3.26618	2	1569600	2382359	0	0
Q6P5F9	1	2.24706	2	2023959	6361243	2226504	0
Q6P1F6	1	3.09726	2	5290813	1608167	0	0
Q6NSU3	1	2.19309	2	5095775	11649866	0	0
Q6NSR8	1	3.2848	2	2211375	4690595	0	0
Q6IFZ6	1	12.1634	2	0	0	2.39754e+06	2.40317e+06
Q68FL6	1	3.08798	2	4968440	0	0	0
Q68FL4/Q80SW1	2	8.42292	2	4428535	5709246	0	0
Q64378	1	2.95232	2	2.7666e+06	1863086	0	0
Q64318/Q9R0G7	2	2.11358	2	8251554	25293406	0	0
Q64310	1	2.96993	2	1104595	1.9254e+06	0	0
Q64012	1	4.93513	2	2542333	2.50089e+06	0	0
Q62418	1	3.27928	2	9.38191e+06	1821417	0	0
Q62407	1	2.91814	2	6935963	6285216	0	0
Q61990	1	13.1905	2	13565464	13245979	0	0
Q61655	1	9.72511	2	5284140	3202121	0	0
Q61599	1	3.28287	2	6866561	6649847	0	0
Q61586	1	6.45567	2	4340379	4511714	0	0
Q61584	1	3.07726	2	1510682	2242914	0	0
Q61543	1	2.20234	2	1.88245e+06	0	0	0
Q61510	1	2.33168	2	0	9673690	0	0
Q61249	1	3.28468	2	2.49071e+06	2.24354e+06	0	0
Q60770	1	2.98246	2	1145090	2.85532e+06	0	1756860
Q60739	1	2.12817	2	3763087	3708628	0	1071834
Q60676	1	2.85293	2	2.09536e+06	745187	0	0
Q60668	1	9.84495	2	23097258	23431265	0	0
Q60648	1	6.56432	2	7386278	6612466	894914	1.89524e+06
Q60590	1	2.2731	2	1003766	1.88909e+06	0	0
Q5XKN4	1	6.56984	2	3305814	3550388	0	0
Q5FWK3	1	2.00611	2	1563945	1713471	0	0
Q505F5	1	3.1894	2	742610	692851	1097950	0
Q4VAA2	1	4.77519	2	3290626	3361544	0	0
Q3UW31	1	2.15084	2	1789019	14093439	0	0
Q3URS9	1	2.24454	2	61040807	1153243	0	0
Q3UNZ8	1	8.91064	2	5357312	1861879	0	0
Q3UMC0/Q9D3R6	2	3.34074	2	1745625	0	5838233	0
Q3UIU2	1	3.24626	2	18722316	28355968	0	0
Q3UFF7	1	3.28401	2	4289858	1756853	0	0
Q3U2P1	1	3.28047	2	2726635	5220717	0	0
Q3TW96	1	2.48141	2	5881264	0	0	13653520
Q3TIV5	1	3.2378	2	7157474	1000642	0	0
Q3THE2	1	10.0485	2	15121919	6350725	1381442	0
Q3TDN2	1	6.74013	2	5071227	3724098	0	0
Q149F3/Q8R050	2	2.36013	2	3.99895e+06	3.74342e+06	0	0
Q08857	1	3.28577	2	3180191	2028350	0	0
Q07133	1	3.28571	2	0	1027129	1967641	616974
Q05144	1	6.72763	2	1690865	3684842	0	0
Q04447	1	6.50801	2	4672046	4774732	4824608	0
Q03311	1	2.58563	2	4928739	4295732	637551	0
Q03249	1	3.26687	2	4619640	2781138	0	1610862
Q02248	1	3.2744	2	4199954	3.30579e+06	0	0
Q01768	1	23.7472	2	83439120	77025035	817659	837475
P99024	1	57.5009	2	52687548	23881881	0	1856228
P97372	1	6.33767	2	13625835	11094111	0	0
P85094	1	6.56901	2	31613011	31998050	0	0
P83940	1	6.24245	2	4492936	4902952	0	0
P70677	1	2.92269	2	3799591	3412988	0	0
P70671	1	3.281	2	2924918	1235305	0	0
P70274	1	2.19901	2	1028112	1.53096e+06	639930	0
P70245	1	6.56087	2	36849657	35211254	0	0
P70122	1	6.5262	2	3279695	3.2228e+06	0	0
P67871	1	3.26826	2	27008555	0	0	0
P63330	1	15.0002	2	18314840	24696003	0	0
P63073	1	6.89176	2	8390333	7925230	0	0
P63030	1	12.0252	2	30817475	25500850	1311617	1342900
P63001	1	16.6346	2	13890126	13624620	0	0
P62983	1	28.36	2	22056326	25253350	0	1032874
P62880	1	6.70438	2	3393954	1609581	0	0
P62869	1	2.18393	2	3716071	4325967	0	0
P62858	1	3.2838	2	43632090	43787320	6308074	6548203
P62743	1	5.55536	2	9040267	8609553	739242	0
P62331	1	10.013	2	10391922	2736960	1838967	0
P62307	1	3.21382	2	1175225	1075606	0	0
P62274	1	3.28558	2	13329140	9695883	0	0
P62077	1	2.42851	2	1384936	3039201	0	0
P61804	1	3.2854	2	18841901	18612205	4307698	4482181
P61620	1	17.4415	2	18798058	10518502	0	0
P61082	1	3.27995	2	1819641	1815192	570028	0
P61079/P62838/Q6ZWY6	3	3.28544	2	10959970	10883550	0	1748480
P61021	1	8.8308	2	4625585	4487836	0	0
P60122	1	3.28378	2	1901592	0	0	1408683
P58389	1	6.47744	2	3774749	3717122	0	0
P56135	1	3.27916	2	60722674	59159448	0	1947227
P55258	1	14.7141	2	982704	1.9077e+06	0	0
P55050	1	3.28296	2	5983528	6300283	0	0
P54116	1	2.3775	2	1311043	16211885	0	0
P52503	1	9.35771	2	24804023	27108129	961590	0
P52019	1	3.28417	2	5171575	28896595	28773190	0
P51437	1	3.23315	2	6273248	2020243	0	0
P50518	1	2.34708	2	1575109	896292	0	0
P50295	1	6.25916	2	3128462	1356620	0	0
P50236	1	14.8064	2	21901985	6960977	0	0
P48774	1	8.64645	2	2028719	4104145	0	0
P48771	1	8.78182	2	91950654	87589649	0	0
P47964	1	6.56973	2	44737460	43006620	63164157	1520725
P46664	1	3.44354	2	6033812	0	0	0
P46467/Q8VEJ9	2	2.19567	2	1.81225e+06	0	0	0
P43883	1	9.08998	2	5393698	2823809	0	0
P42669	1	6.55017	2	2214126	5736254	0	0
P42567	1	6.44805	2	4928953	0	0	0
P40237	1	7.3755	2	3821197	3469733	0	0
P35585/Q9WVP1	2	2.35087	2	9863822	0	0	0
P35293	1	6.57088	2	10132772	9771842	0	0
P35282	1	6.57029	2	3491246	1541622	0	0
P34884	1	9.40685	2	74851570	18687500	0	0
P34022	1	2.57912	2	1771890	1.73091e+06	800426	0
P32921	1	2.29352	2	1433375	3950751	0	0
P31649	1	6.48795	2	4622969	4970808	0	0
P30681	1	11.0922	2	1122669	6.17318e+06	0	0
P28667	1	2.86814	2	3035965	2925920	0	0
P28666	1	18.5936	2	2640854	2515224	0	0
P28063	1	6.75035	2	14305219	8113920	0	0
P27048/P63163	2	2.94723	2	988373	1.9901e+06	0	0
P26883	1	3.59185	2	16678859	16232485	0	0
P26516	1	6.56861	2	11009448	2685734	0	0
P26040	1	14.3094	2	5748365	15875090	0	0
P22892	1	5.67658	2	4185644	0	0	0
P22599	1	27.6365	2	12529557	0	10982490	10808020
P21440	1	5.55309	2	1.92289e+06	0	1164655	0
P19246	1	6.06969	2	15836530	6126482	0	0
P15532	1	20.5081	2	3478187	6058941	0	0
P14901	1	3.0657	2	2421609	4443707	0	0
P13516	1	9.78142	2	18913732	10705779	0	0
P12815	1	6.5685	2	5884134	5536437	0	0
P09528	1	2.4955	2	2072449	5771638	0	0
P06330	1	8.61301	2	9584336	20615985	2538370	2591838
P04117	1	7.00808	2	9109793	8592981	0	0
P03921	1	5.43361	2	5910279	6924546	0	0
P02802	1	3.28386	2	5.21193e+06	5.64992e+06	0	0
P02798	1	3.2396	2	2962151	3.73851e+06	0	0
P01898	1	13.2625	2	3918169	0	1041718	3316602
P01868/P01869	2	8.42643	2	28320010	28367501	0	0
P01635	1	6.68393	2	5208957	4755051	0	0
O89079	1	6.49455	2	5893295	5607757	0	0
O88792	1	3.28423	2	2048490	3548340	0	0
O88455	1	3.28297	2	9705405	9876211	0	0
O88441	1	3.28514	2	4001567	3668474	0	0
O70370	1	2.14247	2	3871960	1886694	1177545	0
O70251	1	6.73207	2	50872580	69119940	1408959	3164617
O55137/Q32Q92/Q9QYR9	3	6.56277	2	811240	4517581	0	0
O35963/P35276/P35283/P56371/P61294/P62823/P63011/Q504M8/Q8BHC1/Q8BHD0/Q8CG50/Q91ZR1/Q923S9/Q9CZT8/Q9JKM7	15	3.42824	2	1139464	0	2761572	0
O35955	1	5.62787	2	4057418	4186447	0	0
O35943	1	3.29534	2	7086771	2236195	0	0
O35864	1	3.28439	2	3016685	0	0	0
O35678	1	3.11566	2	1663618	3453026	0	0
O35350	1	3.28403	2	2.51992e+06	1689722	0	0
O35226	1	11.456	2	73781634	68927378	0	0
O09044	1	3.43274	2	1266497	2929775	0	0
O08715	1	2.27001	2	1968739	8231866	0	0
O08585	1	2.6408	2	11001665	10827448	0	0
O08583/Q9JJW6	2	3.28387	2	6113012	5322010	0	0
C0HKG5/C0HKG6	2	3.2747	2	1979024	2.873e+06	6135706	0
B1AR13	1	3.10254	2	3256915	3054035	1216305	0
A2AKK5	1	6.20812	2	3.11062e+06	3154006	0	0
A2AG58	1	2.0136	2	2545857	1613000	2077980	0
Q9Z331	1	26.7346	1	0	2613492	0	0
Q9Z2G6	1	3.28362	1	910688	957033	3418835	0
Q9Z2D3	1	2.08939	1	57176632	0	0	0
Q9Z239	1	3.28452	1	14425800	13765490	0	0
Q9Z224	1	3.1118	1	2610212	2307791	0	0
Q9Z1D1	1	3.28541	1	4341235	0	0	0
Q9Z108	1	2.96968	1	928442	0	1107304	0
Q9Z0V7	1	3.28362	1	2941957	2820177	0	0
Q9Z0U1	1	3.23808	1	1695874	0	0	0
Q9Z0G9	1	2.81337	1	2589645	2563629	0	0
Q9WVK4	1	5.43262	1	0	3272107	0	0
Q9WV27	1	15.4802	1	0	1294013	0	0
Q9WV02	1	3.46093	1	11326040	5299076	0	0
Q9WUB3	1	13.3995	1	0	1052324	0	0
Q9WTM5	1	2.01186	1	1801780	1679604	0	0
Q9WTJ2	1	2.02158	1	6615514	0	0	0
Q9R1T4	1	2.66262	1	2457665	0	0	0
Q9R0P6	1	3.26746	1	4401774	4991026	5353966	5684883
Q9QZ88	1	2.24118	1	4359268	4048892	0	0
Q9QZ73	1	3.27941	1	25200040	21371830	0	930709
Q9QXY7	1	2.23786	1	277202	0	0	0
Q9QXA5	1	3.27828	1	1045603	1155820	0	0
Q9JMG1	1	3.32452	1	4145517	3827154	0	0
Q9JKL4	1	3.21163	1	904521	0	0	0
Q9JKB3	1	2.05568	1	1357685	0	0	0
Q9JJL8	1	3.23796	1	1071285	1036473	0	0
Q9JJJ3	1	2.69659	1	3532681	3760832	1103392	1094370
Q9JJH1	1	5.62472	1	4959486	4705877	0	0
Q9JII5	1	2.87295	1	2466091	2432656	0	0
Q9JI91	1	2.34433	1	37338420	0	0	0
Q9JHW9	1	3.19638	1	0	0	0	1872193
Q9ET54	1	2.98404	1	2028647	1209311	0	0
Q9EST5	1	8.36071	1	106271800	101348704	0	0
Q9ES97	1	3.28458	1	8114667	12247243	0	0
Q9ERD7	1	39.2437	1	10066110	0	0	0
Q9EQP2	1	3.21528	1	1617013	0	0	0
Q9EQC1	1	3.28051	1	2290512	2343622	0	0
Q9DCZ4	1	3.27876	1	46496080	45518820	0	0
Q9DCG9	1	3.28565	1	3117955	0	0	0
Q9DCF9	1	3.21355	1	7583002	7798089	0	0
Q9DCC7	1	3.23829	1	1760220	0	0	0
Q9DBS5	1	2.71292	1	766530	0	0	0
Q9DBK0	1	3.45473	1	1976186	2100967	0	0
Q9DB42	1	2.45022	1	222792	359291	0	0
Q9DAW9	1	3.2819	1	2493145	2405939	0	0
Q9D958	1	4.45047	1	7238408	7100647	0	0
Q9D8B3	1	3.40848	1	2043294	2109413	0	0
Q9D892	1	3.28576	1	2188118	2031288	0	0
Q9D883	1	3.07375	1	909024	827798	0	908283
Q9D7I9	1	2.58964	1	0	0	0	3872268
Q9D6K5	1	3.28519	1	2944828	3081687	0	0
Q9D3B1	1	3.27176	1	5355115	5688551	0	0
Q9D2V7	1	3.28023	1	2611234	2397139	0	0
Q9D1Q4	1	3.26848	1	3135766	0	0	0
Q9D1L9	1	3.27958	1	2241741	2283068	0	0
Q9D1E6	1	2.48919	1	1286847	1088647	0	0
Q9D0T1	1	3.23372	1	1477270	1284254	0	0
Q9D0Q7	1	2.92403	1	1523471	0	0	0
Q9CZR8	1	2.37775	1	1068239	1149951	0	0
Q9CZL5	1	2.24631	1	3369849	3186232	0	0
Q9CZ04	1	3.2096	1	2470314	2348724	0	0
Q9CYR6	1	3.28482	1	1863293	4821694	0	0
Q9CYR0	1	3.11211	1	2471662	2762605	0	0
Q9CXY6	1	2.9928	1	2057806	2034160	0	0
Q9CXW2	1	3.28575	1	2342071	2091873	0	0
Q9CX30	1	3.28465	1	1203082	1149659	0	0
Q9CWW6	1	3.28724	1	2735609	2327991	0	0
Q9CWF2	1	43.9588	1	0	1027618	0	0
Q9CT10	1	2.64386	1	1646393	0	0	0
Q9CS42	1	14.722	1	1209995	1120927	0	0
Q9CRD0	1	2.97962	1	34804952	35054160	0	0
Q9CRC0	1	3.5783	1	17599810	17031720	0	759115
Q9CRA4	1	3.2855	1	3546427	3442342	0	0
Q9CR86	1	3.28492	1	4125389	8730305	0	0
Q9CR64	1	2.87382	1	2324318	2389567	0	952636
Q9CR63	1	3.23809	1	1178954	1204387	0	0
Q9CQZ6	1	3.28533	1	15135830	14567000	0	0
Q9CQU0	1	3.27385	1	3564085	3465429	0	0
Q9CQN6	1	3.28524	1	9.73171e+06	9281870	0	0
Q9CQL5	1	3.28207	1	1924246	1876098	0	0
Q9CQE3	1	2.30081	1	1548174	6275796	0	0
Q9CQD1	1	6.46336	1	1657630	0	0	0
Q9CQC9	1	6.56968	1	18969231	18047981	0	0
Q9CQ91	1	3.28472	1	7075781	6555493	0	0
Q9CQ89	1	2.44678	1	3458384	7665920	0	0
Q9CQ88	1	3.39201	1	2046845	1899370	0	1059206
Q9CQ75	1	3.85421	1	17834990	0	0	0
Q9CQ61	1	2.49515	1	1900185	1563693	0	0
Q9CQ48	1	3.2306	1	1216835	969251	0	0
Q9CPW4	1	3.27546	1	9.96589e+06	9685584	0	0
Q9CPU4	1	5.78915	1	2737731	2314116	0	0
Q9CPU2	1	3.22948	1	4065595	4042438	0	0
Q99LH2	1	2.58094	1	1090776	1145152	0	0
Q99KU0	1	2.56234	1	1477385	0	0	0
Q99KP6	1	3.25925	1	3042240	2802077	0	0
Q99JY4	1	3.28539	1	1960208	0	0	0
Q99J94/Q9EP96	2	3.09725	1	2388579	2275258	0	0
Q921T2	1	2.85777	1	1190428	1175484	0	0
Q921M4	1	2.384	1	445487	516143	0	0
Q91ZH7	1	3.28421	1	2575072	2453783	0	0
Q91YN5	1	5.05731	1	0	985674	0	0
Q91Y13	1	2.0942	1	1404263	1111501	0	0
Q91WS4	1	16.7822	1	13256960	12359110	0	0
Q91WL5	1	5.67899	1	0	0	2121692	0
Q91WK5	1	2.37878	1	25854550	25089360	0	0
Q91W34	1	3.28041	1	1143922	0	0	0
Q91VW3	1	3.28453	1	2591391	2452355	0	0
Q91VM5	1	5.84152	1	715510	678907	0	0
Q91VC9	1	2.5811	1	1375319	1442092	0	0
Q91VC3	1	7.43426	1	0	876557	0	0
Q91V16	1	2.3309	1	840204	706666	0	0
Q8WTY4	1	2.4536	1	900875	864955	0	0
Q8VE97	1	3.22457	1	647300	0	0	0
Q8VE22	1	3.25634	1	1170252	0	0	0
Q8VD00	1	3.22706	1	2160780	2415465	0	0
Q8VCI5	1	3.28549	1	3199981	0	0	0
Q8VCG4	1	3.28433	1	1160641	1349999	0	0
Q8VBW6	1	3.00727	1	1716050	1729120	0	0
Q8VBT0	1	3.42441	1	3038569	2916796	0	0
Q8R429	1	13.419	1	27293830	27371840	816685	823293
Q8R3G1	1	2.3488	1	1144057	932634	0	0
Q8R2K1	1	3.25964	1	1066622	1089109	0	0
Q8R1V4	1	3.28495	1	4007119	4114976	0	0
Q8R1S9	1	5.4362	1	1646323	1576962	0	0
Q8R0Y8	1	3.2663	1	2594460	2597985	0	0
Q8R035	1	3.23327	1	1779035	1824193	0	0
Q8K5B2	1	3.40012	1	12182700	11588940	0	0
Q8K4F5	1	2.93316	1	4639628	4111861	0	0
Q8K2C7	1	2.41068	1	545017	517976	0	0
Q8K1R3	1	2.62678	1	908074	0	0	0
Q8K1B8	1	3.06842	1	1851427	1477794	0	0
Q8K0Z7	1	3.25002	1	1004958	1016328	0	0
Q8K0L3	1	5.76249	1	0	0	0	1336916
Q8K023	1	18.2824	1	10710704	10569688	0	0
Q8JZN7	1	2.0395	1	2226572	3255964	0	0
Q8CI94	1	9.96075	1	1721325	0	0	0
Q8CI78	1	2.95715	1	912485	0	0	0
Q8CHT6	1	2.33661	1	0	0	0	6535564
Q8CHT1	1	2.96763	1	7299518	7147160	0	0
Q8CHP8	1	2.44907	1	779575	0	0	0
Q8CHP5	1	2.4833	1	2156811	2069819	0	0
Q8CHH9	1	5.90213	1	3026286	8.58639e+06	0	0
Q8CGR7	1	2.67636	1	805308	1566242	0	0
Q8CFJ7	1	2.06954	1	1541191	1624333	0	0
Q8CDU5	1	2.01294	1	1365164	498130	0	0
Q8CAK1	1	3.44674	1	1824924	1816602	0	0
Q8C4X7	1	2.67922	1	3594032	3660229	0	0
Q8BZ98	1	5.31017	1	4590063	4402417	0	0
Q8BZ09	1	2.19672	1	6979307	6663669	0	0
Q8BWM0	1	2.47585	1	8.67918e+06	8354162	0	0
Q8BU14	1	2.31802	1	0	1357106	0	0
Q8BTZ7	1	3.27176	1	1765451	1799557	0	0
Q8BT60	1	9.82374	1	3369100	3172102	0	0
Q8BT07	1	2.14812	1	10867390	12857910	0	0
Q8BMS4	1	3.2834	1	2753970	2725541	0	0
Q8BM55	1	3.09045	1	1552336	3569689	0	1447024
Q8BKE6	1	3.25021	1	1579068	1644101	0	0
Q8BJU2	1	3.27085	1	1025086	1048306	0	0
Q8BGZ7	1	30.018	1	0	0	0	4574276
Q8BGG9	1	3.28001	1	3210685	3198070	0	0
Q8BG73	1	3.27035	1	1233080	0	0	0
Q8BFZ3	1	29.0867	1	0	0	7897314	8062742
Q8BFW7	1	2.97737	1	2646696	1480668	0	0
Q80XU3	1	4.62386	1	1529956	1658806	0	0
Q7TN29	1	3.11725	1	1454790	1303455	0	0
Q7TMM9	1	47.4219	1	12911600	12513530	0	0
Q78XF5	1	3.13597	1	14048950	14054670	0	0
Q78J03	1	2.50284	1	4974376	4975821	0	0
Q78IK2	1	3.44745	1	28187050	27439970	0	0
Q76LS9	1	3.26195	1	2103608	1947289	0	0
Q75N73	1	2.92096	1	1587253	1798767	0	0
Q71LX4	1	15.5293	1	976158	852639	2769362	2750428
Q70KL2	1	2.01096	1	1209381	0	0	0
Q6ZWY3	1	6.55489	1	24293859	24472143	0	0
Q6ZWU9	1	6.55454	1	7709996	12523094	0	0
Q6PHQ8	1	3.09097	1	3206203	0	0	0
Q6PHN9/Q8K386	2	6.713	1	0	3616498	0	0
Q6P8I4	1	3.11719	1	2048038	0	0	0
Q6P1J0	1	2.20294	1	7783510	0	0	0
Q6IME9	1	8.80478	1	5603205	5365174	4785615	4717108
Q6IFZ9/Q9R0H5	2	5.70371	1	0	2765575	0	0
Q68FE2	1	1.99629	1	1064347	0	0	0
Q64G17	1	6.07122	1	0	0	2436272	0
Q64735	1	2.98374	1	1612629	0	0	0
Q64674	1	3.26732	1	1622335	2018489	0	0
Q64518	1	13.153	1	42827760	0	0	0
Q64213	1	2.53274	1	1579751	1595308	0	0
Q64152	1	3.46347	1	2900359	2762590	0	0
Q63932	1	2.85502	1	1474241	1365929	0	0
Q63829	1	3.28463	1	1370316	1704683	0	1224763
Q62433	1	3.18302	1	934464	871565	1520889	1453784
Q62377	1	2.02716	1	0	2017172	0	0
Q62348	1	3.28468	1	2964117	11391945	0	0
Q62048	1	3.28425	1	1811517	1731505	0	0
Q61716	1	2.1078	1	2454767	0	0	0
Q61545	1	3.28349	1	3253775	3178058	0	0
Q61387	1	3.28446	1	1279522	1290828	0	0
Q61206	1	2.69252	1	1918873	1999015	0	0
Q60972	1	10.2988	1	2456690	2333874	0	0
Q60967	1	5.03382	1	0	3079108	0	0
Q60872	1	3.25604	1	1568395	1238825	0	0
Q60870	1	2.02312	1	1995542	2176359	0	0
Q60766	1	3.28441	1	4555930	4473869	0	0
Q60631	1	3.28237	1	2964702	1371920	0	0
Q5XG73	1	3.24586	1	1912440	1806276	0	0
Q5U458	1	3.27409	1	2476023	2464699	0	0
Q5SVT3	1	3.10047	1	481931	1112573	0	0
Q5SUC9	1	3.85866	1	2987305	2799267	0	0
Q5RL79	1	2.26593	1	4775833	4645451	0	0
Q5HZI1	1	2.01711	1	884147	0	0	0
Q5F285	1	3.19609	1	2152158	2600201	0	0
Q5EG47/Q8BRK8	2	3.06485	1	8388201	7664874	0	0
Q4KML4	1	3.28408	1	2501466	2351329	0	0
Q3V0K9	1	8.60144	1	0	4680272	0	0
Q3UW68	1	2.23536	1	1237786	0	0	0
Q3UFY8	1	2.06317	1	1898141	0	0	0
Q3U3R4	1	2.16918	1	1371107	1239731	3434845	3348375
Q3TYX3	1	2.02626	1	767592	831655	0	0
Q3TYQ9	1	3.28302	1	4093709	4339814	0	0
Q3TY65	1	2.59064	1	5675945	5096218	0	0
Q3TMH2	1	3.27957	1	2049573	0	0	0
Q3TJZ6	1	3.28475	1	1051946	1109449	0	0
Q3THK7	1	2.93804	1	1691385	1653847	0	0
Q3TCJ1	1	3.22867	1	761658	0	0	0
Q3TCH7	1	3.28391	1	1087006	1182773	0	0
Q11011	1	3.00117	1	946641	0	0	0
Q0VE82	1	5.84324	1	5418406	4610723	0	0
P97822	1	2.29587	1	2055971	1076841	0	0
P97765	1	3.2088	1	2428291	2002469	0	0
P97493	1	3.28114	1	4847440	3111377	0	0
P97470	1	3.28454	1	0	2600847	0	0
P97390	1	3.10264	1	892486	0	0	0
P86049	1	3.28449	1	0	0	0	7732572
P84096	1	6.7265	1	9363219	0	0	0
P84084	1	3.27511	1	0	2287287	0	0
P70691	1	18.6798	1	3686456	3173537	0	0
P70362	1	3.21181	1	1736806	1829515	0	0
P68373	1	56.9093	1	3180988	3335804	0	0
P68372	1	50.2916	1	37540360	36125672	3873912	3775985
P63024/P63044	2	3.26616	1	3264194	3139557	0	0
P63005	1	5.34957	1	3129457	2893685	0	0
P62892	1	3.28478	1	21795330	21352760	0	0
P62878	1	2.33251	1	3153018	3022402	0	0
P62874	1	6.69973	1	3016459	2732310	0	1091612
P62862	1	3.28572	1	4.45677e+07	43599960	2904317	2929714
P62843	1	2.5674	1	3052061	2950566	0	0
P62835	1	10.2321	1	2784324	2754131	0	0
P62774	1	3.45843	1	16566551	14232360	0	0
P62715	1	12.3196	1	1832530	0	0	0
P62627	1	3.28485	1	9275315	1946805	0	0
P62342	1	3.27387	1	2165699	0	0	0
P62305	1	2.25747	1	1175188	1222364	0	0
P62141/P63087	2	8.9186	1	1454517	1591354	0	0
P62137	1	8.92426	1	1921245	1996287	0	0
P62071	1	6.5244	1	990203	910858	0	0
P61971	1	3.28433	1	984180	1053560	0	0
P61967	1	3.44177	1	2520504	2601488	0	0
P61957	1	5.87123	1	2587088	0	0	0
P61924	1	3.28482	1	3884824	3852102	0	0
P61164	1	3.28118	1	2372380	2316251	0	0
P61087	1	3.28554	1	2878621	0	0	0
P61028	1	9.18142	1	0	284830	0	0
P60603	1	2.00085	1	1471819	1302611	0	0
P60334	1	5.62343	1	3480925	3387294	0	0
P59108/Q1RLL3/Q8BLR2/Q8JZW4/Q9DC53/Q9Z140	6	3.25429	1	0	1466591	2943270	3011332
P58771	1	3.28078	1	2588411	2766346	0	0
P58059	1	3.2856	1	1971451	1849359	0	0
P56376	1	1.99856	1	1920061	1899520	0	0
P56213	1	3.32274	1	3354157	0	0	0
P55284	1	2.079	1	47957600	0	0	0
P54823	1	3.31462	1	1963892	1227072	0	0
P54726	1	2.92783	1	2533786	2838071	0	0
P53986	1	3.46297	1	6837477	6750686	0	0
P50752	1	2.4824	1	13821020	0	0	0
P50637	1	3.28559	1	5136364	5623750	0	0
P50543	1	3.28016	1	1199643	1121511	0	0
P50427	1	3.12591	1	731921	757792	0	0
P49962	1	3.26213	1	2889921	2341010	0	0
P49182	1	2.06101	1	874273	854879	0	0
P48962	1	21.7594	1	866273	922908	0	0
P48722	1	3.43237	1	0	0	0	1254258
P47941	1	3.10695	1	385733	0	0	0
P46638	1	15.9871	1	5044009	5084593	0	0
P43274	1	9.83893	1	7741589	0	0	0
P42703	1	2.06087	1	0	1076177	0	0
P39039	1	2.91451	1	4948972	4529594	0	0
P36536	1	3.28504	1	3787357	0	0	0
P35762	1	3.28542	1	6501551	6840960	0	0
P35441	1	3.08911	1	988765	0	0	0
P35290	1	2.25669	1	42484680	43197472	0	0
P35279	1	5.79108	1	1707762	4837681	0	0
P35278	1	6.54194	1	4982946	4940255	0	0
P34928	1	3.23456	1	4712041	4441444	8742587	0
P33622	1	3.28476	1	4566316	2137400	0	0
P31809	1	3.31467	1	2895583	2716853	997599	0
P31725	1	3.45542	1	3673569	3561209	0	0
P29621/Q5I2A0/Q80X76/Q91WP6	4	6.45949	1	1888676	0	0	0
P29595	1	3.28405	1	1663963	1263819	0	0
P29391	1	6.56211	1	4435744	4346275	0	0
P28663	1	3.26742	1	1251136	0	0	0
P28650	1	3.28537	1	1641539	1564981	0	0
P28076	1	3.28527	1	3199356	2063950	0	0
P26645	1	7.02962	1	3293966	3212293	0	0
P24668	1	2.94256	1	4798982	2264472	0	911183
P24472	1	15.2551	1	16094594	14739431	1428545	0
P24457	1	23.7394	1	9186555	8853334	0	0
P24452	1	3.28568	1	1821008	1688733	0	0
P23506	1	3.28539	1	2242466	1831397	0	0
P18531	1	3.22371	1	1802901	1711350	0	614279
P17665	1	3.27857	1	32626400	31306800	0	0
P17156	1	39.012	1	0	0	1413528	0
P16125	1	3.45827	1	1572681	1471810	0	0
P15864/P43277	2	6.55321	1	0	3541797	0	0
P14576	1	6.26741	1	1927132	1778843	0	0
P14106	1	3.24295	1	910640	1007950	0	0
P14069	1	3.08615	1	3383432	3077657	0	576146
P13439	1	3.28319	1	1673571	1723853	0	0
P12367	1	5.75963	1	1820755	2094889	0	0
P11589	1	13.1042	1	3151237	3445706	0	0
P10833	1	3.27982	1	615556	0	0	0
P10711	1	5.59064	1	2927010	0	0	0
P10648	1	9.80592	1	176228	0	0	0
P0DN34	1	2.57881	1	10587810	10937160	0	0
P09813	1	3.28485	1	486583904	460094629	11483104	12771915
P08905	1	3.44149	1	1888597	1891140	0	0
P07758/Q00896	2	24.0344	1	48816116	46338940	11202340	1.20863e+07
P07744	1	11.3842	1	3265557	0	0	0
P07361	1	2.16497	1	1350909	1387689	1358304	1411267
P06339/P14427	2	3.28416	1	0	672053	0	0
P05977/P09542	2	3.23541	1	0	4685434	0	0
P05132	1	6.17742	1	1940335	1899851	0	0
P04945	1	3.46043	1	2567150	2611046	939162	962773
P03899	1	3.45761	1	12354120	11311450	0	0
P03893	1	2.46991	1	1579240	0	0	0
P01901	1	22.2911	1	8.94453e+06	0	2872110	2916384
P01899	1	23.5038	1	6477740	6119279	2730895	2822195
P01753/P01754/P06328	3	2.58326	1	3673491	3505592	827736	863915
P01654/P01656	2	6.51159	1	2508147	2318513	951460	976382
P01639	1	3.10063	1	2524872	4375828	0	0
P01636	1	3.41305	1	3639133	0	1226867	1017503
P01633	1	5.23834	1	3086521	2837223	1550098	1618968
P01631	1	3.7736	1	9583170	1111183	3249764	3199583
P00416	1	2.38462	1	13395220	14966340	0	0
P00397	1	2.95732	1	1380675	1325585	0	0
O88958	1	6.56962	1	2131383	1988590	0	0
O88833	1	2.3942	1	49213272	55602000	0	0
O88822	1	2.9496	1	4379818	4320097	0	0
O88696	1	3.28564	1	12830200	12188320	0	0
O88623	1	2.09685	1	2547986	0	0	0
O70439	1	2.68786	1	2018702	1873883	0	0
O70404	1	2.49077	1	3908420	3650818	0	0
O70194	1	3.19708	1	1522210	0	0	0
O70152	1	3.33432	1	2602380	2383647	0	0
O55242	1	3.18479	1	3447692	3364574	0	0
O35683	1	3.28458	1	2589906	2693622	0	0
O35682	1	3.28137	1	1614397	1625571	0	0
O35658	1	3.37188	1	8506955	11966853	0	0
O35609	1	3.26003	1	1784046	0	0	0
O35465	1	3.37967	1	3892253	3840422	0	0
O09106/P70288	2	3.09883	1	1488814	0	0	0
O09012	1	3.28436	1	1179591	1170185	0	0
O08966	1	3.27553	1	1357050	1347021	0	0
O08917	1	3.28461	1	1867725	1650818	0	0
O08915	1	2.48451	1	1984060	2365096	0	0
O08810	1	2.03126	1	0	0	943755	0
O08705	1	3.46396	1	28206840	26313590	0	0
O08576	1	2.73412	1	1423540	1311211	0	0
E9Q3C1	1	3.18692	1	5145988	5044484	0	0
B2RXS4	1	3.28467	1	1580186	0	0	0
B2RX88	1	2.11398	1	6715372	6075624	0	0
A2BIM8/B5X0G2/P02762/P04938	4	13.2673	1	5377425	4890588	0	0

## Sheet: LFQ peptides
Sequence	Accession	Proein #	Charge state	F1-01	F1-02	F2-01	F2-02
LERERPVQGRK	A0A0A6YY25	1	0	210243	0	0	0
KYRVSMESFK	A0A140LI88	1	0	0	0	0	1661145
WEDSFFSFIK	A0A140LI88	1	0	0	1831614	0	0
C(Carbamidomethyl)HLSAQRNSTDPAHVEDMFQNK	A0A140LI88	1	0	3220344	0	0	0
GWC(Carbamidomethyl)RGIMRWTRR	A0AUV4	1	0	0	2393844	0	0
KMHVKSQELVKHWTNTYAGM(Oxidation)K	A0JLY1	1	0	0	0	926885	0
DLVLAARLGKALLER	A0JNT9	1	0	0	0	0	26573530
ARAM(Oxidation)GPERR	A0JNU3	1	0	3566216	3602047	298353	1707882
DSVC(Carbamidomethyl)AQPQPH	A0JNU3	1	0	1060302	1240115	0	4084071
SEGGVLVPGR	A0JNU3	1	0	2606296	2789053	0	0
NEDGQSPLLLAVR	A0JNU3	1	0	3913206	0	0	0
LSPQELEDVGTELC(Carbamidomethyl)R	A0JNU3	1	0	0	1900194	0	0
LSYVLGQPGLSLNDR	A0JNU3	1	0	0	1900239	1367966	0
RQMFAELFLQC(Carbamidomethyl)DSGK	A0JP43	1	0	0	793853	0	0
MDYMKRK	A1A5B6	1	0	0	0	601679	495078
LVRKHHLGRVLRRAK	A1A5B6	1	0	0	0	689469	0
IAADDFR	A1L317/A6BLY7/B1AQ75/CONT_045|gi|106849|pir||PC1102/CONT_046|gi|88041|pir||A31994/CONT_047|gi|88042|pir||S14666/CONT_074|gi|1070608|pir||KRHU9/CONT_075|gi|1346342|sp|P08779|K1CX_HUMAN/CONT_076|gi|125083|sp|P05783|K1CR_HUMAN/CONT_077|gi|106851|pir||S06889/CONT_082|gi|125080|sp|P02533|K1CN_HUMAN/CONT_092|gi|71528|pir||KRHU0/CONT_094|gi|547751|sp|Q04695|K1CQ_HUMAN/CONT_099|gi|417200|sp|P08727|K1CS_H…	40	0	0	64957712	553275328	0
LAADDFR	A1L317/A6BLY7/B1AQ75/CONT_045|gi|106849|pir||PC1102/CONT_046|gi|88041|pir||A31994/CONT_047|gi|88042|pir||S14666/CONT_074|gi|1070608|pir||KRHU9/CONT_075|gi|1346342|sp|P08779|K1CX_HUMAN/CONT_076|gi|125083|sp|P05783|K1CR_HUMAN/CONT_077|gi|106851|pir||S06889/CONT_082|gi|125080|sp|P02533|K1CN_HUMAN/CONT_092|gi|71528|pir||KRHU0/CONT_094|gi|547751|sp|Q04695|K1CQ_HUMAN/CONT_099|gi|417200|sp|P08727|K1CS_H…	40	0	66710568	73560094	553286208	547274688
M(Oxidation)EESQYKQEHNK	A1Z198	1	0	938212	985214	0	0
YRPLHM(Oxidation)PSM(Oxidation)PPKRAR	A2A3V1	1	0	0	3186343	0	0
QIC(Carbamidomethyl)EDHIKAQIHQFR	A2A432	1	0	0	1720326	0	0
SLRRAQDIRKQM(Oxidation)LGIM(Oxidation)DR	A2A4P0	1	0	0	0	0	2427554
DRDKDRER	A2A4P0/DECOY_sp|A2A4P0|DHX8_MOUSE	2	0	12871790	0	0	0
ERDRERDRER	A2A4P0/DECOY_XXX_sp|A2A4P0|DHX8_MOUSE/DECOY_XXX_sp|Q9Z1M8|RED_MOUSE/DECOY_sp|A2A4P0|DHX8_MOUSE/DECOY_sp|Q9Z1M8|RED_MOUSE/Q9Z1M8/XXX_sp|A2A4P0|DHX8_MOUSE/XXX_sp|Q9Z1M8|RED_MOUSE	8	0	0	470488	0	0
IAMKETK	A2A5R2	1	0	2496768	16081970	17100170	0
NPPQGYFGPK	A2A6A1	1	0	2012356	0	0	0
STSLHAAAPDPKC(Carbamidomethyl)RSGGRR	A2A7Q9	1	0	21007840	18353890	0	0
EAPGTPQPPGSR	A2A7S8	1	0	0	2603246	0	0
HIDRVYHDDTLVGRSTGAR	A2A7S8	1	0	0	79711536	0	0
EVRSARC(Carbamidomethyl)HFRGDFMC(Carbamidomethyl)GHC(Carbamidomethyl)VC(Carbamidomethyl)NEGWSGK	A2A863	1	0	436718	844289	0	0
ELGIRQQDEQLR	A2A870	1	0	19034200	0	0	0
LLEQER	A2A870/DECOY_XXX_sp|A0AUP1|CC112_MOUSE/DECOY_XXX_sp|O35382|EXOC4_MOUSE/DECOY_XXX_sp|Q8K371|AMOL2_MOUSE/P56716/Q3TC33/Q8K010	7	0	1021282	1185303	0	0
YRKDGYC(Carbamidomethyl)WKKRK	A2A891	1	0	0	0	766904	0
IMRFLRR	A2A891/DECOY_sp|A2A891|CMTA1_MOUSE/DECOY_sp|Q80Y50|CMTA2_MOUSE/Q80Y50	4	0	0	0	605203	0
PELSLGHSGDFR	A2A8L1	1	0	3175751	2819861	0	0
QAYWGHRELM(Oxidation)LGEDAR	A2A8L1	1	0	0	2580802	0	0
KKKLKEK	A2A8L1/DECOY_sp|A2A8L1|CHD5_MOUSE/DECOY_sp|P07901|HS90A_MOUSE/P07901	4	0	0	0	19284980	18548180
FSWAQGTDTILADEM(Oxidation)GLGK	A2A8L1/Q6PDQ2	2	0	3574786	0	0	0
HTM(Oxidation)EM(Oxidation)RSMLAR	A2A8U2	1	0	0	0	3368550	0
EIQWETRLFHEDGEC(Carbamidomethyl)WVYDEPLLK	A2A8Z1	1	0	0	1531006	0	0
VADPVGVLK	A2A935	1	0	16284550	16078750	1440267	1398694
STVC(Carbamidomethyl)PERDFQK	A2A995	1	0	815000	0	0	0
LTADMRRFR	A2A9C3	1	0	0	973119	0	0
ELFPRLTADM(Oxidation)RRFRKPSR	A2A9C3	1	0	0	0	0	2436373
TTQLEEGEVGTLHPVFAR	A2A9C3	1	0	0	0	0	1528910
C(Carbamidomethyl)RDC(Carbamidomethyl)LQRC(Carbamidomethyl)GAC(Carbamidomethyl)VR	A2A9F4	1	0	148389	8062359	0	0
NIDFELDIR	A2AAE1	1	0	8283692	0	0	0
YSLFMLVKNC(Carbamidomethyl)HPNK	A2AAE1	1	0	4852768	4908022	0	895439
KKKFQTNYASTTHLMTGK	A2AAE1	1	0	5748692	0	4133223	4060411
KEEATEGTMVTLR	A2AAJ9	1	0	0	0	0	1029979
GAQVLDSAIYSC(Carbamidomethyl)RVGK	A2AAJ9	1	0	0	538493	0	0
EDEYPRM(Oxidation)PC(Carbamidomethyl)K	A2AAX3	1	0	0	0	1072199	0
ESSIM(Oxidation)WTK	A2AC93	1	0	18798400	0	0	0
VDIM(Oxidation)PPQVFFYVDKPPQVPRR	A2AD83	1	0	0	0	0	98596
MAAFSC(Carbamidomethyl)LDLQEGLR	A2ADU8	1	0	1640514	1621765	0	0
VLVEQQQDR	A2ADY9	1	0	4279646	4322372	0	0
DMLLANPHELSLLK	A2ADY9	1	0	2105971	2176509	0	0
LFSADPFDLEAQAK	A2ADY9	1	0	3064025	2990679	0	0
APWKPPPSDIYGDLKSR	A2AEV7	1	0	453229	1184991	0	0
EKQLLEKEQKAK	A2AEY4	1	0	3712269	0	0	0
WSWEGGVM(Oxidation)NADK	A2AEY4	1	0	3749442	0	0	0
QLEEKHRKLKEQKEK	A2AEY4	1	0	7224808	0	0	0
ESKGC(Carbamidomethyl)IYLDAC(Carbamidomethyl)IDVVQC(Carbamidomethyl)PK	A2AF47	1	0	0	0	1337022	1112710
REQEKKRQEEEEKR	A2AG50	1	0	0	0	841726	789850
YYFPPIANEETPK	A2AG50/DECOY_XXX_sp|A2AG50|MA7D2_MOUSE	2	0	0	3271240	0	0
WKQRSLSPQSR	A2AG58	1	0	2545857	1613000	0	0
HDQQRPFTWRMDDEK	A2AG58	1	0	0	0	2077980	0
PGAAPPSTEERKKKSTK	A2AGH6	1	0	0	3408203	0	0
NFYNLR	A2AGL3	1	0	3642619	3573018	0	0
LEPVKEYK	A2AGL3	1	0	2657779	2723769	0	0
VEPLRISWSGSNIRWGQAFRLR	A2AGL3	1	0	0	4096093	0	0
FFDM(Oxidation)FLKLK	A2AGL3/E9PZQ0/E9Q401	3	0	960939	3979921	0	0
GPKILDHLTM(Oxidation)IDNK	A2AGT5	1	0	0	3158981	0	0
RDSIRQRSM(Oxidation)R	A2AH22	1	0	7473172	0	0	0
MREITEKEVK	A2AHC3	1	0	2522993	0	0	0
KLLSASEEDESM(Oxidation)GGEEKEMK	A2AHJ4	1	0	4007291	7517873	0	0
QRLENRFYR	A2AHJ4/Q8VDD9	2	0	0	0	0	1354909
IAELESHTDK	A2AHJ4/Q921C3	2	0	0	298517	0	0
LFERWRLEEC(Carbamidomethyl)HPSGC(Carbamidomethyl)LIDLC(Carbamidomethyl)LQMGVIMFLK	A2AHL1	1	0	0	835502	0	0
WQEQTLVQTPTDVELPPK	A2AI08	1	0	424329	0	0	0
KIQRVDFDIFHPSLQQK	A2AIL4	1	0	745555	0	0	0
IARVGFLSR	A2AJA9	1	0	0	0	0	1277676
VTSM(Oxidation)EC(Carbamidomethyl)QKC(Carbamidomethyl)SNLWLFLETGQLPK	A2AJB2	1	0	0	5207554	0	0
YFSC(Carbamidomethyl)FVAM(Oxidation)C(Carbamidomethyl)R	A2AJK6	1	0	0	0	3440067	3719947
EPKEKKAKTVTPKPK	A2AJK6	1	0	0	1384272	0	0
FPSETTFM(Oxidation)QEFGDLK	A2AJK6	1	0	0	11385090	0	0
NVIMWLDHR	A2AJL3	1	0	1949739	1984619	0	0
SPLADLTLK	A2AJL3	1	0	4408268	4329709	0	0
GLLLAFAEQPIKK	A2AJL3	1	0	4730563	4980443	0	0
GHGLTC(Carbamidomethyl)EGQPVTSR	A2AJL3	1	0	4336925	4203106	0	0
YQVFLR	A2AJL3/DECOY_sp|Q3UEN2|SHLD2_MOUSE	2	0	3903014	3894707	0	0
TFATM(Oxidation)FSDITFR	A2AJN7	1	0	4232954	0	0	0
DFFPFGKGIWMDIM(Oxidation)R	A2AJN7	1	0	32652720	29924200	0	0
RFPVYPMDFTDGIIGKSK	A2AJN7	1	0	0	820557	0	0
TAMEVARTFATM(Oxidation)FSDITFR	A2AJN7	1	0	12484410	0	0	0
RTNRSSRSRSR	A2AJT4/DECOY_sp|A2AJT4|PNISR_MOUSE	2	0	2087415	0	1253654	0
EHKGKEKERGSR	A2AJT4/DECOY_sp|A2AJT4|PNISR_MOUSE	2	0	6300004	0	0	0
SRLC(Carbamidomethyl)MGSQK	A2AKB4	1	0	0	2375904	0	0
SRLC(Carbamidomethyl)MGSQKLLASC(Carbamidomethyl)QHVIRM(Oxidation)DQSPEEM(Oxidation)QGAVR	A2AKB4	1	0	781343	0	0	0
LFGWIR	A2AKB9/XXX_sp|Q8K441|ABCA6_MOUSE	2	0	7850540	8120380	0	0
ALMKLLQM(Oxidation)QALR	A2AKG8	1	0	0	0	0	4948208
YQDLVVTPIQQALER	A2AKK5	1	0	964381	1022533	0	0
LIATPSNALVDEPVSIR	A2AKK5	1	0	2146235	2131473	0	0
VIKSLEPYHKK	A2AKQ8/Q99J38/Q9CY00	3	0	0	281044	0	0
IIIEFK	A2AKX3/DECOY_XXX_sp|Q8C0X2|SL9B1_MOUSE/P63037/Q91ZU0	4	0	1477256	0	0	0
LIIEFK	A2AKX3/DECOY_XXX_sp|Q8C0X2|SL9B1_MOUSE/P63037/Q91ZU0	4	0	0	1513464	0	0
LLLEFK	A2AKX3/DECOY_XXX_sp|Q8C0X2|SL9B1_MOUSE/P63037/Q91ZU0	4	0	1477256	0	0	0
YKFTRC(Carbamidomethyl)QIK	A2AKY4	1	0	0	3211493	0	0
RDMLNEKYDKM(Oxidation)R	A2AKY4	1	0	0	3467100	0	0
SQWEKEEAQVRER	A2AL36	1	0	21670090	0	0	0
QMEVSDAMRTLKSEVK	A2AL36	1	0	0	8499273	0	0
DDFSSNQPEC(Carbamidomethyl)LWDEM(Oxidation)EDVTYR	A2ALV5	1	0	4144254	0	0	0
DEETRKDYDYMLDHPEEYYSHYYHYYSRR	A2ALW5	1	0	898263	1239474	0	0
EM(Oxidation)HERTSRM(Oxidation)ERDITMK	A2AM05	1	0	0	0	0	194103
QEDSDAVWNELAYFKR	A2AM05	1	0	0	99752.4	0	0
EIEEAER	A2AMT1	1	0	3085618	0	0	0
PRQKALPKSLPKRK	A2AMT1	1	0	0	0	0	1057403
VYHQLM(Oxidation)GHR	A2AN08	1	0	2579299	3842546	0	0
KRMAM(Oxidation)AMRQK	A2AN08	1	0	2348810	1728779	0	0
TSVQPTFTASQYR	A2AN08	1	0	3951456	0	0	0
VNEAAPEKPQEDSGTAGGISSTSASVNR	A2AN08	1	0	0	1074074	3059722	0
RAILTM(Oxidation)LVQSIQELSVNM(Oxidation)EVQMRTAPLILAR	A2AN08	1	0	163476	0	0	0
KHM(Oxidation)KTHTGRK	A2ANX9	1	0	1142510	18624220	0	0
HMKNHPDHLMRKK	A2ANX9	1	0	0	1421412	0	0
DLYLLMLTYSNHK	A2AP18	1	0	0	0	0	610376
LNVNLPR	A2AP18/Q4KWH5	2	0	0	2496515	0	0
ARELDPR	A2APB8	1	0	23855220	21912190	0	0
NQEEYKEVNFMSELR	A2APB8	1	0	1556780	0	0	0
PFSC(Carbamidomethyl)LAC(Carbamidomethyl)NK	A2APF3	1	0	4620045	4982415	0	0
QC(Carbamidomethyl)DYAC(Carbamidomethyl)KQERC(Carbamidomethyl)LKAHM(Oxidation)R	A2APF3	1	0	2276913	0	0	0
FRGHKRLVVADMC(Carbamidomethyl)PQDDSGR	A2APT9	1	0	1109062	0	1464437	1315311
QRFEKLM(Oxidation)EHFR	A2APV2	1	0	2425952	4466065	0	0
DDVHVC(Carbamidomethyl)IMC(Carbamidomethyl)LR	A2APV2/Q9JL26	2	0	4014741	4131687	0	0
TDLTM(Oxidation)STAAC(Carbamidomethyl)PPSYDR	A2APX8	1	0	0	1361105	0	0
TM(Oxidation)LEYADK	A2APX8/A2ASI5/B1AWN6	3	0	1199819	0	0	0
IREEYPDR	A2AQ07/P68372/P99024/Q7TMM9/Q922F4/Q9CWF2	6	0	7549839	8.1994e+06	0	0
FPGQINADLR	A2AQ07/P68372/P99024/Q7TMM9/Q922F4/Q9CWF2/Q9D6F9/Q9ERD7	8	0	0	32554980	0	0
FPGQLNADLR	A2AQ07/P68372/P99024/Q7TMM9/Q922F4/Q9CWF2/Q9D6F9/Q9ERD7	8	0	36527840	33970180	0	0
LAVNMVPFPR	A2AQ07/P68372/P99024/Q7TMM9/Q922F4/Q9CWF2/Q9D6F9/Q9ERD7	8	0	0	26536180	1290660	1292643
FPGQLNADLRK	A2AQ07/P68372/P99024/Q7TMM9/Q922F4/Q9CWF2/Q9D6F9/Q9ERD7	8	0	8573523	8699218	0	0
KLAVNMVPFPR	A2AQ07/P68372/P99024/Q7TMM9/Q922F4/Q9CWF2/Q9D6F9/Q9ERD7	8	0	4120628	3629647	0	0
VAVC(Carbamidomethyl)DIPPR	A2AQ07/Q922F4/Q9ERD7	3	0	2836451	6534897	0	0
RRFEIK	A2AQ19/DECOY_XXX_sp|O89019|INVS_MOUSE	2	0	0	0	1542689	1644545
QM(Oxidation)WDTNEEEEDDEEEGLVKR	A2AQH4	1	0	5012861	0	0	0
DQKVLTVR	A2AQP0	1	0	66239328	73540896	0	0
NWSWM(Oxidation)KLFFKM(Oxidation)K	A2AQP0	1	0	1481516	0	0	0
DIRRNSEKDDK	A2AR02	1	0	3462697	0	0	0
KEKKKRKKSKK	A2AR02/DECOY_sp|A2AR02|PPIG_MOUSE	2	0	0	0	1504687	1534337
RKKKHRKNSRKHKKEKKK	A2AR02/DECOY_sp|A2AR02|PPIG_MOUSE	2	0	0	0	5454781	0
PLSC(Carbamidomethyl)EYKM(Oxidation)ENVTR	A2ARA8	1	0	0	0	0	24790.8
DSLFRYFELLEK	A2ARP9	1	0	0	901710	0	0
EFQC(Carbamidomethyl)GSGEC(Carbamidomethyl)ILR	A2ARV4	1	0	0	2605995	0	0
NDC(Carbamidomethyl)GDYSDERGC(Carbamidomethyl)SYPPC(Carbamidomethyl)R	A2ARV4	1	0	1383846	0	0	0
GGYITSNNK	A2ARZ3	1	0	3645649	3423491	0	0
DVLEEIFM(Oxidation)RKGESKPREK	A2ARZ3	1	0	14233490	15323660	0	0
LLRIDRDERR	A2ARZ3/DECOY_sp|A2ARZ3|FSIP2_MOUSE	2	0	4274095	0	0	0
YLLTVC(Carbamidomethyl)PDAWK	A2AS55	1	0	0	0	5120692	0
VVQIGIR	A2AS89	1	0	13162420	12891660	0	0
VVQLGLR	A2AS89	1	0	0	12891660	0	0
RVVQIGIR	A2AS89	1	0	0	2353669	0	0
SLVPLMAEVR	A2AS89	1	0	12772100	12800650	0	0
SVDEGLLDSK	A2AS89	1	0	0	13048750	0	0
VVLAEDC(Carbamidomethyl)WMK	A2AS89	1	0	14126580	0	0	0
SVDEGLLDSKR	A2AS89	1	0	8036121	7329021	0	0
IREESLMLGAVNPSTGALPFQSLR	A2AS89	1	0	0	838580	0	0
LPLQSSPEGLDAAFIGVPLDTGTSNRPGAR	A2AS89	1	0	11772183	13669220	0	0
MSEEMRQLEMEFEER	A2ASA8	1	0	1015018	0	0	0
FANVFLIWDC(Carbamidomethyl)C(Carbamidomethyl)DSWLK	A2ASI5	1	0	0	4719026	0	0
RKQEEVSAAIIQRNYR	A2ASI5	1	0	0	2030560	0	0
FSFYNK	A2ASS6	1	0	48187680	10063420	0	0
FEC(Carbamidomethyl)EVSR	A2ASS6	1	0	11133470	0	0	0
LRKMDSIK	A2ASS6	1	0	0	0	0	1754462
PVIERTLK	A2ASS6	1	0	0	0	0	1419646
VVGYIIER	A2ASS6	1	0	0	0	0	3235935
DQVQITQEK	A2ASS6	1	0	0	0	0	1048618
DGVEIEERAK	A2ASS6	1	0	16339900	10659780	0	0
QAEGIKM(Oxidation)AM(Oxidation)KR	A2ASS6	1	0	0	0	0	3225897
RRTDAM(Oxidation)RLLER	A2ASS6	1	0	1683657	0	0	0
ALDPLHPPGPPK	A2ASS6	1	0	8006645	0	0	0
IPAVIKGRPTPK	A2ASS6	1	0	0	0	1933027	1896378
DANRLNSGSYELK	A2ASS6	1	0	0	1926597	0	0
VTGLRDGQSYKFR	A2ASS6	1	0	0	1892316	0	0
VWTIEEGELDKER	A2ASS6	1	0	2690315	0	0	0
EESPPPAVPEIPKK	A2ASS6	1	0	0	0	16974600	0
RTPSPDYDLYYYRR	A2ASS6	1	0	1764341	0	0	0
LKVTSLM(Oxidation)EGC(Carbamidomethyl)DYQFR	A2ASS6	1	0	0	1198747	0	0
QRIDRVSTKVIRTLK	A2ASS6	1	0	3390028	3234848	0	3661057
RANHTPESC(Carbamidomethyl)PETKYK	A2ASS6	1	0	0	1999151	0	0
EVEHYEEHEEYVTEPK	A2ASS6	1	0	2737430	0	0	0
M(Oxidation)DEVTADSVTLSWEPPK	A2ASS6	1	0	1858780	1458104	0	0
VPEEKRPVPRKEEVPPPK	A2ASS6	1	0	7818294	0	0	0
KQVHEEWEEDFEEGQEYYER	A2ASS6	1	0	0	2018133	0	0
DTVM(Oxidation)VRTFVEDQEFHISSFEER	A2ASS6	1	0	6645907	6603155	0	0
KLLPEPKPQPKEEVVLKSVLRK	A2ASS6	1	0	0	7154953	0	0
KVPPPKVVKK	A2ASS6/DECOY_sp|A2ASS6|TITIN_MOUSE	2	0	0	0	571087	658676
GDWSRYNEAR	A2ATD1	1	0	0	0	0	2056712
ETFTTEER	A2ATU0	1	0	0	3841172	0	0
KPLIVASPK	A2ATU0	1	0	1938521	0	0	0
SSIYSSDIGK	A2ATU0	1	0	2749968	0	0	0
SSLYSSDIGK	A2ATU0	1	0	2749968	2724587	0	0
SVEVPEELQVHSHLLK	A2ATU0	1	0	2203707	0	0	0
VFEHNMWDHM(Oxidation)QWSK	A2AUU0	1	0	0	856320	0	0
PPYSTEWPDC(Carbamidomethyl)AIK	A2AVA0	1	0	0	938092	0	0
C(Carbamidomethyl)SYLC(Carbamidomethyl)EAGKDC(Carbamidomethyl)C(Carbamidomethyl)DRMASC(Carbamidomethyl)K	A2AVA0	1	0	0	1382113	0	0
M(Oxidation)GSFRRPRPR	A2AVJ5	1	0	6460829	5957164	0	0
HPTERIFWTTLSQC(Carbamidomethyl)PK	A2AVQ5	1	0	0	2165949	0	0
NM(Oxidation)DIAGPGSWLPHETEQK	A2AVQ5	1	0	0	1261297	0	0
ITATAFFVELFRM(Oxidation)EQVRR	A2AVR2	1	0	0	2478677	0	0
EMC(Carbamidomethyl)RRELDK	A2AWA9	1	0	0	0	0	11343230
GHDGTPESDC(Carbamidomethyl)FAFTESHYNAELFR	A2AWA9	1	0	1459339	1231621	0	0
LGSDEFC(Carbamidomethyl)VSPR	A2AWL7	1	0	2154512	0	0	0
RMFPYC(Carbamidomethyl)RYWITGLDSNLK	A2AWL7	1	0	4021428	0	0	0
QGRRMFPYC(Carbamidomethyl)RYWITGLDSNLK	A2AWL7	1	0	949101	0	0	0
QLQEERRC(Carbamidomethyl)K	A2AWP0	1	0	0	7834040	0	1096507
LRLLLPGKPDK	A2AWP8	1	0	0	0	697703	1026804
C(Carbamidomethyl)DC(Carbamidomethyl)KM(Oxidation)TQLM(Oxidation)KAAKSGTR	A2AWP8	1	0	0	48978280	0	0
NILLSLLM(Oxidation)KLEM(Oxidation)C(Carbamidomethyl)ESNC(Carbamidomethyl)PTGAR	A2AX52	1	0	4276399	3252236	0	0
VPPPPLAPR	A2BDX3	1	0	0	6326043	0	0
GC(Carbamidomethyl)YFVLNWLQK	A2BE28	1	0	0	964696	0	0
FAQLC(Carbamidomethyl)EEHGILR	A2BIM8/B5X0G2/P02762/P04938	4	0	5377425	4890588	0	0
INGEWHTIILASDKR	A2BIM8/B5X0G2/P02762/P04938/P11588/P11589	6	0	2025312	0	0	0
TDYDNFLMAHLINEK	A2BIM8/B5X0G2/P02762/P04938/P11588/P11589	6	0	1593377	1722157	0	0
ENIIDLSNANR	A2BIM8/B5X0G2/P02762/P04938/P11588/P11589/P11591	7	0	8.18945e+06	7810565	4540130	4825439
EKIEDNGNFR	A2BIM8/P02762/P04938/P11588/P11589	5	0	1325020	1273237	0	0
C(Carbamidomethyl)PVPTC(Carbamidomethyl)NK	A2CE44	1	0	6535522	0	1014910	973874
YC(Carbamidomethyl)SADEC(Carbamidomethyl)LQTGSPGK	A2CG63	1	0	1783798	0	0	0
ERRLLRKQLHRYK	A2CI98	1	0	12916490	507942	14455370	0
M(Oxidation)C(Carbamidomethyl)IC(Carbamidomethyl)HLAC(Carbamidomethyl)RPVK	A2RSY6	1	0	0	0	1766026	1756022
DGNM(Oxidation)VEENPYRQLPC(Carbamidomethyl)NC(Carbamidomethyl)HGSM(Oxidation)PGK	A2RSY6	1	0	0	0	1268151	1328341
HM(Oxidation)QLNDFVK	A2RT67	1	0	0	67293232	0	0
REKPRM(Oxidation)EPWK	A2RT67	1	0	0	0	8336636	8578175
PLHDEYC(Carbamidomethyl)FYNGK	A2RT67	1	0	0	0	1280845	0
MC(Carbamidomethyl)KFLSYFFYK	A3FIN4	1	0	1046139	0	0	0
RTSEM(Oxidation)DLINK	A3KFM7	1	0	0	0	5441475	0
TLYSFSEWPK	A3KFM7	1	0	0	1314118	0	0
EQVLM(Oxidation)C(Carbamidomethyl)PQLHER	A3KFM7	1	0	0	0	1540300	1391213
ESSEGGKSFSM(Oxidation)YAPEGSEPK	A3KFM7	1	0	0	0	4041612	0
SFSMYAPEGSEPKPEDMDFENK	A3KFM7	1	0	0	1370854	0	0
M(Oxidation)KMKIQKK	A3KFM7/DECOY_sp|A3KFM7|CHD6_MOUSE	2	0	1578916	0	0	0
SVLISLK	A3KGB4/O08585	2	0	6370624	6426836	0	0
FAKIPKSQKLR	A3KGF7/DECOY_sp|A3KGF7|PLCB2_MOUSE	2	0	0	0	7306696	0
SMPQNC(Carbamidomethyl)HKPR	A3KGF9	1	0	0	1179105	0	0
PLYHPR	A3KGK3	1	0	17863600	0	0	0
C(Carbamidomethyl)NLFRC(Carbamidomethyl)HRLRGWWPVVKMK	A3KGK3	1	0	0	1163954	0	0
VVQVYR	A3KGS3/P61255	2	0	11348200	10431170	0	0
MREDRDSLVER	A3KGV1	1	0	3090142	0	0	0
YDKKIDSLM(Oxidation)NAVGC(Carbamidomethyl)LK	A3KGV1	1	0	6068834	0	0	0
VLELLLPIR	A3KMP2	1	0	6082543	6340941	0	0
AC(Carbamidomethyl)DLWEQILR	A3KMP2	1	0	3664865	0	0	0
ELLTTLQEASK	A3KMP2	1	0	13016240	13196920	0	0
IVQIGGSNAQR	A3KMP2	1	0	0	3241945	0	0
LFDATLTQYVK	A3KMP2	1	0	5111192	4995006	0	0
LQMEGVPLGQR	A3KMP2	1	0	6030088	6244428	1311831	0
DALKPNSPLTER	A3KMP2	1	0	4784285	5197868	0	0
NAGLPLSTTSNEAC(Carbamidomethyl)K	A3KMP2	1	0	8770050	8339016	0	0
DC(Carbamidomethyl)QAWKNAGLPLSTTSNEAC(Carbamidomethyl)K	A3KMP2	1	0	0	0	0	824906
RIIQELQKLM(Oxidation)NK	A4Q9E4	1	0	0	1099364	0	0
HTRTSQLREM(Oxidation)MSR	A4Q9E4	1	0	1194543	0	0	0
EAMLIPC(Carbamidomethyl)K	A4Q9E8	1	0	0	0	0	849425
ERLLQVRKQVSQEEHENRHMGNYRR	A4Q9F0	1	0	523642	0	0	0
SAETKENQEIALERFDDIHDVMSR	A4Q9F1	1	0	0	3933481	0	1459940
QFNYLRLVDR	A4Q9F4	1	0	0	3977146	0	0
QTEPSVNTGR	A6H5Y1	1	0	0	1305287	0	951509
VLQERIEEMRTSNKEK	A6H5Y1	1	0	5631967	5956438	0	0
EKDQIEAALSRMPSPGGR	A6H5Y1	1	0	0	2314526	0	0
VYNQLK	A6H5Z3	1	0	0	0	817780	0
NNMFAQFRK	A6H5Z3	1	0	5712867	5354185	0	0
NLDNIVLQQPR	A6H5Z3	1	0	0	39192000	0	0
GM(Oxidation)FEM(Oxidation)SYENSC(Carbamidomethyl)C(Carbamidomethyl)R	A6H603	1	0	0	958551	0	0
LGLISQEQWMC(Carbamidomethyl)YHR	A6H603	1	0	0	0	0	1225476
DFKMMQGM(Oxidation)K	A6H611	1	0	0	0	0	2259448
VRRFHWK	A6H694	1	0	25095380	0	0	0
VPLLKKKVR	A6H694	1	0	0	0	8894613	0
FIEEC(Carbamidomethyl)SFVSDK	A6H8H2	1	0	6441393	0	0	0
QDIYQAVGEVKK	A6H8H5	1	0	0	2651564	0	0
EQKENVLNNK	A6PWD2	1	0	2699810	4984960	0	0
QEDC(Carbamidomethyl)FIVGSM(Oxidation)DHPRRVEVFHESGK	A6PWY4	1	0	0	3940483	0	0
GELGQFYR	A6X935	1	0	0	0	1992002	2048256
NVIFVIDK	A6X935	1	0	1807109	1878813	4040050	3934258
QYSAAVGR	A6X935	1	0	0	0	2184660	2193118
YKFQHHFK	A6X935	1	0	902960	0	0	0
LGMYELLLK	A6X935	1	0	0	0	798007	0
FKPTLSQQQK	A6X935	1	0	1460426	5245798	0	959494
VQGVDYLATR	A6X935	1	0	0	5970720	3934119	4010283
FEVSVNVAPGSK	A6X935	1	0	0	0	0	986282
LQDQGPDVLLAK	A6X935	1	0	6919914	6302742	5673451	5631095
QSLVQATEENLNK	A6X935	1	0	5608552	5068039	0	0
VTIGLLSLDDPQR	A6X935	1	0	2460102	2547757	866214	897581
DIVWEPPVEPDNTK	A6X935	1	0	0	2752862	0	0
LFVDPSQGLEVTGK	A6X935	1	0	8029851	7701727	0	3461295
DIVWEPPVEPDNTKR	A6X935	1	0	0	0	2088325	2121682
SQSEQDTVLNGDFIVR	A6X935	1	0	1554518	1474773	3047434	3202693
ADAVQEATFQVELPR	A6X935/DECOY_XXX_sp|A6X935|ITIH4_MOUSE	2	0	0	0	1974187	4281958
DAKLFKC(Carbamidomethyl)EEC(Carbamidomethyl)SRM(Oxidation)FKHAR	A7KBS4	1	0	0	339466	0	0
MFNSWLQPEK	A7KBS4/Q3URS2/Q80VJ6	3	0	623196	0	0	0
FHSQDKNK	A7TZF3	1	0	0	2408936	0	0
SSVQKDTIDTLLDR	A7XUY5	1	0	0	1612376	0	0
DFVLTPGSSYADR	A8E0Y8	1	0	3795157	0	0	0
ALHC(Carbamidomethyl)LRM(Oxidation)LLR	A8VU90	1	0	2076169	0	0	0
EIM(Oxidation)C(Carbamidomethyl)QSLTWR	A8Y5H7	1	0	0	0	0	2417404
MEVVKSPM(Oxidation)QELQQAK	A9Q751	1	0	2717512	0	0	0
QEFHPNFDPLVNNVWLTR	A9Q751	1	0	10518140	10556400	0	0
RYPLRK	A9Z1V5	1	0	0	0	5363626	0
M(Oxidation)QWEVSFELEPPALK	A9Z1V5	1	0	237774400	0	0	0
KKAKGKLTKKK	B0QZF7/DECOY_sp|B0QZF7|PRCA1_MOUSE	2	0	0	3846055	0	0
NFKVKMIMK	B0V2N1	1	0	0	1708248	0	0
TQQGVPGQPM(Oxidation)NLR	B0V2N1	1	0	0	8080689	0	0
PEPQQDEESK	B1AQJ2	1	0	4061714	0	0	0
TVALC(Carbamidomethyl)TC(Carbamidomethyl)K	B1AR13	1	0	3256915	3054035	0	0
TYRWC(Carbamidomethyl)VC(Carbamidomethyl)GRSK	B1AR13	1	0	0	0	1216305	0
KTFM(Oxidation)NYR	B1ARD8	1	0	0	1869171	0	0
WFLMLR	B1AUC7	1	0	0	0	3646355	0
RTYRQKPR	B1AUF7	1	0	5514266	0	0	0
ATYREM(Oxidation)IR	B1AUH1	1	0	0	2256347	0	0
PAQGRGAPISVYQVVVEEER	B1AUH1	1	0	1771361	0	0	0
NLNSSFSISWLPLK	B1AUR6	1	0	0	21619880	0	0
C(Carbamidomethyl)HLYYSR	B1AVH7	1	0	7967778	7929190	0	0
ELVIILHK	B1AVH7	1	0	0	0	0	32983760
LYYC(Carbamidomethyl)KHC(Carbamidomethyl)DFNNK	B1AWL2	1	0	3638099	0	0	0
FQC(Carbamidomethyl)PFC(Carbamidomethyl)PFLTMHRR	B1AWL2	1	0	1273196	0	0	0
HGGKKLFKC(Carbamidomethyl)KDC(Carbamidomethyl)SFYTGFK	B1AWL2	1	0	0	1793874	0	0
FC(Carbamidomethyl)SYTSPNVRSLMPHYQRM(Oxidation)HPTVK	B1AWL2	1	0	0	563509	0	0
ESLAAIEQR	B1AWN6	1	0	0	0	3755683	1128259
TMNM(Oxidation)FNWDEYIEDK	B1AWN6	1	0	0	0	0	950050
SISLKKAKKKPSPPMR	B1AXH1	1	0	8248130	8575003	9615138	10111870
KRLC(Carbamidomethyl)GRHKC(Carbamidomethyl)NEIC(Carbamidomethyl)C(Carbamidomethyl)VDK	B1AY10	1	0	2216459	0	0	0
C(Carbamidomethyl)IEDLK	B1AY13/DECOY_sp|Q91WD7|KI18A_MOUSE/Q9CQQ7	3	0	13017370	11408350	0	0
HVVHKWHYKLTK	B1AZI6	1	0	2855172	2124171	1306975	1704986
QPNRKRK	B1B1A0	1	0	0	4364035	0	0
AFLLLTQADIVK	B1B1A0	1	0	0	0	3905597	0
DKFVWM(Oxidation)DYLKAC(Carbamidomethyl)R	B1B1A0	1	0	0	8838316	0	0
EPC(Carbamidomethyl)QDPAGGDR	B2KFW1	1	0	0	1812516	0	0
RC(Carbamidomethyl)FRQFR	B2KFW1/DECOY_sp|B2KFW1|ZSC20_MOUSE	2	0	0	0	0	3298671
EQREELERLNQVLEAEK	B2RPU2	1	0	0	2343234	0	0
SARETHLRRSDNSR	B2RPV6	1	0	0	1644320	0	0
LLSDTLANIVKPQKQIKLQKKPNTLKKTVNMTTILIGR	B2RPV6	1	0	0	0	595794	0
YYRESFVQRQRTSR	B2RPY5	1	0	0	3001497	0	0
EKRM(Oxidation)QFFDSMR	B2RQA1	1	0	0	104790800	0	0
RMQFFDSMRNEYFFDR	B2RQA1	1	0	574899	0	0	0
SFPFVSK	B2RQC6/Q8C196	2	0	396354477	374857504	7320547	7112335
AMISTGFK	B2RQC6/Q8C196	2	0	235652608	241881504	3723774	0
AMLSTGFK	B2RQC6/Q8C196	2	0	235652608	241881504	3723774	0
AM(Oxidation)LSTGFK	B2RQC6/Q8C196	2	0	14923680	14256450	0	0
EIEYEVVR	B2RQC6/Q8C196	2	0	618404800	591763712	0	0
M(Oxidation)FTM(Oxidation)SVSDVK	B2RQE8	1	0	5883111	0	0	0
LM(Oxidation)QRM(Oxidation)KSANQDYR	B2RQE8	1	0	6514159	0	0	0
DRFSDFLLTK	B2RR83	1	0	0	1211445	0	0
DGSETAHAMM(Oxidation)TC(Carbamidomethyl)NLTHNTK	B2RR83	1	0	1273889	1086128	0	0
TAYC(Carbamidomethyl)DIHTPPGSARR	B2RRD7	1	0	0	5770949	0	0
PFEQTQLFC(Carbamidomethyl)DEKPTILK	B2RRF6	1	0	1944264	1799431	0	0
EIYTHFTC(Carbamidomethyl)ATDTK	B2RSH2/P08752	2	0	2997084	2699656	0	0
ILLLGAGESGK	B2RSH2/P08752/P18872/P20612/P27600/P27601/P50149/P63094/Q3V3I2/Q6R0H7/Q8CGK7/Q9DC51	12	0	1317272	1523798	0	0
LFDSIC(Carbamidomethyl)NNK	B2RSH2/P08752/Q9DC51	3	0	4611607	4271238	0	0
LTSLNVK	B2RU80/P17225/Q8BHD7	3	0	14521725	6138167	0	0
RPSEC(Carbamidomethyl)SKYEK	B2RUI1	1	0	0	2890632	0	0
PYEC(Carbamidomethyl)EEC(Carbamidomethyl)GKSFRQC(Carbamidomethyl)SSLIQHRR	B2RUI1	1	0	2523690	0	0	0
PVFC(Carbamidomethyl)LKATVKQAKGILGK	B2RUP2	1	0	0	0	0	60868.3
GRSQSC(Carbamidomethyl)PRQPSWGVSC(Carbamidomethyl)PDLR	B2RUR4	1	0	0	2990882	0	0
SLEKFRTEYEK	B2RW38	1	0	0	1028003	0	0
WHC(Carbamidomethyl)TVC(Carbamidomethyl)EDYDLC(Carbamidomethyl)ITC(Carbamidomethyl)YNTKNHDHK	B2RWS6	1	0	0	0	773715	1793324
VAEEKEEK	B2RX88	1	0	6715372	6075624	0	0
ITVAGQNC(Carbamidomethyl)AFEPR	B2RXS4	1	0	1580186	0	0	0
DWMVM(Oxidation)NM(Oxidation)TQNRVFLR	B2RY04	1	0	0	2853961	0	0
EDIYIR	B2RY04/XXX_sp|Q9QZN3|FBX8_MOUSE	2	0	5942813	0	0	0
DLVTC(Carbamidomethyl)LKDK	B2RY50	1	0	5602156	3425839	0	0
LRDREKEMEADERDRK	B2RY56	1	0	3456398	0	0	0
EEKREEPVEEEEEPEQK	B2RY56	1	0	2344677	0	0	0
DRDRTKERDRDR	B2RY56/DECOY_sp|B2RY56|RBM25_MOUSE	2	0	0	6372502	0	0
REREREREREREREK	B2RY56/DECOY_sp|B2RY56|RBM25_MOUSE	2	0	0	3753252	0	0
SRSREKSRDRERERER	B2RY56/DECOY_sp|B2RY56|RBM25_MOUSE	2	0	0	2030103	0	0
ERERERDRDRDRTKERDR	B2RY56/DECOY_sp|B2RY56|RBM25_MOUSE	2	0	0	5994955	714983	0
DRERERERERERERERERERER	B2RY56/DECOY_sp|B2RY56|RBM25_MOUSE	2	0	0	1932677	0	0
RLIGPKVLAVHVAGLQRKPR	B2RY83	1	0	0	2610960	0	0
HEIC(Carbamidomethyl)M(Oxidation)SLR	B3GLJ3	1	0	0	0	1845709	0
EPQDASERSR	B7ZNG0	1	0	52634460	0	0	0
EIIEAEKNRK	B8JK39	1	0	0	0	0	4233961
VHTNPDRRC(Carbamidomethyl)TELDMAR	B8JK39	1	0	0	234775	0	0
C(Carbamidomethyl)RVHTNPDRRC(Carbamidomethyl)TELDM(Oxidation)ARGRTR	B8JK39	1	0	0	0	0	786736
ENDPEHDESDNEVLGK	B9EJ86	1	0	0	383994	0	0
RRDQHTR	B9EJI9	1	0	0	0	0	2028070
IPQLENK	B9EJV3	1	0	20141110	18735590	0	0
LLEKM(Oxidation)QQR	B9EJV3	1	0	0	9.04796e+06	0	0
LLEIHVKK	C0HKD1/C0HKD2/C0HKD3	3	0	3397254	4433324	0	0
DVFERPSAKK	C0HKD8/C0HKD9	2	0	0	17317080	4445759	0
LEREDSSEEEEEEIDDEEIER	C0HKD8/C0HKD9	2	0	0	824396	0	0
AGLQFPVGR	C0HKE1/C0HKE2/C0HKE3/C0HKE4/C0HKE5/C0HKE6/C0HKE7/C0HKE8/C0HKE9/P0C0S6/P27661/Q3THW5/Q64522/Q64523/Q6GSS7/Q8BFU2/Q8CGP5/Q8CGP6/Q8CGP7/Q8R1M2	20	0	0	0	1117669	1130133
QIDLNSVLQK	C0HKG5/C0HKG6	2	0	1979024	2091611	6135706	0
HGTC(Carbamidomethyl)AAQVDALNSEKK	C0HKG5/C0HKG6	2	0	0	781394	0	0
KTRKDEQVLK	C0LLJ0	1	0	0	0	0	669959
VEKYVTC(Carbamidomethyl)FFSDLLSQELALKEMR	C3VPR6	1	0	10809050	0	0	0
RC(Carbamidomethyl)SEQGM(Oxidation)IGRNIKK	C6KI89	1	0	952402	0	0	0
ESTIKYMVNSFK	C6KI89/E9Q355	2	0	1670585	0	0	0
NFRYHISVK	C8YR32	1	0	0	0	2328795	0
YYFNC(Carbamidomethyl)NNWLSK	C8YR32	1	0	0	2933046	0	0
EEGQPESDNVEFPC(Carbamidomethyl)LR	C8YR32	1	0	0	7883361	0	0
SQFM(Oxidation)LYFSTRARMFR	D0G895	1	0	0	9403451	0	0
LTQEQAQLPEPLGTDIKK	D0QMC3	1	0	0	854919	0	0
YKAFLSPEYKR	D3YTS9	1	0	0	0	0	2388168
NLLRIRSLERDK	D3YV10	1	0	0	0	1811784	0
KFEGMRSRNKVLSSEVK	D3YV10	1	0	7638635	0	0	0
GQDM(Oxidation)GDVM(Oxidation)VLVDSEEEEEEEEEEEEK	D3YX43	1	0	0	2111216	0	0
GSYRC(Carbamidomethyl)AC(Carbamidomethyl)PR	D3YXG0	1	0	0	2555100	0	0
YNQIC(Carbamidomethyl)ENTR	D3YXG0	1	0	0	5046072	0	0
DDQPVNTAHGNLK	D3YXG0	1	0	10225550	0	0	0
KTC(Carbamidomethyl)PEGSEANHETC(Carbamidomethyl)VDIDEC(Carbamidomethyl)QNR	D3YXG0	1	0	0	381507	0	0
RRHGPEPER	D3YXK1	1	0	504696	504865	0	0
YHSDFSRQDR	D3YXK2	1	0	0	387121	2422254	0
ERERSEREQRLQAQWER	D3YXK2	1	0	1912192	0	0	0
SMM(Oxidation)GDREGQHYPERHGGPERHGR	D3YXK2	1	0	0	863401	0	0
QDRFHDFDHRDRGR	D3YXK2/DECOY_sp|D3YXK2|SAFB1_MOUSE	2	0	1256409	0	0	0
FAFDAC(Carbamidomethyl)NDVPAPPK	D3YXK2/Q80YR5	2	0	3457437	0	0	0
SEPVKEEGSELEQPFAQATSSVGPDR	D3YXK2/Q80YR5	2	0	1777562	1778741	0	0
SSINM(Oxidation)VDLAGSERQR	D3YXS5	1	0	0	2293122	0	0
PIKPLPC(Carbamidomethyl)C(Carbamidomethyl)K	D3YYI7	1	0	0	0	2993022	0
C(Carbamidomethyl)KIHIQRTEGC(Carbamidomethyl)DHM(Oxidation)TC(Carbamidomethyl)SQC(Carbamidomethyl)NTNFC(Carbamidomethyl)YR	D3YYI7	1	0	0	968064	0	0
RHMRTHTGIRPFR	D3YYM0	1	0	0	1055208	0	0
AELEQHLEQEQEFQVNKLM(Oxidation)KK	D3YZP9	1	0	0	0	642556	0
RWKPKIK	D3YZV8	1	0	0	819512	0	0
MTLVQFRRMMAK	D3Z0R2	1	0	1406302	0	0	0
PIILPLLR	D3Z1D3	1	0	0	0	0	1772802
EVSNLTDRAFR	D3Z1D3	1	0	2602745	0	0	0
DPAVLRYM(Oxidation)FC(Carbamidomethyl)SM(Oxidation)AQR	D3Z291	1	0	0	1676935	0	0
MSLC(Carbamidomethyl)EDM(Oxidation)LLC(Carbamidomethyl)NYRK	D3Z3K2	1	0	1105457	0	0	0
NLPLTWR	D3Z5L9	1	0	0	0	1259398	0
WQMLWVTSC(Carbamidomethyl)VC(Carbamidomethyl)QR	D3Z5L9	1	0	0	0	0	2049118
TMENYVSQFSEIK	D3Z6Q9	1	0	1002572	0	0	0
EKEGAGSSGPEEPR	D3Z6Q9	1	0	0	460208	0	0
EM(Oxidation)SKLNHNLYEVMSK	D3Z6Q9	1	0	5793625	0	0	0
M(Oxidation)QREQGEELEQEGQEEEVEEEEK	D3Z6S9	1	0	7187840	0	0	0
DLEEKMVHK	D3Z750	1	0	2567816	10777510	0	0
FFFSQVEMSK	D3Z750	1	0	2689648	0	0	0
VVAEC(Carbamidomethyl)GC(Carbamidomethyl)RKC(Carbamidomethyl)LPR	D3Z7H8	1	0	1291567	0	0	0
FLLEAC(Carbamidomethyl)K	D3Z7P3/Q571F8	2	0	3754857	3365403	0	0
LWFKFQRC(Carbamidomethyl)FR	D4PHA7	1	0	0	575385	0	0
FQRC(Carbamidomethyl)FRYFRR	D4PHA7/DECOY_sp|D4PHA7|WSCD2_MOUSE	2	0	0	630333	0	0
GTPTVLQHFSGRLR	D7PDD4	1	0	0	4541493	0	0
TVLQFAR	E0CYC6/Q8CHQ9/Q9JIY7/Q9JIZ0	4	0	28637490	27796030	0	0
QLQLFR	E0CYC6/Q9JIY7/Q9JIZ0	3	0	1890580	1814162	0	0
LEEKAPVGRLKLR	E0CYV9	1	0	2114894	0	0	0
LQLVER	E1U8D0	1	0	11425850	0	0	0
EGVSEAELGGTGLKR	E1U8D0	1	0	0	4410694	0	0
LEM(Oxidation)RDVYM(Oxidation)EEDVYQLQELRQQLDQASKTC(Carbamidomethyl)R	E1U8D0	1	0	0	814045	0	0
IGISAVYFYHR	E5FYH1	1	0	0	12359730	0	0
PHDVC(Carbamidomethyl)LHTEENSLKLKK	E5FYH1	1	0	0	4762517	0	0
AQLIDMK	E9PV24	1	0	8440173	7864129	1872873	1780924
NIMEYLR	E9PV24	1	0	8198459	8102674	2694720	2768622
QYLPALK	E9PV24	1	0	11204540	10594170	7260372	0
MELERPGK	E9PV24	1	0	3274857	3123004	0	1418075
NSLFDFQR	E9PV24	1	0	15795260	17104750	0	0
QLQQVIAK	E9PV24	1	0	16766159	13333750	8856577	8498022
SQLQEAPPEWK	E9PV24	1	0	23557560	22555110	12255010	12474990
AQQIQALQSNVR	E9PV24	1	0	24956810	26370959	6370262	6296413
EINLQDYEGHQK	E9PV24	1	0	17252030	16593700	0	6862680
GLIDEANQDFTNR	E9PV24	1	0	20383260	20442790	6170035	6338851
MSPVPDLVPGSFK	E9PV24	1	0	13259770	13317840	6047994	0
M(Oxidation)SPVPDLVPGSFK	E9PV24	1	0	0	3030704	0	0
DSDWPFC(Carbamidomethyl)SDDDWNHK	E9PV24	1	0	0	1925751	0	0
AENPTNPGPGGSGYWR	E9PV24	1	0	7093110	6796762	0	0
QVTKTYKM(Oxidation)ADEAGSEAHR	E9PV24	1	0	1150216	0	0	0
NPGTTGSDGTGDWGTGSPR	E9PV24	1	0	0	2041331	0	0
GDFANANNFDNTYGQVSEDLR	E9PV24	1	0	0	0	1169508	0
GDFANANNFDNTYGQVSEDLRR	E9PV24	1	0	4788132	5639007	0	0
THSDSDILTNIEDPSSHVPEFSSSSK	E9PV24	1	0	4635263	6273990	0	0
RESPTEEKENM(Oxidation)EM(Oxidation)NSPK	E9PV87	1	0	1995581	0	0	0
EILSELGR	E9PVA8	1	0	4989450	2236479	0	0
SWC(Carbamidomethyl)QEELPVAVR	E9PVA8	1	0	1655413	0	0	0
VISESPPDQWEAR	E9PVA8	1	0	1880104	0	0	0
ILDVASLEALNEC(Carbamidomethyl)SR	E9PVA8	1	0	1372693	1607338	0	0
LTSADALRPSVVSITGPLIR	E9PVA8	1	0	905265	933444	0	0
C(Carbamidomethyl)TDGTENM(Oxidation)KR	E9PVB3	1	0	0	848232	0	0
KIETMNNEVK	E9PVB3	1	0	679394	3154197	0	0
EAFSLNSSTGELRAR	E9PVD3	1	0	0	240762	0	0
HVSPEPVKM(Oxidation)K	E9PVX6	1	0	12818820	0	0	0
YKC(Carbamidomethyl)KEC(Carbamidomethyl)GK	E9PW05	1	0	27786250	26898380	0	0
HAKKGVC(Carbamidomethyl)IWEC(Carbamidomethyl)IDKM(Oxidation)HTR	E9PXF8	1	0	0	879463	0	0
EPEIM(Oxidation)K	E9PY46	1	0	0	0	0	889846
YLEEM(Oxidation)RKRLPSANM(Oxidation)SYYVDQR	E9PY46	1	0	1011937	0	0	0
KEKDKYLDVC(Carbamidomethyl)PVSAR	E9PYH6	1	0	0	2848505	0	0
C(Carbamidomethyl)KEC(Carbamidomethyl)GKAFIR	E9PYI1	1	0	997885	0	0	0
RAWC(Carbamidomethyl)AEDSVPRQEEEDR	E9PYI1	1	0	0	979566	0	0
IWHPDWVSRTEAKDSSKIK	E9PYI1	1	0	916153	0	0	0
GDREVTRELEGQQVHQEGHLR	E9PYI1	1	0	0	0	15544180	0
YNTIETFNELFDAHK	E9PZJ8	1	0	0	5579010	0	0
IASYYYLKHKTVKM(Oxidation)FK	E9PZJ8	1	0	1248585	0	0	0
KLHKLYKM(Oxidation)AHKK	E9PZM4	1	0	0	0	1083711	2251718
QESSDDDDDDDEAPKR	E9PZM4	1	0	0	1168517	0	0
EM(Oxidation)ITSLFC(Carbamidomethyl)K	E9PZQ0	1	0	4127071	6979616	0	0
SEDEDEPDMK	E9PZQ0	1	0	0	734738	0	0
LSPAIPLEALR	E9PZQ0	1	0	5084540	4924994	0	0
VESLAAFAEC(Carbamidomethyl)YVDK	E9PZQ0	1	0	0	0	0	1124753
FPKMVTSC(Carbamidomethyl)C(Carbamidomethyl)RFLC(Carbamidomethyl)YFC(Carbamidomethyl)R	E9PZQ0	1	0	0	634688	0	0
YLPTYEESM(Oxidation)R	E9Q0B3	1	0	5227870	0	0	0
STSQKIGMK	E9Q0C6	1	0	3454318	0	0	0
YSSKLLGKPKAR	E9Q0C6	1	0	10252760	0	0	0
KQGNWPRYEGTLK	E9Q0C6	1	0	14650800	0	0	0
KKKEPEEIPEVAVLKPR	E9Q0C6	1	0	0	1134223	0	0
C(Carbamidomethyl)SVWVEK	E9Q0N2	1	0	13176940	13772920	0	0
TNQIMQKFGFIK	E9Q173	1	0	0	0	696355	0
EC(Carbamidomethyl)VANHMR	E9Q1U1	1	0	0	943164	0	0
LEDASNEEKTSNELDSTKQK	E9Q1U1	1	0	10505740	0	0	0
EFKKTQERLDEFSKQKNEK	E9Q286	1	0	418510	0	0	0
YRPQQGMRYSYQPPSQPSYHPYQR	E9Q2Z1	1	0	0	0	0	2680823
SM(Oxidation)RSRMDEK	E9Q309	1	0	0	2024381	0	0
LVKKILGPAPK	E9Q309	1	0	0	0	0	489287
EQELRDREAK	E9Q394	1	0	7308234	0	0	0
SSM(Oxidation)RSLSPFR	E9Q394	1	0	10367310	9569414	0	0
RLGIPEC(Carbamidomethyl)ILLVTQR	E9Q394	1	0	1338829	0	0	0
DREELQQKKGTYQC(Carbamidomethyl)DLER	E9Q394	1	0	1919251	0	0	0
FC(Carbamidomethyl)GQHNQSVNYFKDLYTKDK	E9Q394	1	0	0	996636	0	0
SVGVC(Carbamidomethyl)HLC(Carbamidomethyl)VSDAKNQGNGLK	E9Q394	1	0	0	1780310	0	0
ENDLDSWELEK	E9Q3C1	1	0	5145988	5044484	0	0
WFM(Oxidation)EM(Oxidation)C(Carbamidomethyl)VR	E9Q3L2	1	0	0	1697279	0	0
NLNLVFSR	E9Q3S4	1	0	0	38860940	0	0
LLEPLSR	E9Q3S4/XXX_sp|Q9Z2Z9|GFPT2_MOUSE	2	0	27557620	26666360	2473994	2403464
NLLLM(Oxidation)DKEK	E9Q401	1	0	14608610	3103278	0	0
SFEEKEMEKQK	E9Q401	1	0	1985233	0	0	0
SNC(Carbamidomethyl)YM(Oxidation)VC(Carbamidomethyl)AGESMSPGQGR	E9Q401	1	0	0	7114556	0	0
VQGVEFSHR	E9Q414	1	0	17377140	21926270	0	0
ADLSGLYSPIK	E9Q414	1	0	2148731	0	12241040	0
EVQVPTFTIPK	E9Q414	1	0	2598305	2381280	0	0
NSEEFAAAMSR	E9Q414	1	0	2086292	1472606	0	0
INIDIPLPLGGK	E9Q414	1	0	1438858	0	0	0
VYSQDFEAYNTK	E9Q414	1	0	1924790	2143070	0	0
INAEIQALKLPQK	E9Q414	1	0	0	0	2365782	0
DVTTGQLSGESNMR	E9Q414	1	0	1089545	0	0	0
IAQLLQWEQSEQVK	E9Q414	1	0	2929019	1771726	0	0
NTFTLSC(Carbamidomethyl)DGSLHHK	E9Q414	1	0	0	1904500	0	0
SDSSGQYENFAASNK	E9Q414	1	0	1341931	1452276	0	0
QIDNEC(Carbamidomethyl)TGNEDHTFLILR	E9Q414	1	0	2379999	2181978	0	0
KYVYNYEAESSSGVQGTADSR	E9Q414	1	0	0	1775233	0	0
KPTEDGRK	E9Q4F7	1	0	1898422	0	0	0
EKPEKEHSR	E9Q4F7	1	0	0	0	0	1108360
M(Oxidation)KQMEKMRHR	E9Q4F7	1	0	0	520542	0	0
HKERM(Oxidation)KQM(Oxidation)EKMR	E9Q4F7	1	0	2562288	2131831	0	0
HRKSSSDRQHTEK	E9Q4F7	1	0	0	1018993	0	0
EDGVITASEDR	E9Q4P1	1	0	1656159	0	0	0
EWQGVYYARR	E9Q4S1	1	0	0	805738	0	0
IPAPVEK	E9Q4Z2	1	0	0	792150	0	0
TC(Carbamidomethyl)M(Oxidation)TEFLHSLER	E9Q4Z2	1	0	10776550	0	0	0
TVEVAVPADPANLDSEAK	E9Q4Z2	1	0	1632251	0	0	0
YLYLTPQDYTQISSQNSVHC(Carbamidomethyl)K	E9Q4Z2	1	0	1254249	0	0	0
YGSRLWK	E9Q4Z2/Q5SWU9	2	0	0	2738416	0	0
FGAYIVDGLR	E9Q4Z2/Q5SWU9	2	0	1926704	2372008	0	0
DFTVASPAEFVTR	E9Q4Z2/Q5SWU9	2	0	4417007	4357605	0	0
EASFEYLQNEGER	E9Q4Z2/Q5SWU9	2	0	3442112	3729250	0	0
ITSENPDEGFKPSSGTVQELNFR	E9Q4Z2/Q5SWU9	2	0	6302539	6114687	0	0
YLLVLTR	E9Q555	1	0	0	0	1780378	0
FLPEILALQR	E9Q555	1	0	0	0	6679333	7435757
PSPKAWLQLVK	E9Q555	1	0	0	214590704	0	0
FLDLFPKVTC(Carbamidomethyl)RPPK	E9Q555	1	0	0	3332957	0	0
FLSEMLK	E9Q557	1	0	0	0	730266	879858
QEAFSIR	E9Q557	1	0	0	0	1104795	1057799
VTQLTDR	E9Q557	1	0	0	0	0	1157851
YIELLTR	E9Q557	1	0	0	0	1930749	1863568
AESGPDLR	E9Q557	1	0	2492345	0	0	1086127
EYENELAK	E9Q557	1	0	0	0	804693	804369
GLVGIEFK	E9Q557	1	0	0	4462160	1830490	1734298
ISTEEAIR	E9Q557	1	0	0	0	1731242	0
LPVEEAYK	E9Q557	1	0	2696184	4733614	0	0
QVQNLVNK	E9Q557	1	0	0	0	1211140	1215644
FGDSNTVMR	E9Q557	1	0	0	0	0	636516
IEVLEEELR	E9Q557	1	0	0	1703692	1985044	2039166
KQQLEIELR	E9Q557	1	0	2321491	0	0	0
LLQLQEQMR	E9Q557	1	0	14117826	0	894739	964727
SQLQISNNR	E9Q557	1	0	0	0	792622	751115
YQAEC(Carbamidomethyl)SQFK	E9Q557	1	0	0	0	798870	861717
QQIQNDLNQWK	E9Q557	1	0	0	0	0	1197307
KVSYM(Oxidation)QLRERC(Carbamidomethyl)R	E9Q557	1	0	0	0	0	3312001
ILTC(Carbamidomethyl)PKTKLKISYK	E9Q557	1	0	0	667312	0	0
KM(Oxidation)LEEELEAM(Oxidation)RRSLK	E9Q557	1	0	718247	1366143	0	0
LLEAQIATGGIIDPK	E9Q557	1	0	0	0	2621745	0
LWDLEK	E9Q557/XXX_sp|Q8R1C6|MET22_MOUSE	2	0	0	0	1237476	1196366
EYARNKNIHYYFM(Oxidation)ALK	E9Q5F9	1	0	0	15100910	0	0
VRMIVC(Carbamidomethyl)VNPK	E9Q5G3	1	0	5634667	0	0	0
RRPEDYDIHNSRKK	E9Q5K9	1	0	26784460	0	0	0
RSRPRERDRERERDRPR	E9Q5K9	1	0	0	2061530	0	0
KEWEELYK	E9Q5M6	1	0	6443214	0	0	0
QKHELGLKK	E9Q5M6	1	0	0	0	1118814	3829354
ELC(Carbamidomethyl)C(Carbamidomethyl)FLDDDRQKGR	E9Q6B2	1	0	0	5336055	0	0
EM(Oxidation)C(Carbamidomethyl)NVVWRKLGDAASTKPSIR	E9Q6B2	1	0	2154313	0	0	0
KFRM(Oxidation)DGM(Oxidation)AAC(Carbamidomethyl)C(Carbamidomethyl)FHC(Carbamidomethyl)K	E9Q6I0	1	0	0	1234512	0	0
KPDGNEKGERKK	E9Q6J5	1	0	0	0	0	18101530
NC(Carbamidomethyl)KC(Carbamidomethyl)PGPFRMGK	E9Q6J5	1	0	8.30733e+06	8.37766e+06	0	0
LSWAESLSMDGFWMEVER	E9Q6X9	1	0	274831	0	0	0
GKEEEKEEEKEEGK	E9Q743	1	0	0	4959993	0	0
EMRDYSR	E9Q784	1	0	0	8075581	0	0
HQGRSEELER	E9Q784	1	0	0	0	0	1480782
QREWDREAEK	E9Q784	1	0	3232645	3122849	2031487	0
ERELERERARER	E9Q784	1	0	3125434	0	0	9.9955e+06
KEDVYQEEARSYGR	E9Q784	1	0	0	9627998	0	0
DPRQREWDREAEKEWPRTRDR	E9Q784	1	0	779158	0	0	0
EKGRHDHERTSQSHDRRHERR	E9Q784	1	0	617305	0	0	0
KQRDHDQTGKVM(Oxidation)PVRDQK	E9Q7D5	1	0	0	7193423	0	0
C(Carbamidomethyl)LM(Oxidation)SRDRFLKM(Oxidation)R	E9Q7E2	1	0	0	3287790	0	0
ARDDGQAAAELMGER	E9Q7F2	1	0	1000651	0	0	0
LEQQC(Carbamidomethyl)QQQQQQVEGLTHSLK	E9Q7G0	1	0	0	2292661	0	0
IARERYDNQLK	E9Q7R9	1	0	799274	0	0	0
KNVENC(Carbamidomethyl)KKLLKK	E9Q7R9	1	0	1114493	0	0	0
KHHEEEEEEEEDEER	E9Q7R9	1	0	554252	0	0	0
EEC(Carbamidomethyl)WNSMAVKGRALKC(Carbamidomethyl)FHIPYVVDNFPM(Oxidation)K	E9Q7R9	1	0	0	0	0	474870
QASNRWEKRAMEKENKK	E9Q8D0	1	0	2053085	0	0	0
NHQITRYQYC(Carbamidomethyl)ALK	E9Q8I9	1	0	0	1866189	0	0
DGVITC(Carbamidomethyl)QPGDSEEKQLELC(Carbamidomethyl)QR	E9Q8I9	1	0	8446484	0	0	0
IM(Oxidation)ELVLGK	E9Q8T2	1	0	10680780	0	0	0
KHGDKKFAC(Carbamidomethyl)EVC(Carbamidomethyl)SK	E9Q8T2	1	0	153229	1647126	0	1325071
HGDKKFAC(Carbamidomethyl)EVC(Carbamidomethyl)SKM(Oxidation)FYRKDVM(Oxidation)LDHQR	E9Q8T2	1	0	2825275	0	0	0
PFEQRINSWETK	E9Q8T7	1	0	0	10106940	0	0
VQNQDFYLC(Carbamidomethyl)PIYK	E9Q8T7	1	0	0	19430080	0	0
HWIKRGVALIC(Carbamidomethyl)ALDY	E9Q8T7	1	0	0	0	876916	911478
SYELITSESKM(Oxidation)MQVIEEYMEDYNQINTAK	E9Q8T7	1	0	782035	0	0	0
DM(Oxidation)SKGWYNLYETNWEVYLMSKLRKLMELIK	E9Q8T7	1	0	5135734	0	0	0
TNRSQFVQEIQKQLEEFVQAQEWEVTFEISK	E9Q9A9	1	0	2392644	0	0	0
KERPETKMM(Oxidation)AK	E9Q9K5	1	0	1011809	0	0	0
PETKMMAKEDKK	E9Q9K5	1	0	0	0	31773.9	0
EESKKM(Oxidation)RKPTEEQPKGK	E9Q9K5	1	0	719872	0	0	0
AC(Carbamidomethyl)SDYSEM(Oxidation)R	E9Q9R9	1	0	0	1236698	0	0
LNPDYERLK	E9Q9R9	1	0	0	0	1585302	0
ELKEQMEC(Carbamidomethyl)QLEKEAR	E9Q9R9	1	0	7407594	0	0	0
PC(Carbamidomethyl)DEDLTSQKVDELGQKRRR	E9Q9R9	1	0	0	388326	0	0
C(Carbamidomethyl)RQKKPASK	E9Q9U0	1	0	2250426	0	0	0
QEEQQQQQLK	E9QA62	1	0	0	0	0	1286949
KSRMPEAREAQEK	E9QA62	1	0	1043236	0	0	0
M(Oxidation)MLQHQPYASK	E9QAF0	1	0	3700299	0	0	0
WLIQHQWNFPHK	E9QAF0	1	0	5683895	0	0	0
ANFGSQYYQTLPKIAQVLPGRPPQR	E9QAF0	1	0	0	3078496	0	0
C(Carbamidomethyl)DQC(Carbamidomethyl)GKAFASHDK	E9QAG8	1	0	0	9906924	0	0
PYDSSASAYAENHR	E9QAT4	1	0	4571774	0	0	0
YWYDSEHDPYRKDHYAYSDRPEK	E9QAT4	1	0	177789	0	0	0
FIYLC(Carbamidomethyl)RLAEMGLATQAFHYC(Carbamidomethyl)EVIAK	E9QAT4	1	0	2712911	0	0	0
GKKDEGEESDTDEK	E9QAU8	1	0	20362230	0	0	0
KGPSSAIKKLR	E9QMW4	1	0	0	0	24539940	3701721
KRYYC(Carbamidomethyl)ELC(Carbamidomethyl)LDDM(Oxidation)LYAR	F6SEU4	1	0	10205250	9.70947e+06	0	0
EYM(Oxidation)LGLEAR	F6VAN0	1	0	0	6878053	0	0
KKKKEYMLGLEARLK	F6VAN0	1	0	0	0	1545935	0
IAELQHK	F6ZDS4	1	0	0	8363972	0	0
QKRSGFFLESR	F7A4A7	1	0	0	16671090	0	0
DHYGIM(Oxidation)M(Oxidation)YHKNR	F7BJB9	1	0	2824029	0	0	0
IEQAVYK	F8VPN2	1	0	0	0	1007249	0
NREMEEINER	F8VPN2	1	0	0	0	2590097	2558913
HSISEC(Carbamidomethyl)EIDTDKDK	F8VPN2	1	0	3243845	0	0	0
NENAHDDKLDEENPK	F8VPQ2	1	0	12788540	11818980	0	0
NYRAFLARKK	F8VQB6	1	0	8403146	8.41445e+06	7974137	0
EADLLRAHQEAETR	F8VQB6	1	0	6168408	0	0	0
RLRESDK	F8VQN3	1	0	0	1113405	0	0
YWWLWM(Oxidation)DIER	G3UYX5	1	0	0	0	0	2184530
YWWLWM(Oxidation)DIERLK	G3UYX5	1	0	0	8335991	0	0
DSVDEARQKILDIR	G3UZ78	1	0	0	1316417	0	0
DHTKYWC(Carbamidomethyl)R	G3X8R9	1	0	0	0	0	663597
RSEHREPK	G3X939	1	0	0	46539872	0	0
AVDEFNQQR	G3X982	1	0	4076985	0	0	0
TQIYC(Carbamidomethyl)ALLK	G3X982	1	0	0	2469620	0	0
AVQNAC(Carbamidomethyl)QILMK	G3X982	1	0	4193583	4358647	5723493	0
NVASLGGHIISR	G3X982	1	0	2485885	2352410	0	0
QNPSGTWEEWVK	G3X982	1	0	0	3214229	0	0
MAEESQNTVLTFR	G3X982	1	0	4026303	3898754	0	0
FTDVSYPIIISPAR	G3X982	1	0	3741885	3743557	0	0
ASKPGLLASVAAVAAQK	G3X982	1	0	5213524	5106501	0	0
MAC(Carbamidomethyl)EDQFTNLVPQTDSK	G3X982	1	0	2573884	2498305	0	0
GLSPIWAINSPATAEVIR	G3X982	1	0	3717546	3718549	0	0
NHPEPSTEQIMETLGGNLC(Carbamidomethyl)R	G3X982	1	0	2559009	2775264	0	0
IASVTDIPEEFHVSLLTPTPNPK	G3X982	1	0	974694	1227352	0	0
TNLPSNTAFR	G3X982/Q00519/Q3TYQ9	3	0	13549480	13108540	842440	954598
VTDSSVSVQLRE	G3X9C2	1	0	0	0	0	624705
PYEC(Carbamidomethyl)TEC(Carbamidomethyl)RKAFYYK	G3X9G7	1	0	2076890	0	0	0
TC(Carbamidomethyl)IDPWLLAHRTC(Carbamidomethyl)PMC(Carbamidomethyl)KC(Carbamidomethyl)DILK	G3X9R7	1	0	0	4449892	0	0
TSPNEGLSGNPADLER	G5E829	1	0	0	1391441	0	0
TLMEC(Carbamidomethyl)C(Carbamidomethyl)R	G5E870	1	0	0	2417097	0	0
QM(Oxidation)LFYVTAFDRDRAMQR	G5E870	1	0	905266	0	0	0
C(Carbamidomethyl)C(Carbamidomethyl)QDQMRK	G5E8A8	1	0	1619004	0	0	0
EVDLLKC(Carbamidomethyl)C(Carbamidomethyl)QDQM(Oxidation)R	G5E8A8	1	0	0	1986896	0	0
GENAYYC(Carbamidomethyl)GR	G5E8G2/G5E8I7	2	0	766226	0	0	0
M(Oxidation)PASKTLHIHSAPKVLLLVLK	G5E8G2/G5E8I7	2	0	0	0	6483850	5542131
QEGRRRSKK	G5E8G2/G5E8I7/Q61068	3	0	2160312	0	0	0
LNLQEEEGSTR	G5E8K5	1	0	0	930580	0	0
EKRLKALEEELER	G5E8P0	1	0	0	2261157	0	0
DLIFC(Carbamidomethyl)MEQEREMK	G5E8Z2	1	0	1051246	0	0	0
RLEELNNQK	L0N7N1	1	0	2061002	2219608	0	0
RWLYC(Carbamidomethyl)DMDTLQLQGKETWK	L7N1X6	1	0	0	3770823	0	0
M(Oxidation)DGNWRR	O08529	1	0	441103	541834	0	0
EFYILWTK	O08529	1	0	0	637106	0	0
SDGFSIETC(Carbamidomethyl)K	O08529	1	0	1573277	1356482	0	0
GC(Carbamidomethyl)TFLVGLIQK	O08529	1	0	1847872	2207349	0	0
DREAAEGLGSHER	O08529	1	0	889080	941731	0	0
LEEEDEDEEDGER	O08529	1	0	1005366	0	0	0
LMNTNLVFIMVESK	O08532	1	0	0	2468882	0	0
SLDNDNYVFTAPYFNK	O08532	1	0	2938396	2871212	0	0
IAENNDLLWM(Oxidation)DYHQK	O08539	1	0	0	1671456	0	0
VQAQHDYTATDTDELQLK	O08539	1	0	2027669	2507266	0	0
KYRQDAK	O08547	1	0	5892822	11468580	0	0
DLQQYQSQAK	O08547	1	0	4229783	3738371	0	0
GEALSALDSK	O08547	1	0	3413096	3376397	0	0
IMVANIEEVLQR	O08547	1	0	1449114	0	0	0
QDAKYLNM(Oxidation)RSTYAK	O08547	1	0	0	23849060	0	0
KDGDEPERGSC(Carbamidomethyl)RK	O08550	1	0	1549080	0	0	0
FGGPNTKKQC(Carbamidomethyl)C(Carbamidomethyl)VYR	O08550	1	0	0	22359780	0	0
M(Oxidation)RM(Oxidation)ARC(Carbamidomethyl)GHC(Carbamidomethyl)RGC(Carbamidomethyl)LR	O08550	1	0	0	2409884	0	0
C(Carbamidomethyl)KFC(Carbamidomethyl)HVC(Carbamidomethyl)GRKGRGSK	O08550	1	0	2641267	0	0	0
SAAEVIAQAR	O08553	1	0	5432042	5043915	0	635530
GIQEEMEALVK	O08553	1	0	2213781	2560347	0	0
IVLEDGTLHVTEGSGR	O08553	1	0	4026051	6345529	0	0
SITIANQTNC(Carbamidomethyl)PLYVTK	O08553	1	0	3508992	3249633	0	0
THNSALEYNIFEGMEC(Carbamidomethyl)R	O08553	1	0	0	1428803	0	0
GTVVYGEPITASLGTDGSHYWSK	O08553	1	0	6401905	6998925	0	0
MDENQFVAVTSTNAAK	O08553/P97427/Q62188	3	0	2390714	0	0	0
FNENAVVR	O08573	1	0	17529730	16739770	0	5.01e+06
QNGQWGPEER	O08573	1	0	4463429	4251701	929666	934892
C(Carbamidomethyl)GGDIAFHLNPR	O08573	1	0	0	0	1170601	1295819
FEEGGYVVC(Carbamidomethyl)NTK	O08573	1	0	18075140	0	2322635	6036088
NTQINNSWGQEER	O08573	1	0	91466894	92524460	3878832	3950626
SIMISGNVLPDATR	O08573	1	0	14525305	14955933	1993182	2058943
TGKESC(Carbamidomethyl)FERIM(Oxidation)QR	O08575	1	0	0	1471906	0	0
ESC(Carbamidomethyl)FERIMQRFGRK	O08575	1	0	773793	0	0	0
GFWDYIR	O08576	1	0	1423540	1311211	0	0
RPAQSINRGGM(Oxidation)TR	O08583	1	0	2673696	2213538	0	0
SLGTADVHFER	O08583/Q9JJW6	2	0	3439316	3108472	0	0
LQSEPESIR	O08585	1	0	4631041	4400612	0	0
FLVPIESIER	O08600	1	0	4255950	4007325	0	0
ASGLLFVPNILAR	O08600	1	0	1442624	6638258	0	0
GALWVLEQLRPER	O08600	1	0	1305347	0	0	1377260
SYVMPNAPVDETIPLER	O08600	1	0	2098712	0	0	0
ATSVTTYK	O08601	1	0	2264058	3309373	0	0
DNLEALQR	O08601	1	0	8773091	8624238	0	0
EEILQILK	O08601	1	0	0	2989202	0	0
NPSYMDVK	O08601	1	0	7576221	7321720	0	0
EMAVHNYDR	O08601	1	0	763066	3494251	0	0
GSFASNDIR	O08601	1	0	6580424	6111245	0	0
NLEPENLSK	O08601	1	0	11295930	10988750	0	0
REEILQILK	O08601	1	0	3435097	3001578	0	0
VTYQAQQDK	O08601	1	0	1171679	1894623	0	0
GC(Carbamidomethyl)PSLAEHWK	O08601	1	0	0	4253219	0	0
GKPQDSVGYK	O08601	1	0	3714885	4018143	0	0
SDSSIILQER	O08601	1	0	17704230	17824860	0	0
AIPIVGQVLER	O08601	1	0	17237980	17612750	0	960760
EDTTMYLLALK	O08601	1	0	7503748	7487789	0	0
LILGGLEKPEK	O08601	1	0	3668678	3436054	0	0
NILLSIGELPK	O08601	1	0	9185980	9510595	0	0
SNLNIFQYIGK	O08601	1	0	9744071	9828408	0	0
GHTTGLSLNNER	O08601	1	0	0	1121477	0	0
KLILGGLEKPEK	O08601	1	0	7422330	7947127	0	0
YDVSFITDEVKK	O08601	1	0	11934050	11509040	0	0
AFALNFQQTIAGK	O08601	1	0	3117661	15904843	0	0
MLSASGDPVSVVK	O08601	1	0	12809790	12737910	0	0
M(Oxidation)LSASGDPVSVVK	O08601	1	0	2036746	0	0	0
NALLPEGIPLLLK	O08601	1	0	13458170	13392020	0	0
SGSSSAYTGYVER	O08601	1	0	18106450	17638350	0	0
SGFTTANQVLGVSSK	O08601	1	0	29528170	29322280	0	0
DNLEALQRPMLLHLVR	O08601	1	0	0	1320376	0	0
EFYSYENEPVGIENLK	O08601	1	0	8600799	8.49184e+06	0	0
EFYSYENEPVGIENLKR	O08601	1	0	4343455	4025976	0	0
FLYAC(Carbamidomethyl)GFATHPDEELLR	O08601	1	0	0	5700482	0	0
VKEFYSYENEPVGIENLK	O08601	1	0	5073959	5659813	0	0
YAEAGEGPVSHLATTVLQR	O08601	1	0	24408960	0	0	0
KFDQLLAEEK	O08638/Q61879/Q6URW6/Q8VDD5	4	0	2903966	15504772	0	0
EDQSILC(Carbamidomethyl)TGESGAGK	O08638/Q61879/Q6URW6/Q8VDD5	4	0	4495811	5052536	0	0
NWQWWR	O08638/Q6URW6/Q8VDD5	3	0	1324137	1444404	0	0
QLLQANPILEAFGNAK	O08638/Q6URW6/Q8VDD5	3	0	3905372	0	0	0
KEEELQAALAR	O08638/Q8VDD5	2	0	5957355	6019599	0	0
IGEGQYGKVYTC(Carbamidomethyl)ISVDTGELM(Oxidation)AMK	O08648	1	0	16935480	0	0	0
QFNPGVK	O08677	1	0	0	3951176	9511309	2123737
YVIEFIAR	O08677	1	0	4222078	7613399	0	0
SGNQYMLHR	O08677	1	0	3650614	2149980	1490977	1506262
DIPVDSPELK	O08677	1	0	20182740	0	13281410	13044340
GNLFMDINNK	O08677	1	0	0	0	5496781	5568553
C(Carbamidomethyl)QALDMTEMAR	O08677	1	0	3428395	3636947	3355341	3568722
C(Carbamidomethyl)QALDM(Oxidation)TEMAR	O08677	1	0	0	0	0	733873
TDGSPTFYSFK	O08677	1	0	14993170	14232410	15419420	1.62418e+07
ENEFFIVTQTC(Carbamidomethyl)K	O08677	1	0	11848410	11594660	13470706	1.35232e+07
LISDFPEATSPK	O08677	1	0	5994460	5750506	3310402	3231194
ESNTELAEDC(Carbamidomethyl)EIK	O08677	1	0	18743580	19351720	14247680	13514400
DAEEAATGEC(Carbamidomethyl)TATVGK	O08677	1	0	0	0	837536	0
FPSLHGDC(Carbamidomethyl)VALPNGDDGEC(Carbamidomethyl)R	O08677	1	0	8217249	8.33438e+06	5225853	5403543
HLGQSLDC(Carbamidomethyl)NANVYMRPWENK	O08677	1	0	3542961	4015985	0	0
EVLGHSIAQLNAENDHPFYYK	O08677	1	0	12646950	11374091	0	0
ERFPSLHGDC(Carbamidomethyl)VALPNGDDGEC(Carbamidomethyl)R	O08677	1	0	3256606	3011603	0	0
AIEAYNQGR	O08692	1	0	1314124	1234280	780521	816476
QSTSLTLTC(Carbamidomethyl)DR	O08692	1	0	1104441	1198465	0	0
IKETEC(Carbamidomethyl)TSTQER	O08692	1	0	1214592	1309718	707259	762366
AAATEDATPAALEK	O08705	1	0	28206840	26313590	0	0
IAPEFAK	O08709	1	0	0	50185192	0	0
LAPEFAK	O08709	1	0	54678340	50185192	0	0
NFDEILR	O08709	1	0	69181272	68456032	0	0
LPFPIIDDK	O08709	1	0	138844400	138944400	0	0
LPFPILDDK	O08709	1	0	138844400	138944400	0	0
VVFIFGPDK	O08709	1	0	22854510	22428130	0	0
VVFIFGPDKK	O08709	1	0	58953020	74543962	0	0
LPFPIIDDKGR	O08709	1	0	0	1978505	0	0
LSILYPATTGR	O08709	1	0	107709200	105049696	0	0
DFTPVC(Carbamidomethyl)TTELGR	O08709	1	0	62982472	61790288	0	0
DINAYNGETPTEK	O08709	1	0	64856080	63926528	0	0
DLAILLGMLDPVEK	O08709	1	0	974758	1169869	0	0
DLAILLGM(Oxidation)LDPVEK	O08709	1	0	842116	917920	0	0
GESVMVVPTLSEEEAK	O08709	1	0	0	9964812	0	0
KGESVMVVPTLSEEEAK	O08709	1	0	67004020	65170232	0	0
KGESVM(Oxidation)VVPTLSEEEAK	O08709	1	0	8861939	8800208	0	0
LIALSIDSVEDHLAWSK	O08709	1	0	2328948	0	0	0
VVDSLQLTGTKPVATPVDWK	O08709	1	0	140429126	142776524	0	0
PGGLLLGDEAPNFEANTTIGR	O08709	1	0	4640148	5431302	0	0
TMRFLHSFTM(Oxidation)YR	O08712	1	0	0	0	1960902	0
VDVLRQIR	O08715	1	0	0	6470857	0	0
GKEESC(Carbamidomethyl)VPASQETSLGQDTSDPASTR	O08715	1	0	1968739	1761009	0	0
ELHLFLK	O08739/XXX_sp|Q9WVG9|MS3L1_MOUSE	2	0	0	0	0	1585902
GFM(Oxidation)LNPDRKTC(Carbamidomethyl)R	O08746	1	0	0	5096166	0	0
FPFAANSR	O08749	1	0	21894840	21542310	0	0
TNADTDGMVK	O08749	1	0	9700160	10134470	0	0
ADGSTQVIDTK	O08749	1	0	31172520	19603520	0	0
ALTGGIAHLFK	O08749	1	0	7639318	7361488	0	0
SEEQLKEEGIEFK	O08749	1	0	9023396	8433895	0	0
VC(Carbamidomethyl)HAHPTLSEAFR	O08749	1	0	30880960	34667231	0	0
EANLAAAFGKPINF	O08749	1	0	15895780	15824750	0	0
LNLEKM(Oxidation)MEQKHSAVK	O08749	1	0	3512979	0	0	0
NETLGGTC(Carbamidomethyl)LNVGC(Carbamidomethyl)IPSK	O08749	1	0	36683660	0	0	0
IPNIYAIGDVVAGPMLAHK	O08749	1	0	7392993	8099917	0	0
WLQEPEFQRM(Oxidation)SALR	O08755/Q6XBJ3/Q8K557	3	0	1627756	0	0	0
MWKWLQEPEFQRMSALR	O08755/Q6XBJ3/Q8K557	3	0	0	7562872	0	0
DLAPTGIR	O08756	1	0	23860370	22429540	1228633	1197150
DLAPTGLR	O08756	1	0	23860370	0	0	0
IHTLEDFQR	O08756	1	0	26499581	26168157	0	0
NFLASQVPFPSR	O08756	1	0	44198580	42242560	0	0
LGESC(Carbamidomethyl)IFAPANVTSEK	O08756	1	0	16501390	15784410	0	0
LVAGEMGQNEPDQGGQR	O08756	1	0	14276004	14396896	0	0
VVTIAPGLFATPLLTTLPEK	O08756	1	0	5837294	6001319	785494	847761
HAAVIC(Carbamidomethyl)RQLGYK	O08762	1	0	0	0	18370320	0
SDVDSSSESESEGAAPSTPR	O08784	1	0	0	13959200	0	0
C(Carbamidomethyl)HEHLM(Oxidation)QYGKGKSC(Carbamidomethyl)YYR	O08785	1	0	867170	0	0	0
LKDALVRM(Oxidation)R	O08788	1	0	0	970172	0	0
ELTNQQEASVER	O08788	1	0	1056461	919322	0	0
AKEEQQDDTVYM(Oxidation)GK	O08788	1	0	0	2249033	0	0
NETPSDPVIIDR	O08791/O08792/Q07802/Q8K4J2	4	0	0	3573170	0	0
ILIEEWK	O08795	1	0	7027373	17126790	8147910	8324265
LLELQAGK	O08795	1	0	0	0	3330812	0
LLELQAGKK	O08795	1	0	0	0	1755914	0
LWEEQQAAAK	O08795	1	0	11705890	11189491	5406122	5429203
SLEDQVETLR	O08795	1	0	13956790	13637100	14177200	14473890
SLKEMEESIR	O08795	1	0	0	0	993008	1069205
ESLQQLAEVTR	O08795	1	0	0	6796811	6816080	0
KLWEEQQAAAK	O08795	1	0	1774886	5313543	2808014	2825705
ETVVTSTTEPSR	O08795	1	0	12379620	11466620	9619365	9846399
YEQGTGC(Carbamidomethyl)WQGPNR	O08795	1	0	8.8109e+06	7990384	0	7097088
VNDGVC(Carbamidomethyl)DC(Carbamidomethyl)C(Carbamidomethyl)DGTDEYNSGTVC(Carbamidomethyl)ENTC(Carbamidomethyl)R	O08795	1	0	3712764	3763432	4691795	5014219
SVDETLR	O08807	1	0	0	3885979	0	949287
QGGLGPIR	O08807	1	0	5219553	0	0	0
VSVADHSLHLSK	O08807	1	0	0	7576697	0	0
IPLLSDLNHQISK	O08807	1	0	11393940	12179160	0	0
DYGVYLEDSGHTLR	O08807	1	0	14880238	14183173	0	790216
ENEC(Carbamidomethyl)HFYAGGQVYPGEASR	O08807	1	0	6686787	6555902	0	0
TRENEC(Carbamidomethyl)HFYAGGQVYPGEASR	O08807	1	0	6294692	4733930	0	0
HGEVC(Carbamidomethyl)PAGWKPGSETIIPDPAGK	O08807	1	0	8651972	13610097	0	0
GIFILDDK	O08807/P35700	2	0	237193504	0	0	0
GLFIIDDK	O08807/P35700	2	0	237193504	232166592	35696740	35467260
QITINDLPVGR	O08807/P35700	2	0	287925888	273866208	54118640	55492640
QITLNDLPVGR	O08807/P35700	2	0	13008230	12685570	0	0
LQDLQGEKDALDSEK	O08808	1	0	1248760	1111153	0	0
LHDEKEETSGNYDSRNQHEIIR	O08808	1	0	0	682720	0	0
RLWGDIYFNPK	O08810	1	0	0	0	943755	0
GGGQIIPTAR	O08810/P58252	2	0	38382872	37032160	2547462	2591882
ENDFLTFDAMR	O08811	1	0	0	1232860	0	0
M(Oxidation)YEC(Carbamidomethyl)KAKK	O08832	1	0	2015821	0	0	0
QFFDRVPSEYTYR	O08842	1	0	0	472670	0	0
VKRLHDMLKR	O08852	1	0	0	0	0	868709
QSYC(Carbamidomethyl)ENFC(Carbamidomethyl)IYK	O08852	1	0	0	1950176	0	0
YDFSC(Carbamidomethyl)ELYR	O08863	1	0	0	0	7507473	7367115
TDWSLSDLEQWDR	O08908	1	0	2096923	0	0	0
QEVTKTAWEVR	O08911	1	0	0	2056598	0	0
LEGC(Carbamidomethyl)KTK	O08912/Q8CF93	2	0	9.93587e+06	9240655	0	0
ALLC(Carbamidomethyl)EDLFR	O08914	1	0	4637856	4620326	0	0
LWELQHEIEMYR	O08914	1	0	1398355	1408481	0	0
QGLLYGVPVSLK	O08914	1	0	0	3643734	0	0
FPSAFC(Carbamidomethyl)GIC(Carbamidomethyl)GLKPTGNR	O08914	1	0	5075435	5142259	0	0
VGYYETDNYTMPTPAMR	O08914	1	0	2328590	1280588	0	0
GTNC(Carbamidomethyl)VTSYLTDC(Carbamidomethyl)ETQLSQAPR	O08914	1	0	1081215	0	0	0
SPGGSSGGEGALIGSGGSPLGLGTDIGGSIR	O08914	1	0	3261505	3182171	0	0
TLHSDNEGSVIDDSR	O08915	1	0	1984060	2365096	0	0
AQQVAVQEQEIAR	O08917	1	0	1867725	1650818	0	0
MMC(Carbamidomethyl)LEEDASER	O08966	1	0	1357050	1347021	0	0
LREAERRHQSDR	O08970	1	0	0	189528	0	0
FHQLILRVK	O08989	1	0	0	0	28209190	0
LGGVEFNIDLPNKK	O08997	1	0	19440020	19491850	0	0
VC(Carbamidomethyl)IDSEHSSDTLLATLNK	O08997	1	0	30982400	31940370	0	0
PKHEFSVDMTC(Carbamidomethyl)EGC(Carbamidomethyl)AEAVSR	O08997	1	0	2779114	2077354	0	0
GYQFEEENPLR	O09012	1	0	1179591	1170185	0	0
EM(Oxidation)FGDQNDDTLHWKKYDIYEK	O09030	1	0	0	1559111	0	0
MDAMRIYIAK	O09035	1	0	0	1585927	0	0
ILGLAIESQDAGIK	O09044	1	0	1266497	1630239	0	0
TITMLDEQGEQLNR	O09044	1	0	0	1299536	0	0
IKEEPWDPELDSLVK	O09053	1	0	4159368	4213048	0	0
DVYTGDALR	O09061	1	0	11059710	10285240	0	0
LSEGFSIHTR	O09061	1	0	8.47445e+06	7549654	0	0
GAVYSFDPVGSYQR	O09061	1	0	13074290	13008350	0	0
NMQNVEHVPLTLDR	O09061	1	0	14664721	12626867	0	0
TVIGC(Carbamidomethyl)SGFHGDC(Carbamidomethyl)LTLTK	O09061	1	0	10269960	10381010	0	0
RVMPC(Carbamidomethyl)YSKTQKLSK	O09105	1	0	3430185	0	0	0
YGEYFPGTGDLR	O09106/P70288	2	0	1488814	0	0	0
M(Oxidation)QEWARR	O09111	1	0	0	1484327	0	0
AVIAPSGVEK	O09111	1	0	14392750	13024670	0	0
EVNGLPIMESNYFDPSK	O09111	1	0	3620245	0	0	0
QREPTMQWQEDPEPEDENVYAK	O09111	1	0	7559515	7201708	0	0
RSC(Carbamidomethyl)QMEFEEGMVEGR	O09112	1	0	0	1067979	0	0
TEIQVNC(Carbamidomethyl)PK	O09117	1	0	0	0	0	603890
RC(Carbamidomethyl)RFNM(Oxidation)ELYKLSGR	O09118	1	0	1139372	0	0	0
YYEKDKEMQSYSTLK	O09127	1	0	11549230	11597110	0	0
FC(Carbamidomethyl)PFAQR	O09131	1	0	5818288	0	0	0
EALENEFK	O09131	1	0	11876020	11392640	919298	898447
MTLESFSK	O09131	1	0	31108620	11823400	0	0
LEEGMDNYK	O09131	1	0	2937926	2714508	0	1592431
NKPEWFFEK	O09131	1	0	16864768	10773120	0	0
KLEEGMDNYK	O09131	1	0	5691504	5307869	0	0
VPPLIASFVR	O09131	1	0	23828790	23634720	0	0
GSAPPGPVPEGQIR	O09131	1	0	8.1611e+07	80915848	0	0
LWMAAMQQDPVASSHK	O09131	1	0	7432574	7845863	0	0
FALISIK	O09158	1	0	740383	733295	0	0
EC(Carbamidomethyl)YSVFTNR	O09158	1	0	0	1343822	0	0
TLLSPTFTSGK	O09158	1	0	0	2561583	0	0
TQFSGLR	O09159	1	0	1604104	0	914825	879421
QNVVNDYAR	O09159	1	0	0	0	901406	896013
GQFFTDSNGR	O09159	1	0	0	807042	0	0
QQTSATQDAVR	O09159	1	0	480664	511438	0	0
FLQDTFGSDGLPR	O09159	1	0	1677357	0	1044185	988055
EVDAAEMHAIC(Carbamidomethyl)R	O09164	1	0	0	2534048	0	0
DSFLKR	O09167	1	0	6366581	6293892	0	0
GDIVDIK	O09167	1	0	0	2534098	0	0
GTWVQLK	O09167	1	0	21783010	0	1317654	2.19001e+06
HGVVPLATYMR	O09167	1	0	10128190	9892885	0	0
VYNVTQHAVGIIVNK	O09167	1	0	34446008	33600888	0	0
INPDEREEMK	O09172	1	0	2598877	610584	0	0
TLNEWSSQISPDLVR	O09172	1	0	15949524	7397965	0	0
EFPDVLEC(Carbamidomethyl)TMSHAVEK	O09172	1	0	4165933	3887394	0	0
C(Carbamidomethyl)WEPLR	O09173	1	0	0	21815300	0	0
WKPFEIPK	O09173	1	0	21964510	0	0	0
LLIYTEFGK	O09173	1	0	27389230	27264510	797173	840486
TFRPPYYHR	O09173	1	0	27655408	18471110	0	0
VPGGYTVINK	O09173	1	0	0	17200150	1469214	0
NC(Carbamidomethyl)MSEFMGLIK	O09173	1	0	14324080	14466070	0	0
NC(Carbamidomethyl)M(Oxidation)SEFMGLIK	O09173	1	0	6479159	5535057	0	0
RVPGGYTVINK	O09173	1	0	0	16048380	0	0
TC(Carbamidomethyl)SC(Carbamidomethyl)LDENYYK	O09173	1	0	44947980	42791048	0	0
DFLIPVAWYEDR	O09173	1	0	7397728	7877068	0	0
MSLQPNEIC(Carbamidomethyl)VIQR	O09173	1	0	45855408	44266760	0	0
C(Carbamidomethyl)FYNSDGDFLIVPQK	O09173	1	0	34553978	34805229	5019077	3994282
YISGFGNEC(Carbamidomethyl)ASEDPR	O09173	1	0	66455320	63957300	0	0
SLRPGVAIADFVIFPPR	O09173	1	0	30992710	34035168	0	0
KVDFVSGLYTLC(Carbamidomethyl)GAGDIK	O09173	1	0	1.24392e+07	12956600	0	0
QDVSPFNVVAWHGNYTPYK	O09173	1	0	40837872	42608240	0	0
QGGFLPGGGSLHSAMTPHGPDADC(Carbamidomethyl)FEK	O09173	1	0	20333530	21077930	0	0
FADVFAK	O09174	1	0	3361927	3364461	0	0
IVESDKLK	O09174	1	0	0	797652	0	0
SQGVTVLR	O09174	1	0	7898752	7334577	0	0
TPAVPSAK	O09174	1	0	5720738	0	0	0
TQPMGLWK	O09174	1	0	6702224	4490096	0	0
ADVLLEPFR	O09174	1	0	10686060	10758940	0	0
LGSTGENFLAR	O09174	1	0	10993970	11083560	0	0
ASFITDGEQLPSPR	O09174	1	0	15916460	15117520	11730720	12178180
LQLGPETLLQDNPK	O09174	1	0	14235880	14339800	0	0
RDPSVGEHTVEVLR	O09174	1	0	12325790	12247210	0	0
GQNILDGGAPFYTTYK	O09174	1	0	0	8828692	0	0
VAGHDINYLALSGVLSK	O09174	1	0	6811997	7105449	0	0
PAPLLSR	O09174/XXX_sp|Q3UHD3|MTUS2_MOUSE	2	0	5176559	5002889	654038	673356
SC(Carbamidomethyl)EESWR	O35071	1	0	0	0	964675	943701
LTAAPFITREVM(Oxidation)ADLALPMADGR	O35074	1	0	0	1168041	0	0
LDLTEARVQVWFQNRRAKWR	O35085	1	0	907692	863730	0	0
AVDQTIEK	O35114	1	0	2209358	2360247	0	0
FQINTYVRK	O35114	1	0	0	486120	0	0
KLDDFVETGDIR	O35114	1	0	0	0	593320	0
DEVLYLFPSDLC(Carbamidomethyl)R	O35114	1	0	0	1009767	0	0
NSSLIDC(Carbamidomethyl)RC(Carbamidomethyl)HR	O35118	1	0	3033895	0	0	0
AIFFNR	O35129	1	0	27784000	25835100	0	0
AQFLVEK	O35129	1	0	23028490	22593950	0	0
AQVSLLIR	O35129	1	0	12241470	12288240	0	0
LGIDYEER	O35129	1	0	0	16039030	0	0
LGLDYEER	O35129	1	0	16763580	16039030	0	0
EYTAAVEAK	O35129	1	0	16492960	47851690	0	0
DLQMVNISLR	O35129	1	0	9.60986e+06	0	0	0
FNASQLITQR	O35129	1	0	27051090	27004120	1718046	0
ESVFTVEGGHR	O35129	1	0	15419420	14973810	0	0
VLPSIVNEVLK	O35129	1	0	21027010	21771370	0	0
IVQAEGEAEAAK	O35129	1	0	38137840	35356472	829714	848874
IIIGAGAVAYGVR	O35129	1	0	16011220	0	0	0
LLLGAGAVAYGVR	O35129	1	0	16011220	16094750	0	0
VLSRPNAQELPSMYQR	O35129	1	0	0	26448390	0	0
VLSRPNAQELPSM(Oxidation)YQR	O35129	1	0	2973186	2885863	0	0
IGGVQQDTILAEGLHFR	O35129	1	0	19697630	20402370	0	0
M(Oxidation)KAKEHSAAISWAT	O35137	1	0	0	4340178	0	0
TEFTLTDSM(Oxidation)VESSRK	O35144	1	0	2510031	0	0	0
RLRLDPDTAIEK	O35177	1	0	0	0	0	1513968
LIVLC(Carbamidomethyl)IENSFMTDTR	O35206	1	0	3109801	2619137	0	0
IPAGLENR	O35215	1	0	148869296	143930304	0	0
THSASFFK	O35215	1	0	27424000	26402640	0	0
FFPLEAWQIGK	O35215	1	0	115508200	116032496	0	0
FLTEELSLDQDR	O35215	1	0	63983900	65246280	0	0
PFVELETNLPASR	O35215	1	0	34063580	1763712	0	0
LC(Carbamidomethyl)AATATILDKPEDR	O35215	1	0	213115410	210648096	0	0
VSVTIRPGMTLLMNK	O35215	1	0	20131740	21966880	0	0
VSVTIRPGMTLLM(Oxidation)NK	O35215	1	0	4114658	4508630	0	0
STEPC(Carbamidomethyl)AHLLVSSIGVVGTAEQNR	O35215	1	0	9.61591e+07	99066183	0	0
LMRC(Carbamidomethyl)FEDKRNNPFQFR	O35218	1	0	0	1596754	0	0
LTAFVNTLNGK	O35226	1	0	64507672	62154820	0	0
IIAFVGSPVEDNEKDLVK	O35226	1	0	9.27396e+06	6772558	0	0
VPSSFSSPHYITLKSVSK	O35227	1	0	0	2802808	0	0
YLIEPVKYSDDGEHLVYK	O35227	1	0	76459672	79126752	0	0
C(Carbamidomethyl)VLKPGFTC(Carbamidomethyl)VEGEC(Carbamidomethyl)C(Carbamidomethyl)ESC(Carbamidomethyl)QMKK	O35227	1	0	0	4147402	0	0
VTLSSWYHDRGWAK	O35235	1	0	22960850	0	0	0
HLPLEGQPPR	O35245	1	0	2217431	2422147	0	0
KDSSHVEM(Oxidation)YLKLLK	O35256	1	0	1464504	0	0	592579
DYYINIRK	O35286	1	0	0	2515147	0	0
SNLGSVVLQLK	O35286	1	0	1250581	1852869	0	0
IPYTQC(Carbamidomethyl)RYQPR	O35290	1	0	0	1540141	0	0
DGGEPC(Carbamidomethyl)SPPGPFDGC(Carbamidomethyl)EDDYNYYSR	O35304	1	0	0	0	836656	0
NVTWVM(Oxidation)VNLC(Carbamidomethyl)RHK	O35343	1	0	0	101408	0	0
EQQLFK	O35345	1	0	0	0	3322659	3357822
SYKNNALNPEEM(Oxidation)R	O35345	1	0	5365605	0	0	0
EAC(Carbamidomethyl)WTISNITAGNR	O35345/Q60960	2	0	0	1921485	0	0
DLEAITFK	O35350	1	0	833608	0	0	0
VLSEEEIDDNFK	O35350	1	0	1686310	1689722	0	0
IYLEIR	O35381	1	0	0	7887133	0	0
IYLELR	O35381	1	0	8876094	7887133	0	0
IKDLSTIEPLK	O35381	1	0	4759879	4760832	0	0
REPDDEGEEDD	O35381	1	0	0	2023028	0	0
LLPQVMYLDGYDR	O35381	1	0	5882803	5857629	0	0
LLPQVMYLDGYDRDNK	O35381	1	0	4394436	4214174	0	0
SLDLFNC(Carbamidomethyl)EVTNLNAYR	O35381	1	0	0	978148	0	0
ISGDLEVLAEK	O35381/Q64G17	2	0	6972780	7701824	0	0
KLELSENR	O35381/Q64G17/Q9EST5	3	0	9121891	9641969	0	0
DLSTIEPLK	O35381/Q9EST5	2	0	6159473	6348771	0	0
YM(Oxidation)ARLEMRRR	O35385	1	0	0	0	1784321	0
DTWIFR	O35386	1	0	0	2764503	0	0
GTLKPHDYPK	O35386	1	0	7344783	3116364	0	0
IQDFQEDEELFR	O35386	1	0	6792301	6200422	0	0
MYHGIQDYDPNSPR	O35386	1	0	2714188	2802403	0	0
GDTVFFHPLLIHGSGR	O35386	1	0	3277822	3510668	0	0
FPYYREKFPAWQNSIR	O35392/Q61060/Q61345	3	0	0	0	0	51050980
GYNFQK	O35403	1	0	4310389	3945694	0	0
TENIETIDR	O35403	1	0	13492680	4630881	0	0
APFFEYNIHK	O35403	1	0	20734711	21490001	0	0
NRTENIETIDR	O35403	1	0	4212073	4164081	0	0
ELSEEDVDAVVR	O35403	1	0	17255550	17307260	0	0
ANYEHIIKDELGTR	O35403	1	0	22176182	22301039	0	0
HDFNIM(Oxidation)FMSFEDM(Oxidation)KKDFR	O35403	1	0	493867	0	0	0
IC(Carbamidomethyl)SFLEK	O35403/XXX_sp|P97817|CDR2_MOUSE	2	0	11374360	10826660	0	0
ALLNVVDSAR	O35405	1	0	0	0	0	874047
LFVVPTDESQAR	O35405	1	0	0	0	0	915021
SNPILIR	O35409	1	0	9312784	0	0	0
SNPILLR	O35409	1	0	9312784	8898854	0	0
VLAAGSLR	O35423	1	0	13095320	12289310	0	3427759
FFVKDPEIR	O35423	1	0	2483741	2484778	0	0
LWGC(Carbamidomethyl)EGETR	O35423	1	0	14193270	0	0	0
QGIQYVFQTR	O35423	1	0	0	0	760138	734168
LLLGPGPSNLAPR	O35423	1	0	47039752	46509152	3403456	3433966
IGLLGYNATTENVDR	O35423	1	0	38103280	37965060	3904493	3878059
TKPVSFYTDITYLAK	O35423	1	0	7202144	7470617	0	0
VIHHTTPVTSLYC(Carbamidomethyl)LR	O35423	1	0	25627500	21986410	0	0
KTKPVSFYTDITYLAK	O35423	1	0	8481959	4158774	0	0
LPTITTVTVPAGYNWR	O35423	1	0	12151120	12369090	0	0
VLNAPPGISLISFNDK	O35423	1	0	23354530	23580170	2396674	2460919
AALGDLEK	O35450	1	0	3534637	3759644	0	0
IAWYLR	O35459	1	0	6139737	6282918	0	0
INLIYSR	O35459	1	0	12493940	11852000	0	0
INLLYSR	O35459	1	0	0	11852000	0	0
ELVEC(Carbamidomethyl)FQK	O35459	1	0	11734770	11569380	0	0
SVQAAMEK	O35459	1	0	2480129	7683242	0	0
RNAM(Oxidation)NRAFWR	O35459	1	0	6530865	0	0	2160191
YC(Carbamidomethyl)TQDAFFQIK	O35459	1	0	12064230	11955200	0	0
MMADEALDSGLVSR	O35459	1	0	6109569	6061749	0	0
VIGNQSLVNELTFSAR	O35459	1	0	2536356	2829719	0	0
APEEVSDHNYESIQVTSAQK	O35459	1	0	8.11726e+06	7566018	0	0
RAPEEVSDHNYESIQVTSAQK	O35459	1	0	8.10036e+06	34854232	0	0
VLAQQGEYSEAIPILR	O35465	1	0	3892253	3840422	0	0
TSEWIGTIVEQHR	O35469/P24815/P26149/P26150	4	0	0	2681828	0	0
VTVLEGDILDTQYLR	O35469/P26149/P26150	3	0	0	801802	0	0
DLGYEPLVSWEEAK	O35469/P26149/P26150/Q61767	4	0	2335145	2462885	0	0
ANYIQR	O35488	1	0	12334070	11978630	0	0
ANYLQR	O35488	1	0	12334070	11978810	0	0
DANGYC(Carbamidomethyl)IK	O35488	1	0	2842140	2580474	0	0
ENYEFNGK	O35488	1	0	1092308	0	0	0
ENFVYFHDR	O35488	1	0	23581371	25609741	0	0
GEVGLLVC(Carbamidomethyl)K	O35488	1	0	21480520	0	0	0
DAVSVFYVSR	O35488	1	0	26701970	24406820	0	0
TPHKPFLLFR	O35488	1	0	4509409	0	0	0
YDVEKDEPVR	O35488	1	0	15609046	15076278	0	0
DETLTYAQVDR	O35488	1	0	19777730	18945610	0	0
DTLYFMDDAEK	O35488	1	0	13163180	13338100	0	0
FSASQFWDDC(Carbamidomethyl)R	O35488	1	0	5708050	6020501	0	0
DETLTYAQVDRR	O35488	1	0	5709797	0	0	0
FSASQFWDDC(Carbamidomethyl)RK	O35488	1	0	12544003	12318338	0	0
YLC(Carbamidomethyl)NTPQKPNDR	O35488	1	0	13944836	12751990	944165	0
LGC(Carbamidomethyl)PMAC(Carbamidomethyl)LNYNIR	O35488	1	0	5824617	6201998	0	0
TSNTNGVDTILDK	O35488	1	0	0	4157149	0	0
ITQLTPFIGYAGGK	O35488	1	0	4124463	3992110	0	0
LFQHIAEYLPSYAR	O35488	1	0	4073070	4350495	0	0
TSNTNGVDTILDKVDGVSAEPTPESWR	O35488	1	0	0	933241	0	0
AFIEQAR	O35488/XXX_sp|O08532|CA2D1_MOUSE	2	0	17167100	16644600	0	0
EYWQNLR	O35490	1	0	353743392	340589184	7282277	7426569
EAYNLGVR	O35490	1	0	448158468	436543400	12572950	12197960
KEYWQNLR	O35490	1	0	109263168	97632440	0	0
PDAWGVTK	O35490	1	0	4038168	3878637	0	0
QQLEVFMK	O35490	1	0	209100304	214703392	4093742	4144533
EATTEQQLR	O35490	1	0	354525184	387056710	14074450	14632370
GAAELMQQK	O35490	1	0	41126440	38218648	2645852	2738199
VNEAAC(Carbamidomethyl)DIAR	O35490	1	0	593305408	539861632	19467670	19657270
HGSWGSGLDMHTK	O35490	1	0	15308800	0	0	0
PYNPSMSRPDAWGVTK	O35490	1	0	242971563	239648122	0	1259568
PYNPSM(Oxidation)SRPDAWGVTK	O35490	1	0	28260060	27732550	0	0
QGFIDLPEFPFGLEPR	O35490	1	0	1800635	2110436	854491	946204
AGPWTPEAAVEHPEAVR	O35490	1	0	9.60479e+08	933926320	20228090	21002840
AYLMSQPLAYHTPDC(Carbamidomethyl)GK	O35490	1	0	358034058	351317102	5532186	8.77689e+06
AYLM(Oxidation)SQPLAYHTPDC(Carbamidomethyl)GK	O35490	1	0	42205392	40603680	0	1628072
HGSWGSGLDMHTKPWIR	O35490	1	0	23723650	23178779	0	0
HGSWGSGLDM(Oxidation)HTKPWIR	O35490	1	0	3408072	18214240	0	0
AGSNVMQTFTFYASEDKLENR	O35490	1	0	12287960	13916570	0	0
IASGRPYNPSMSRPDAWGVTK	O35490	1	0	172163200	176289696	0	0
IASGRPYNPSM(Oxidation)SRPDAWGVTK	O35490	1	0	4473188	20712680	0	0
AGASIVGVNC(Carbamidomethyl)HFDPSVSLQTVK	O35490	1	0	358920992	373973792	0	0
QVADEGDALVAGGVSQTPSYLSC(Carbamidomethyl)K	O35490	1	0	242496244	250102632	6997818	6843443
PVAATMC(Carbamidomethyl)IGPEGDLHGVPPGEC(Carbamidomethyl)AVR	O35490	1	0	1459852	5087579	0	0
ASGKPVAATMC(Carbamidomethyl)IGPEGDLHGVPPGEC(Carbamidomethyl)AVR	O35490	1	0	110703210	158441992	0	0
ASGKPVAATM(Oxidation)C(Carbamidomethyl)IGPEGDLHGVPPGEC(Carbamidomethyl)AVR	O35490	1	0	12859560	20545040	0	0
GFIPPASEK	O35490/Q91WS4	2	0	194845504	188488800	0	0
GFLPPASEK	O35490/Q91WS4	2	0	218338496	210662592	7877995	7047866
AIAEELAPER	O35490/Q91WS4	2	0	789669632	750554624	23098350	22919650
YIGGC(Carbamidomethyl)C(Carbamidomethyl)GFEPYHIR	O35490/Q91WS4	2	0	411346904	416637882	4051096	4274446
REDSYHVRSR	O35491	1	0	0	1015239	0	0
GRAPMRPRGPTC(Carbamidomethyl)STTRR	O35492	1	0	0	1153003	0	0
DRMHHDIVR	O35516	1	0	3239027	3458804	0	0
FVEVMSEYNATQSDYRERC(Carbamidomethyl)K	O35526	1	0	0	294023	0	0
TYPC(Carbamidomethyl)DK	O35536	1	0	0	2553395	0	0
RC(Carbamidomethyl)DMC(Carbamidomethyl)SNYEK	O35551	1	0	0	2776804	0	0
VVIDAFR	O35593	1	0	4902898	5079243	0	0
AVAVVVDPIQSVK	O35593	1	0	8.27199e+06	7751485	0	0
AVEEEDKMTPEQLAIK	O35593	1	0	18594340	16247950	0	0
YHYTNC(Carbamidomethyl)M(Oxidation)IKNLEVELRRATDEMK	O35594	1	0	0	0	0	199957
AYFQGLLFSLGC(Carbamidomethyl)RIQKHC(Carbamidomethyl)GK	O35595	1	0	0	2378870	0	0
HPINDENQDGVM(Oxidation)HSDGTGNLEEEQESEGETYEDIDSSK	O35601	1	0	0	984844	0	0
HTTYERYRGTER	O35604	1	0	127638096	0	0	0
SNLQLPLQFLSR	O35604	1	0	0	774287	0	0
QVDM(Oxidation)YALGLIYWEVFM(Oxidation)R	O35607	1	0	0	8556239	0	0
LENYIQDNMK	O35608	1	0	0	0	1302836	0
AQQEFAAGVFSNPAVR	O35609	1	0	1784046	0	0	0
SLRDM(Oxidation)EAGEEAK	O35615	1	0	4103664	0	0	0
GTFIEFR	O35621/Q9Z2M7	2	0	1197158	3641536	0	0
YSEEDC(Carbamidomethyl)TFREEMDC(Carbamidomethyl)LGYNQYR	O35622	1	0	1362376	1238230	0	0
YSEEDC(Carbamidomethyl)TFREEMDC(Carbamidomethyl)LGYNQYRSMK	O35622	1	0	559932	0	0	0
NQKIM(Oxidation)QWIIEGEK	O35625	1	0	20036740	0	0	0
MTAMLTLETMASEEEYGPR	O35627	1	0	3422836	0	0	0
ETMSKTR	O35638	1	0	4922408	0	0	0
LLSTDPVAAK	O35643	1	0	5828484	5240303	0	0
LQSSNIFTVAK	O35643	1	0	6596524	6665315	0	0
DC(Carbamidomethyl)PLNTEAASNK	O35643	1	0	4359399	4048289	12452030	0
KGEIFELK	O35643/Q9DBG3	2	0	5736424	6089818	0	0
YNDPIYVK	O35643/Q9DBG3	2	0	6252737	5748816	5976254	0
C(Carbamidomethyl)LKDEDPYVR	O35643/Q9DBG3	2	0	1066339	2283649	0	0
DC(Carbamidomethyl)EDPNPLIR	O35643/Q9DBG3	2	0	10124100	9414239	0	0
C(Carbamidomethyl)VSTLLDLIQTK	O35643/Q9DBG3	2	0	1765402	1789635	0	0
NVEGQDMLYQSLK	O35643/Q9DBG3	2	0	11526340	11075780	0	0
LSHANSAVVLSAVK	O35643/Q9DBG3	2	0	3597487	3184539	0	0
LASQANIAQVLAELK	O35643/Q9DBG3	2	0	3543848	3869307	0	0
IDLMIR	O35643/Q9DBG3/XXX_sp|Q7TSK2|SEZ6_MOUSE	3	0	2452894	0	0	0
LDIMIR	O35643/Q9DBG3/XXX_sp|Q7TSK2|SEZ6_MOUSE	3	0	0	2006572	0	0
MYWKSDQMFVC(Carbamidomethyl)K	O35652	1	0	0	1349136	0	0
SDQMFVC(Carbamidomethyl)KLEGK	O35652	1	0	0	0	788688	0
M(Oxidation)YWKSDQMFVC(Carbamidomethyl)KLEGK	O35652	1	0	1715430	0	0	0
YGTRC(Carbamidomethyl)SRC(Carbamidomethyl)GRHIHSTDWVRR	O35652	1	0	1481734	0	0	0
AFVEFLTDEIKEEK	O35658	1	0	8506955	11966853	0	0
FLPSPVYLK	O35660	1	0	7678165	7572442	0	0
PVTLGYWDIR	O35660	1	0	5300399	5303840	0	0
MFEPTC(Carbamidomethyl)LDAFPNLK	O35660	1	0	2587666	2534156	0	0
IYSEFLGK	O35660/P10649/P15626/P19639/Q80W21	5	0	257291600	245619696	0	0
LYSEFLGK	O35660/P10649/P15626/P19639/Q80W21	5	0	257298496	245619696	0	0
HNLC(Carbamidomethyl)GETEEER	O35660/P15626/P19639/Q80W21	4	0	12055375	12872357	3387315	3039076
KHNLC(Carbamidomethyl)GETEEER	O35660/P15626/P19639/Q80W21	4	0	14389170	16744360	0	0
VTQSNAILR	O35660/P19639	2	0	24719710	22176920	0	0
GAYLLMESSR	O35678	1	0	0	2079368	0	0
SEVDLYNSDPLVC(Carbamidomethyl)R	O35678	1	0	1663618	1373658	0	0
TTITTTTSSSTTVGSAR	O35682	1	0	1614397	1625571	0	0
VQYQWYLMER	O35683	1	0	2589906	2693622	0	0
ELTDEEAER	O35685	1	0	2016050	1930858	0	0
LVTSDPEINTK	O35685	1	0	0	4082382	864274	0
FMDQHPEMDFSK	O35685	1	0	0	983069	0	0
GQPPVVDGELYNEVK	O35685	1	0	2792062	2727084	0	0
IIKYIRTKTK	O35691	1	0	0	0	634861	0
KQVENERRELFEERR	O35691	1	0	0	908350	0	0
IEYQDGK	O35717	1	0	0	2908994	0	0
IPVPIAR	O35728	1	0	5078664	4381392	1635293	1455950
AVEDLNNLTFFR	O35728	1	0	4579495	4815314	0	0
YNIIYNMSSDGR	O35728	1	0	3154885	3035915	0	0
FPSAC(Carbamidomethyl)LQC(Carbamidomethyl)LSGSNIR	O35728	1	0	3029358	0	0	0
FELLPDPTR	O35728/O88833/Q91WL5	3	0	4813313	4629075	0	0
ELSSPVTFPDGR	O35728/Q91WL5	2	0	7248057	0	0	0
NTMTTKEC(Carbamidomethyl)LHR	O35730/Q9CQJ4	2	0	0	0	1400260	0
YIEIFK	O35737/P70333	2	0	3330396	2774631	0	0
HTGPNSPDTANDGFVR	O35737/P70333	2	0	6633455	6342220	0	0
HKERIGHRYIEIFKSSR	O35737/P70333	2	0	0	0	1.43346e+06	1163212
EGRPSGEAFVELESEDEVK	O35737/P70333	2	0	2433559	0	0	0
VTDLLGGLFSK	O35857	1	0	1558327	0	0	0
KLEESDALQEAR	O35857	1	0	829062	0	0	0
DNNVVFNRFFEMK	O35857	1	0	0	0	0	1951854
VFEANEEALGVVLHK	O35857	1	0	2821051	2593191	0	0
ISALALLK	O35864	1	0	1225547	0	0	0
LEQSEAQLGR	O35864	1	0	1791138	0	0	0
EQFVEFR	O35887	1	0	0	0	2059561	2059149
HLVYESDQNK	O35887	1	0	0	1695087	0	0
SFDQLTPEESK	O35887	1	0	3793458	3399542	0	0
WIHEDVERQWK	O35887	1	0	3129677	0	0	0
HLVYESDQNKDGK	O35887	1	0	5551708	6225054	0	1660335
SFDQLTPEESKER	O35887	1	0	1313082	1436687	0	0
YKREWVKFAKPC(Carbamidomethyl)R	O35902	1	0	0	0	0	11191820
INHRQC(Carbamidomethyl)EQC(Carbamidomethyl)R	O35914	1	0	2844052	0	0	0
M(Oxidation)AEAIGC(Carbamidomethyl)TLNC(Carbamidomethyl)SC(Carbamidomethyl)QC(Carbamidomethyl)FKPGK	O35914	1	0	106810	0	0	0
LDLSSLAYSGK	O35943	1	0	0	2236195	0	0
LGGDLGTYVINK	O35943	1	0	7086771	0	0	0
ILGLIESGK	O35945	1	0	6725872	6912223	0	0
TVAMQISQK	O35945	1	0	11526070	0	0	0
ILGLIESGKK	O35945	1	0	2958925	3897390	0	0
LLLATMESMNAGK	O35945	1	0	8422881	0	0	0
IFINNEWHDSVSSK	O35945	1	0	18583316	17652627	0	0
ANNTTYGLAAGVFTK	O35945	1	0	15864470	14542090	0	0
IHGQTIPSDGNIFTYTR	O35945	1	0	10903710	11243650	0	0
YILGNPLNSGINQGPQIDKEQHNK	O35945	1	0	10200530	9851936	0	0
QAFQIGSPWR	O35945/P24549	2	0	74905136	72461872	0	0
EEIFGPVQQIMK	O35945/P24549	2	0	36289912	37143792	0	0
EEIFGPVQQIM(Oxidation)K	O35945/P24549	2	0	7456200	2078613	0	0
ELGEHGLYEYTELK	O35945/P24549	2	0	80763104	91608558	0	0
IAKEEIFGPVQQIMK	O35945/P24549	2	0	34434394	32615710	0	0
GFFVQPTVFSNVTDEMR	O35945/P24549	2	0	0	1019207	0	0
KFPVLNPATEEVIC(Carbamidomethyl)HVEEGDKADVDK	O35945/P24549	2	0	37619680	43484672	0	0
VTLELGGK	O35945/P24549/P47738/Q62148/Q9CZS1/Q9JHW9	6	0	233415577	220098096	5.71624e+06	0
ALSTPTEPVQR	O35955	1	0	2994166	2793930	0	0
IYC(Carbamidomethyl)C(Carbamidomethyl)GAGVAADTEMTTR	O35955	1	0	1063252	1392517	0	0
LQLWDTAGQER	O35963/P35276/P35279/P35283/P55258/P56371/P61027/P61028/P61294/P62821/P62823/P63011/Q504M8/Q6PHN9/Q8BHC1/Q8BHD0/Q8CG50/Q8K386/Q91V41/Q91ZR1/Q923S9/Q9CZT8/Q9D1G1/Q9JKM7	24	0	48807220	47245700	0	0
LQDWALR	O35969	1	0	6592270	6353202	0	0
YYAFPQMITPLVTK	O35969	1	0	6550807	6638320	0	0
YYAFPQM(Oxidation)ITPLVTK	O35969	1	0	0	8.74414e+06	0	0
WETPYMHALAAAAASR	O35969	1	0	8188191	8.00094e+06	0	0
AAPAAYDASDTHLQILGK	O35969	1	0	6527680	5949266	0	0
AAPAAYDASDTHLQILGKPVMER	O35969	1	0	0	2646123	0	0
DAASVLKQDR	O35973	1	0	0	0	24908510	24894980
PLSPSNPSSHFYPQPDPNR	O35979/O35985	2	0	0	0	0	2418444
IM(Oxidation)KDVWC(Carbamidomethyl)M(Oxidation)RR	O54689	1	0	0	5063914	0	0
IMKDVWC(Carbamidomethyl)MRRK	O54689	1	0	0	8389053	0	0
LM(Oxidation)SVIFGIK	O54707	1	0	6579022	6614149	0	0
ENLEKTRHTLEKRMNK	O54724	1	0	0	1616102	0	0
DFM(Oxidation)GC(Carbamidomethyl)QEHVEPRSRWPDVAR	O54732	1	0	12067950	0	0	0
GFEITFK	O54734	1	0	0	0	1822515	0
GFELTFK	O54734	1	0	8816608	8416031	1822515	1809759
DTHSLFFR	O54734	1	0	0	7130881	0	1031010
M(Oxidation)DPRLAVR	O54734	1	0	0	38083128	0	0
SSINPIIFR	O54734	1	0	0	24384340	0	0
SSLNPILFR	O54734	1	0	24538920	24384340	0	0
WVFKEEGVLR	O54734	1	0	3710686	3682699	0	0
LPDVYGVFQFK	O54734	1	0	0	1019107	0	0
NTLLIAGLQAR	O54734	1	0	0	4632019	4345749	4428297
TADDPSLSLIK	O54734	1	0	21692980	20365080	4964954	0
TLVLLDNLNVR	O54734	1	0	0	2583374	3916473	4096148
ELGSEC(Carbamidomethyl)GIEFDEEK	O54734	1	0	11809350	11531730	1300738	0
AC(Carbamidomethyl)LGEQLAK	O54749	1	0	3274235	3192950	0	0
FTFKPPINEK	O54749	1	0	2676924	2623769	0	0
GTMILTNLTALHR	O54749	1	0	2772757	3615811	0	0
ESFLPFSMGK	O54749/O54750	2	0	0	1315522	0	0
VFRNWEKLKLFVSC(Carbamidomethyl)MIDDHR	O54750	1	0	0	1950959	0	0
PWNEGMLDTRC(Carbamidomethyl)R	O54754	1	0	0	1316799	0	0
VGPLDLNR	O54782	1	0	0	0	1463061	0
GLGSVVAVEER	O54782	1	0	1447836	1578548	1017079	1030741
PERRRLRAARLR	O54784	1	0	5984636	0	0	0
SPGPSSPK	O54785	1	0	0	1112133	0	0
YSIRHSISM(Oxidation)PAM(Oxidation)R	O54818	1	0	0	3479781	0	0
SYFFNM(Oxidation)YTHQC(Carbamidomethyl)EEFIYGGC(Carbamidomethyl)EGNENR	O54819	1	0	1759174	0	0	0
PTLEKEREK	O54824	1	0	7685722	0	0	0
MAQRFYNLVLLPR	O54825	1	0	0	2968915	0	0
M(Oxidation)AQRFYNLVLLPR	O54825	1	0	1122889	0	0	925050
KEIM(Oxidation)YYQQALM(Oxidation)R	O54828	1	0	2604531	0	0	0
WEFIFMQAEAQAKVDK	O54829	1	0	0	3167291	0	0
QDLQREEQK	O54834	1	0	7406882	0	0	0
GANNNNTQMIVLQSLHKYQPR	O54839	1	0	0	1828298	0	0
KC(Carbamidomethyl)SERWKTM(Oxidation)SSK	O54879	1	0	1671500	1763694	0	0
PDVLTQENC(Carbamidomethyl)R	O54887	1	0	1761639	0	0	0
VVNVSSVMGR	O54909	1	0	6676796	6358132	0	0
TESIVTATQWVK	O54909	1	0	18724060	18586740	0	0
LC(Carbamidomethyl)SNTQMLWDQTSSEIR	O54909	1	0	2458774	2309572	0	0
VAIIEPGFFLTGVTSSAR	O54909	1	0	1787177	1872145	0	0
DLSGVTDC(Carbamidomethyl)MEHALTAC(Carbamidomethyl)HPR	O54909	1	0	5311674	5609153	0	0
EISYFGVK	O54909/O88451	2	0	41601100	0	0	0
ELSYFGVK	O54909/O88451	2	0	41601100	43571152	0	0
YGVEAFSDSLR	O54909/O88451	2	0	0	42078440	0	0
YGVEAFSDSLRR	O54909/O88451	2	0	20528260	19144390	0	0
YSAGWDAK	O54909/O88451/Q9R092	3	0	26476980	25960460	0	0
QVVSHLQDK	O54909/O88451/Q9R092	3	0	6675229	7315882	0	0
VLAAC(Carbamidomethyl)LTEK	O54909/O88451/Q9R092	3	0	94292120	87297960	0	0
LETVILDVTK	O54909/O88451/Q9R092	3	0	24479510	24869190	0	0
TSDRLETVILDVTK	O54909/O88451/Q9R092	3	0	42488232	60545402	0	0
DRVPM(Oxidation)K	O54915	1	0	3782210	11781320	0	0
GVINFAKVISYFR	O54915	1	0	4684024	9418158	0	0
IWALELK	O54929	1	0	1232739	0	0	0
C(Carbamidomethyl)YQQIDRRLRK	O54940	1	0	0	0	961764	981205
MNGYVDFSPSPTSPTK	O54943	1	0	0	1594820	0	0
LPVIDPESGNTLYILTHK	O54950	1	0	881746	0	0	0
LLNFPTIVER	O54984	1	0	1838104	1661144	0	0
TTC(Carbamidomethyl)SC(Carbamidomethyl)SLAVQLSK	O54984	1	0	0	1645023	0	0
QKQNAPC(Carbamidomethyl)R	O54990	1	0	93367688	0	0	0
AVLEDIFK	O54998	1	0	0	0	0	1298101
FYC(Carbamidomethyl)SRTQDEGHPK	O54998	1	0	1152557	0	0	0
LIEDFLAR	O55013	1	0	0	1344254	0	0
SRNDLIHAEEGEDR	O55017	1	0	152754	0	0	0
DFTPAELR	O55022	1	0	69134200	65217328	2202506	2093596
DFTPAELRR	O55022	1	0	2946622	0	0	0
FYGPEGPYGVFAGR	O55022	1	0	51046592	49796728	1427059	1474009
KFYGPEGPYGVFAGR	O55022	1	0	3028434	3332695	0	0
EGEEPTVYSDDEEPKDETAR	O55022	1	0	5472039	5337990	0	0
GDQPGASGDNDDDEPPPLPR	O55022	1	0	68971198	66373120	0	0
IVRGDQPGASGDNDDDEPPPLPR	O55022	1	0	4370456	4406375	0	0
GLATFC(Carbamidomethyl)LDK	O55022/Q80UU9	2	0	41685152	39534512	0	0
EIEIIPLQR	O55023	1	0	2985641	2985941	0	0
LQVSQQEDITK	O55023	1	0	3287025	3177991	0	0
SLLVTELGSSR	O55023	1	0	4638414	4575170	0	0
LPEAAFLAR	O55029	1	0	4171831	3972562	0	0
TYLPSQVSR	O55029	1	0	4183110	3908939	0	0
HSEVQQANLK	O55029	1	0	2175820	0	0	0
TFEVC(Carbamidomethyl)DLPVR	O55029	1	0	5094133	19348798	2.09391e+06	2.17076e+06
TMYLLGYIPK	O55029	1	0	1878513	1893294	0	0
LESTLNYGMER	O55029	1	0	2753001	2797638	0	0
DNNQFASASLDR	O55029	1	0	4422552	4260873	0	0
GSNNVALGYDEGSIIVK	O55029	1	0	2657988	0	0	0
VWQLGSSSPNFTLEGHEK	O55029	1	0	5004634	5159281	0	0
GVNC(Carbamidomethyl)IDYYSGGDKPYLISGADDR	O55029	1	0	4669789	4234284	0	0
FHSMDELVEHYKK	O55033	1	0	0	2298024	0	0
QEKMAC(Carbamidomethyl)RDK	O55047	1	0	0	20877260	0	0
M(Oxidation)MEELHSLDPRR	O55047	1	0	0	9.37593e+06	0	0
LYIITEK	O55060	1	0	6918029	0	0	0
LYLLTEK	O55060	1	0	16023748	6765609	0	0
VFFPLC(Carbamidomethyl)GK	O55060	1	0	6969135	6866361	0	0
AWGLDYLFEK	O55060	1	0	2421855	0	0	0
NQVLTLEDWK	O55060	1	0	12880480	12317320	2183130	2235151
YADIILSLLR	O55060	1	0	642984	665513	0	0
C(Carbamidomethyl)SMQC(Carbamidomethyl)LEEVDALEER	O55060	1	0	2599420	0	0	0
IKEEAQC(Carbamidomethyl)LVEELKK	O55071/P12790	2	0	5066396	5228066	0	0
RSVEERIKEEAQC(Carbamidomethyl)LVEELK	O55071/P12790	2	0	0	978450	0	0
EIDQVIGSHR	O55071/P12790/P12791	3	0	10319253	9.78214e+06	0	0
M(Oxidation)NSENVK	O55082	1	0	2734965	0	0	0
QQRKESMKQKMEEHSQK	O55098	1	0	1390796	789862	7856922	8.74759e+06
QQRKESMKQKMEEHSQKK	O55098	1	0	1061301	0	0	537685
AWITAPVALR	O55111	1	0	0	0	527280	0
ITHQESTSVLLQQSER	O55111	1	0	0	1622696	0	0
SIGNFQVFDEDTGQAAK	O55111	1	0	0	539942	0	0
YWRFDETRHVMDK	O55123	1	0	45980408	45378968	0	0
EYLEFR	O55125	1	0	29128420	27963570	0	0
DSEGSWFR	O55125	1	0	18777810	18476960	0	0
AGPNIYELR	O55125	1	0	65141893	61778152	3806218	11767934
NNKEYLEFR	O55125	1	0	6950436	4603086	0	1595864
FSGGYPALMDC(Carbamidomethyl)MNK	O55125	1	0	19893310	19708840	0	0
GWDENVYYTVPLVR	O55125	1	0	11819575	12604883	0	1722722
LKPGTMIEWGNNWAR	O55125	1	0	22169400	22744810	0	0
LKPGTM(Oxidation)IEWGNNWAR	O55125	1	0	0	4740879	0	0
RGWDENVYYTVPLVR	O55125	1	0	1554086	1625061	0	0
IQFHNVKPEC(Carbamidomethyl)LDAYNSLTEAVLPK	O55125	1	0	0	4922618	0	0
ANWEAQQR	O55131	1	0	0	1834097	0	0
FEDYLNAESR	O55131	1	0	3802700	3969727	3152561	3168164
LKDSEAELQR	O55131	1	0	2601429	2657203	0	0
SPLAQMEEERR	O55131	1	0	0	2347691	0	0
DVTNNVHYENYR	O55131	1	0	1089079	5535486	0	0
ADTLTPEEC(Carbamidomethyl)QQFK	O55131	1	0	3451758	3353181	0	0
IYEFPETDDEEENK	O55131	1	0	0	1569156	0	0
IYEFPETDDEEENKLVK	O55131	1	0	8355126	4804117	0	0
VNIIPIIAK	O55131/Q8C1B7/Q8C650/Q8CHH9/Q9DA97	5	0	3331510	3409192	0	0
NSLPDSVQIR	O55135	1	0	0	7598054	889914	0
ASFENNC(Carbamidomethyl)EVGC(Carbamidomethyl)FAK	O55135	1	0	3636905	3565768	0	0
HGLLVPNNTTDQELQHIR	O55135	1	0	3903331	4123338	0	0
GLAPEQPVTLR	O55137/Q32Q92/Q6Q2Z6/Q8BWN8/Q9QYR7/Q9QYR9	6	0	25058880	24119510	0	0
SC(Carbamidomethyl)WDEPLSIAVR	O55137/Q32Q92/Q8BWN8/Q9QYR9	4	0	7890108	7721288	0	0
HFLAPGVR	O55137/Q9QYR9	2	0	0	3588621	0	0
GGELGLAMASFLK	O55137/Q9QYR9	2	0	811240	928960	0	0
C(Carbamidomethyl)AYVYK	O55142	1	0	3308922	3333172	0	0
VMLYPSR	O55142	1	0	13409200	11983400	2613295	0
DETEFYIGK	O55142	1	0	0	23797300	0	0
DETEFYLGK	O55142	1	0	24727720	23797300	722893	739894
ANAC(Carbamidomethyl)NSVIK	O55143	1	0	2700043	2859198	0	0
MNVFDTELK	O55143	1	0	0	4047152	0	0
WGSNELPAEEGK	O55143	1	0	0	1858105	0	0
SMSVYC(Carbamidomethyl)TPNKPSR	O55143	1	0	0	855860	0	0
VSFYQLSHFLQC(Carbamidomethyl)K	O55143	1	0	7385422	0	0	0
EYEPEMGKVYRQDRK	O55143	1	0	0	1131598	0	0
NYLEQPGKEC(Carbamidomethyl)VQPATK	O55143	1	0	1528468	1488794	0	0
TGTLTTNQMSVC(Carbamidomethyl)R	O55143/Q64518	2	0	4973313	0	0	0
VGEATETALTC(Carbamidomethyl)LVEK	O55143/Q64518	2	0	10814400	10611600	0	0
EFTLEFSR	O55143/Q64518/Q8R429	3	0	2406627	2518302	0	0
SLPSVETLGC(Carbamidomethyl)TSVIC(Carbamidomethyl)SDK	O55143/Q64518/Q8R429	3	0	5375103	5380466	0	0
LDEFGEQLSK	O55143/Q8R429	2	0	3762414	0	0	0
NMLFSGTNIAAGK	O55143/Q8R429	2	0	4093027	5102341	0	0
VDQSILTGESVSVIK	O55143/Q8R429	2	0	5933430	6135189	0	0
PIGDQDDNDC(Carbamidomethyl)QDGY	O55188	1	0	1210575	956333	0	0
VVSISSEHLEPITPTK	O55201	1	0	0	1375007	0	0
IYEM(Oxidation)NKR	O55203	1	0	1799916	1867146	0	0
WQGNDIVVK	O55222	1	0	0	1694634	0	0
FDMIVPILEK	O55222	1	0	1338387	1344364	0	0
IC(Carbamidomethyl)MNEDPAKRPK	O55222	1	0	0	998169	0	0
MYAPAWVAPEALQK	O55222	1	0	1328854	1302571	0	0
FLHGVIVAADSR	O55234	1	0	0	1946345	1297505	0
VSSDNVADLHDK	O55234	1	0	3634617	4.05477e+06	0	0
ATAGAYIASQTVK	O55234	1	0	8.22217e+06	7400023	0	0
GPGLYYVDSEGNR	O55234	1	0	2095702	1998683	0	0
DAYSGGAVNLYHVR	O55234	1	0	52731472	0	0	0
RGPGLYYVDSEGNR	O55234	1	0	3180874	2840750	0	0
DTYLSHFNPR	O55239	1	0	0	3140909	0	0
FSSLPLGWETVR	O55239	1	0	4678877	4840475	0	0
KEPGAFDWSPVVTYVC(Carbamidomethyl)DLEGNR	O55239	1	0	1416041	1602141	0	0
EEIAQLAR	O55242	1	0	3447692	3364574	0	0
MSGEEAEIR	O70133	1	0	1172282	0	0	0
YQILPLHSQIPR	O70133	1	0	1347162	1626559	0	0
ELDALDANDELTPLGR	O70133	1	0	1446887	1456716	0	0
EVAEQLAEIYGPDR	O70152	1	0	2602380	2383647	0	0
PEAASKRPRAGSSDAGSTVKKPR	O70157	1	0	0	1304540	0	0
VVKM(Oxidation)HLKFDLK	O70161	1	0	1167975	1189720	0	0
NIQHFQDFVELC(Carbamidomethyl)C(Carbamidomethyl)R	O70167	1	0	775282	780746	0	0
APFIFTSEM(Oxidation)EYFITEGGK	O70167	1	0	0	3520142	0	0
VSYFSDWIKQK	O70169	1	0	1273027	888078	0	0
VADWTGATYQDKR	O70194	1	0	1522210	0	0	0
HKKRVDSR	O70228	1	0	7782997	0	0	0
YYEYEFMELAC(Carbamidomethyl)QC(Carbamidomethyl)PAVVC(Carbamidomethyl)C(Carbamidomethyl)R	O70228	1	0	1.51368e+06	1.78313e+06	0	0
AMEAVAAQGK	O70250/Q9DBJ1	2	0	12796010	13246080	0	0
HYGGLTGLNK	O70250/Q9DBJ1	2	0	17011050	16349900	9.84378e+06	0
KAMEAVAAQGK	O70250/Q9DBJ1	2	0	1005931	1273313	0	0
VLIAAHGNSLR	O70250/Q9DBJ1	2	0	32889619	26678251	0	0
LVPVGYGIK	O70251	1	0	25143620	44365330	0	1744387
SIQADGLVWGSSK	O70251	1	0	25728960	24754610	1408959	1420230
AIETMYNQC(Carbamidomethyl)M(Oxidation)EVGYKKC(Carbamidomethyl)M(Oxidation)LVHYEQLVLHPERWMR	O70281	1	0	0	370277	0	0
DYHSLC(Carbamidomethyl)ER	O70293	1	0	2216434	2366083	0	0
GPEVTSQGVQTSSPAC(Carbamidomethyl)K	O70305	1	0	11975320	11442230	0	0
GPRSPPC(Carbamidomethyl)ASDC(Carbamidomethyl)FGSNGHGASR	O70305	1	0	70220448	70262568	0	0
GEC(Carbamidomethyl)SC(Carbamidomethyl)NQC(Carbamidomethyl)SC(Carbamidomethyl)FESEFGR	O70309	1	0	0	0	0	562734
LYRLPETPK	O70310	1	0	0	0	0	2584693
SYQFWDTQPVPK	O70310	1	0	2982262	2975324	0	0
AIELFSVGQGPAK	O70310	1	0	2200496	2341123	9081180	9300967
GSDMESTQDQPVK	O70310	1	0	907472	908819	0	0
LGEVVNTHGPVEPDKDNIR	O70310	1	0	1286956	846490	0	0
GKDPSENRGISR	O70318	1	0	0	7928431	0	0
AKEVENEQTPVSEPEEEKGSQPGPPVER	O70318	1	0	1720063	0	0	0
FDM(Oxidation)YSK	O70325	1	0	1125252	0	0	0
GMLGNAIK	O70325	1	0	1729610	1532394	0	0
EFAAGYNVK	O70325	1	0	3579257	3242706	0	0
DIDGHMVC(Carbamidomethyl)LDK	O70325	1	0	1427961	1583705	0	0
ILAFPC(Carbamidomethyl)NQFGR	O70325	1	0	7275531	7402088	0	0
YGPMEEPQVIEK	O70325	1	0	6830695	3577707	0	0
TDVNYTQLVDLHAR	O70325	1	0	16780950	19654500	0	0
DVDLMEC(Carbamidomethyl)VEGRNQVALR	O70337	1	0	0	7708107	0	0
QKAIEERRVIYVGKIR	O70343	1	0	0	0	0	419324
SFYRHK	O70348	1	0	0	0	0	5157902
TFPTM(Oxidation)EM(Oxidation)FENVRNDR	O70348	1	0	0	1026792	0	0
FGSSLVSVR	O70362	1	0	3230395	0	1171625	1208738
NQVVVAAGR	O70362	1	0	0	0	926525	947974
QSTITISGDK	O70362	1	0	0	0	920902	954411
SLLLIGSPTWK	O70362	1	0	0	0	1283823	1344515
DLLRIYDNLYGR	O70362	1	0	140093	0	0	0
AQYVLTSPEASSR	O70362	1	0	0	1960209	1396721	1377329
YIQLPFGDEDALK	O70370	1	0	1865740	1886694	0	0
LISLSAQNLVDC(Carbamidomethyl)SNEEK	O70370	1	0	2006220	0	1177545	0
TSGPLC(Carbamidomethyl)RTHRLSRRYWQMR	O70372	1	0	0	1077361	0	0
GDVQTIR	O70373	1	0	0	0	13298020	13030570
ISASLIDSR	O70378	1	0	0	0	875612	0
ISASLLDSR	O70378	1	0	0	0	875612	819881
GC(Carbamidomethyl)ADNMTLTVSR	O70400	1	0	2274514	2217412	0	0
GHFFVEDQIYC(Carbamidomethyl)EK	O70400	1	0	1924203	1960917	0	0
VTPPEGYDVVTVFRE	O70400	1	0	2296911	2302221	0	0
SC(Carbamidomethyl)C(Carbamidomethyl)KLEGC(Carbamidomethyl)YPQRDADK	O70401	1	0	0	5926888	0	0
NKTEDLEATSEHFK	O70404	1	0	3908420	3650818	0	0
C(Carbamidomethyl)KDGVVFGVEK	O70435	1	0	4313801	4235452	0	0
AVENSSTAIGIR	O70435	1	0	15150440	15183580	0	0
HVGMAVAGLLADAR	O70435	1	0	0	4981201	0	0
TLNQLGTPQDSPELR	O70439	1	0	2018702	1873883	0	0
NLLSVAYK	O70456/P61982/P62259/P63101/P68254/P68510/Q9CQV8	7	0	94826384	90477032	0	2590194
DSTLIMQLLR	O70456/P61982/P62259/P63101/P68254/P68510/Q9CQV8	7	0	33441950	34964248	0	0
VISSIEQK	O70456/P61982/P68254/P68510/Q9CQV8	5	0	32289740	43501448	1126189	0
VLSSIEQK	O70456/P61982/P68254/P68510/Q9CQV8	5	0	0	30293150	0	0
SSILSLIKSKK	O70458	1	0	0	0	340088	0
DQAVFKC(Carbamidomethyl)EVSDENVR	O70468	1	0	0	2205752	1123060	1098245
ASFSSREADNHTAFIRIK	O70472	1	0	0	4434595	0	0
ELDYER	O70475	1	0	2741740	0	0	1501823
FSLQDPPNK	O70475	1	0	52641352	49426760	0	0
IAILGFAFK	O70475	1	0	3196193	3351897	0	0
LAANAFLAQR	O70475	1	0	10317850	9848137	0	0
VTVVDVNEAR	O70475	1	0	14957830	14444330	0	0
ALC(Carbamidomethyl)AVYEHWVPK	O70475	1	0	8263804	8.09805e+06	0	0
ASVGFGGSC(Carbamidomethyl)FQK	O70475	1	0	9739260	9300527	0	0
IIDSLFNTVTDKK	O70475	1	0	2091800	0	0	0
ILTTNTWSSELSK	O70475	1	0	19432110	18327320	0	0
VLIGGDETPEGQK	O70475	1	0	18800630	18111190	0	0
YWQQVIDMNDYQR	O70475	1	0	2429603	2700577	0	0
YWQQVIDM(Oxidation)NDYQRRR	O70475	1	0	0	762522	0	0
INAWNSPTLPIYEPGLK	O70475	1	0	7625410	7471837	0	0
EQIVVDLSHPGVSADDQVSR	O70475	1	0	5880021	5916603	0	0
EADLVFISVNTPTKTYGM(Oxidation)GKGR	O70475	1	0	2515693	0	0	0
RYSTYDDRQLGHQSTHR	O70479	1	0	443375	0	0	0
LDELQDK	O70480/XXX_sp|P70335|ROCK1_MOUSE/XXX_sp|P70336|ROCK2_MOUSE	3	0	4130106	0	0	0
VVVPPIPGK	O70492	1	0	0	5329886	0	0
VVVPPLPGK	O70492	1	0	5692370	5329886	0	0
VAGHPLAQNER	O70492	1	0	2782708	3.56955e+06	0	0
GDDGIFDDNFIEER	O70492	1	0	2536203	2553579	0	0
AYAEEIAK	O70503	1	0	7128262	0	0	0
AYAEELAK	O70503	1	0	7128262	6889493	0	0
EKFNVETR	O70503	1	0	0	428114	0	0
LNQVSNNIK	O70503	1	0	0	3330231	0	0
LVLPGMVER	O70503	1	0	7018370	7075470	0	0
LININVLSVC(Carbamidomethyl)K	O70503	1	0	4069198	3962679	0	0
AFQVWC(Carbamidomethyl)VGNEALVGPR	O70503	1	0	1554915	0	0	0
IQKPTLDKPSAETFVK	O70503	1	0	3445252	0	0	0
LGEWAVVTGGTDGIGK	O70503	1	0	6960015	6982640	0	0
M(Oxidation)MSFTQNAR	O70566	1	0	769088	776374	0	0
AIPNPGPFANER	O70570	1	0	4012527	4317801	0	0
EIQNVGDQAQENR	O70570	1	0	1870965	1547088	0	0
GVTGGSVAIAC(Carbamidomethyl)PYNPK	O70570	1	0	0	0	806911	778606
DDSLAVWYAMER	O70582	1	0	0	9541207	0	0
LLEC(Carbamidomethyl)LDYLTAPNPPAIR	O70583	1	0	2167629	0	0	0
RC(Carbamidomethyl)NLHLVDIWNM(Oxidation)IEAFR	O70585	1	0	0	1843101	0	0
IIETLSQQLQAK	O70591	1	0	0	2116251	0	0
QGMITLILATDM(Oxidation)ARHAEIMDSFK	O70628	1	0	2759731	2860351	0	1238226
EKEC(Carbamidomethyl)HLLREQLK	O88196	1	0	3707378	175506	0	0
PYKC(Carbamidomethyl)QLC(Carbamidomethyl)RSAFR	O88282	1	0	2645919	0	0	0
GHMGDFGSFHR	O88291	1	0	0	0	0	1257223
FEFEC(Carbamidomethyl)HQPKK	O88307	1	0	778960	0	0	0
SDEFNC(Carbamidomethyl)SSGMC(Carbamidomethyl)IRSSWVC(Carbamidomethyl)DGDNDC(Carbamidomethyl)R	O88307	1	0	599520	0	700504	0
YRDYTFYELK	O88329	1	0	0	1731215	0	0
M(Oxidation)FKHLRRWFVTHIFGRSR	O88335	1	0	21241190	0	0	0
YTNLTLR	O88342	1	0	6629660	6488323	0	0
FTIGDHSR	O88342	1	0	1600409	1471583	0	0
IAVVGEGR	O88342	1	0	5527559	4918400	0	0
DYSGQGVVK	O88342	1	0	4078905	4588019	0	0
YEYQPFAGK	O88342	1	0	0	6730495	0	0
DIAWTEDSKR	O88342	1	0	964575	0	0	0
VYSILASTLK	O88342	1	0	1410212	1531479	0	0
IKDIAWTEDSK	O88342	1	0	0	1146054	0	0
VYSILASTLKDEGK	O88342	1	0	8060114	8232879	21127210	21447940
YAPSGFYIASGDISGK	O88342	1	0	6370686	6369855	0	0
LATGSDDNC(Carbamidomethyl)AAFFEGPPFK	O88342	1	0	9312473	9540416	0	0
NIDNPAIADIYTEHAHQVVVAK	O88342	1	0	7910137	8197317	0	0
AHDGGIYAISWSPDSTHLLSASGDK	O88342	1	0	1856649	2055859	0	0
HVC(Carbamidomethyl)DEEEVEGHHTIYIGVHVPKSYR	O88343	1	0	14817580	23640511	0	0
LREKPR	O88351	1	0	2886364	15005690	0	0
QC(Carbamidomethyl)RQELSPK	O88351	1	0	960031	0	0	0
NRWC(Carbamidomethyl)LEIQIM(Oxidation)RR	O88351	1	0	0	10704080	0	0
QC(Carbamidomethyl)IKQEEMNYC(Carbamidomethyl)IK	O88379	1	0	2355888	0	0	0
GDAENM(Oxidation)VLC(Carbamidomethyl)DGC(Carbamidomethyl)DRGHHTYC(Carbamidomethyl)VRPK	O88379	1	0	6919918	0	3241232	0
AEC(Carbamidomethyl)HAAHYRWVR	O88427	1	0	0	1911705	0	0
EDAAEFDDDIEDSC(Carbamidomethyl)C(Carbamidomethyl)FRLHK	O88427	1	0	880221	0	0	0
LTPLELK	O88428	1	0	11155060	10598380	2475412	2408963
VLTDYYR	O88428	1	0	2830055	2668261	0	0
VWGTATAK	O88428	1	0	5635307	5577686	0	0
AMDFYDPAR	O88428	1	0	6971105	0	3330843	3365112
DDDVPLEWR	O88428	1	0	15279860	15359700	1091952	1596381
FALM(Oxidation)YEGRR	O88428	1	0	457616	0	0	0
WDDGLDQYR	O88428	1	0	7116778	7452566	1159526	0
DLYEPTHGGK	O88428	1	0	2508173	2439636	0	0
GIHELFVPENK	O88428	1	0	1803016	0	0	0
HEEFDFISGTR	O88428	1	0	6321330	5894621	0	0
KDLYEPTHGGK	O88428	1	0	2922406	2860032	0	0
EGEDPPDGFMAPK	O88428	1	0	8.23535e+06	7849549	0	0
STNVVYQAHHVSR	O88428	1	0	3369132	3881763	0	0
VALLQDPEFYEHR	O88428	1	0	14853040	15014800	0	0
NLGFSAGDREENIR	O88428	1	0	12533380	12766540	0	0
NPVHNGHALLMQDTR	O88428	1	0	0	3803489	0	0
VLSM(Oxidation)APGLTSVEIIPFR	O88428	1	0	885124	900442	0	0
GFTGIDSDYEKPETPEC(Carbamidomethyl)VLK	O88428	1	0	13696240	13095240	0	0
GC(Carbamidomethyl)TVWLTGLSGAGK	O88428/Q60967	2	0	11224870	11717790	0	0
NYSNLLAFC(Carbamidomethyl)R	O88441	1	0	1616551	1605300	0	0
ANAEYMSPSGK	O88441	1	0	2385016	2063174	0	0
PIWMHAEEREEC(Carbamidomethyl)KGK	O88447	1	0	1129710	0	0	0
NFLDSYIK	O88451	1	0	32754690	33470960	0	0
TNVSNYER	O88451	1	0	30142740	32024120	0	0
LWDQTSSEVK	O88451	1	0	70925104	72472208	822216	2.83158e+06
VAIIEPGGFR	O88451	1	0	77158152	74885848	0	0
VVNISSSMGR	O88451	1	0	41361072	40315960	0	0
VVNISSSM(Oxidation)GR	O88451	1	0	4122819	3735431	0	0
VVNLSSSMGR	O88451	1	0	41361072	0	0	0
VSIC(Carbamidomethyl)GGGYC(Carbamidomethyl)LSK	O88451	1	0	0	54795960	0	0
VSLC(Carbamidomethyl)GGGYC(Carbamidomethyl)ISK	O88451	1	0	57584080	54795960	0	0
EVYDKNFLDSYIK	O88451	1	0	9.82638e+06	9945836	0	0
TESIVAATQWVK	O88451/Q9R092	2	0	67909120	85130668	0	0
YVFITGC(Carbamidomethyl)DSGFGNLLAR	O88451/Q9R092	2	0	1070194	1143441	0	0
LLVSGFWGVAR	O88455	1	0	1643650	1751097	0	0
FLPGYVGGVQEGAITPAGVVNK	O88455	1	0	8061755	8125114	0	0
QEIFEC(Carbamidomethyl)HGPR	O88466	1	0	7021383	6805391	0	0
EC(Carbamidomethyl)MEQLQLEDR	O88466	1	0	8131467	0	0	0
ATGDGSSPELPSLERK	O88466	1	0	0	3466758	0	0
QPELAM(Oxidation)M(Oxidation)HC(Carbamidomethyl)SYWDHDSKTGALHSR	O88470	1	0	0	2946508	0	0
TLAEINANR	O88487	1	0	0	1530765	0	0
ADAEEEAATR	O88487	1	0	1001096	1064139	0	0
DLEDKEGEIQAGAK	O88487	1	0	1599611	1619275	0	0
KDEENDSKAPPHELTEEEK	O88487	1	0	0	1994794	0	0
SVSTPSEAGSQDSGDGAVGSR	O88487	1	0	0	1404693	0	0
EDEEEEDDVATPKPPVEPEEEK	O88487	1	0	1836414	0	0	0
ETQTPVTAQPKEDEEEEDDVATPKPPVEPEEEK	O88487	1	0	0	3187406	0	0
EPSFENR	O88491	1	0	854547	0	0	0
FMNHC(Carbamidomethyl)C(Carbamidomethyl)QPNC(Carbamidomethyl)ETQKWSVNGDTR	O88491	1	0	1420483	0	0	0
ELNKC(Carbamidomethyl)REENSMR	O88520	1	0	6358764	0	0	0
LSLEKLDLRSQR	O88522	1	0	0	941021	0	0
QELIDKLKEEAEQHK	O88522	1	0	0	978578	0	890176
SLNAGAYSK	O88531	1	0	0	0	1659544	1671150
C(Carbamidomethyl)PGESSHIC(Carbamidomethyl)DFIR	O88531	1	0	0	0	0	865035
ETIPLQESTLYTEDR	O88531	1	0	4252755	4011054	4517173	4577747
LQQGYNAIGFSQGGQFLR	O88531	1	0	0	0	2616323	1119445
YEEDMYWRR	O88532	1	0	562602	0	0	0
ALKGVLRVGVLAKGLLLR	O88532	1	0	0	0	298672	0
FHC(Carbamidomethyl)KLC(Carbamidomethyl)EC(Carbamidomethyl)SFNDPNAKEM(Oxidation)HLK	O88532	1	0	0	1737942	0	0
AVPSDGNFSMR	O88533	1	0	4149436	0	0	0
GSNELNETLLQR	O88533	1	0	3468592	2578896	0	0
MLELPEAFLAGR	O88533	1	0	1958484	1945925	0	0
QLQAASPEFTQAAIMEK	O88533	1	0	2449185	2326746	0	0
ATTADGSSILDR	O88544	1	0	0	2020371	0	0
AVIEHNLLSASK	O88544	1	0	1901077	0	0	0
C(Carbamidomethyl)QQLAAYGILEK	O88544	1	0	0	1556965	0	0
LILEYVK	O88545	1	0	0	1381639	0	0
DYFEEYGK	O88569	1	0	18245540	18530490	0	0
LTDC(Carbamidomethyl)VVMR	O88569	1	0	9486954	7713659	0	0
NYYEQWGK	O88569	1	0	15047522	13701160	946956	939651
TLETVPLER	O88569	1	0	5578087	5026213	0	0
GGNFGFGDSR	O88569	1	0	14017150	13195520	1548105	1751323
IDTIEIITDR	O88569	1	0	37777160	0	0	0
QEMQEVQSSR	O88569	1	0	9646087	10081040	831420	913191
YHTINGHNAEVR	O88569	1	0	0	3643421	0	0
GFGFVTFDDHDPVDK	O88569	1	0	41955875	35432280	0	0
GGGGNFGPGPGSNFR	O88569	1	0	4427063	3968945	0	0
TC(Carbamidomethyl)KDGATELLLLARR	O88572	1	0	7158675	0	0	0
QAVIAQGDGC(Carbamidomethyl)K	O88573	1	0	1025483	1119144	0	0
GQIMDAVIR	O88587	1	0	20974700	21216590	0	0
EWAMNVGDAK	O88587	1	0	10805550	10581090	0	1818586
EWAM(Oxidation)NVGDAK	O88587	1	0	1610251	1499396	0	0
AVYQGPGSSPVK	O88587	1	0	28390210	27463790	0	0
AVYQGPGSSPVKS	O88587	1	0	3440661	3391678	0	0
GSSSFEC(Carbamidomethyl)THYSSYLEYMK	O88587	1	0	7020808	6954951	0	0
PGDPQSVLEAIDTYC(Carbamidomethyl)SEK	O88587	1	0	3730152	3915543	0	0
LIQELEDVEKNR	O88597	1	0	0	0	1054679	0
ENNNTRIDSMMSSVQKDNFYPHK	O88622	1	0	1805265	0	0	0
ELRDYC(Carbamidomethyl)LQRLYM(Oxidation)R	O88623	1	0	2547986	0	0	0
LESGKGKC(Carbamidomethyl)PYDPK	O88632	1	0	0	0	2858081	679484
QM(Oxidation)NLQQQPKK	O88643/Q61036	2	0	2393521	2323820	0	0
EM(Oxidation)YLAEQVTNNLK	O88665	1	0	39751888	0	0	0
EVSVDEGRAC(Carbamidomethyl)AVVFDC(Carbamidomethyl)K	O88667	1	0	2205741	0	0	0
IWVLDYFGGPK	O88668	1	0	2307103	2417563	2237583	2333325
LPPLPPREDGPR	O88668	1	0	10692430	0	0	0
FVTHVSDWGSLATISTIK	O88668	1	0	0	0	0	2428099
MSTEEIVQR	O88685	1	0	4140833	3784515	0	0
VDILDPALLR	O88685	1	0	6136862	6089930	0	0
MNVSPDVNYEELAR	O88685	1	0	2808892	2390324	0	0
QTYFLPVIGLVDAEK	O88685	1	0	1368585	1475870	0	0
DSYLILETLPTEYDSR	O88685	1	0	1726767	1111640	0	0
LAGPQLVQMFIGDGAK	O88685	1	0	1927998	0	0	0
QIQELVEAIVLPMNHK	O88685	1	0	0	1289164	0	0
AMEVDERPTEQYSDIGGLDK	O88685	1	0	6216754	5865694	0	0
VLVHPPQDGEDEPELVQK	O88696	1	0	12830200	12188320	0	0
LFKKLILDK	O88700	1	0	0	0	82727120	0
QDYKRM(Oxidation)NM(Oxidation)LRQK	O88700	1	0	0	0	0	3417227
SRFSHRQIHLMNSFDFPQYLK	O88708	1	0	0	3677726	0	0
PLVALLDGR	O88712/P56546	2	0	0	753287	0	0
YASATSGFGTNYVTGQK	O88736	1	0	3763927	0	0	0
PRPESSQEPK	O88737	1	0	0	0	0	1233917
DYPPIR	O88737/Q9CY27	2	0	10711080	0	0	0
DYPPLR	O88737/Q9CY27	2	0	10711080	9849776	0	0
WNSVFPK	O88738	1	0	10875130	0	0	10099960
KLQFDTFEM(Oxidation)VSEDDDGK	O88738	1	0	1587539	1842773	0	0
AMC(Carbamidomethyl)FTC(Carbamidomethyl)SVC(Carbamidomethyl)LVC(Carbamidomethyl)WEPTDEPWSEHER	O88738	1	0	1947573	0	0	0
VIYSQPSTR	O88792	1	0	0	1475688	0	0
LTC(Carbamidomethyl)TYSGFSSPR	O88792	1	0	2048490	2072652	0	0
NKC(Carbamidomethyl)VLR	O88799	1	0	0	3043000	0	0
NKC(Carbamidomethyl)M(Oxidation)LRIHC(Carbamidomethyl)DC(Carbamidomethyl)K	O88799	1	0	1843297	1241122	4864111	4714338
PRKAVRVLLNK	O88809	1	0	0	0	0	1469169
SEPEPVYIDEGK	O88811	1	0	0	0	771693	0
EIVFTVK	O88822	1	0	4379818	4320097	0	0
SALLEQHLFWK	O88824	1	0	2659831	0	0	0
DQLQDEGELEK	O88833	1	0	49213272	55602000	0	0
AYREQKDLDFEDPYEDSNGR	O88834	1	0	1075797	1142661	0	0
C(Carbamidomethyl)EEGWAPPDC(Carbamidomethyl)MTQLK	O88839	1	0	511314	0	0	0
VC(Carbamidomethyl)REC(Carbamidomethyl)FLEEPLVPPSPSSETPTELKQNAEK	O88842	1	0	0	9018976	0	0
GLPNVQR	O88844	1	0	50584352	44440240	0	0
IIWELIK	O88844	1	0	47157940	48031780	0	0
HAYGDQYR	O88844	1	0	2763227	5118801	0	0
VEITYTPK	O88844	1	0	80697664	78824992	0	0
C(Carbamidomethyl)ATITPDEK	O88844	1	0	22165990	22157310	0	0
DIFQEIYDK	O88844	1	0	5021231	4821548	0	0
GWPLYLSTK	O88844	1	0	62892688	62390568	0	0
C(Carbamidomethyl)ATITPDEKR	O88844	1	0	6752871	7132673	0	0
DIFQEIYDKK	O88844	1	0	11303210	19687453	0	0
SEGGFIWAC(Carbamidomethyl)K	O88844	1	0	74972472	73072672	0	0
ATDFVVPGPGK	O88844	1	0	130979800	125859000	0	0
FKDIFQEIYDK	O88844	1	0	8177117	7853325	0	0
LIDDMVAQAMK	O88844	1	0	35119380	35428008	0	0
LIDDM(Oxidation)VAQAMK	O88844	1	0	19372060	16427330	8379116	8.58865e+06
FKDIFQEIYDKK	O88844	1	0	52895752	53285114	0	0
LDNNTELSFFAK	O88844	1	0	27251720	27955730	0	0
SDYLNTFEFMDK	O88844	1	0	27422920	27535470	0	0
SDYLNTFEFM(Oxidation)DK	O88844	1	0	5754589	5105967	0	0
LVTGWVKPIIIGR	O88844	1	0	61588686	65745275	0	0
TVEAEAAHGTVTR	O88844	1	0	100797448	100584562	0	0
AKLDNNTELSFFAK	O88844	1	0	18991650	15360180	0	0
IQGGSVVEMQGDEMTR	O88844	1	0	21145952	21948484	0	0
IQGGSVVEMQGDEM(Oxidation)TR	O88844	1	0	2396394	0	0	0
GQETSTNPIASIFAWSR	O88844	1	0	16565755	1343356	0	0
KIQGGSVVEMQGDEMTR	O88844	1	0	14783020	14337050	0	0
KIQGGSVVEMQGDEM(Oxidation)TR	O88844	1	0	1423222	1406265	0	0
VTYMVHDFEEGGGVAM(Oxidation)GMYNQDK	O88844	1	0	0	2335034	0	0
VTYM(Oxidation)VHDFEEGGGVAMGMYNQDK	O88844	1	0	0	2335034	0	0
NILGGTVFR	O88844/P54071	2	0	121335400	121693504	0	0
MEHLVK	O88845	1	0	0	0	840422	0
YLAVRHPLRSR	O88853	1	0	2401380	0	0	0
QMGTEC(Carbamidomethyl)HYFIC(Carbamidomethyl)DVGNREEVYQM(Oxidation)AKAVR	O88876	1	0	1642198	0	0	0
ELC(Carbamidomethyl)ALM(Oxidation)FSLDWIK	O88879	1	0	0	3749913	0	0
C(Carbamidomethyl)ATLQYC(Carbamidomethyl)PDPYIQR	O88898	1	0	915178	0	0	0
RVHM(Oxidation)YDTVSQIK	O88904	1	0	0	0	0	1196118
ELAELLDR	O88908	1	0	2436966	2305473	0	0
ETVPGIFC(Carbamidomethyl)VR	O88908	1	0	0	2311891	0	0
QDRPLPSAAPDSTSK	O88908	1	0	3721295	3469307	0	0
QEDQRER	O88932	1	0	0	0	1085058	0
QILAADDVGDASQPDGAGPTDQR	O88939	1	0	2861408	0	0	0
MLEVPYVDR	O88947	1	0	0	0	0	5052456
TLAMDTILANAR	O88958	1	0	2131383	1988590	0	0
TFNMDEYVGLPR	O88958/Q9CRC9	2	0	851608	0	0	0
VVQEDYVLK	O88962	1	0	1458834	1568157	0	0
SFTFTPSALK	O88962	1	0	889902	0	0	0
IGQIDKMVENLLPGFYK	O88967	1	0	14383680	0	0	0
ITEDLIRR	O88978	1	0	0	0	640940	0
TEARRVTLVDR	O88983	1	0	0	624564	0	0
FIC(Carbamidomethyl)GTQSIHK	O88986	1	0	2921777	2880635	0	0
HLDMADLEAK	O88986	1	0	10493720	9850220	740982	0
C(Carbamidomethyl)ILDSELEGIR	O88986	1	0	9145102	0	0	0
LSSQMADDMLK	O88986	1	0	3119171	3416348	0	0
VQISAVHSEEDIDR	O88986	1	0	1571451	52342021	0	0
SRPYLFSNSLPPAVVGC(Carbamidomethyl)ASK	O88986	1	0	9571939	0	0	0
ALGGASGGYTTGPEPLVSLLR	O88986	1	0	2082182	9329348	0	0
MEAAGFTVSGADHPIC(Carbamidomethyl)PVMLGDAR	O88986	1	0	1131950	1307529	0	0
ALDFIASK	O88990/P57780/Q7TPR4	3	0	0	2603014	0	0
DLLLDPAWEK	O88990/P57780/Q7TPR4/Q9JI91	4	0	2269413	0	0	0
VMQFQGMK	O89017	1	0	0	0	2191053	2493188
YMYEHKMYQK	O89017	1	0	3646272	907828	0	0
ESSYAC(Carbamidomethyl)YYDEER	O89017	1	0	8154146	8.15674e+06	8407218	8.39902e+06
DYTGEDVTPENFLAVLR	O89017	1	0	538768	584497	6860899	7773474
REEENKR	O89019	1	0	0	6395167	0	0
TDFAFR	O89020	1	0	956994	989085	0	715304
FLVNLVK	O89020	1	0	861519	0	1282334	1308842
FTESENVC(Carbamidomethyl)QER	O89020	1	0	1242807	1128846	1600133	1616080
QFQELGKDTLQR	O89020	1	0	0	0	1426385	0
AAPQLPMEELVSLSK	O89020	1	0	0	0	0	1307629
ANVGFLPPFPTLDPEEK	O89020	1	0	0	0	0	1269721
VNTEFMK	O89023	1	0	3992788	3766999	3477076	3428279
VNTEFM(Oxidation)K	O89023	1	0	0	0	0	1764401
LFGGSFTHQASVAK	O89023	1	0	12531270	11928080	0	7848547
FRPSFPASSPYVTTVGGTSFK	O89023	1	0	13840440	13873980	7965322	8438456
AVEEELR	O89029	1	0	0	0	1566774	1026889
ARGIEIYAVGVQR	O89029	1	0	3204217	1549242	0	0
FFDLQM(Oxidation)QLLDK	O89032	1	0	0	1130379	0	0
M(Oxidation)RLDDFWSLKLC(Carbamidomethyl)R	O89050	1	0	1343157	0	0	0
HVFGQPAK	O89053	1	0	0	735735	0	0
ADQC(Carbamidomethyl)YEDVR	O89053	1	0	1723825	1326038	0	0
DAGPLLISLK	O89053	1	0	2284789	2347636	0	0
ATPEPSGTPSSDTVSR	O89053	1	0	2915790	2624001	0	0
LHERKC(Carbamidomethyl)EPIAMTVPRK	O89053	1	0	2872665	0	0	0
VSQTTWDSGFC(Carbamidomethyl)AVNPK	O89053	1	0	2440110	2357544	0	0
MFAEYLASENQR	O89079	1	0	3056700	2937225	0	0
NAFYIGSYQQC(Carbamidomethyl)INEAQR	O89079	1	0	2836595	2670532	0	0
PFMC(Carbamidomethyl)NWSYC(Carbamidomethyl)GK	O89090	1	0	4364985	0	0	0
GC(Carbamidomethyl)ERRFARSDELSR	O89091	1	0	593976	0	943395	0
NDNIYDELQKHDREEEDSPAFWRSEK	O89106	1	0	0	181177	0	0
HWFVAKLYM(Oxidation)NTHPGR	O89109	1	0	0	39089580	0	0
FLLNNEIPK	O89110	1	0	1305640	1197023	737767	761610
EIPPQSRGMYSNRMRSYK	O89116	1	0	18872130	0	0	0
KYIPGTK	P00015/P62897	2	0	1293934	0	0	0
MIFAGIK	P00015/P62897	2	0	23163750	21457960	0	0
M(Oxidation)IFAGIK	P00015/P62897	2	0	0	3684858	0	0
LSQQYGDVLQIR	P00184/P00186	2	0	12577190	12384140	0	0
GRPDLYSFTLITNGK	P00184/P00186	2	0	0	1985549	0	0
SMTFNPDSGPVWAAR	P00184/P00186	2	0	9763279	9.40258e+06	0	0
SM(Oxidation)TFNPDSGPVWAAR	P00184/P00186	2	0	2172535	3017503	0	0
IGSTPVVVLSGLNTIK	P00184/P00186	2	0	12377010	13594734	0	0
SFSIASDPTSASSC(Carbamidomethyl)YLEEHVSK	P00184/P00186	2	0	11688770	11604830	0	0
VMLFGLGK	P00186	1	0	5986956	6084684	0	0
YLPNPALK	P00186	1	0	0	8213962	0	0
DPFVFRPER	P00186	1	0	7085220	7135652	0	0
DNGGLIPEEK	P00186	1	0	0	5441610	0	0
FLTNNNSAIDK	P00186	1	0	10942240	10808420	0	0
IHEELDTVVGR	P00186	1	0	4228878	4609780	0	0
KIHEELDTVVGR	P00186	1	0	0	4854416	0	0
QWKDPFVFRPER	P00186	1	0	1803560	2007453	0	0
C(Carbamidomethyl)IYINQWQVNHDEK	P00186	1	0	6427773	7.22844e+06	0	0
LAQDALK	P00186/XXX_sp|D3Z6Q9|BIN2_MOUSE	2	0	3654861	3774032	0	0
SDIIM(Oxidation)PR	P00329	1	0	54601328	51503848	0	0
SDILMPR	P00329	1	0	0	270663488	0	0
SDLLMPR	P00329	1	0	278354400	270663488	0	0
SDLLM(Oxidation)PR	P00329	1	0	54601328	51503848	0	0
GAIFGGFK	P00329	1	0	329741696	310981792	0	0
IIAVDINK	P00329	1	0	254438592	239755104	0	0
LVADFMAK	P00329	1	0	236804800	227732096	0	0
MVATGVC(Carbamidomethyl)R	P00329	1	0	142998800	142387904	0	0
M(Oxidation)VATGVC(Carbamidomethyl)R	P00329	1	0	4464234	4968543	0	0
HPESNFC(Carbamidomethyl)SR	P00329	1	0	205066116	256908254	0	0
IDGASPLDK	P00329	1	0	372950112	350723008	1297889	1315239
INEAFDLLR	P00329	1	0	561143094	553810244	2822543	2841338
IIAVDINKDK	P00329	1	0	248706128	238795500	0	0
PFTIEDIEVAPPK	P00329	1	0	6013555	5553210	0	0
VIPLFSPQC(Carbamidomethyl)GEC(Carbamidomethyl)R	P00329	1	0	937331584	9.23665e+08	3480246	3615636
ELGATEC(Carbamidomethyl)INPQDYSK	P00329	1	0	123168496	118589800	0	0
FPLDPLITHVLPFEK	P00329	1	0	6641866	7023538	0	0
KFPLDPLITHVLPFEK	P00329	1	0	237799984	265489488	0	0
VC(Carbamidomethyl)LIGC(Carbamidomethyl)GFSTGYGSAVK	P00329	1	0	443500438	442744658	0	0
AAVLWELHKPFTIEDIEVAPPK	P00329	1	0	35107320	41553430	0	0
IDGASPLDKVC(Carbamidomethyl)LIGC(Carbamidomethyl)GFSTGYGSAVK	P00329	1	0	0	1351668	0	0
LVIITAGAR	P00342/P06151	2	0	100118496	97830368	844439	0
VIGSGC(Carbamidomethyl)NLDSAR	P00342/P06151/P16125	3	0	155763296	149697904	0	1217593
INIVLSR	P00375	1	0	7976094	7005292	611469	0
LIEQPELASK	P00375	1	0	0	8362935	0	0
LLPEYPGVLSEVQEEK	P00375	1	0	7460303	7834259	0	0
VRPLNC(Carbamidomethyl)IVAVSQNMGIGK	P00375	1	0	2360509	2199587	0	0
VFSWLATLHGGNIK	P00397	1	0	1380675	1325585	0	0
LLEVDNR	P00405	1	0	49710792	46780568	0	0
LNQATVTSNR	P00405	1	0	1097180	0	0	0
VVLPMELPIR	P00405	1	0	66732128	66716980	0	0
VVLPM(Oxidation)ELPIR	P00405	1	0	12621750	12405390	0	0
ILYMMDEINNPVLTVK	P00405	1	0	1593446	1789929	0	0
ILYMM(Oxidation)DEINNPVLTVK	P00405	1	0	1449842	0	0	0
EGTYQGHHTPIVQK	P00416	1	0	13395220	14966340	0	0
SIPMTVDFIR	P00493	1	0	0	1993014	0	0
VFIPHGLIMDR	P00493	1	0	1427474	0	0	0
SYC(Carbamidomethyl)NDQSTGDIK	P00493	1	0	1658049	1537341	0	0
NVLIVEDIIDTGK	P00493	1	0	1360546	1525059	0	0
VIGGDDLSTLTGK	P00493	1	0	4009245	3840678	0	0
DVNDWVGPPNNNGK	P00687	1	0	1126416	0	0	0
AHIEKVTDAMLC(Carbamidomethyl)AGEMDGGKDTC(Carbamidomethyl)K	P00756	1	0	0	5679000	0	0
GGPLSDSYR	P00920	1	0	9713384	0	5427040	576044
VLEALHSIK	P00920	1	0	0	5494364	0	0
IGPASQGLQK	P00920	1	0	11797400	11069900	0	826758
YAAELHLVHWNTK	P00920	1	0	0	3207232	0	0
EPITVSSEQMSHFR	P00920	1	0	1748036	1803098	0	0
AVQQPDGLAVLGIFLK	P00920	1	0	814152	948319	0	0
YFQTIK	P01027	1	0	5697350	5385943	0	0
AVIFNYR	P01027	1	0	13310940	12886780	0	0
AVLFNYR	P01027	1	0	13310940	12886780	3189877	3083904
DTLPESR	P01027	1	0	6727891	7044023	2715243	2712638
GVFVLNK	P01027	1	0	7139349	6570722	0	944185
IPYSVVR	P01027	1	0	13731150	0	0	0
LPYSVVR	P01027	1	0	13731150	13644470	3254270	3108514
SVQLMER	P01027	1	0	7817031	0	2122406	2144878
VMNIFLK	P01027	1	0	7094746	7191597	1616099	0
VVPEGMR	P01027	1	0	0	0	1667474	1711317
AFYEHAPK	P01027	1	0	2745127	2576686	0	0
DHVLGLAR	P01027	1	0	10484820	10538540	0	2579737
GVFVLNKK	P01027	1	0	0	0	1468469	897429
QEALELIK	P01027	1	0	5869240	0	1149621	1096424
QPLTITVR	P01027	1	0	0	13472790	4002325	3975294
VGLVAVDK	P01027	1	0	0	0	5469434	0
GYTQQLAFK	P01027	1	0	9942992	0	2175480	0
IGQQEVEVK	P01027	1	0	17781360	15972540	6983496	7103917
ISLAHSLTR	P01027	1	0	2570595	2488244	0	0
LSINTPNSR	P01027	1	0	0	0	0	6707282
NTLIIYLEK	P01027	1	0	0	0	1956752	1953707
YYTYLVMNK	P01027	1	0	0	0	1970855	1996280
ALTQDDGVAK	P01027	1	0	0	10249600	4987985	4878214
DFDSVPPVVR	P01027	1	0	4558995	0	3773217	3784212
DSC(Carbamidomethyl)IGTLVVK	P01027	1	0	17392070	16999820	4621339	4557848
EYVLPSFEVR	P01027	1	0	17191230	16741260	4254425	4331528
KGYTQQLAFK	P01027	1	0	4673148	5209034	0	0
LITQGENC(Carbamidomethyl)IK	P01027	1	0	0	19648290	5498505	5487738
QIFSAEFEVK	P01027	1	0	0	0	0	1692358
TSQGLQTEQR	P01027	1	0	6990592	8130753	4217758	4113391
AC(Carbamidomethyl)EPGVDYVYK	P01027	1	0	18302680	17222740	4828030	4769006
ADIGC(Carbamidomethyl)TPGSGK	P01027	1	0	11090880	11757140	0	4397216
ADLEC(Carbamidomethyl)TKPAAR	P01027	1	0	7399787	7948589	1452432	1535114
AFIDC(Carbamidomethyl)C(Carbamidomethyl)NHITK	P01027	1	0	15212386	14857231	0	0
DLELLASGVDR	P01027	1	0	15994000	0	4488060	0
GIC(Carbamidomethyl)VADPYEIR	P01027	1	0	16620320	0	3146329	3165447
TVAIHTLDPEK	P01027	1	0	20934434	20922831	0	0
TVLTGASGHLR	P01027	1	0	6015283	5761427	0	1449696
VIVVTQGSNAK	P01027	1	0	0	21262440	0	0
VLVVTQGSNAK	P01027	1	0	23125890	21262440	7032726	7241481
EVVADSVWVDVK	P01027	1	0	0	0	2092128	2097407
GTLSVVAVYHAK	P01027	1	0	5859019	3084353	0	0
ISHTEEDC(Carbamidomethyl)LTFK	P01027	1	0	16760090	19647456	0	0
SGSDEVQAGQQR	P01027	1	0	6455256	7478909	2952778	2660696
TIYTPGSTVLYR	P01027	1	0	21370660	20232300	5228987	5171835
AAVFNHFISDGVK	P01027	1	0	0	0	0	1667352
DNHLAPGQQTTLR	P01027	1	0	41449465	30735979	5963964	6122993
FYHPEKDDGMLSK	P01027	1	0	3614321	0	0	0
IFTVDNNLLPVGK	P01027	1	0	25086130	24937090	0	7745959
SSVAVPYVIVPLK	P01027	1	0	2299147	18897600	0	0
VYSYYNLEESC(Carbamidomethyl)TR	P01027	1	0	1.22194e+07	11472950	3472399	3760919
AGEYIEASYMNLQR	P01027	1	0	1851421	1771319	0	0
C(Carbamidomethyl)AEENC(Carbamidomethyl)FMQQSQEK	P01027	1	0	3789653	5180447	1014011	0
LVAYYTLIGASGQR	P01027	1	0	4452797	4668788	2086261	1973830
VVIEDGVGDAVLTR	P01027	1	0	25130660	23869960	7076828	7045554
SEETKQNEAFSLTAK	P01027	1	0	0	2741374	1949459	1965609
DIC(Carbamidomethyl)EGQVNSLPGSINK	P01027	1	0	17191510	16152500	0	0
SELEEDIIPEEDIISR	P01027	1	0	22451740	14953720	0	0
SGIPIVTSPYQIHFTK	P01027	1	0	21500435	0	3603767	3831603
VELLHNPAFC(Carbamidomethyl)SMATAK	P01027	1	0	9916599	9317015	0	0
DTWVEHWPEAEEC(Carbamidomethyl)QDQK	P01027	1	0	0	0	3213263	0
VLMEGVRPSNADALVGK	P01027	1	0	10555880	10618390	1602734	1749596
NVDGTAFVIFGVQDGDKK	P01027	1	0	1885641	1683273	1410587	1502254
VDVPAADLSDQVPDTDSETR	P01027	1	0	26774940	25005770	5995468	3555781
KC(Carbamidomethyl)C(Carbamidomethyl)EDGMRDIPMRYSC(Carbamidomethyl)QRRAR	P01027	1	0	1428816	1380179	0	0
QKPDGVFQEDGPVIHQEMIGGFR	P01027	1	0	0	5247392	0	0
WIILEK	P01027/Q2XU92	2	0	0	0	1068837	0
WLILEK	P01027/Q2XU92	2	0	3950618	3601520	0	1024481
NADM(Oxidation)M(Oxidation)KLR	P01029	1	0	0	0	6688706	6123536
SC(Carbamidomethyl)GLFDLR	P01029	1	0	2049475	0	0	0
LGQYSSPDAK	P01029	1	0	0	652252	0	0
APHIQLVAQSPWLR	P01029	1	0	0	1357409	0	0
ATETQGVNLLFSSR	P01029	1	0	0	1635370	0	0
LLVSAGSLYPAIAR	P01029	1	0	1784575	1734165	0	0
ILSLAQEQVGNSPEK	P01029	1	0	3777389	3685012	894660	902507
GHIFVQTDQPIYNPGQR	P01029	1	0	0	1750042	0	0
LTSEKDLLRKRR	P01108	1	0	0	0	0	1031369
RALTLLVQMRR	P01572	1	0	0	0	991583	0
ALQRGPAISIC(Carbamidomethyl)KM(Oxidation)KC(Carbamidomethyl)GK	P01590	1	0	0	661379	0	0
IVVPLNNR	P01592	1	0	4129698	3959928	0	0
C(Carbamidomethyl)YTTMVPLR	P01592	1	0	0	0	2066138	2097587
NFVYHLSDVC(Carbamidomethyl)K	P01592	1	0	7110015	4590793	0	983569
IIPSTEDPNEDIVER	P01592	1	0	0	0	11366010	0
FSGSGSGTDFTLK	P01631	1	0	9583170	1111183	3249764	3199583
FMSTSVGDR	P01633	1	0	3086521	2837223	1550098	1618968
YTGVPDR	P01633/P01634	2	0	3677500	3533653	964788	0
SPQLLVYNAK	P01635	1	0	3043232	2994784	0	0
FSGSGSGTQYSLK	P01635	1	0	2165725	1760267	0	0
FSGSGSGTQFSLK	P01636	1	0	3639133	0	1226867	1017503
LVDGVPSR	P01637/P01638	2	0	0	7015520	1341334	1384122
MTQSPSSMYASLGER	P01637/P01638	2	0	0	23212280	0	0
LIYATSSLDSGVPK	P01639	1	0	2524872	4375828	0	0
DIQMTQTTSSLSASLGDR	P01643/P01644/P01645/P01647	4	0	0	0	875097	952889
ASQDISNYLNWYQQKPDGTVK	P01644/P01645/P01646	3	0	3116298	3386010	0	0
LLIYYTSR	P01644/P01645/P01646/P01647/P01648/P04946	6	0	0	0	1879088	1785289
DIVLTQSPASLAVSLGQR	P01654/P01655/P01656/P01657/P01659/P01660/P01664/P01665/P01666/P01667/P01668/P01669/P01670/P01671/P01672/P01673/P03977	17	0	0	0	5331348	5452353
LLIYAASNQGSGVPAR	P01654/P01655/P01656/P03977	4	0	8584199	3046731	1775944	1758139
EVPWTFGGGTK	P01654/P01656	2	0	2508147	2318513	951460	976382
ASNLESGIPAR	P01658/P01659/P01660	3	0	0	0	1042426	1093624
ASQSVDYDGDSYMNWYQQKPGQPPK	P01665/P01666/P01667/P01669	4	0	0	1263543	0	0
KEDEATYYC(Carbamidomethyl)AVWM(Oxidation)R	P01740	1	0	0	2707930	0	0
GLEWIGR	P01753/P01754/P06328	3	0	3673491	3505592	827736	863915
EVQLQQSGPELVKPGASVK	P01756/P01757/P06330	3	0	25150090	24423140	4942860	4987852
SQVFFK	P01821	1	0	3394710	3306405	0	0
TSTSPIVK	P01837	1	0	47000368	57834300	33577560	32235830
TSTSPLVK	P01837	1	0	47000368	0	0	0
WKIDGSER	P01837	1	0	0	0	1794180	1804171
DSTYSMSSTLTLTK	P01837	1	0	6563482	6864044	2763977	2877980
DSTYSM(Oxidation)SSTLTLTK	P01837	1	0	5501264	5036192	0	0
QNGVLNSWTDQDSK	P01837	1	0	30130580	29370480	0	0
DSTYSMSSTLTLTKDEYER	P01837	1	0	0	26073890	3310534	3491450
VVSALPIQHQDWMSGK	P01863/P01864/P01865	3	0	52064948	52576599	2591101	0
VVSALPIQHQDWM(Oxidation)SGK	P01863/P01864/P01865	3	0	9.00369e+06	8363489	0	0
ALPSPIEK	P01864	1	0	0	0	3958162	0
APQVYVLPPPAEEMTK	P01864	1	0	17352370	16856490	0	0
NTATVLDSDGSYFMYSK	P01864	1	0	15280170	15980940	0	0
NTATVLDSDGSYFM(Oxidation)YSK	P01864	1	0	0	2202255	0	0
DLPSPIER	P01867	1	0	20901610	20572430	2392389	2346162
TDSFSC(Carbamidomethyl)NVR	P01867	1	0	0	0	1847858	1951984
DVLMISLTPK	P01867	1	0	5560449	5771978	679462	0
APQVYILPPPAEQLSR	P01867	1	0	24607160	24495820	3119269	3300579
DTAPVLDSDGSYFIYSK	P01867	1	0	0	908020	0	0
KLEPSGPISTINPC(Carbamidomethyl)PPC(Carbamidomethyl)K	P01867	1	0	12648810	11774260	0	0
VNSAAFPAPIEK	P01868/P01869	2	0	23556690	23488120	0	0
SVSELPIMHQDWLNGK	P01868/P01869	2	0	4763320	4879381	0	0
EQLNLR	P01872	1	0	16707140	14462230	10452350	10522660
GQLLPQEK	P01872	1	0	21325330	20740170	0	0
PITVSWLK	P01872	1	0	11220660	11336110	921410	2162169
EFVC(Carbamidomethyl)TVTHR	P01872	1	0	14263002	11218682	7958047	8243867
ESATVTC(Carbamidomethyl)LVK	P01872	1	0	25579420	24269430	21718120	20205570
FISKPNEVHK	P01872	1	0	0	9831550	0	0
KEFVC(Carbamidomethyl)TVTHR	P01872	1	0	6933995	7344363	0	0
NLVAMGC(Carbamidomethyl)LAR	P01872	1	0	66713512	65531420	0	0
LIC(Carbamidomethyl)EATNFTPK	P01872	1	0	15909190	14685940	1536674	1486842
HPPAVYLLPPAR	P01872	1	0	13717390	0	0	0
YLATSQVLLSPK	P01872	1	0	36214872	35684220	21995840	21602010
GVASVC(Carbamidomethyl)VEDWNNR	P01872	1	0	18620640	17631670	0	0
SILEGSDEYLVC(Carbamidomethyl)K	P01872	1	0	24613280	24179740	15745680	15696560
GFSPADISVQWLQR	P01872	1	0	4201489	4658610	4679998	5244207
GVASVC(Carbamidomethyl)VEDWNNRK	P01872	1	0	0	0	5089651	4960360
LVESGFTTDPVTIENK	P01872	1	0	49028203	45964415	27025139	1585759
LIC(Carbamidomethyl)EATNFTPKPITVSWLK	P01872	1	0	5608406	6121970	0	0
WNSGASFK	P01878	1	0	11871410	16797181	12318720	12525270
NPEGAVFTWEPSTGK	P01878	1	0	47115580	46580120	17368400	17732930
NPEGAVFTWEPSTGKDAVQK	P01878	1	0	0	2091506	0	6186165
AVQNSC(Carbamidomethyl)GC(Carbamidomethyl)YSVSSVLPGC(Carbamidomethyl)AER	P01878	1	0	18618935	18000905	12939088	7632588
QGDQYSC(Carbamidomethyl)MVGHEALPMNFTQK	P01878	1	0	1443252	1778594	0	1138752
KAVQNSC(Carbamidomethyl)GC(Carbamidomethyl)YSVSSVLPGC(Carbamidomethyl)AER	P01878	1	0	0	0	2963741	3092348
EPDMFLLSEC(Carbamidomethyl)KAPEENEK	P01881/P01882	2	0	0	2220899	0	0
TVYWDR	P01887	1	0	0	0	4048389	3896956
TPQIQVYSR	P01887	1	0	0	0	21065210	20253720
VEMSDMSFSK	P01887	1	0	11816970	10800650	4794494	4900664
VEM(Oxidation)SDMSFSK	P01887	1	0	0	0	781772	827043
WASVVVPIGK	P01895/P01896/P01897/P01898/P01899/P01900/P01901/P03991/P04223/P14426/P14428/P14429/P14430	13	0	16413930	16844890	0	0
WASVVVPLGK	P01895/P01896/P01897/P01898/P01899/P01900/P01901/P03991/P04223/P14426/P14428/P14429/P14430	13	0	16413930	16844890	7165160	7218555
TWTAADMAAQITR	P01895/P01897/P01899/P01900/P14427	5	0	0	0	1374691	1472407
VYHEGLPEPLTLR	P01896/P01897/P01899	3	0	0	0	2170447	2248935
GQEQWFR	P01897/P01899	2	0	0	0	1187332	0
AYLEGEC(Carbamidomethyl)VEWLHR	P01897/P01899	2	0	5603565	8.18842e+06	0	0
FDSDAENPR	P01897/P01899/P01900/P01901/P03991/P04223/P06339/P14426/P14427/P14428/P14429/P14430/P14431	13	0	9553463	9789917	2999699	3044576
TWTAADVAAIITR	P01898	1	0	0	0	1041718	1145270
YFETSVSRPGLGEPR	P01898	1	0	3918169	0	0	2171332
APWMEQEGPEYWER	P01898/P01899	2	0	4212140	4646905	0	1185525
DYIALNEDLK	P01898/P01899/P01902/P14429/P14430/P14431	6	0	4418952	5266152	3171964	3242390
YFETAVSRPGLEEPR	P01899	1	0	6477740	6119279	2730895	2822195
FDSDAENPRYEPR	P01899/P01900/P01901/P03991/P04223/P14428	6	0	0	0	2239289	2133421
GYLQFAYEGR	P01899/P14429/P14430/P14431	4	0	15846770	0	0	0
GGSHTIQVISGC(Carbamidomethyl)EVGSDGR	P01901	1	0	8.94453e+06	0	2872110	2916384
YFVTAVSRPGLGEPR	P01901/P01902	2	0	15350024	6429637	3302258	3258285
TWTAADMAALITK	P01901/P03991/P04223/P14426/P14428	5	0	4613778	4509662	1482854	0
GGDYALAPGSQTSDLSLPDC(Carbamidomethyl)K	P01901/P03991/P04223/P14428	4	0	4573932	4231750	1.92007e+06	0
EQYYTC(Carbamidomethyl)HVYHQGLPEPLTLR	P01901/P04223	2	0	0	2577564	0	0
AYLEGTC(Carbamidomethyl)VEWLR	P01901/P04223/P14426	3	0	4822380	5083422	1458776	0
LRVDPVNFK	P01942	1	0	41922620	40170240	0	0
MFASFPTTK	P01942	1	0	1169585024	1112898944	36874820	37293650
M(Oxidation)FASFPTTK	P01942	1	0	125831504	119154400	2952442	2884181
[truncated: 17,770 more rows]

## Sheet: F1-01 PIA prot
Accession	Score	coverage	Peptide #	PSM #	Spectra #	Cluster	Description	DECOY	FDR q-value
[Q8C196]	367.121	[0.556]	103	165	165	4050	[Carbamoyl-phosphate synthase [ammonia], mitochondrial OS=Mus musculus OX=10090 GN=Cps1 PE=1 SV=2]	FALSE	0
[P19096]	226.728	[0.27915335463258784]	66	74	74	4074	[Fatty acid synthase OS=Mus musculus OX=10090 GN=Fasn PE=1 SV=2]	FALSE	0
[P07724]	179.451	[0.5888157894736842]	43	87	87	10632	[Serum albumin OS=Mus musculus OX=10090 GN=Alb PE=1 SV=3]	FALSE	0
[Q8R0Y6]	173.958	[0.5376940133037694]	48	68	68	6614	[Cytosolic 10-formyltetrahydrofolate dehydrogenase OS=Mus musculus OX=10090 GN=Aldh1l1 PE=1 SV=1]	FALSE	0
[Q68FD5]	153.213	[0.2734328358208955]	42	48	48	3260	[Clathrin heavy chain 1 OS=Mus musculus OX=10090 GN=Cltc PE=1 SV=3]	FALSE	0
[Q05920]	144.252	[0.38794567062818336]	44	48	48	9692	[Pyruvate carboxylase, mitochondrial OS=Mus musculus OX=10090 GN=Pc PE=1 SV=1]	FALSE	0
[Q921I1]	143.655	[0.5078909612625538]	39	56	56	3251	[Serotransferrin OS=Mus musculus OX=10090 GN=Tf PE=1 SV=1]	FALSE	0
[P01027]	131.844	[0.2723992784125075]	40	45	45	1041	[Complement C3 OS=Mus musculus OX=10090 GN=C3 PE=1 SV=3]	FALSE	0
[Q99LB7]	127.923	[0.35799782372143635]	34	44	44	4069	[Sarcosine dehydrogenase, mitochondrial OS=Mus musculus OX=10090 GN=Sardh PE=1 SV=1]	FALSE	0
[CONT_088|gi|1346343|sp|P04264|K2C1_HUMAN]	127.496	[0.4192546583850932]	33	47	47	8485	[KERATIN, TYPE II CYTOSKELETAL 1 (CYTOKERATIN 1) (K1) (CK 1) (67 KD CYTOKERATIN) (HAIR ALPHA PROTEIN) [Homo sapiens].]	FALSE	0
[O35490]	126.9	[0.6609336609336609]	26	57	57	2237	[Betaine--homocysteine S-methyltransferase 1 OS=Mus musculus OX=10090 GN=Bhmt PE=1 SV=1]	FALSE	0
[P11499]	121.523	[0.4116022099447514]	36	43	43	11644	[Heat shock protein HSP 90-beta OS=Mus musculus OX=10090 GN=Hsp90ab1 PE=1 SV=3]	FALSE	0
[P20029]	115.706	[0.45190839694656487]	30	41	41	9	[Endoplasmic reticulum chaperone BiP OS=Mus musculus OX=10090 GN=Hspa5 PE=1 SV=3]	FALSE	0
[P24270]	110.408	[0.47248576850094876]	26	36	36	2234	[Catalase OS=Mus musculus OX=10090 GN=Cat PE=1 SV=4]	FALSE	0
[Q9ET01]	109.947	[0.3588235294117647]	33	41	41	1043	[Glycogen phosphorylase, liver form OS=Mus musculus OX=10090 GN=Pygl PE=1 SV=4]	FALSE	0
[P26443]	108.788	[0.460573476702509]	27	43	43	2240	[Glutamate dehydrogenase 1, mitochondrial OS=Mus musculus OX=10090 GN=Glud1 PE=1 SV=1]	FALSE	0
[P56480]	108.183	[0.43478260869565216]	27	38	38	3234	[ATP synthase subunit beta, mitochondrial OS=Mus musculus OX=10090 GN=Atp5f1b PE=1 SV=2]	FALSE	0
[P08113]	107.599	[0.39526184538653364]	32	36	36	11644	[Endoplasmin OS=Mus musculus OX=10090 GN=Hsp90b1 PE=1 SV=2]	FALSE	0
[Q9DBT9]	103.686	[0.3705408515535098]	28	33	33	1042	[Dimethylglycine dehydrogenase, mitochondrial OS=Mus musculus OX=10090 GN=Dmgdh PE=1 SV=1]	FALSE	0
[P54869]	100.769	[0.35236220472440943]	28	38	38	11652	[Hydroxymethylglutaryl-CoA synthase, mitochondrial OS=Mus musculus OX=10090 GN=Hmgcs2 PE=1 SV=2]	FALSE	0
[P50247]	99.111	[0.4537037037037037]	27	37	37	3233	[Adenosylhomocysteinase OS=Mus musculus OX=10090 GN=Ahcy PE=1 SV=3]	FALSE	0
[Q8K2B3]	98.8595	[0.43373493975903615]	23	30	30	10630	[Succinate dehydrogenase [ubiquinone] flavoprotein subunit, mitochondrial OS=Mus musculus OX=10090 GN=Sdha PE=1 SV=1]	FALSE	0
[P63017]	96.2642	[0.4241486068111455]	26	34	34	9	[Heat shock cognate 71 kDa protein OS=Mus musculus OX=10090 GN=Hspa8 PE=1 SV=1]	FALSE	0
[Q91Y97]	96.1554	[0.4835164835164835]	24	41	41	6580	[Fructose-bisphosphate aldolase B OS=Mus musculus OX=10090 GN=Aldob PE=1 SV=3]	FALSE	0
[P08003]	94.1986	[0.38557993730407525]	28	30	30	5337	[Protein disulfide-isomerase A4 OS=Mus musculus OX=10090 GN=Pdia4 PE=1 SV=3]	FALSE	0
[P63038]	93.7108	[0.4205933682373473]	25	32	32	4063	[60 kDa heat shock protein, mitochondrial OS=Mus musculus OX=10090 GN=Hspd1 PE=1 SV=1]	FALSE	0
[P09103]	93.3264	[0.47347740667976423]	27	36	36	1056	[Protein disulfide-isomerase OS=Mus musculus OX=10090 GN=P4hb PE=1 SV=2]	FALSE	0
[Q61838]	93.1116	[0.23478260869565218]	27	29	29	2252	[Pregnancy zone protein OS=Mus musculus OX=10090 GN=Pzp PE=1 SV=3]	FALSE	0
[P38647]	92.7065	[0.38438880706921946]	25	30	30	9	[Stress-70 protein, mitochondrial OS=Mus musculus OX=10090 GN=Hspa9 PE=1 SV=3]	FALSE	0
[P16460]	92.5911	[0.3592233009708738]	26	35	35	10616	[Argininosuccinate synthase OS=Mus musculus OX=10090 GN=Ass1 PE=1 SV=1]	FALSE	0
[Q99KI0]	92.273	[0.3384615384615385]	23	26	26	2238	[Aconitate hydratase, mitochondrial OS=Mus musculus OX=10090 GN=Aco2 PE=1 SV=1]	FALSE	0
[P24549]	91.525	[0.40119760479041916]	19	28	28	9686	[Retinal dehydrogenase 1 OS=Mus musculus OX=10090 GN=Aldh1a1 PE=1 SV=5]	FALSE	0
[P47738]	91.3562	[0.4026974951830443]	22	33	33	9686	[Aldehyde dehydrogenase, mitochondrial OS=Mus musculus OX=10090 GN=Aldh2 PE=1 SV=1]	FALSE	0
[Q01853]	90.9378	[0.31141439205955335]	26	26	26	1066	[Transitional endoplasmic reticulum ATPase OS=Mus musculus OX=10090 GN=Vcp PE=1 SV=4]	FALSE	0
[P58252]	90.7695	[0.29603729603729606]	28	33	33	6582	[Elongation factor 2 OS=Mus musculus OX=10090 GN=Eef2 PE=1 SV=2]	FALSE	0
[P17563]	90.6388	[0.6059322033898306]	25	31	31	2242	[Methanethiol oxidase OS=Mus musculus OX=10090 GN=Selenbp1 PE=1 SV=2]	FALSE	0
[Q99PL5]	90.3749	[0.18691588785046728]	26	29	29	2254	[Ribosome-binding protein 1 OS=Mus musculus OX=10090 GN=Rrbp1 PE=1 SV=2]	FALSE	0
[Q8BMS1]	89.5872	[0.36959370904325034]	26	30	30	5355	[Trifunctional enzyme subunit alpha, mitochondrial OS=Mus musculus OX=10090 GN=Hadha PE=1 SV=1]	FALSE	0
[Q922D8]	88.9487	[0.3508021390374332]	28	30	30	4094	[C-1-tetrahydrofolate synthase, cytoplasmic OS=Mus musculus OX=10090 GN=Mthfd1 PE=1 SV=4]	FALSE	0
[P07901]	88.8368	[0.2933151432469304]	26	30	30	11644	[Heat shock protein HSP 90-alpha OS=Mus musculus OX=10090 GN=Hsp90aa1 PE=1 SV=4]	FALSE	0
[Q8CHR6]	86.8991	[0.3092682926829268]	26	29	29	3270	[Dihydropyrimidine dehydrogenase [NADP(+)] OS=Mus musculus OX=10090 GN=Dpyd PE=1 SV=1]	FALSE	0
[Q78PY7]	86.5785	[0.2868131868131868]	24	26	26	7508	[Staphylococcal nuclease domain-containing protein 1 OS=Mus musculus OX=10090 GN=Snd1 PE=1 SV=1]	FALSE	0
[P49429]	86.4156	[0.544529262086514]	21	24	24	6611	[4-hydroxyphenylpyruvate dioxygenase OS=Mus musculus OX=10090 GN=Hpd PE=1 SV=3]	FALSE	0
[Q9EQ20]	85.7111	[0.5794392523364486]	24	30	30	2235	[Methylmalonate-semialdehyde dehydrogenase [acylating], mitochondrial OS=Mus musculus OX=10090 GN=Aldh6a1 PE=1 SV=1]	FALSE	0
[Q91V92]	84.3938	[0.26306141154903756]	26	28	28	4055	[ATP-citrate synthase OS=Mus musculus OX=10090 GN=Acly PE=1 SV=1]	FALSE	0
[CONT_068|gi|1082558|pir||S41161]	83.5918	[0.4028892455858748]	24	27	27	10	[keratin 9, cytoskeletal [Homo sapiens].]	FALSE	0
[P27773]	83.1983	[0.4376237623762376]	25	31	31	10607	[Protein disulfide-isomerase A3 OS=Mus musculus OX=10090 GN=Pdia3 PE=1 SV=2]	FALSE	0
[P50544]	81.2786	[0.33689024390243905]	21	25	25	2231	[Very long-chain specific acyl-CoA dehydrogenase, mitochondrial OS=Mus musculus OX=10090 GN=Acadvl PE=1 SV=3]	FALSE	0
[O08601]	80.288	[0.25838926174496646]	23	24	24	4057	[Microsomal triglyceride transfer protein large subunit OS=Mus musculus OX=10090 GN=Mttp PE=1 SV=2]	FALSE	0
[Q9CZS1]	79.6441	[0.36801541425818884]	19	22	22	9686	[Aldehyde dehydrogenase X, mitochondrial OS=Mus musculus OX=10090 GN=Aldh1b1 PE=1 SV=1]	FALSE	0
[O88844]	79.5878	[0.4082125603864734]	25	30	30	7507	[Isocitrate dehydrogenase [NADP] cytoplasmic OS=Mus musculus OX=10090 GN=Idh1 PE=1 SV=2]	FALSE	0
[P14824]	79.4071	[0.38930163447251115]	25	29	29	7561	[Annexin A6 OS=Mus musculus OX=10090 GN=Anxa6 PE=1 SV=3]	FALSE	0
[Q9R0H0]	78.9851	[0.40242057488653554]	23	27	27	9706	[Peroxisomal acyl-coenzyme A oxidase 1 OS=Mus musculus OX=10090 GN=Acox1 PE=1 SV=5]	FALSE	0
[P10649]	78.3001	[0.7110091743119266]	25	31	31	10598	[Glutathione S-transferase Mu 1 OS=Mus musculus OX=10090 GN=Gstm1 PE=1 SV=2]	FALSE	0
[Q91X83]	78.1898	[0.3838383838383838]	16	24	24	4085	[S-adenosylmethionine synthase isoform type-1 OS=Mus musculus OX=10090 GN=Mat1a PE=1 SV=1]	FALSE	0
[P40142]	78.0532	[0.3017656500802568]	20	25	25	1046	[Transketolase OS=Mus musculus OX=10090 GN=Tkt PE=1 SV=1]	FALSE	0
[P09411]	77.1884	[0.5971223021582733]	23	25	25	1086	[Phosphoglycerate kinase 1 OS=Mus musculus OX=10090 GN=Pgk1 PE=1 SV=4]	FALSE	0
[Q9QXX4]	76.7202	[0.3683431952662722]	24	27	27	10615	[Calcium-binding mitochondrial carrier protein Aralar2 OS=Mus musculus OX=10090 GN=Slc25a13 PE=1 SV=1]	FALSE	0
[Q9DBM2]	76.582	[0.37047353760445684]	22	27	27	6619	[Peroxisomal bifunctional enzyme OS=Mus musculus OX=10090 GN=Ehhadh PE=1 SV=4]	FALSE	0
[Q91YI0]	76.295	[0.4202586206896552]	23	27	27	11695	[Argininosuccinate lyase OS=Mus musculus OX=10090 GN=Asl PE=1 SV=1]	FALSE	0
[Q8VDN2]	76.29	[0.25024437927663734]	21	21	21	7519	[Sodium/potassium-transporting ATPase subunit alpha-1 OS=Mus musculus OX=10090 GN=Atp1a1 PE=1 SV=1]	FALSE	0
[P41216]	76.0352	[0.39341917024320455]	23	27	27	4090	[Long-chain-fatty-acid--CoA ligase 1 OS=Mus musculus OX=10090 GN=Acsl1 PE=1 SV=2]	FALSE	0
[P16331]	75.7755	[0.48123620309050774]	24	29	29	10605	[Phenylalanine-4-hydroxylase OS=Mus musculus OX=10090 GN=Pah PE=1 SV=4]	FALSE	0
[Q91VA0]	74.5445	[0.36300174520069806]	18	20	20	1062	[Acyl-coenzyme A synthetase ACSM1, mitochondrial OS=Mus musculus OX=10090 GN=Acsm1 PE=1 SV=1]	FALSE	0
[Q9QXD6]	74.4463	[0.5502958579881657]	20	35	35	10622	[Fructose-1,6-bisphosphatase 1 OS=Mus musculus OX=10090 GN=Fbp1 PE=1 SV=3]	FALSE	0
[Q91ZA3]	74.3747	[0.32320441988950277]	22	23	23	7506	[Propionyl-CoA carboxylase alpha chain, mitochondrial OS=Mus musculus OX=10090 GN=Pcca PE=1 SV=2]	FALSE	0
[P16858]	73.7202	[0.38738738738738737]	16	25	25	3231	[Glyceraldehyde-3-phosphate dehydrogenase OS=Mus musculus OX=10090 GN=Gapdh PE=1 SV=2]	FALSE	0
[Q9D0F9]	73.2538	[0.39679715302491103]	21	22	22	2221	[Phosphoglucomutase-1 OS=Mus musculus OX=10090 GN=Pgm1 PE=1 SV=4]	FALSE	0
[Q3UQ44]	72.6011	[0.16]	23	25	25	11653	[Ras GTPase-activating-like protein IQGAP2 OS=Mus musculus OX=10090 GN=Iqgap2 PE=1 SV=2]	FALSE	0
[P28271]	71.1779	[0.25871766029246346]	21	22	22	4075	[Cytoplasmic aconitate hydratase OS=Mus musculus OX=10090 GN=Aco1 PE=1 SV=3]	FALSE	0
[Q8BH00]	70.8534	[0.45585215605749485]	20	22	22	11666	[2-aminomuconic semialdehyde dehydrogenase OS=Mus musculus OX=10090 GN=Aldh8a1 PE=1 SV=1]	FALSE	0
[P05202]	70.8067	[0.4255813953488372]	21	24	24	1051	[Aspartate aminotransferase, mitochondrial OS=Mus musculus OX=10090 GN=Got2 PE=1 SV=1]	FALSE	0
[Q9Z2I8]	70.7069	[0.3903002309468822]	19	19	19	4071	[Succinate--CoA ligase [GDP-forming] subunit beta, mitochondrial OS=Mus musculus OX=10090 GN=Suclg2 PE=1 SV=3]	FALSE	0
[Q8BWT1]	70.6203	[0.5541561712846348]	19	29	29	3230	[3-ketoacyl-CoA thiolase, mitochondrial OS=Mus musculus OX=10090 GN=Acaa2 PE=1 SV=3]	FALSE	0
[Q8VDD5]	70.324	[0.14540816326530612]	23	25	25	9752	[Myosin-9 OS=Mus musculus OX=10090 GN=Myh9 PE=1 SV=4]	FALSE	0
[O35945]	69.5383	[0.34930139720558884]	15	19	19	9686	[Aldehyde dehydrogenase, cytosolic 1 OS=Mus musculus OX=10090 GN=Aldh1a7 PE=1 SV=1]	FALSE	0
[Q8JZR0]	69.5371	[0.3235724743777452]	20	21	21	4090	[Long-chain-fatty-acid--CoA ligase 5 OS=Mus musculus OX=10090 GN=Acsl5 PE=1 SV=1]	FALSE	0
[Q9JLJ2]	68.1818	[0.44129554655870445]	20	22	22	4064	[4-trimethylaminobutyraldehyde dehydrogenase OS=Mus musculus OX=10090 GN=Aldh9a1 PE=1 SV=1]	FALSE	0
[Q8BW75]	67.7509	[0.38269230769230766]	18	19	19	2253	[Amine oxidase [flavin-containing] B OS=Mus musculus OX=10090 GN=Maob PE=1 SV=4]	FALSE	0
[P26039]	67.1578	[0.11216056670602124]	20	20	20	10627	[Talin-1 OS=Mus musculus OX=10090 GN=Tln1 PE=1 SV=2]	FALSE	0
[P34914]	66.8175	[0.4368231046931408]	18	22	22	11648	[Bifunctional epoxide hydrolase 2 OS=Mus musculus OX=10090 GN=Ephx2 PE=1 SV=2]	FALSE	0
[Q9DBF1]	66.6536	[0.3432282003710575]	18	23	23	9695	[Alpha-aminoadipic semialdehyde dehydrogenase OS=Mus musculus OX=10090 GN=Aldh7a1 PE=1 SV=4]	FALSE	0
[P11679]	66.5523	[0.3653061224489796]	21	23	23	8485	[Keratin, type II cytoskeletal 8 OS=Mus musculus OX=10090 GN=Krt8 PE=1 SV=4]	FALSE	0
[P11725]	66.1984	[0.4293785310734463]	20	25	25	2	[Ornithine carbamoyltransferase, mitochondrial OS=Mus musculus OX=10090 GN=Otc PE=1 SV=1]	FALSE	0
[Q99K67]	65.8027	[0.21922246220302377]	19	22	22	3241	[Alpha-aminoadipic semialdehyde synthase, mitochondrial OS=Mus musculus OX=10090 GN=Aass PE=1 SV=1]	FALSE	0
[Q91X77]	65.6324	[0.38979591836734695]	20	22	22	7511	[Cytochrome P450 2C50 OS=Mus musculus OX=10090 GN=Cyp2c50 PE=1 SV=2]	FALSE	0
[Q91VD9]	65.2164	[0.312242090784044]	19	20	20	10635	[NADH-ubiquinone oxidoreductase 75 kDa subunit, mitochondrial OS=Mus musculus OX=10090 GN=Ndufs1 PE=1 SV=2]	FALSE	0
[Q02053]	65.0384	[0.24102079395085066]	20	22	22	6620	[Ubiquitin-like modifier-activating enzyme 1 OS=Mus musculus OX=10090 GN=Uba1 PE=1 SV=1]	FALSE	0
[Q64374]	64.2712	[0.4682274247491639]	18	28	28	1040	[Regucalcin OS=Mus musculus OX=10090 GN=Rgn PE=1 SV=1]	FALSE	0
[Q8CAQ8]	64.201	[0.2800528401585205]	18	19	19	2248	[MICOS complex subunit Mic60 OS=Mus musculus OX=10090 GN=Immt PE=1 SV=1]	FALSE	0
[P17182]	63.5974	[0.45161290322580644]	18	22	22	10639	[Alpha-enolase OS=Mus musculus OX=10090 GN=Eno1 PE=1 SV=3]	FALSE	0
[P15105]	63.5474	[0.3914209115281501]	16	19	19	2228	[Glutamine synthetase OS=Mus musculus OX=10090 GN=Glul PE=1 SV=6]	FALSE	0
[P00329]	63.4484	[0.4026666666666667]	18	45	45	6578	[Alcohol dehydrogenase 1 OS=Mus musculus OX=10090 GN=Adh1 PE=1 SV=2]	FALSE	0
[Q8VC30]	62.6772	[0.2958477508650519]	15	17	17	6604	[Triokinase/FMN cyclase OS=Mus musculus OX=10090 GN=Tkfc PE=1 SV=1]	FALSE	0
[Q61176]	62.6718	[0.5201238390092879]	16	21	21	5349	[Arginase-1 OS=Mus musculus OX=10090 GN=Arg1 PE=1 SV=1]	FALSE	0
[CONT_156|gi|1363944|pir||JC4313]	62.2664	[0.4059196617336152]	19	21	21	10	[type I keratin 16 [human, epidermal keratinocytes, Peptide, 473 aa].]	FALSE	0
[P08249]	62.1409	[0.5887573964497042]	17	25	25	10633	[Malate dehydrogenase, mitochondrial OS=Mus musculus OX=10090 GN=Mdh2 PE=1 SV=3]	FALSE	0
[O09173]	61.94	[0.48764044943820223]	16	18	18	4088	[Homogentisate 1,2-dioxygenase OS=Mus musculus OX=10090 GN=Hgd PE=1 SV=2]	FALSE	0
[P51660]	61.8498	[0.3292517006802721]	19	21	21	7548	[Peroxisomal multifunctional enzyme type 2 OS=Mus musculus OX=10090 GN=Hsd17b4 PE=1 SV=3]	FALSE	0
[Q921H8]	61.4623	[0.44575471698113206]	13	17	17	4086	[3-ketoacyl-CoA thiolase A, peroxisomal OS=Mus musculus OX=10090 GN=Acaa1a PE=1 SV=1]	FALSE	0
[Q91WU0]	61.4022	[0.37967914438502676]	18	19	19	10606	[Carboxylesterase 1F OS=Mus musculus OX=10090 GN=Ces1f PE=1 SV=1]	FALSE	0
[Q8CIM7]	61.0782	[0.342]	17	20	20	1048	[Cytochrome P450 2D26 OS=Mus musculus OX=10090 GN=Cyp2d26 PE=1 SV=1]	FALSE	0
[Q99LC5]	60.7805	[0.5255255255255256]	16	22	22	11641	[Electron transfer flavoprotein subunit alpha, mitochondrial OS=Mus musculus OX=10090 GN=Etfa PE=1 SV=2]	FALSE	0
[P53657]	60.6777	[0.33797909407665505]	19	19	19	6579	[Pyruvate kinase PKLR OS=Mus musculus OX=10090 GN=Pklr PE=1 SV=1]	FALSE	0
[P21981]	60.6158	[0.27405247813411077]	17	18	18	1073	[Protein-glutamine gamma-glutamyltransferase 2 OS=Mus musculus OX=10090 GN=Tgm2 PE=1 SV=4]	FALSE	0
[Q9EQF5]	60.4224	[0.28516377649325625]	14	17	17	7515	[Dihydropyrimidinase OS=Mus musculus OX=10090 GN=Dpys PE=1 SV=2]	FALSE	0
[P35564]	59.9898	[0.30456852791878175]	16	20	20	5357	[Calnexin OS=Mus musculus OX=10090 GN=Canx PE=1 SV=1]	FALSE	0
[Q8VDJ3]	59.9105	[0.16482649842271294]	19	22	22	2263	[Vigilin OS=Mus musculus OX=10090 GN=Hdlbp PE=1 SV=1]	FALSE	0
[Q64458]	59.8196	[0.2979591836734694]	18	21	21	7511	[Cytochrome P450 2C29 OS=Mus musculus OX=10090 GN=Cyp2c29 PE=1 SV=2]	FALSE	0
[Q03265]	59.4518	[0.32368896925858953]	19	24	24	3236	[ATP synthase subunit alpha, mitochondrial OS=Mus musculus OX=10090 GN=Atp5f1a PE=1 SV=1]	FALSE	0
[Q8VCT4]	59.4194	[0.3309734513274336]	18	23	23	10606	[Carboxylesterase 1D OS=Mus musculus OX=10090 GN=Ces1d PE=1 SV=1]	FALSE	0
[P51174]	59.4026	[0.3930232558139535]	16	23	23	5358	[Long-chain specific acyl-CoA dehydrogenase, mitochondrial OS=Mus musculus OX=10090 GN=Acadl PE=1 SV=2]	FALSE	0
[Q91YQ5]	59.3491	[0.3125]	17	19	19	1071	[Dolichyl-diphosphooligosaccharide--protein glycosyltransferase subunit 1 OS=Mus musculus OX=10090 GN=Rpn1 PE=1 SV=1]	FALSE	0
[P54071]	59.2602	[0.4269911504424779]	18	21	21	7507	[Isocitrate dehydrogenase [NADP], mitochondrial OS=Mus musculus OX=10090 GN=Idh2 PE=1 SV=3]	FALSE	0
[P35700]	59.0925	[0.7537688442211056]	17	24	24	4084	[Peroxiredoxin-1 OS=Mus musculus OX=10090 GN=Prdx1 PE=1 SV=1]	FALSE	0
[Q91XD4]	58.0324	[0.3789279112754159]	17	19	19	2260	[Formimidoyltransferase-cyclodeaminase OS=Mus musculus OX=10090 GN=Ftcd PE=1 SV=1]	FALSE	0
[Q9QXE0]	57.9536	[0.31669535283993117]	17	22	22	6617	[2-hydroxyacyl-CoA lyase 1 OS=Mus musculus OX=10090 GN=Hacl1 PE=1 SV=2]	FALSE	0
[P99024]	57.5009	[0.32432432432432434]	17	24	24	3269	[Tubulin beta-5 chain OS=Mus musculus OX=10090 GN=Tubb5 PE=1 SV=1]	FALSE	0
[O35488]	57.4857	[0.2532258064516129]	18	22	22	10602	[Very long-chain acyl-CoA synthetase OS=Mus musculus OX=10090 GN=Slc27a2 PE=1 SV=2]	FALSE	0
[Q00519]	57.4478	[0.16329588014981272]	18	18	18	3282	[Xanthine dehydrogenase/oxidase OS=Mus musculus OX=10090 GN=Xdh PE=1 SV=5]	FALSE	0
[Q9DCW4]	57.0456	[0.5568627450980392]	16	23	23	10608	[Electron transfer flavoprotein subunit beta OS=Mus musculus OX=10090 GN=Etfb PE=1 SV=3]	FALSE	0
[P15626]	56.7723	[0.6284403669724771]	17	21	21	10598	[Glutathione S-transferase Mu 2 OS=Mus musculus OX=10090 GN=Gstm2 PE=1 SV=2]	FALSE	0
[P29758]	56.7126	[0.34851936218678814]	15	17	17	5344	[Ornithine aminotransferase, mitochondrial OS=Mus musculus OX=10090 GN=Oat PE=1 SV=1]	FALSE	0
[P08226]	56.692	[0.41479099678456594]	17	23	23	9733	[Apolipoprotein E OS=Mus musculus OX=10090 GN=Apoe PE=1 SV=2]	FALSE	0
[P05201]	56.6527	[0.44794188861985473]	18	19	19	3253	[Aspartate aminotransferase, cytoplasmic OS=Mus musculus OX=10090 GN=Got1 PE=1 SV=3]	FALSE	0
[P35492]	56.5969	[0.2694063926940639]	15	16	16	6608	[Histidine ammonia-lyase OS=Mus musculus OX=10090 GN=Hal PE=1 SV=1]	FALSE	0
[Q8VC12]	56.5203	[0.2973372781065089]	17	19	19	4107	[Urocanate hydratase OS=Mus musculus OX=10090 GN=Uroc1 PE=1 SV=2]	FALSE	0
[Q8VCM7]	56.0422	[0.39908256880733944]	14	17	17	7516	[Fibrinogen gamma chain OS=Mus musculus OX=10090 GN=Fgg PE=1 SV=1]	FALSE	0
[P56654]	55.6316	[0.34285714285714286]	18	20	20	7511	[Cytochrome P450 2C37 OS=Mus musculus OX=10090 GN=Cyp2c37 PE=1 SV=2]	FALSE	0
[Q9QXF8]	55.6139	[0.4880546075085324]	15	24	24	11657	[Glycine N-methyltransferase OS=Mus musculus OX=10090 GN=Gnmt PE=1 SV=3]	FALSE	0
[Q9JHU4]	55.5213	[0.04801894918173988]	17	18	18	2273	[Cytoplasmic dynein 1 heavy chain 1 OS=Mus musculus OX=10090 GN=Dync1h1 PE=1 SV=2]	FALSE	0
[P05784]	55.3388	[0.40425531914893614]	17	19	19	10	[Keratin, type I cytoskeletal 18 OS=Mus musculus OX=10090 GN=Krt18 PE=1 SV=5]	FALSE	0
[Q60597]	55.1812	[0.18084066471163246]	16	16	16	2256	[2-oxoglutarate dehydrogenase, mitochondrial OS=Mus musculus OX=10090 GN=Ogdh PE=1 SV=3]	FALSE	0
[P14211]	55.1726	[0.43990384615384615]	16	25	25	3245	[Calreticulin OS=Mus musculus OX=10090 GN=Calr PE=1 SV=1]	FALSE	0
[P06909]	54.7625	[0.17585089141004862]	17	18	18	11693	[Complement factor H OS=Mus musculus OX=10090 GN=Cfh PE=1 SV=2]	FALSE	0
[O08709]	54.7555	[0.6116071428571429]	14	15	15	3258	[Peroxiredoxin-6 OS=Mus musculus OX=10090 GN=Prdx6 PE=1 SV=3]	FALSE	0
[Q9Z0X1]	54.6178	[0.32189542483660133]	16	18	18	11684	[Apoptosis-inducing factor 1, mitochondrial OS=Mus musculus OX=10090 GN=Aifm1 PE=1 SV=1]	FALSE	0
[Q05421]	54.4076	[0.3306288032454361]	18	19	19	6648	[Cytochrome P450 2E1 OS=Mus musculus OX=10090 GN=Cyp2e1 PE=1 SV=1]	FALSE	0
[P21614]	54.1016	[0.2857142857142857]	12	14	14	3259	[Vitamin D-binding protein OS=Mus musculus OX=10090 GN=Gc PE=1 SV=2]	FALSE	0
[P61922]	53.4431	[0.424]	16	16	16	7533	[4-aminobutyrate aminotransferase, mitochondrial OS=Mus musculus OX=10090 GN=Abat PE=1 SV=1]	FALSE	0
[Q8CGC7]	53.2325	[0.14484126984126985]	15	16	16	9705	[Bifunctional glutamate/proline--tRNA ligase OS=Mus musculus OX=10090 GN=Eprs PE=1 SV=4]	FALSE	0
[P32020]	53.1525	[0.24680073126142596]	16	16	16	5377	[Non-specific lipid-transfer protein OS=Mus musculus OX=10090 GN=Scp2 PE=1 SV=3]	FALSE	0
[P55264]	53.1299	[0.3628808864265928]	14	20	20	10612	[Adenosine kinase OS=Mus musculus OX=10090 GN=Adk PE=1 SV=2]	FALSE	0
[O88451]	52.9963	[0.4272151898734177]	16	16	16	6590	[Retinol dehydrogenase 7 OS=Mus musculus OX=10090 GN=Rdh7 PE=1 SV=1]	FALSE	0
[Q8VCW8]	52.9871	[0.24552845528455283]	16	19	19	9678	[Medium-chain acyl-CoA ligase ACSF2, mitochondrial OS=Mus musculus OX=10090 GN=Acsf2 PE=1 SV=1]	FALSE	0
[Q921G7]	52.7647	[0.27435064935064934]	14	16	16	3264	[Electron transfer flavoprotein-ubiquinone oxidoreductase, mitochondrial OS=Mus musculus OX=10090 GN=Etfdh PE=1 SV=1]	FALSE	0
[Q8BFR5]	52.5748	[0.3561946902654867]	15	18	18	4091	[Elongation factor Tu, mitochondrial OS=Mus musculus OX=10090 GN=Tufm PE=1 SV=1]	FALSE	0
[P06151]	52.4224	[0.4006024096385542]	16	18	18	2264	[L-lactate dehydrogenase A chain OS=Mus musculus OX=10090 GN=Ldha PE=1 SV=3]	FALSE	0
[Q91X72]	52.4118	[0.33695652173913043]	16	22	22	11682	[Hemopexin OS=Mus musculus OX=10090 GN=Hpx PE=1 SV=2]	FALSE	0
[P70694]	52.3601	[0.5077399380804953]	17	23	23	3232	[Estradiol 17 beta-dehydrogenase 5 OS=Mus musculus OX=10090 GN=Akr1c6 PE=1 SV=1]	FALSE	0
[Q8QZR5]	52.2152	[0.3225806451612903]	16	16	16	2227	[Alanine aminotransferase 1 OS=Mus musculus OX=10090 GN=Gpt PE=1 SV=3]	FALSE	0
[P16015]	51.9892	[0.5538461538461539]	12	14	14	3263	[Carbonic anhydrase 3 OS=Mus musculus OX=10090 GN=Ca3 PE=1 SV=3]	FALSE	0
[Q9DB77]	51.8385	[0.3487858719646799]	14	17	17	10600	[Cytochrome b-c1 complex subunit 2, mitochondrial OS=Mus musculus OX=10090 GN=Uqcrc2 PE=1 SV=1]	FALSE	0
[P33267]	51.7465	[0.32382892057026474]	16	17	17	9685	[Cytochrome P450 2F2 OS=Mus musculus OX=10090 GN=Cyp2f2 PE=1 SV=1]	FALSE	0
[P68368]	51.6572	[0.33035714285714285]	14	17	17	4070	[Tubulin alpha-4A chain OS=Mus musculus OX=10090 GN=Tuba4a PE=1 SV=1]	FALSE	0
[P68040]	51.4767	[0.4794952681388013]	13	17	17	9708	[Receptor of activated protein C kinase 1 OS=Mus musculus OX=10090 GN=Rack1 PE=1 SV=3]	FALSE	0
[Q91ZJ5]	51.0342	[0.3228346456692913]	15	16	16	2232	[UTP--glucose-1-phosphate uridylyltransferase OS=Mus musculus OX=10090 GN=Ugp2 PE=1 SV=3]	FALSE	0
[P28474]	51.0002	[0.33689839572192515]	14	16	16	6586	[Alcohol dehydrogenase class-3 OS=Mus musculus OX=10090 GN=Adh5 PE=1 SV=3]	FALSE	0
[P50431]	50.9277	[0.3493723849372385]	16	16	16	4077	[Serine hydroxymethyltransferase, cytosolic OS=Mus musculus OX=10090 GN=Shmt1 PE=1 SV=3]	FALSE	0
[Q99MR8]	50.625	[0.28730822873082285]	15	16	16	7538	[Methylcrotonoyl-CoA carboxylase subunit alpha, mitochondrial OS=Mus musculus OX=10090 GN=Mccc1 PE=1 SV=2]	FALSE	0
[Q9QXD1]	50.4137	[0.2790014684287812]	15	15	15	9717	[Peroxisomal acyl-coenzyme A oxidase 2 OS=Mus musculus OX=10090 GN=Acox2 PE=1 SV=2]	FALSE	0
[Q99JY0]	50.1644	[0.29473684210526313]	15	15	15	3272	[Trifunctional enzyme subunit beta, mitochondrial OS=Mus musculus OX=10090 GN=Hadhb PE=1 SV=1]	FALSE	0
[P15392]	49.9365	[0.31376518218623484]	17	17	17	7511	[Cytochrome P450 2A4 OS=Mus musculus OX=10090 GN=Cyp2a4 PE=2 SV=3]	FALSE	0
[Q9D819]	49.6972	[0.5086505190311419]	12	13	13	3243	[Inorganic pyrophosphatase OS=Mus musculus OX=10090 GN=Ppa1 PE=1 SV=1]	FALSE	0
[Q8VCC2]	49.5468	[0.2902654867256637]	15	17	17	10606	[Liver carboxylesterase 1 OS=Mus musculus OX=10090 GN=Ces1 PE=1 SV=1]	FALSE	0
[P60843]	49.5098	[0.3399014778325123]	14	16	16	7522	[Eukaryotic initiation factor 4A-I OS=Mus musculus OX=10090 GN=Eif4a1 PE=1 SV=1]	FALSE	0
[P23492]	49.4759	[0.48788927335640137]	13	14	14	10636	[Purine nucleoside phosphorylase OS=Mus musculus OX=10090 GN=Pnp PE=1 SV=2]	FALSE	0
[Q91V76]	49.4185	[0.3968253968253968]	13	13	13	4089	[Ester hydrolase C11orf54 homolog OS=Mus musculus OX=10090 PE=1 SV=1]	FALSE	0
[P97872]	49.1897	[0.28330206378986866]	13	15	15	7528	[Dimethylaniline monooxygenase [N-oxide-forming] 5 OS=Mus musculus OX=10090 GN=Fmo5 PE=1 SV=4]	FALSE	0
[Q8BVI4]	48.9675	[0.5311203319502075]	13	16	16	9711	[Dihydropteridine reductase OS=Mus musculus OX=10090 GN=Qdpr PE=1 SV=2]	FALSE	0
[Q9CZ13]	48.8532	[0.2916666666666667]	14	18	18	11637	[Cytochrome b-c1 complex subunit 1, mitochondrial OS=Mus musculus OX=10090 GN=Uqcrc1 PE=1 SV=2]	FALSE	0
[Q61598]	48.7098	[0.3797752808988764]	15	15	15	2258	[Rab GDP dissociation inhibitor beta OS=Mus musculus OX=10090 GN=Gdi2 PE=1 SV=1]	FALSE	0
[Q8QZT1]	48.638	[0.375]	15	17	17	6592	[Acetyl-CoA acetyltransferase, mitochondrial OS=Mus musculus OX=10090 GN=Acat1 PE=1 SV=1]	FALSE	0
[O54909]	48.6065	[0.42586750788643535]	14	15	15	6590	[Retinol dehydrogenase 16 OS=Mus musculus OX=10090 GN=Rdh16 PE=1 SV=1]	FALSE	0
[P01872]	48.5843	[0.30176211453744495]	14	16	16	9713	[Immunoglobulin heavy constant mu OS=Mus musculus OX=10090 GN=Ighm PE=1 SV=2]	FALSE	0
[Q9WU79]	48.5451	[0.27378964941569284]	12	12	12	3262	[Proline dehydrogenase 1, mitochondrial OS=Mus musculus OX=10090 GN=Prodh PE=1 SV=2]	FALSE	0
[P12970]	48.4498	[0.40225563909774437]	13	16	16	5362	[60S ribosomal protein L7a OS=Mus musculus OX=10090 GN=Rpl7a PE=1 SV=2]	FALSE	0
[P17751]	48.3829	[0.4682274247491639]	13	20	20	4056	[Triosephosphate isomerase OS=Mus musculus OX=10090 GN=Tpi1 PE=1 SV=4]	FALSE	0
[Q00623]	48.022	[0.4734848484848485]	15	18	18	3285	[Apolipoprotein A-I OS=Mus musculus OX=10090 GN=Apoa1 PE=1 SV=2]	FALSE	0
[Q9DBJ1]	47.7754	[0.484251968503937]	11	14	14	6613	[Phosphoglycerate mutase 1 OS=Mus musculus OX=10090 GN=Pgam1 PE=1 SV=3]	FALSE	0
[Q8BHN3]	47.6321	[0.1885593220338983]	15	15	15	7572	[Neutral alpha-glucosidase AB OS=Mus musculus OX=10090 GN=Ganab PE=1 SV=1]	FALSE	0
[Q8VCN5]	47.6257	[0.3869346733668342]	14	15	15	2225	[Cystathionine gamma-lyase OS=Mus musculus OX=10090 GN=Cth PE=1 SV=1]	FALSE	0
[P47740]	47.6134	[0.26859504132231404]	14	17	17	11673	[Aldehyde dehydrogenase family 3 member A2 OS=Mus musculus OX=10090 GN=Aldh3a2 PE=1 SV=2]	FALSE	0
[P11352]	47.4922	[0.7014925373134329]	14	18	18	10649	[Glutathione peroxidase 1 OS=Mus musculus OX=10090 GN=Gpx1 PE=1 SV=2]	FALSE	0
[P51881]	47.3959	[0.39932885906040266]	14	17	17	2241	[ADP/ATP translocase 2 OS=Mus musculus OX=10090 GN=Slc25a5 PE=1 SV=3]	FALSE	0
[O88428]	47.3263	[0.2431561996779388]	14	14	14	9725	[Bifunctional 3'-phosphoadenosine 5'-phosphosulfate synthase 2 OS=Mus musculus OX=10090 GN=Papss2 PE=1 SV=2]	FALSE	0
[Q99J08]	47.2283	[0.34987593052109184]	13	16	16	9691	[SEC14-like protein 2 OS=Mus musculus OX=10090 GN=Sec14l2 PE=1 SV=1]	FALSE	0
[Q60932]	47.201	[0.4222972972972973]	12	13	13	11659	[Voltage-dependent anion-selective channel protein 1 OS=Mus musculus OX=10090 GN=Vdac1 PE=1 SV=3]	FALSE	0
[Q8VCH0]	46.4932	[0.36792452830188677]	10	12	12	4086	[3-ketoacyl-CoA thiolase B, peroxisomal OS=Mus musculus OX=10090 GN=Acaa1b PE=1 SV=1]	FALSE	0
[P14152]	46.4073	[0.36227544910179643]	10	16	16	4061	[Malate dehydrogenase, cytoplasmic OS=Mus musculus OX=10090 GN=Mdh1 PE=1 SV=3]	FALSE	0
[Q61233]	46.252	[0.22328548644338117]	14	15	15	11655	[Plastin-2 OS=Mus musculus OX=10090 GN=Lcp1 PE=1 SV=4]	FALSE	0
[P52825]	46.1075	[0.27203647416413373]	14	16	16	2236	[Carnitine O-palmitoyltransferase 2, mitochondrial OS=Mus musculus OX=10090 GN=Cpt2 PE=1 SV=2]	FALSE	0
[Q64442]	45.8937	[0.3697478991596639]	12	19	19	7509	[Sorbitol dehydrogenase OS=Mus musculus OX=10090 GN=Sord PE=1 SV=3]	FALSE	0
[P58710]	45.3384	[0.2590909090909091]	12	13	13	9698	[L-gulonolactone oxidase OS=Mus musculus OX=10090 GN=Gulo PE=1 SV=3]	FALSE	0
[Q9D8E6]	45.3128	[0.33890214797136037]	13	14	14	5360	[60S ribosomal protein L4 OS=Mus musculus OX=10090 GN=Rpl4 PE=1 SV=3]	FALSE	0
[P53395]	45.1957	[0.26556016597510373]	14	15	15	1090	[Lipoamide acyltransferase component of branched-chain alpha-keto acid dehydrogenase complex, mitochondrial OS=Mus musculus OX=10090 GN=Dbt PE=1 SV=2]	FALSE	0
[E9PV24]	45.0887	[0.21546261089987326]	14	14	14	6633	[Fibrinogen alpha chain OS=Mus musculus OX=10090 GN=Fga PE=1 SV=1]	FALSE	0
[Q9Z2I9]	45.0357	[0.3023758099352052]	14	16	16	9749	[Succinate--CoA ligase [ADP-forming] subunit beta, mitochondrial OS=Mus musculus OX=10090 GN=Sucla2 PE=1 SV=2]	FALSE	0
[P12710]	44.9386	[0.7637795275590551]	12	15	15	3247	[Fatty acid-binding protein, liver OS=Mus musculus OX=10090 GN=Fabp1 PE=1 SV=2]	FALSE	0
[Q4LDG0]	44.8468	[0.20029027576197386]	13	15	15	9710	[Bile acyl-CoA synthetase OS=Mus musculus OX=10090 GN=Slc27a5 PE=1 SV=2]	FALSE	0
[Q9JII6]	44.7847	[0.3384615384615385]	11	13	13	6596	[Aldo-keto reductase family 1 member A1 OS=Mus musculus OX=10090 GN=Akr1a1 PE=1 SV=3]	FALSE	0
[Q8CC88]	44.428	[0.08871391076115485]	14	14	14	9761	[von Willebrand factor A domain-containing protein 8 OS=Mus musculus OX=10090 GN=Vwa8 PE=1 SV=2]	FALSE	0
[P02088]	44.356	[0.7074829931972789]	11	34	34	1068	[Hemoglobin subunit beta-1 OS=Mus musculus OX=10090 GN=Hbb-b1 PE=1 SV=2]	FALSE	0
[P37040]	44.232	[0.17846607669616518]	14	16	16	5406	[NADPH--cytochrome P450 reductase OS=Mus musculus OX=10090 GN=Por PE=1 SV=2]	FALSE	0
[P52196]	44.1081	[0.43097643097643096]	12	14	14	1064	[Thiosulfate sulfurtransferase OS=Mus musculus OX=10090 GN=Tst PE=1 SV=3]	FALSE	0
[P97494]	44.1079	[0.20094191522762953]	12	12	12	2247	[Glutamate--cysteine ligase catalytic subunit OS=Mus musculus OX=10090 GN=Gclc PE=1 SV=4]	FALSE	0
[Q91ZX7]	43.9219	[0.04114411441144115]	15	15	15	4067	[Prolow-density lipoprotein receptor-related protein 1 OS=Mus musculus OX=10090 GN=Lrp1 PE=1 SV=1]	FALSE	0
[P20852]	43.756	[0.2894736842105263]	15	15	15	7511	[Cytochrome P450 2A5 OS=Mus musculus OX=10090 GN=Cyp2a5 PE=2 SV=1]	FALSE	0
[Q3ULD5]	43.2742	[0.28596802841918295]	12	12	12	4097	[Methylcrotonoyl-CoA carboxylase beta chain, mitochondrial OS=Mus musculus OX=10090 GN=Mccc2 PE=1 SV=1]	FALSE	0
[P13707]	43.1038	[0.2664756446991404]	11	11	11	5350	[Glycerol-3-phosphate dehydrogenase [NAD(+)], cytoplasmic OS=Mus musculus OX=10090 GN=Gpd1 PE=1 SV=3]	FALSE	0
[Q9DBA8]	43.0695	[0.3145539906103286]	12	14	14	3248	[Probable imidazolonepropionase OS=Mus musculus OX=10090 GN=Amdhd1 PE=1 SV=1]	FALSE	0
[Q60864]	42.7949	[0.2559852670349908]	13	14	14	2257	[Stress-induced-phosphoprotein 1 OS=Mus musculus OX=10090 GN=Stip1 PE=1 SV=1]	FALSE	0
[P06728]	42.5754	[0.34177215189873417]	11	12	12	10631	[Apolipoprotein A-IV OS=Mus musculus OX=10090 GN=Apoa4 PE=1 SV=3]	FALSE	0
[P56593]	42.4059	[0.2845528455284553]	14	16	16	7511	[Cytochrome P450 2A12 OS=Mus musculus OX=10090 GN=Cyp2a12 PE=1 SV=2]	FALSE	0
[Q91XE0]	42.3366	[0.3918918918918919]	12	17	17	4102	[Glycine N-acyltransferase OS=Mus musculus OX=10090 GN=Glyat PE=1 SV=1]	FALSE	0
[P29341]	42.2573	[0.2279874213836478]	13	13	13	1052	[Polyadenylate-binding protein 1 OS=Mus musculus OX=10090 GN=Pabpc1 PE=1 SV=2]	FALSE	0
[P62702]	42.2454	[0.4372623574144487]	14	15	15	11643	[40S ribosomal protein S4, X isoform OS=Mus musculus OX=10090 GN=Rps4x PE=1 SV=2]	FALSE	0
[P19639]	42.1839	[0.41284403669724773]	13	15	15	10598	[Glutathione S-transferase Mu 3 OS=Mus musculus OX=10090 GN=Gstm3 PE=1 SV=2]	FALSE	0
[Q8BGQ7]	42.1038	[0.1590909090909091]	13	13	13	3276	[Alanine--tRNA ligase, cytoplasmic OS=Mus musculus OX=10090 GN=Aars PE=1 SV=1]	FALSE	0
[Q8K0E8]	42.08	[0.30145530145530147]	13	14	14	9683	[Fibrinogen beta chain OS=Mus musculus OX=10090 GN=Fgb PE=1 SV=1]	FALSE	0
[O08677]	41.8183	[0.2254160363086233]	12	13	13	11685	[Kininogen-1 OS=Mus musculus OX=10090 GN=Kng1 PE=1 SV=1]	FALSE	0
[Q921X9]	41.802	[0.2746615087040619]	12	12	12	1083	[Protein disulfide-isomerase A5 OS=Mus musculus OX=10090 GN=Pdia5 PE=1 SV=1]	FALSE	0
[P57780]	41.7374	[0.16776315789473684]	12	12	12	4092	[Alpha-actinin-4 OS=Mus musculus OX=10090 GN=Actn4 PE=1 SV=1]	FALSE	0
[P26041]	41.6731	[0.21490467937608318]	14	14	14	11726	[Moesin OS=Mus musculus OX=10090 GN=Msn PE=1 SV=3]	FALSE	0
[P56657]	41.5731	[0.2708757637474542]	13	15	15	7511	[Cytochrome P450 2C40 OS=Mus musculus OX=10090 GN=Cyp2c40 PE=1 SV=2]	FALSE	0
[Q8CHT0]	41.3217	[0.25444839857651247]	13	18	18	6577	[Delta-1-pyrroline-5-carboxylate dehydrogenase, mitochondrial OS=Mus musculus OX=10090 GN=Aldh4a1 PE=1 SV=3]	FALSE	0
[Q9DCX2]	41.2773	[0.38509316770186336]	9	13	13	6609	[ATP synthase subunit d, mitochondrial OS=Mus musculus OX=10090 GN=Atp5pd PE=1 SV=3]	FALSE	0
[Q9WTP7]	41.2131	[0.6255506607929515]	13	15	15	1104	[GTP:AMP phosphotransferase AK3, mitochondrial OS=Mus musculus OX=10090 GN=Ak3 PE=1 SV=3]	FALSE	0
[Q63886]	41.1419	[0.2523364485981308]	13	17	17	6623	[UDP-glucuronosyltransferase 1-1 OS=Mus musculus OX=10090 GN=Ugt1a1 PE=1 SV=2]	FALSE	0
[P52840]	41.1185	[0.3951890034364261]	11	16	16	5351	[Sulfotransferase 1A1 OS=Mus musculus OX=10090 GN=Sult1a1 PE=1 SV=1]	FALSE	0
[P10126]	41.0724	[0.2922077922077922]	14	17	17	9680	[Elongation factor 1-alpha 1 OS=Mus musculus OX=10090 GN=Eef1a1 PE=1 SV=3]	FALSE	0
[Q9CZN7]	40.9745	[0.3134920634920635]	14	15	15	4077	[Serine hydroxymethyltransferase, mitochondrial OS=Mus musculus OX=10090 GN=Shmt2 PE=1 SV=1]	FALSE	0
[P00186]	40.816	[0.2124756335282651]	10	10	10	11656	[Cytochrome P450 1A2 OS=Mus musculus OX=10090 GN=Cyp1a2 PE=1 SV=1]	FALSE	0
[Q922B2]	40.712	[0.2634730538922156]	12	12	12	4076	[Aspartate--tRNA ligase, cytoplasmic OS=Mus musculus OX=10090 GN=Dars PE=1 SV=2]	FALSE	0
[Q9D6Y9]	40.3958	[0.19943019943019943]	11	11	11	5367	[1,4-alpha-glucan-branching enzyme OS=Mus musculus OX=10090 GN=Gbe1 PE=1 SV=1]	FALSE	0
[Q80W21]	40.3514	[0.481651376146789]	13	17	17	10598	[Glutathione S-transferase Mu 7 OS=Mus musculus OX=10090 GN=Gstm7 PE=1 SV=1]	FALSE	0
[Q9D0R2]	40.2536	[0.20221606648199447]	14	14	14	9745	[Threonine--tRNA ligase, cytoplasmic OS=Mus musculus OX=10090 GN=Tars PE=1 SV=2]	FALSE	0
[Q8CGK3]	40.1603	[0.16859852476290832]	12	12	12	5364	[Lon protease homolog, mitochondrial OS=Mus musculus OX=10090 GN=Lonp1 PE=1 SV=2]	FALSE	0
[Q6XVG2]	40.1574	[0.27346938775510204]	13	14	14	7511	[Cytochrome P450 2C54 OS=Mus musculus OX=10090 GN=Cyp2c54 PE=1 SV=1]	FALSE	0
[P16332]	40.1329	[0.17647058823529413]	8	10	10	6607	[Methylmalonyl-CoA mutase, mitochondrial OS=Mus musculus OX=10090 GN=Mmut PE=1 SV=2]	FALSE	0
[P24456]	40.048	[0.19642857142857142]	12	14	14	1048	[Cytochrome P450 2D10 OS=Mus musculus OX=10090 GN=Cyp2d10 PE=1 SV=2]	FALSE	0
[Q91WT9]	39.796	[0.2727272727272727]	12	12	12	10648	[Cystathionine beta-synthase OS=Mus musculus OX=10090 GN=Cbs PE=1 SV=3]	FALSE	0
[P17742]	39.7948	[0.5365853658536586]	11	12	12	10645	[Peptidyl-prolyl cis-trans isomerase A OS=Mus musculus OX=10090 GN=Ppia PE=1 SV=2]	FALSE	0
[P70441]	39.7595	[0.4394366197183099]	12	13	13	4117	[Na(+)/H(+) exchange regulatory cofactor NHE-RF1 OS=Mus musculus OX=10090 GN=Slc9a3r1 PE=1 SV=3]	FALSE	0
[P50285]	39.6852	[0.25]	13	13	13	5383	[Dimethylaniline monooxygenase [N-oxide-forming] 1 OS=Mus musculus OX=10090 GN=Fmo1 PE=1 SV=1]	FALSE	0
[Q5SWU9]	39.5313	[0.06311300639658848]	11	12	12	5346	[Acetyl-CoA carboxylase 1 OS=Mus musculus OX=10090 GN=Acaca PE=1 SV=1]	FALSE	0
[Q8CAY6]	39.3644	[0.2972292191435768]	13	15	15	4065	[Acetyl-CoA acetyltransferase, cytosolic OS=Mus musculus OX=10090 GN=Acat2 PE=1 SV=2]	FALSE	0
[Q8K010]	39.2613	[0.1389751552795031]	12	12	12	11650	[5-oxoprolinase OS=Mus musculus OX=10090 GN=Oplah PE=1 SV=1]	FALSE	0
[Q9WVD5]	39.2285	[0.36212624584717606]	12	13	13	2261	[Mitochondrial ornithine transporter 1 OS=Mus musculus OX=10090 GN=Slc25a15 PE=1 SV=1]	FALSE	0
[Q9Z2V4]	39.2209	[0.2379421221864952]	13	13	13	4079	[Phosphoenolpyruvate carboxykinase, cytosolic [GTP] OS=Mus musculus OX=10090 GN=Pck1 PE=1 SV=1]	FALSE	0
[P10518]	39.2066	[0.30303030303030304]	11	12	12	9687	[Delta-aminolevulinic acid dehydratase OS=Mus musculus OX=10090 GN=Alad PE=1 SV=1]	FALSE	0
[Q9D826]	39.0865	[0.37948717948717947]	12	12	12	7542	[Peroxisomal sarcosine oxidase OS=Mus musculus OX=10090 GN=Pipox PE=1 SV=1]	FALSE	0
[P45952]	39.0652	[0.32304038004750596]	12	13	13	1	[Medium-chain specific acyl-CoA dehydrogenase, mitochondrial OS=Mus musculus OX=10090 GN=Acadm PE=1 SV=1]	FALSE	0
[Q99MN9]	39.051	[0.29944547134935307]	12	13	13	6660	[Propionyl-CoA carboxylase beta chain, mitochondrial OS=Mus musculus OX=10090 GN=Pccb PE=1 SV=2]	FALSE	0
[Q9D6Y7]	39.0399	[0.5321888412017167]	10	11	11	6594	[Mitochondrial peptide methionine sulfoxide reductase OS=Mus musculus OX=10090 GN=Msra PE=1 SV=1]	FALSE	0
[Q9CQA3]	38.8556	[0.3617021276595745]	12	14	14	4119	[Succinate dehydrogenase [ubiquinone] iron-sulfur subunit, mitochondrial OS=Mus musculus OX=10090 GN=Sdhb PE=1 SV=1]	FALSE	0
[O88342]	38.8498	[0.2145214521452145]	10	10	10	11638	[WD repeat-containing protein 1 OS=Mus musculus OX=10090 GN=Wdr1 PE=1 SV=3]	FALSE	0
[Q8VCX1]	38.6918	[0.3292307692307692]	8	13	13	3232	[Aldo-keto reductase family 1 member D1 OS=Mus musculus OX=10090 GN=Akr1d1 PE=1 SV=1]	FALSE	0
[P26043]	38.636	[0.1955403087478559]	13	13	13	11726	[Radixin OS=Mus musculus OX=10090 GN=Rdx PE=1 SV=3]	FALSE	0
[Q91VI7]	38.5717	[0.3399122807017544]	12	14	14	7560	[Ribonuclease inhibitor OS=Mus musculus OX=10090 GN=Rnh1 PE=1 SV=1]	FALSE	0
[Q8BJ64]	38.5144	[0.22986577181208054]	10	12	12	2250	[Choline dehydrogenase, mitochondrial OS=Mus musculus OX=10090 GN=Chdh PE=1 SV=1]	FALSE	0
[Q91YT0]	38.3793	[0.22198275862068967]	12	12	12	2269	[NADH dehydrogenase [ubiquinone] flavoprotein 1, mitochondrial OS=Mus musculus OX=10090 GN=Ndufv1 PE=1 SV=1]	FALSE	0
[P25444]	38.2626	[0.4300341296928328]	12	13	13	1053	[40S ribosomal protein S2 OS=Mus musculus OX=10090 GN=Rps2 PE=1 SV=3]	FALSE	0
[O35129]	38.2073	[0.4080267558528428]	12	12	12	1059	[Prohibitin-2 OS=Mus musculus OX=10090 GN=Phb2 PE=1 SV=1]	FALSE	0
[P27659]	38.1465	[0.26054590570719605]	12	14	14	9676	[60S ribosomal protein L3 OS=Mus musculus OX=10090 GN=Rpl3 PE=1 SV=3]	FALSE	0
[Q8VC28]	38.1181	[0.3065015479876161]	11	11	11	1055	[Aldo-keto reductase family 1 member C13 OS=Mus musculus OX=10090 GN=Akr1c13 PE=1 SV=2]	FALSE	0
[Q9WTP6]	37.9926	[0.5062761506276151]	11	13	13	7531	[Adenylate kinase 2, mitochondrial OS=Mus musculus OX=10090 GN=Ak2 PE=1 SV=5]	FALSE	0
[Q64105]	37.8986	[0.4789272030651341]	12	15	15	2243	[Sepiapterin reductase OS=Mus musculus OX=10090 GN=Spr PE=1 SV=1]	FALSE	0
[Q05816]	37.7589	[0.6592592592592592]	7	9	9	9677	[Fatty acid-binding protein 5 OS=Mus musculus OX=10090 GN=Fabp5 PE=1 SV=3]	FALSE	0
[O70475]	37.6965	[0.2657200811359026]	11	11	11	6605	[UDP-glucose 6-dehydrogenase OS=Mus musculus OX=10090 GN=Ugdh PE=1 SV=1]	FALSE	0
[P97351]	37.5121	[0.38636363636363635]	11	13	13	3246	[40S ribosomal protein S3a OS=Mus musculus OX=10090 GN=Rps3a PE=1 SV=3]	FALSE	0
[Q80XN0]	37.3325	[0.3469387755102041]	11	11	11	9728	[D-beta-hydroxybutyrate dehydrogenase, mitochondrial OS=Mus musculus OX=10090 GN=Bdh1 PE=1 SV=2]	FALSE	0
[Q99LX0]	37.324	[0.48677248677248675]	9	11	11	1069	[Protein/nucleic acid deglycase DJ-1 OS=Mus musculus OX=10090 GN=Park7 PE=1 SV=1]	FALSE	0
[Q9Z1Q9]	37.2541	[0.10847189231987332]	10	10	10	9714	[Valine--tRNA ligase OS=Mus musculus OX=10090 GN=Vars PE=1 SV=1]	FALSE	0
[Q922Q1]	37.1714	[0.2958579881656805]	12	12	12	10613	[Mitochondrial amidoxime reducing component 2 OS=Mus musculus OX=10090 GN=Marc2 PE=1 SV=1]	FALSE	0
[Q71RI9]	37.0779	[0.2087912087912088]	11	13	13	6602	[Kynurenine--oxoglutarate transaminase 3 OS=Mus musculus OX=10090 GN=Kyat3 PE=1 SV=1]	FALSE	0
[Q80X90]	37.0332	[0.06456571867794005]	12	12	12	2272	[Filamin-B OS=Mus musculus OX=10090 GN=Flnb PE=1 SV=3]	FALSE	0
[O09174]	37.0098	[0.34908136482939633]	12	12	12	11715	[Alpha-methylacyl-CoA racemase OS=Mus musculus OX=10090 GN=Amacr PE=1 SV=4]	FALSE	0
[Q9CQN1]	36.8863	[0.16147308781869688]	11	12	12	11644	[Heat shock protein 75 kDa, mitochondrial OS=Mus musculus OX=10090 GN=Trap1 PE=1 SV=1]	FALSE	0
[P24369]	36.6108	[0.5]	11	13	13	1096	[Peptidyl-prolyl cis-trans isomerase B OS=Mus musculus OX=10090 GN=Ppib PE=1 SV=2]	FALSE	0
[Q3TXS7]	36.5934	[0.15320041972717732]	11	11	11	9718	[26S proteasome non-ATPase regulatory subunit 1 OS=Mus musculus OX=10090 GN=Psmd1 PE=1 SV=1]	FALSE	0
[P42932]	36.3381	[0.24087591240875914]	11	12	12	3291	[T-complex protein 1 subunit theta OS=Mus musculus OX=10090 GN=Cct8 PE=1 SV=3]	FALSE	0
[P62259]	36.3051	[0.3843137254901961]	11	12	12	11647	[14-3-3 protein epsilon OS=Mus musculus OX=10090 GN=Ywhae PE=1 SV=1]	FALSE	0
[Q9R112]	36.2427	[0.29555555555555557]	10	12	12	9722	[Sulfide:quinone oxidoreductase, mitochondrial OS=Mus musculus OX=10090 GN=Sqor PE=1 SV=3]	FALSE	0
[Q8VDM4]	36.0546	[0.13105726872246695]	10	12	12	10629	[26S proteasome non-ATPase regulatory subunit 2 OS=Mus musculus OX=10090 GN=Psmd2 PE=1 SV=1]	FALSE	0
[P97501]	35.9028	[0.23220973782771537]	11	11	11	10652	[Dimethylaniline monooxygenase [N-oxide-forming] 3 OS=Mus musculus OX=10090 GN=Fmo3 PE=1 SV=1]	FALSE	0
[Q9DBG1]	35.8828	[0.22326454033771106]	9	11	11	3267	[Sterol 26-hydroxylase, mitochondrial OS=Mus musculus OX=10090 GN=Cyp27a1 PE=1 SV=1]	FALSE	0
[Q8CG76]	35.4685	[0.32697547683923706]	9	10	10	1072	[Aflatoxin B1 aldehyde reductase member 2 OS=Mus musculus OX=10090 GN=Akr7a2 PE=1 SV=3]	FALSE	0
[Q07417]	35.3345	[0.3470873786407767]	11	12	12	9740	[Short-chain specific acyl-CoA dehydrogenase, mitochondrial OS=Mus musculus OX=10090 GN=Acads PE=1 SV=2]	FALSE	0
[P67778]	35.1448	[0.3639705882352941]	11	12	12	2230	[Prohibitin OS=Mus musculus OX=10090 GN=Phb PE=1 SV=1]	FALSE	0
[P06801]	35.1019	[0.23426573426573427]	11	13	13	7537	[NADP-dependent malic enzyme OS=Mus musculus OX=10090 GN=Me1 PE=1 SV=2]	FALSE	0
[Q78JT3]	35.0987	[0.3356643356643357]	10	11	11	6603	[3-hydroxyanthranilate 3,4-dioxygenase OS=Mus musculus OX=10090 GN=Haao PE=1 SV=1]	FALSE	0
[P47911]	34.7797	[0.32094594594594594]	11	12	12	5401	[60S ribosomal protein L6 OS=Mus musculus OX=10090 GN=Rpl6 PE=1 SV=3]	FALSE	0
[P48036]	34.7796	[0.30407523510971785]	11	12	12	6657	[Annexin A5 OS=Mus musculus OX=10090 GN=Anxa5 PE=1 SV=1]	FALSE	0
[Q9DBG6]	34.7363	[0.16798732171156894]	8	9	9	3249	[Dolichyl-diphosphooligosaccharide--protein glycosyltransferase subunit 2 OS=Mus musculus OX=10090 GN=Rpn2 PE=1 SV=1]	FALSE	0
[Q6PB66]	34.7236	[0.09339080459770115]	11	11	11	7514	[Leucine-rich PPR motif-containing protein, mitochondrial OS=Mus musculus OX=10090 GN=Lrpprc PE=1 SV=2]	FALSE	0
[Q8C5H8]	34.54	[0.34292035398230086]	11	13	13	5392	[NAD kinase 2, mitochondrial OS=Mus musculus OX=10090 GN=Nadk2 PE=1 SV=2]	FALSE	0
[Q8VEK3]	34.0878	[0.14875]	10	10	10	11674	[Heterogeneous nuclear ribonucleoprotein U OS=Mus musculus OX=10090 GN=Hnrnpu PE=1 SV=1]	FALSE	0
[Q64727]	34.0465	[0.1303939962476548]	11	11	11	6632	[Vinculin OS=Mus musculus OX=10090 GN=Vcl PE=1 SV=4]	FALSE	0
[Q3THS6]	34.0036	[0.16962025316455695]	6	8	8	4085	[S-adenosylmethionine synthase isoform type-2 OS=Mus musculus OX=10090 GN=Mat2a PE=1 SV=2]	FALSE	0
[Q8JZK9]	33.7121	[0.20192307692307693]	10	12	12	11652	[Hydroxymethylglutaryl-CoA synthase, cytoplasmic OS=Mus musculus OX=10090 GN=Hmgcs1 PE=1 SV=1]	FALSE	0
[P61979]	33.421	[0.23974082073434125]	10	10	10	7544	[Heterogeneous nuclear ribonucleoprotein K OS=Mus musculus OX=10090 GN=Hnrnpk PE=1 SV=1]	FALSE	0
[Q9DCG6]	33.3453	[0.3784722222222222]	10	11	11	3281	[Phenazine biosynthesis-like domain-containing protein 1 OS=Mus musculus OX=10090 GN=Pbld1 PE=1 SV=2]	FALSE	0
[P47962]	33.3379	[0.30303030303030304]	10	11	11	6574	[60S ribosomal protein L5 OS=Mus musculus OX=10090 GN=Rpl5 PE=1 SV=3]	FALSE	0
[Q9QZ85]	33.306	[0.2784503631961259]	9	9	9	3255	[Interferon-inducible GTPase 1 OS=Mus musculus OX=10090 GN=Iigp1 PE=1 SV=2]	FALSE	0
[P19783]	33.2705	[0.41420118343195267]	9	9	9	1074	[Cytochrome c oxidase subunit 4 isoform 1, mitochondrial OS=Mus musculus OX=10090 GN=Cox4i1 PE=1 SV=2]	FALSE	0
[P35505]	33.2413	[0.2553699284009546]	10	12	12	2239	[Fumarylacetoacetase OS=Mus musculus OX=10090 GN=Fah PE=1 SV=2]	FALSE	0
[O35423]	33.2028	[0.2826086956521739]	10	12	12	7552	[Serine--pyruvate aminotransferase, mitochondrial OS=Mus musculus OX=10090 GN=Agxt PE=1 SV=3]	FALSE	0
[Q9CPY7]	33.1251	[0.23121387283236994]	9	10	10	5356	[Cytosol aminopeptidase OS=Mus musculus OX=10090 GN=Lap3 PE=1 SV=3]	FALSE	0
[Q9JMA7]	33.1104	[0.22023809523809523]	10	11	11	1047	[Cytochrome P450 3A41 OS=Mus musculus OX=10090 GN=Cyp3a41a PE=1 SV=2]	FALSE	0
[P06745]	33.0503	[0.1953405017921147]	9	9	9	9684	[Glucose-6-phosphate isomerase OS=Mus musculus OX=10090 GN=Gpi PE=1 SV=4]	FALSE	0
[O35215]	32.8985	[0.8898305084745762]	9	13	13	5363	[D-dopachrome decarboxylase OS=Mus musculus OX=10090 GN=Ddt PE=1 SV=3]	FALSE	0
[Q8CC86]	32.7998	[0.1895910780669145]	9	9	9	2255	[Nicotinate phosphoribosyltransferase OS=Mus musculus OX=10090 GN=Naprt PE=1 SV=1]	FALSE	0
[Q3UEG6]	32.7862	[0.2202729044834308]	10	10	10	7551	[Alanine--glyoxylate aminotransferase 2, mitochondrial OS=Mus musculus OX=10090 GN=Agxt2 PE=1 SV=1]	FALSE	0
[Q99LB2]	32.6439	[0.2974910394265233]	9	10	10	9696	[Dehydrogenase/reductase SDR family member 4 OS=Mus musculus OX=10090 GN=Dhrs4 PE=1 SV=3]	FALSE	0
[Q9D8N0]	32.5173	[0.2128146453089245]	10	11	11	7546	[Elongation factor 1-gamma OS=Mus musculus OX=10090 GN=Eef1g PE=1 SV=3]	FALSE	0
[Q8R086]	32.4699	[0.2619047619047619]	9	11	11	11671	[Sulfite oxidase, mitochondrial OS=Mus musculus OX=10090 GN=Suox PE=1 SV=2]	FALSE	0
[Q9DCM2]	32.205	[0.39823008849557523]	9	10	10	1078	[Glutathione S-transferase kappa 1 OS=Mus musculus OX=10090 GN=Gstk1 PE=1 SV=3]	FALSE	0
[Q9DBG3]	32.1097	[0.11846318036286019]	10	10	10	4133	[AP-2 complex subunit beta OS=Mus musculus OX=10090 GN=Ap2b1 PE=1 SV=1]	FALSE	0
[Q61941]	32.0917	[0.11233885819521179]	10	10	10	3297	[NAD(P) transhydrogenase, mitochondrial OS=Mus musculus OX=10090 GN=Nnt PE=1 SV=2]	FALSE	0
[P62908]	32.0386	[0.37448559670781895]	10	11	11	6583	[40S ribosomal protein S3 OS=Mus musculus OX=10090 GN=Rps3 PE=1 SV=1]	FALSE	0
[G3X982]	32.0209	[0.1101123595505618]	10	10	10	3282	[Aldehyde oxidase 3 OS=Mus musculus OX=10090 GN=Aox3 PE=1 SV=1]	FALSE	0
[Q9D379]	31.8061	[0.22197802197802197]	10	10	10	5391	[Epoxide hydrolase 1 OS=Mus musculus OX=10090 GN=Ephx1 PE=1 SV=2]	FALSE	0
[Q8BH95]	31.7597	[0.2620689655172414]	10	11	11	5385	[Enoyl-CoA hydratase, mitochondrial OS=Mus musculus OX=10090 GN=Echs1 PE=1 SV=1]	FALSE	0
[P62242]	31.713	[0.46634615384615385]	9	11	11	7530	[40S ribosomal protein S8 OS=Mus musculus OX=10090 GN=Rps8 PE=1 SV=2]	FALSE	0
[Q91VR2]	31.5051	[0.30201342281879195]	10	11	11	5341	[ATP synthase subunit gamma, mitochondrial OS=Mus musculus OX=10090 GN=Atp5f1c PE=1 SV=1]	FALSE	0
[P57776]	31.4432	[0.3665480427046263]	6	7	7	6606	[Elongation factor 1-delta OS=Mus musculus OX=10090 GN=Eef1d PE=1 SV=3]	FALSE	0
[Q5FW57]	31.3133	[0.4155405405405405]	10	11	11	4102	[Glycine N-acyltransferase-like protein OS=Mus musculus OX=10090 GN=Gm4952 PE=1 SV=3]	FALSE	0
[Q8R164]	31.2037	[0.39862542955326463]	10	11	11	5336	[Valacyclovir hydrolase OS=Mus musculus OX=10090 GN=Bphl PE=1 SV=1]	FALSE	0
[P99027]	31.1046	[0.6434782608695652]	7	9	9	1070	[60S acidic ribosomal protein P2 OS=Mus musculus OX=10090 GN=Rplp2 PE=1 SV=3]	FALSE	0
[P14148]	31.0906	[0.3296296296296296]	9	10	10	11681	[60S ribosomal protein L7 OS=Mus musculus OX=10090 GN=Rpl7 PE=1 SV=2]	FALSE	0
[Q61316]	30.9087	[0.19976218787158145]	10	12	12	4138	[Heat shock 70 kDa protein 4 OS=Mus musculus OX=10090 GN=Hspa4 PE=1 SV=1]	FALSE	0
[Q9R0P3]	30.8986	[0.35106382978723405]	10	13	13	1049	[S-formylglutathione hydrolase OS=Mus musculus OX=10090 GN=Esd PE=1 SV=1]	FALSE	0
[P80315]	30.7672	[0.18923933209647495]	10	10	10	3293	[T-complex protein 1 subunit delta OS=Mus musculus OX=10090 GN=Cct4 PE=1 SV=3]	FALSE	0
[Q00897]	30.7244	[0.2324455205811138]	8	8	8	11664	[Alpha-1-antitrypsin 1-4 OS=Mus musculus OX=10090 GN=Serpina1d PE=1 SV=1]	FALSE	0
[Q60931]	30.6367	[0.3250883392226148]	8	10	10	11659	[Voltage-dependent anion-selective channel protein 3 OS=Mus musculus OX=10090 GN=Vdac3 PE=1 SV=1]	FALSE	0
[P48758]	30.6326	[0.34657039711191334]	10	11	11	3235	[Carbonyl reductase [NADPH] 1 OS=Mus musculus OX=10090 GN=Cbr1 PE=1 SV=3]	FALSE	0
[Q99L13]	30.4791	[0.2865671641791045]	9	10	10	4114	[3-hydroxyisobutyrate dehydrogenase, mitochondrial OS=Mus musculus OX=10090 GN=Hibadh PE=1 SV=1]	FALSE	0
[P19157]	30.4076	[0.34285714285714286]	7	9	9	9700	[Glutathione S-transferase P 1 OS=Mus musculus OX=10090 GN=Gstp1 PE=1 SV=2]	FALSE	0
[Q99J99]	30.1379	[0.32323232323232326]	8	9	9	1064	[3-mercaptopyruvate sulfurtransferase OS=Mus musculus OX=10090 GN=Mpst PE=1 SV=4]	FALSE	0
[O08807]	30.0355	[0.35766423357664234]	9	10	10	4084	[Peroxiredoxin-4 OS=Mus musculus OX=10090 GN=Prdx4 PE=1 SV=1]	FALSE	0
[Q9JHI5]	29.9758	[0.19811320754716982]	9	9	9	6588	[Isovaleryl-CoA dehydrogenase, mitochondrial OS=Mus musculus OX=10090 GN=Ivd PE=1 SV=1]	FALSE	0
[Q8CFX1]	29.9533	[0.1267427122940431]	9	10	10	10660	[GDH/6PGL endoplasmic bifunctional protein OS=Mus musculus OX=10090 GN=H6pd PE=1 SV=2]	FALSE	0
[Q9WVL0]	29.9347	[0.39814814814814814]	9	12	12	6627	[Maleylacetoacetate isomerase OS=Mus musculus OX=10090 GN=Gstz1 PE=1 SV=1]	FALSE	0
[Q9CZU6]	29.932	[0.1810344827586207]	9	11	11	3	[Citrate synthase, mitochondrial OS=Mus musculus OX=10090 GN=Cs PE=1 SV=1]	FALSE	0
[Q91W64]	29.838	[0.12678936605316973]	7	8	8	7511	[Cytochrome P450 2C70 OS=Mus musculus OX=10090 GN=Cyp2c70 PE=1 SV=2]	FALSE	0
[P97371]	29.7889	[0.3855421686746988]	9	11	11	9751	[Proteasome activator complex subunit 1 OS=Mus musculus OX=10090 GN=Psme1 PE=1 SV=2]	FALSE	0
[P14869]	29.6983	[0.38170347003154576]	10	11	11	3242	[60S acidic ribosomal protein P0 OS=Mus musculus OX=10090 GN=Rplp0 PE=1 SV=3]	FALSE	0
[Q9QUM9]	29.6602	[0.43902439024390244]	9	9	9	11690	[Proteasome subunit alpha type-6 OS=Mus musculus OX=10090 GN=Psma6 PE=1 SV=1]	FALSE	0
[P31786]	29.605	[0.6091954022988506]	7	11	11	7524	[Acyl-CoA-binding protein OS=Mus musculus OX=10090 GN=Dbi PE=1 SV=2]	FALSE	0
[Q9EQK5]	29.5905	[0.12775842044134728]	10	10	10	6600	[Major vault protein OS=Mus musculus OX=10090 GN=Mvp PE=1 SV=4]	FALSE	0
[Q9DCN2]	29.4891	[0.3089700996677741]	9	12	12	6664	[NADH-cytochrome b5 reductase 3 OS=Mus musculus OX=10090 GN=Cyb5r3 PE=1 SV=3]	FALSE	0
[Q8BGA8]	29.4041	[0.2041522491349481]	9	9	9	11718	[Acyl-coenzyme A synthetase ACSM5, mitochondrial OS=Mus musculus OX=10090 GN=Acsm5 PE=1 SV=1]	FALSE	0
[O09131]	29.3925	[0.3416666666666667]	9	11	11	11697	[Glutathione S-transferase omega-1 OS=Mus musculus OX=10090 GN=Gsto1 PE=1 SV=2]	FALSE	0
[Q9DB20]	29.3807	[0.5023474178403756]	9	9	9	3244	[ATP synthase subunit O, mitochondrial OS=Mus musculus OX=10090 GN=Atp5po PE=1 SV=1]	FALSE	0
[Q8QZS1]	29.3637	[0.2675324675324675]	9	12	12	10650	[3-hydroxyisobutyryl-CoA hydrolase, mitochondrial OS=Mus musculus OX=10090 GN=Hibch PE=1 SV=1]	FALSE	0
[O55029]	29.1323	[0.13149171270718232]	9	9	9	5399	[Coatomer subunit beta' OS=Mus musculus OX=10090 GN=Copb2 PE=1 SV=2]	FALSE	0
[P09405]	29.1207	[0.13154172560113153]	9	9	9	10682	[Nucleolin OS=Mus musculus OX=10090 GN=Ncl PE=1 SV=2]	FALSE	0
[Q9D051]	29.0843	[0.28133704735376047]	9	10	10	3277	[Pyruvate dehydrogenase E1 component subunit beta, mitochondrial OS=Mus musculus OX=10090 GN=Pdhb PE=1 SV=1]	FALSE	0
[Q920E5]	29.0816	[0.26628895184135976]	9	11	11	7563	[Farnesyl pyrophosphate synthase OS=Mus musculus OX=10090 GN=Fdps PE=1 SV=1]	FALSE	0
[Q61646]	29.0715	[0.2680115273775216]	9	9	9	5387	[Haptoglobin OS=Mus musculus OX=10090 GN=Hp PE=1 SV=1]	FALSE	0
[P97742]	29.0315	[0.12160413971539456]	9	9	9	1044	[Carnitine O-palmitoyltransferase 1, liver isoform OS=Mus musculus OX=10090 GN=Cpt1a PE=1 SV=4]	FALSE	0
[Q8VCR2]	29.0308	[0.3157894736842105]	9	9	9	5417	[17-beta-hydroxysteroid dehydrogenase 13 OS=Mus musculus OX=10090 GN=Hsd17b13 PE=1 SV=2]	FALSE	0
[P23953]	29.0159	[0.16967509025270758]	8	10	10	10606	[Carboxylesterase 1C OS=Mus musculus OX=10090 GN=Ces1c PE=1 SV=4]	FALSE	0
[Q9JKR6]	28.9803	[0.11411411411411411]	9	9	9	1109	[Hypoxia up-regulated protein 1 OS=Mus musculus OX=10090 GN=Hyou1 PE=1 SV=1]	FALSE	0
[O55143]	28.9011	[0.11206896551724138]	9	9	9	1092	[Sarcoplasmic/endoplasmic reticulum calcium ATPase 2 OS=Mus musculus OX=10090 GN=Atp2a2 PE=1 SV=2]	FALSE	0
[Q91Z53]	28.8441	[0.3353658536585366]	9	10	10	1108	[Glyoxylate reductase/hydroxypyruvate reductase OS=Mus musculus OX=10090 GN=Grhpr PE=1 SV=1]	FALSE	0
[Q9D172]	28.804	[0.3458646616541353]	6	6	6	2245	[Glutamine amidotransferase-like class 1 domain-containing protein 3A, mitochondrial OS=Mus musculus OX=10090 GN=Gatd3a PE=1 SV=1]	FALSE	0
[P99029]	28.7876	[0.3761904761904762]	7	8	8	3266	[Peroxiredoxin-5, mitochondrial OS=Mus musculus OX=10090 GN=Prdx5 PE=1 SV=2]	FALSE	0
[Q9CXN7]	28.6863	[0.3784722222222222]	9	10	10	3281	[Phenazine biosynthesis-like domain-containing protein 2 OS=Mus musculus OX=10090 GN=Pbld2 PE=1 SV=1]	FALSE	0
[Q91V41]	28.6027	[0.44651162790697674]	8	9	9	5338	[Ras-related protein Rab-14 OS=Mus musculus OX=10090 GN=Rab14 PE=1 SV=3]	FALSE	0
[O35643]	28.5615	[0.1071049840933192]	9	9	9	4133	[AP-1 complex subunit beta-1 OS=Mus musculus OX=10090 GN=Ap1b1 PE=1 SV=2]	FALSE	0
[Q9DC50]	28.485	[0.17973856209150327]	9	9	9	4115	[Peroxisomal carnitine O-octanoyltransferase OS=Mus musculus OX=10090 GN=Crot PE=1 SV=1]	FALSE	0
[P62983]	28.36	[0.40384615384615385]	6	9	9	1063	[Ubiquitin-40S ribosomal protein S27a OS=Mus musculus OX=10090 GN=Rps27a PE=1 SV=2]	FALSE	0
[P52843]	28.2909	[0.2912280701754386]	9	12	12	5351	[Bile salt sulfotransferase 1 OS=Mus musculus OX=10090 GN=Sult2a1 PE=1 SV=1]	FALSE	0
[P38060]	28.2452	[0.2923076923076923]	8	10	10	4066	[Hydroxymethylglutaryl-CoA lyase, mitochondrial OS=Mus musculus OX=10090 GN=Hmgcl PE=1 SV=2]	FALSE	0
[O55022]	28.2123	[0.37948717948717947]	6	7	7	7518	[Membrane-associated progesterone receptor component 1 OS=Mus musculus OX=10090 GN=Pgrmc1 PE=1 SV=4]	FALSE	0
[Q9DCP2]	28.1115	[0.13663366336633664]	8	10	10	10610	[Sodium-coupled neutral amino acid transporter 3 OS=Mus musculus OX=10090 GN=Slc38a3 PE=1 SV=1]	FALSE	0
[P05064]	28.0433	[0.22802197802197802]	9	9	9	6580	[Fructose-bisphosphate aldolase A OS=Mus musculus OX=10090 GN=Aldoa PE=1 SV=2]	FALSE	0
[Q9QYG0]	27.8223	[0.2587601078167116]	7	8	8	4073	[Protein NDRG2 OS=Mus musculus OX=10090 GN=Ndrg2 PE=1 SV=1]	FALSE	0
[Q8BWF0]	27.8087	[0.20267686424474188]	8	8	8	2262	[Succinate-semialdehyde dehydrogenase, mitochondrial OS=Mus musculus OX=10090 GN=Aldh5a1 PE=1 SV=1]	FALSE	0
[Q8JZQ9]	27.6833	[0.15317559153175592]	9	9	9	2310	[Eukaryotic translation initiation factor 3 subunit B OS=Mus musculus OX=10090 GN=Eif3b PE=1 SV=1]	FALSE	0
[P40936]	27.6558	[0.3446969696969697]	7	9	9	7523	[Indolethylamine N-methyltransferase OS=Mus musculus OX=10090 GN=Inmt PE=1 SV=1]	FALSE	0
[Q99KR3]	27.6266	[0.3541666666666667]	9	9	9	2279	[Endoribonuclease LACTB2 OS=Mus musculus OX=10090 GN=Lactb2 PE=1 SV=1]	FALSE	0
[Q80XL6]	27.4429	[0.12323491655969192]	9	9	9	7553	[Acyl-CoA dehydrogenase family member 11 OS=Mus musculus OX=10090 GN=Acad11 PE=1 SV=2]	FALSE	0
[P40124]	27.3823	[0.20464135021097046]	8	9	9	9731	[Adenylyl cyclase-associated protein 1 OS=Mus musculus OX=10090 GN=Cap1 PE=1 SV=4]	FALSE	0
[Q64471]	27.382	[0.3]	8	13	13	9734	[Glutathione S-transferase theta-1 OS=Mus musculus OX=10090 GN=Gstt1 PE=1 SV=4]	FALSE	0
[Q9R257]	27.3436	[0.38421052631578945]	6	9	9	7520	[Heme-binding protein 1 OS=Mus musculus OX=10090 GN=Hebp1 PE=1 SV=2]	FALSE	0
[P47199]	27.2849	[0.31722054380664655]	8	8	8	3280	[Quinone oxidoreductase OS=Mus musculus OX=10090 GN=Cryz PE=1 SV=1]	FALSE	0
[Q9DD20]	27.2399	[0.29508196721311475]	9	9	9	10676	[Methyltransferase-like protein 7B OS=Mus musculus OX=10090 GN=Mettl7b PE=1 SV=2]	FALSE	0
[Q9JIL4]	27.2179	[0.18882466281310212]	8	8	8	10640	[Na(+)/H(+) exchange regulatory cofactor NHE-RF3 OS=Mus musculus OX=10090 GN=Pdzk1 PE=1 SV=1]	FALSE	0
[Q64435]	27.1891	[0.15630885122410546]	8	10	10	6623	[UDP-glucuronosyltransferase 1-6 OS=Mus musculus OX=10090 GN=Ugt1a6 PE=1 SV=1]	FALSE	0
[O35459]	27.1514	[0.2782874617737003]	9	9	9	5389	[Delta(3,5)-Delta(2,4)-dienoyl-CoA isomerase, mitochondrial OS=Mus musculus OX=10090 GN=Ech1 PE=1 SV=1]	FALSE	0
[Q99K51]	27.0837	[0.14285714285714285]	8	8	8	11655	[Plastin-3 OS=Mus musculus OX=10090 GN=Pls3 PE=1 SV=3]	FALSE	0
[P01942]	27.0289	[0.49295774647887325]	7	16	16	10625	[Hemoglobin subunit alpha OS=Mus musculus OX=10090 GN=Hba PE=1 SV=2]	FALSE	0
[P17427]	27.0125	[0.10021321961620469]	9	9	9	11710	[AP-2 complex subunit alpha-2 OS=Mus musculus OX=10090 GN=Ap2a2 PE=1 SV=2]	FALSE	0
[Q9JIF7]	27.0068	[0.11962224554039874]	8	8	8	5382	[Coatomer subunit beta OS=Mus musculus OX=10090 GN=Copb1 PE=1 SV=1]	FALSE	0
[Q61147]	27.0045	[0.1055607917059378]	8	8	8	10646	[Ceruloplasmin OS=Mus musculus OX=10090 GN=Cp PE=1 SV=2]	FALSE	0
[O88569]	26.9825	[0.24079320113314448]	8	9	9	11651	[Heterogeneous nuclear ribonucleoproteins A2/B1 OS=Mus musculus OX=10090 GN=Hnrnpa2b1 PE=1 SV=2]	FALSE	0
[Q64459]	26.9245	[0.18452380952380953]	9	10	10	1047	[Cytochrome P450 3A11 OS=Mus musculus OX=10090 GN=Cyp3a11 PE=1 SV=1]	FALSE	0
[Q9CWJ9]	26.9061	[0.22297297297297297]	9	9	9	9746	[Bifunctional purine biosynthesis protein PURH OS=Mus musculus OX=10090 GN=Atic PE=1 SV=2]	FALSE	0
[P35486]	26.8963	[0.18717948717948718]	9	9	9	9702	[Pyruvate dehydrogenase E1 component subunit alpha, somatic form, mitochondrial OS=Mus musculus OX=10090 GN=Pdha1 PE=1 SV=1]	FALSE	0
[Q60759]	26.8908	[0.2100456621004566]	7	8	8	5352	[Glutaryl-CoA dehydrogenase, mitochondrial OS=Mus musculus OX=10090 GN=Gcdh PE=1 SV=2]	FALSE	0
[P80316]	26.882	[0.16820702402957485]	9	10	10	3293	[T-complex protein 1 subunit epsilon OS=Mus musculus OX=10090 GN=Cct5 PE=1 SV=1]	FALSE	0
[Q9JLF6]	26.8328	[0.1361963190184049]	9	9	9	11701	[Protein-glutamine gamma-glutamyltransferase K OS=Mus musculus OX=10090 GN=Tgm1 PE=1 SV=2]	FALSE	0
[Q91X91]	26.7925	[0.3210702341137124]	8	11	11	1088	[Nicotinate-nucleotide pyrophosphorylase [carboxylating] OS=Mus musculus OX=10090 GN=Qprt PE=1 SV=1]	FALSE	0
[Q01405]	26.7648	[0.10457516339869281]	7	7	7	11661	[Protein transport protein Sec23A OS=Mus musculus OX=10090 GN=Sec23a PE=1 SV=2]	FALSE	0
[P12787]	26.5829	[0.3904109589041096]	9	10	10	3240	[Cytochrome c oxidase subunit 5A, mitochondrial OS=Mus musculus OX=10090 GN=Cox5a PE=1 SV=2]	FALSE	0
[Q922R8]	26.4176	[0.2159090909090909]	7	8	8	9715	[Protein disulfide-isomerase A6 OS=Mus musculus OX=10090 GN=Pdia6 PE=1 SV=3]	FALSE	0
[P62270]	26.3412	[0.4407894736842105]	8	8	8	10604	[40S ribosomal protein S18 OS=Mus musculus OX=10090 GN=Rps18 PE=1 SV=3]	FALSE	0
[Q9R092]	26.3298	[0.2586750788643533]	8	8	8	6590	[17-beta-hydroxysteroid dehydrogenase type 6 OS=Mus musculus OX=10090 GN=Hsd17b6 PE=1 SV=1]	FALSE	0
[Q9DCD0]	26.3252	[0.19668737060041408]	8	8	8	11707	[6-phosphogluconate dehydrogenase, decarboxylating OS=Mus musculus OX=10090 GN=Pgd PE=1 SV=3]	FALSE	0
[P28665]	26.3096	[0.08062330623306233]	9	9	9	2333	[Murinoglobulin-1 OS=Mus musculus OX=10090 GN=Mug1 PE=1 SV=3]	FALSE	0
[Q61656]	26.2382	[0.1465798045602606]	8	8	8	6673	[Probable ATP-dependent RNA helicase DDX5 OS=Mus musculus OX=10090 GN=Ddx5 PE=1 SV=2]	FALSE	0
[Q9CY27]	26.1197	[0.20454545454545456]	8	9	9	6585	[Very-long-chain enoyl-CoA reductase OS=Mus musculus OX=10090 GN=Tecr PE=1 SV=1]	FALSE	0
[Q91WN4]	25.9526	[0.20876826722338204]	8	8	8	10669	[Kynurenine 3-monooxygenase OS=Mus musculus OX=10090 GN=Kmo PE=1 SV=1]	FALSE	0
[P36552]	25.9281	[0.24153498871331827]	8	8	8	6663	[Oxygen-dependent coproporphyrinogen-III oxidase, mitochondrial OS=Mus musculus OX=10090 GN=Cpox PE=1 SV=2]	FALSE	0
[Q64464]	25.8887	[0.15705765407554673]	9	9	9	4072	[Cytochrome P450 3A13 OS=Mus musculus OX=10090 GN=Cyp3a13 PE=1 SV=1]	FALSE	0
[Q9DCL9]	25.8537	[0.2188235294117647]	7	9	9	1075	[Multifunctional protein ADE2 OS=Mus musculus OX=10090 GN=Paics PE=1 SV=4]	FALSE	0
[P70296]	25.7843	[0.45454545454545453]	6	6	6	7517	[Phosphatidylethanolamine-binding protein 1 OS=Mus musculus OX=10090 GN=Pebp1 PE=1 SV=3]	FALSE	0
[Q9DCQ2]	25.753	[0.3170731707317073]	7	8	8	3268	[Putative L-aspartate dehydrogenase OS=Mus musculus OX=10090 GN=Aspdh PE=1 SV=1]	FALSE	0
[Q7TNG8]	25.7484	[0.22727272727272727]	8	10	10	5390	[Probable D-lactate dehydrogenase, mitochondrial OS=Mus musculus OX=10090 GN=Ldhd PE=1 SV=1]	FALSE	0
[Q9QXG4]	25.7477	[0.10413694721825963]	8	8	8	10621	[Acetyl-coenzyme A synthetase, cytoplasmic OS=Mus musculus OX=10090 GN=Acss2 PE=1 SV=2]	FALSE	0
[P97429]	25.6617	[0.2664576802507837]	7	7	7	1077	[Annexin A4 OS=Mus musculus OX=10090 GN=Anxa4 PE=1 SV=4]	FALSE	0
[P68254]	25.579	[0.3346938775510204]	8	9	9	11647	[14-3-3 protein theta OS=Mus musculus OX=10090 GN=Ywhaq PE=1 SV=1]	FALSE	0
[Q9R1P4]	25.5573	[0.2965779467680608]	8	8	8	9694	[Proteasome subunit alpha type-1 OS=Mus musculus OX=10090 GN=Psma1 PE=1 SV=1]	FALSE	0
[Q9DCM0]	25.548	[0.37401574803149606]	7	7	7	7532	[Persulfide dioxygenase ETHE1, mitochondrial OS=Mus musculus OX=10090 GN=Ethe1 PE=1 SV=2]	FALSE	0
[P30416]	25.5242	[0.22270742358078602]	7	7	7	6615	[Peptidyl-prolyl cis-trans isomerase FKBP4 OS=Mus musculus OX=10090 GN=Fkbp4 PE=1 SV=5]	FALSE	0
[Q8VCR7]	25.5081	[0.47619047619047616]	7	9	9	5366	[Protein ABHD14B OS=Mus musculus OX=10090 GN=Abhd14b PE=1 SV=1]	FALSE	0
[P34927]	25.4185	[0.25]	8	8	8	10651	[Asialoglycoprotein receptor 1 OS=Mus musculus OX=10090 GN=Asgr1 PE=1 SV=4]	FALSE	0
[Q99MZ7]	25.3789	[0.3069306930693069]	8	8	8	6650	[Peroxisomal trans-2-enoyl-CoA reductase OS=Mus musculus OX=10090 GN=Pecr PE=1 SV=1]	FALSE	0
[P50580]	25.3545	[0.23604060913705585]	8	8	8	10662	[Proliferation-associated protein 2G4 OS=Mus musculus OX=10090 GN=Pa2g4 PE=1 SV=3]	FALSE	0
[P80318]	25.3344	[0.15412844036697249]	8	8	8	4134	[T-complex protein 1 subunit gamma OS=Mus musculus OX=10090 GN=Cct3 PE=1 SV=1]	FALSE	0
[O55125]	25.2685	[0.24647887323943662]	8	9	9	23	[Protein NipSnap homolog 1 OS=Mus musculus OX=10090 GN=Nipsnap1 PE=1 SV=1]	FALSE	0
[Q99L20]	25.1993	[0.31950207468879666]	7	10	10	5361	[Glutathione S-transferase theta-3 OS=Mus musculus OX=10090 GN=Gstt3 PE=1 SV=1]	FALSE	0
[Q9CWK8]	25.0286	[0.18497109826589594]	8	8	8	6670	[Sorting nexin-2 OS=Mus musculus OX=10090 GN=Snx2 PE=1 SV=2]	FALSE	0
[O35660]	25.0218	[0.28440366972477066]	8	10	10	10598	[Glutathione S-transferase Mu 6 OS=Mus musculus OX=10090 GN=Gstm6 PE=1 SV=4]	FALSE	0
[Q9WU78]	25.0192	[0.11967779056386652]	7	7	7	1082	[Programmed cell death 6-interacting protein OS=Mus musculus OX=10090 GN=Pdcd6ip PE=1 SV=3]	FALSE	0
[P50172]	24.9785	[0.22602739726027396]	8	8	8	4052	[Corticosteroid 11-beta-dehydrogenase isozyme 1 OS=Mus musculus OX=10090 GN=Hsd11b1 PE=1 SV=3]	FALSE	0
[Q8VDK1]	24.8322	[0.28173374613003094]	8	9	9	9679	[Deaminated glutathione amidase OS=Mus musculus OX=10090 GN=Nit1 PE=1 SV=2]	FALSE	0
[P50396]	24.7866	[0.22371364653243847]	8	8	8	2258	[Rab GDP dissociation inhibitor alpha OS=Mus musculus OX=10090 GN=Gdi1 PE=1 SV=3]	FALSE	0
[P30115]	24.7464	[0.22624434389140272]	8	9	9	2229	[Glutathione S-transferase A3 OS=Mus musculus OX=10090 GN=Gsta3 PE=1 SV=2]	FALSE	0
[Q8R4N0]	24.7255	[0.28402366863905326]	7	7	7	9723	[Citramalyl-CoA lyase, mitochondrial OS=Mus musculus OX=10090 GN=Clybl PE=1 SV=2]	FALSE	0
[P14206]	24.7133	[0.2542372881355932]	7	8	8	3250	[40S ribosomal protein SA OS=Mus musculus OX=10090 GN=Rpsa PE=1 SV=4]	FALSE	0
[Q8VEM8]	24.696	[0.1792717086834734]	8	9	9	3312	[Phosphate carrier protein, mitochondrial OS=Mus musculus OX=10090 GN=Slc25a3 PE=1 SV=1]	FALSE	0
[Q9Z2Z6]	24.6156	[0.2823920265780731]	8	8	8	10623	[Mitochondrial carnitine/acylcarnitine carrier protein OS=Mus musculus OX=10090 GN=Slc25a20 PE=1 SV=1]	FALSE	0
[Q3UPL0]	24.6002	[0.08617886178861789]	8	8	8	2304	[Protein transport protein Sec31A OS=Mus musculus OX=10090 GN=Sec31a PE=1 SV=2]	FALSE	0
[Q9QZD8]	24.5854	[0.2926829268292683]	8	8	8	9690	[Mitochondrial dicarboxylate carrier OS=Mus musculus OX=10090 GN=Slc25a10 PE=1 SV=2]	FALSE	0
[Q91VS7]	24.4324	[0.2967741935483871]	5	8	8	6610	[Microsomal glutathione S-transferase 1 OS=Mus musculus OX=10090 GN=Mgst1 PE=1 SV=3]	FALSE	0
[Q9CZX8]	24.3935	[0.3103448275862069]	7	9	9	4051	[40S ribosomal protein S19 OS=Mus musculus OX=10090 GN=Rps19 PE=1 SV=3]	FALSE	0
[P62821]	24.3578	[0.22926829268292684]	8	8	8	5338	[Ras-related protein Rab-1A OS=Mus musculus OX=10090 GN=Rab1A PE=1 SV=3]	FALSE	0
[P80314]	24.3081	[0.14205607476635515]	7	7	7	10618	[T-complex protein 1 subunit beta OS=Mus musculus OX=10090 GN=Cct2 PE=1 SV=4]	FALSE	0
[Q571F8]	24.2345	[0.15780730897009967]	8	8	8	10675	[Glutaminase liver isoform, mitochondrial OS=Mus musculus OX=10090 GN=Gls2 PE=1 SV=2]	FALSE	0
[Q9CQV8]	24.2061	[0.3333333333333333]	7	7	7	11647	[14-3-3 protein beta/alpha OS=Mus musculus OX=10090 GN=Ywhab PE=1 SV=3]	FALSE	0
[P28843]	24.1022	[0.11052631578947368]	8	9	9	5433	[Dipeptidyl peptidase 4 OS=Mus musculus OX=10090 GN=Dpp4 PE=1 SV=3]	FALSE	0
[Q01768]	23.7472	[0.40131578947368424]	6	9	9	6612	[Nucleoside diphosphate kinase B OS=Mus musculus OX=10090 GN=Nme2 PE=1 SV=1]	FALSE	0
[P42125]	23.7411	[0.2560553633217993]	7	9	9	3279	[Enoyl-CoA delta isomerase 1, mitochondrial OS=Mus musculus OX=10090 GN=Eci1 PE=1 SV=2]	FALSE	0
[P12790]	23.7085	[0.1690427698574338]	7	8	8	7547	[Cytochrome P450 2B9 OS=Mus musculus OX=10090 GN=Cyp2b9 PE=1 SV=2]	FALSE	0
[Q9JHW2]	23.6281	[0.34057971014492755]	7	7	7	11672	[Omega-amidase NIT2 OS=Mus musculus OX=10090 GN=Nit2 PE=1 SV=1]	FALSE	0
[Q3TLP5]	23.6168	[0.2905405405405405]	7	10	10	11691	[Enoyl-CoA hydratase domain-containing protein 2, mitochondrial OS=Mus musculus OX=10090 GN=Echdc2 PE=1 SV=2]	FALSE	0
[P62281]	23.5201	[0.3987341772151899]	7	9	9	2226	[40S ribosomal protein S11 OS=Mus musculus OX=10090 GN=Rps11 PE=1 SV=3]	FALSE	0
[Q9CPV4]	23.3752	[0.24496644295302014]	6	6	6	6618	[Glyoxalase domain-containing protein 4 OS=Mus musculus OX=10090 GN=Glod4 PE=1 SV=1]	FALSE	0
[P14685]	23.35	[0.1660377358490566]	7	7	7	7545	[26S proteasome non-ATPase regulatory subunit 3 OS=Mus musculus OX=10090 GN=Psmd3 PE=1 SV=3]	FALSE	0
[Q6ZWN5]	23.2802	[0.36082474226804123]	8	8	8	11654	[40S ribosomal protein S9 OS=Mus musculus OX=10090 GN=Rps9 PE=1 SV=3]	FALSE	0
[Q93092]	23.2083	[0.228486646884273]	7	7	7	4054	[Transaldolase OS=Mus musculus OX=10090 GN=Taldo1 PE=1 SV=2]	FALSE	0
[Q99PG0]	23.2047	[0.17587939698492464]	7	7	7	1103	[Arylacetamide deacetylase OS=Mus musculus OX=10090 GN=Aadac PE=1 SV=3]	FALSE	0
[Q9QZW0]	23.1608	[0.070859167404783]	6	6	6	3239	[Phospholipid-transporting ATPase 11C OS=Mus musculus OX=10090 GN=Atp11c PE=1 SV=2]	FALSE	0
[Q60936]	23.1099	[0.12248062015503876]	7	7	7	7550	[Atypical kinase COQ8A, mitochondrial OS=Mus musculus OX=10090 GN=Coq8a PE=1 SV=2]	FALSE	0
[P50171]	23.0988	[0.3166023166023166]	5	5	5	7521	[Estradiol 17-beta-dehydrogenase 8 OS=Mus musculus OX=10090 GN=Hsd17b8 PE=1 SV=2]	FALSE	0
[O08749]	23.0897	[0.17092337917485265]	7	7	7	4062	[Dihydrolipoyl dehydrogenase, mitochondrial OS=Mus musculus OX=10090 GN=Dld PE=1 SV=2]	FALSE	0
[Q9DCU9]	23.0804	[0.22741433021806853]	6	7	7	1076	[4-hydroxy-2-oxoglutarate aldolase, mitochondrial OS=Mus musculus OX=10090 GN=Hoga1 PE=1 SV=1]	FALSE	0
[Q91WG8]	23.0528	[0.11080332409972299]	7	7	7	5408	[Bifunctional UDP-N-acetylglucosamine 2-epimerase/N-acetylmannosamine kinase OS=Mus musculus OX=10090 GN=Gne PE=1 SV=1]	FALSE	0
[Q8BK48]	23.0233	[0.16994633273703041]	7	7	7	1097	[Pyrethroid hydrolase Ces2e OS=Mus musculus OX=10090 GN=Ces2e PE=1 SV=1]	FALSE	0
[Q8BWN8]	22.9814	[0.20665083135391923]	7	7	7	9744	[Peroxisomal succinyl-coenzyme A thioesterase OS=Mus musculus OX=10090 GN=Acot4 PE=1 SV=1]	FALSE	0
[P60335]	22.9785	[0.27247191011235955]	7	7	7	5381	[Poly(rC)-binding protein 1 OS=Mus musculus OX=10090 GN=Pcbp1 PE=1 SV=1]	FALSE	0
[Q8CIE6]	22.8597	[0.08006535947712418]	7	7	7	10668	[Coatomer subunit alpha OS=Mus musculus OX=10090 GN=Copa PE=1 SV=2]	FALSE	0
[P11276]	22.808	[0.04279370205894227]	7	7	7	2295	[Fibronectin OS=Mus musculus OX=10090 GN=Fn1 PE=1 SV=4]	FALSE	0
[Q3UZZ6]	22.7839	[0.20677966101694914]	6	6	6	1081	[Sulfotransferase 1 family member D1 OS=Mus musculus OX=10090 GN=Sult1d1 PE=1 SV=1]	FALSE	0
[Q91W90]	22.7782	[0.19184652278177458]	7	7	7	6666	[Thioredoxin domain-containing protein 5 OS=Mus musculus OX=10090 GN=Txndc5 PE=1 SV=2]	FALSE	0
[P29699]	22.7731	[0.2318840579710145]	5	6	6	11663	[Alpha-2-HS-glycoprotein OS=Mus musculus OX=10090 GN=Ahsg PE=1 SV=1]	FALSE	0
[P56391]	22.5998	[0.7093023255813954]	7	9	9	10665	[Cytochrome c oxidase subunit 6B1 OS=Mus musculus OX=10090 GN=Cox6b1 PE=1 SV=2]	FALSE	0
[Q8R1G2]	22.5633	[0.3306122448979592]	7	7	7	9743	[Carboxymethylenebutenolidase homolog OS=Mus musculus OX=10090 GN=Cmbl PE=1 SV=1]	FALSE	0
[O08553]	22.5431	[0.18356643356643357]	7	7	7	7564	[Dihydropyrimidinase-related protein 2 OS=Mus musculus OX=10090 GN=Dpysl2 PE=1 SV=2]	FALSE	0
[Q61425]	22.4514	[0.18789808917197454]	7	9	9	11714	[Hydroxyacyl-coenzyme A dehydrogenase, mitochondrial OS=Mus musculus OX=10090 GN=Hadh PE=1 SV=2]	FALSE	0
[Q8JZZ0]	22.4232	[0.1835564053537285]	7	7	7	6668	[UDP-glucuronosyltransferase 3A2 OS=Mus musculus OX=10090 GN=Ugt3a2 PE=1 SV=2]	FALSE	0
[P97450]	22.3766	[0.5]	7	9	9	5372	[ATP synthase-coupling factor 6, mitochondrial OS=Mus musculus OX=10090 GN=Atp5pf PE=1 SV=1]	FALSE	0
[CONT_019|CAS1_BOVIN]	22.3298	[0.2897196261682243]	7	8	8	5348	[ALPHA-S1 CASEIN PRECURSOR [Bos taurus].]	FALSE	0
[P61982]	22.2809	[0.2834008097165992]	7	7	7	11647	[14-3-3 protein gamma OS=Mus musculus OX=10090 GN=Ywhag PE=1 SV=2]	FALSE	0
[P52430]	22.2726	[0.19436619718309858]	7	8	8	11704	[Serum paraoxonase/arylesterase 1 OS=Mus musculus OX=10090 GN=Pon1 PE=1 SV=2]	FALSE	0
[Q9D855]	22.2716	[0.5405405405405406]	7	8	8	7558	[Cytochrome b-c1 complex subunit 7 OS=Mus musculus OX=10090 GN=Uqcrb PE=1 SV=3]	FALSE	0
[Q64516]	22.2061	[0.13953488372093023]	7	7	7	4116	[Glycerol kinase OS=Mus musculus OX=10090 GN=Gk PE=1 SV=2]	FALSE	0
[P97855]	22.1849	[0.18064516129032257]	7	7	7	2296	[Ras GTPase-activating protein-binding protein 1 OS=Mus musculus OX=10090 GN=G3bp1 PE=1 SV=1]	FALSE	0
[Q61171]	22.1751	[0.5656565656565656]	8	8	8	10603	[Peroxiredoxin-2 OS=Mus musculus OX=10090 GN=Prdx2 PE=1 SV=3]	FALSE	0
[P20918]	22.1543	[0.0960591133004926]	6	6	6	5359	[Plasminogen OS=Mus musculus OX=10090 GN=Plg PE=1 SV=3]	FALSE	0
[Q9Z2U1]	22.0979	[0.25311203319502074]	4	4	4	5354	[Proteasome subunit alpha type-5 OS=Mus musculus OX=10090 GN=Psma5 PE=1 SV=1]	FALSE	0
[Q9CR62]	22.0973	[0.23885350318471338]	7	8	8	6645	[Mitochondrial 2-oxoglutarate/malate carrier protein OS=Mus musculus OX=10090 GN=Slc25a11 PE=1 SV=3]	FALSE	0
[P61255]	22.0593	[0.2827586206896552]	7	7	7	1163	[60S ribosomal protein L26 OS=Mus musculus OX=10090 GN=Rpl26 PE=1 SV=1]	FALSE	0
[Q9WUU7]	22.0132	[0.28104575163398693]	7	7	7	4	[Cathepsin Z OS=Mus musculus OX=10090 GN=Ctsz PE=1 SV=1]	FALSE	0
[Q9WUR2]	22.0128	[0.2659846547314578]	7	7	7	2292	[Enoyl-CoA delta isomerase 2, mitochondrial OS=Mus musculus OX=10090 GN=Eci2 PE=1 SV=2]	FALSE	0
[P24527]	22.0081	[0.14893617021276595]	7	7	7	3287	[Leukotriene A-4 hydrolase OS=Mus musculus OX=10090 GN=Lta4h PE=1 SV=4]	FALSE	0
[P18242]	22.0037	[0.2]	7	8	8	3292	[Cathepsin D OS=Mus musculus OX=10090 GN=Ctsd PE=1 SV=1]	FALSE	0
[P58281]	21.9815	[0.0875]	7	7	7	10671	[Dynamin-like 120 kDa protein, mitochondrial OS=Mus musculus OX=10090 GN=Opa1 PE=1 SV=1]	FALSE	0
[P97328]	21.9462	[0.29194630872483224]	6	8	8	1087	[Ketohexokinase OS=Mus musculus OX=10090 GN=Khk PE=1 SV=1]	FALSE	0
[Q9Z1Z0]	21.9431	[0.10114702815432743]	7	7	7	7566	[General vesicular transport factor p115 OS=Mus musculus OX=10090 GN=Uso1 PE=1 SV=2]	FALSE	0
[Q9WUM5]	21.8844	[0.23121387283236994]	7	9	9	2303	[Succinate--CoA ligase [ADP/GDP-forming] subunit alpha, mitochondrial OS=Mus musculus OX=10090 GN=Suclg1 PE=1 SV=4]	FALSE	0
[CONT_017|gi|113576|sp|P02768|ALBU_HUMAN]	21.7955	[0.09195402298850575]	7	9	9	10632	[SERUM ALBUMIN PRECURSOR [Homo sapiens].]	FALSE	0
[O88986]	21.7577	[0.23317307692307693]	7	7	7	10702	[2-amino-3-ketobutyrate coenzyme A ligase, mitochondrial OS=Mus musculus OX=10090 GN=Gcat PE=1 SV=2]	FALSE	0
[Q8BI84]	21.682	[0.05544041450777202]	6	6	6	7535	[Transport and Golgi organization protein 1 homolog OS=Mus musculus OX=10090 GN=Mia3 PE=1 SV=2]	FALSE	0
[Q5SW19]	21.68	[0.07300380228136882]	7	7	7	1150	[Clustered mitochondria protein homolog OS=Mus musculus OX=10090 GN=Cluh PE=1 SV=2]	FALSE	0
[Q99LC3]	21.6656	[0.15774647887323945]	6	6	6	1089	[NADH dehydrogenase [ubiquinone] 1 alpha subcomplex subunit 10, mitochondrial OS=Mus musculus OX=10090 GN=Ndufa10 PE=1 SV=1]	FALSE	0
[P55096]	21.6448	[0.13050075872534142]	7	7	7	1095	[ATP-binding cassette sub-family D member 3 OS=Mus musculus OX=10090 GN=Abcd3 PE=1 SV=2]	FALSE	0
[O35403]	21.5731	[0.20477815699658702]	7	9	9	10664	[Amine sulfotransferase OS=Mus musculus OX=10090 GN=Sult3a1 PE=2 SV=1]	FALSE	0
[Q6ZQ38]	21.5066	[0.07154471544715447]	7	7	7	4149	[Cullin-associated NEDD8-dissociated protein 1 OS=Mus musculus OX=10090 GN=Cand1 PE=1 SV=2]	FALSE	0
[Q64481]	21.4629	[0.14087301587301587]	7	7	7	1047	[Cytochrome P450 3A16 OS=Mus musculus OX=10090 GN=Cyp3a16 PE=2 SV=2]	FALSE	0
[Q9D0F3]	21.3695	[0.20309477756286268]	7	9	9	2291	[Protein ERGIC-53 OS=Mus musculus OX=10090 GN=Lman1 PE=1 SV=1]	FALSE	0
[P63158]	21.301	[0.29767441860465116]	6	6	6	6625	[High mobility group protein B1 OS=Mus musculus OX=10090 GN=Hmgb1 PE=1 SV=2]	FALSE	0
[P56395]	21.2882	[0.47761194029850745]	5	9	9	2249	[Cytochrome b5 OS=Mus musculus OX=10090 GN=Cyb5a PE=1 SV=2]	FALSE	0
[Q9D1Q6]	21.222	[0.18472906403940886]	6	7	7	11675	[Endoplasmic reticulum resident protein 44 OS=Mus musculus OX=10090 GN=Erp44 PE=1 SV=1]	FALSE	0
[P07356]	21.1394	[0.20648967551622419]	7	7	7	3313	[Annexin A2 OS=Mus musculus OX=10090 GN=Anxa2 PE=1 SV=2]	FALSE	0
[Q9CR68]	21.1322	[0.22262773722627738]	7	7	7	2222	[Cytochrome b-c1 complex subunit Rieske, mitochondrial OS=Mus musculus OX=10090 GN=Uqcrfs1 PE=1 SV=1]	FALSE	0
[P11983]	21.1278	[0.14568345323741008]	7	7	7	10689	[T-complex protein 1 subunit alpha OS=Mus musculus OX=10090 GN=Tcp1 PE=1 SV=3]	FALSE	0
[Q9D7B6]	21.1164	[0.1791767554479419]	6	6	6	1091	[Isobutyryl-CoA dehydrogenase, mitochondrial OS=Mus musculus OX=10090 GN=Acad8 PE=1 SV=2]	FALSE	0
[O35969]	20.9701	[0.2330508474576271]	4	4	4	1067	[Guanidinoacetate N-methyltransferase OS=Mus musculus OX=10090 GN=Gamt PE=1 SV=1]	FALSE	0
[A3KMP2]	20.9682	[0.16989247311827957]	7	7	7	10709	[Tetratricopeptide repeat protein 38 OS=Mus musculus OX=10090 GN=Ttc38 PE=1 SV=2]	FALSE	0
[Q61335]	20.9535	[0.12653061224489795]	7	7	7	4174	[B-cell receptor-associated protein 31 OS=Mus musculus OX=10090 GN=Bcap31 PE=1 SV=4]	FALSE	0
[Q9WUA2]	20.9032	[0.12563667232597622]	7	7	7	65	[Phenylalanine--tRNA ligase beta subunit OS=Mus musculus OX=10090 GN=Farsb PE=1 SV=2]	FALSE	0
[Q8BTY1]	20.8767	[0.22877358490566038]	7	7	7	6602	[Kynurenine--oxoglutarate transaminase 1 OS=Mus musculus OX=10090 GN=Kyat1 PE=1 SV=1]	FALSE	0
[Q8BMF4]	20.8721	[0.13862928348909656]	6	6	6	7539	[Dihydrolipoyllysine-residue acetyltransferase component of pyruvate dehydrogenase complex, mitochondrial OS=Mus musculus OX=10090 GN=Dlat PE=1 SV=2]	FALSE	0
[Q8BG32]	20.8542	[0.2132701421800948]	7	8	8	5420	[26S proteasome non-ATPase regulatory subunit 11 OS=Mus musculus OX=10090 GN=Psmd11 PE=1 SV=3]	FALSE	0
[Q8K411]	20.8508	[0.08397683397683398]	7	7	7	52	[Presequence protease, mitochondrial OS=Mus musculus OX=10090 GN=Pitrm1 PE=1 SV=1]	FALSE	0
[Q9CW42]	20.7763	[0.22647058823529412]	6	6	6	10613	[Mitochondrial amidoxime-reducing component 1 OS=Mus musculus OX=10090 GN=Marc1 PE=1 SV=2]	FALSE	0
[O35728]	20.7358	[0.15187376725838264]	7	7	7	9771	[Cytochrome P450 4A14 OS=Mus musculus OX=10090 GN=Cyp4a14 PE=1 SV=1]	FALSE	0
[Q61207]	20.7161	[0.11490125673249552]	6	6	6	5375	[Prosaposin OS=Mus musculus OX=10090 GN=Psap PE=1 SV=2]	FALSE	0
[P62897]	20.6457	[0.45714285714285713]	6	7	7	10647	[Cytochrome c, somatic OS=Mus musculus OX=10090 GN=Cycs PE=1 SV=2]	FALSE	0
[P52480]	20.6325	[0.16195856873822975]	7	7	7	6579	[Pyruvate kinase PKM OS=Mus musculus OX=10090 GN=Pkm PE=1 SV=4]	FALSE	0
[E9Q414]	20.6311	[0.019755826859045506]	7	7	7	2308	[Apolipoprotein B-100 OS=Mus musculus OX=10090 GN=Apob PE=1 SV=1]	FALSE	0
[P10605]	20.6071	[0.14454277286135694]	6	9	9	5378	[Cathepsin B OS=Mus musculus OX=10090 GN=Ctsb PE=1 SV=2]	FALSE	0
[Q63880]	20.5815	[0.12784588441331]	7	9	9	5413	[Carboxylesterase 3A OS=Mus musculus OX=10090 GN=Ces3a PE=1 SV=2]	FALSE	0
[Q9Z0S1]	20.581	[0.275974025974026]	6	7	7	4106	[3'(2'),5'-bisphosphate nucleotidase 1 OS=Mus musculus OX=10090 GN=Bpnt1 PE=1 SV=2]	FALSE	0
[Q01339]	20.5465	[0.14202898550724638]	5	5	5	9704	[Beta-2-glycoprotein 1 OS=Mus musculus OX=10090 GN=Apoh PE=1 SV=1]	FALSE	0
[Q9Z2U0]	20.4615	[0.31048387096774194]	6	7	7	4111	[Proteasome subunit alpha type-7 OS=Mus musculus OX=10090 GN=Psma7 PE=1 SV=1]	FALSE	0
[P63242]	20.3549	[0.35064935064935066]	6	8	8	11686	[Eukaryotic translation initiation factor 5A-1 OS=Mus musculus OX=10090 GN=Eif5a PE=1 SV=2]	FALSE	0
[Q91X52]	20.3034	[0.3114754098360656]	6	6	6	6641	[L-xylulose reductase OS=Mus musculus OX=10090 GN=Dcxr PE=1 SV=2]	FALSE	0
[Q9D7G0]	20.2365	[0.2672955974842767]	6	6	6	3271	[Ribose-phosphate pyrophosphokinase 1 OS=Mus musculus OX=10090 GN=Prps1 PE=1 SV=4]	FALSE	0
[Q9DCS9]	20.2056	[0.4715909090909091]	7	7	7	6688	[NADH dehydrogenase [ubiquinone] 1 beta subcomplex subunit 10 OS=Mus musculus OX=10090 GN=Ndufb10 PE=1 SV=3]	FALSE	0
[P97807]	20.1938	[0.126232741617357]	6	7	7	11680	[Fumarate hydratase, mitochondrial OS=Mus musculus OX=10090 GN=Fh PE=1 SV=3]	FALSE	0
[Q8VBW8]	20.0331	[0.34408602150537637]	6	7	7	4129	[Tetratricopeptide repeat protein 36 OS=Mus musculus OX=10090 GN=Ttc36 PE=1 SV=1]	FALSE	0
[P08752]	19.9919	[0.17183098591549295]	6	6	6	1098	[Guanine nucleotide-binding protein G(i) subunit alpha-2 OS=Mus musculus OX=10090 GN=Gnai2 PE=1 SV=5]	FALSE	0
[P46978]	19.9018	[0.08936170212765958]	6	6	6	3308	[Dolichyl-diphosphooligosaccharide--protein glycosyltransferase subunit STT3A OS=Mus musculus OX=10090 GN=Stt3a PE=1 SV=1]	FALSE	0
[P17717]	19.8518	[0.11132075471698114]	6	8	8	6623	[UDP-glucuronosyltransferase 2B17 OS=Mus musculus OX=10090 GN=Ugt2b17 PE=1 SV=1]	FALSE	0
[Q8BP67]	19.8514	[0.3057324840764331]	6	6	6	4127	[60S ribosomal protein L24 OS=Mus musculus OX=10090 GN=Rpl24 PE=1 SV=2]	FALSE	0
[O55131]	19.8316	[0.14220183486238533]	6	6	6	2271	[Septin-7 OS=Mus musculus OX=10090 GN=Septin7 PE=1 SV=1]	FALSE	0
[O55060]	19.7944	[0.20833333333333334]	6	6	6	9699	[Thiopurine S-methyltransferase OS=Mus musculus OX=10090 GN=Tpmt PE=1 SV=1]	FALSE	0
[Q61699]	19.7764	[0.08857808857808858]	6	6	6	4138	[Heat shock protein 105 kDa OS=Mus musculus OX=10090 GN=Hsph1 PE=1 SV=2]	FALSE	0
[Q9D0M3]	19.736	[0.22153846153846155]	5	6	6	6616	[Cytochrome c1, heme protein, mitochondrial OS=Mus musculus OX=10090 GN=Cyc1 PE=1 SV=1]	FALSE	0
[Q91X34]	19.7023	[0.17142857142857143]	6	7	7	3305	[Bile acid-CoA:amino acid N-acyltransferase OS=Mus musculus OX=10090 GN=Baat PE=1 SV=1]	FALSE	0
[Q9WV55]	19.6958	[0.2971887550200803]	6	6	6	4126	[Vesicle-associated membrane protein-associated protein A OS=Mus musculus OX=10090 GN=Vapa PE=1 SV=2]	FALSE	0
[O88587]	19.695	[0.2528301886792453]	6	6	6	1115	[Catechol O-methyltransferase OS=Mus musculus OX=10090 GN=Comt PE=1 SV=2]	FALSE	0
[P80317]	19.6777	[0.12429378531073447]	7	7	7	10712	[T-complex protein 1 subunit zeta OS=Mus musculus OX=10090 GN=Cct6a PE=1 SV=3]	FALSE	0
[P46471]	19.6437	[0.16166281755196305]	6	6	6	7583	[26S proteasome regulatory subunit 7 OS=Mus musculus OX=10090 GN=Psmc2 PE=1 SV=5]	FALSE	0
[A6X935]	19.618	[0.08280254777070063]	6	6	6	6642	[Inter alpha-trypsin inhibitor, heavy chain 4 OS=Mus musculus OX=10090 GN=Itih4 PE=1 SV=2]	FALSE	0
[P09055]	19.6125	[0.11027568922305764]	6	6	6	5429	[Integrin beta-1 OS=Mus musculus OX=10090 GN=Itgb1 PE=1 SV=1]	FALSE	0
[P50136]	19.586	[0.167420814479638]	6	6	6	1094	[2-oxoisovalerate dehydrogenase subunit alpha, mitochondrial OS=Mus musculus OX=10090 GN=Bckdha PE=1 SV=1]	FALSE	0
[Q9DC51]	19.5699	[0.1694915254237288]	6	6	6	1098	[Guanine nucleotide-binding protein G(i) subunit alpha OS=Mus musculus OX=10090 GN=Gnai3 PE=1 SV=3]	FALSE	0
[Q99JT9]	19.5569	[0.39664804469273746]	6	6	6	11709	[1,2-dihydroxy-3-keto-5-methylthiopentene dioxygenase OS=Mus musculus OX=10090 GN=Adi1 PE=1 SV=1]	FALSE	0
[P53026]	19.5036	[0.2534562211981567]	6	7	7	2283	[60S ribosomal protein L10a OS=Mus musculus OX=10090 GN=Rpl10a PE=1 SV=3]	FALSE	0
[Q9CPU0]	19.4918	[0.30978260869565216]	6	6	6	6628	[Lactoylglutathione lyase OS=Mus musculus OX=10090 GN=Glo1 PE=1 SV=3]	FALSE	0
[Q8BWP5]	19.49	[0.2841726618705036]	6	6	6	3303	[Alpha-tocopherol transfer protein OS=Mus musculus OX=10090 GN=Ttpa PE=1 SV=1]	FALSE	0
[Q07076]	19.4852	[0.1490280777537797]	6	6	6	9701	[Annexin A7 OS=Mus musculus OX=10090 GN=Anxa7 PE=1 SV=2]	FALSE	0
[Q9CQQ7]	19.4565	[0.26171875]	6	6	6	1122	[ATP synthase F(0) complex subunit B1, mitochondrial OS=Mus musculus OX=10090 GN=Atp5pb PE=1 SV=1]	FALSE	0
[P68510]	19.4009	[0.23577235772357724]	6	6	6	11647	[14-3-3 protein eta OS=Mus musculus OX=10090 GN=Ywhah PE=1 SV=2]	FALSE	0
[P62264]	19.3463	[0.2251655629139073]	5	5	5	10638	[40S ribosomal protein S14 OS=Mus musculus OX=10090 GN=Rps14 PE=1 SV=3]	FALSE	0
[O08756]	19.3373	[0.31417624521072796]	6	8	8	9688	[3-hydroxyacyl-CoA dehydrogenase type-2 OS=Mus musculus OX=10090 GN=Hsd17b10 PE=1 SV=4]	FALSE	0
[P62751]	19.2562	[0.27564102564102566]	6	6	6	6639	[60S ribosomal protein L23a OS=Mus musculus OX=10090 GN=Rpl23a PE=1 SV=1]	FALSE	0
[O08795]	19.0611	[0.1017274472168906]	6	6	6	11705	[Glucosidase 2 subunit beta OS=Mus musculus OX=10090 GN=Prkcsh PE=1 SV=1]	FALSE	0
[P54728]	18.9899	[0.1346153846153846]	6	6	6	4155	[UV excision repair protein RAD23 homolog B OS=Mus musculus OX=10090 GN=Rad23b PE=1 SV=2]	FALSE	0
[Q9CWS0]	18.9454	[0.2771929824561403]	6	6	6	10679	[N(G),N(G)-dimethylarginine dimethylaminohydrolase 1 OS=Mus musculus OX=10090 GN=Ddah1 PE=1 SV=3]	FALSE	0
[O70325]	18.9299	[0.3299492385786802]	6	6	6	11713	[Phospholipid hydroperoxide glutathione peroxidase OS=Mus musculus OX=10090 GN=Gpx4 PE=1 SV=4]	FALSE	0
[P58044]	18.907	[0.2643171806167401]	6	6	6	2277	[Isopentenyl-diphosphate Delta-isomerase 1 OS=Mus musculus OX=10090 GN=Idi1 PE=1 SV=1]	FALSE	0
[Q9CPQ1]	18.8647	[0.3684210526315789]	6	6	6	9739	[Cytochrome c oxidase subunit 6C OS=Mus musculus OX=10090 GN=Cox6c PE=1 SV=3]	FALSE	0
[P35980]	18.7563	[0.3351063829787234]	6	6	6	10656	[60S ribosomal protein L18 OS=Mus musculus OX=10090 GN=Rpl18 PE=1 SV=3]	FALSE	0
[Q9D1A2]	18.7485	[0.17473684210526316]	6	6	6	11698	[Cytosolic non-specific dipeptidase OS=Mus musculus OX=10090 GN=Cndp2 PE=1 SV=1]	FALSE	0
[Q8QZY1]	18.6499	[0.12234042553191489]	6	6	6	6655	[Eukaryotic translation initiation factor 3 subunit L OS=Mus musculus OX=10090 GN=Eif3l PE=1 SV=1]	FALSE	0
[P97449]	18.6419	[0.06832298136645963]	5	5	5	9721	[Aminopeptidase N OS=Mus musculus OX=10090 GN=Anpep PE=1 SV=4]	FALSE	0
[O08573]	18.611	[0.17847025495750707]	6	6	6	7510	[Galectin-9 OS=Mus musculus OX=10090 GN=Lgals9 PE=1 SV=1]	FALSE	0
[O09061]	18.5924	[0.26666666666666666]	5	5	5	4099	[Proteasome subunit beta type-1 OS=Mus musculus OX=10090 GN=Psmb1 PE=1 SV=1]	FALSE	0
[Q8BP47]	18.4734	[0.13774597495527727]	6	6	6	11735	[Asparagine--tRNA ligase, cytoplasmic OS=Mus musculus OX=10090 GN=Nars PE=1 SV=2]	FALSE	0
[Q9EQH2]	18.4058	[0.07204301075268817]	6	6	6	3333	[Endoplasmic reticulum aminopeptidase 1 OS=Mus musculus OX=10090 GN=Erap1 PE=1 SV=2]	FALSE	0
[P19536]	18.4055	[0.359375]	6	7	7	1128	[Cytochrome c oxidase subunit 5B, mitochondrial OS=Mus musculus OX=10090 GN=Cox5b PE=1 SV=1]	FALSE	0
[Q9CPR4]	18.3686	[0.23369565217391305]	6	7	7	1050	[60S ribosomal protein L17 OS=Mus musculus OX=10090 GN=Rpl17 PE=1 SV=3]	FALSE	0
[P56399]	18.3023	[0.10839160839160839]	6	7	7	5412	[Ubiquitin carboxyl-terminal hydrolase 5 OS=Mus musculus OX=10090 GN=Usp5 PE=1 SV=1]	FALSE	0
[P28798]	18.2688	[0.1307300509337861]	6	6	6	3289	[Progranulin OS=Mus musculus OX=10090 GN=Grn PE=1 SV=2]	FALSE	0
[P70699]	18.2316	[0.06610703043022036]	6	6	6	11645	[Lysosomal alpha-glucosidase OS=Mus musculus OX=10090 GN=Gaa PE=1 SV=2]	FALSE	0
[Q8JZN5]	18.2134	[0.0912]	6	6	6	10728	[Acyl-CoA dehydrogenase family member 9, mitochondrial OS=Mus musculus OX=10090 GN=Acad9 PE=1 SV=2]	FALSE	0
[Q8CDN6]	18.0591	[0.2629757785467128]	5	5	5	5370	[Thioredoxin-like protein 1 OS=Mus musculus OX=10090 GN=Txnl1 PE=1 SV=3]	FALSE	0
[Q9CQ62]	17.9551	[0.23582089552238805]	5	6	6	5371	[2,4-dienoyl-CoA reductase, mitochondrial OS=Mus musculus OX=10090 GN=Decr1 PE=1 SV=1]	FALSE	0
[Q64133]	17.8199	[0.07224334600760456]	6	6	6	2253	[Amine oxidase [flavin-containing] A OS=Mus musculus OX=10090 GN=Maoa PE=1 SV=3]	FALSE	0
[Q9D0I9]	17.7364	[0.10606060606060606]	6	6	6	3311	[Arginine--tRNA ligase, cytoplasmic OS=Mus musculus OX=10090 GN=Rars PE=1 SV=2]	FALSE	0
[Q9D6J6]	17.6624	[0.3588709677419355]	6	7	7	37	[NADH dehydrogenase [ubiquinone] flavoprotein 2, mitochondrial OS=Mus musculus OX=10090 GN=Ndufv2 PE=1 SV=2]	FALSE	0
[P23589]	17.6299	[0.17725752508361203]	4	4	4	3265	[Carbonic anhydrase 5A, mitochondrial OS=Mus musculus OX=10090 GN=Ca5a PE=1 SV=2]	FALSE	0
[P53994]	17.5572	[0.32075471698113206]	5	5	5	4103	[Ras-related protein Rab-2A OS=Mus musculus OX=10090 GN=Rab2a PE=1 SV=1]	FALSE	0
[O35381]	17.5547	[0.1862348178137652]	6	6	6	7555	[Acidic leucine-rich nuclear phosphoprotein 32 family member A OS=Mus musculus OX=10090 GN=Anp32a PE=1 SV=1]	FALSE	0
[P61620]	17.4415	[0.08823529411764706]	6	7	7	6	[Protein transport protein Sec61 subunit alpha isoform 1 OS=Mus musculus OX=10090 GN=Sec61a1 PE=1 SV=2]	FALSE	0
[Q9D7J9]	17.3619	[0.16]	4	4	4	11662	[Enoyl-CoA hydratase domain-containing protein 3, mitochondrial OS=Mus musculus OX=10090 GN=Echdc3 PE=1 SV=1]	FALSE	0
[Q91WD5]	17.3038	[0.14038876889848811]	6	6	6	9681	[NADH dehydrogenase [ubiquinone] iron-sulfur protein 2, mitochondrial OS=Mus musculus OX=10090 GN=Ndufs2 PE=1 SV=1]	FALSE	0
[P26638]	17.3002	[0.12109375]	5	5	5	6626	[Serine--tRNA ligase, cytoplasmic OS=Mus musculus OX=10090 GN=Sars PE=1 SV=3]	FALSE	0
[P52760]	17.2877	[0.45185185185185184]	5	7	7	5379	[2-iminobutanoate/2-iminopropanoate deaminase OS=Mus musculus OX=10090 GN=Rida PE=1 SV=3]	FALSE	0
[O54734]	17.1841	[0.11564625850340136]	5	5	5	5340	[Dolichyl-diphosphooligosaccharide--protein glycosyltransferase 48 kDa subunit OS=Mus musculus OX=10090 GN=Ddost PE=1 SV=2]	FALSE	0
[Q00915]	17.0802	[0.4]	5	5	5	6637	[Retinol-binding protein 1 OS=Mus musculus OX=10090 GN=Rbp1 PE=1 SV=2]	FALSE	0
[P63101]	17.0608	[0.2163265306122449]	5	6	6	11647	[14-3-3 protein zeta/delta OS=Mus musculus OX=10090 GN=Ywhaz PE=1 SV=1]	FALSE	0
[Q06890]	16.9585	[0.13616071428571427]	4	4	4	9712	[Clusterin OS=Mus musculus OX=10090 GN=Clu PE=1 SV=1]	FALSE	0
[Q923D2]	16.9187	[0.21844660194174756]	4	4	4	11665	[Flavin reductase (NADPH) OS=Mus musculus OX=10090 GN=Blvrb PE=1 SV=3]	FALSE	0
[Q91WG0]	16.8962	[0.09982174688057041]	5	5	5	1097	[Acylcarnitine hydrolase OS=Mus musculus OX=10090 GN=Ces2c PE=1 SV=1]	FALSE	0
[P09671]	16.8448	[0.23423423423423423]	4	5	5	2251	[Superoxide dismutase [Mn], mitochondrial OS=Mus musculus OX=10090 GN=Sod2 PE=1 SV=3]	FALSE	0
[O88685]	16.7517	[0.15610859728506787]	5	5	5	7540	[26S proteasome regulatory subunit 6A OS=Mus musculus OX=10090 GN=Psmc3 PE=1 SV=2]	FALSE	0
[Q922Q8]	16.7297	[0.19543973941368079]	5	5	5	6638	[Leucine-rich repeat-containing protein 59 OS=Mus musculus OX=10090 GN=Lrrc59 PE=1 SV=1]	FALSE	0
[P01864]	16.6698	[0.14626865671641792]	4	5	5	11670	[Ig gamma-2A chain C region secreted form OS=Mus musculus OX=10090 PE=1 SV=1]	FALSE	0
[Q9WV68]	16.6403	[0.21575342465753425]	5	6	6	2284	[Peroxisomal 2,4-dienoyl-CoA reductase OS=Mus musculus OX=10090 GN=Decr2 PE=1 SV=1]	FALSE	0
[P63001]	16.6346	[0.3072916666666667]	5	5	5	3301	[Ras-related C3 botulinum toxin substrate 1 OS=Mus musculus OX=10090 GN=Rac1 PE=1 SV=1]	FALSE	0
[Q91VM9]	16.5908	[0.20909090909090908]	5	6	6	1116	[Inorganic pyrophosphatase 2, mitochondrial OS=Mus musculus OX=10090 GN=Ppa2 PE=1 SV=1]	FALSE	0
[Q3U1J4]	16.5594	[0.0824561403508772]	5	5	5	7570	[DNA damage-binding protein 1 OS=Mus musculus OX=10090 GN=Ddb1 PE=1 SV=2]	FALSE	0
[Q99JR1]	16.5314	[0.16770186335403728]	5	5	5	6656	[Sideroflexin-1 OS=Mus musculus OX=10090 GN=Sfxn1 PE=1 SV=3]	FALSE	0
[P80313]	16.4715	[0.10661764705882353]	5	5	5	5410	[T-complex protein 1 subunit eta OS=Mus musculus OX=10090 GN=Cct7 PE=1 SV=1]	FALSE	0
[Q9DCJ5]	16.4472	[0.4186046511627907]	5	5	5	3304	[NADH dehydrogenase [ubiquinone] 1 alpha subcomplex subunit 8 OS=Mus musculus OX=10090 GN=Ndufa8 PE=1 SV=3]	FALSE	0
[Q64521]	16.4158	[0.07565337001375516]	5	6	6	1146	[Glycerol-3-phosphate dehydrogenase, mitochondrial OS=Mus musculus OX=10090 GN=Gpd2 PE=1 SV=2]	FALSE	0
[CONT_020|CAS2_BOVIN]	16.4131	[0.22072072072072071]	5	5	5	1130	[ALPHA-S2 CASEIN PRECURSOR [Bos taurus].]	FALSE	0
[O70503]	16.3584	[0.19230769230769232]	5	5	5	9682	[Very-long-chain 3-oxoacyl-CoA reductase OS=Mus musculus OX=10090 GN=Hsd17b12 PE=1 SV=1]	FALSE	0
[P47757]	16.3539	[0.21660649819494585]	5	5	5	1154	[F-actin-capping protein subunit beta OS=Mus musculus OX=10090 GN=Capzb PE=1 SV=3]	FALSE	0
[Q91XE4]	16.3413	[0.20440251572327045]	5	5	5	3256	[N-acyl-aromatic-L-amino acid amidohydrolase (carboxylate-forming) OS=Mus musculus OX=10090 GN=Acy3 PE=1 SV=1]	FALSE	0
[O08997]	16.3325	[0.8823529411764706]	4	4	4	10637	[Copper transport protein ATOX1 OS=Mus musculus OX=10090 GN=Atox1 PE=1 SV=1]	FALSE	0
[Q9WVA4]	16.324	[0.24623115577889448]	5	6	6	6709	[Transgelin-2 OS=Mus musculus OX=10090 GN=Tagln2 PE=1 SV=4]	FALSE	0
[P63323]	16.31	[0.42424242424242425]	5	7	7	21	[40S ribosomal protein S12 OS=Mus musculus OX=10090 GN=Rps12 PE=1 SV=2]	FALSE	0
[Q8VC97]	16.3051	[0.15521628498727735]	5	6	6	2289	[Beta-ureidopropionase OS=Mus musculus OX=10090 GN=Upb1 PE=1 SV=1]	FALSE	0
[Q9CRB3]	16.278	[0.3728813559322034]	5	6	6	1102	[5-hydroxyisourate hydrolase OS=Mus musculus OX=10090 GN=Urah PE=1 SV=1]	FALSE	0
[Q99PT1]	16.2746	[0.23529411764705882]	4	6	6	6622	[Rho GDP-dissociation inhibitor 1 OS=Mus musculus OX=10090 GN=Arhgdia PE=1 SV=3]	FALSE	0
[P51855]	16.2699	[0.12447257383966245]	5	5	5	7595	[Glutathione synthetase OS=Mus musculus OX=10090 GN=Gss PE=1 SV=1]	FALSE	0
[Q9JIZ0]	16.2431	[0.2072072072072072]	5	5	5	5402	[Probable N-acetyltransferase CML1 OS=Mus musculus OX=10090 GN=Cml1 PE=1 SV=1]	FALSE	0
[Q76MZ3]	16.1999	[0.100169779286927]	5	5	5	7591	[Serine/threonine-protein phosphatase 2A 65 kDa regulatory subunit A alpha isoform OS=Mus musculus OX=10090 GN=Ppp2r1a PE=1 SV=3]	FALSE	0
[Q9QUI0]	16.1959	[0.31088082901554404]	5	5	5	10661	[Transforming protein RhoA OS=Mus musculus OX=10090 GN=Rhoa PE=1 SV=1]	FALSE	0
[P29788]	16.1923	[0.14644351464435146]	5	5	5	4125	[Vitronectin OS=Mus musculus OX=10090 GN=Vtn PE=1 SV=2]	FALSE	0
[Q9CQ69]	16.1669	[0.4634146341463415]	5	7	7	4108	[Cytochrome b-c1 complex subunit 8 OS=Mus musculus OX=10090 GN=Uqcrq PE=1 SV=3]	FALSE	0
[Q9Z2I0]	16.0775	[0.07588075880758807]	5	5	5	4135	[Mitochondrial proton/calcium exchanger protein OS=Mus musculus OX=10090 GN=Letm1 PE=1 SV=1]	FALSE	0
[Q99KQ4]	16.0769	[0.12423625254582485]	5	5	5	3296	[Nicotinamide phosphoribosyltransferase OS=Mus musculus OX=10090 GN=Nampt PE=1 SV=1]	FALSE	0
[P62830]	16.0763	[0.4357142857142857]	5	5	5	6672	[60S ribosomal protein L23 OS=Mus musculus OX=10090 GN=Rpl23 PE=1 SV=1]	FALSE	0
[Q8BUV3]	16.067	[0.08322496749024708]	5	5	5	10729	[Gephyrin OS=Mus musculus OX=10090 GN=Gphn PE=1 SV=2]	FALSE	0
[P61222]	16.0365	[0.12020033388981637]	5	5	5	10667	[ATP-binding cassette sub-family E member 1 OS=Mus musculus OX=10090 GN=Abce1 PE=1 SV=1]	FALSE	0
[Q3UNX5]	16.0345	[0.1]	5	5	5	3325	[Acyl-coenzyme A synthetase ACSM3, mitochondrial OS=Mus musculus OX=10090 GN=Acsm3 PE=1 SV=2]	FALSE	0
[Q8BWY3]	16.0265	[0.13272311212814644]	5	5	5	4151	[Eukaryotic peptide chain release factor subunit 1 OS=Mus musculus OX=10090 GN=Etf1 PE=1 SV=4]	FALSE	0
[Q8BG05]	16.0218	[0.16886543535620052]	5	6	6	4109	[Heterogeneous nuclear ribonucleoprotein A3 OS=Mus musculus OX=10090 GN=Hnrnpa3 PE=1 SV=1]	FALSE	0
[Q64433]	16.0208	[0.5196078431372549]	5	7	7	3237	[10 kDa heat shock protein, mitochondrial OS=Mus musculus OX=10090 GN=Hspe1 PE=1 SV=2]	FALSE	0
[Q62465]	15.9818	[0.1477832512315271]	5	5	5	3349	[Synaptic vesicle membrane protein VAT-1 homolog OS=Mus musculus OX=10090 GN=Vat1 PE=1 SV=3]	FALSE	0
[P62754]	15.9422	[0.21686746987951808]	5	5	5	4121	[40S ribosomal protein S6 OS=Mus musculus OX=10090 GN=Rps6 PE=1 SV=1]	FALSE	0
[P23116]	15.9304	[0.04017857142857143]	5	5	5	4142	[Eukaryotic translation initiation factor 3 subunit A OS=Mus musculus OX=10090 GN=Eif3a PE=1 SV=5]	FALSE	0
[P47754]	15.9254	[0.27972027972027974]	5	5	5	9737	[F-actin-capping protein subunit alpha-2 OS=Mus musculus OX=10090 GN=Capza2 PE=1 SV=3]	FALSE	0
[P45591]	15.9111	[0.26506024096385544]	4	4	4	5	[Cofilin-2 OS=Mus musculus OX=10090 GN=Cfl2 PE=1 SV=1]	FALSE	0
[Q99L04]	15.7916	[0.17252396166134185]	4	4	4	7526	[Dehydrogenase/reductase SDR family member 1 OS=Mus musculus OX=10090 GN=Dhrs1 PE=1 SV=1]	FALSE	0
[Q99KV1]	15.7755	[0.16759776536312848]	5	5	5	6634	[DnaJ homolog subfamily B member 11 OS=Mus musculus OX=10090 GN=Dnajb11 PE=1 SV=1]	FALSE	0
[P68037]	15.7506	[0.33116883116883117]	4	4	4	10634	[Ubiquitin-conjugating enzyme E2 L3 OS=Mus musculus OX=10090 GN=Ube2l3 PE=1 SV=1]	FALSE	0
[Q8BLN5]	15.7284	[0.08458390177353342]	4	4	4	7536	[Lanosterol synthase OS=Mus musculus OX=10090 GN=Lss PE=1 SV=2]	FALSE	0
[Q8VCZ9]	15.7041	[0.11842105263157894]	5	5	5	3320	[Hydroxyproline dehydrogenase OS=Mus musculus OX=10090 GN=Prodh2 PE=1 SV=1]	FALSE	0
[Q9Z1Z2]	15.6966	[0.18]	5	5	5	1099	[Serine-threonine kinase receptor-associated protein OS=Mus musculus OX=10090 GN=Strap PE=1 SV=2]	FALSE	0
[P18760]	15.6739	[0.26506024096385544]	4	4	4	5	[Cofilin-1 OS=Mus musculus OX=10090 GN=Cfl1 PE=1 SV=3]	FALSE	0
[Q99LF4]	15.6585	[0.12079207920792079]	5	5	5	1132	[tRNA-splicing ligase RtcB homolog OS=Mus musculus OX=10090 GN=Rtcb PE=1 SV=1]	FALSE	0
[Q9CZM2]	15.6065	[0.18137254901960784]	4	4	4	1080	[60S ribosomal protein L15 OS=Mus musculus OX=10090 GN=Rpl15 PE=1 SV=4]	FALSE	0
[Q9QZE5]	15.5893	[0.08123569794050343]	5	6	6	9788	[Coatomer subunit gamma-1 OS=Mus musculus OX=10090 GN=Copg1 PE=1 SV=1]	FALSE	0
[Q9CXW4]	15.5547	[0.25842696629213485]	5	5	5	5343	[60S ribosomal protein L11 OS=Mus musculus OX=10090 GN=Rpl11 PE=1 SV=4]	FALSE	0
[Q9QY30]	15.4991	[0.036336109008327025]	5	5	5	4166	[Bile salt export pump OS=Mus musculus OX=10090 GN=Abcb11 PE=1 SV=2]	FALSE	0
[Q14DH7]	15.4887	[0.08944281524926687]	5	5	5	10677	[Acyl-CoA synthetase short-chain family member 3, mitochondrial OS=Mus musculus OX=10090 GN=Acss3 PE=1 SV=2]	FALSE	0
[Q60866]	15.4771	[0.16332378223495703]	5	6	6	2282	[Phosphotriesterase-related protein OS=Mus musculus OX=10090 GN=Pter PE=1 SV=1]	FALSE	0
[Q8R146]	15.4758	[0.06693989071038252]	5	5	5	9738	[Acylamino-acid-releasing enzyme OS=Mus musculus OX=10090 GN=Apeh PE=1 SV=3]	FALSE	0
[Q8BIJ6]	15.4754	[0.06126482213438735]	5	5	5	5430	[Isoleucine--tRNA ligase, mitochondrial OS=Mus musculus OX=10090 GN=Iars2 PE=1 SV=1]	FALSE	0
[Q61703]	15.4636	[0.0708245243128964]	5	5	5	1119	[Inter-alpha-trypsin inhibitor heavy chain H2 OS=Mus musculus OX=10090 GN=Itih2 PE=1 SV=1]	FALSE	0
[Q9D0S9]	15.4105	[0.34355828220858897]	4	5	5	1085	[Histidine triad nucleotide-binding protein 2, mitochondrial OS=Mus musculus OX=10090 GN=Hint2 PE=1 SV=1]	FALSE	0
[A2AJL3]	15.3971	[0.09239130434782608]	5	5	5	36	[FGGY carbohydrate kinase domain-containing protein OS=Mus musculus OX=10090 GN=Fggy PE=1 SV=1]	FALSE	0
[Q8R1B4]	15.3938	[0.0801317233809001]	5	5	5	1176	[Eukaryotic translation initiation factor 3 subunit C OS=Mus musculus OX=10090 GN=Eif3c PE=1 SV=1]	FALSE	0
[Q9WVJ2]	15.353	[0.1196808510638298]	5	5	5	3338	[26S proteasome non-ATPase regulatory subunit 13 OS=Mus musculus OX=10090 GN=Psmd13 PE=1 SV=1]	FALSE	0
[Q9QXT0]	15.3502	[0.3516483516483517]	5	5	5	11723	[Protein canopy homolog 2 OS=Mus musculus OX=10090 GN=Cnpy2 PE=1 SV=1]	FALSE	0
[P20152]	15.3394	[0.0944206008583691]	5	5	5	8485	[Vimentin OS=Mus musculus OX=10090 GN=Vim PE=1 SV=3]	FALSE	0
[Q8R0N6]	15.2781	[0.1032258064516129]	3	3	3	11658	[Hydroxyacid-oxoacid transhydrogenase, mitochondrial OS=Mus musculus OX=10090 GN=Adhfe1 PE=1 SV=2]	FALSE	0
[Q9ESB3]	15.2706	[0.10666666666666667]	5	5	5	10740	[Histidine-rich glycoprotein OS=Mus musculus OX=10090 GN=Hrg PE=1 SV=2]	FALSE	0
[Q8K2C9]	15.2557	[0.1270718232044199]	5	6	6	43	[Very-long-chain (3R)-3-hydroxyacyl-CoA dehydratase 3 OS=Mus musculus OX=10090 GN=Hacd3 PE=1 SV=2]	FALSE	0
[P24472]	15.2551	[0.18018018018018017]	5	6	6	2229	[Glutathione S-transferase A4 OS=Mus musculus OX=10090 GN=Gsta4 PE=1 SV=3]	FALSE	0
[P47963]	15.1768	[0.2037914691943128]	5	5	5	3257	[60S ribosomal protein L13 OS=Mus musculus OX=10090 GN=Rpl13 PE=1 SV=3]	FALSE	0
[Q60930]	15.1579	[0.16271186440677965]	4	4	4	7534	[Voltage-dependent anion-selective channel protein 2 OS=Mus musculus OX=10090 GN=Vdac2 PE=1 SV=2]	FALSE	0
[P16546]	15.1445	[0.025080906148867314]	5	5	5	2326	[Spectrin alpha chain, non-erythrocytic 1 OS=Mus musculus OX=10090 GN=Sptan1 PE=1 SV=4]	FALSE	0
[P31230]	15.1357	[0.17419354838709677]	4	4	4	10644	[Aminoacyl tRNA synthase complex-interacting multifunctional protein 1 OS=Mus musculus OX=10090 GN=Aimp1 PE=1 SV=2]	FALSE	0
[P14131]	15.1323	[0.3561643835616438]	5	5	5	7582	[40S ribosomal protein S16 OS=Mus musculus OX=10090 GN=Rps16 PE=1 SV=4]	FALSE	0
[CONT_021|CASB_BOVIN]	15.1316	[0.21875]	5	5	5	31	[BETA CASEIN PRECURSOR [Bos taurus].]	FALSE	0
[Q91YP3]	14.9535	[0.18238993710691823]	4	4	4	11678	[Deoxyribose-phosphate aldolase OS=Mus musculus OX=10090 GN=Dera PE=1 SV=1]	FALSE	0
[P62334]	14.936	[0.15167095115681234]	5	5	5	1157	[26S proteasome regulatory subunit 10B OS=Mus musculus OX=10090 GN=Psmc6 PE=1 SV=1]	FALSE	0
[Q99J39]	14.9156	[0.10569105691056911]	4	4	4	5369	[Malonyl-CoA decarboxylase, mitochondrial OS=Mus musculus OX=10090 GN=Mlycd PE=1 SV=1]	FALSE	0
[Q9D9V3]	14.881	[0.18633540372670807]	5	5	5	13	[Ethylmalonyl-CoA decarboxylase OS=Mus musculus OX=10090 GN=Echdc1 PE=1 SV=2]	FALSE	0
[P62245]	14.8502	[0.3076923076923077]	5	5	5	7505	[40S ribosomal protein S15a OS=Mus musculus OX=10090 GN=Rps15a PE=1 SV=2]	FALSE	0
[P97461]	14.8458	[0.19607843137254902]	5	5	5	9791	[40S ribosomal protein S5 OS=Mus musculus OX=10090 GN=Rps5 PE=1 SV=3]	FALSE	0
[Q9JMD3]	14.8212	[0.17525773195876287]	4	5	5	5368	[START domain-containing protein 10 OS=Mus musculus OX=10090 GN=Stard10 PE=1 SV=1]	FALSE	0
[P27046]	14.6215	[0.049565217391304345]	5	5	5	9776	[Alpha-mannosidase 2 OS=Mus musculus OX=10090 GN=Man2a1 PE=1 SV=2]	FALSE	0
[Q9Z2W0]	14.5884	[0.14587737843551796]	5	5	5	3345	[Aspartyl aminopeptidase OS=Mus musculus OX=10090 GN=Dnpep PE=1 SV=2]	FALSE	0
[Q8K370]	14.4417	[0.06361085126286249]	5	5	5	10708	[Acyl-CoA dehydrogenase family member 10 OS=Mus musculus OX=10090 GN=Acad10 PE=1 SV=1]	FALSE	0
[P61027]	14.4307	[0.26]	5	5	5	5338	[Ras-related protein Rab-10 OS=Mus musculus OX=10090 GN=Rab10 PE=1 SV=1]	FALSE	0
[Q8K0C4]	14.3784	[0.10139165009940358]	5	5	5	7567	[Lanosterol 14-alpha demethylase OS=Mus musculus OX=10090 GN=Cyp51a1 PE=1 SV=1]	FALSE	0
[Q8VCB3]	14.3391	[0.07528409090909091]	5	5	5	9809	[Glycogen [starch] synthase, liver OS=Mus musculus OX=10090 GN=Gys2 PE=1 SV=2]	FALSE	0
[Q9R0P5]	14.1987	[0.24848484848484848]	4	7	7	5	[Destrin OS=Mus musculus OX=10090 GN=Dstn PE=1 SV=3]	FALSE	0
[O08914]	14.1889	[0.10189982728842832]	4	4	4	5374	[Fatty-acid amide hydrolase 1 OS=Mus musculus OX=10090 GN=Faah PE=1 SV=1]	FALSE	0
[Q9CXF0]	14.1681	[0.10991379310344827]	4	4	4	9730	[Kynureninase OS=Mus musculus OX=10090 GN=Kynu PE=1 SV=3]	FALSE	0
[P62196]	14.1449	[0.1354679802955665]	4	4	4	9726	[26S proteasome regulatory subunit 8 OS=Mus musculus OX=10090 GN=Psmc5 PE=1 SV=1]	FALSE	0
[P61458]	14.0592	[0.41346153846153844]	4	4	4	6630	[Pterin-4-alpha-carbinolamine dehydratase OS=Mus musculus OX=10090 GN=Pcbd1 PE=1 SV=2]	FALSE	0
[P18572]	14.032	[0.14138817480719795]	4	4	4	9729	[Basigin OS=Mus musculus OX=10090 GN=Bsg PE=1 SV=2]	FALSE	0
[Q8K157]	13.9875	[0.15497076023391812]	4	4	4	4101	[Aldose 1-epimerase OS=Mus musculus OX=10090 GN=Galm PE=1 SV=1]	FALSE	0
[Q99020]	13.9399	[0.1368421052631579]	4	4	4	10654	[Heterogeneous nuclear ribonucleoprotein A/B OS=Mus musculus OX=10090 GN=Hnrnpab PE=1 SV=1]	FALSE	0
[P62082]	13.9326	[0.19072164948453607]	5	5	5	5456	[40S ribosomal protein S7 OS=Mus musculus OX=10090 GN=Rps7 PE=2 SV=1]	FALSE	0
[P10639]	13.8315	[0.4095238095238095]	4	5	5	10659	[Thioredoxin OS=Mus musculus OX=10090 GN=Txn PE=1 SV=3]	FALSE	0
[P61358]	13.8188	[0.3602941176470588]	4	6	6	4110	[60S ribosomal protein L27 OS=Mus musculus OX=10090 GN=Rpl27 PE=1 SV=2]	FALSE	0
[Q9DCT2]	13.7905	[0.19771863117870722]	4	4	4	10658	[NADH dehydrogenase [ubiquinone] iron-sulfur protein 3, mitochondrial OS=Mus musculus OX=10090 GN=Ndufs3 PE=1 SV=2]	FALSE	0
[P63325]	13.7736	[0.28484848484848485]	4	5	5	6624	[40S ribosomal protein S10 OS=Mus musculus OX=10090 GN=Rps10 PE=1 SV=1]	FALSE	0
[P01878]	13.5307	[0.18895348837209303]	4	5	5	6629	[Ig alpha chain C region OS=Mus musculus OX=10090 PE=1 SV=1]	FALSE	0
[Q9Z1P6]	13.4784	[0.39823008849557523]	4	4	4	1106	[NADH dehydrogenase [ubiquinone] 1 alpha subcomplex subunit 7 OS=Mus musculus OX=10090 GN=Ndufa7 PE=1 SV=3]	FALSE	0
[P62889]	13.4632	[0.5130434782608696]	4	7	7	3290	[60S ribosomal protein L30 OS=Mus musculus OX=10090 GN=Rpl30 PE=1 SV=2]	FALSE	0
[P07309]	13.4622	[0.2585034013605442]	3	3	3	1079	[Transthyretin OS=Mus musculus OX=10090 GN=Ttr PE=1 SV=1]	FALSE	0
[P35979]	13.4057	[0.3393939393939394]	4	6	6	5339	[60S ribosomal protein L12 OS=Mus musculus OX=10090 GN=Rpl12 PE=1 SV=2]	FALSE	0
[P62192]	13.3881	[0.10454545454545454]	4	4	4	5405	[26S proteasome regulatory subunit 4 OS=Mus musculus OX=10090 GN=Psmc1 PE=1 SV=1]	FALSE	0
[Q8K1Z0]	13.387	[0.16293929712460065]	4	4	4	10681	[Ubiquinone biosynthesis protein COQ9, mitochondrial OS=Mus musculus OX=10090 GN=Coq9 PE=1 SV=1]	FALSE	0
[Q9DCV4]	13.3861	[0.15737704918032788]	4	4	4	1100	[Regulator of microtubule dynamics protein 1 OS=Mus musculus OX=10090 GN=Rmdn1 PE=1 SV=2]	FALSE	0
[Q9CR57]	13.3149	[0.19815668202764977]	4	5	5	9689	[60S ribosomal protein L14 OS=Mus musculus OX=10090 GN=Rpl14 PE=1 SV=3]	FALSE	0
[P08228]	13.3113	[0.3246753246753247]	4	9	9	6598	[Superoxide dismutase [Cu-Zn] OS=Mus musculus OX=10090 GN=Sod1 PE=1 SV=2]	FALSE	0
[Q9JM62]	13.3047	[0.1890547263681592]	4	5	5	5398	[Receptor expression-enhancing protein 6 OS=Mus musculus OX=10090 GN=Reep6 PE=1 SV=1]	FALSE	0
[Q571I9]	13.3038	[0.0685785536159601]	4	4	4	9732	[Aldehyde dehydrogenase family 16 member A1 OS=Mus musculus OX=10090 GN=Aldh16a1 PE=1 SV=2]	FALSE	0
[P28352]	13.2893	[0.17981072555205047]	4	4	4	4100	[DNA-(apurinic or apyrimidinic site) lyase OS=Mus musculus OX=10090 GN=Apex1 PE=1 SV=2]	FALSE	0
[O35386]	13.2771	[0.15384615384615385]	4	4	4	7571	[Phytanoyl-CoA dioxygenase, peroxisomal OS=Mus musculus OX=10090 GN=Phyh PE=1 SV=1]	FALSE	0
[Q924Y0]	13.275	[0.13695090439276486]	4	5	5	11712	[Gamma-butyrobetaine dioxygenase OS=Mus musculus OX=10090 GN=Bbox1 PE=1 SV=1]	FALSE	0
[Q02257]	13.2689	[0.06577181208053691]	4	4	4	2285	[Junction plakoglobin OS=Mus musculus OX=10090 GN=Jup PE=1 SV=3]	FALSE	0
[P62962]	13.2492	[0.30714285714285716]	4	4	4	5388	[Profilin-1 OS=Mus musculus OX=10090 GN=Pfn1 PE=1 SV=2]	FALSE	0
[Q9D6R2]	13.2453	[0.1092896174863388]	4	4	4	11649	[Isocitrate dehydrogenase [NAD] subunit alpha, mitochondrial OS=Mus musculus OX=10090 GN=Idh3a PE=1 SV=1]	FALSE	0
[Q9JLI6]	13.2449	[0.09027777777777778]	3	3	3	7525	[Selenocysteine lyase OS=Mus musculus OX=10090 GN=Scly PE=1 SV=1]	FALSE	0
[Q99KK7]	13.2411	[0.0921409214092141]	4	4	4	6646	[Dipeptidyl peptidase 3 OS=Mus musculus OX=10090 GN=Dpp3 PE=1 SV=2]	FALSE	0
[Q8BH86]	13.2317	[0.12155591572123177]	5	5	5	3367	[D-glutamate cyclase, mitochondrial OS=Mus musculus OX=10090 GN=Dglucy PE=1 SV=1]	FALSE	0
[P51859]	13.2274	[0.1940928270042194]	4	4	4	16	[Hepatoma-derived growth factor OS=Mus musculus OX=10090 GN=Hdgf PE=1 SV=2]	FALSE	0
[Q9CQH3]	13.2259	[0.21164021164021163]	4	4	4	2294	[NADH dehydrogenase [ubiquinone] 1 beta subcomplex subunit 5, mitochondrial OS=Mus musculus OX=10090 GN=Ndufb5 PE=1 SV=1]	FALSE	0
[P01837]	13.2127	[0.3364485981308411]	4	4	4	4060	[Immunoglobulin kappa constant OS=Mus musculus OX=10090 GN=Igkc PE=1 SV=2]	FALSE	0
[Q60605]	13.198	[0.2185430463576159]	4	4	4	10687	[Myosin light polypeptide 6 OS=Mus musculus OX=10090 GN=Myl6 PE=1 SV=3]	FALSE	0
[Q8VBT2]	13.1973	[0.1834862385321101]	4	4	4	10683	[L-serine dehydratase/L-threonine deaminase OS=Mus musculus OX=10090 GN=Sds PE=1 SV=3]	FALSE	0
[Q61990]	13.1905	[0.13535911602209943]	4	4	4	5381	[Poly(rC)-binding protein 2 OS=Mus musculus OX=10090 GN=Pcbp2 PE=1 SV=1]	FALSE	0
[P47791]	13.1725	[0.094]	4	4	4	4145	[Glutathione reductase, mitochondrial OS=Mus musculus OX=10090 GN=Gsr PE=1 SV=3]	FALSE	0
[Q9Z0N1]	13.1386	[0.11016949152542373]	4	4	4	9769	[Eukaryotic translation initiation factor 2 subunit 3, X-linked OS=Mus musculus OX=10090 GN=Eif2s3x PE=1 SV=2]	FALSE	0
[Q60692]	13.1362	[0.18067226890756302]	4	4	4	10701	[Proteasome subunit beta type-6 OS=Mus musculus OX=10090 GN=Psmb6 PE=1 SV=3]	FALSE	0
[Q61035]	13.1324	[0.09037328094302555]	4	4	4	6687	[Histidine--tRNA ligase, cytoplasmic OS=Mus musculus OX=10090 GN=Hars PE=1 SV=2]	FALSE	0
[Q9CXZ1]	13.1296	[0.25142857142857145]	4	5	5	4181	[NADH dehydrogenase [ubiquinone] iron-sulfur protein 4, mitochondrial OS=Mus musculus OX=10090 GN=Ndufs4 PE=1 SV=3]	FALSE	0
[Q9D8U8]	13.1258	[0.12376237623762376]	4	4	4	1112	[Sorting nexin-5 OS=Mus musculus OX=10090 GN=Snx5 PE=1 SV=1]	FALSE	0
[Q6P5E4]	13.12	[0.03288201160541586]	4	4	4	10704	[UDP-glucose:glycoprotein glucosyltransferase 1 OS=Mus musculus OX=10090 GN=Uggt1 PE=1 SV=4]	FALSE	0
[Q99P30]	13.1029	[0.1483050847457627]	4	4	4	10690	[Peroxisomal coenzyme A diphosphatase NUDT7 OS=Mus musculus OX=10090 GN=Nudt7 PE=1 SV=2]	FALSE	0
[Q61792]	13.0895	[0.16730038022813687]	4	4	4	6653	[LIM and SH3 domain protein 1 OS=Mus musculus OX=10090 GN=Lasp1 PE=1 SV=1]	FALSE	0
[Q9DBP5]	13.0749	[0.22448979591836735]	4	4	4	12	[UMP-CMP kinase OS=Mus musculus OX=10090 GN=Cmpk1 PE=1 SV=1]	FALSE	0
[P97823]	13.0645	[0.2]	4	4	4	3334	[Acyl-protein thioesterase 1 OS=Mus musculus OX=10090 GN=Lypla1 PE=1 SV=1]	FALSE	0
[Q9WV32]	13.0605	[0.16129032258064516]	4	4	4	9697	[Actin-related protein 2/3 complex subunit 1B OS=Mus musculus OX=10090 GN=Arpc1b PE=1 SV=4]	FALSE	0
[P14094]	13.0504	[0.16776315789473684]	4	5	5	4180	[Sodium/potassium-transporting ATPase subunit beta-1 OS=Mus musculus OX=10090 GN=Atp1b1 PE=1 SV=1]	FALSE	0
[P70372]	13.0498	[0.13190184049079753]	4	4	4	2301	[ELAV-like protein 1 OS=Mus musculus OX=10090 GN=Elavl1 PE=1 SV=2]	FALSE	0
[P60766]	13.0486	[0.2094240837696335]	4	4	4	3301	[Cell division control protein 42 homolog OS=Mus musculus OX=10090 GN=Cdc42 PE=1 SV=2]	FALSE	0
[Q8VCT3]	13.0137	[0.06461538461538462]	4	4	4	7601	[Aminopeptidase B OS=Mus musculus OX=10090 GN=Rnpep PE=1 SV=2]	FALSE	0
[Q9QY76]	13.0132	[0.16872427983539096]	4	6	6	4126	[Vesicle-associated membrane protein-associated protein B OS=Mus musculus OX=10090 GN=Vapb PE=1 SV=3]	FALSE	0
[P62267]	13.0131	[0.23776223776223776]	4	4	4	3316	[40S ribosomal protein S23 OS=Mus musculus OX=10090 GN=Rps23 PE=1 SV=3]	FALSE	0
[P22315]	12.9853	[0.1523809523809524]	4	4	4	11740	[Ferrochelatase, mitochondrial OS=Mus musculus OX=10090 GN=Fech PE=1 SV=2]	FALSE	0
[Q8BGT5]	12.9809	[0.09195402298850575]	4	4	4	2227	[Alanine aminotransferase 2 OS=Mus musculus OX=10090 GN=Gpt2 PE=1 SV=1]	FALSE	0
[Q9CY58]	12.9662	[0.12039312039312039]	4	5	5	4136	[Plasminogen activator inhibitor 1 RNA-binding protein OS=Mus musculus OX=10090 GN=Serbp1 PE=1 SV=2]	FALSE	0
[Q283N4]	12.9609	[0.24157303370786518]	4	4	4	3324	[2-oxo-4-hydroxy-4-carboxy-5-ureidoimidazoline decarboxylase OS=Mus musculus OX=10090 GN=Urad PE=1 SV=1]	FALSE	0
[Q8BK30]	12.9227	[0.25961538461538464]	4	4	4	4105	[NADH dehydrogenase [ubiquinone] flavoprotein 3, mitochondrial OS=Mus musculus OX=10090 GN=Ndufv3 PE=1 SV=1]	FALSE	0
[Q80W22]	12.9185	[0.08902691511387163]	3	3	3	9709	[Threonine synthase-like 2 OS=Mus musculus OX=10090 GN=Thnsl2 PE=1 SV=1]	FALSE	0
[Q99L45]	12.9046	[0.12084592145015106]	3	3	3	11669	[Eukaryotic translation initiation factor 2 subunit 2 OS=Mus musculus OX=10090 GN=Eif2s2 PE=1 SV=1]	FALSE	0
[Q8CHQ9]	12.9027	[0.15966386554621848]	4	4	4	5402	[N-acetyltransferase family 8 member 2 OS=Mus musculus OX=10090 GN=Nat8f2 PE=1 SV=1]	FALSE	0
[Q62446]	12.8995	[0.18303571428571427]	4	4	4	6671	[Peptidyl-prolyl cis-trans isomerase FKBP3 OS=Mus musculus OX=10090 GN=Fkbp3 PE=1 SV=2]	FALSE	0
[Q9R111]	12.8844	[0.08590308370044053]	4	4	4	6669	[Guanine deaminase OS=Mus musculus OX=10090 GN=Gda PE=1 SV=1]	FALSE	0
[P60867]	12.8842	[0.2857142857142857]	4	5	5	1129	[40S ribosomal protein S20 OS=Mus musculus OX=10090 GN=Rps20 PE=1 SV=1]	FALSE	0
[Q9JI75]	12.8788	[0.22077922077922077]	4	5	5	64	[Ribosyldihydronicotinamide dehydrogenase [quinone] OS=Mus musculus OX=10090 GN=Nqo2 PE=1 SV=3]	FALSE	0
[P62717]	12.8722	[0.24431818181818182]	4	4	4	7573	[60S ribosomal protein L18a OS=Mus musculus OX=10090 GN=Rpl18a PE=1 SV=1]	FALSE	0
[P13634]	12.8653	[0.15708812260536398]	4	4	4	7599	[Carbonic anhydrase 1 OS=Mus musculus OX=10090 GN=Ca1 PE=1 SV=4]	FALSE	0
[P84091]	12.8591	[0.09425287356321839]	4	4	4	3273	[AP-2 complex subunit mu OS=Mus musculus OX=10090 GN=Ap2m1 PE=1 SV=1]	FALSE	0
[O89053]	12.8519	[0.11062906724511931]	4	4	4	3353	[Coronin-1A OS=Mus musculus OX=10090 GN=Coro1a PE=1 SV=5]	FALSE	0
[P49935]	12.8379	[0.12912912912912913]	4	4	4	5376	[Pro-cathepsin H OS=Mus musculus OX=10090 GN=Ctsh PE=1 SV=2]	FALSE	0
[Q8VCH6]	12.8373	[0.06395348837209303]	4	4	4	5451	[Delta(24)-sterol reductase OS=Mus musculus OX=10090 GN=Dhcr24 PE=1 SV=1]	FALSE	0
[P01867]	12.8059	[0.12871287128712872]	4	4	4	4168	[Ig gamma-2B chain C region OS=Mus musculus OX=10090 GN=Igh-3 PE=1 SV=3]	FALSE	0
[O70133]	12.7656	[0.035507246376811595]	4	4	4	10721	[ATP-dependent RNA helicase A OS=Mus musculus OX=10090 GN=Dhx9 PE=1 SV=2]	FALSE	0
[P51410]	12.7428	[0.17708333333333334]	4	4	4	1124	[60S ribosomal protein L9 OS=Mus musculus OX=10090 GN=Rpl9 PE=2 SV=2]	FALSE	0
[Q9D2G2]	12.7377	[0.07709251101321586]	4	4	4	1101	[Dihydrolipoyllysine-residue succinyltransferase component of 2-oxoglutarate dehydrogenase complex, mitochondrial OS=Mus musculus OX=10090 GN=Dlst PE=1 SV=1]	FALSE	0
[Q9DBH5]	12.69	[0.12290502793296089]	4	4	4	9768	[Vesicular integral-membrane protein VIP36 OS=Mus musculus OX=10090 GN=Lman2 PE=1 SV=2]	FALSE	0
[Q3ULJ0]	12.6445	[0.10256410256410256]	4	4	4	5350	[Glycerol-3-phosphate dehydrogenase 1-like protein OS=Mus musculus OX=10090 GN=Gpd1l PE=1 SV=2]	FALSE	0
[P14115]	12.6132	[0.20945945945945946]	4	4	4	6647	[60S ribosomal protein L27a OS=Mus musculus OX=10090 GN=Rpl27a PE=1 SV=5]	FALSE	0
[Q8K4Z3]	12.606	[0.18085106382978725]	3	3	3	9720	[NAD(P)H-hydrate epimerase OS=Mus musculus OX=10090 GN=Naxe PE=1 SV=1]	FALSE	0
[O55234]	12.5833	[0.14772727272727273]	4	4	4	4130	[Proteasome subunit beta type-5 OS=Mus musculus OX=10090 GN=Psmb5 PE=1 SV=3]	FALSE	0
[Q91WU5]	12.5545	[0.1356382978723404]	4	4	4	6635	[Arsenite methyltransferase OS=Mus musculus OX=10090 GN=As3mt PE=1 SV=2]	FALSE	0
[Q99JW2]	12.5491	[0.12254901960784313]	4	4	4	1144	[Aminoacylase-1 OS=Mus musculus OX=10090 GN=Acy1 PE=1 SV=1]	FALSE	0
[Q8R081]	12.5381	[0.06996587030716724]	4	4	4	24	[Heterogeneous nuclear ribonucleoprotein L OS=Mus musculus OX=10090 GN=Hnrnpl PE=1 SV=2]	FALSE	0
[Q3TDQ1]	12.5296	[0.03645200486026731]	3	3	3	7529	[Dolichyl-diphosphooligosaccharide--protein glycosyltransferase subunit STT3B OS=Mus musculus OX=10090 GN=Stt3b PE=1 SV=2]	FALSE	0
[Q99JI4]	12.5056	[0.10282776349614396]	4	4	4	10715	[26S proteasome non-ATPase regulatory subunit 6 OS=Mus musculus OX=10090 GN=Psmd6 PE=1 SV=1]	FALSE	0
[CONT_022|CASK_BOVIN]	12.4921	[0.29473684210526313]	4	5	5	6662	[KAPPA CASEIN PRECURSOR [Bos taurus].]	FALSE	0
[Q9CZW5]	12.4592	[0.06382978723404255]	4	4	4	5447	[Mitochondrial import receptor subunit TOM70 OS=Mus musculus OX=10090 GN=Tomm70 PE=1 SV=2]	FALSE	0
[Q9D1D4]	12.4318	[0.1780821917808219]	4	4	4	1125	[Transmembrane emp24 domain-containing protein 10 OS=Mus musculus OX=10090 GN=Tmed10 PE=1 SV=1]	FALSE	0
[P00405]	12.4298	[0.11894273127753303]	4	4	4	5443	[Cytochrome c oxidase subunit 2 OS=Mus musculus OX=10090 GN=Mtco2 PE=1 SV=1]	FALSE	0
[P20108]	12.4132	[0.2490272373540856]	4	6	6	9742	[Thioredoxin-dependent peroxide reductase, mitochondrial OS=Mus musculus OX=10090 GN=Prdx3 PE=1 SV=1]	FALSE	0
[Q99L47]	12.3999	[0.11859838274932614]	4	4	4	3306	[Hsc70-interacting protein OS=Mus musculus OX=10090 GN=St13 PE=1 SV=1]	FALSE	0
[A2AS89]	12.3859	[0.10614525139664804]	4	4	4	2300	[Agmatinase, mitochondrial OS=Mus musculus OX=10090 GN=Agmat PE=1 SV=1]	FALSE	0
[Q99JY9]	12.3177	[0.13636363636363635]	4	4	4	30	[Actin-related protein 3 OS=Mus musculus OX=10090 GN=Actr3 PE=1 SV=3]	FALSE	0
[P26350]	12.2609	[0.22522522522522523]	4	4	4	4148	[Prothymosin alpha OS=Mus musculus OX=10090 GN=Ptma PE=1 SV=2]	FALSE	0
[Q9D023]	12.2228	[0.2677165354330709]	4	4	4	1164	[Mitochondrial pyruvate carrier 2 OS=Mus musculus OX=10090 GN=Mpc2 PE=1 SV=1]	FALSE	0
[P97364]	12.1993	[0.084070796460177]	4	4	4	4161	[Selenide, water dikinase 2 OS=Mus musculus OX=10090 GN=Sephs2 PE=1 SV=3]	FALSE	0
[Q9CQ92]	12.1887	[0.24342105263157895]	4	4	4	4171	[Mitochondrial fission 1 protein OS=Mus musculus OX=10090 GN=Fis1 PE=1 SV=1]	FALSE	0
[Q8BGH2]	12.1836	[0.12153518123667377]	4	4	4	6675	[Sorting and assembly machinery component 50 homolog OS=Mus musculus OX=10090 GN=Samm50 PE=1 SV=1]	FALSE	0
[Q01279]	12.1721	[0.049586776859504134]	4	4	4	3326	[Epidermal growth factor receptor OS=Mus musculus OX=10090 GN=Egfr PE=1 SV=1]	FALSE	0
[Q62186]	12.1266	[0.3081395348837209]	4	5	5	5396	[Translocon-associated protein subunit delta OS=Mus musculus OX=10090 GN=Ssr4 PE=1 SV=1]	FALSE	0
[Q9DBE0]	12.1264	[0.10547667342799188]	4	4	4	5446	[Cysteine sulfinic acid decarboxylase OS=Mus musculus OX=10090 GN=Csad PE=1 SV=1]	FALSE	0
[Q99KC8]	12.1128	[0.06935687263556116]	4	4	4	5423	[von Willebrand factor A domain-containing protein 5A OS=Mus musculus OX=10090 GN=Vwa5a PE=1 SV=2]	FALSE	0
[Q91YW3]	12.0958	[0.10515873015873016]	4	4	4	4165	[DnaJ homolog subfamily C member 3 OS=Mus musculus OX=10090 GN=Dnajc3 PE=1 SV=1]	FALSE	0
[Q9DB29]	12.0628	[0.20883534136546184]	4	4	4	9741	[Isoamyl acetate-hydrolyzing esterase 1 homolog OS=Mus musculus OX=10090 GN=Iah1 PE=1 SV=1]	FALSE	0
[Q9CXI5]	12.0594	[0.1787709497206704]	3	3	3	10642	[Mesencephalic astrocyte-derived neurotrophic factor OS=Mus musculus OX=10090 GN=Manf PE=1 SV=1]	FALSE	0
[P63030]	12.0252	[0.1559633027522936]	4	4	4	9800	[Mitochondrial pyruvate carrier 1 OS=Mus musculus OX=10090 GN=Mpc1 PE=1 SV=1]	FALSE	0
[Q5YD48]	12.0222	[0.08907563025210084]	4	4	4	10611	[APOBEC1 complementation factor OS=Mus musculus OX=10090 GN=A1cf PE=1 SV=2]	FALSE	0
[Q9WUZ9]	12.0109	[0.08665105386416862]	4	4	4	5409	[Ectonucleoside triphosphate diphosphohydrolase 5 OS=Mus musculus OX=10090 GN=Entpd5 PE=1 SV=1]	FALSE	0
[P00493]	11.9946	[0.22477064220183487]	4	4	4	3323	[Hypoxanthine-guanine phosphoribosyltransferase OS=Mus musculus OX=10090 GN=Hprt1 PE=1 SV=3]	FALSE	0
[O09167]	11.9896	[0.20625]	3	3	3	4093	[60S ribosomal protein L21 OS=Mus musculus OX=10090 GN=Rpl21 PE=1 SV=3]	FALSE	0
[Q8BGC4]	11.9765	[0.11671087533156499]	3	3	3	4095	[Prostaglandin reductase-3 OS=Mus musculus OX=10090 GN=Zadh2 PE=1 SV=1]	FALSE	0
[P62918]	11.9594	[0.16731517509727625]	4	4	4	4128	[60S ribosomal protein L8 OS=Mus musculus OX=10090 GN=Rpl8 PE=1 SV=2]	FALSE	0
[Q8BP40]	11.9563	[0.10047846889952153]	4	4	4	10743	[Lysophosphatidic acid phosphatase type 6 OS=Mus musculus OX=10090 GN=Acp6 PE=1 SV=1]	FALSE	0
[P47758]	11.9541	[0.2342007434944238]	4	4	4	29	[Signal recognition particle receptor subunit beta OS=Mus musculus OX=10090 GN=Srprb PE=1 SV=1]	FALSE	0
[Q9CPP6]	11.9515	[0.22413793103448276]	3	5	5	4096	[NADH dehydrogenase [ubiquinone] 1 alpha subcomplex subunit 5 OS=Mus musculus OX=10090 GN=Ndufa5 PE=1 SV=3]	FALSE	0
[Q6ZWV7]	11.928	[0.2601626016260163]	4	4	4	6589	[60S ribosomal protein L35 OS=Mus musculus OX=10090 GN=Rpl35 PE=1 SV=1]	FALSE	0
[Q91YH5]	11.8978	[0.08687615526802218]	4	4	4	7513	[Atlastin-3 OS=Mus musculus OX=10090 GN=Atl3 PE=1 SV=1]	FALSE	0
[Q791V5]	11.8525	[0.18811881188118812]	4	5	5	3318	[Mitochondrial carrier homolog 2 OS=Mus musculus OX=10090 GN=Mtch2 PE=1 SV=1]	FALSE	0
[Q9JJL3]	11.8025	[0.06966618287373004]	4	5	5	14	[Solute carrier organic anion transporter family member 1B2 OS=Mus musculus OX=10090 GN=Slco1b2 PE=1 SV=1]	FALSE	0
[Q99KB8]	11.7921	[0.15210355987055016]	4	4	4	11708	[Hydroxyacylglutathione hydrolase, mitochondrial OS=Mus musculus OX=10090 GN=Hagh PE=1 SV=2]	FALSE	0
[P59325]	11.7908	[0.1351981351981352]	4	4	4	6734	[Eukaryotic translation initiation factor 5 OS=Mus musculus OX=10090 GN=Eif5 PE=1 SV=1]	FALSE	0
[P61161]	11.7874	[0.11421319796954314]	4	4	4	7577	[Actin-related protein 2 OS=Mus musculus OX=10090 GN=Actr2 PE=1 SV=1]	FALSE	0
[Q99KJ8]	11.7682	[0.12935323383084577]	4	4	4	75	[Dynactin subunit 2 OS=Mus musculus OX=10090 GN=Dctn2 PE=1 SV=3]	FALSE	0
[Q06185]	11.7403	[0.4225352112676056]	4	5	5	1039	[ATP synthase subunit e, mitochondrial OS=Mus musculus OX=10090 GN=Atp5me PE=1 SV=2]	FALSE	0
[Q3TNA1]	11.7208	[0.09074410163339383]	4	4	4	6690	[Xylulose kinase OS=Mus musculus OX=10090 GN=Xylb PE=1 SV=1]	FALSE	0
[Q99MN1]	11.6976	[0.0773109243697479]	4	4	4	2293	[Lysine--tRNA ligase OS=Mus musculus OX=10090 GN=Kars PE=1 SV=1]	FALSE	0
[Q99L88]	11.6739	[0.11359404096834265]	4	4	4	4112	[Beta-1-syntrophin OS=Mus musculus OX=10090 GN=Sntb1 PE=1 SV=4]	FALSE	0
[P63037]	11.6444	[0.09319899244332494]	4	5	5	5345	[DnaJ homolog subfamily A member 1 OS=Mus musculus OX=10090 GN=Dnaja1 PE=1 SV=1]	FALSE	0
[Q9JJI8]	11.6171	[0.5]	4	6	6	5395	[60S ribosomal protein L38 OS=Mus musculus OX=10090 GN=Rpl38 PE=1 SV=3]	FALSE	0
[P41317]	11.5891	[0.15163934426229508]	3	3	3	11679	[Mannose-binding protein C OS=Mus musculus OX=10090 GN=Mbl2 PE=1 SV=2]	FALSE	0
[Q9CQT1]	11.4828	[0.10840108401084012]	4	4	4	1183	[Methylthioribose-1-phosphate isomerase OS=Mus musculus OX=10090 GN=Mri1 PE=1 SV=1]	FALSE	0
[O35226]	11.456	[0.07712765957446809]	2	2	2	11660	[26S proteasome non-ATPase regulatory subunit 4 OS=Mus musculus OX=10090 GN=Psmd4 PE=1 SV=1]	FALSE	0
[O89023]	11.4187	[0.07473309608540925]	3	3	3	4098	[Tripeptidyl-peptidase 1 OS=Mus musculus OX=10090 GN=Tpp1 PE=1 SV=2]	FALSE	0
[O70310]	11.4165	[0.11491935483870967]	4	4	4	1123	[Glycylpeptide N-tetradecanoyltransferase 1 OS=Mus musculus OX=10090 GN=Nmt1 PE=1 SV=1]	FALSE	0
[Q9D1R9]	11.397	[0.20512820512820512]	4	4	4	9693	[60S ribosomal protein L34 OS=Mus musculus OX=10090 GN=Rpl34 PE=1 SV=2]	FALSE	0
[Q9CX56]	11.3861	[0.0906515580736544]	4	4	4	3357	[26S proteasome non-ATPase regulatory subunit 8 OS=Mus musculus OX=10090 GN=Psmd8 PE=1 SV=2]	FALSE	0
[P62301]	11.2971	[0.2913907284768212]	4	4	4	6727	[40S ribosomal protein S13 OS=Mus musculus OX=10090 GN=Rps13 PE=1 SV=2]	FALSE	0
[Q64514]	11.2764	[0.04041204437400951]	4	4	4	9785	[Tripeptidyl-peptidase 2 OS=Mus musculus OX=10090 GN=Tpp2 PE=1 SV=3]	FALSE	0
[Q9D2R0]	11.2502	[0.05357142857142857]	4	4	4	6705	[Acetoacetyl-CoA synthetase OS=Mus musculus OX=10090 GN=Aacs PE=1 SV=1]	FALSE	0
[Q91VR5]	11.1797	[0.07432432432432433]	4	4	4	4218	[ATP-dependent RNA helicase DDX1 OS=Mus musculus OX=10090 GN=Ddx1 PE=1 SV=1]	FALSE	0
[P62911]	11.1729	[0.3111111111111111]	4	5	5	10666	[60S ribosomal protein L32 OS=Mus musculus OX=10090 GN=Rpl32 PE=1 SV=2]	FALSE	0
[O08600]	11.1385	[0.18027210884353742]	4	4	4	7592	[Endonuclease G, mitochondrial OS=Mus musculus OX=10090 GN=Endog PE=1 SV=1]	FALSE	0
[Q9CQR4]	10.9947	[0.2]	4	4	4	6587	[Acyl-coenzyme A thioesterase 13 OS=Mus musculus OX=10090 GN=Acot13 PE=1 SV=1]	FALSE	0
[Q9R0Q7]	10.957	[0.25]	3	4	4	11683	[Prostaglandin E synthase 3 OS=Mus musculus OX=10090 GN=Ptges3 PE=1 SV=1]	FALSE	0
[Q9CQR2]	10.9241	[0.39759036144578314]	3	4	4	3275	[40S ribosomal protein S21 OS=Mus musculus OX=10090 GN=Rps21 PE=1 SV=1]	FALSE	0
[Q9CQZ5]	10.9035	[0.19083969465648856]	2	3	3	9707	[NADH dehydrogenase [ubiquinone] 1 alpha subcomplex subunit 6 OS=Mus musculus OX=10090 GN=Ndufa6 PE=1 SV=1]	FALSE	0
[P70349]	10.8945	[0.23015873015873015]	3	3	3	2259	[Histidine triad nucleotide-binding protein 1 OS=Mus musculus OX=10090 GN=Hint1 PE=1 SV=3]	FALSE	0
[Q9WUM3]	10.7813	[0.11983471074380166]	4	4	4	6684	[Coronin-1B OS=Mus musculus OX=10090 GN=Coro1b PE=1 SV=1]	FALSE	0
[O08529]	10.7758	[0.06714285714285714]	4	4	4	7606	[Calpain-2 catalytic subunit OS=Mus musculus OX=10090 GN=Capn2 PE=1 SV=4]	FALSE	0
[P99028]	10.7481	[0.30337078651685395]	3	4	4	3274	[Cytochrome b-c1 complex subunit 6, mitochondrial OS=Mus musculus OX=10090 GN=Uqcrh PE=1 SV=2]	FALSE	0
[Q9R1P0]	10.7232	[0.09578544061302682]	4	4	4	6591	[Proteasome subunit alpha type-4 OS=Mus musculus OX=10090 GN=Psma4 PE=1 SV=1]	FALSE	0
[Q80WJ7]	10.6505	[0.06390328151986183]	3	4	4	3278	[Protein LYRIC OS=Mus musculus OX=10090 GN=Mtdh PE=1 SV=1]	FALSE	0
[Q9CRB9]	10.595	[0.14537444933920704]	3	4	4	4053	[MICOS complex subunit Mic19 OS=Mus musculus OX=10090 GN=Chchd3 PE=1 SV=1]	FALSE	0
[CONT_010|gi|136429|sp|P00761|TRYP_PIG]	10.594	[0.1645021645021645]	3	4	4	1093	[TRYPSIN PRECURSOR [Sus scrofa].]	FALSE	0
[Q3UJU9]	10.5228	[0.0851063829787234]	4	4	4	6754	[Regulator of microtubule dynamics protein 3 OS=Mus musculus OX=10090 GN=Rmdn3 PE=1 SV=2]	FALSE	0
[P51150]	10.4744	[0.18357487922705315]	3	4	4	11692	[Ras-related protein Rab-7a OS=Mus musculus OX=10090 GN=Rab7a PE=1 SV=2]	FALSE	0
[O55135]	10.4563	[0.1306122448979592]	2	2	2	11668	[Eukaryotic translation initiation factor 6 OS=Mus musculus OX=10090 GN=Eif6 PE=1 SV=2]	FALSE	0
[Q3TC72]	10.4298	[0.16932907348242812]	3	3	3	6631	[Fumarylacetoacetate hydrolase domain-containing protein 2A OS=Mus musculus OX=10090 GN=Fahd2 PE=1 SV=1]	FALSE	0
[Q9DC69]	10.2845	[0.09814323607427056]	3	4	4	2267	[NADH dehydrogenase [ubiquinone] 1 alpha subcomplex subunit 9, mitochondrial OS=Mus musculus OX=10090 GN=Ndufa9 PE=1 SV=2]	FALSE	0
[Q9QYF1]	10.1996	[0.1360759493670886]	3	3	3	11703	[Retinol dehydrogenase 11 OS=Mus musculus OX=10090 GN=Rdh11 PE=1 SV=2]	FALSE	0
[O09172]	10.134	[0.14963503649635038]	3	4	4	4104	[Glutamate--cysteine ligase regulatory subunit OS=Mus musculus OX=10090 GN=Gclm PE=1 SV=1]	FALSE	0
[Q91WS0]	10.0983	[0.3425925925925926]	3	3	3	3302	[CDGSH iron-sulfur domain-containing protein 1 OS=Mus musculus OX=10090 GN=Cisd1 PE=1 SV=1]	FALSE	0
[Q62425]	10.0744	[0.3780487804878049]	3	4	4	4124	[Cytochrome c oxidase subunit NDUFA4 OS=Mus musculus OX=10090 GN=Ndufa4 PE=1 SV=2]	FALSE	0
[P63028]	10.0656	[0.23255813953488372]	3	5	5	4131	[Translationally-controlled tumor protein OS=Mus musculus OX=10090 GN=Tpt1 PE=1 SV=1]	FALSE	0
[Q3THE2]	10.0485	[0.18023255813953487]	3	3	3	10684	[Myosin regulatory light chain 12B OS=Mus musculus OX=10090 GN=Myl12b PE=1 SV=2]	FALSE	0
[Q9D1L0]	10.0348	[0.30718954248366015]	3	3	3	4120	[Coiled-coil-helix-coiled-coil-helix domain-containing protein 2 OS=Mus musculus OX=10090 GN=Chchd2 PE=2 SV=1]	FALSE	0
[Q6P3A8]	10.0326	[0.08974358974358974]	3	3	3	2274	[2-oxoisovalerate dehydrogenase subunit beta, mitochondrial OS=Mus musculus OX=10090 GN=Bckdhb PE=1 SV=2]	FALSE	0
[P26231]	10.019	[0.05518763796909492]	3	3	3	6658	[Catenin alpha-1 OS=Mus musculus OX=10090 GN=Ctnna1 PE=1 SV=1]	FALSE	0
[P62331]	10.013	[0.18285714285714286]	3	3	3	9747	[ADP-ribosylation factor 6 OS=Mus musculus OX=10090 GN=Arf6 PE=1 SV=2]	FALSE	0
[Q9D8W5]	9.99084	[0.09429824561403509]	3	3	3	1110	[26S proteasome non-ATPase regulatory subunit 12 OS=Mus musculus OX=10090 GN=Psmd12 PE=1 SV=4]	FALSE	0
[Q9CQC7]	9.95665	[0.3798449612403101]	3	4	4	6667	[NADH dehydrogenase [ubiquinone] 1 beta subcomplex subunit 4 OS=Mus musculus OX=10090 GN=Ndufb4 PE=1 SV=3]	FALSE	0
[Q91VT4]	9.94782	[0.17796610169491525]	3	3	3	11	[Carbonyl reductase family member 4 OS=Mus musculus OX=10090 GN=Cbr4 PE=1 SV=2]	FALSE	0
[Q9CQM5]	9.91844	[0.24390243902439024]	3	3	3	1121	[Thioredoxin domain-containing protein 17 OS=Mus musculus OX=10090 GN=Txndc17 PE=1 SV=1]	FALSE	0
[Q9Z2M7]	9.89664	[0.10743801652892562]	3	3	3	4144	[Phosphomannomutase 2 OS=Mus musculus OX=10090 GN=Pmm2 PE=1 SV=1]	FALSE	0
[Q9EQH3]	9.88389	[0.04271356783919598]	3	3	3	11699	[Vacuolar protein sorting-associated protein 35 OS=Mus musculus OX=10090 GN=Vps35 PE=1 SV=1]	FALSE	0
[P42208]	9.87614	[0.0997229916897507]	3	3	3	11720	[Septin-2 OS=Mus musculus OX=10090 GN=Septin2 PE=1 SV=2]	FALSE	0
[Q922B1]	9.86329	[0.1021671826625387]	2	3	3	11667	[ADP-ribose glycohydrolase MACROD1 OS=Mus musculus OX=10090 GN=Macrod1 PE=1 SV=2]	FALSE	0
[P70168]	9.8537	[0.04908675799086758]	3	3	3	10707	[Importin subunit beta-1 OS=Mus musculus OX=10090 GN=Kpnb1 PE=1 SV=2]	FALSE	0
[Q9JMA1]	9.84814	[0.07099391480730223]	3	3	3	7587	[Ubiquitin carboxyl-terminal hydrolase 14 OS=Mus musculus OX=10090 GN=Usp14 PE=1 SV=3]	FALSE	0
[Q60668]	9.84495	[0.09014084507042254]	3	3	3	10654	[Heterogeneous nuclear ribonucleoprotein D0 OS=Mus musculus OX=10090 GN=Hnrnpd PE=1 SV=2]	FALSE	0
[P62814]	9.843	[0.0821917808219178]	3	3	3	35	[V-type proton ATPase subunit B, brain isoform OS=Mus musculus OX=10090 GN=Atp6v1b2 PE=1 SV=1]	FALSE	0
[Q6NZJ6]	9.84184	[0.024375]	3	3	3	39	[Eukaryotic translation initiation factor 4 gamma 1 OS=Mus musculus OX=10090 GN=Eif4g1 PE=1 SV=1]	FALSE	0
[O08547]	9.84046	[0.14883720930232558]	3	3	3	9775	[Vesicle-trafficking protein SEC22b OS=Mus musculus OX=10090 GN=Sec22b PE=1 SV=3]	FALSE	0
[Q02819]	9.83579	[0.07407407407407407]	3	3	3	7589	[Nucleobindin-1 OS=Mus musculus OX=10090 GN=Nucb1 PE=1 SV=2]	FALSE	0
[Q6IRU2]	9.83551	[0.09274193548387097]	3	3	3	3286	[Tropomyosin alpha-4 chain OS=Mus musculus OX=10090 GN=Tpm4 PE=1 SV=3]	FALSE	0
[Q8R016]	9.83395	[0.08571428571428572]	3	3	3	2344	[Bleomycin hydrolase OS=Mus musculus OX=10090 GN=Blmh PE=1 SV=1]	FALSE	0
[P19253]	9.82841	[0.15270935960591134]	3	3	3	5436	[60S ribosomal protein L13a OS=Mus musculus OX=10090 GN=Rpl13a PE=1 SV=4]	FALSE	0
[Q99JB2]	9.82838	[0.11898016997167139]	3	3	3	7600	[Stomatin-like protein 2, mitochondrial OS=Mus musculus OX=10090 GN=Stoml2 PE=1 SV=1]	FALSE	0
[P26150]	9.82752	[0.08310991957104558]	3	3	3	9774	[3 beta-hydroxysteroid dehydrogenase/Delta 5-->4-isomerase type 3 OS=Mus musculus OX=10090 GN=Hsd3b3 PE=1 SV=3]	FALSE	0
[Q02013]	9.82121	[0.1449814126394052]	3	3	3	2322	[Aquaporin-1 OS=Mus musculus OX=10090 GN=Aqp1 PE=1 SV=3]	FALSE	0
[P47915]	9.82049	[0.1875]	3	3	3	6584	[60S ribosomal protein L29 OS=Mus musculus OX=10090 GN=Rpl29 PE=1 SV=2]	FALSE	0
[Q8JZU2]	9.81629	[0.11254019292604502]	3	4	4	6695	[Tricarboxylate transport protein, mitochondrial OS=Mus musculus OX=10090 GN=Slc25a1 PE=1 SV=1]	FALSE	0
[Q80UM7]	9.80578	[0.05155875299760192]	3	3	3	1152	[Mannosyl-oligosaccharide glucosidase OS=Mus musculus OX=10090 GN=Mogs PE=1 SV=1]	FALSE	0
[Q9ERS2]	9.79469	[0.20833333333333334]	3	3	3	60	[NADH dehydrogenase [ubiquinone] 1 alpha subcomplex subunit 13 OS=Mus musculus OX=10090 GN=Ndufa13 PE=1 SV=3]	FALSE	0
[Q9CZ42]	9.79209	[0.09912536443148688]	3	3	3	11724	[ATP-dependent (S)-NAD(P)H-hydrate dehydratase OS=Mus musculus OX=10090 GN=Naxd PE=1 SV=1]	FALSE	0
[Q8BKZ9]	9.79039	[0.0718562874251497]	3	3	3	5441	[Pyruvate dehydrogenase protein X component, mitochondrial OS=Mus musculus OX=10090 GN=Pdhx PE=1 SV=1]	FALSE	0
[O35857]	9.78426	[0.08628318584070796]	3	3	3	10726	[Mitochondrial import inner membrane translocase subunit TIM44 OS=Mus musculus OX=10090 GN=Timm44 PE=1 SV=2]	FALSE	0
[P46656]	9.78408	[0.13829787234042554]	3	3	3	6706	[Adrenodoxin, mitochondrial OS=Mus musculus OX=10090 GN=Fdx1 PE=1 SV=1]	FALSE	0
[P13516]	9.78142	[0.10985915492957747]	3	4	4	6654	[Acyl-CoA desaturase 1 OS=Mus musculus OX=10090 GN=Scd1 PE=1 SV=2]	FALSE	0
[Q8BSE0]	9.78115	[0.0951219512195122]	3	3	3	6697	[Regulator of microtubule dynamics protein 2 OS=Mus musculus OX=10090 GN=Rmdn2 PE=1 SV=1]	FALSE	0
[P62900]	9.77564	[0.248]	3	3	3	1172	[60S ribosomal protein L31 OS=Mus musculus OX=10090 GN=Rpl31 PE=1 SV=1]	FALSE	0
[Q91W43]	9.76237	[0.03024390243902439]	3	3	3	9760	[Glycine dehydrogenase (decarboxylating), mitochondrial OS=Mus musculus OX=10090 GN=Gldc PE=1 SV=1]	FALSE	0
[Q8K3K7]	9.75938	[0.09712230215827339]	3	3	3	9767	[1-acyl-sn-glycerol-3-phosphate acyltransferase beta OS=Mus musculus OX=10090 GN=Agpat2 PE=1 SV=1]	FALSE	0
[P01029]	9.75736	[0.021288837744533946]	3	3	3	9778	[Complement C4-B OS=Mus musculus OX=10090 GN=C4b PE=1 SV=3]	FALSE	0
[P59999]	9.73871	[0.16071428571428573]	3	3	3	9799	[Actin-related protein 2/3 complex subunit 4 OS=Mus musculus OX=10090 GN=Arpc4 PE=1 SV=3]	FALSE	0.000825764
[Q61655]	9.72511	[0.07531380753138076]	3	3	3	1174	[ATP-dependent RNA helicase DDX19A OS=Mus musculus OX=10090 GN=Ddx19a PE=1 SV=2]	FALSE	0.000825764
[P62960]	9.72386	[0.2236024844720497]	3	4	4	7581	[Nuclease-sensitive element-binding protein 1 OS=Mus musculus OX=10090 GN=Ybx1 PE=1 SV=3]	FALSE	0.000825764
[P62075]	9.72254	[0.42105263157894735]	3	3	3	4118	[Mitochondrial import inner membrane translocase subunit Tim13 OS=Mus musculus OX=10090 GN=Timm13 PE=1 SV=1]	FALSE	0.000825764
[Q91V64]	9.72058	[0.11784511784511785]	3	3	3	3309	[Isochorismatase domain-containing protein 1 OS=Mus musculus OX=10090 GN=Isoc1 PE=1 SV=1]	FALSE	0.000825764
[Q6IRU5]	9.71323	[0.1091703056768559]	3	3	3	2224	[Clathrin light chain B OS=Mus musculus OX=10090 GN=Cltb PE=1 SV=1]	FALSE	0.000825764
[Q91ZV0]	9.69503	[0.020773638968481375]	3	3	3	1196	[Melanoma inhibitory activity protein 2 OS=Mus musculus OX=10090 GN=Mia2 PE=1 SV=3]	FALSE	0.000825764
[Q9EP69]	9.68176	[0.044293015332197615]	3	3	3	7603	[Phosphatidylinositide phosphatase SAC1 OS=Mus musculus OX=10090 GN=Sacm1l PE=1 SV=1]	FALSE	0.000825764
[Q91X44]	9.67861	[0.07325383304940375]	3	3	3	5418	[Glucokinase regulatory protein OS=Mus musculus OX=10090 GN=Gckr PE=1 SV=3]	FALSE	0.000825764
[Q6WVG3]	9.66725	[0.10397553516819572]	3	3	3	4160	[BTB/POZ domain-containing protein KCTD12 OS=Mus musculus OX=10090 GN=Kctd12 PE=1 SV=1]	FALSE	0.000825764
[P83882]	9.66456	[0.2358490566037736]	3	3	3	4203	[60S ribosomal protein L36a OS=Mus musculus OX=10090 GN=Rpl36a PE=3 SV=2]	FALSE	0.000825764
[O35887]	9.65475	[0.08253968253968254]	3	3	3	9773	[Calumenin OS=Mus musculus OX=10090 GN=Calu PE=1 SV=1]	FALSE	0.000825764
[P30999]	9.64348	[0.053304904051172705]	3	3	3	2318	[Catenin delta-1 OS=Mus musculus OX=10090 GN=Ctnnd1 PE=1 SV=2]	FALSE	0.000825764
[A2ADY9]	9.6393	[0.09273182957393483]	3	3	3	10730	[Protein DDI1 homolog 2 OS=Mus musculus OX=10090 GN=Ddi2 PE=1 SV=1]	FALSE	0.000825764
[P52792]	9.62748	[0.07096774193548387]	3	3	3	1206	[Hexokinase-4 OS=Mus musculus OX=10090 GN=Gck PE=1 SV=1]	FALSE	0.000825764
[P62806]	9.61461	[0.2912621359223301]	3	3	3	7615	[Histone H4 OS=Mus musculus OX=10090 GN=Hist1h4a PE=1 SV=2]	FALSE	0.000825764
[P42225]	9.59755	[0.05473965287049399]	3	3	3	10738	[Signal transducer and activator of transcription 1 OS=Mus musculus OX=10090 GN=Stat1 PE=1 SV=1]	FALSE	0.000825764
[Q9DB15]	9.59131	[0.1791044776119403]	3	3	3	4204	[39S ribosomal protein L12, mitochondrial OS=Mus musculus OX=10090 GN=Mrpl12 PE=1 SV=2]	FALSE	0.000825764
[P47802]	9.58813	[0.12302839116719243]	3	3	3	5462	[Metaxin-1 OS=Mus musculus OX=10090 GN=Mtx1 PE=1 SV=1]	FALSE	0.000825764
[O35593]	9.55439	[0.11612903225806452]	3	3	3	2307	[26S proteasome non-ATPase regulatory subunit 14 OS=Mus musculus OX=10090 GN=Psmd14 PE=1 SV=2]	FALSE	0.000825764
[Q9CPQ8]	9.55301	[0.4174757281553398]	3	6	6	3283	[ATP synthase subunit g, mitochondrial OS=Mus musculus OX=10090 GN=Atp5mg PE=1 SV=1]	FALSE	0.000825764
[P54822]	9.53975	[0.08471074380165289]	3	3	3	3329	[Adenylosuccinate lyase OS=Mus musculus OX=10090 GN=Adsl PE=1 SV=2]	FALSE	0.000825764
[Q9D358]	9.51263	[0.24050632911392406]	3	3	3	10696	[Low molecular weight phosphotyrosine protein phosphatase OS=Mus musculus OX=10090 GN=Acp1 PE=1 SV=3]	FALSE	0.000825764
[Q2TPA8]	9.50718	[0.0653061224489796]	3	3	3	6689	[Hydroxysteroid dehydrogenase-like protein 2 OS=Mus musculus OX=10090 GN=Hsdl2 PE=1 SV=1]	FALSE	0.000825764
[O70492]	9.49029	[0.20987654320987653]	3	3	3	2316	[Sorting nexin-3 OS=Mus musculus OX=10090 GN=Snx3 PE=1 SV=3]	FALSE	0.000825764
[Q925I1]	9.4673	[0.0676818950930626]	3	3	3	1058	[ATPase family AAA domain-containing protein 3 OS=Mus musculus OX=10090 GN=Atad3 PE=1 SV=1]	FALSE	0.000825764
[O08692]	9.45599	[0.19161676646706588]	3	3	3	57	[Neutrophilic granule protein OS=Mus musculus OX=10090 GN=Ngp PE=1 SV=1]	FALSE	0.000825764
[Q9CYW4]	9.45154	[0.10358565737051793]	3	3	3	6713	[Haloacid dehalogenase-like hydrolase domain-containing protein 3 OS=Mus musculus OX=10090 GN=Hdhd3 PE=1 SV=1]	FALSE	0.000825764
[Q9QXC1]	9.44401	[0.09536082474226804]	2	2	2	7512	[Fetuin-B OS=Mus musculus OX=10090 GN=Fetub PE=1 SV=1]	FALSE	0.000825764
[Q9D0E1]	9.4193	[0.04801097393689986]	3	3	3	4197	[Heterogeneous nuclear ribonucleoprotein M OS=Mus musculus OX=10090 GN=Hnrnpm PE=1 SV=3]	FALSE	0.000825764
[Q8R0F9]	9.41495	[0.0967741935483871]	3	3	3	11739	[SEC14-like protein 4 OS=Mus musculus OX=10090 GN=Sec14l4 PE=1 SV=1]	FALSE	0.000825764
[P34884]	9.40685	[0.17391304347826086]	3	3	3	6575	[Macrophage migration inhibitory factor OS=Mus musculus OX=10090 GN=Mif PE=1 SV=2]	FALSE	0.000825764
[Q61133]	9.3999	[0.15163934426229508]	3	3	3	5361	[Glutathione S-transferase theta-2 OS=Mus musculus OX=10090 GN=Gstt2 PE=1 SV=4]	FALSE	0.000825764
[P00920]	9.38256	[0.12692307692307692]	3	3	3	9801	[Carbonic anhydrase 2 OS=Mus musculus OX=10090 GN=Ca2 PE=1 SV=4]	FALSE	0.000825764
[P52503]	9.35771	[0.22413793103448276]	2	4	4	9716	[NADH dehydrogenase [ubiquinone] iron-sulfur protein 6, mitochondrial OS=Mus musculus OX=10090 GN=Ndufs6 PE=1 SV=2]	FALSE	0.000825764
[Q9CR09]	9.34895	[0.18562874251497005]	3	3	3	4175	[Ubiquitin-fold modifier-conjugating enzyme 1 OS=Mus musculus OX=10090 GN=Ufc1 PE=1 SV=1]	FALSE	0.000825764
[P61202]	9.33301	[0.0835214446952596]	3	3	3	3351	[COP9 signalosome complex subunit 2 OS=Mus musculus OX=10090 GN=Cops2 PE=1 SV=1]	FALSE	0.000825764
[Q9JJU8]	9.29118	[0.4473684210526316]	3	3	3	10673	[SH3 domain-binding glutamic acid-rich-like protein OS=Mus musculus OX=10090 GN=Sh3bgrl PE=1 SV=1]	FALSE	0.000825764
[Q8BFP9]	9.27313	[0.08525345622119816]	3	3	3	10742	[[Pyruvate dehydrogenase (acetyl-transferring)] kinase isozyme 1, mitochondrial OS=Mus musculus OX=10090 GN=Pdk1 PE=1 SV=2]	FALSE	0.000825764
[Q9CQI6]	9.26034	[0.176056338028169]	3	3	3	1189	[Coactosin-like protein OS=Mus musculus OX=10090 GN=Cotl1 PE=1 SV=3]	FALSE	0.000825764
[P63276]	9.22324	[0.23703703703703705]	3	3	3	9780	[40S ribosomal protein S17 OS=Mus musculus OX=10090 GN=Rps17 PE=1 SV=2]	FALSE	0.000825764
[Q9CVB6]	9.20403	[0.09]	3	4	4	4185	[Actin-related protein 2/3 complex subunit 2 OS=Mus musculus OX=10090 GN=Arpc2 PE=1 SV=3]	FALSE	0.000825764
[Q9CR67]	9.18721	[0.11740890688259109]	3	3	3	6691	[Transmembrane protein 33 OS=Mus musculus OX=10090 GN=Tmem33 PE=1 SV=1]	FALSE	0.000825764
[Q8K3J1]	9.16242	[0.16981132075471697]	3	3	3	9814	[NADH dehydrogenase [ubiquinone] iron-sulfur protein 8, mitochondrial OS=Mus musculus OX=10090 GN=Ndufs8 PE=1 SV=1]	FALSE	0.000825764
[Q9ERK4]	9.15102	[0.04325437693099897]	3	3	3	7605	[Exportin-2 OS=Mus musculus OX=10090 GN=Cse1l PE=1 SV=1]	FALSE	0.000825764
[Q9DCY0]	9.1354	[0.1152542372881356]	3	3	3	19	[Glycine N-acyltransferase-like protein Keg1 OS=Mus musculus OX=10090 GN=Keg1 PE=1 SV=1]	FALSE	0.000825764
[Q61937]	9.12028	[0.10273972602739725]	3	3	3	10663	[Nucleophosmin OS=Mus musculus OX=10090 GN=Npm1 PE=1 SV=1]	FALSE	0.000825764
[Q9CXT8]	9.11861	[0.05930470347648262]	3	3	3	11637	[Mitochondrial-processing peptidase subunit beta OS=Mus musculus OX=10090 GN=Pmpcb PE=1 SV=1]	FALSE	0.000825764
[P58735]	9.11526	[0.06534090909090909]	3	4	4	6649	[Sulfate anion transporter 1 OS=Mus musculus OX=10090 GN=Slc26a1 PE=1 SV=1]	FALSE	0.000825764
[P45878]	9.09759	[0.19285714285714287]	3	3	3	1140	[Peptidyl-prolyl cis-trans isomerase FKBP2 OS=Mus musculus OX=10090 GN=Fkbp2 PE=1 SV=1]	FALSE	0.000825764
[P43883]	9.08998	[0.07058823529411765]	2	3	3	1084	[Perilipin-2 OS=Mus musculus OX=10090 GN=Plin2 PE=1 SV=2]	FALSE	0.000825764
[Q9DCH4]	9.08033	[0.12188365650969529]	3	3	3	7568	[Eukaryotic translation initiation factor 3 subunit F OS=Mus musculus OX=10090 GN=Eif3f PE=1 SV=2]	FALSE	0.000825764
[Q91YP0]	9.06685	[0.09267241379310345]	3	3	3	1127	[L-2-hydroxyglutarate dehydrogenase, mitochondrial OS=Mus musculus OX=10090 GN=L2hgdh PE=1 SV=1]	FALSE	0.000825764
[Q9R1S7]	9.06384	[0.025367156208277702]	3	3	3	42	[Multidrug resistance-associated protein 6 OS=Mus musculus OX=10090 GN=Abcc6 PE=1 SV=3]	FALSE	0.000825764
[Q9CR21]	9.04717	[0.15384615384615385]	3	3	3	2309	[Acyl carrier protein, mitochondrial OS=Mus musculus OX=10090 GN=Ndufab1 PE=1 SV=1]	FALSE	0.000825764
[P55302]	9.04444	[0.08888888888888889]	3	3	3	5444	[Alpha-2-macroglobulin receptor-associated protein OS=Mus musculus OX=10090 GN=Lrpap1 PE=1 SV=1]	FALSE	0.000825764
[P04919]	9.04377	[0.03982777179763186]	3	3	3	2244	[Band 3 anion transport protein OS=Mus musculus OX=10090 GN=Slc4a1 PE=1 SV=1]	FALSE	0.000825764
[Q9DBW0]	9.01921	[0.06857142857142857]	3	3	3	9754	[Cytochrome P450 4V2 OS=Mus musculus OX=10090 GN=Cyp4v2 PE=1 SV=1]	FALSE	0.000825764
[Q9DAS9]	8.9776	[0.4444444444444444]	3	3	3	7578	[Guanine nucleotide-binding protein G(I)/G(S)/G(O) subunit gamma-12 OS=Mus musculus OX=10090 GN=Gng12 PE=1 SV=3]	FALSE	0.000825764
[Q91XE8]	8.96607	[0.1746031746031746]	3	3	3	9779	[Transmembrane protein 205 OS=Mus musculus OX=10090 GN=Tmem205 PE=1 SV=1]	FALSE	0.000825764
[P48776]	8.94714	[0.09113300492610837]	3	3	3	3314	[Tryptophan 2,3-dioxygenase OS=Mus musculus OX=10090 GN=Tdo2 PE=1 SV=2]	FALSE	0.000825764
[Q8BWQ1]	8.9412	[0.04868913857677903]	3	3	3	5439	[UDP-glucuronosyltransferase 2A3 OS=Mus musculus OX=10090 GN=Ugt2a3 PE=1 SV=1]	FALSE	0.000825764
[Q3UNZ8]	8.91064	[0.08571428571428572]	3	3	3	1136	[Quinone oxidoreductase-like protein 2 OS=Mus musculus OX=10090 GN=Cryzl2 PE=1 SV=1]	FALSE	0.000825764
[Q9CQ60]	8.90864	[0.12062256809338522]	2	2	2	10643	[6-phosphogluconolactonase OS=Mus musculus OX=10090 GN=Pgls PE=1 SV=1]	FALSE	0.000825764
[Q99KR7]	8.89658	[0.14563106796116504]	2	2	2	7527	[Peptidyl-prolyl cis-trans isomerase F, mitochondrial OS=Mus musculus OX=10090 GN=Ppif PE=1 SV=1]	FALSE	0.000825764
[Q62426]	8.89211	[0.41836734693877553]	3	3	3	10670	[Cystatin-B OS=Mus musculus OX=10090 GN=Cstb PE=1 SV=1]	FALSE	0.000825764
[P99026]	8.88788	[0.125]	3	3	3	4172	[Proteasome subunit beta type-4 OS=Mus musculus OX=10090 GN=Psmb4 PE=1 SV=1]	FALSE	0.000825764
[Q9DB05]	8.8807	[0.16610169491525423]	3	3	3	3346	[Alpha-soluble NSF attachment protein OS=Mus musculus OX=10090 GN=Napa PE=1 SV=1]	FALSE	0.000825764
[Q9WV54]	8.87834	[0.08375634517766498]	3	3	3	2342	[Acid ceramidase OS=Mus musculus OX=10090 GN=Asah1 PE=1 SV=1]	FALSE	0.000825764
[Q9EPQ7]	8.87642	[0.18309859154929578]	3	3	3	4167	[StAR-related lipid transfer protein 5 OS=Mus musculus OX=10090 GN=Stard5 PE=1 SV=2]	FALSE	0.000825764
[P62852]	8.84379	[0.168]	3	4	4	4083	[40S ribosomal protein S25 OS=Mus musculus OX=10090 GN=Rps25 PE=1 SV=1]	FALSE	0.000825764
[Q99K28]	8.84217	[0.05961538461538462]	3	3	3	11737	[ADP-ribosylation factor GTPase-activating protein 2 OS=Mus musculus OX=10090 GN=Arfgap2 PE=1 SV=1]	FALSE	0.000825764
[Q61129]	8.83088	[0.04809286898839138]	3	3	3	7574	[Complement factor I OS=Mus musculus OX=10090 GN=Cfi PE=1 SV=3]	FALSE	0.000825764
[P61021]	8.8308	[0.17209302325581396]	3	3	3	7565	[Ras-related protein Rab-5B OS=Mus musculus OX=10090 GN=Rab5b PE=1 SV=1]	FALSE	0.000825764
[O88533]	8.83073	[0.08333333333333333]	3	3	3	1181	[Aromatic-L-amino-acid decarboxylase OS=Mus musculus OX=10090 GN=Ddc PE=1 SV=1]	FALSE	0.000825764
[Q8BMJ2]	8.82376	[0.03480475382003396]	3	3	3	4200	[Leucine--tRNA ligase, cytoplasmic OS=Mus musculus OX=10090 GN=Lars PE=1 SV=2]	FALSE	0.000825764
[P56959]	8.82159	[0.04826254826254826]	3	3	3	1159	[RNA-binding protein FUS OS=Mus musculus OX=10090 GN=Fus PE=1 SV=1]	FALSE	0.000825764
[Q9CQ54]	8.81902	[0.19166666666666668]	3	3	3	4140	[NADH dehydrogenase [ubiquinone] 1 subunit C2 OS=Mus musculus OX=10090 GN=Ndufc2 PE=1 SV=1]	FALSE	0.000825764
[Q62093]	8.80671	[0.14479638009049775]	3	3	3	70	[Serine/arginine-rich splicing factor 2 OS=Mus musculus OX=10090 GN=Srsf2 PE=1 SV=4]	FALSE	0.000825764
[Q9CQE1]	8.79863	[0.1214574898785425]	3	3	3	9792	[Protein NipSnap homolog 3B OS=Mus musculus OX=10090 GN=Nipsnap3b PE=1 SV=1]	FALSE	0.000825764
[Q5U5V2]	8.79176	[0.10372340425531915]	3	3	3	9750	[Hydroxylysine kinase OS=Mus musculus OX=10090 GN=Hykk PE=1 SV=2]	FALSE	0.000825764
[Q9QYJ0]	8.7903	[0.06796116504854369]	3	3	3	7580	[DnaJ homolog subfamily A member 2 OS=Mus musculus OX=10090 GN=Dnaja2 PE=1 SV=1]	FALSE	0.000825764
[P48771]	8.78182	[0.27710843373493976]	3	4	4	1134	[Cytochrome c oxidase subunit 7A2, mitochondrial OS=Mus musculus OX=10090 GN=Cox7a2 PE=1 SV=2]	FALSE	0.000825764
[Q9JLZ3]	8.75728	[0.1464968152866242]	3	3	3	1107	[Methylglutaconyl-CoA hydratase, mitochondrial OS=Mus musculus OX=10090 GN=Auh PE=1 SV=1]	FALSE	0.000825764
[Q60710]	8.73629	[0.04559270516717325]	3	3	3	9770	[Deoxynucleoside triphosphate triphosphohydrolase SAMHD1 OS=Mus musculus OX=10090 GN=Samhd1 PE=1 SV=3]	FALSE	0.000825764
[Q8BU30]	8.7238	[0.0277337559429477]	3	3	3	2331	[Isoleucine--tRNA ligase, cytoplasmic OS=Mus musculus OX=10090 GN=Iars PE=1 SV=2]	FALSE	0.000825764
[P62827]	8.71833	[0.16203703703703703]	3	3	3	3307	[GTP-binding nuclear protein Ran OS=Mus musculus OX=10090 GN=Ran PE=1 SV=3]	FALSE	0.000825764
[Q99LP6]	8.70333	[0.1382488479262673]	3	3	3	6719	[GrpE protein homolog 1, mitochondrial OS=Mus musculus OX=10090 GN=Grpel1 PE=1 SV=1]	FALSE	0.000825764
[Q91WQ3]	8.68939	[0.058712121212121215]	3	3	3	4214	[Tyrosine--tRNA ligase, cytoplasmic OS=Mus musculus OX=10090 GN=Yars PE=1 SV=3]	FALSE	0.000825764
[P00375]	8.68244	[0.2192513368983957]	3	3	3	7588	[Dihydrofolate reductase OS=Mus musculus OX=10090 GN=Dhfr PE=1 SV=3]	FALSE	0.000825764
[P61514]	8.68202	[0.32608695652173914]	2	3	3	11676	[60S ribosomal protein L37a OS=Mus musculus OX=10090 GN=Rpl37a PE=1 SV=2]	FALSE	0.000825764
[P50516]	8.65166	[0.05186385737439222]	2	2	2	9724	[V-type proton ATPase catalytic subunit A OS=Mus musculus OX=10090 GN=Atp6v1a PE=1 SV=2]	FALSE	0.000825764
[A0JNU3]	8.62747	[0.05851063829787234]	3	3	3	5404	[60 kDa lysophospholipase OS=Mus musculus OX=10090 GN=Aspg PE=1 SV=1]	FALSE	0.000825764
[P49722]	8.62512	[0.10683760683760683]	3	3	3	3310	[Proteasome subunit alpha type-2 OS=Mus musculus OX=10090 GN=Psma2 PE=1 SV=3]	FALSE	0.000825764
[Q11136]	8.59514	[0.060851926977687626]	3	3	3	74	[Xaa-Pro dipeptidase OS=Mus musculus OX=10090 GN=Pepd PE=1 SV=3]	FALSE	0.000825764
[Q9D5T0]	8.58721	[0.13850415512465375]	3	3	3	6728	[ATPase family AAA domain-containing protein 1 OS=Mus musculus OX=10090 GN=Atad1 PE=1 SV=1]	FALSE	0.000825764
[Q9JHR7]	8.53439	[0.03925417075564279]	3	3	3	7613	[Insulin-degrading enzyme OS=Mus musculus OX=10090 GN=Ide PE=1 SV=1]	FALSE	0.000825764
[Q9CR16]	8.47651	[0.08378378378378379]	3	3	3	1194	[Peptidyl-prolyl cis-trans isomerase D OS=Mus musculus OX=10090 GN=Ppid PE=1 SV=3]	FALSE	0.000825764
[P46460]	8.46829	[0.04704301075268817]	3	3	3	4228	[Vesicle-fusing ATPase OS=Mus musculus OX=10090 GN=Nsf PE=1 SV=2]	FALSE	0.000825764
[Q9EPU0]	8.42316	[0.019572953736654804]	3	3	3	73	[Regulator of nonsense transcripts 1 OS=Mus musculus OX=10090 GN=Upf1 PE=1 SV=2]	FALSE	0.000825764
[Q60865]	8.39898	[0.026874115983026876]	3	3	3	4058	[Caprin-1 OS=Mus musculus OX=10090 GN=Caprin1 PE=1 SV=2]	FALSE	0.000825764
[Q9WVA3]	8.36636	[0.11349693251533742]	3	3	3	7618	[Mitotic checkpoint protein BUB3 OS=Mus musculus OX=10090 GN=Bub3 PE=1 SV=2]	FALSE	0.000825764
[Q7M6Y3]	8.36185	[0.04393939393939394]	3	3	3	10722	[Phosphatidylinositol-binding clathrin assembly protein OS=Mus musculus OX=10090 GN=Picalm PE=1 SV=1]	FALSE	0.000825764
[A2ATU0]	8.34546	[0.038002171552660155]	3	3	3	11646	[Probable 2-oxoglutarate dehydrogenase E1 component DHKTD1, mitochondrial OS=Mus musculus OX=10090 GN=Dhtkd1 PE=1 SV=1]	FALSE	0.000825764
[Q8R0F8]	8.14893	[0.11894273127753303]	3	3	3	10748	[Acylpyruvase FAHD1, mitochondrial OS=Mus musculus OX=10090 GN=Fahd1 PE=1 SV=2]	FALSE	0.00156495
[P45376]	8.05364	[0.11392405063291139]	3	3	3	1055	[Aldo-keto reductase family 1 member B1 OS=Mus musculus OX=10090 GN=Akr1b1 PE=1 SV=3]	FALSE	0.00156495
[P49443]	7.99752	[0.07853403141361257]	2	2	2	6621	[Protein phosphatase 1A OS=Mus musculus OX=10090 GN=Ppm1a PE=1 SV=1]	FALSE	0.00156495
[Q9JHW4]	7.9709	[0.04974271012006861]	3	3	3	50	[Selenocysteine-specific elongation factor OS=Mus musculus OX=10090 GN=Eefsec PE=1 SV=2]	FALSE	0.00156495
[Q9DC61]	7.9656	[0.04961832061068702]	3	3	3	1210	[Mitochondrial-processing peptidase subunit alpha OS=Mus musculus OX=10090 GN=Pmpca PE=1 SV=1]	FALSE	0.00156495
[P12382]	7.923	[0.04230769230769231]	2	2	2	9727	[ATP-dependent 6-phosphofructokinase, liver type OS=Mus musculus OX=10090 GN=Pfkl PE=1 SV=4]	FALSE	0.00156495
[Q811D0]	7.9221	[0.05303867403314917]	3	3	3	8493	[Disks large homolog 1 OS=Mus musculus OX=10090 GN=Dlg1 PE=1 SV=1]	FALSE	0.00156495
[Q9QZD9]	7.88037	[0.10153846153846154]	3	3	3	6696	[Eukaryotic translation initiation factor 3 subunit I OS=Mus musculus OX=10090 GN=Eif3i PE=1 SV=1]	FALSE	0.00156495
[E9PVA8]	7.86963	[0.01684762261325346]	3	3	3	3343	[eIF-2-alpha kinase activator GCN1 OS=Mus musculus OX=10090 GN=Gcn1 PE=1 SV=1]	FALSE	0.00156495
[Q8R1I1]	7.81328	[0.375]	3	3	3	1060	[Cytochrome b-c1 complex subunit 9 OS=Mus musculus OX=10090 GN=Uqcr10 PE=1 SV=1]	FALSE	0.00156495
[Q9DCT8]	7.71133	[0.13942307692307693]	3	3	3	11642	[Cysteine-rich protein 2 OS=Mus musculus OX=10090 GN=Crip2 PE=1 SV=1]	FALSE	0.00156495
[Q9R1J0]	7.69441	[0.08011049723756906]	3	4	4	9823	[Sterol-4-alpha-carboxylate 3-dehydrogenase, decarboxylating OS=Mus musculus OX=10090 GN=Nsdhl PE=1 SV=1]	FALSE	0.00156495
[Q99P72]	7.4666	[0.03098106712564544]	3	3	3	1138	[Reticulon-4 OS=Mus musculus OX=10090 GN=Rtn4 PE=1 SV=2]	FALSE	0.00156495
[P61750]	7.4661	[0.09444444444444444]	3	3	3	10617	[ADP-ribosylation factor 4 OS=Mus musculus OX=10090 GN=Arf4 PE=1 SV=2]	FALSE	0.00156495
[Q99LY9]	7.42659	[0.29245283018867924]	3	3	3	10619	[NADH dehydrogenase [ubiquinone] iron-sulfur protein 5 OS=Mus musculus OX=10090 GN=Ndufs5 PE=1 SV=3]	FALSE	0.00156495
[P40237]	7.3755	[0.07894736842105263]	2	2	2	10653	[CD82 antigen OS=Mus musculus OX=10090 GN=Cd82 PE=1 SV=1]	FALSE	0.00156495
[Q9CQX2]	7.1481	[0.1917808219178082]	2	3	3	11689	[Cytochrome b5 type B OS=Mus musculus OX=10090 GN=Cyb5b PE=1 SV=1]	FALSE	0.00156495
[P51658]	7.12117	[0.08398950131233596]	2	2	2	4082	[Estradiol 17-beta-dehydrogenase 2 OS=Mus musculus OX=10090 GN=Hsd17b2 PE=1 SV=2]	FALSE	0.00156495
[Q9D0M1]	7.11929	[0.07584269662921349]	2	2	2	2265	[Phosphoribosyl pyrophosphate synthase-associated protein 1 OS=Mus musculus OX=10090 GN=Prpsap1 PE=1 SV=1]	FALSE	0.00156495
[Q9DBL1]	7.02578	[0.05324074074074074]	2	2	2	9736	[Short/branched chain specific acyl-CoA dehydrogenase, mitochondrial OS=Mus musculus OX=10090 GN=Acadsb PE=1 SV=1]	FALSE	0.00156495
[P04117]	7.00808	[0.1590909090909091]	2	2	2	6636	[Fatty acid-binding protein, adipocyte OS=Mus musculus OX=10090 GN=Fabp4 PE=1 SV=3]	FALSE	0.00156495
[Q9CZ30]	6.94454	[0.05808080808080808]	2	2	2	9735	[Obg-like ATPase 1 OS=Mus musculus OX=10090 GN=Ola1 PE=1 SV=1]	FALSE	0.00156495
[Q9JK38]	6.90541	[0.1358695652173913]	2	2	2	4122	[Glucosamine 6-phosphate N-acetyltransferase OS=Mus musculus OX=10090 GN=Gnpnat1 PE=1 SV=1]	FALSE	0.00156495
[P63073]	6.89176	[0.1152073732718894]	2	2	2	2278	[Eukaryotic translation initiation factor 4E OS=Mus musculus OX=10090 GN=Eif4e PE=1 SV=1]	FALSE	0.00156495
[Q6ZQI3]	6.87669	[0.10652920962199312]	2	2	2	3300	[Malectin OS=Mus musculus OX=10090 GN=Mlec PE=1 SV=2]	FALSE	0.00156495
[Q99L43]	6.85164	[0.06981981981981981]	2	2	2	6640	[Phosphatidate cytidylyltransferase 2 OS=Mus musculus OX=10090 GN=Cds2 PE=1 SV=1]	FALSE	0.00156495
[Q8C165]	6.83844	[0.05964214711729622]	2	2	2	11694	[N-fatty-acyl-amino acid synthase/hydrolase PM20D1 OS=Mus musculus OX=10090 GN=Pm20d1 PE=1 SV=1]	FALSE	0.00156495
[Q9QZ23]	6.82946	[0.12156862745098039]	2	2	2	3284	[NFU1 iron-sulfur cluster scaffold homolog, mitochondrial OS=Mus musculus OX=10090 GN=Nfu1 PE=1 SV=2]	FALSE	0.00156495
[Q7TMK9]	6.82438	[0.051364365971107544]	3	3	3	1241	[Heterogeneous nuclear ribonucleoprotein Q OS=Mus musculus OX=10090 GN=Syncrip PE=1 SV=2]	FALSE	0.00156495
[P70697]	6.75837	[0.05722070844686648]	2	2	2	10655	[Uroporphyrinogen decarboxylase OS=Mus musculus OX=10090 GN=Urod PE=1 SV=2]	FALSE	0.00156495
[P28063]	6.75035	[0.08695652173913043]	2	2	2	6644	[Proteasome subunit beta type-8 OS=Mus musculus OX=10090 GN=Psmb8 PE=1 SV=2]	FALSE	0.00156495
[Q9D1M0]	6.74558	[0.08074534161490683]	2	2	2	5393	[Protein SEC13 homolog OS=Mus musculus OX=10090 GN=Sec13 PE=1 SV=3]	FALSE	0.00156495
[Q9CPT4]	6.74453	[0.14457831325301204]	2	3	3	5394	[Myeloid-derived growth factor OS=Mus musculus OX=10090 GN=Mydgf PE=1 SV=1]	FALSE	0.00156495
[Q9D3D9]	6.7437	[0.13690476190476192]	2	2	2	7554	[ATP synthase subunit delta, mitochondrial OS=Mus musculus OX=10090 GN=Atp5f1d PE=1 SV=1]	FALSE	0.00156495
[Q9CZ44]	6.743	[0.07297297297297298]	2	2	2	7562	[NSFL1 cofactor p47 OS=Mus musculus OX=10090 GN=Nsfl1c PE=1 SV=1]	FALSE	0.00156495
[Q3TDN2]	6.74013	[0.07415730337078652]	2	2	2	5400	[FAS-associated factor 2 OS=Mus musculus OX=10090 GN=Faf2 PE=1 SV=2]	FALSE	0.00156495
[Q6ZWX6]	6.73582	[0.06984126984126984]	2	2	2	1111	[Eukaryotic translation initiation factor 2 subunit 1 OS=Mus musculus OX=10090 GN=Eif2s1 PE=1 SV=3]	FALSE	0.00156495
[Q9ER88]	6.73403	[0.06905370843989769]	2	2	2	3299	[28S ribosomal protein S29, mitochondrial OS=Mus musculus OX=10090 GN=Dap3 PE=1 SV=1]	FALSE	0.00156495
[O70251]	6.73207	[0.09777777777777778]	2	2	2	11696	[Elongation factor 1-beta OS=Mus musculus OX=10090 GN=Eef1b PE=1 SV=5]	FALSE	0.00156495
[P97821]	6.73185	[0.05627705627705628]	2	2	2	3298	[Dipeptidyl peptidase 1 OS=Mus musculus OX=10090 GN=Ctsc PE=1 SV=1]	FALSE	0.00156495
[Q9WTX5]	6.72904	[0.15950920245398773]	2	2	2	11711	[S-phase kinase-associated protein 1 OS=Mus musculus OX=10090 GN=Skp1 PE=1 SV=3]	FALSE	0.00156495
[Q9R0N0]	6.72545	[0.06377551020408163]	2	2	2	5403	[Galactokinase OS=Mus musculus OX=10090 GN=Galk1 PE=1 SV=2]	FALSE	0.00156495
[Q9CZB0]	6.72291	[0.17159763313609466]	2	3	3	1118	[Succinate dehydrogenase cytochrome b560 subunit, mitochondrial OS=Mus musculus OX=10090 GN=Sdhc PE=1 SV=1]	FALSE	0.00156495
[P62855]	6.7206	[0.1826086956521739]	2	2	2	1113	[40S ribosomal protein S26 OS=Mus musculus OX=10090 GN=Rps26 PE=1 SV=3]	FALSE	0.00156495
[O70400]	6.71112	[0.0764525993883792]	2	2	2	6661	[PDZ and LIM domain protein 1 OS=Mus musculus OX=10090 GN=Pdlim1 PE=1 SV=4]	FALSE	0.00156495
[Q9DBB8]	6.71065	[0.06306306306306306]	2	3	3	5407	[Trans-1,2-dihydrobenzene-1,2-diol dehydrogenase OS=Mus musculus OX=10090 GN=Dhdh PE=1 SV=1]	FALSE	0.00156495
[Q9Z1J3]	6.70018	[0.058823529411764705]	2	2	2	10674	[Cysteine desulfurase, mitochondrial OS=Mus musculus OX=10090 GN=Nfs1 PE=1 SV=3]	FALSE	0.00156495
[P51863]	6.69798	[0.06837606837606838]	2	2	2	4137	[V-type proton ATPase subunit d 1 OS=Mus musculus OX=10090 GN=Atp6v0d1 PE=1 SV=2]	FALSE	0.00156495
[Q00PI9]	6.69692	[0.03758389261744966]	2	2	2	4139	[Heterogeneous nuclear ribonucleoprotein U-like protein 2 OS=Mus musculus OX=10090 GN=Hnrnpul2 PE=1 SV=2]	FALSE	0.00156495
[Q07456]	6.68962	[0.0659025787965616]	2	2	2	10672	[Protein AMBP OS=Mus musculus OX=10090 GN=Ambp PE=1 SV=2]	FALSE	0.00156495
[P01635]	6.68393	[0.2]	2	2	2	10686	[Ig kappa chain V-V region K2 (Fragment) OS=Mus musculus OX=10090 PE=1 SV=1]	FALSE	0.00156495
[Q9CR51]	6.677	[0.23728813559322035]	2	2	2	15	[V-type proton ATPase subunit G 1 OS=Mus musculus OX=10090 GN=Atp6v1g1 PE=1 SV=3]	FALSE	0.0020436
[Q9CR00]	6.63781	[0.12612612612612611]	2	2	2	7575	[26S proteasome non-ATPase regulatory subunit 9 OS=Mus musculus OX=10090 GN=Psmd9 PE=1 SV=1]	FALSE	0.0020436
[Q9WU84]	6.63081	[0.13503649635036497]	2	2	2	1126	[Copper chaperone for superoxide dismutase OS=Mus musculus OX=10090 GN=Ccs PE=1 SV=1]	FALSE	0.0020436
[P01592]	6.62396	[0.11949685534591195]	2	3	3	11721	[Immunoglobulin J chain OS=Mus musculus OX=10090 GN=Jchain PE=1 SV=4]	FALSE	0.0020436
[P11438]	6.6238	[0.05665024630541872]	2	2	2	4143	[Lysosome-associated membrane glycoprotein 1 OS=Mus musculus OX=10090 GN=Lamp1 PE=1 SV=2]	FALSE	0.0020436
[P67984]	6.6235	[0.1875]	2	2	2	20	[60S ribosomal protein L22 OS=Mus musculus OX=10090 GN=Rpl22 PE=1 SV=2]	FALSE	0.0020436
[P35293]	6.57088	[0.13592233009708737]	2	2	2	3315	[Ras-related protein Rab-18 OS=Mus musculus OX=10090 GN=Rab18 PE=1 SV=2]	FALSE	0.0020436
[P35282]	6.57029	[0.0945945945945946]	2	2	2	11728	[Ras-related protein Rab-21 OS=Mus musculus OX=10090 GN=Rab21 PE=1 SV=4]	FALSE	0.0020436
[Q9D0J8]	6.57011	[0.22772277227722773]	2	3	3	6678	[Parathymosin OS=Mus musculus OX=10090 GN=Ptms PE=1 SV=3]	FALSE	0.0020436
[Q8K183]	6.56994	[0.07051282051282051]	2	4	4	28	[Pyridoxal kinase OS=Mus musculus OX=10090 GN=Pdxk PE=1 SV=1]	FALSE	0.0020436
[Q91VA6]	6.56986	[0.06521739130434782]	2	2	2	6674	[Polymerase delta-interacting protein 2 OS=Mus musculus OX=10090 GN=Poldip2 PE=1 SV=1]	FALSE	0.0020436
[Q5XKN4]	6.56984	[0.13114754098360656]	2	2	2	4159	[Protein jagunal homolog 1 OS=Mus musculus OX=10090 GN=Jagn1 PE=1 SV=2]	FALSE	0.0020436
[P47964]	6.56973	[0.18095238095238095]	2	2	2	2311	[60S ribosomal protein L36 OS=Mus musculus OX=10090 GN=Rpl36 PE=1 SV=2]	FALSE	0.0020436
[Q9CR61]	6.56965	[0.1386861313868613]	2	3	3	9766	[NADH dehydrogenase [ubiquinone] 1 beta subcomplex subunit 7 OS=Mus musculus OX=10090 GN=Ndufb7 PE=1 SV=3]	FALSE	0.0020436
[Q9JMH6]	6.56936	[0.03262642740619902]	2	2	2	9772	[Thioredoxin reductase 1, cytoplasmic OS=Mus musculus OX=10090 GN=Txnrd1 PE=1 SV=3]	FALSE	0.0020436
[P49312]	6.56936	[0.078125]	2	2	2	2319	[Heterogeneous nuclear ribonucleoprotein A1 OS=Mus musculus OX=10090 GN=Hnrnpa1 PE=1 SV=2]	FALSE	0.0020436
[P61089]	6.56933	[0.13815789473684212]	2	2	2	4147	[Ubiquitin-conjugating enzyme E2 N OS=Mus musculus OX=10090 GN=Ube2n PE=1 SV=1]	FALSE	0.0020436
[P85094]	6.56901	[0.13592233009708737]	2	2	2	3327	[Isochorismatase domain-containing protein 2A OS=Mus musculus OX=10090 GN=Isoc2a PE=1 SV=1]	FALSE	0.0020436
[Q9QUH0]	6.56894	[0.11214953271028037]	2	2	2	3322	[Glutaredoxin-1 OS=Mus musculus OX=10090 GN=Glrx PE=1 SV=3]	FALSE	0.0020436
[P26516]	6.56861	[0.06542056074766354]	2	2	2	6692	[26S proteasome non-ATPase regulatory subunit 7 OS=Mus musculus OX=10090 GN=Psmd7 PE=1 SV=2]	FALSE	0.0020436
[P12815]	6.5685	[0.1099476439790576]	2	2	2	6701	[Programmed cell death protein 6 OS=Mus musculus OX=10090 GN=Pdcd6 PE=1 SV=2]	FALSE	0.0020436
[P20065]	6.56834	[0.38]	2	2	2	10694	[Thymosin beta-4 OS=Mus musculus OX=10090 GN=Tmsb4x PE=1 SV=1]	FALSE	0.0020436
[Q9Z2G9]	6.56794	[0.09917355371900827]	2	2	2	7597	[Oxidoreductase HTATIP2 OS=Mus musculus OX=10090 GN=Htatip2 PE=1 SV=3]	FALSE	0.0020436
[O70570]	6.5676	[0.0324254215304799]	2	2	2	7585	[Polymeric immunoglobulin receptor OS=Mus musculus OX=10090 GN=Pigr PE=1 SV=1]	FALSE	0.0020436
[Q9EQU5]	6.56759	[0.08304498269896193]	2	3	3	4156	[Protein SET OS=Mus musculus OX=10090 GN=Set PE=1 SV=1]	FALSE	0.0020436
[Q8BJY1]	6.56731	[0.05357142857142857]	2	2	2	9762	[26S proteasome non-ATPase regulatory subunit 5 OS=Mus musculus OX=10090 GN=Psmd5 PE=1 SV=4]	FALSE	0.0020436
[P14246]	6.56676	[0.04206500956022945]	2	2	2	1170	[Solute carrier family 2, facilitated glucose transporter member 2 OS=Mus musculus OX=10090 GN=Slc2a2 PE=1 SV=3]	FALSE	0.0020436
[P99025]	6.56657	[0.5]	2	2	2	6707	[GTP cyclohydrolase 1 feedback regulatory protein OS=Mus musculus OX=10090 GN=Gchfr PE=1 SV=3]	FALSE	0.0020436
[Q00724]	6.56603	[0.09950248756218906]	2	2	2	6717	[Retinol-binding protein 4 OS=Mus musculus OX=10090 GN=Rbp4 PE=1 SV=2]	FALSE	0.0020436
[Q8R3Q6]	6.56543	[0.19444444444444445]	2	2	2	5422	[Coiled-coil domain-containing protein 58 OS=Mus musculus OX=10090 GN=Ccdc58 PE=1 SV=1]	FALSE	0.0020436
[Q71KT5]	6.56535	[0.0645933014354067]	2	2	2	5411	[Delta(14)-sterol reductase TM7SF2 OS=Mus musculus OX=10090 GN=Tm7sf2 PE=1 SV=2]	FALSE	0.0020436
[P53798]	6.56512	[0.057692307692307696]	2	3	3	10727	[Squalene synthase OS=Mus musculus OX=10090 GN=Fdft1 PE=1 SV=2]	FALSE	0.0020436
[Q9Z0J0]	6.56474	[0.14093959731543623]	2	2	2	6718	[NPC intracellular cholesterol transporter 2 OS=Mus musculus OX=10090 GN=Npc2 PE=1 SV=1]	FALSE	0.0020436
[P60670]	6.56474	[0.039473684210526314]	2	2	2	41	[Nuclear protein localization protein 4 homolog OS=Mus musculus OX=10090 GN=Nploc4 PE=1 SV=3]	FALSE	0.0020436
[O88487]	6.56474	[0.0392156862745098]	2	2	2	10735	[Cytoplasmic dynein 1 intermediate chain 2 OS=Mus musculus OX=10090 GN=Dync1i2 PE=1 SV=1]	FALSE	0.0020436
[P25688]	6.56449	[0.06930693069306931]	2	2	2	5415	[Uricase OS=Mus musculus OX=10090 GN=Uox PE=1 SV=2]	FALSE	0.0020436
[Q60648]	6.56432	[0.09326424870466321]	2	2	2	7610	[Ganglioside GM2 activator OS=Mus musculus OX=10090 GN=Gm2a PE=1 SV=2]	FALSE	0.0020436
[P84099]	6.56267	[0.1377551020408163]	2	2	2	1149	[60S ribosomal protein L19 OS=Mus musculus OX=10090 GN=Rpl19 PE=1 SV=1]	FALSE	0.0020436
[Q60598]	6.56222	[0.040293040293040296]	2	2	2	53	[Src substrate cortactin OS=Mus musculus OX=10090 GN=Cttn PE=1 SV=2]	FALSE	0.0020436
[Q99M87]	6.56193	[0.058333333333333334]	2	2	2	6699	[DnaJ homolog subfamily A member 3, mitochondrial OS=Mus musculus OX=10090 GN=Dnaja3 PE=1 SV=1]	FALSE	0.0020436
[P70245]	6.56087	[0.09565217391304348]	2	3	3	1143	[3-beta-hydroxysteroid-Delta(8),Delta(7)-isomerase OS=Mus musculus OX=10090 GN=Ebp PE=1 SV=3]	FALSE	0.0020436
[Q9WUM4]	6.5585	[0.04219409282700422]	2	2	2	1175	[Coronin-1C OS=Mus musculus OX=10090 GN=Coro1c PE=1 SV=2]	FALSE	0.0020436
[Q99LD4]	6.55674	[0.04246284501061571]	2	2	2	2343	[COP9 signalosome complex subunit 1 OS=Mus musculus OX=10090 GN=Gps1 PE=1 SV=1]	FALSE	0.0020436
[Q9R0Q3]	6.55596	[0.1044776119402985]	2	2	2	7608	[Transmembrane emp24 domain-containing protein 2 OS=Mus musculus OX=10090 GN=Tmed2 PE=1 SV=1]	FALSE	0.0020436
[Q9EPC1]	6.55516	[0.06451612903225806]	2	2	2	2281	[Alpha-parvin OS=Mus musculus OX=10090 GN=Parva PE=1 SV=1]	FALSE	0.0020436
[Q5XJY5]	6.5536	[0.043052837573385516]	2	2	2	9783	[Coatomer subunit delta OS=Mus musculus OX=10090 GN=Arcn1 PE=1 SV=2]	FALSE	0.0020436
[P26369]	6.55345	[0.05894736842105263]	2	2	2	5449	[Splicing factor U2AF 65 kDa subunit OS=Mus musculus OX=10090 GN=U2af2 PE=1 SV=3]	FALSE	0.0020436
[Q9D5J6]	6.5522	[0.05672268907563025]	2	2	2	2334	[Sedoheptulokinase OS=Mus musculus OX=10090 GN=Shpk PE=1 SV=1]	FALSE	0.0020436
[P16675]	6.55155	[0.06329113924050633]	2	2	2	11725	[Lysosomal protective protein OS=Mus musculus OX=10090 GN=Ctsa PE=1 SV=1]	FALSE	0.0020436
[P42669]	6.55017	[0.1059190031152648]	2	2	2	9756	[Transcriptional activator protein Pur-alpha OS=Mus musculus OX=10090 GN=Pura PE=1 SV=1]	FALSE	0.0020436
[Q9DBL7]	6.55011	[0.047957371225577264]	2	3	3	5450	[Bifunctional coenzyme A synthase OS=Mus musculus OX=10090 GN=Coasy PE=1 SV=2]	FALSE	0.0020436
[Q99JY3]	6.54832	[0.0701219512195122]	2	2	2	7590	[GTPase IMAP family member 4 OS=Mus musculus OX=10090 GN=Gimap4 PE=1 SV=2]	FALSE	0.0020436
[Q7TMF3]	6.54735	[0.2]	2	2	2	2340	[NADH dehydrogenase [ubiquinone] 1 alpha subcomplex subunit 12 OS=Mus musculus OX=10090 GN=Ndufa12 PE=1 SV=2]	FALSE	0.0020436
[Q9CXR1]	6.5428	[0.08875739644970414]	2	2	2	9795	[Dehydrogenase/reductase SDR family member 7 OS=Mus musculus OX=10090 GN=Dhrs7 PE=1 SV=2]	FALSE	0.0020436
[Q8R4H7]	6.54253	[0.036053130929791274]	2	2	2	2335	[N-acetylglutamate synthase, mitochondrial OS=Mus musculus OX=10090 GN=Nags PE=1 SV=2]	FALSE	0.0020436
[Q923B6]	6.54239	[0.07021276595744681]	2	2	2	3358	[Metalloreductase STEAP4 OS=Mus musculus OX=10090 GN=Steap4 PE=1 SV=1]	FALSE	0.0020436
[P60229]	6.54112	[0.0449438202247191]	2	2	2	10719	[Eukaryotic translation initiation factor 3 subunit E OS=Mus musculus OX=10090 GN=Eif3e PE=1 SV=1]	FALSE	0.0020436
[Q9D404]	6.53546	[0.08714596949891068]	2	2	2	4153	[3-oxoacyl-[acyl-carrier-protein] synthase, mitochondrial OS=Mus musculus OX=10090 GN=Oxsm PE=1 SV=1]	FALSE	0.0020436
[Q9D8B4]	6.53168	[0.19148936170212766]	2	2	2	10731	[NADH dehydrogenase [ubiquinone] 1 alpha subcomplex subunit 11 OS=Mus musculus OX=10090 GN=Ndufa11 PE=1 SV=2]	FALSE	0.0020436
[Q8R317]	6.53078	[0.05670103092783505]	2	2	2	3331	[Ubiquilin-1 OS=Mus musculus OX=10090 GN=Ubqln1 PE=1 SV=1]	FALSE	0.0020436
[P23591]	6.52921	[0.08099688473520249]	2	2	2	6722	[GDP-L-fucose synthase OS=Mus musculus OX=10090 GN=Tsta3 PE=1 SV=3]	FALSE	0.0020436
[Q7TQI3]	6.52861	[0.09225092250922509]	2	2	2	4199	[Ubiquitin thioesterase OTUB1 OS=Mus musculus OX=10090 GN=Otub1 PE=1 SV=2]	FALSE	0.0020436
[P70122]	6.5262	[0.112]	2	2	2	3348	[Ribosome maturation protein SBDS OS=Mus musculus OX=10090 GN=Sbds PE=1 SV=4]	FALSE	0.0020436
[Q9Z1Q5]	6.52043	[0.08713692946058091]	2	2	2	62	[Chloride intracellular channel protein 1 OS=Mus musculus OX=10090 GN=Clic1 PE=1 SV=3]	FALSE	0.0020436
[Q8BGD8]	6.5183	[0.3037974683544304]	2	2	2	2288	[Cytochrome c oxidase assembly factor 6 homolog OS=Mus musculus OX=10090 GN=Coa6 PE=1 SV=1]	FALSE	0.0020436
[Q9JHS4]	6.51292	[0.04258675078864353]	2	2	2	4179	[ATP-dependent Clp protease ATP-binding subunit clpX-like, mitochondrial OS=Mus musculus OX=10090 GN=Clpx PE=1 SV=2]	FALSE	0.0020436
[P32261]	6.51225	[0.060215053763440864]	2	2	2	3330	[Antithrombin-III OS=Mus musculus OX=10090 GN=Serpinc1 PE=1 SV=1]	FALSE	0.0020436
[Q8VIJ6]	6.51125	[0.03719599427753934]	2	2	2	2347	[Splicing factor, proline- and glutamine-rich OS=Mus musculus OX=10090 GN=Sfpq PE=1 SV=1]	FALSE	0.0020436
[P17047]	6.50943	[0.04096385542168675]	2	2	2	1184	[Lysosome-associated membrane glycoprotein 2 OS=Mus musculus OX=10090 GN=Lamp2 PE=1 SV=2]	FALSE	0.0020436
[Q04447]	6.50801	[0.05511811023622047]	2	2	2	9781	[Creatine kinase B-type OS=Mus musculus OX=10090 GN=Ckb PE=1 SV=1]	FALSE	0.0020436
[Q9CR98]	6.50787	[0.2898550724637681]	2	3	3	4186	[Protein FAM136A OS=Mus musculus OX=10090 GN=Fam136a PE=1 SV=1]	FALSE	0.0020436
[Q6PA06]	6.50437	[0.051457975986277875]	2	2	2	2336	[Atlastin-2 OS=Mus musculus OX=10090 GN=Atl2 PE=1 SV=1]	FALSE	0.0020436
[Q8R010]	6.50304	[0.13125]	2	2	2	11716	[Aminoacyl tRNA synthase complex-interacting multifunctional protein 2 OS=Mus musculus OX=10090 GN=Aimp2 PE=1 SV=2]	FALSE	0.0020436
[Q3U0V1]	6.49867	[0.034759358288770054]	2	2	2	2324	[Far upstream element-binding protein 2 OS=Mus musculus OX=10090 GN=Khsrp PE=1 SV=2]	FALSE	0.0020436
[O89079]	6.49455	[0.09415584415584416]	2	2	2	2312	[Coatomer subunit epsilon OS=Mus musculus OX=10090 GN=Cope PE=1 SV=3]	FALSE	0.0020436
[Q9WVM8]	6.49199	[0.058823529411764705]	2	2	2	2332	[Kynurenine/alpha-aminoadipate aminotransferase, mitochondrial OS=Mus musculus OX=10090 GN=Aadat PE=1 SV=1]	FALSE	0.0020436
[P57759]	6.48916	[0.08396946564885496]	2	2	2	10695	[Endoplasmic reticulum resident protein 29 OS=Mus musculus OX=10090 GN=Erp29 PE=1 SV=2]	FALSE	0.0020436
[P31649]	6.48795	[0.03488372093023256]	2	2	2	4211	[Sodium- and chloride-dependent GABA transporter 2 OS=Mus musculus OX=10090 GN=Slc6a13 PE=1 SV=1]	FALSE	0.0020436
[Q9DCS2]	6.48795	[0.20588235294117646]	2	2	2	4184	[Methyltransferase-like 26 OS=Mus musculus OX=10090 GN=Mettl26 PE=1 SV=1]	FALSE	0.0020436
[Q8CI51]	6.4839	[0.028764805414551606]	2	2	2	5455	[PDZ and LIM domain protein 5 OS=Mus musculus OX=10090 GN=Pdlim5 PE=1 SV=4]	FALSE	0.0020436
[Q9JLT4]	6.47973	[0.03816793893129771]	2	2	2	2287	[Thioredoxin reductase 2, mitochondrial OS=Mus musculus OX=10090 GN=Txnrd2 PE=1 SV=4]	FALSE	0.0020436
[P58389]	6.47744	[0.07120743034055728]	2	2	2	3360	[Serine/threonine-protein phosphatase 2A activator OS=Mus musculus OX=10090 GN=Ptpa PE=1 SV=1]	FALSE	0.0020436
[Q9JLV1]	6.47695	[0.04679376083188908]	2	2	2	1142	[BAG family molecular chaperone regulator 3 OS=Mus musculus OX=10090 GN=Bag3 PE=1 SV=2]	FALSE	0.0020436
[P19221]	6.47558	[0.040453074433656956]	2	2	2	9804	[Prothrombin OS=Mus musculus OX=10090 GN=F2 PE=1 SV=1]	FALSE	0.0020436
[Q9D110]	6.47408	[0.14285714285714285]	2	2	2	4132	[5-formyltetrahydrofolate cyclo-ligase OS=Mus musculus OX=10090 GN=Mthfs PE=2 SV=2]	FALSE	0.0020436
[O55142]	6.46006	[0.14545454545454545]	2	2	2	11734	[60S ribosomal protein L35a OS=Mus musculus OX=10090 GN=Rpl35a PE=1 SV=2]	FALSE	0.0020436
[Q61586]	6.45567	[0.03385731559854897]	2	2	2	5425	[Glycerol-3-phosphate acyltransferase 1, mitochondrial OS=Mus musculus OX=10090 GN=Gpam PE=1 SV=2]	FALSE	0.0020436
[Q8BTM8]	6.45484	[0.012089157536834151]	2	2	2	1203	[Filamin-A OS=Mus musculus OX=10090 GN=Flna PE=1 SV=5]	FALSE	0.0020436
[Q922H4]	6.44886	[0.06190476190476191]	2	2	2	10749	[Mannose-1-phosphate guanyltransferase alpha OS=Mus musculus OX=10090 GN=Gmppa PE=1 SV=1]	FALSE	0.0020436
[P42567]	6.44805	[0.02564102564102564]	2	2	2	4215	[Epidermal growth factor receptor substrate 15 OS=Mus musculus OX=10090 GN=Eps15 PE=1 SV=1]	FALSE	0.0020436
[Q9D7I5]	6.42142	[0.05925925925925926]	2	2	2	9794	[Phospholysine phosphohistidine inorganic pyrophosphate phosphatase OS=Mus musculus OX=10090 GN=Lhpp PE=1 SV=1]	FALSE	0.0020436
[Q9WVQ5]	6.40019	[0.0912863070539419]	2	2	2	4177	[Methylthioribulose-1-phosphate dehydratase OS=Mus musculus OX=10090 GN=Apip PE=1 SV=1]	FALSE	0.0020436
[P27546]	6.39733	[0.029333333333333333]	2	2	2	6703	[Microtubule-associated protein 4 OS=Mus musculus OX=10090 GN=Map4 PE=1 SV=3]	FALSE	0.0020436
[Q9R0Q9]	6.39728	[0.08097165991902834]	2	2	2	7607	[Mannose-P-dolichol utilization defect 1 protein OS=Mus musculus OX=10090 GN=Mpdu1 PE=1 SV=1]	FALSE	0.0020436
[Q9JK81]	6.39103	[0.06315789473684211]	2	2	2	9759	[UPF0160 protein MYG1, mitochondrial OS=Mus musculus OX=10090 GN=Myg1 PE=1 SV=1]	FALSE	0.0020436
[Q5EBG8]	6.38942	[0.135678391959799]	2	2	2	6720	[Uncharacterized protein C1orf50 homolog OS=Mus musculus OX=10090 PE=1 SV=1]	FALSE	0.0020436
[Q8CFA2]	6.38877	[0.09181141439205956]	2	2	2	1148	[Aminomethyltransferase, mitochondrial OS=Mus musculus OX=10090 GN=Amt PE=1 SV=1]	FALSE	0.0020436
[Q9Z2A7]	6.38751	[0.0823293172690763]	2	2	2	10703	[Diacylglycerol O-acyltransferase 1 OS=Mus musculus OX=10090 GN=Dgat1 PE=1 SV=1]	FALSE	0.0020436
[Q8BFY9]	6.36439	[0.0378619153674833]	2	2	2	7594	[Transportin-1 OS=Mus musculus OX=10090 GN=Tnpo1 PE=1 SV=2]	FALSE	0.0020436
[Q8BMA6]	6.35809	[0.0352]	2	2	2	5434	[Signal recognition particle subunit SRP68 OS=Mus musculus OX=10090 GN=Srp68 PE=1 SV=2]	FALSE	0.0020436
[P42925]	6.3566	[0.10309278350515463]	2	2	2	6740	[Peroxisomal membrane protein 2 OS=Mus musculus OX=10090 GN=Pxmp2 PE=1 SV=2]	FALSE	0.0020436
[O55222]	6.3497	[0.05309734513274336]	2	2	2	1192	[Integrin-linked protein kinase OS=Mus musculus OX=10090 GN=Ilk PE=1 SV=2]	FALSE	0.0020436
[Q9R099]	6.34658	[0.05656108597285068]	2	2	2	9808	[Transducin beta-like protein 2 OS=Mus musculus OX=10090 GN=Tbl2 PE=1 SV=2]	FALSE	0.0020436
[P97372]	6.33767	[0.08786610878661087]	2	2	2	10751	[Proteasome activator complex subunit 2 OS=Mus musculus OX=10090 GN=Psme2 PE=1 SV=4]	FALSE	0.0020436
[P42227]	6.32584	[0.03116883116883117]	2	2	2	5431	[Signal transducer and activator of transcription 3 OS=Mus musculus OX=10090 GN=Stat3 PE=1 SV=2]	FALSE	0.0020436
[Q9Z2Q5]	6.31921	[0.13106796116504854]	2	2	2	1190	[39S ribosomal protein L40, mitochondrial OS=Mus musculus OX=10090 GN=Mrpl40 PE=1 SV=2]	FALSE	0.0020436
[Q05793]	6.31526	[0.006474237928243863]	2	2	2	4224	[Basement membrane-specific heparan sulfate proteoglycan core protein OS=Mus musculus OX=10090 GN=Hspg2 PE=1 SV=1]	FALSE	0.0020436
[Q8K0D5]	6.30317	[0.02796271637816245]	2	2	2	1212	[Elongation factor G, mitochondrial OS=Mus musculus OX=10090 GN=Gfm1 PE=1 SV=1]	FALSE	0.0020436
[Q921F2]	6.29181	[0.04830917874396135]	2	2	2	4230	[TAR DNA-binding protein 43 OS=Mus musculus OX=10090 GN=Tardbp PE=1 SV=1]	FALSE	0.0020436
[O55239]	6.26865	[0.08333333333333333]	2	2	2	10736	[Nicotinamide N-methyltransferase OS=Mus musculus OX=10090 GN=Nnmt PE=1 SV=1]	FALSE	0.0020436
[P14576]	6.26741	[0.041666666666666664]	2	2	2	46	[Signal recognition particle 54 kDa protein OS=Mus musculus OX=10090 GN=Srp54 PE=1 SV=2]	FALSE	0.0020436
[Q8VCC1]	6.26251	[0.09665427509293681]	2	2	2	72	[15-hydroxyprostaglandin dehydrogenase [NAD(+)] OS=Mus musculus OX=10090 GN=Hpgd PE=1 SV=1]	FALSE	0.0020436
[Q8VCI0]	6.26153	[0.04]	2	2	2	7614	[Phospholipase B-like 1 OS=Mus musculus OX=10090 GN=Plbd1 PE=1 SV=1]	FALSE	0.0020436
[P50295]	6.25916	[0.07931034482758621]	2	2	2	3342	[Arylamine N-acetyltransferase 2 OS=Mus musculus OX=10090 GN=Nat2 PE=1 SV=1]	FALSE	0.0020436
[Q922E4]	6.24633	[0.04702970297029703]	2	2	2	10599	[Ethanolamine-phosphate cytidylyltransferase OS=Mus musculus OX=10090 GN=Pcyt2 PE=1 SV=1]	FALSE	0.0020436
[Q8VHE0]	6.2448	[0.04078947368421053]	2	2	2	6724	[Translocation protein SEC63 homolog OS=Mus musculus OX=10090 GN=Sec63 PE=1 SV=4]	FALSE	0.0020436
[Q91XL9]	6.24461	[0.028421052631578948]	2	2	2	6731	[Oxysterol-binding protein-related protein 1 OS=Mus musculus OX=10090 GN=Osbpl1a PE=1 SV=2]	FALSE	0.0020436
[P83940]	6.24245	[0.20535714285714285]	2	2	2	2338	[Elongin-C OS=Mus musculus OX=10090 GN=Eloc PE=1 SV=1]	FALSE	0.0020436
[Q8BSY0]	6.24125	[0.03508771929824561]	2	2	2	1151	[Aspartyl/asparaginyl beta-hydroxylase OS=Mus musculus OX=10090 GN=Asph PE=1 SV=1]	FALSE	0.0020436
[Q9QUR6]	6.23782	[0.04084507042253521]	2	2	2	5445	[Prolyl endopeptidase OS=Mus musculus OX=10090 GN=Prep PE=1 SV=1]	FALSE	0.0020436
[Q8VBV7]	6.236	[0.1339712918660287]	2	2	2	26	[COP9 signalosome complex subunit 8 OS=Mus musculus OX=10090 GN=Cops8 PE=1 SV=1]	FALSE	0.0020436
[Q9R0M5]	6.23545	[0.12757201646090535]	2	2	2	6750	[Thiamin pyrophosphokinase 1 OS=Mus musculus OX=10090 GN=Tpk1 PE=1 SV=1]	FALSE	0.0020436
[Q9DCX8]	6.23206	[0.07719298245614035]	2	2	2	10698	[Iodotyrosine deiodinase 1 OS=Mus musculus OX=10090 GN=Iyd PE=1 SV=1]	FALSE	0.0020436
[Q14C51]	6.20993	[0.042335766423357665]	2	2	2	4232	[Pentatricopeptide repeat domain-containing protein 3, mitochondrial OS=Mus musculus OX=10090 GN=Ptcd3 PE=1 SV=2]	FALSE	0.0020436
[A2AKK5]	6.20812	[0.07692307692307693]	2	2	2	4176	[Acyl-coenzyme A amino acid N-acyltransferase 1 OS=Mus musculus OX=10090 GN=Acnat1 PE=1 SV=1]	FALSE	0.0020436
[O55023]	6.20744	[0.07220216606498195]	2	2	2	3363	[Inositol monophosphatase 1 OS=Mus musculus OX=10090 GN=Impa1 PE=1 SV=1]	FALSE	0.0020436
[P06802]	6.15362	[0.025386313465783666]	2	2	2	4234	[Ectonucleotide pyrophosphatase/phosphodiesterase family member 1 OS=Mus musculus OX=10090 GN=Enpp1 PE=1 SV=4]	FALSE	0.0020436
[O54749]	6.06288	[0.043912175648702596]	2	2	2	9764	[Cytochrome P450 2J5 OS=Mus musculus OX=10090 GN=Cyp2j5 PE=1 SV=1]	FALSE	0.0020436
[Q8VCM8]	6.05027	[0.04085257548845471]	2	2	2	1215	[Nicalin OS=Mus musculus OX=10090 GN=Ncln PE=1 SV=2]	FALSE	0.0020436
[Q99J77]	6.04801	[0.08356545961002786]	2	2	2	5397	[Sialic acid synthase OS=Mus musculus OX=10090 GN=Nans PE=1 SV=1]	FALSE	0.0020436
[Q9QWK4]	6.01965	[0.06534090909090909]	2	2	2	4246	[CD5 antigen-like OS=Mus musculus OX=10090 GN=Cd5l PE=1 SV=3]	FALSE	0.0020436
[O88908]	5.97016	[0.04380952380952381]	2	2	2	10710	[Sterol O-acyltransferase 2 OS=Mus musculus OX=10090 GN=Soat2 PE=1 SV=2]	FALSE	0.0020436
[Q64010]	5.95613	[0.10526315789473684]	2	2	2	5437	[Adapter molecule crk OS=Mus musculus OX=10090 GN=Crk PE=1 SV=1]	FALSE	0.0020436
[O09111]	5.86872	[0.2119205298013245]	2	2	2	9789	[NADH dehydrogenase [ubiquinone] 1 beta subcomplex subunit 11, mitochondrial OS=Mus musculus OX=10090 GN=Ndufb11 PE=1 SV=2]	FALSE	0.0020436
[Q80Y14]	5.83709	[0.21710526315789475]	2	2	2	2276	[Glutaredoxin-related protein 5, mitochondrial OS=Mus musculus OX=10090 GN=Glrx5 PE=1 SV=2]	FALSE	0.0020436
[Q8BGD9]	5.78085	[0.03764320785597381]	2	2	2	1213	[Eukaryotic translation initiation factor 4B OS=Mus musculus OX=10090 GN=Eif4b PE=1 SV=1]	FALSE	0.0020436
[Q8BFS6]	5.77516	[0.08974358974358974]	2	2	2	4248	[Serine/threonine-protein phosphatase CPPED1 OS=Mus musculus OX=10090 GN=Cpped1 PE=1 SV=1]	FALSE	0.0020436
[Q9Z2Y8]	5.76291	[0.09124087591240876]	2	2	2	7593	[Pyridoxal phosphate homeostasis protein OS=Mus musculus OX=10090 GN=Plpbp PE=1 SV=1]	FALSE	0.00270819
[P70404]	5.75599	[0.04580152671755725]	2	2	2	7617	[Isocitrate dehydrogenase [NAD] subunit gamma 1, mitochondrial OS=Mus musculus OX=10090 GN=Idh3g PE=1 SV=1]	FALSE	0.00270819
[Q9DC70]	5.75197	[0.07142857142857142]	2	2	2	6714	[NADH dehydrogenase [ubiquinone] iron-sulfur protein 7, mitochondrial OS=Mus musculus OX=10090 GN=Ndufs7 PE=1 SV=1]	FALSE	0.00270819
[O35685]	5.72557	[0.07228915662650602]	2	2	2	1179	[Nuclear migration protein nudC OS=Mus musculus OX=10090 GN=Nudc PE=1 SV=1]	FALSE	0.00270819
[Q8BRF7]	5.70515	[0.046948356807511735]	2	2	2	9824	[Sec1 family domain-containing protein 1 OS=Mus musculus OX=10090 GN=Scfd1 PE=1 SV=1]	FALSE	0.00270819
[Q91YP2]	5.69257	[0.03409090909090909]	2	2	2	6752	[Neurolysin, mitochondrial OS=Mus musculus OX=10090 GN=Nln PE=1 SV=1]	FALSE	0.00333111
[Q3V3R4]	5.68889	[0.018659881255301103]	2	2	2	4251	[Integrin alpha-1 OS=Mus musculus OX=10090 GN=Itga1 PE=1 SV=2]	FALSE	0.00333111
[P03930]	5.68419	[0.2835820895522388]	2	2	2	11730	[ATP synthase protein 8 OS=Mus musculus OX=10090 GN=Mtatp8 PE=1 SV=1]	FALSE	0.00333111
[P22892]	5.67658	[0.0267639902676399]	2	2	2	2337	[AP-1 complex subunit gamma-1 OS=Mus musculus OX=10090 GN=Ap1g1 PE=1 SV=3]	FALSE	0.00333111
[Q9DAK9]	5.66577	[0.1935483870967742]	2	2	2	2329	[14 kDa phosphohistidine phosphatase OS=Mus musculus OX=10090 GN=Phpt1 PE=1 SV=1]	FALSE	0.00333111
[Q9DBC7]	5.66445	[0.06036745406824147]	2	2	2	4154	[cAMP-dependent protein kinase type I-alpha regulatory subunit OS=Mus musculus OX=10090 GN=Prkar1a PE=1 SV=3]	FALSE	0.00333111
[Q62318]	5.66123	[0.026378896882494004]	2	2	2	71	[Transcription intermediary factor 1-beta OS=Mus musculus OX=10090 GN=Trim28 PE=1 SV=3]	FALSE	0.00333111
[Q9CXA2]	5.65711	[0.08757062146892655]	2	2	2	1137	[Trans-L-3-hydroxyproline dehydratase OS=Mus musculus OX=10090 GN=L3hypdh PE=1 SV=1]	FALSE	0.00333111
[Q9QYB1]	5.65271	[0.15019762845849802]	2	2	2	10678	[Chloride intracellular channel protein 4 OS=Mus musculus OX=10090 GN=Clic4 PE=1 SV=3]	FALSE	0.00333111
[Q61578]	5.64373	[0.048582995951417005]	2	2	2	9822	[NADPH:adrenodoxin oxidoreductase, mitochondrial OS=Mus musculus OX=10090 GN=Fdxr PE=1 SV=1]	FALSE	0.00333111
[O35955]	5.62787	[0.10256410256410256]	2	2	2	1173	[Proteasome subunit beta type-10 OS=Mus musculus OX=10090 GN=Psmb10 PE=1 SV=1]	FALSE	0.00333111
[P21278]	5.62679	[0.0807799442896936]	2	2	2	44	[Guanine nucleotide-binding protein subunit alpha-11 OS=Mus musculus OX=10090 GN=Gna11 PE=1 SV=1]	FALSE	0.00333111
[Q62087]	5.60491	[0.059322033898305086]	2	2	2	4150	[Serum paraoxonase/lactonase 3 OS=Mus musculus OX=10090 GN=Pon3 PE=1 SV=2]	FALSE	0.00333111
[Q3UGR5]	5.58484	[0.08108108108108109]	2	2	2	5347	[Haloacid dehalogenase-like hydrolase domain-containing protein 2 OS=Mus musculus OX=10090 GN=Hdhd2 PE=1 SV=2]	FALSE	0.00333111
[Q9Z2X1]	5.56792	[0.06746987951807229]	2	2	2	1141	[Heterogeneous nuclear ribonucleoprotein F OS=Mus musculus OX=10090 GN=Hnrnpf PE=1 SV=3]	FALSE	0.00333111
[Q9ER72]	5.55928	[0.031287605294825514]	2	2	2	6741	[Cysteine--tRNA ligase, cytoplasmic OS=Mus musculus OX=10090 GN=Cars PE=1 SV=2]	FALSE	0.00333111
[P62743]	5.55536	[0.1056338028169014]	2	2	2	1220	[AP-2 complex subunit sigma OS=Mus musculus OX=10090 GN=Ap2s1 PE=1 SV=1]	FALSE	0.00333111
[P21440]	5.55309	[0.018808777429467086]	2	2	2	10746	[Phosphatidylcholine translocator ABCB4 OS=Mus musculus OX=10090 GN=Abcb4 PE=1 SV=2]	FALSE	0.00333111
[P20060]	5.53041	[0.03917910447761194]	2	2	2	1214	[Beta-hexosaminidase subunit beta OS=Mus musculus OX=10090 GN=Hexb PE=1 SV=2]	FALSE	0.0039604
[Q8BML9]	5.52563	[0.02967741935483871]	2	2	2	10628	[Glutamine--tRNA ligase OS=Mus musculus OX=10090 GN=Qars PE=1 SV=1]	FALSE	0.0039604
[Q91YR1]	5.50386	[0.09714285714285714]	2	2	2	6747	[Twinfilin-1 OS=Mus musculus OX=10090 GN=Twf1 PE=1 SV=2]	FALSE	0.0039604
[Q99N94]	5.49238	[0.08679245283018867]	2	2	2	3355	[39S ribosomal protein L9, mitochondrial OS=Mus musculus OX=10090 GN=Mrpl9 PE=1 SV=2]	FALSE	0.0039604
[O88668]	5.48235	[0.10454545454545454]	2	2	2	7602	[Protein CREG1 OS=Mus musculus OX=10090 GN=Creg1 PE=1 SV=1]	FALSE	0.0039604
[Q61704]	5.44744	[0.02699662542182227]	2	2	2	10723	[Inter-alpha-trypsin inhibitor heavy chain H3 OS=Mus musculus OX=10090 GN=Itih3 PE=1 SV=3]	FALSE	0.0039604
[Q8K4H1]	5.44091	[0.07213114754098361]	2	2	2	4236	[Kynurenine formamidase OS=Mus musculus OX=10090 GN=Afmid PE=1 SV=1]	FALSE	0.0039604
[P03921]	5.43361	[0.05271828665568369]	2	2	2	5428	[NADH-ubiquinone oxidoreductase chain 5 OS=Mus musculus OX=10090 GN=Mtnd5 PE=1 SV=3]	FALSE	0.0039604
[Q8BS35]	5.429	[0.049217002237136466]	2	2	2	4249	[Alkylglycerol monooxygenase OS=Mus musculus OX=10090 GN=Agmo PE=1 SV=1]	FALSE	0.0039604
[Q78KK3]	5.42078	[0.06157635467980296]	2	2	2	38	[Solute carrier family 22 member 18 OS=Mus musculus OX=10090 GN=Slc22a18 PE=1 SV=2]	FALSE	0.0039604
[Q9D6J5]	5.36864	[0.16666666666666666]	2	2	2	1178	[NADH dehydrogenase [ubiquinone] 1 beta subcomplex subunit 8, mitochondrial OS=Mus musculus OX=10090 GN=Ndufb8 PE=1 SV=1]	FALSE	0.00460829
[Q9JL35]	5.34227	[0.08620689655172414]	2	2	2	5414	[High mobility group nucleosome-binding domain-containing protein 5 OS=Mus musculus OX=10090 GN=Hmgn5 PE=1 SV=2]	FALSE	0.00460829
[Q9R1P3]	5.32714	[0.08955223880597014]	2	2	2	33	[Proteasome subunit beta type-2 OS=Mus musculus OX=10090 GN=Psmb2 PE=1 SV=1]	FALSE	0.0052356
[Q9DCN1]	5.31535	[0.05411255411255411]	2	2	2	1160	[Peroxisomal NADH pyrophosphatase NUDT12 OS=Mus musculus OX=10090 GN=Nudt12 PE=1 SV=1]	FALSE	0.0052356
[Q9R233]	5.24902	[0.03655913978494624]	2	2	2	4226	[Tapasin OS=Mus musculus OX=10090 GN=Tapbp PE=1 SV=2]	FALSE	0.0052356
[P28230]	5.2455	[0.09540636042402827]	2	2	2	8489	[Gap junction beta-1 protein OS=Mus musculus OX=10090 GN=Gjb1 PE=1 SV=3]	FALSE	0.0052356
[Q8VDQ1]	5.21702	[0.019943019943019943]	2	2	2	6597	[Prostaglandin reductase 2 OS=Mus musculus OX=10090 GN=Ptgr2 PE=1 SV=2]	FALSE	0.0052356
[Q8BX02]	5.17914	[0.033214709371293]	2	2	2	1233	[KN motif and ankyrin repeat domain-containing protein 2 OS=Mus musculus OX=10090 GN=Kank2 PE=1 SV=1]	FALSE	0.00582902
[Q62261]	5.1788	[0.011426153195090986]	2	2	2	6761	[Spectrin beta chain, non-erythrocytic 1 OS=Mus musculus OX=10090 GN=Sptbn1 PE=1 SV=2]	FALSE	0.00582902
[Q61768]	5.17313	[0.023883696780893044]	2	2	2	1216	[Kinesin-1 heavy chain OS=Mus musculus OX=10090 GN=Kif5b PE=1 SV=3]	FALSE	0.00582902
[Q6P6M7]	5.11391	[0.04563492063492063]	2	2	2	4245	[O-phosphoseryl-tRNA(Sec) selenium transferase OS=Mus musculus OX=10090 GN=Sepsecs PE=1 SV=2]	FALSE	0.00582902
[Q9WVE8]	5.08915	[0.04526748971193416]	2	2	2	2364	[Protein kinase C and casein kinase substrate in neurons protein 2 OS=Mus musculus OX=10090 GN=Pacsin2 PE=1 SV=1]	FALSE	0.00582902
[P56382]	5.08861	[0.1346153846153846]	2	2	2	1038	[ATP synthase subunit epsilon, mitochondrial OS=Mus musculus OX=10090 GN=Atp5f1e PE=1 SV=2]	FALSE	0.00582902
[O88962]	5.07167	[0.038]	2	2	2	1248	[7-alpha-hydroxycholest-4-en-3-one 12-alpha-hydroxylase OS=Mus musculus OX=10090 GN=Cyp8b1 PE=1 SV=1]	FALSE	0.00582902
[Q99LB6]	5.05401	[0.0748502994011976]	2	2	2	4247	[Methionine adenosyltransferase 2 subunit beta OS=Mus musculus OX=10090 GN=Mat2b PE=1 SV=1]	FALSE	0.00582902
[P97384]	5.04539	[0.04771371769383698]	2	2	2	8496	[Annexin A11 OS=Mus musculus OX=10090 GN=Anxa11 PE=1 SV=2]	FALSE	0.00582902
[Q922D4]	4.98805	[0.04265402843601896]	2	2	2	10758	[Serine/threonine-protein phosphatase 6 regulatory subunit 3 OS=Mus musculus OX=10090 GN=Ppp6r3 PE=1 SV=1]	FALSE	0.00582902
[Q64012]	4.93513	[0.09935897435897435]	2	2	2	4277	[RNA-binding protein Raly OS=Mus musculus OX=10090 GN=Raly PE=1 SV=3]	FALSE	0.00582902
[Q8VDL4]	4.80724	[0.06451612903225806]	2	2	2	76	[ADP-dependent glucokinase OS=Mus musculus OX=10090 GN=Adpgk PE=1 SV=2]	FALSE	0.00643915
[Q9CQB5]	4.78486	[0.15555555555555556]	2	2	2	5466	[CDGSH iron-sulfur domain-containing protein 2 OS=Mus musculus OX=10090 GN=Cisd2 PE=1 SV=1]	FALSE	0.00643915
[Q4VAA2]	4.77519	[0.12455516014234876]	2	2	2	5468	[Protein CDV3 OS=Mus musculus OX=10090 GN=Cdv3 PE=1 SV=2]	FALSE	0.00643915
[Q8K441]	4.73186	[0.01293103448275862]	2	2	2	5469	[ATP-binding cassette sub-family A member 6 OS=Mus musculus OX=10090 GN=Abca6 PE=1 SV=2]	FALSE	0.00643915
[Q8CIB5]	4.67591	[0.029411764705882353]	2	2	2	5473	[Fermitin family homolog 2 OS=Mus musculus OX=10090 GN=Fermt2 PE=1 SV=1]	FALSE	0.00643915
[P62849]	4.61024	[0.20300751879699247]	2	2	2	4290	[40S ribosomal protein S24 OS=Mus musculus OX=10090 GN=Rps24 PE=1 SV=1]	FALSE	0.00643915
[P04186]	4.49776	[0.03153745072273324]	2	2	2	77	[Complement factor B OS=Mus musculus OX=10090 GN=Cfb PE=1 SV=2]	FALSE	0.00643915

## Sheet: F1-01 PIA pept
Sequence	Accession	Modification	Spectra #	PSM sets #	Missed cleavages	Best scores	Score names	Score shorts	FDR score
GLCAIAQAESLR	[P62908]	[3,57.0215]	1	1	-1	[5.178676959032361E-4]	[PSM Combined FDR Score]	[psm_combined_fdr_score]	0.000578379
DTQLITVDEK	[Q9CXZ1]	?	1	1	-1	[5.202717450615281E-4]	[PSM Combined FDR Score]	[psm_combined_fdr_score]	0.000588811
VVPEMTEILK	[Q99LC5]	?	1	1	-1	[5.194294977625901E-4]	[PSM Combined FDR Score]	[psm_combined_fdr_score]	0.000587851
LPFTPLSYIQGLSHR	[Q921L3]	?	1	1	-1	[5.940164545570976E-4]	[PSM Combined FDR Score]	[psm_combined_fdr_score]	0.000672748
KEEEVSNLVK	[Q99MZ7]	?	1	1	-1	[0.001019642894222561]	[PSM Combined FDR Score]	[psm_combined_fdr_score]	0.00115696
DSETGENIR	[P38647]	?	1	1	-1	[5.88088196189645E-4]	[PSM Combined FDR Score]	[psm_combined_fdr_score]	0.000666023
SAQLLSR	[P53657]	?	1	1	-1	[0.004311127610992097]	[PSM Combined FDR Score]	[psm_combined_fdr_score]	0.00489056
EKPSYQVINWRPPEDQEK	[Q8JZZ0]	?	1	1	-1	[9.658310471377189E-4]	[PSM Combined FDR Score]	[psm_combined_fdr_score]	0.00109548
TVAATNMNEESSR	[Q9EQW7]	?	1	1	-1	[5.196443770247924E-4]	[PSM Combined FDR Score]	[psm_combined_fdr_score]	0.000588096
AVANYDSVEAGEK	[P51660]	?	1	1	-1	[5.182002096274344E-4]	[PSM Combined FDR Score]	[psm_combined_fdr_score]	0.000581
ELLALDSVDPEGR	[Q9JLV1]	?	1	1	-1	[5.18182930101339E-4]	[PSM Combined FDR Score]	[psm_combined_fdr_score]	0.000580864
TMEEILEGLK	[P07759]	?	1	1	-1	[5.204573026732369E-4]	[PSM Combined FDR Score]	[psm_combined_fdr_score]	0.000589023
AQYEEIAQR	[CONT_064|gi|254622|bbs|112352, CONT_072|gi|547754|sp|P35908|K22E_HUMAN, CONT_080|gi|71532|pir||KRHUEA, CONT_083|gi|386849, CONT_102|gi|88044|pir||S01068, CONT_119|gi|547753|sp|P19013|K2C4_HUMAN, CONT_129|gi|1346344|sp|P02538|K2CA_HUMAN, CONT_130|gi|1346345|sp|P04259|K2CB_HUMAN, CONT_131|gi|1346346|sp|P48666|K2CC_HUMAN, CONT_132|gi|1346348|sp|P48668|K2CE_HUMAN, CONT_133|gi|1346349|sp|P48669|K2CF_…	?	1	1	-1	[5.223195162339821E-4]	[PSM Combined FDR Score]	[psm_combined_fdr_score]	0.000591146
VDEAVAVLQAHQAK	[P29341]	?	1	1	-1	[5.192380327217469E-4]	[PSM Combined FDR Score]	[psm_combined_fdr_score]	0.000587633
HAAFQADVSQGPAAR	[P50171]	?	1	1	-1	[5.930523187071028E-7]	[PSM Combined FDR Score]	[psm_combined_fdr_score]	6.63946e-07
LNSVTTEDTATYYCAR	[P18531]	[14,57.0215]	1	1	-1	[5.974294253196273E-4]	[PSM Combined FDR Score]	[psm_combined_fdr_score]	0.000676619
SDDPDQQYLILNTAR	[Q9EQH3]	?	1	1	-1	[3.4414996723897904E-4]	[PSM Combined FDR Score]	[psm_combined_fdr_score]	0.000385274
DPAQGQLLK	[P13707]	?	1	1	-1	[5.564109055168144E-4]	[PSM Combined FDR Score]	[psm_combined_fdr_score]	0.000630009
VSAGTAVVNR	[P28076]	?	1	1	-1	[5.184768227988648E-4]	[PSM Combined FDR Score]	[psm_combined_fdr_score]	0.00058318
VIPENGPAAQDPHK	[Q60597]	?	1	1	-1	[6.319418289972621E-6]	[PSM Combined FDR Score]	[psm_combined_fdr_score]	7.07484e-06
VFLEDVSK	[P16460]	?	1	1	0	[0.006802721088435382]	[PSM Combined FDR Score]	[psm_combined_fdr_score]	0.00768843
WAGVPHAPVR	[Q8VC12]	?	1	1	-1	[5.492696387716719E-4]	[PSM Combined FDR Score]	[psm_combined_fdr_score]	0.000621868
LDEAEDDFKK	[Q91YW3]	?	1	1	-1	[6.147255462652676E-4]	[PSM Combined FDR Score]	[psm_combined_fdr_score]	0.000696237
YGEYFPGTGDLR	[O09106, P70288]	?	1	1	-1	[7.964621661194545E-4]	[PSM Combined FDR Score]	[psm_combined_fdr_score]	0.000903079
MFASFPTTK	[P01942]	?	1	1	0	[0.009111304096106517]	[PSM Combined FDR Score]	[psm_combined_fdr_score]	0.0104548
KTFEINPR	[P08113]	?	1	1	-1	[5.527902982827185E-4]	[PSM Combined FDR Score]	[psm_combined_fdr_score]	0.000625881
QQWITPFTNGDK	[Q07417]	?	1	1	-1	[4.932674288803761E-4]	[PSM Combined FDR Score]	[psm_combined_fdr_score]	0.000551026
VIHHTTPVTSLYCLR	[O35423]	[13,57.0215]	2	2	-1	[2.868916033515186E-4]	[PSM Combined FDR Score]	[psm_combined_fdr_score]	0.000321187
LENLDSDVVQLR	[Q91VA6]	?	1	1	-1	[5.180499392397516E-4]	[PSM Combined FDR Score]	[psm_combined_fdr_score]	0.000579816
DSCIGTLVVK	[P01027]	[3,57.0215]	1	1	-1	[5.193379838309481E-4]	[PSM Combined FDR Score]	[psm_combined_fdr_score]	0.000587747
DVFSCNVGNLQPGAK	[Q99KC8]	[5,57.0215]	1	1	-1	[5.183331355175512E-4]	[PSM Combined FDR Score]	[psm_combined_fdr_score]	0.000582047
VALALTLLR	[Q99N16, Q9EP75]	?	1	1	-1	[0.0010593065193459429]	[PSM Combined FDR Score]	[psm_combined_fdr_score]	0.00120217
KIEASQTEFEK	[Q3UPL0]	?	1	1	-1	[0.0011315404599982497]	[PSM Combined FDR Score]	[psm_combined_fdr_score]	0.00128434
ELPFPLNTR	[Q78JT3]	?	2	2	-1	[5.238807003007188E-4]	[PSM Combined FDR Score]	[psm_combined_fdr_score]	0.000592925
LFYVPQRPYMTLGTLR	[P55096]	?	1	1	-1	[0.0011018764169216935]	[PSM Combined FDR Score]	[psm_combined_fdr_score]	0.00125061
LVLEVAQHLGESTVR	[P56480]	?	2	2	-1	[5.344449049543673E-6]	[PSM Combined FDR Score]	[psm_combined_fdr_score]	5.98333e-06
WEVAALR	[Q9DB77]	?	1	1	-1	[7.791276851545857E-4]	[PSM Combined FDR Score]	[psm_combined_fdr_score]	0.000883449
LAELFTNQR	[Q8VCC2]	?	1	1	-1	[5.213790257704217E-4]	[PSM Combined FDR Score]	[psm_combined_fdr_score]	0.000590074
VFANPEDCAGFGKGENAK	[Q91VS7]	[8,57.0215]	1	1	-1	[4.102441642536288E-10]	[PSM Combined FDR Score]	[psm_combined_fdr_score]	4.59285e-10
HMLPSGFR	[P62911]	?	1	1	-1	[0.005979000944937374]	[PSM Combined FDR Score]	[psm_combined_fdr_score]	0.0067673
GFGGIGGILR	[Q8BWY3]	?	1	1	-1	[5.737130815298388E-4]	[PSM Combined FDR Score]	[psm_combined_fdr_score]	0.000649718
SLFSSIGEVESAK	[P70372]	?	1	1	-1	[5.181113332634995E-4]	[PSM Combined FDR Score]	[psm_combined_fdr_score]	0.000580299
VMLGETNPADSK	[P15532, Q01768]	?	1	1	-1	[7.64774133290653E-4]	[PSM Combined FDR Score]	[psm_combined_fdr_score]	0.000867195
TQEQLASEMAELTAR	[P26041]	?	1	1	-1	[6.498057015423619E-4]	[PSM Combined FDR Score]	[psm_combined_fdr_score]	0.000736028
SCCSCCPVGCAK	[P02798]	[2,57.0215]|[3,57.0215]|[5,57.0215]|[6,57.0215]|[10,57.0215]	1	1	-1	[5.759680915612374E-4]	[PSM Combined FDR Score]	[psm_combined_fdr_score]	0.000652276
GAAQNIIPASTGAAK	[P16858]	?	2	2	-1	[3.452668961017723E-4]	[PSM Combined FDR Score]	[psm_combined_fdr_score]	0.000386516
LISQIVSSITASLR	[P05213, P68368, P68373, Q9JJZ2]	?	1	1	-1	[6.211277976986274E-4]	[PSM Combined FDR Score]	[psm_combined_fdr_score]	0.000703499
KLYDIDVAK	[P62751]	?	1	1	-1	[5.328517884896042E-4]	[PSM Combined FDR Score]	[psm_combined_fdr_score]	0.000603152
KIEEIKDFLLTAR	[Q9JJI8]	?	3	3	-1	[3.467951873463409E-4]	[PSM Combined FDR Score]	[psm_combined_fdr_score]	0.000388215
VNDEHPAYLASDEITTVR	[P58281]	?	1	1	-1	[3.4612100005681633E-4]	[PSM Combined FDR Score]	[psm_combined_fdr_score]	0.000387465
ITVPFLEQCPIR	[Q9QUR6]	[9,57.0215]	1	1	-1	[5.234277257327196E-4]	[PSM Combined FDR Score]	[psm_combined_fdr_score]	0.000592409
KMGPYKYMCMK	[XXX_sp|P61222|ABCE1_MOUSE]	[9,57.0215]|[10,15.9949]	1	1	-1	[0.009065199112337488]	[PSM Combined FDR Score]	[psm_combined_fdr_score]	0.0104029
KKALSNMMHFGGYIQKQAQTERK	[P50752]	[7,15.9949]|[8,15.9949]	1	1	-1	[0.0032930490449929553]	[PSM Combined FDR Score]	[psm_combined_fdr_score]	0.0037382
MLSQPLKDSDAEVYSIIK	[P50431]	?	1	1	-1	[5.700856704279261E-4]	[PSM Combined FDR Score]	[psm_combined_fdr_score]	0.000645597
ILDQSEAEK	[Q9EQK5]	?	1	1	-1	[5.29309807352235E-4]	[PSM Combined FDR Score]	[psm_combined_fdr_score]	0.000599114
VSGGTAVFITGK	[Q99KC8]	?	1	1	-1	[5.184689320623941E-4]	[PSM Combined FDR Score]	[psm_combined_fdr_score]	0.000583118
TSGPPVSELITK	[P43274]	?	1	1	-1	[5.179389128883539E-4]	[PSM Combined FDR Score]	[psm_combined_fdr_score]	0.000578941
AFAENLGR	[Q7TNG8]	?	1	1	-1	[0.003294666703712061]	[PSM Combined FDR Score]	[psm_combined_fdr_score]	0.00374
VDTLENQVMDTR	[P19639]	?	1	1	-1	[2.2402320223455084E-4]	[PSM Combined FDR Score]	[psm_combined_fdr_score]	0.000250803
DCPDGSDEAPEICPQSK	[Q91ZX7]	[2,57.0215]|[13,57.0215]	1	1	-1	[0.009256460994212134]	[PSM Combined FDR Score]	[psm_combined_fdr_score]	0.0106142
EDTEEYNLR	[Q8BG05]	?	1	1	-1	[5.211808490600644E-4]	[PSM Combined FDR Score]	[psm_combined_fdr_score]	0.000589848
WVQQNIVHFGGNPDR	[Q8BK48]	?	1	1	-1	[3.739580720358289E-4]	[PSM Combined FDR Score]	[psm_combined_fdr_score]	0.000418408
EQHSFELEER	[Q91YH5]	?	1	1	-1	[5.911910308669851E-4]	[PSM Combined FDR Score]	[psm_combined_fdr_score]	0.000669543
LEIEPEWAYGK	[Q62446]	?	1	1	-1	[4.6295999087163624E-4]	[PSM Combined FDR Score]	[psm_combined_fdr_score]	0.000517338
AAQTSVAYGCIK	[Q9D0I9]	[10,57.0215]	1	1	-1	[5.17996539993484E-4]	[PSM Combined FDR Score]	[psm_combined_fdr_score]	0.000579395
NKLNDLEDALQQAK	[CONT_088|gi|1346343|sp|P04264|K2C1_HUMAN, CONT_143|gi|88054|pir||A22940]	?	2	2	-1	[1.6943806845345035E-4]	[PSM Combined FDR Score]	[psm_combined_fdr_score]	0.000189693
ECCHGDLLECADDR	[CONT_015|gi|229552|prf||754920A, CONT_016|gi|113574|sp|P02769|ALBU_BOVIN, CONT_018|gi|113580|sp|P02770|ALBU_RAT, P07724]	[2,57.0215]|[3,57.0215]|[10,57.0215]	2	2	-1	[3.4229757963300314E-4]	[PSM Combined FDR Score]	[psm_combined_fdr_score]	0.000383215
GVDLVLNSLAEEK	[P19096]	?	1	1	-1	[3.808003260352658E-4]	[PSM Combined FDR Score]	[psm_combined_fdr_score]	0.000426013
HTLSYVDIK	[Q8K2B3]	?	1	1	-1	[6.008048868387726E-4]	[PSM Combined FDR Score]	[psm_combined_fdr_score]	0.000680448
DLMACAQTGSGK	[P16381, Q61496, Q62095, Q62167]	[5,57.0215]	1	1	-1	[5.118571609614345E-4]	[PSM Combined FDR Score]	[psm_combined_fdr_score]	0.000571689
VVMDYENLEK	[P23492]	?	1	1	-1	[5.178704182797085E-4]	[PSM Combined FDR Score]	[psm_combined_fdr_score]	0.000578401
ASLQELDLSSNK	[Q91VI7]	?	1	1	-1	[5.191539970891067E-4]	[PSM Combined FDR Score]	[psm_combined_fdr_score]	0.000587537
TTSPATDAGHVQETSEPSLQALESR	[Q8R010]	?	1	1	-1	[3.8341634924938866E-4]	[PSM Combined FDR Score]	[psm_combined_fdr_score]	0.000428921
ALVPMFVR	[P37040]	?	1	1	-1	[5.605710755594293E-4]	[PSM Combined FDR Score]	[psm_combined_fdr_score]	0.000634751
ISVLEALR	[Q925I1]	?	1	1	-1	[0.001057404214642721]	[PSM Combined FDR Score]	[psm_combined_fdr_score]	0.00120001
DIVYIGLR	[Q61176]	?	1	1	-1	[6.26370372281595E-4]	[PSM Combined FDR Score]	[psm_combined_fdr_score]	0.000709446
TFQETADKDSK	[Q91X34]	?	2	2	-1	[5.190304950704887E-4]	[PSM Combined FDR Score]	[psm_combined_fdr_score]	0.000587396
AGLPGFYDPCVGEEK	[Q5U458]	[10,57.0215]	1	1	-1	[5.320001771330996E-4]	[PSM Combined FDR Score]	[psm_combined_fdr_score]	0.000602181
YDYEEVEAEGANK	[Q9D0F9]	?	1	1	-1	[3.688900053278421E-4]	[PSM Combined FDR Score]	[psm_combined_fdr_score]	0.000412774
MGLVDQLVEPLGPGIK	[Q8BMS1]	?	2	2	-1	[5.182006019080104E-4]	[PSM Combined FDR Score]	[psm_combined_fdr_score]	0.000581003
DYSGQGVVK	[O88342]	?	1	1	-1	[0.0021517651658321435]	[PSM Combined FDR Score]	[psm_combined_fdr_score]	0.00244089
ITQSNAIIR	[P10649, P15626, P48774, Q80W21]	?	1	1	0	[0.007227891156462567]	[PSM Combined FDR Score]	[psm_combined_fdr_score]	0.00816383
AEPAENNLEK	[Q9JJJ3]	?	1	1	-1	[0.002011005522017233]	[PSM Combined FDR Score]	[psm_combined_fdr_score]	0.00228159
LEEGMDNYK	[O09131]	?	1	1	-1	[5.218085722678174E-4]	[PSM Combined FDR Score]	[psm_combined_fdr_score]	0.000590563
CSMQCLEEVDALEER	[O55060]	[1,57.0215]|[5,57.0215]	1	1	-1	[3.7705902275948596E-6]	[PSM Combined FDR Score]	[psm_combined_fdr_score]	4.22133e-06
VVVLMGSTSDLGHCEK	[Q9DCL9]	[14,57.0215]	2	2	-1	[1.7661756083534868E-7]	[PSM Combined FDR Score]	[psm_combined_fdr_score]	1.9773e-07
RETDGSETPEPFAAEAK	[Q78PY7]	?	1	1	-1	[5.251262564576753E-4]	[PSM Combined FDR Score]	[psm_combined_fdr_score]	0.000594345
NIASMVRPGGLLVIDHR	[Q9QXF8]	[5,15.9949]	3	3	-1	[5.510646308891851E-4]	[PSM Combined FDR Score]	[psm_combined_fdr_score]	0.000623914
LCTDVTESEVAR	[Q9CXT8]	[2,57.0215]	1	1	-1	[4.0445212151104913E-4]	[PSM Combined FDR Score]	[psm_combined_fdr_score]	0.000452303
IISSIEQK	[P62259]	?	1	1	-1	[0.0010628118172853237]	[PSM Combined FDR Score]	[psm_combined_fdr_score]	0.00120616
QGLLQPEKPIVLK	[Q64459, Q9JMA7]	?	2	2	-1	[5.179610191986719E-4]	[PSM Combined FDR Score]	[psm_combined_fdr_score]	0.000579115
GIYTGLSAGLLR	[Q9CR62]	?	1	1	-1	[5.183100326010982E-4]	[PSM Combined FDR Score]	[psm_combined_fdr_score]	0.000581865
IGVITNR	[P62702]	?	1	1	-1	[0.0017979900253161638]	[PSM Combined FDR Score]	[psm_combined_fdr_score]	0.00203956
VSLAVLNPYIK	[Q9DB20]	?	1	1	-1	[5.179486870999853E-4]	[PSM Combined FDR Score]	[psm_combined_fdr_score]	0.000579018
TPVSEHVTK	[P07724]	?	1	1	-1	[0.0034144888801258596]	[PSM Combined FDR Score]	[psm_combined_fdr_score]	0.00387536
LAPDYDALDVANK	[P62751]	?	1	1	-1	[2.3962568095968484E-4]	[PSM Combined FDR Score]	[psm_combined_fdr_score]	0.000268271
FHISAFPTLK	[Q921X9]	?	1	1	-1	[7.7353518052649E-4]	[PSM Combined FDR Score]	[psm_combined_fdr_score]	0.000877116
DLDVAVLVGSMPR	[P14152]	?	1	1	-1	[5.191056723773149E-4]	[PSM Combined FDR Score]	[psm_combined_fdr_score]	0.000587482
NIFDFNALK	[Q8BZF8, Q9D0F9]	?	1	1	-1	[5.197601351130909E-4]	[PSM Combined FDR Score]	[psm_combined_fdr_score]	0.000588228
MEQDEYALR	[Q99JY0]	?	1	1	-1	[5.193636242773196E-4]	[PSM Combined FDR Score]	[psm_combined_fdr_score]	0.000587776
YIAIVSTTVETK	[Q61598]	?	1	1	-1	[3.5007904386267027E-4]	[PSM Combined FDR Score]	[psm_combined_fdr_score]	0.000391865
EAEYFELPELVR	[Q6WVG3]	?	1	1	-1	[5.244756471979664E-4]	[PSM Combined FDR Score]	[psm_combined_fdr_score]	0.000593604
DAVLLVFANK	[P61205, P84078, P84084]	?	1	1	-1	[5.307489922308289E-4]	[PSM Combined FDR Score]	[psm_combined_fdr_score]	0.000600755
LTAIPVSAFCDSK	[Q71RI9]	[10,57.0215]	1	1	-1	[3.797401595850583E-4]	[PSM Combined FDR Score]	[psm_combined_fdr_score]	0.000424835
CPEPCPPPK	[CONT_090|gi|134845|sp|P22531|SP22_HUMAN, DECOY_XXX_sp|O70554|SPR2B_MOUSE, DECOY_XXX_sp|O70555|SPR2D_MOUSE, DECOY_XXX_sp|O70558|SPR2G_MOUSE, DECOY_XXX_sp|O70559|SPR2H_MOUSE, DECOY_XXX_sp|O70562|SPR2K_MOUSE, O70554, O70555, O70558, O70559, O70562]	[1,57.0215]|[5,57.0215]	1	1	-1	[8.593236920500673E-4]	[PSM Combined FDR Score]	[psm_combined_fdr_score]	0.000974263
EGMTAFVEK	[Q8BH95]	[3,15.9949]	1	1	-1	[5.503193458755236E-4]	[PSM Combined FDR Score]	[psm_combined_fdr_score]	0.000623064
RDLEEVR	[XXX_sp|Q9CW03|SMC3_MOUSE]	?	1	1	-1	[0.0012206727623448323]	[PSM Combined FDR Score]	[psm_combined_fdr_score]	0.00138542
VEDVVVSDECR	[Q9JK38]	[10,57.0215]	1	1	-1	[3.619673249731537E-4]	[PSM Combined FDR Score]	[psm_combined_fdr_score]	0.000405079
HEVLLISAEQDKR	[Q8VDJ3]	?	1	1	-1	[3.448137616530058E-4]	[PSM Combined FDR Score]	[psm_combined_fdr_score]	0.000386012
LVQGILFSCGGK	[Q8JZR0]	[9,57.0215]	1	1	-1	[3.7079102061042356E-4]	[PSM Combined FDR Score]	[psm_combined_fdr_score]	0.000414887
LVVPASQCGSLIGK	[P57722, Q61990]	[8,57.0215]	1	1	-1	[4.4945140313379725E-4]	[PSM Combined FDR Score]	[psm_combined_fdr_score]	0.000502322
DMNQFGEGEQAK	[Q8VDJ3]	?	1	1	-1	[0.003414258075569565]	[PSM Combined FDR Score]	[psm_combined_fdr_score]	0.0038751
QEDFELLCPDGTR	[Q921I1]	[8,57.0215]	1	1	-1	[1.0562218689815246E-4]	[PSM Combined FDR Score]	[psm_combined_fdr_score]	0.000118248
MLDYLQGSGETPQTDIR	[Q8BHN3]	?	1	1	-1	[5.194805113719482E-4]	[PSM Combined FDR Score]	[psm_combined_fdr_score]	0.000587909
GAEILADTFK	[Q9CWS0]	?	1	1	-1	[5.315422826855055E-4]	[PSM Combined FDR Score]	[psm_combined_fdr_score]	0.000601659
LSHANSAVVLSAVK	[O35643, Q9DBG3]	?	1	1	-1	[7.839379729847588E-4]	[PSM Combined FDR Score]	[psm_combined_fdr_score]	0.000888896
LMIEMDGTENK	[P17182]	[5,15.9949]	1	1	-1	[5.631263478368426E-4]	[PSM Combined FDR Score]	[psm_combined_fdr_score]	0.000637664
SLADLTAVDVPTR	[Q9DCT2]	?	1	1	-1	[4.150240170061241E-4]	[PSM Combined FDR Score]	[psm_combined_fdr_score]	0.000464054
EQIVPKPEEEVAQK	[Q9CPR4]	?	2	2	-1	[3.5491311509840856E-4]	[PSM Combined FDR Score]	[psm_combined_fdr_score]	0.000397238
IAGYVTHLMK	[P63276]	?	1	1	-1	[5.429904042949456E-4]	[PSM Combined FDR Score]	[psm_combined_fdr_score]	0.00061471
GAGTDDSTLVR	[Q07076]	?	1	1	-1	[5.193944989530112E-4]	[PSM Combined FDR Score]	[psm_combined_fdr_score]	0.000587811
NIHPWVK	[Q8C196]	?	1	1	-1	[7.294609326625715E-4]	[PSM Combined FDR Score]	[psm_combined_fdr_score]	0.000826866
IAPSFAVESMEDALK	[Q8C196]	?	3	3	-1	[5.6702364082748095E-5]	[PSM Combined FDR Score]	[psm_combined_fdr_score]	6.34806e-05
NIIHGSDSVK	[P15532]	?	1	1	-1	[8.233566471219262E-4]	[PSM Combined FDR Score]	[psm_combined_fdr_score]	0.000933534
EYLPIGGLAEFCK	[P05202]	[12,57.0215]	1	1	-1	[5.499466606024139E-4]	[PSM Combined FDR Score]	[psm_combined_fdr_score]	0.00062264
INPVEFNPEFVAR	[Q9DCG9]	?	1	1	-1	[5.180182646968084E-4]	[PSM Combined FDR Score]	[psm_combined_fdr_score]	0.000579566
ITQSNAILR	[P10649, P15626, P48774, Q80W21]	?	1	1	-1	[5.306171238743565E-4]	[PSM Combined FDR Score]	[psm_combined_fdr_score]	0.000600605
GISEETTTGVHNLYK	[P50247]	?	2	2	-1	[4.35048402491403E-4]	[PSM Combined FDR Score]	[psm_combined_fdr_score]	0.000486313
EAFLEEVWK	[Q9Z1Q9]	?	1	1	-1	[5.195786623254431E-4]	[PSM Combined FDR Score]	[psm_combined_fdr_score]	0.000588021
LVMAAANR	[Q99JY0]	?	1	1	-1	[6.057362990601938E-4]	[PSM Combined FDR Score]	[psm_combined_fdr_score]	0.000686041
GTLKPHDYPK	[O35386]	?	1	1	-1	[5.296455349444393E-4]	[PSM Combined FDR Score]	[psm_combined_fdr_score]	0.000599497
APSMVAAAVTYSKPR	[Q9CPQ8]	?	2	2	-1	[3.4233774302603204E-4]	[PSM Combined FDR Score]	[psm_combined_fdr_score]	0.00038326
TIQFVDWCPTGFK	[P05214, P68369, P68373, Q9JJZ2]	[8,57.0215]	1	1	-1	[5.191583176901075E-4]	[PSM Combined FDR Score]	[psm_combined_fdr_score]	0.000587542
TAVDSGIALLTNFQVTK	[Q8C196]	?	1	1	-1	[5.183804339659954E-4]	[PSM Combined FDR Score]	[psm_combined_fdr_score]	0.00058242
PVGPQEVR	[Q3UNZ8]	?	1	1	-1	[0.0021755345839522774]	[PSM Combined FDR Score]	[psm_combined_fdr_score]	0.00246786
TQETLSQAGQK	[Q9CYZ2]	?	1	1	-1	[0.009296328387594914]	[PSM Combined FDR Score]	[psm_combined_fdr_score]	0.0106573
EICCYSISCK	[Q8VEH3, Q9CQW2]	[3,57.0215]|[4,57.0215]|[9,57.0215]	1	1	-1	[5.179684599960852E-4]	[PSM Combined FDR Score]	[psm_combined_fdr_score]	0.000579173
[truncated: 10,134 more rows]

## Sheet: F1-01 PIA PSM
Sequence	Accession	Modification	Score	Charge state	m/z	deltaMass	deltaPPM	Retention time	Missed cleavages	Source ID	Spectrum title	number of identifications	scores	Score names	Score shorts
[truncated: 11,659 more rows]

[truncated: 9 more sheets: F1-02 PIA prot, F1-02 PIA pept, F1-02 PIA PSM, F2-01 PIA prot, F2-01 PIA pept, F2-01 PIA PSM, F2-02 PIA prot, F2-02 PIA pept, F2-02 PIA PSM]
