# Supplementary material for: DDASSQ: An open‐source, multiple peptide sequencing strategy for label free quantification based on an OpenMS pipeline in the KNIME analytics platform
Source: Proteomics. 2021 Aug 21;21(16):2000319. doi: 10.1002/pmic.202000319 (PMC8459258; doi:10.1002/pmic.202000319)
Supplement: Supplementary file 2 — Supporting information [file PMIC-21-2000319-s002.zip › 8-Nov inference and LFQ data.xlsx]

## Sheet: LFQ proteins
Accession	Protein #	Score	Peptide #	F1-01	F1-02	F2-01	F32-02
Q8C196	1	17.3576	14	3386442442	2703242224	3603015	10971110
Q9DCW4	1	2.0448	5	156169190	185096405	0	0
P63038	1	6.74439	5	311023306	175341416	0	0
P58252	1	4.2114	5	101336228	84345680	0	0
P19096	1	2.04042	5	37411962	56107985	0	0
Q9QXX4	1	2.44202	4	19384200	32894702	0	0
Q64374	1	2.52634	4	418275104	549944692	0	0
Q03265	1	4.09375	4	375687808	305340400	0	0
P27773	1	2.2411	4	59687630	77136058	0	0
P01027	1	2.01505	4	68455720	35257820	6698865	0
P00329	1	4.2098	4	455411224	727191264	0	0
Q99LB7	1	4.13534	3	163941332	45373432	0	0
Q8CAY6	1	4.29961	3	80350260	34531680	0	0
Q05920	1	2.10427	3	67499432	79247330	0	0
P62908	1	5.66369	3	22578310	0	1272771	0
P62702	1	2.31074	3	52240930	74039190	0	1426395
P56654/Q9D816	2	2.31074	3	44846257	9900311	0	0
P56480	1	2.19535	3	107936800	486942096	0	0
P50247	1	4.14344	3	280612864	275027696	1091455	0
P26443	1	2.31074	3	9.86209e+07	303433008	0	0
P16331/XXX_sp|E9Q555|RN213_MOUSE	2	2.44202	3	28053120	45017740	0	0
P11714/P24456/P24457/Q8CIM7	4	2.0448	3	58284202	26807630	0	0
P10649	1	6.41074	3	320443658	204366976	0	0
P08003	1	4.3663	3	33592900	28616380	0	0
Q9QXG4	1	2.07041	2	6820060	2575014	0	0
Q9DCT1/Q9JII6	2	2.0318	2	45000160	56333770	0	0
Q9DBT9	1	2.21007	2	16722120	37488720	0	0
Q9D1R9	1	2.16732	2	30500720	5706842	0	0
Q99LB2	1	2.04042	2	13108020	28288990	0	0
Q91V92	1	2.01917	2	14676228	13425970	0	0
Q8VCN5	1	2.16732	2	24309770	48117120	0	0
Q8CHT0	1	4.3663	2	127589408	63908300	0	0
Q78JT3	1	2.33004	2	100412600	0	0	0
Q64464	1	2.14099	2	8.7878e+06	0	0	0
Q64433	1	2.0318	2	125770704	36393248	0	0
P70694	1	6.24493	2	183038072	78541552	0	0
P67778	1	2.10427	2	64279462	0	0	0
P62821/Q9D1G1	2	2.09268	2	50163488	13066640	0	0
P62281	1	2.10427	2	23571890	24772790	0	0
P62245	1	2.0814	2	30821286	9026235	0	0
P50172	1	2.04922	2	17750688	2035878	0	0
P33267	1	5.75387	2	10588084	10279675	0	0
P30115	1	5.15741	2	493161216	692255984	0	0
P28474	1	4.53336	2	92382940	0	0	0
P27659	1	2.0814	2	11121930	0	0	1265690
P20852/P56593	2	2.11616	2	42891780	14742120	0	0
P17751	1	2.01096	2	130338222	6024981	0	0
P16460	1	2.16732	2	238635296	396748000	0	0
P12787	1	2.27453	2	106731652	0	0	0
P11725	1	2.27453	2	205453216	0	0	0
P07901/P11499	2	2.2411	2	46432560	176898648	0	0
O08709	1	2.44202	2	139879104	195262352	0	0
Q9R1P0	1	2.04042	1	8892384	0	0	0
Q9R0P3	1	2.03609	1	35615060	34886432	0	0
Q9JLJ2	1	2.04922	1	15119600	0	0	0
Q9DCT8	1	2.0318	1	2764231	0	0	0
Q9DCP2	1	2.2411	1	14600940	0	0	0
Q9DBG6	1	2.0448	1	10842270	10802000	0	0
Q9CZS1	1	2.31074	1	15611150	0	0	0
Q9CZ13	1	4.91037	1	45568008	47657912	0	0
Q9CQR4	1	2.18111	1	25954080	26371760	0	0
Q9CQN1	1	2.10427	1	6132675	0	0	0
Q9CPR4	1	2.01917	1	33402030	0	0	0
Q99LC5	1	2.46835	1	89805360	82227248	0	0
Q922B2	1	2.59329	1	6959153	0	0	0
Q91WD5	1	2.0448	1	14092190	0	0	0
Q8VDQ1	1	2.04042	1	5297072	0	0	0
Q8VC28	1	2.44202	1	20518710	20378860	0	0
Q8R1I1	1	2.00289	1	7620680	7467842	0	0
Q8R164	1	2.55852	1	10336470	0	0	0
Q6ZWV7	1	2.0814	1	48370528	0	0	0
Q64458	1	4.1331	1	33866872	33408850	0	0
Q64105	1	2.01917	1	17914080	0	0	0
Q61171	1	2.02334	1	21761480	0	0	0
Q60865	1	2.01096	1	1298553	0	0	0
Q3V0K9/Q61233/Q99K51	3	2.71822	1	14982990	0	0	0
Q06185	1	2.02334	1	12983470	12718900	0	0
P62852	1	2.27453	1	17454160	0	0	0
P61750	1	2.14099	1	5800434	0	0	0
P61620/Q9JLR1	2	2.01096	1	6701218	0	0	0
P56657	1	2.04922	1	22099150	0	0	0
P56382	1	2.01505	1	29061440	0	0	0
P53657	1	2.0318	1	11327420	10571240	0	0
P52825	1	2.22531	1	56866368	0	0	0
P47962	1	2.05968	1	4812108	0	0	0
P47738	1	2.02755	1	163455600	165314208	0	0
P35486	1	2.1284	1	36891432	0	0	0
P34914	1	2.10427	1	10281990	10641070	0	0
P28271/Q811J3	2	2.1284	1	10110770	0	0	0
P20029	1	2.11616	1	68383752	0	0	0
P17563/Q63836	2	2.03609	1	5806968	0	0	0
P14869	1	2.46835	1	22924730	0	0	0
P14211	1	2.39371	1	26357280	26139510	9937111	8002378
P10126	1	6.33643	1	130135296	0	0	0
P05202	1	2.01917	1	121695696	119710096	0	0
P05201	1	2.14099	1	45171288	0	0	0
P01942	1	2.04042	1	1178294016	0	0	0
O88844	1	2.00691	1	81299048	81383880	0	0
O55060	1	2.0814	1	6969584	0	0	0
O35488	1	2.04042	1	12425990	12367490	0	0
O08573	1	2.41719	1	17660370	17283190	0	0

## Sheet: LFQ peptides
Sequence	Accession	Protein #	Charge state	F1-01	F1-02	F2-01	F32-02
IAADDFR	A1L317/A6BLY7/B1AQ75/CONT_045|gi|106849|pir||PC1102/CONT_046|gi|88041|pir||A31994/CONT_047|gi|88042|pir||S14666/CONT_074|gi|1070608|pir||KRHU9/CONT_075|gi|1346342|sp|P08779|K1CX_HUMAN/CONT_076|gi|125083|sp|P05783|K1CR_HUMAN/CONT_077|gi|106851|pir||S06889/CONT_082|gi|125080|sp|P02533|K1CN_HUMAN/CONT_092|gi|71528|pir||KRHU0/CONT_094|gi|547751|sp|Q04695|K1CQ_HUMAN/CONT_099|gi|417200|sp|P08727|K1CS_H…	40	0	0	67066432	530722304	0
YQVFLR	A2AJL3/DECOY_sp|Q3UEN2|SHLD2_MOUSE	2	0	0	4021057	0	0
IIIEFK	A2AKX3/DECOY_XXX_sp|Q8C0X2|SL9B1_MOUSE/P63037/Q91ZU0	4	0	1488265	0	0	0
FPGQINADLR	A2AQ07/P68372/P99024/Q7TMM9/Q922F4/Q9CWF2/Q9D6F9/Q9ERD7	8	0	0	37542960	0	0
VVQLGLR	A2AS89	1	0	0	13310050	0	0
SSIYSSDIGK	A2ATU0	1	0	2770557	0	0	0
VYNQLK	A6H5Z3	1	0	0	0	784445	0
AMISTGFK	B2RQC6/Q8C196	2	0	237408704	249733696	3571840	2276912
EIEYEVVR	B2RQC6/Q8C196	2	0	623013312	0	0	0
FNENAVVR	O08573	1	0	17660370	17283190	0	0
ATSVTTYK	O08601	1	0	2280929	0	0	0
IAPEFAK	O08709	1	0	0	51814352	0	0
LPFPILDDK	O08709	1	0	139879104	143448000	0	0
TNADTDGMVK	O08749	1	0	9772531	0	0	0
DLAPTGLR	O08756	1	0	24038180	0	0	0
FEEVER	O08795	1	0	0	0	1035506	0
GIFILDDK	O08807/P35700	2	0	238954304	0	0	0
TFRPPYYHR	O09173	1	0	0	25254610	0	0
LGIDYEER	O35129	1	0	0	16559730	0	0
IIIGAGAVAYGVR	O35129	1	0	16130540	0	0	0
THSASFFK	O35215	1	0	0	27259750	0	0
IYLEIR	O35381	1	0	0	8143174	0	0
SNPILIR	O35409	1	0	9382170	0	0	0
INLLYSR	O35459	1	0	0	12236750	0	0
ANYIQR	O35488	1	0	12425990	12367490	0	0
GFIPPASEK	O35490/Q91WS4	2	0	298048512	288297504	0	0
GTFIEFR	O35621/Q9Z2M7	2	0	0	3759751	0	0
IYSEFLGK	O35660/P10649/P15626/P19639/Q80W21	5	0	259208992	253593200	0	0
VTLELGGK	O35945/P24549/P47738/Q62148/Q9CZS1/Q9JHW9	6	0	0	0	0	3749460
GFEITFK	O54734	1	0	0	0	1748225	0
DTHSLFFR	O54734	1	0	7977990	0	0	0
SSINPIIFR	O54734	1	0	0	25175930	0	0
ELSYFGVK	O54909/O88451	2	0	41909248	0	0	0
YSAGWDAK	O54909/O88451/Q9R092	3	0	0	26803210	0	0
DFTPAELR	O55022	1	0	0	0	2112726	0
LYIITEK	O55060	1	0	6969584	0	0	0
DETEFYIGK	O55142	1	0	0	24569830	0	0
ISASLIDSR	O70378	1	0	0	0	839919	0
IAILGFAFK	O70475	1	0	3219659	0	0	0
VVVPPIPGK	O70492	1	0	0	5502924	0	0
AYAEEIAK	O70503	1	0	7181354	0	0	0
IAVVGEGR	O88342	1	0	5568751	0	0	0
VVNLSSSMGR	O88451	1	0	41669300	0	0	0
VSIC(Carbamidomethyl)GGGYC(Carbamidomethyl)LSK	O88451	1	0	0	56577060	0	0
DYFEEYGK	O88569	1	0	18381510	0	0	0
DYPPIR	O88737/Q9CY27	2	0	10790930	0	0	0
VEITYTPK	O88844	1	0	81299048	81383880	0	0
SDIIM(Oxidation)PR	P00329	1	0	55008232	53175968	0	0
SDILMPR	P00329	1	0	0	279449984	0	0
IIAVDINK	P00329	1	0	256335296	247555104	0	0
MVATGVC(Carbamidomethyl)R	P00329	1	0	144067696	147010208	0	0
AVIFNYR	P01027	1	0	13410140	13305120	0	0
IPYSVVR	P01027	1	0	13833480	0	0	0
IGQQEVEVK	P01027	1	0	17913870	0	6698865	0
VIVVTQGSNAK	P01027	1	0	23298230	21952700	0	0
TSTSPIVK	P01837	1	0	47350688	59712392	32208630	0
WASVVVPIGK	P01895/P01896/P01897/P01898/P01899/P01900/P01901/P03991/P04223/P14426/P14428/P14429/P14430	13	0	16536250	17391720	0	0
MFASFPTTK	P01942	1	0	1178294016	0	0	0
YSIFGAIR	P03888	1	0	0	5310410	0	0
IIIPLIFR	P04919	1	0	840290	0	0	0
IGADFIGR	P05201	1	0	45171288	0	0	0
VGAFTVVC(Carbamidomethyl)K	P05202	1	0	121695696	119710096	0	0
ISVDYGK	P05213/P05214/P68368/P68369/P68373	5	0	0	12591550	0	0
DVNAALATIK	P05213/P05214/P68369/P68373	4	0	41609888	0	0	0
EDMAAIEK	P05213/P68368/P68369/P68373	4	0	19073920	19029090	0	0
FIIPNIVK	P06151	1	0	0	78522632	0	0
SPEDLEK	P06745	1	0	0	3301279	0	0
HFVAISTNTAK	P06745	1	0	22384150	0	0	0
FEC(Carbamidomethyl)NSGFK	P06909	1	0	0	0	0	2816377
IATDITK	P07724	1	0	0	225361904	0	0
YESLTDPSK	P07901/P11499	2	0	46432560	44243848	0	0
QFAPEYEK	P08003	1	0	0	13563580	0	0
SPPLPIAK	P08003	1	0	13588730	15052800	0	0
LDATSASMIASK	P08003	1	0	20004170	0	0	0
EIISNASDAIDK	P08113/P11499	2	0	0	132654800	0	0
VISISGEHSIIGR	P08228	1	0	427416384	0	0	0
QIAPLWDK	P09103	1	0	85060752	0	0	0
MQLFVK	P0CG49/P0CG50/P62983/P62984	4	0	0	0	0	1206556
EVSTYIK	P10126	1	0	130135296	0	0	0
IGGIGTVPVGR	P10126/P62631	2	0	0	381252704	0	0
EHAIIAYTIGVK	P10126/P62631	2	0	47936240	0	0	0
YEELVK	P10126/XXX_sp|D3Z3K2|CIP1_MOUSE	2	0	74339272	0	0	0
VSVMSYSAK	P10518	1	0	15511880	14932570	0	0
IAEVALAYAK	P10518	1	0	40844128	40269120	0	1299006
GITHPLR	P10649	1	0	11228970	16540880	0	0
YIATPIFSK	P10649	1	0	309214688	0	0	0
YTMGDAPDFDR	P10649	1	0	0	187826096	0	0
ITQSNAIIR	P10649/P15626/P48774/Q80W21	4	0	394920896	0	0	0
C(Carbamidomethyl)IDAFPNLR	P10649/P19639	2	0	0	149235904	0	0
FSVSTIR	P11714/P24456/P24457/Q8CIM7	4	0	22901130	0	0	0
IAEQYAK	P11725	1	0	49861520	0	0	0
VLSSMTDAVIAR	P11725	1	0	155591696	0	0	0
VFVFPR	P12246	1	0	2013740	1997842	0	0
ITITYGPK	P12710	1	0	228157296	229622304	0	0
IIDAAIR	P12787	1	0	48552872	0	0	0
INDFASAVR	P12787	1	0	58178780	0	0	0
VAEAFAR	P13707/Q3ULJ0/XXX_sp|Q2EMV9|PAR14_MOUSE	3	0	0	6206450	0	0
VPAVPETIK	P14148	1	0	0	4082475	0	0
LALTDNSIIAR	P14148	1	0	0	28747310	0	0
AIADHIR	P14152	1	0	13105230	15020360	0	0
IGVTADDVK	P14152	1	0	99304200	32810120	0	0
FYAISAK	P14211	1	0	26357280	26139510	9937111	8002378
EDITELR	P14869	1	0	22924730	0	0	0
GYFEDR	P15105	1	0	27661460	0	0	0
RIVEVIK	P15247	1	0	4962107	0	0	0
SGVSIAAIK	P15864/P43274/P43275/P43277	4	0	5517769	0	0	0
SFVINLGK	P16045	1	0	0	0	0	811056
YDPYTQR	P16331	1	0	0	23498820	0	0
EEVGAIAK	P16331	1	0	0	21518920	0	0
TIQEIDR	P16331/XXX_sp|E9Q555|RN213_MOUSE	2	0	28053120	0	0	0
EDFEEAR	P16460	1	0	0	165856704	0	0
VFLEDVSK	P16460	1	0	238635296	230891296	0	0
AAFTMFSR	P16675	1	0	0	0	3692395	0
VGVNGFGR	P16858	1	0	50591648	0	0	0
ITGM(Oxidation)AFR	P16858/Q64467	2	0	16855740	0	0	0
YNQLIR	P17182	1	0	0	83699984	0	0
LPMPYLK	P17563/Q63836	2	0	5806968	0	0	0
VIADNVK	P17751	1	0	3470126	6024981	0	0
LLYGGSVTGATC(Carbamidomethyl)K	P17751	1	0	126868096	0	0	0
VSSIPTVYIK	P18242	1	0	0	28372170	0	0
MIYASSK	P18760/P45591/Q9R0P5	3	0	3741405	5465064	0	0
AIHLVGIK	P19096	1	0	3232677	0	0	0
DGVVKPIK	P19096	1	0	0	9307105	0	0
VIEAIIPIK	P19096	1	0	25445290	25830960	0	0
YNGTINIDR	P19096	1	0	8733995	0	0	0
MLLADQGQSWK	P19157/P46425	2	0	40157488	0	0	0
ITLTNDQNR	P20029	1	0	68383752	0	0	0
FSIATIR	P20852/P56593	2	0	14373170	14742120	0	0
SSPLYVGR	P21981	1	0	0	12510440	0	0
VLLATISIPLTPER	P23116	1	0	0	2152493	0	0
FWANFAR	P23953/Q64176/Q8VCC2/Q8VCT4/Q91WU0	5	0	35003120	0	0	0
APEELLAEK	P23953/Q8VCC2/Q8VCT4	3	0	3904492	0	0	32599710
IQAILDK	P24270	1	0	52414300	49948700	0	0
FGDIAPLNIPR	P24456	1	0	0	26807630	0	0
SC(Carbamidomethyl)IGEPLAR	P24456/Q8CIM7	2	0	35383072	0	0	0
YNLYGK	P24472/P30115	2	0	180684800	171818704	0	0
YC(Carbamidomethyl)AGWADK	P24549	1	0	31260400	32085640	0	0
ISIVPVR	P25444	1	0	15327050	14963930	0	0
ATFDALSK	P25444	1	0	0	0	0	1360919
AGFLDIK	P26039	1	0	2232414	0	0	0
FTMELAK	P26443	1	0	9.86209e+07	0	0	0
YNLGLDIR	P26443	1	0	0	170836304	0	0
AIASIMTYK	P26443	1	0	0	132596704	0	0
VIGIVIIR	P27048/P63163	2	0	0	1027350	0	0
FIDTTSK	P27659	1	0	0	0	0	1265690
FLDTTSK	P27659	1	0	11121930	0	0	0
DPNIVLAK	P27773	1	0	19607510	0	0	0
INFAVASR	P27773	1	0	25382400	23702800	0	0
TADGIVSHIK	P27773	1	0	14697720	15106610	0	0
GFPTLYFSPANK	P27773	1	0	0	38326648	0	0
VIIEAAVR	P28271/Q811J3	2	0	10110770	0	0	0
FC(Carbamidomethyl)INPK	P28474	1	0	39844560	0	0	0
IDPSAPIDK	P28474	1	0	52538380	0	0	0
IIGLDINK	P28474/Q64437	2	0	34186120	0	0	0
FGPAISVK	P29341	1	0	8.14291e+06	8068934	0	0
FSPAGPLISIR	P29341	1	0	12553010	0	0	0
LLVSASQDGK	P29387/P62874/P62880/Q61011	4	0	16328540	0	0	0
IAPPIVIK	P29758	1	0	23743680	23253540	0	0
YFPAFEK	P30115	1	0	0	208388496	0	0
AILNYLASK	P30115	1	0	493161216	483867488	0	0
LGGLFAFK	P32020	1	0	0	52377100	0	0
FDYDDER	P33267	1	0	4527036	4429972	0	0
FSVQLLR	P33267	1	0	6061048	5849703	0	0
VIAIDMK	P34914	1	0	10281990	10641070	0	0
IEEGPPVTTVLTR	P35486	1	0	36891432	0	0	0
ITSIAEK	P35492	1	0	0	9544840	0	0
VGFGQC(Carbamidomethyl)AGK	P35505	1	0	0	71848448	0	0
HLFTGPAISK	P35505	1	0	0	97573696	0	0
ASSIVVSGTPLR	P35505	1	0	135909904	132813104	0	0
ADEGLSFR	P35700	1	0	0	211901408	0	41720900
IGPLGISPK	P35979	1	0	40747080	40029472	0	0
LVEVGPR	P38060/Q8JZS7	2	0	14679390	0	0	0
ETGVDLTK	P38647	1	0	0	21864490	0	0
AYGLALAK	P40142	1	0	0	10285800	0	0
IAVSQVPR	P40142	1	0	41310920	0	0	0
NSTFSEIFK	P40142	1	0	35784180	0	0	0
VYLGGEDYEK	P40936	1	0	0	40362312	0	0
FTINEK	P42703/Q63880	2	0	0	1283238	693568	0
EFQATAR	P45952	1	0	1639361	0	0	0
IAMGAFDR	P45952	1	0	20463930	20404730	0	0
VVVVGC(Carbamidomethyl)R	P47199	1	0	0	5422175	0	0
YGLAAAVFTK	P47738	1	0	163455600	165314208	0	0
VDISDVK	P47911	1	0	0	19708010	0	0
YELTEQR	P47911	1	0	0	13960730	0	0
FVIATSTK	P47911	1	0	0	27080170	0	0
IAFIAHPK	P47915	1	0	9569373	0	0	0
TDYYAR	P47962	1	0	4812108	0	0	0
QAELLQESR	P48428	1	0	0	3320098	0	0
IQAEGISPR	P48758	1	0	24365850	0	0	0
ELLPILKPQGR	P48758	1	0	8.28692e+06	0	0	0
GAWSNVIR	P48962/P51881	2	0	92453264	0	0	0
LIYESQR	P50136	1	0	0	5697135	0	0
TEIYLTK	P50172	1	0	16566750	0	0	0
VIVTGASK	P50172	1	0	1183938	2035878	0	0
IIIIAEGR	P50247	1	0	0	0	1091455	0
ATDVMLAGK	P50247	1	0	67810160	68061488	0	0
VAVVAGYGDVGK	P50247	1	0	212802704	206966208	0	0
ESLIDGLK	P50247/Q68FL4/Q80SW1	3	0	79329136	0	0	0
ESIIDGLKR	P50247/Q68FL4/Q80SW1	3	0	23632930	0	0	0
AGMLFYR	P50431	1	0	11899160	0	0	0
ELVGPVAR	P50544	1	0	16065060	0	0	0
IIIPTLK	P51658	1	0	4958200	5289124	0	0
GSFQVTR	P51660	1	0	0	12428250	0	0
VWWMFR	P52196/Q99J99	2	0	0	9768058	0	0
HIFAIR	P52825	1	0	56866368	0	0	0
ISEVVGSGK	P53395	1	0	0	9866545	0	0
SAQIISR	P53657	1	0	11327420	10571240	0	0
TSEVNC(Carbamidomethyl)YR	P53996	1	0	1802361	0	0	0
FAQTLEK	P54071	1	0	20170970	0	0	0
LSIQC(Carbamidomethyl)YLR	P54869	1	0	0	0	3725479	0
ASIDMFNQK	P54869	1	0	160331904	0	0	0
IIIIGDSGVGK	P55258/P61027/P61028/P62821/Q6PHN9/Q8K386/Q9D1G1/Q9DD03	8	0	36283248	0	0	0
TVIFTQGR	P55264	1	0	98061600	0	0	0
FSQLC(Carbamidomethyl)AK	P56382	1	0	29061440	0	0	0
TAPFDSR	P56391	1	0	0	39247928	0	0
VIDSGAPIK	P56480	1	0	107936800	105338496	0	0
IGIFGGAGVGK	P56480	1	0	0	185741200	0	0
FTQAGSEVSAILGR	P56480	1	0	0	195862400	0	0
YAIIIILK	P56654/Q64458/Q6XVG2/Q91X77	4	0	0	5893528	0	0
VYGPVYTIYIGR	P56654/Q6XVG2/Q91X77	3	0	37490328	0	0	0
FSIMTLR	P56654/Q9D816	2	0	7355929	7526550	0	0
VFTVNTLR	P56657	1	0	22099150	0	0	0
LVPVGYGIR	P57776	1	0	0	10159180	0	0
AGILASAR	P58252	1	0	0	17181010	0	0
FSVSPVVR	P58252	1	0	29527460	28549030	0	0
SDPVVSYR	P58252	1	0	30089280	0	0	0
VNFTVDQLR	P58252	1	0	0	38615640	0	0
VFSGVVSTGLK	P58252	1	0	41719488	0	0	0
EAILEIK	P58710	1	0	119928800	0	0	0
YGGFVVR	P59823	1	0	0	4030767	0	0
IIAPPER	P60710/P62737/P63260/P63268/P68033/P68134/Q8BFZ3	7	0	0	129007904	0	1741402
VVIVIAGR	P61358	1	0	0	24429000	0	0
YSVDLPIDK	P61358	1	0	0	33761952	0	0
YTC(Carbamidomethyl)SFC(Carbamidomethyl)GK	P61514	1	0	0	13344870	0	0
VIIASNR	P61620/Q9JLR1	2	0	6701218	0	0	0
IGIQSIR	P61750	1	0	5800434	0	0	0
YDDMAAAMK	P61982/Q9CQV8	2	0	8077393	7989710	0	0
C(Carbamidomethyl)GVLSPR	P62245	1	0	8700436	9026235	0	0
IVVNLTGR	P62245	1	0	22120850	0	0	0
KADIDITK	P62270	1	0	0	15458430	0	0
IISGVVTK	P62281	1	0	0	24772790	0	0
VIIGETGK	P62281	1	0	23571890	0	0	0
IGVITNR	P62702	1	0	0	22479690	0	0
ITLAEER	P62702	1	0	21991820	20878350	0	1426395
ISNIFVIGK	P62702	1	0	30249110	30681150	0	0
IYDLDVAK	P62751	1	0	0	15717210	0	0
SC(Carbamidomethyl)IIIR	P62821/Q9D1G1	2	0	13880240	13066640	0	0
LVIVGDGGTGK	P62827	1	0	0	22854980	0	0
LNNLVLFDK	P62852	1	0	17454160	0	0	0
SAINEVVTR	P62900	1	0	0	45509580	0	0
FIMESGAK	P62908	1	0	11297010	0	0	0
IIGGIAVR	P62908	1	0	0	0	1272771	0
TEILIIATR	P62908	1	0	11281300	0	0	0
C(Carbamidomethyl)YEMASHIR	P62962	1	0	0	11202230	0	0
GTIDPVEK	P63017	1	0	0	55061800	0	0
APGFGDNR	P63038	1	0	21557570	0	0	0
IPAMTLAK	P63038	1	0	0	70508416	0	0
ISDGVAVIK	P63038	1	0	97840064	0	0	0
VGIQVVAVK	P63038	1	0	82915872	0	0	0
VTDALNATR	P63038	1	0	108709800	104833000	0	0
LGEWVGLC(Carbamidomethyl)K	P63323	1	0	0	0	0	2120097
EFTEAVEAK	P67778	1	0	26177190	0	0	0
FDAGEILTQR	P67778	1	0	38102272	0	0	0
VWNIANC(Carbamidomethyl)K	P68040	1	0	0	24016230	0	0
IAIDAGFR	P70694	1	0	101767504	0	0	0
YISGSSFK	P70694	1	0	81270568	78541552	0	0
TPALIAIR	P70694/Q8K023/Q91WR5	3	0	161498496	156160896	0	0
LTIWNR	P70699	1	0	0	0	2350506	0
EGAEIQLR	P70699	1	0	2167231	0	0	0
EAVAMESFAK	P80314	1	0	6324210	6365866	0	0
VVDPFSK	P97351	1	0	0	18436000	0	0
TTDGYLIR	P97351	1	0	20758670	21313250	0	0
GEMDTFPTFK	P97450	1	0	0	0	2598363	0
DSFPGLNR	P97501	1	0	0	10291150	0	0
IAAITAADR	P97742	1	0	10486830	0	0	0
EFDIIK	P97872/XXX_sp|P97326|CADH6_MOUSE	2	0	0	10395690	0	0
IQLISIR	Q01730	1	0	0	2420465	0	0
MDELQIFR	Q01853	1	0	0	0	1516544	0
IEIAQYR	Q03265	1	0	0	110666304	0	0
STVAQIVK	Q03265	1	0	138819808	0	0	0
VISLGDGIAR	Q03265	1	0	236868000	0	0	0
HALIIYDDLSK	Q03265	1	0	0	194674096	0	0
FSISLLR	Q05421	1	0	0	19540200	0	0
FDETTADGR	Q05816	1	0	6598784	0	0	0
SGEGMGIR	Q05920	1	0	0	13507630	0	0
ADEAYLIGR	Q05920	1	0	21410000	21679480	0	0
AIAVSDINR	Q05920	1	0	46089432	44060220	0	0
YSYIKPR	Q06185	1	0	12983470	12718900	0	0
SEIDIVQIK	Q07076	1	0	5251376	0	0	0
IQNIQFK	Q07417	1	0	0	29265080	0	0
NAFGAPITK	Q07417	1	0	0	28662650	0	0
IAMQTLDMGR	Q07417	1	0	0	14265820	0	0
ASSTANILFEDC(Carbamidomethyl)R	Q07417	1	0	0	31675070	0	0
AHVVIIR	Q14DK4	1	0	0	0	0	2650242
GIEDSYEGR	Q3TCN2	1	0	0	0	0	698349
TFFIEAIR	Q3UGR5	1	0	1723165	0	0	0
ELWEAK	Q3UQ44	1	0	0	2028233	0	0
YGSLVDDER	Q3UQ44	1	0	0	5616792	0	0
FEATTLGPALR	Q3UQ44	1	0	10393840	0	0	0
LSPEELLLR	Q3V0K9/Q61233/Q99K51	3	0	14982990	0	0	0
ELDFIK	Q5DTN8	1	0	0	0	698071	0
IPEIIIK	Q5SWU9	1	0	1940238	0	0	0
QINNYEIR	Q5YD48	1	0	1552114	0	0	0
GISLYAK	Q60590	1	0	0	975207	0	0
IC(Carbamidomethyl)EEAFTR	Q60597	1	0	0	7526029	0	0
HVIVTIGEK	Q60605	1	0	0	8894854	0	0
IGDDDVR	Q60865	1	0	1298553	0	0	0
NDEGIAYR	Q61171	1	0	21761480	0	0	0
EEILAAIEK	Q61207	1	0	0	4560302	0	0
TGEGFYK	Q61425	1	0	0	33051510	0	0
DTPGFIVNR	Q61425	1	0	0	112678096	0	0
QEIEVIK	Q61595/Q6ZQ12	2	0	0	5423468	0	0
DYIAPGR	Q61646	1	0	0	0	2431032	0
IIIQEVR	Q61838	1	0	0	20087990	0	0
MNFLQR	Q63886	1	0	0	0	0	9.97759e+06
EGSFYTIR	Q63886	1	0	0	0	0	26717390
IISPGSVMLVSAR	Q64105	1	0	17914080	0	0	0
IAVLSGC(Carbamidomethyl)K	Q64176	1	0	2664665	0	0	0
VEC(Carbamidomethyl)VIR	Q64374	1	0	180601104	0	0	0
TTSC(Carbamidomethyl)C(Carbamidomethyl)FGGK	Q64374	1	0	0	45892500	0	0
QIGGYVATIGTK	Q64374	1	0	237674000	0	0	0
VAVDAPVSSVAIR	Q64374	1	0	0	504052192	0	0
FIPLFDR	Q64433	1	0	0	36393248	0	0
SGEIEPVSVK	Q64433	1	0	125770704	0	0	0
IGDFVVK	Q64442	1	0	0	109474600	0	0
AVEAFETAK	Q64442	1	0	120932896	0	0	0
VAIEPGVPR	Q64442	1	0	0	182887104	0	0
TLNVKPLVTHR	Q64442	1	0	0	102362000	0	0
ESIDVTNPR	Q64458	1	0	33866872	33408850	0	0
IYPIANR	Q64459	1	0	6428734	0	0	0
AIISPTFTSGK	Q64459/Q9JMA7	2	0	0	58837672	0	0
IYPIAGR	Q64464	1	0	3115622	0	0	0
FGPVGLLK	Q64464	1	0	5672175	0	0	0
LQEIDAASK	Q6IRU5	1	0	4596406	0	0	0
IIDDPSK	Q6P9Z1/Q99JR8	2	0	24932240	0	0	0
TIIELLPELR	Q6PB66	1	0	2380088	0	0	0
IDYILGIK	Q6ZWN5	1	0	10665530	10888830	0	0
VITVINQTQK	Q6ZWV7	1	0	48370528	0	0	0
TFSVTGWK	Q71RI9	1	0	8342211	0	0	0
QGEIFILPAR	Q78JT3	1	0	73138960	0	0	0
FANTMGIVLER	Q78JT3	1	0	27273640	0	0	0
YTIENPR	Q78PY7	1	0	11679800	11036480	0	0
QAAIEEEQAR	Q7M6Y3	1	0	0	2547892	0	0
QIVAIIR	Q80VP1	1	0	6567081	0	0	0
VYVVEGSK	Q80W54	1	0	2106771	0	0	0
SFIPIIR	Q80XN0	1	0	0	0	0	1232750
SPYC(Carbamidomethyl)LTK	Q80XN0	1	0	0	25510330	0	0
NSFDC(Carbamidomethyl)FK	Q8BH59/Q9QXX4	2	0	0	8668621	0	0
GIIEYFK	Q8BH66/Q91YH5	2	0	2641500	0	0	0
IPQPSSGR	Q8BK30	1	0	0	5653742	0	0
IVVEEGAK	Q8BKZ9	1	0	0	1813133	0	0
IFTLTALR	Q8BML9	1	0	2153775	0	0	0
ALTSFER	Q8BMS1	1	0	0	13113890	0	0
FGEIALTK	Q8BMS1	1	0	0	42099392	0	0
VELC(Carbamidomethyl)SFSGYK	Q8BP67	1	0	0	16323140	0	0
LPSIFFR	Q8BS35	1	0	0	1537018	0	0
IIASFFGK	Q8BTY1	1	0	2677612	2616151	0	0
GVFIVAAK	Q8BWT1	1	0	122006800	0	0	0
HNFTPIAR	Q8BWT1	1	0	115523000	0	0	0
YALQSQQR	Q8BWT1	1	0	151093104	0	0	0
ISALIQAR	Q8C165	1	0	0	0	1689025	0
SIFHYR	Q8C196	1	0	0	84098816	0	0
DADPIIR	Q8C196	1	0	0	0	3603015	0
ELGFSDK	Q8C196	1	0	251908800	239440704	0	0
FLEEATR	Q8C196	1	0	0	0	0	10971110
TSVNVVR	Q8C196	1	0	262166896	277416608	0	0
APMFSWPR	Q8C196	1	0	353992704	355857696	0	0
YMESDGIK	Q8C196	1	0	0	141945104	0	0
ELSEPSSTR	Q8C196	1	0	0	406821408	0	0
ETIIDIGTK	Q8C196	1	0	0	584981376	0	0
EVEM(Oxidation)DAVGK	Q8C196	1	0	22653290	0	0	0
VVAVDC(Carbamidomethyl)GLK	Q8C196	1	0	638647616	0	0	0
QNILAEVSTK	Q8C196	1	0	204353904	0	0	0
VPAIYGVDTR	Q8C196	1	0	1062681024	0	0	0
IAIGIPIPEIK	Q8C196	1	0	590038208	612680512	0	0
EIGINPEK	Q8CAY6	1	0	34504880	0	0	0
VAVISQNR	Q8CAY6	1	0	45845380	0	0	0
ALQTTYGTNAPR	Q8CG76	1	0	0	18307590	0	0
AIVQEATR	Q8CHT0	1	0	60902248	0	0	0
AIDAAIAAR	Q8CHT0	1	0	66687160	63908300	0	0
YTIGIGQAR	Q8JZK9	1	0	0	11191080	0	0
YPVLLR	Q8K010	1	0	2791752	0	0	0
VAIIVTR	Q8K010	1	0	0	2889106	0	0
SVTAPYK	Q8K0L3/Q91VA0	2	0	0	13547790	0	0
LIVAGEGR	Q8QZR5	1	0	12829410	11825850	0	0
EAWDAGK	Q8QZT1	1	0	0	8723474	0	0
MIELDPQK	Q8QZT1	1	0	28598950	0	0	0
AIYVSDK	Q8R0Y6	1	0	0	0	2510566	0
AGIILFGNDDR	Q8R0Y6	1	0	0	145841792	0	0
FADEFNR	Q8R164	1	0	10336470	0	0	0
DSEDVYNIK	Q8R1G2	1	0	0	15851790	0	0
IYSIIFR	Q8R1I1	1	0	7620680	7467842	0	0
VEGPEELR	Q8R4N0	1	0	0	6567202	0	0
SPAIIALR	Q8VC28	1	0	20518710	20378860	0	0
SDIDTIK	Q8VC30	1	0	0	30875820	0	0
SPGASIIPVLTK	Q8VC30	1	0	68976128	0	0	0
LDGSIDFK	Q8VCM7	1	0	0	5051899	0	0
FIETNPR	Q8VCN5	1	0	24309770	23865530	0	0
VASEFGLK	Q8VCN5	1	0	0	24251590	0	0
INAVDYASVK	Q8VCR7	1	0	0	30320750	0	0
IDILGNPK	Q8VCT4	1	0	0	72557848	0	0
TANSILWK	Q8VCT4	1	0	0	74852720	0	0
AASGILSLGLR	Q8VCW8	1	0	19133580	19623350	0	0
SGETTTAEELK	Q8VCW8	1	0	25410030	0	0	0
TAIDEGYR	Q8VCX1	1	0	17549840	0	0	0
ALIAFIQK	Q8VDG7	1	0	0	1713259	0	0
GSVVASYR	Q8VDK1	1	0	5592257	0	0	0
INIIDTISK	Q8VDM4	1	0	4891216	0	0	0
FTVINYK	Q8VDQ1	1	0	5297072	0	0	0
TVEAIYK	Q8VEM8	1	0	0	20900870	0	0
GSTASQVLQR	Q8VEM8	1	0	0	43218248	0	0
YSGDQIIIR	Q8VHE0	1	0	0	1998295	0	0
ITIINPK	Q91V92	1	0	13051940	13425970	0	0
TASFSESR	Q91V92	1	0	1624288	0	0	0
DSAC(Carbamidomethyl)QLESLK	Q91VI7	1	0	0	7579681	0	0
ITITFNR	Q91VR2	1	0	50668168	49676460	0	0
AAFEELEK	Q91VW5	1	0	0	0	1339732	0
YGLIILIK	Q91W64/Q9D816	2	0	0	2373761	0	0
IIEQC(Carbamidomethyl)INK	Q91WD5	1	0	14092190	0	0	0
ISIQGDTK	Q91WU0	1	0	0	0	6979029	0
IGIDSLAPFDPK	Q91XD4	1	0	0	22811670	0	0
VTVPAIIR	Q91XE4	1	0	11228280	11422880	0	0
ISFSYGR	Q91Y97	1	0	78373776	75953768	0	0
ATQEAFMK	Q91Y97	1	0	111798096	0	0	0
EIIGEAAGK	Q91YI0	1	0	0	46714232	0	0
IAAELNK	Q91ZA3	1	0	5198548	0	0	0
FVQDISK	Q91ZJ5	1	0	0	0	0	806280
GPSVDWGK	Q91ZJ5	1	0	14614840	0	0	0
ADGSGSVVLR	Q91ZX7	1	0	2511807	0	0	0
SGFSIGSDGK	Q91ZX7	1	0	0	0	0	1089040
SSETAAFVK	Q920A5	1	0	0	5005313	0	0
QSPDEPIR	Q921F2	1	0	0	2179811	0	0
FAILTEK	Q921G7	1	0	0	16965480	0	0
DSAFGIIR	Q921I1	1	0	49641632	0	17713960	0
GYYAVAVVK	Q921I1	1	0	52205440	51185632	16950410	14177530
DGGGDVAFVK	Q921I1	1	0	0	0	0	14040670
IVNNGEK	Q921M3	1	0	0	0	0	1755812
ADDVVWVR	Q922B2	1	0	6959153	0	0	0
DTYEEVK	Q922E4	1	0	2748208	0	0	0
IGIPGQPR	Q922Q1	1	0	30996340	0	0	0
ISVIEALR	Q925I1	1	0	3457267	0	0	0
IAPAISVK	Q93092	1	0	0	13032410	0	0
VSTEVDAR	Q93092	1	0	8089611	8676723	0	0
TIVMGASFR	Q93092	1	0	6631971	0	0	0
LNYGGDLPK	Q99J08	1	0	27939200	0	0	0
ISYGPEEK	Q99K67	1	0	0	18724040	0	0
VYGTVLSR	Q99K67	1	0	13876690	0	0	0
YDIIEK	Q99KI0	1	0	0	20195690	0	0
ITLQGIK	Q99KI0	1	0	20725950	21060990	0	0
DGYAQIIR	Q99KI0	1	0	24596290	0	0	0
TAIIGLTK	Q99LB2	1	0	13108020	12689570	0	0
NFAAELAPK	Q99LB2	1	0	0	15599420	0	0
TDDFGVR	Q99LB7	1	0	38059100	0	0	0
AIDSLSLEK	Q99LB7	1	0	79158232	0	0	0
DHDASVYIR	Q99LB7	1	0	46724000	45373432	0	0
SPDTFVR	Q99LC5	1	0	89805360	82227248	0	0
IGISIDR	Q99LY9	1	0	4555414	0	0	0
ITAAVDELR	Q99MZ7	1	0	0	24423050	0	2967521
TGQSYIAAGLIK	Q99MZ7	1	0	0	0	2816309	0
VAIALTIIR	Q99N16/Q9EP75	2	0	1663332	1796006	0	0
FGVAEPR	Q9CPQ1	1	0	0	27200260	0	0
YSIDPENPTK	Q9CPR4	1	0	33402030	0	0	0
FEEIGVK	Q9CPU0	1	0	0	14437120	0	0
IDFPAMK	Q9CPU0	1	0	0	11760070	0	0
SLDFYTR	Q9CPU0	1	0	0	6892756	0	0
GLPNVIR	Q9CQ69	1	0	0	14280700	0	0
TDAPINLR	Q9CQN1	1	0	6132675	0	0	0
MGESDDSLIR	Q9CQR2	1	0	0	0	1374915	0
VTIVSAAPEK	Q9CQR4	1	0	25954080	26371760	0	0
SIGDIGAR	Q9CQT1	1	0	0	7782025	0	0
AAIAAAAAAAAAK	Q9CR57	1	0	63405780	0	0	0
GKPIFVR	Q9CR68	1	0	16535540	16557760	0	0
AAANEQITR	Q9CRB9	1	0	4837182	0	0	0
IC(Carbamidomethyl)DPSEQALYGK	Q9CW42	1	0	0	27736260	0	0
FTGSEIR	Q9CXT8/Q9CZ13	2	0	23229920	22340790	0	0
YDGLLLPGK	Q9CXW4	1	0	37144900	0	0	0
TDLTDYLNR	Q9CZ13	1	0	45568008	47657912	0	0
QGYVIYR	Q9CZM2	1	0	0	0	889742	0
YGIAAAVFTR	Q9CZS1	1	0	15611150	0	0	0
AYAEGMNR	Q9CZU6	1	0	4438795	0	0	0
VIQALEGIK	Q9CZX8	1	0	0	24993720	0	0
VLQALEGIK	Q9CZX8	1	0	24171250	0	0	0
IAGQVAAANK	Q9CZX8	1	0	20614290	0	0	0
VVSPWNSEDAK	Q9D051	1	0	0	19184810	0	0
ITYYQK	Q9D0F3	1	0	0	5987630	0	0
IAAANGLGR	Q9D0F9	1	0	5520319	0	0	0
VNTPTTTVYR	Q9D0R2	1	0	0	9515993	0	0
LVYIYTK	Q9D1R9	1	0	30500720	0	0	0
SAC(Carbamidomethyl)GVC(Carbamidomethyl)PGR	Q9D1R9	1	0	0	5706842	0	0
IAANDFFR	Q9D6M3	1	0	0	7079970	0	0
C(Carbamidomethyl)SDFTEEIC(Carbamidomethyl)R	Q9D6R2	1	0	4947560	0	0	0
TEPLPVTAK	Q9D6Y7	1	0	0	22923480	0	0
VISAEEAIPGR	Q9D6Y7	1	0	33324740	0	0	0
IYFTDSSSK	Q9D7N9	1	0	0	0	1409324	0
DPINPLK	Q9D819	1	0	13971940	14841360	0	0
VVPPLLR	Q9DAQ5	1	0	0	0	16196240	0
YATAIYSAASK	Q9DB20	1	0	48859940	47977472	0	0
IASSITTK	Q9DB77	1	0	19753650	20545140	0	0
FITGSAIR	Q9DBA8	1	0	8218627	8556542	0	0
ITIDFDR	Q9DBB9	1	0	0	0	582357	0
IVSIEMGK	Q9DBF1	1	0	23253950	23105140	0	0
GAPTTSIVSVAVTK	Q9DBF1	1	0	0	53956460	0	0
YIANTVEIR	Q9DBG6	1	0	10842270	10802000	0	0
DVVLMEK	Q9DBT9	1	0	0	21049970	0	0
EDSATLYER	Q9DBT9	1	0	16722120	16438750	0	0
IGDTLEFR	Q9DCN2	1	0	0	33945960	0	0
AYEQIGYR	Q9DCP2	1	0	14600940	0	0	0
SPAQIIIR	Q9DCT1/Q9JII6	2	0	45000160	46148000	0	0
VYFAEK	Q9DCT8	1	0	2764231	0	0	0
IATFPFR	Q9DCU9	1	0	0	16638040	0	0
VIDFAVK	Q9DCW4	1	0	32927590	3980551	0	0
SGVVTDGVK	Q9DCW4	1	0	0	31446810	0	0
TAIAMGADR	Q9DCW4	1	0	0	48623140	0	0
VETTEDIVAK	Q9DCW4	1	0	123241600	0	0	0
AGDLGVDITSK	Q9DCW4	1	0	0	101045904	0	0
IITIEQGK	Q9EQ20	1	0	72484624	0	0	0
VEVVEER	Q9EQK5	1	0	0	3280262	0	0
LIQSLGIK	Q9EQK5	1	0	3206700	0	0	0
IFVDLEK	Q9ET01	1	0	0	44514112	0	0
IVAIFPK	Q9ET01	1	0	21484420	20608380	0	0
VDDVAAIDK	Q9ET01	1	0	0	6733493	0	0
VSQLYMNQK	Q9ET01	1	0	18048850	0	0	0
GMPGFSTSK	Q9JHI5	1	0	17564620	16468540	0	0
VPAANVISQESK	Q9JHI5	1	0	0	25676700	0	0
VAVEEISK	Q9JI75	1	0	0	10858580	0	0
QLDAINK	Q9JII6	1	0	0	10185770	0	0
SSITQIER	Q9JJL3	1	0	0	10178190	0	0
QAVAQIEGR	Q9JLI6	1	0	0	3391245	0	0
AFEPATGR	Q9JLJ2	1	0	15119600	0	0	0
IVVIPFPGK	Q9QXC1	1	0	4083831	0	0	0
GNLYSINEGYAK	Q9QXD6	1	0	173976496	0	0	0
EFYWK	Q9QXG4	1	0	0	2575014	0	0
FETTYFK	Q9QXG4	1	0	6820060	0	0	0
VSAIDFR	Q9QXX4	1	0	0	9425401	0	0
VSAISVVR	Q9QXX4	1	0	19384200	0	0	0
GEVTFEDVK	Q9QXX4	1	0	0	14800680	0	0
EFYFVR	Q9QZ85	1	0	3784793	0	0	0
MTGMAIQVVR	Q9QZD8	1	0	0	5375371	0	0
INAQLVEAK	Q9QZW0	1	0	5875420	0	0	0
AYDATC(Carbamidomethyl)IVK	Q9R0P3	1	0	35615060	34886432	0	0
SALAIAVK	Q9R1P0	1	0	8892384	0	0	0
IVSIIGSK	Q9R1P4	1	0	10479800	0	0	0
TFLDQGK	Q9WTP7	1	0	0	10088750	0	0
IVTSTYK	Q9WUU7	1	0	5544444	0	20050560	0
TLEQTPR	Q9WUZ9	1	0	0	1916889	0	0
IFSAYIK	Q9WV32	1	0	2873357	0	0	0
IQVISMTGK	Q9WVD5	1	0	0	13958450	0	0
SSDEAVIIC(Carbamidomethyl)K	Q9WVJ2	1	0	0	22353380	0	0
FFVANTAK	Q9Z2I8	1	0	19560830	19004280	0	0
ITPIGYIPK	Q9Z2V4	1	0	21464360	0	0	0
GFNAVMIR	Q9Z2Z6	1	0	10038440	9795030	0	0
NNAQLIR	XXX_sp|A3FIN4|AT8B5_MOUSE	1	0	43590.2	0	0	0
ISVFHR	XXX_sp|E9Q4S1|PDE8B_MOUSE	1	0	0	3835264	0	0
VVITKPK	XXX_sp|P31648|SC6A1_MOUSE	1	0	4582902	0	0	0
FDELIR	XXX_sp|Q80U58|PUM2_MOUSE/XXX_sp|Q80U78|PUM1_MOUSE	2	0	13981160	13564640	0	0
TIKLLPK	XXX_sp|Q8CBA2|SLFN5_MOUSE	1	0	0	0	1504104	0
FAWGRR	XXX_sp|Q9CQE7|ERGI3_MOUSE	1	0	32220180	0	0	0
VASGDWK	XXX_sp|Q9CYN2|SPCS2_MOUSE	1	0	0	3783978	0	0
VQERLK	XXX_sp|Q9WVQ0|PMFBP_MOUSE	1	0	0	4663037	0	0

## Sheet: F1-01 PIA prot
Accession	Score	coverage	Peptide #	PSM #	Spectra #	Cluster	Description	DECOY	FDR q-value
[Q8C196]	17.3576	[0.022]	8	8	8	32	[Carbamoyl-phosphate synthase [ammonia], mitochondrial OS=Mus musculus OX=10090 GN=Cps1 PE=1 SV=2]	FALSE	0
[P63038]	6.74439	[0.013961605584642234]	3	3	3	55	[60 kDa heat shock protein, mitochondrial OS=Mus musculus OX=10090 GN=Hspd1 PE=1 SV=1]	FALSE	0
[P70694]	6.24493	[0.04953560371517028]	3	3	3	190	[Estradiol 17 beta-dehydrogenase 5 OS=Mus musculus OX=10090 GN=Akr1c6 PE=1 SV=1]	FALSE	0
[P33267]	5.75387	[0.014256619144602852]	2	2	2	188	[Cytochrome P450 2F2 OS=Mus musculus OX=10090 GN=Cyp2f2 PE=1 SV=1]	FALSE	0
[P62908]	5.66369	[0.03292181069958848]	2	2	2	196	[40S ribosomal protein S3 OS=Mus musculus OX=10090 GN=Rps3 PE=1 SV=1]	FALSE	0
[Q8CHT0]	4.3663	[0.030249110320284697]	2	2	2	58	[Delta-1-pyrroline-5-carboxylate dehydrogenase, mitochondrial OS=Mus musculus OX=10090 GN=Aldh4a1 PE=1 SV=3]	FALSE	0
[P08003]	4.3663	[0.012539184952978056]	2	2	2	105	[Protein disulfide-isomerase A4 OS=Mus musculus OX=10090 GN=Pdia4 PE=1 SV=3]	FALSE	0
[Q8CAY6]	4.29961	[0.0]	2	2	2	76	[Acetyl-CoA acetyltransferase, cytosolic OS=Mus musculus OX=10090 GN=Acat2 PE=1 SV=2]	FALSE	0
[P58252]	4.2114	[0.022144522144522144]	2	2	2	166	[Elongation factor 2 OS=Mus musculus OX=10090 GN=Eef2 PE=1 SV=2]	FALSE	0
[P00329]	4.2098	[0.042666666666666665]	2	2	2	67	[Alcohol dehydrogenase 1 OS=Mus musculus OX=10090 GN=Adh1 PE=1 SV=2]	FALSE	0
[Q99LB7]	4.13534	[0.007616974972796518]	2	2	2	246	[Sarcosine dehydrogenase, mitochondrial OS=Mus musculus OX=10090 GN=Sardh PE=1 SV=1]	FALSE	0
[Q03265]	4.09375	[0.0]	2	2	2	134	[ATP synthase subunit alpha, mitochondrial OS=Mus musculus OX=10090 GN=Atp5f1a PE=1 SV=1]	FALSE	0

## Sheet: F1-01 PIA pept
Sequence	Accession	Modification	Spectra #	PSM sets #	Missed cleavages	Best scores	Score names	Score shorts	FDR score
FSIATIR	[P20852, P56593]	?	1	1	0	[0.007653061224489782]	[PSM Combined FDR Score]	[psm_combined_fdr_score]	0.00874636
AIDSLSLEK	[Q99LB7]	?	1	1	0	[0.009568135764944266]	[PSM Combined FDR Score]	[psm_combined_fdr_score]	0.0394949
EDITELR	[P14869]	?	1	1	0	[0.003401360544217691]	[PSM Combined FDR Score]	[psm_combined_fdr_score]	0.00388727
FSQLCAK	[P56382]	[5,57.0215]	1	1	0	[0.009659502098711824]	[PSM Combined FDR Score]	[psm_combined_fdr_score]	0.0436793
FIMESGAK	[P62908]	?	1	1	0	[4.2517006802724535E-4]	[PSM Combined FDR Score]	[psm_combined_fdr_score]	0.000485909
FDYDDER	[P33267]	?	1	1	0	[0.00829081632653059]	[PSM Combined FDR Score]	[psm_combined_fdr_score]	0.00947522
TIIEGEESR	[CONT_088|gi|1346343|sp|P04264|K2C1_HUMAN, CONT_089|gi|71536|pir||KRHU2, CONT_143|gi|88054|pir||A22940]	?	1	1	0	[0.0029761904761904756]	[PSM Combined FDR Score]	[psm_combined_fdr_score]	0.00340136
LYIITEK	[O55060]	?	1	1	0	[0.00829081632653059]	[PSM Combined FDR Score]	[psm_combined_fdr_score]	0.00947522
FANTMGIVLER	[Q78JT3]	?	1	1	0	[0.004676870748299336]	[PSM Combined FDR Score]	[psm_combined_fdr_score]	0.005345
VIDSGAPIK	[P56480]	?	1	1	0	[0.006377551020408167]	[PSM Combined FDR Score]	[psm_combined_fdr_score]	0.00728863
FASFIDK	[CONT_048|gi|553163, CONT_049|gi|88052|pir||A32568, CONT_064|gi|254622|bbs|112352, CONT_070|gi|547752|sp|Q01546|K22O_HUMAN, CONT_071|gi|181400, CONT_072|gi|547754|sp|P35908|K22E_HUMAN, CONT_073|gi|87303|pir||JS0487, CONT_079|gi|125105|sp|P13647|K2C5_HUMAN, CONT_083|gi|386849, CONT_084|gi|386850, CONT_085|gi|386851, CONT_100|gi|34041, CONT_102|gi|88044|pir||S01068, CONT_103|gi|2119212|pir||I37982,…	?	1	1	0	[0.005739795918367359]	[PSM Combined FDR Score]	[psm_combined_fdr_score]	0.00655977
LVYIYTK	[Q9D1R9]	?	1	1	0	[0.006802721088435382]	[PSM Combined FDR Score]	[psm_combined_fdr_score]	0.00777454
YSYIKPR	[Q06185]	?	1	1	0	[0.009476769431176722]	[PSM Combined FDR Score]	[psm_combined_fdr_score]	0.0353105
FTVINYK	[Q8VDQ1]	?	1	1	0	[0.009111304096106517]	[PSM Combined FDR Score]	[psm_combined_fdr_score]	0.0185729
AYEQIGYR	[Q9DCP2]	?	1	1	0	[0.005739795918367359]	[PSM Combined FDR Score]	[psm_combined_fdr_score]	0.00655977
YIANTVEIR	[Q9DBG6]	?	1	1	0	[0.009019937762338972]	[PSM Combined FDR Score]	[psm_combined_fdr_score]	0.0143885
TIQEIDR	[P16331, XXX_sp|E9Q555|RN213_MOUSE]	?	1	1	0	[0.0036139455782313134]	[PSM Combined FDR Score]	[psm_combined_fdr_score]	0.00413022
FSVSPVVR	[P58252]	?	1	1	0	[0.007227891156462567]	[PSM Combined FDR Score]	[psm_combined_fdr_score]	0.00826045
VYFAEK	[Q9DCT8]	?	1	1	0	[0.009294036763641619]	[PSM Combined FDR Score]	[psm_combined_fdr_score]	0.0269417
IVVNLTGR	[P62245]	?	1	1	0	[0.00829081632653059]	[PSM Combined FDR Score]	[psm_combined_fdr_score]	0.00947522
SGEIEPVSVK	[Q64433]	?	1	1	0	[0.009294036763641619]	[PSM Combined FDR Score]	[psm_combined_fdr_score]	0.0269417
VFLEDVSK	[P16460]	?	1	1	0	[0.006802721088435382]	[PSM Combined FDR Score]	[psm_combined_fdr_score]	0.00777454
TEILIIATR	[P62908]	?	1	1	0	[0.0051020408163265215]	[PSM Combined FDR Score]	[psm_combined_fdr_score]	0.0058309
YISGSSFK	[P70694]	?	1	1	0	[0.008078231292516997]	[PSM Combined FDR Score]	[psm_combined_fdr_score]	0.00923226
MFASFPTTK	[P01942]	?	1	1	0	[0.009111304096106517]	[PSM Combined FDR Score]	[psm_combined_fdr_score]	0.0185729
FYAISAK	[P14211]	?	1	1	0	[0.004039115646258498]	[PSM Combined FDR Score]	[psm_combined_fdr_score]	0.00461613
DPNIVLAK	[P27773]	?	1	1	0	[0.005739795918367359]	[PSM Combined FDR Score]	[psm_combined_fdr_score]	0.00655977
VFTVNTLR	[P56657]	?	1	1	0	[0.008928571428571428]	[PSM Combined FDR Score]	[psm_combined_fdr_score]	0.0102041
IIEQCINK	[Q91WD5]	[5,57.0215]	1	1	0	[0.009019937762338972]	[PSM Combined FDR Score]	[psm_combined_fdr_score]	0.0143885
FADEFNR	[Q8R164]	?	1	1	0	[0.0027636054421768834]	[PSM Combined FDR Score]	[psm_combined_fdr_score]	0.00315841
FSIMTLR	[P56654, Q9D816]	?	1	1	0	[0.004889455782312929]	[PSM Combined FDR Score]	[psm_combined_fdr_score]	0.00558795
IAIDAGFR	[P70694]	?	1	1	0	[0.009202670429874075]	[PSM Combined FDR Score]	[psm_combined_fdr_score]	0.0227573
FNENAVVR	[O08573]	?	1	1	0	[0.003826530612244906]	[PSM Combined FDR Score]	[psm_combined_fdr_score]	0.00437318
VTDAINATR	[P63038]	?	1	1	0	[0.0031887755102040986]	[PSM Combined FDR Score]	[psm_combined_fdr_score]	0.00364431
VAVISQNR	[Q8CAY6]	?	1	1	0	[0.006377551020408167]	[PSM Combined FDR Score]	[psm_combined_fdr_score]	0.00728863
ESIIDGLKR	[P50247, Q68FL4, Q80SW1]	?	1	1	1	[0.007440476190476189]	[PSM Combined FDR Score]	[psm_combined_fdr_score]	0.0085034
LDATSASMIASK	[P08003]	?	1	1	0	[0.007227891156462567]	[PSM Combined FDR Score]	[psm_combined_fdr_score]	0.00826045
VPAIYGVDTR	[Q8C196]	?	1	1	0	[0.006377551020408167]	[PSM Combined FDR Score]	[psm_combined_fdr_score]	0.00728863
SALAIAVK	[Q9R1P0]	?	1	1	0	[0.009111304096106517]	[PSM Combined FDR Score]	[psm_combined_fdr_score]	0.0185729
VETTEDIVAK	[Q9DCW4]	?	1	1	0	[0.009019937762338972]	[PSM Combined FDR Score]	[psm_combined_fdr_score]	0.0143885
AYDATCIVK	[Q9R0P3]	[6,57.0215]	1	1	0	[0.009202670429874075]	[PSM Combined FDR Score]	[psm_combined_fdr_score]	0.0227573
LPMPYLK	[P17563, Q63836]	?	1	1	0	[0.009202670429874075]	[PSM Combined FDR Score]	[psm_combined_fdr_score]	0.0227573
SCIIIR	[P62821, Q9D1G1]	[2,57.0215]	1	1	0	[0.008078231292516997]	[PSM Combined FDR Score]	[psm_combined_fdr_score]	0.00923226
ELGFSDK	[Q8C196]	?	1	1	0	[0.005952380952380951]	[PSM Combined FDR Score]	[psm_combined_fdr_score]	0.00680272
AIVQEATR	[Q8CHT0]	?	1	1	0	[0.005952380952380951]	[PSM Combined FDR Score]	[psm_combined_fdr_score]	0.00680272
VIIASNR	[P61620, Q9JLR1]	?	1	1	0	[0.00975086843247937]	[PSM Combined FDR Score]	[psm_combined_fdr_score]	0.0478637
YESLTDPSK	[P07901, P11499]	?	1	1	0	[0.005739795918367359]	[PSM Combined FDR Score]	[psm_combined_fdr_score]	0.00655977
IYSEFLGK	[O35660, P10649, P15626, P19639, Q80W21]	?	1	1	0	[0.006164965986394544]	[PSM Combined FDR Score]	[psm_combined_fdr_score]	0.00704568
YEELVK	[P10126, XXX_sp|D3Z3K2|CIP1_MOUSE]	?	1	1	0	[0.006377551020408167]	[PSM Combined FDR Score]	[psm_combined_fdr_score]	0.00728863
TDDFGVR	[Q99LB7]	?	1	1	0	[0.007653061224489782]	[PSM Combined FDR Score]	[psm_combined_fdr_score]	0.00874636
SPAIIALR	[Q8VC28]	?	1	1	0	[0.0036139455782313134]	[PSM Combined FDR Score]	[psm_combined_fdr_score]	0.00413022
VIAAVYK	[DECOY_sp|P53349|M3K1_MOUSE, P05063, P05064, Q91Y97]	?	1	1	0	[0.005739795918367359]	[PSM Combined FDR Score]	[psm_combined_fdr_score]	0.00655977
VIDELTITK	[CONT_045|gi|106849|pir||PC1102, CONT_047|gi|88042|pir||S14666, CONT_092|gi|71528|pir||KRHU0, CONT_121|gi|547749|sp|P13645|K1CJ_HUMAN]	?	1	1	0	[0.009111304096106517]	[PSM Combined FDR Score]	[psm_combined_fdr_score]	0.0185729
VIEAIIPIK	[P19096]	?	1	1	0	[0.009111304096106517]	[PSM Combined FDR Score]	[psm_combined_fdr_score]	0.0185729
YIGYIEQLLR	[CONT_019|CAS1_BOVIN]	?	1	1	0	[0.0025510204081632907]	[PSM Combined FDR Score]	[psm_combined_fdr_score]	0.00291545
YGLAAAVFTK	[P47738]	?	1	1	0	[0.009385403097409177]	[PSM Combined FDR Score]	[psm_combined_fdr_score]	0.0311261
IEEGPPVTTVLTR	[P35486]	?	1	1	0	[0.007440476190476189]	[PSM Combined FDR Score]	[psm_combined_fdr_score]	0.0085034
IIAVDINK	[P00329]	?	1	1	0	[0.007440476190476189]	[PSM Combined FDR Score]	[psm_combined_fdr_score]	0.0085034
YIATPIFSK	[P10649]	?	1	1	0	[0.008715986394557805]	[PSM Combined FDR Score]	[psm_combined_fdr_score]	0.00996113
IISPGSVMLVSAR	[Q64105]	?	1	1	0	[0.009568135764944266]	[PSM Combined FDR Score]	[psm_combined_fdr_score]	0.0394949
LPFPILDDK	[O08709]	?	1	1	0	[0.0036139455782313134]	[PSM Combined FDR Score]	[psm_combined_fdr_score]	0.00413022
IIDAAIR	[P12787]	?	1	1	0	[0.005314625850340144]	[PSM Combined FDR Score]	[psm_combined_fdr_score]	0.00607386
VIAIDMK	[P34914]	?	1	1	0	[0.007865646258503405]	[PSM Combined FDR Score]	[psm_combined_fdr_score]	0.00898931
FTMELAK	[P26443]	?	1	1	0	[0.004889455782312929]	[PSM Combined FDR Score]	[psm_combined_fdr_score]	0.00558795
AMISTGFK	[B2RQC6, Q8C196]	?	1	1	0	[0.005314625850340144]	[PSM Combined FDR Score]	[psm_combined_fdr_score]	0.00607386
TPALIAIR	[P70694, Q8K023, Q91WR5]	?	1	1	0	[0.007653061224489782]	[PSM Combined FDR Score]	[psm_combined_fdr_score]	0.00874636
ITQSNAIIR	[P10649, P15626, P48774, Q80W21]	?	1	1	0	[0.007227891156462567]	[PSM Combined FDR Score]	[psm_combined_fdr_score]	0.00826045
ITIINPK	[Q91V92]	?	1	1	0	[0.009568135764944266]	[PSM Combined FDR Score]	[psm_combined_fdr_score]	0.0394949
LSPEELLLR	[Q3V0K9, Q61233, Q99K51]	?	1	1	0	[0.001913265306122453]	[PSM Combined FDR Score]	[psm_combined_fdr_score]	0.00218659
VEITYTPK	[O88844]	?	1	1	0	[0.009842234766246925]	[PSM Combined FDR Score]	[psm_combined_fdr_score]	0.0520482
FDAGEILTQR	[P67778]	?	1	1	0	[0.007865646258503405]	[PSM Combined FDR Score]	[psm_combined_fdr_score]	0.00898931
ANYIQR	[O35488]	?	1	1	0	[0.009111304096106517]	[PSM Combined FDR Score]	[psm_combined_fdr_score]	0.0185729
VIIGETGK	[P62281]	?	1	1	0	[0.007865646258503405]	[PSM Combined FDR Score]	[psm_combined_fdr_score]	0.00898931
VIYIIR	[DECOY_XXX_sp|Q9EQW7|KI13A_MOUSE]	?	1	1	0	[0.009019937762338972]	[PSM Combined FDR Score]	[psm_combined_fdr_score]	0.0143885
VLSSMTDAVIAR	[P11725]	?	1	1	0	[0.005314625850340144]	[PSM Combined FDR Score]	[psm_combined_fdr_score]	0.00607386
NDEGIAYR	[Q61171]	?	1	1	0	[0.009476769431176722]	[PSM Combined FDR Score]	[psm_combined_fdr_score]	0.0353105
FETTYFK	[Q9QXG4]	?	1	1	0	[0.008503401360544212]	[PSM Combined FDR Score]	[psm_combined_fdr_score]	0.00971817
SYIIEK	[DECOY_XXX_sp|Q62234|MYOM1_MOUSE, P56655, P56656, Q64458]	?	1	1	0	[0.008078231292516997]	[PSM Combined FDR Score]	[psm_combined_fdr_score]	0.00923226
YNLYGK	[P24472, P30115]	?	1	1	0	[0.002338435374149668]	[PSM Combined FDR Score]	[psm_combined_fdr_score]	0.0026725
FSVSTIR	[P11714, P24456, P24457, Q8CIM7]	?	1	1	0	[0.009019937762338972]	[PSM Combined FDR Score]	[psm_combined_fdr_score]	0.0143885
AFEPATGR	[Q9JLJ2]	?	1	1	0	[0.008928571428571428]	[PSM Combined FDR Score]	[psm_combined_fdr_score]	0.0102041
VTIVSAAPEK	[Q9CQR4]	?	1	1	0	[0.0065901360544217595]	[PSM Combined FDR Score]	[psm_combined_fdr_score]	0.00753158
ATDVMLAGK	[P50247]	?	1	1	0	[0.009659502098711824]	[PSM Combined FDR Score]	[psm_combined_fdr_score]	0.0436793
IGDDDVR	[Q60865]	?	1	1	0	[0.00975086843247937]	[PSM Combined FDR Score]	[psm_combined_fdr_score]	0.0478637
VSIEINK	[DECOY_sp|P97929|BRCA2_MOUSE]	?	1	1	0	[0.008928571428571428]	[PSM Combined FDR Score]	[psm_combined_fdr_score]	0.0102041
IGQQEVEVK	[P01027]	?	1	1	0	[0.009659502098711824]	[PSM Combined FDR Score]	[psm_combined_fdr_score]	0.0436793
EIEYEVVR	[B2RQC6, Q8C196]	?	1	1	0	[0.007015306122448974]	[PSM Combined FDR Score]	[psm_combined_fdr_score]	0.00801749
ITLAEER	[P62702]	?	1	1	0	[0.004889455782312929]	[PSM Combined FDR Score]	[psm_combined_fdr_score]	0.00558795
VECVIR	[Q64374]	[3,57.0215]	1	1	0	[0.0029761904761904756]	[PSM Combined FDR Score]	[psm_combined_fdr_score]	0.00340136
FLDTTSK	[P27659]	?	1	1	0	[0.00829081632653059]	[PSM Combined FDR Score]	[psm_combined_fdr_score]	0.00947522
VFSGVVSTGLK	[P58252]	?	1	1	0	[0.008503401360544212]	[PSM Combined FDR Score]	[psm_combined_fdr_score]	0.00971817
QNILAEVSTK	[Q8C196]	?	1	1	0	[0.003826530612244906]	[PSM Combined FDR Score]	[psm_combined_fdr_score]	0.00437318
SPPIPLAK	[P08003]	?	1	1	0	[0.005952380952380951]	[PSM Combined FDR Score]	[psm_combined_fdr_score]	0.00680272
STVAQIVK	[Q03265]	?	1	1	0	[0.008503401360544212]	[PSM Combined FDR Score]	[psm_combined_fdr_score]	0.00971817
FDELIR	[XXX_sp|Q80U58|PUM2_MOUSE, XXX_sp|Q80U78|PUM1_MOUSE]	?	1	1	0	[0.005952380952380951]	[PSM Combined FDR Score]	[psm_combined_fdr_score]	0.00680272
YGIAAAVFTR	[Q9CZS1]	?	1	1	0	[0.004889455782312929]	[PSM Combined FDR Score]	[psm_combined_fdr_score]	0.00558795
VIIEAAVR	[P28271, Q811J3]	?	1	1	0	[0.007440476190476189]	[PSM Combined FDR Score]	[psm_combined_fdr_score]	0.0085034
HIFAIR	[P52825]	?	1	1	0	[0.005952380952380951]	[PSM Combined FDR Score]	[psm_combined_fdr_score]	0.00680272
FIETNPR	[Q8VCN5]	?	1	1	0	[0.006802721088435382]	[PSM Combined FDR Score]	[psm_combined_fdr_score]	0.00777454
YSIDPENPTK	[Q9CPR4]	?	1	1	0	[0.009568135764944266]	[PSM Combined FDR Score]	[psm_combined_fdr_score]	0.0394949
ESIDVTNPR	[Q64458]	?	1	1	0	[0.009111304096106517]	[PSM Combined FDR Score]	[psm_combined_fdr_score]	0.0185729
VISLGDGIAR	[Q03265]	?	1	1	0	[0.009476769431176722]	[PSM Combined FDR Score]	[psm_combined_fdr_score]	0.0353105
EVSTYIK	[P10126]	?	1	1	0	[0.008715986394557805]	[PSM Combined FDR Score]	[psm_combined_fdr_score]	0.00996113
MTLDDFR	[CONT_068|gi|1082558|pir||S41161, CONT_105|gi|547748|sp|P35527|K1CI_HUMAN, CONT_171|gi|1890020|gnl|PID|d1020171]	?	1	1	0	[0.006164965986394544]	[PSM Combined FDR Score]	[psm_combined_fdr_score]	0.00704568
IYSIIFR	[Q8R1I1]	?	1	1	0	[0.009933601100014471]	[PSM Combined FDR Score]	[psm_combined_fdr_score]	0.0562326
LNNLVLFDK	[P62852]	?	1	1	0	[0.005314625850340144]	[PSM Combined FDR Score]	[psm_combined_fdr_score]	0.00607386
TSVNVVR	[Q8C196]	?	1	1	0	[0.009385403097409177]	[PSM Combined FDR Score]	[psm_combined_fdr_score]	0.0311261
EHAIIAYTIGVK	[P10126, P62631]	?	1	1	0	[0.00829081632653059]	[PSM Combined FDR Score]	[psm_combined_fdr_score]	0.00947522
ADEAYILGR	[Q05920]	?	1	1	0	[0.007865646258503405]	[PSM Combined FDR Score]	[psm_combined_fdr_score]	0.00898931
TEIYLTK	[P50172]	?	1	1	0	[0.008928571428571428]	[PSM Combined FDR Score]	[psm_combined_fdr_score]	0.0102041
VITVINQTQK	[Q6ZWV7]	?	1	1	0	[0.00829081632653059]	[PSM Combined FDR Score]	[psm_combined_fdr_score]	0.00947522
SPDTFVR	[Q99LC5]	?	1	1	0	[0.003401360544217691]	[PSM Combined FDR Score]	[psm_combined_fdr_score]	0.00388727
TDLTDYLNR	[Q9CZ13]	?	1	1	0	[0.003401360544217691]	[PSM Combined FDR Score]	[psm_combined_fdr_score]	0.00388727
FCINPK	[P28474]	[2,57.0215]	1	1	0	[0.005739795918367359]	[PSM Combined FDR Score]	[psm_combined_fdr_score]	0.00655977
AIDAALAAR	[Q8CHT0]	?	1	1	0	[0.007227891156462567]	[PSM Combined FDR Score]	[psm_combined_fdr_score]	0.00826045
ECEEILR	[DECOY_sp|O35710|NOCT_MOUSE, Q8K0E8]	[2,57.0215]	1	1	0	[0.0036139455782313134]	[PSM Combined FDR Score]	[psm_combined_fdr_score]	0.00413022
EIGINPEK	[Q8CAY6]	?	1	1	0	[0.007865646258503405]	[PSM Combined FDR Score]	[psm_combined_fdr_score]	0.00898931
VGIQVVAVK	[P63038]	?	1	1	0	[0.005739795918367359]	[PSM Combined FDR Score]	[psm_combined_fdr_score]	0.00655977
IAIGIPIPEIK	[Q8C196]	?	1	1	0	[0.009476769431176722]	[PSM Combined FDR Score]	[psm_combined_fdr_score]	0.0353105
ITLTNDQNR	[P20029]	?	1	1	0	[0.007653061224489782]	[PSM Combined FDR Score]	[psm_combined_fdr_score]	0.00874636
IGIQSIR	[P61750]	?	1	1	0	[0.007227891156462567]	[PSM Combined FDR Score]	[psm_combined_fdr_score]	0.00826045
EDSATLYER	[Q9DBT9]	?	1	1	0	[0.006164965986394544]	[PSM Combined FDR Score]	[psm_combined_fdr_score]	0.00704568
VGAFTVVCK	[P05202]	[8,57.0215]	1	1	0	[0.009568135764944266]	[PSM Combined FDR Score]	[psm_combined_fdr_score]	0.0394949
IIGLDINK	[P28474, Q64437]	?	1	1	0	[0.0051020408163265215]	[PSM Combined FDR Score]	[psm_combined_fdr_score]	0.0058309
IIIIQR	[DECOY_sp|O35385|PPE2_MOUSE, O89019, P11930]	?	1	1	0	[0.009019937762338972]	[PSM Combined FDR Score]	[psm_combined_fdr_score]	0.0143885
LLYGGSVTGATCK	[P17751]	[12,57.0215]	1	1	0	[0.00975086843247937]	[PSM Combined FDR Score]	[psm_combined_fdr_score]	0.0478637
VSAISVVR	[Q9QXX4]	?	1	1	0	[0.0036139455782313134]	[PSM Combined FDR Score]	[psm_combined_fdr_score]	0.00413022
TAIIGLTK	[Q99LB2]	?	1	1	0	[0.009111304096106517]	[PSM Combined FDR Score]	[psm_combined_fdr_score]	0.0185729
FGPVGLLK	[Q64464]	?	1	1	0	[0.007227891156462567]	[PSM Combined FDR Score]	[psm_combined_fdr_score]	0.00826045
SPAQLILR	[Q9DCT1, Q9JII6]	?	1	1	0	[0.009294036763641619]	[PSM Combined FDR Score]	[psm_combined_fdr_score]	0.0269417
APMFSWPR	[Q8C196]	?	1	1	0	[0.009111304096106517]	[PSM Combined FDR Score]	[psm_combined_fdr_score]	0.0185729
APGFGDNR	[P63038]	?	1	1	0	[0.009842234766246925]	[PSM Combined FDR Score]	[psm_combined_fdr_score]	0.0520482
FTGSEIR	[Q9CXT8, Q9CZ13]	?	1	1	0	[0.0036139455782313134]	[PSM Combined FDR Score]	[psm_combined_fdr_score]	0.00413022
AILNYLASK	[P30115]	?	1	1	0	[0.0029761904761904756]	[PSM Combined FDR Score]	[psm_combined_fdr_score]	0.00340136
MVATGVCR	[P00329]	[7,57.0215]	1	1	0	[0.00829081632653059]	[PSM Combined FDR Score]	[psm_combined_fdr_score]	0.00947522
FSVQLLR	[P33267]	?	1	1	0	[2.1258503401362267E-4]	[PSM Combined FDR Score]	[psm_combined_fdr_score]	0.000242954
ADDVVWVR	[Q922B2]	?	1	1	0	[0.0025510204081632907]	[PSM Combined FDR Score]	[psm_combined_fdr_score]	0.00291545
IGADFIGR	[P05201]	?	1	1	0	[0.007227891156462567]	[PSM Combined FDR Score]	[psm_combined_fdr_score]	0.00826045
TDAPINLR	[Q9CQN1]	?	1	1	0	[0.007865646258503405]	[PSM Combined FDR Score]	[psm_combined_fdr_score]	0.00898931
SAQLISR	[P53657]	?	1	1	0	[0.009294036763641619]	[PSM Combined FDR Score]	[psm_combined_fdr_score]	0.0269417
TDYYAR	[P47962]	?	1	1	0	[0.008715986394557805]	[PSM Combined FDR Score]	[psm_combined_fdr_score]	0.00996113

## Sheet: F1-01 PIA PSM
Sequence	Accession	Modification	Score	Charge state	m/z	deltaMass	deltaPPM	Retention time	Missed cleavages	Source ID	Spectrum title	number of identifications	scores	Score names	Score shorts
EHAIIAYTIGVK	[P10126, P62631]	?	FALSE	2	657.875	NaN	NaN	4108.6	0	657.8746__4108.6	?	1	[0.00829081632653059]	[PSM Combined FDR Score]	[psm_combined_fdr_score]
TDAPINLR	[Q9CQN1]	?	FALSE	2	450.251	NaN	NaN	2541.7	0	450.2509__2541.7	?	1	[0.007865646258503405]	[PSM Combined FDR Score]	[psm_combined_fdr_score]
LYIITEK	[O55060]	?	FALSE	2	440.263	NaN	NaN	3581.6	0	440.263__3581.6	?	1	[0.00829081632653059]	[PSM Combined FDR Score]	[psm_combined_fdr_score]
TDDFGVR	[Q99LB7]	?	FALSE	2	405.193	NaN	NaN	1973.4	0	405.1931__1973.4	?	1	[0.007653061224489782]	[PSM Combined FDR Score]	[psm_combined_fdr_score]
SALAIAVK	[Q9R1P0]	?	FALSE	2	386.75	NaN	NaN	2784	0	386.7496__2784.0	?	1	[0.009111304096106517]	[PSM Combined FDR Score]	[psm_combined_fdr_score]
LSPEELLLR	[Q3V0K9, Q61233, Q99K51]	?	FALSE	2	535.316	NaN	NaN	5040.1	0	535.3162__5040.1	?	1	[0.001913265306122453]	[PSM Combined FDR Score]	[psm_combined_fdr_score]
IAIGIPIPEIK	[Q8C196]	?	FALSE	2	582.374	NaN	NaN	5825.2	0	582.3737__5825.2	?	1	[0.009476769431176722]	[PSM Combined FDR Score]	[psm_combined_fdr_score]
VEITYTPK	[O88844]	?	FALSE	2	475.763	NaN	NaN	2482.4	0	475.7635__2482.4	?	1	[0.009842234766246925]	[PSM Combined FDR Score]	[psm_combined_fdr_score]
TIQEIDR	[P16331, XXX_sp|E9Q555|RN213_MOUSE]	?	FALSE	2	437.735	NaN	NaN	1783.1	0	437.7351__1783.1	?	1	[0.0036139455782313134]	[PSM Combined FDR Score]	[psm_combined_fdr_score]
FSQLCAK	[P56382]	[5,57.0215]	FALSE	2	427.216	NaN	NaN	1575.2	0	427.2156__1575.2	?	1	[0.009659502098711824]	[PSM Combined FDR Score]	[psm_combined_fdr_score]
ADEAYILGR	[Q05920]	?	FALSE	2	504.261	NaN	NaN	3103.3	0	504.261__3103.3	?	1	[0.007865646258503405]	[PSM Combined FDR Score]	[psm_combined_fdr_score]
FIETNPR	[Q8VCN5]	?	FALSE	2	438.732	NaN	NaN	1885.5	0	438.7322__1885.5	?	1	[0.006802721088435382]	[PSM Combined FDR Score]	[psm_combined_fdr_score]
VYFAEK	[Q9DCT8]	?	FALSE	2	378.7	NaN	NaN	1911.5	0	378.7__1911.5	?	1	[0.009294036763641619]	[PSM Combined FDR Score]	[psm_combined_fdr_score]
FIMESGAK	[P62908]	?	FALSE	2	441.723	NaN	NaN	2181.3	0	441.7231__2181.3	?	1	[4.2517006802724535E-4]	[PSM Combined FDR Score]	[psm_combined_fdr_score]
YGLAAAVFTK	[P47738]	?	FALSE	2	520.792	NaN	NaN	4146.9	0	520.7922__4146.9	?	1	[0.009385403097409177]	[PSM Combined FDR Score]	[psm_combined_fdr_score]
AIDSLSLEK	[Q99LB7]	?	FALSE	2	488.272	NaN	NaN	2975.8	0	488.2717__2975.8	?	1	[0.009568135764944266]	[PSM Combined FDR Score]	[psm_combined_fdr_score]
VIDELTITK	[CONT_045|gi|106849|pir||PC1102, CONT_047|gi|88042|pir||S14666, CONT_092|gi|71528|pir||KRHU0, CONT_121|gi|547749|sp|P13645|K1CJ_HUMAN]	?	FALSE	2	516.302	NaN	NaN	3750.7	0	516.3024__3750.7	?	1	[0.009111304096106517]	[PSM Combined FDR Score]	[psm_combined_fdr_score]
TSVNVVR	[Q8C196]	?	FALSE	2	387.727	NaN	NaN	1349.1	0	387.7265__1349.1	?	1	[0.009385403097409177]	[PSM Combined FDR Score]	[psm_combined_fdr_score]
LPFPILDDK	[O08709]	?	FALSE	2	529.3	NaN	NaN	4907.4	0	529.3002__4907.4	?	1	[0.0036139455782313134]	[PSM Combined FDR Score]	[psm_combined_fdr_score]
VFLEDVSK	[P16460]	?	FALSE	2	468.755	NaN	NaN	2952.6	0	468.7553__2952.6	?	1	[0.006802721088435382]	[PSM Combined FDR Score]	[psm_combined_fdr_score]
VIEAIIPIK	[P19096]	?	FALSE	2	498.329	NaN	NaN	5025	0	498.3286__5025.0	?	1	[0.009111304096106517]	[PSM Combined FDR Score]	[psm_combined_fdr_score]
YIATPIFSK	[P10649]	?	FALSE	2	520.295	NaN	NaN	3902.4	0	520.2947__3902.4	?	1	[0.008715986394557805]	[PSM Combined FDR Score]	[psm_combined_fdr_score]
EIGINPEK	[Q8CAY6]	?	FALSE	2	450.245	NaN	NaN	2306.8	0	450.245__2306.8	?	1	[0.007865646258503405]	[PSM Combined FDR Score]	[psm_combined_fdr_score]
TIIEGEESR	[CONT_088|gi|1346343|sp|P04264|K2C1_HUMAN, CONT_089|gi|71536|pir||KRHU2, CONT_143|gi|88054|pir||A22940]	?	FALSE	2	517.262	NaN	NaN	2063.7	0	517.2617__2063.7	?	1	[0.0029761904761904756]	[PSM Combined FDR Score]	[psm_combined_fdr_score]
LPMPYLK	[P17563, Q63836]	?	FALSE	2	431.249	NaN	NaN	3898.1	0	431.2488__3898.1	?	1	[0.009202670429874075]	[PSM Combined FDR Score]	[psm_combined_fdr_score]
IAIDAGFR	[P70694]	?	FALSE	2	431.742	NaN	NaN	3428	0	431.7423__3428.0	?	1	[0.009202670429874075]	[PSM Combined FDR Score]	[psm_combined_fdr_score]
FDYDDER	[P33267]	?	FALSE	2	480.191	NaN	NaN	2025.3	0	480.1908__2025.3	?	1	[0.00829081632653059]	[PSM Combined FDR Score]	[psm_combined_fdr_score]
IGDDDVR	[Q60865]	?	FALSE	2	395.19	NaN	NaN	1207.6	0	395.1903__1207.6	?	1	[0.00975086843247937]	[PSM Combined FDR Score]	[psm_combined_fdr_score]
YGIAAAVFTR	[Q9CZS1]	?	FALSE	2	534.795	NaN	NaN	4335	0	534.7955__4335.0	?	1	[0.004889455782312929]	[PSM Combined FDR Score]	[psm_combined_fdr_score]
FADEFNR	[Q8R164]	?	FALSE	2	449.706	NaN	NaN	2500.3	0	449.7064__2500.3	?	1	[0.0027636054421768834]	[PSM Combined FDR Score]	[psm_combined_fdr_score]
VLSSMTDAVIAR	[P11725]	?	FALSE	2	631.844	NaN	NaN	4059.6	0	631.8439__4059.6	?	1	[0.005314625850340144]	[PSM Combined FDR Score]	[psm_combined_fdr_score]
ECEEILR	[DECOY_sp|O35710|NOCT_MOUSE, Q8K0E8]	[2,57.0215]	FALSE	2	474.727	NaN	NaN	1933.3	0	474.7265__1933.3	?	1	[0.0036139455782313134]	[PSM Combined FDR Score]	[psm_combined_fdr_score]
SYIIEK	[DECOY_XXX_sp|Q62234|MYOM1_MOUSE, P56655, P56656, Q64458]	?	FALSE	2	376.713	NaN	NaN	2325.8	0	376.7129__2325.8	?	1	[0.008078231292516997]	[PSM Combined FDR Score]	[psm_combined_fdr_score]
SPPIPLAK	[P08003]	?	FALSE	2	411.758	NaN	NaN	2616	0	411.7579__2616.0	?	1	[0.005952380952380951]	[PSM Combined FDR Score]	[psm_combined_fdr_score]
HIFAIR	[P52825]	?	FALSE	2	378.729	NaN	NaN	2643.3	0	378.7289__2643.3	?	1	[0.005952380952380951]	[PSM Combined FDR Score]	[psm_combined_fdr_score]
SAQLISR	[P53657]	?	FALSE	2	387.727	NaN	NaN	1644.3	0	387.7269__1644.3	?	1	[0.009294036763641619]	[PSM Combined FDR Score]	[psm_combined_fdr_score]
ANYIQR	[O35488]	?	FALSE	2	382.707	NaN	NaN	1526.6	0	382.7067__1526.6	?	1	[0.009111304096106517]	[PSM Combined FDR Score]	[psm_combined_fdr_score]
LLYGGSVTGATCK	[P17751]	[12,57.0215]	FALSE	2	663.84	NaN	NaN	2678.3	0	663.8403__2678.3	?	1	[0.00975086843247937]	[PSM Combined FDR Score]	[psm_combined_fdr_score]
ATDVMLAGK	[P50247]	?	FALSE	2	453.241	NaN	NaN	1992.7	0	453.2415__1992.7	?	1	[0.009659502098711824]	[PSM Combined FDR Score]	[psm_combined_fdr_score]
IIAVDINK	[P00329]	?	FALSE	2	443.274	NaN	NaN	2921	0	443.2737__2921.0	?	1	[0.007440476190476189]	[PSM Combined FDR Score]	[psm_combined_fdr_score]
AIDAALAAR	[Q8CHT0]	?	FALSE	2	436.254	NaN	NaN	2400.6	0	436.2535__2400.6	?	1	[0.007227891156462567]	[PSM Combined FDR Score]	[psm_combined_fdr_score]
FDELIR	[XXX_sp|Q80U58|PUM2_MOUSE, XXX_sp|Q80U78|PUM1_MOUSE]	?	FALSE	2	396.716	NaN	NaN	3033.5	0	396.716__3033.5	?	1	[0.005952380952380951]	[PSM Combined FDR Score]	[psm_combined_fdr_score]
FANTMGIVLER	[Q78JT3]	?	FALSE	2	625.832	NaN	NaN	4366.8	0	625.8318__4366.8	?	1	[0.004676870748299336]	[PSM Combined FDR Score]	[psm_combined_fdr_score]
FSVQLLR	[P33267]	?	FALSE	2	431.761	NaN	NaN	4056.7	0	431.7609__4056.7	?	1	[2.1258503401362267E-4]	[PSM Combined FDR Score]	[psm_combined_fdr_score]
VFTVNTLR	[P56657]	?	FALSE	2	475.277	NaN	NaN	3314.3	0	475.2769__3314.3	?	1	[0.008928571428571428]	[PSM Combined FDR Score]	[psm_combined_fdr_score]
ITIINPK	[Q91V92]	?	FALSE	2	399.758	NaN	NaN	3004.3	0	399.7577__3004.3	?	1	[0.009568135764944266]	[PSM Combined FDR Score]	[psm_combined_fdr_score]
FGPVGLLK	[Q64464]	?	FALSE	2	415.76	NaN	NaN	4038.7	0	415.7603__4038.7	?	1	[0.007227891156462567]	[PSM Combined FDR Score]	[psm_combined_fdr_score]
APMFSWPR	[Q8C196]	?	FALSE	2	496.244	NaN	NaN	4572.5	0	496.2443__4572.5	?	1	[0.009111304096106517]	[PSM Combined FDR Score]	[psm_combined_fdr_score]
VPAIYGVDTR	[Q8C196]	?	FALSE	2	545.798	NaN	NaN	3298	0	545.7982__3298.0	?	1	[0.006377551020408167]	[PSM Combined FDR Score]	[psm_combined_fdr_score]
FCINPK	[P28474]	[2,57.0215]	FALSE	2	389.699	NaN	NaN	2324	0	389.6991__2324.0	?	1	[0.005739795918367359]	[PSM Combined FDR Score]	[psm_combined_fdr_score]
SCIIIR	[P62821, Q9D1G1]	[2,57.0215]	FALSE	2	381.22	NaN	NaN	2757	0	381.2203__2757.0	?	1	[0.008078231292516997]	[PSM Combined FDR Score]	[psm_combined_fdr_score]
TAIIGLTK	[Q99LB2]	?	FALSE	2	408.763	NaN	NaN	3291.8	0	408.7627__3291.8	?	1	[0.009111304096106517]	[PSM Combined FDR Score]	[psm_combined_fdr_score]
EVSTYIK	[P10126]	?	FALSE	2	420.229	NaN	NaN	1965.9	0	420.2292__1965.9	?	1	[0.008715986394557805]	[PSM Combined FDR Score]	[psm_combined_fdr_score]
AMISTGFK	[B2RQC6, Q8C196]	?	FALSE	2	427.725	NaN	NaN	2822.8	0	427.7255__2822.8	?	1	[0.005314625850340144]	[PSM Combined FDR Score]	[psm_combined_fdr_score]
MFASFPTTK	[P01942]	?	FALSE	2	515.257	NaN	NaN	3624.6	0	515.2571__3624.6	?	1	[0.009111304096106517]	[PSM Combined FDR Score]	[psm_combined_fdr_score]
YEELVK	[P10126, XXX_sp|D3Z3K2|CIP1_MOUSE]	?	FALSE	2	390.71	NaN	NaN	1740.8	0	390.7104__1740.8	?	1	[0.006377551020408167]	[PSM Combined FDR Score]	[psm_combined_fdr_score]
IEEGPPVTTVLTR	[P35486]	?	FALSE	2	706.393	NaN	NaN	4083.1	0	706.3932__4083.1	?	1	[0.007440476190476189]	[PSM Combined FDR Score]	[psm_combined_fdr_score]
IGQQEVEVK	[P01027]	?	FALSE	2	515.282	NaN	NaN	1778.6	0	515.2823__1778.6	?	1	[0.009659502098711824]	[PSM Combined FDR Score]	[psm_combined_fdr_score]
FTGSEIR	[Q9CXT8, Q9CZ13]	?	FALSE	2	405.212	NaN	NaN	1650.2	0	405.2117__1650.2	?	1	[0.0036139455782313134]	[PSM Combined FDR Score]	[psm_combined_fdr_score]
VIIGETGK	[P62281]	?	FALSE	2	408.745	NaN	NaN	1922.9	0	408.7446__1922.9	?	1	[0.007865646258503405]	[PSM Combined FDR Score]	[psm_combined_fdr_score]
SGEIEPVSVK	[Q64433]	?	FALSE	2	522.782	NaN	NaN	2338.2	0	522.7822__2338.2	?	1	[0.009294036763641619]	[PSM Combined FDR Score]	[psm_combined_fdr_score]
VFSGVVSTGLK	[P58252]	?	FALSE	2	547.316	NaN	NaN	3501	0	547.316__3501.0	?	1	[0.008503401360544212]	[PSM Combined FDR Score]	[psm_combined_fdr_score]
IGADFIGR	[P05201]	?	FALSE	2	424.735	NaN	NaN	3591.3	0	424.7346__3591.3	?	1	[0.007227891156462567]	[PSM Combined FDR Score]	[psm_combined_fdr_score]
FSVSTIR	[P11714, P24456, P24457, Q8CIM7]	?	FALSE	2	405.229	NaN	NaN	3001.4	0	405.2292__3001.4	?	1	[0.009019937762338972]	[PSM Combined FDR Score]	[psm_combined_fdr_score]
IIIIQR	[DECOY_sp|O35385|PPE2_MOUSE, O89019, P11930]	?	FALSE	2	378.26	NaN	NaN	3571.9	0	378.2602__3571.9	?	1	[0.009019937762338972]	[PSM Combined FDR Score]	[psm_combined_fdr_score]
STVAQIVK	[Q03265]	?	FALSE	2	423.258	NaN	NaN	2256.3	0	423.258__2256.3	?	1	[0.008503401360544212]	[PSM Combined FDR Score]	[psm_combined_fdr_score]
ADDVVWVR	[Q922B2]	?	FALSE	2	480.251	NaN	NaN	3301.6	0	480.2509__3301.6	?	1	[0.0025510204081632907]	[PSM Combined FDR Score]	[psm_combined_fdr_score]
VIYIIR	[DECOY_XXX_sp|Q9EQW7|KI13A_MOUSE]	?	TRUE	2	388.755	NaN	NaN	3574.7	0	388.7549__3574.7	?	1	[0.009019937762338972]	[PSM Combined FDR Score]	[psm_combined_fdr_score]
VSIEINK	[DECOY_sp|P97929|BRCA2_MOUSE]	?	TRUE	2	401.737	NaN	NaN	2684.6	0	401.7371__2684.6	?	1	[0.008928571428571428]	[PSM Combined FDR Score]	[psm_combined_fdr_score]
VETTEDIVAK	[Q9DCW4]	?	FALSE	2	552.793	NaN	NaN	2323.4	0	552.7927__2323.4	?	1	[0.009019937762338972]	[PSM Combined FDR Score]	[psm_combined_fdr_score]
MVATGVCR	[P00329]	[7,57.0215]	FALSE	2	447.221	NaN	NaN	1510.6	0	447.2207__1510.6	?	1	[0.00829081632653059]	[PSM Combined FDR Score]	[psm_combined_fdr_score]
VTDAINATR	[P63038]	?	FALSE	2	480.759	NaN	NaN	1658.5	0	480.7591__1658.5	?	1	[0.0031887755102040986]	[PSM Combined FDR Score]	[psm_combined_fdr_score]
FYAISAK	[P14211]	?	FALSE	2	400.221	NaN	NaN	2681.1	0	400.2209__2681.1	?	1	[0.004039115646258498]	[PSM Combined FDR Score]	[psm_combined_fdr_score]
IGIQSIR	[P61750]	?	FALSE	2	393.745	NaN	NaN	3082.7	0	393.7451__3082.7	?	1	[0.007227891156462567]	[PSM Combined FDR Score]	[psm_combined_fdr_score]
SPDTFVR	[Q99LC5]	?	FALSE	2	411.211	NaN	NaN	1884.3	0	411.2115__1884.3	?	1	[0.003401360544217691]	[PSM Combined FDR Score]	[psm_combined_fdr_score]
ITLTNDQNR	[P20029]	?	FALSE	2	537.78	NaN	NaN	1565	0	537.7804__1565.0	?	1	[0.007653061224489782]	[PSM Combined FDR Score]	[psm_combined_fdr_score]
FLDTTSK	[P27659]	?	FALSE	2	406.213	NaN	NaN	1354.4	0	406.2133__1354.4	?	1	[0.00829081632653059]	[PSM Combined FDR Score]	[psm_combined_fdr_score]
FTMELAK	[P26443]	?	FALSE	2	420.22	NaN	NaN	3214.9	0	420.2198__3214.9	?	1	[0.004889455782312929]	[PSM Combined FDR Score]	[psm_combined_fdr_score]
IIEQCINK	[Q91WD5]	[5,57.0215]	FALSE	2	509.273	NaN	NaN	1888.2	0	509.2734__1888.2	?	1	[0.009019937762338972]	[PSM Combined FDR Score]	[psm_combined_fdr_score]
AYDATCIVK	[Q9R0P3]	[6,57.0215]	FALSE	2	520.758	NaN	NaN	2875.7	0	520.7576__2875.7	?	1	[0.009202670429874075]	[PSM Combined FDR Score]	[psm_combined_fdr_score]
FDAGEILTQR	[P67778]	?	FALSE	2	575.299	NaN	NaN	4076.2	0	575.2985__4076.2	?	1	[0.007865646258503405]	[PSM Combined FDR Score]	[psm_combined_fdr_score]
AILNYLASK	[P30115]	?	FALSE	2	496.793	NaN	NaN	3673.3	0	496.7926__3673.3	?	1	[0.0029761904761904756]	[PSM Combined FDR Score]	[psm_combined_fdr_score]
VIAIDMK	[P34914]	?	FALSE	2	395.23	NaN	NaN	3018.1	0	395.2303__3018.1	?	1	[0.007865646258503405]	[PSM Combined FDR Score]	[psm_combined_fdr_score]
DPNIVLAK	[P27773]	?	FALSE	2	435.258	NaN	NaN	2593.3	0	435.2582__2593.3	?	1	[0.005739795918367359]	[PSM Combined FDR Score]	[psm_combined_fdr_score]
EDITELR	[P14869]	?	FALSE	2	438.227	NaN	NaN	2478.5	0	438.2269__2478.5	?	1	[0.003401360544217691]	[PSM Combined FDR Score]	[psm_combined_fdr_score]
VIAAVYK	[DECOY_sp|P53349|M3K1_MOUSE, P05063, P05064, Q91Y97]	?	FALSE	2	382.239	NaN	NaN	2159.1	0	382.2391__2159.1	?	1	[0.005739795918367359]	[PSM Combined FDR Score]	[psm_combined_fdr_score]
TDYYAR	[P47962]	?	FALSE	2	394.682	NaN	NaN	1260	0	394.6825__1260.0	?	1	[0.008715986394557805]	[PSM Combined FDR Score]	[psm_combined_fdr_score]
AYEQIGYR	[Q9DCP2]	?	FALSE	2	500.248	NaN	NaN	2395.4	0	500.248__2395.4	?	1	[0.005739795918367359]	[PSM Combined FDR Score]	[psm_combined_fdr_score]
AFEPATGR	[Q9JLJ2]	?	FALSE	2	424.717	NaN	NaN	1515	0	424.7167__1515.0	?	1	[0.008928571428571428]	[PSM Combined FDR Score]	[psm_combined_fdr_score]
IYSEFLGK	[O35660, P10649, P15626, P19639, Q80W21]	?	FALSE	2	478.758	NaN	NaN	3682.7	0	478.7579__3682.7	?	1	[0.006164965986394544]	[PSM Combined FDR Score]	[psm_combined_fdr_score]
AIVQEATR	[Q8CHT0]	?	FALSE	2	444.251	NaN	NaN	1394.6	0	444.2509__1394.6	?	1	[0.005952380952380951]	[PSM Combined FDR Score]	[psm_combined_fdr_score]
SPAQLILR	[Q9DCT1, Q9JII6]	?	FALSE	2	449.279	NaN	NaN	3316.6	0	449.2789__3316.6	?	1	[0.009294036763641619]	[PSM Combined FDR Score]	[psm_combined_fdr_score]
YESLTDPSK	[P07901, P11499]	?	FALSE	2	520.251	NaN	NaN	1973.7	0	520.2509__1973.7	?	1	[0.005739795918367359]	[PSM Combined FDR Score]	[psm_combined_fdr_score]
ITQSNAIIR	[P10649, P15626, P48774, Q80W21]	?	FALSE	2	508.298	NaN	NaN	2191.5	0	508.2983__2191.5	?	1	[0.007227891156462567]	[PSM Combined FDR Score]	[psm_combined_fdr_score]
YISGSSFK	[P70694]	?	FALSE	2	444.727	NaN	NaN	2051.6	0	444.7268__2051.6	?	1	[0.008078231292516997]	[PSM Combined FDR Score]	[psm_combined_fdr_score]
MTLDDFR	[CONT_068|gi|1082558|pir||S41161, CONT_105|gi|547748|sp|P35527|K1CI_HUMAN, CONT_171|gi|1890020|gnl|PID|d1020171]	?	FALSE	2	449.21	NaN	NaN	3691.9	0	449.2104__3691.9	?	1	[0.006164965986394544]	[PSM Combined FDR Score]	[psm_combined_fdr_score]
SPAIIALR	[Q8VC28]	?	FALSE	2	420.769	NaN	NaN	3495.6	0	420.7686__3495.6	?	1	[0.0036139455782313134]	[PSM Combined FDR Score]	[psm_combined_fdr_score]
YSIDPENPTK	[Q9CPR4]	?	FALSE	2	582.283	NaN	NaN	2928.7	0	582.2826__2928.7	?	1	[0.009568135764944266]	[PSM Combined FDR Score]	[psm_combined_fdr_score]
FSVSPVVR	[P58252]	?	FALSE	2	445.758	NaN	NaN	3155.7	0	445.7581__3155.7	?	1	[0.007227891156462567]	[PSM Combined FDR Score]	[psm_combined_fdr_score]
YIGYIEQLLR	[CONT_019|CAS1_BOVIN]	?	FALSE	2	634.356	NaN	NaN	6157.3	0	634.3563__6157.3	?	1	[0.0025510204081632907]	[PSM Combined FDR Score]	[psm_combined_fdr_score]
IIGLDINK	[P28474, Q64437]	?	FALSE	2	443.274	NaN	NaN	3552	0	443.2738__3552.0	?	1	[0.0051020408163265215]	[PSM Combined FDR Score]	[psm_combined_fdr_score]
NDEGIAYR	[Q61171]	?	FALSE	2	469.222	NaN	NaN	1726.3	0	469.2223__1726.3	?	1	[0.009476769431176722]	[PSM Combined FDR Score]	[psm_combined_fdr_score]
VIIEAAVR	[P28271, Q811J3]	?	FALSE	2	435.774	NaN	NaN	3054	0	435.774__3054.0	?	1	[0.007440476190476189]	[PSM Combined FDR Score]	[psm_combined_fdr_score]
IISPGSVMLVSAR	[Q64105]	?	FALSE	2	665.382	NaN	NaN	4799.9	0	665.3816__4799.9	?	1	[0.009568135764944266]	[PSM Combined FDR Score]	[psm_combined_fdr_score]
YIANTVEIR	[Q9DBG6]	?	FALSE	2	539.799	NaN	NaN	3013.3	0	539.7991__3013.3	?	1	[0.009019937762338972]	[PSM Combined FDR Score]	[psm_combined_fdr_score]
VISLGDGIAR	[Q03265]	?	FALSE	2	500.793	NaN	NaN	3497.8	0	500.7929__3497.8	?	1	[0.009476769431176722]	[PSM Combined FDR Score]	[psm_combined_fdr_score]
FETTYFK	[Q9QXG4]	?	FALSE	2	468.229	NaN	NaN	3208.8	0	468.2291__3208.8	?	1	[0.008503401360544212]	[PSM Combined FDR Score]	[psm_combined_fdr_score]
VIIASNR	[P61620, Q9JLR1]	?	FALSE	2	386.737	NaN	NaN	1438	0	386.7374__1438.0	?	1	[0.00975086843247937]	[PSM Combined FDR Score]	[psm_combined_fdr_score]
APGFGDNR	[P63038]	?	FALSE	2	417.198	NaN	NaN	1367.6	0	417.1985__1367.6	?	1	[0.009842234766246925]	[PSM Combined FDR Score]	[psm_combined_fdr_score]
IIDAAIR	[P12787]	?	FALSE	2	386.24	NaN	NaN	2404.2	0	386.2396__2404.2	?	1	[0.005314625850340144]	[PSM Combined FDR Score]	[psm_combined_fdr_score]
FSIATIR	[P20852, P56593]	?	FALSE	2	404.239	NaN	NaN	3782	0	404.2394__3782.0	?	1	[0.007653061224489782]	[PSM Combined FDR Score]	[psm_combined_fdr_score]
VGAFTVVCK	[P05202]	[8,57.0215]	FALSE	2	490.765	NaN	NaN	2970.5	0	490.7653__2970.5	?	1	[0.009568135764944266]	[PSM Combined FDR Score]	[psm_combined_fdr_score]
LDATSASMIASK	[P08003]	?	FALSE	2	597.805	NaN	NaN	3067.4	0	597.8054__3067.4	?	1	[0.007227891156462567]	[PSM Combined FDR Score]	[psm_combined_fdr_score]
ESIIDGLKR	[P50247, Q68FL4, Q80SW1]	?	FALSE	2	515.798	NaN	NaN	2776.2	1	515.7983__2776.2	?	1	[0.007440476190476189]	[PSM Combined FDR Score]	[psm_combined_fdr_score]
EDSATLYER	[Q9DBT9]	?	FALSE	2	542.251	NaN	NaN	1987.3	0	542.2514__1987.3	?	1	[0.006164965986394544]	[PSM Combined FDR Score]	[psm_combined_fdr_score]
VECVIR	[Q64374]	[3,57.0215]	FALSE	2	388.21	NaN	NaN	1702.7	0	388.21__1702.7	?	1	[0.0029761904761904756]	[PSM Combined FDR Score]	[psm_combined_fdr_score]
VTIVSAAPEK	[Q9CQR4]	?	FALSE	2	507.795	NaN	NaN	2417.8	0	507.7953__2417.8	?	1	[0.0065901360544217595]	[PSM Combined FDR Score]	[psm_combined_fdr_score]
QNILAEVSTK	[Q8C196]	?	FALSE	2	551.809	NaN	NaN	3238	0	551.8088__3238.0	?	1	[0.003826530612244906]	[PSM Combined FDR Score]	[psm_combined_fdr_score]
ITLAEER	[P62702]	?	FALSE	2	416.232	NaN	NaN	1934.1	0	416.2321__1934.1	?	1	[0.004889455782312929]	[PSM Combined FDR Score]	[psm_combined_fdr_score]
VITVINQTQK	[Q6ZWV7]	?	FALSE	2	572.34	NaN	NaN	2467.9	0	572.3402__2467.9	?	1	[0.00829081632653059]	[PSM Combined FDR Score]	[psm_combined_fdr_score]
TEILIIATR	[P62908]	?	FALSE	2	515.319	NaN	NaN	4155.5	0	515.3187__4155.5	?	1	[0.0051020408163265215]	[PSM Combined FDR Score]	[psm_combined_fdr_score]
VGIQVVAVK	[P63038]	?	FALSE	2	456.798	NaN	NaN	3265.6	0	456.7984__3265.6	?	1	[0.005739795918367359]	[PSM Combined FDR Score]	[psm_combined_fdr_score]
EIEYEVVR	[B2RQC6, Q8C196]	?	FALSE	2	518.769	NaN	NaN	2959.3	0	518.769__2959.3	?	1	[0.007015306122448974]	[PSM Combined FDR Score]	[psm_combined_fdr_score]
LVYIYTK	[Q9D1R9]	?	FALSE	2	450.267	NaN	NaN	3015.7	0	450.2665__3015.7	?	1	[0.006802721088435382]	[PSM Combined FDR Score]	[psm_combined_fdr_score]
TEIYLTK	[P50172]	?	FALSE	2	434.245	NaN	NaN	2443.2	0	434.2447__2443.2	?	1	[0.008928571428571428]	[PSM Combined FDR Score]	[psm_combined_fdr_score]
TDLTDYLNR	[Q9CZ13]	?	FALSE	2	555.775	NaN	NaN	4062.7	0	555.7753__4062.7	?	1	[0.003401360544217691]	[PSM Combined FDR Score]	[psm_combined_fdr_score]
FTVINYK	[Q8VDQ1]	?	FALSE	2	442.747	NaN	NaN	3483.7	0	442.7475__3483.7	?	1	[0.009111304096106517]	[PSM Combined FDR Score]	[psm_combined_fdr_score]
FASFIDK	[CONT_048|gi|553163, CONT_049|gi|88052|pir||A32568, CONT_064|gi|254622|bbs|112352, CONT_070|gi|547752|sp|Q01546|K22O_HUMAN, CONT_071|gi|181400, CONT_072|gi|547754|sp|P35908|K22E_HUMAN, CONT_073|gi|87303|pir||JS0487, CONT_079|gi|125105|sp|P13647|K2C5_HUMAN, CONT_083|gi|386849, CONT_084|gi|386850, CONT_085|gi|386851, CONT_100|gi|34041, CONT_102|gi|88044|pir||S01068, CONT_103|gi|2119212|pir||I37982,…	?	FALSE	2	414.218	NaN	NaN	3232.5	0	414.2184__3232.5	?	1	[0.005739795918367359]	[PSM Combined FDR Score]	[psm_combined_fdr_score]
VAVISQNR	[Q8CAY6]	?	FALSE	2	443.759	NaN	NaN	1613.6	0	443.7589__1613.6	?	1	[0.006377551020408167]	[PSM Combined FDR Score]	[psm_combined_fdr_score]
VIDSGAPIK	[P56480]	?	FALSE	2	450.263	NaN	NaN	2117.5	0	450.2635__2117.5	?	1	[0.006377551020408167]	[PSM Combined FDR Score]	[psm_combined_fdr_score]
ELGFSDK	[Q8C196]	?	FALSE	2	398.198	NaN	NaN	2042.9	0	398.1978__2042.9	?	1	[0.005952380952380951]	[PSM Combined FDR Score]	[psm_combined_fdr_score]
ESIDVTNPR	[Q64458]	?	FALSE	2	515.762	NaN	NaN	2123.1	0	515.7617__2123.1	?	1	[0.009111304096106517]	[PSM Combined FDR Score]	[psm_combined_fdr_score]
IVVNLTGR	[P62245]	?	FALSE	2	436.272	NaN	NaN	3032.3	0	436.2715__3032.3	?	1	[0.00829081632653059]	[PSM Combined FDR Score]	[psm_combined_fdr_score]
VSAISVVR	[Q9QXX4]	?	FALSE	2	415.758	NaN	NaN	2709.8	0	415.7583__2709.8	?	1	[0.0036139455782313134]	[PSM Combined FDR Score]	[psm_combined_fdr_score]
YNLYGK	[P24472, P30115]	?	FALSE	2	379.198	NaN	NaN	2064.4	0	379.1976__2064.4	?	1	[0.002338435374149668]	[PSM Combined FDR Score]	[psm_combined_fdr_score]
YSYIKPR	[Q06185]	?	FALSE	2	463.759	NaN	NaN	1671.5	0	463.7585__1671.5	?	1	[0.009476769431176722]	[PSM Combined FDR Score]	[psm_combined_fdr_score]
LNNLVLFDK	[P62852]	?	FALSE	2	538.31	NaN	NaN	4434.3	0	538.3102__4434.3	?	1	[0.005314625850340144]	[PSM Combined FDR Score]	[psm_combined_fdr_score]
IYSIIFR	[Q8R1I1]	?	FALSE	2	456.271	NaN	NaN	4884.5	0	456.2708__4884.5	?	1	[0.009933601100014471]	[PSM Combined FDR Score]	[psm_combined_fdr_score]
FNENAVVR	[O08573]	?	FALSE	2	474.749	NaN	NaN	2116	0	474.7488__2116.0	?	1	[0.003826530612244906]	[PSM Combined FDR Score]	[psm_combined_fdr_score]
TPALIAIR	[P70694, Q8K023, Q91WR5]	?	FALSE	2	427.776	NaN	NaN	3686.2	0	427.7763__3686.2	?	1	[0.007653061224489782]	[PSM Combined FDR Score]	[psm_combined_fdr_score]
FSIMTLR	[P56654, Q9D816]	?	FALSE	2	434.241	NaN	NaN	4592.2	0	434.2411__4592.2	?	1	[0.004889455782312929]	[PSM Combined FDR Score]	[psm_combined_fdr_score]

## Sheet: F1-02 PIA prot
Accession	Score	coverage	Peptide #	PSM #	Spectra #	Cluster	Description	DECOY	FDR q-value
[Q8C196]	7.495	[0.006]	3	3	3	107	[Carbamoyl-phosphate synthase [ammonia], mitochondrial OS=Mus musculus OX=10090 GN=Cps1 PE=1 SV=2]	FALSE	0

## Sheet: F1-02 PIA pept
Sequence	Accession	Modification	Spectra #	PSM sets #	Missed cleavages	Best scores	Score names	Score shorts	FDR score
ANYIQR	[O35488]	?	1	1	0	[0.0025678650036683568]	[PSM Combined FDR Score]	[psm_combined_fdr_score]	0.00518519
YDPYTQR	[P16331]	?	1	1	0	[0.005869405722670552]	[PSM Combined FDR Score]	[psm_combined_fdr_score]	0.0118519
TANSILWK	[Q8VCT4]	?	1	1	0	[0.0073367571533382294]	[PSM Combined FDR Score]	[psm_combined_fdr_score]	0.0148148
VTIVSAAPEK	[Q9CQR4]	?	1	1	0	[0.008437270726338961]	[PSM Combined FDR Score]	[psm_combined_fdr_score]	0.017037
FTQAGSEVSAILGR	[P56480]	?	1	1	0	[0.009904622157006639]	[PSM Combined FDR Score]	[psm_combined_fdr_score]	0.02
FEEIGVK	[Q9CPU0]	?	1	1	0	[0.008804108584005854]	[PSM Combined FDR Score]	[psm_combined_fdr_score]	0.0177778
ITLAEER	[P62702]	?	1	1	0	[0.009537784299339692]	[PSM Combined FDR Score]	[psm_combined_fdr_score]	0.0192593
SDIDTIK	[Q8VC30]	?	1	1	0	[0.009904622157006639]	[PSM Combined FDR Score]	[psm_combined_fdr_score]	0.02
IIIQEVR	[Q61838]	?	1	1	0	[0.006603081438004391]	[PSM Combined FDR Score]	[psm_combined_fdr_score]	0.0133333
VVIVIAGR	[P61358]	?	1	1	0	[0.009904622157006639]	[PSM Combined FDR Score]	[psm_combined_fdr_score]	0.02
FDELIR	[XXX_sp|Q80U58|PUM2_MOUSE, XXX_sp|Q80U78|PUM1_MOUSE]	?	1	1	0	[0.0091709464416728]	[PSM Combined FDR Score]	[psm_combined_fdr_score]	0.0185185
LGIDYEER	[O35129]	?	1	1	0	[0.009537784299339692]	[PSM Combined FDR Score]	[psm_combined_fdr_score]	0.0192593
VNFTVDQLR	[P58252]	?	1	1	0	[0.008070432868672067]	[PSM Combined FDR Score]	[psm_combined_fdr_score]	0.0162963
CIDAFPNLR	[P10649, P19639]	[1,57.0215]	1	1	0	[0.006603081438004391]	[PSM Combined FDR Score]	[psm_combined_fdr_score]	0.0133333
VTDALNATR	[P63038]	?	1	1	0	[0.00293470286133525]	[PSM Combined FDR Score]	[psm_combined_fdr_score]	0.00592593
FIETNPR	[Q8VCN5]	?	1	1	0	[0.004035216434335982]	[PSM Combined FDR Score]	[psm_combined_fdr_score]	0.00814815
ELSEPSSTR	[Q8C196]	?	1	1	0	[0.0033015407190021434]	[PSM Combined FDR Score]	[psm_combined_fdr_score]	0.00666667
IATDITK	[P07724]	?	1	1	0	[0.0022010271460014114]	[PSM Combined FDR Score]	[psm_combined_fdr_score]	0.00444444
VDISDVK	[P47911]	?	1	1	0	[0.004035216434335982]	[PSM Combined FDR Score]	[psm_combined_fdr_score]	0.00814815
SSITQIER	[Q9JJL3]	?	1	1	0	[0.006603081438004391]	[PSM Combined FDR Score]	[psm_combined_fdr_score]	0.0133333
SPPLPIAK	[P08003]	?	1	1	0	[0.008070432868672067]	[PSM Combined FDR Score]	[psm_combined_fdr_score]	0.0162963
YAIIIILK	[P56654, Q64458, Q6XVG2, Q91X77]	?	1	1	0	[0.0062362435803374975]	[PSM Combined FDR Score]	[psm_combined_fdr_score]	0.0125926
FSIMTLR	[P56654, Q9D816]	?	1	1	0	[0.0051357300073367135]	[PSM Combined FDR Score]	[psm_combined_fdr_score]	0.0103704
SPALIAIR	[Q8VC28]	?	1	1	0	[0.006603081438004391]	[PSM Combined FDR Score]	[psm_combined_fdr_score]	0.0133333
SPDTFVR	[Q99LC5]	?	1	1	0	[0.004035216434335982]	[PSM Combined FDR Score]	[psm_combined_fdr_score]	0.00814815
FNENAVVR	[O08573]	?	1	1	0	[0.004402054292002927]	[PSM Combined FDR Score]	[psm_combined_fdr_score]	0.00888889
AIINYIASK	[P30115]	?	1	1	0	[0.00476889214966982]	[PSM Combined FDR Score]	[psm_combined_fdr_score]	0.00962963
ETIIDIGTK	[Q8C196]	?	1	1	0	[0.004402054292002927]	[PSM Combined FDR Score]	[psm_combined_fdr_score]	0.00888889
SPYCLTK	[Q80XN0]	[4,57.0215]	1	1	0	[0.008804108584005854]	[PSM Combined FDR Score]	[psm_combined_fdr_score]	0.0177778
FGEIALTK	[Q8BMS1]	?	1	1	0	[0.006603081438004391]	[PSM Combined FDR Score]	[psm_combined_fdr_score]	0.0133333
LALTDNSIIAR	[P14148]	?	1	1	0	[0.0073367571533382294]	[PSM Combined FDR Score]	[psm_combined_fdr_score]	0.0148148
EDFEEAR	[P16460]	?	1	1	0	[0.00293470286133525]	[PSM Combined FDR Score]	[psm_combined_fdr_score]	0.00592593
ADEAYLIGR	[Q05920]	?	1	1	0	[0.0091709464416728]	[PSM Combined FDR Score]	[psm_combined_fdr_score]	0.0185185
VWWMFR	[P52196, Q99J99]	?	1	1	0	[0.008437270726338961]	[PSM Combined FDR Score]	[psm_combined_fdr_score]	0.017037
SCIIIR	[P62821, Q9D1G1]	[2,57.0215]	1	1	0	[0.009904622157006639]	[PSM Combined FDR Score]	[psm_combined_fdr_score]	0.02
VSTEVDAR	[Q93092]	?	1	1	0	[0.0091709464416728]	[PSM Combined FDR Score]	[psm_combined_fdr_score]	0.0185185
AIDAAIAAR	[Q8CHT0]	?	1	1	0	[0.001467351430667573]	[PSM Combined FDR Score]	[psm_combined_fdr_score]	0.00296296
SAINEVVTR	[P62900]	?	1	1	0	[0.006969919295671284]	[PSM Combined FDR Score]	[psm_combined_fdr_score]	0.0140741
IYSEFLGK	[O35660, P10649, P15626, P19639, Q80W21]	?	1	1	0	[0.008437270726338961]	[PSM Combined FDR Score]	[psm_combined_fdr_score]	0.017037
YNIYGK	[P24472, P30115]	?	1	1	0	[0.008070432868672067]	[PSM Combined FDR Score]	[psm_combined_fdr_score]	0.0162963
FTGSEIR	[Q9CXT8, Q9CZ13]	?	1	1	0	[0.004402054292002927]	[PSM Combined FDR Score]	[psm_combined_fdr_score]	0.00888889
IGDTLEFR	[Q9DCN2]	?	1	1	0	[0.0091709464416728]	[PSM Combined FDR Score]	[psm_combined_fdr_score]	0.0185185
VIEAIIPIK	[P19096]	?	1	1	0	[0.004402054292002927]	[PSM Combined FDR Score]	[psm_combined_fdr_score]	0.00888889
LPFPILDDK	[O08709]	?	1	1	0	[7.336757153337865E-4]	[PSM Combined FDR Score]	[psm_combined_fdr_score]	0.00148148
AMISTGFK	[B2RQC6, Q8C196]	?	1	1	0	[0.0022010271460014114]	[PSM Combined FDR Score]	[psm_combined_fdr_score]	0.00444444
FSISLLR	[Q05421]	?	1	1	0	[0.005502567865003659]	[PSM Combined FDR Score]	[psm_combined_fdr_score]	0.0111111
VSAIDFR	[Q9QXX4]	?	1	1	0	[0.006603081438004391]	[PSM Combined FDR Score]	[psm_combined_fdr_score]	0.0133333
FPGQINADLR	[A2AQ07, P68372, P99024, Q7TMM9, Q922F4, Q9CWF2, Q9D6F9, Q9ERD7]	?	1	1	0	[0.006969919295671284]	[PSM Combined FDR Score]	[psm_combined_fdr_score]	0.0140741
AIASIMTYK	[P26443]	?	1	1	0	[0.0051357300073367135]	[PSM Combined FDR Score]	[psm_combined_fdr_score]	0.0103704
IEIAQYR	[Q03265]	?	1	1	0	[0.00293470286133525]	[PSM Combined FDR Score]	[psm_combined_fdr_score]	0.00592593

## Sheet: F1-02 PIA PSM
Sequence	Accession	Modification	Score	Charge state	m/z	deltaMass	deltaPPM	Retention time	Missed cleavages	Source ID	Spectrum title	number of identifications	scores	Score names	Score shorts
SPYCLTK	[Q80XN0]	[4,57.0215]	FALSE	2	434.715	NaN	NaN	1750.1	0	434.7149__1750.1	?	1	[0.008804108584005854]	[PSM Combined FDR Score]	[psm_combined_fdr_score]
YAIIIILK	[P56654, Q64458, Q6XVG2, Q91X77]	?	FALSE	2	473.822	NaN	NaN	5964.3	0	473.8217__5964.3	?	1	[0.0062362435803374975]	[PSM Combined FDR Score]	[psm_combined_fdr_score]
LALTDNSIIAR	[P14148]	?	FALSE	2	593.845	NaN	NaN	4027.9	0	593.8446__4027.9	?	1	[0.0073367571533382294]	[PSM Combined FDR Score]	[psm_combined_fdr_score]
VTIVSAAPEK	[Q9CQR4]	?	FALSE	2	507.795	NaN	NaN	2404	0	507.795__2404.0	?	1	[0.008437270726338961]	[PSM Combined FDR Score]	[psm_combined_fdr_score]
YDPYTQR	[P16331]	?	FALSE	2	471.719	NaN	NaN	1638.4	0	471.7192__1638.4	?	1	[0.005869405722670552]	[PSM Combined FDR Score]	[psm_combined_fdr_score]
SSITQIER	[Q9JJL3]	?	FALSE	2	467.253	NaN	NaN	1972.5	0	467.2534__1972.5	?	1	[0.006603081438004391]	[PSM Combined FDR Score]	[psm_combined_fdr_score]
FSIMTLR	[P56654, Q9D816]	?	FALSE	2	434.241	NaN	NaN	4578.4	0	434.2413__4578.4	?	1	[0.0051357300073367135]	[PSM Combined FDR Score]	[psm_combined_fdr_score]
AIDAAIAAR	[Q8CHT0]	?	FALSE	2	436.253	NaN	NaN	2389.1	0	436.2532__2389.1	?	1	[0.001467351430667573]	[PSM Combined FDR Score]	[psm_combined_fdr_score]
SDIDTIK	[Q8VC30]	?	FALSE	2	396.211	NaN	NaN	1937.1	0	396.2107__1937.1	?	1	[0.009904622157006639]	[PSM Combined FDR Score]	[psm_combined_fdr_score]
VSTEVDAR	[Q93092]	?	FALSE	2	438.724	NaN	NaN	1141.3	0	438.7245__1141.3	?	1	[0.0091709464416728]	[PSM Combined FDR Score]	[psm_combined_fdr_score]
SPALIAIR	[Q8VC28]	?	FALSE	2	420.768	NaN	NaN	3478.7	0	420.7683__3478.7	?	1	[0.006603081438004391]	[PSM Combined FDR Score]	[psm_combined_fdr_score]
FGEIALTK	[Q8BMS1]	?	FALSE	2	439.753	NaN	NaN	3405.2	0	439.7534__3405.2	?	1	[0.006603081438004391]	[PSM Combined FDR Score]	[psm_combined_fdr_score]
IEIAQYR	[Q03265]	?	FALSE	2	446.748	NaN	NaN	2814.8	0	446.7477__2814.8	?	1	[0.00293470286133525]	[PSM Combined FDR Score]	[psm_combined_fdr_score]
VNFTVDQLR	[P58252]	?	FALSE	2	546.295	NaN	NaN	3644	0	546.2949__3644.0	?	1	[0.008070432868672067]	[PSM Combined FDR Score]	[psm_combined_fdr_score]
SPPLPIAK	[P08003]	?	FALSE	2	411.757	NaN	NaN	2598.1	0	411.7573__2598.1	?	1	[0.008070432868672067]	[PSM Combined FDR Score]	[psm_combined_fdr_score]
ETIIDIGTK	[Q8C196]	?	FALSE	2	495.28	NaN	NaN	3679.6	0	495.2796__3679.6	?	1	[0.004402054292002927]	[PSM Combined FDR Score]	[psm_combined_fdr_score]
FNENAVVR	[O08573]	?	FALSE	2	474.748	NaN	NaN	2103	0	474.7484__2103.0	?	1	[0.004402054292002927]	[PSM Combined FDR Score]	[psm_combined_fdr_score]
FSISLLR	[Q05421]	?	FALSE	2	418.255	NaN	NaN	4747.3	0	418.2549__4747.3	?	1	[0.005502567865003659]	[PSM Combined FDR Score]	[psm_combined_fdr_score]
AMISTGFK	[B2RQC6, Q8C196]	?	FALSE	2	427.725	NaN	NaN	2808.5	0	427.7252__2808.5	?	1	[0.0022010271460014114]	[PSM Combined FDR Score]	[psm_combined_fdr_score]
SPDTFVR	[Q99LC5]	?	FALSE	2	411.211	NaN	NaN	1863.4	0	411.2115__1863.4	?	1	[0.004035216434335982]	[PSM Combined FDR Score]	[psm_combined_fdr_score]
IYSEFLGK	[O35660, P10649, P15626, P19639, Q80W21]	?	FALSE	2	478.758	NaN	NaN	3665.9	0	478.7577__3665.9	?	1	[0.008437270726338961]	[PSM Combined FDR Score]	[psm_combined_fdr_score]
VWWMFR	[P52196, Q99J99]	?	FALSE	2	462.731	NaN	NaN	5742.8	0	462.7311__5742.8	?	1	[0.008437270726338961]	[PSM Combined FDR Score]	[psm_combined_fdr_score]
ANYIQR	[O35488]	?	FALSE	2	382.706	NaN	NaN	1515.1	0	382.7059__1515.1	?	1	[0.0025678650036683568]	[PSM Combined FDR Score]	[psm_combined_fdr_score]
FEEIGVK	[Q9CPU0]	?	FALSE	2	411.224	NaN	NaN	2572.1	0	411.2236__2572.1	?	1	[0.008804108584005854]	[PSM Combined FDR Score]	[psm_combined_fdr_score]
YNIYGK	[P24472, P30115]	?	FALSE	2	379.198	NaN	NaN	2047.2	0	379.1975__2047.2	?	1	[0.008070432868672067]	[PSM Combined FDR Score]	[psm_combined_fdr_score]
VDISDVK	[P47911]	?	FALSE	2	388.213	NaN	NaN	2067.2	0	388.213__2067.2	?	1	[0.004035216434335982]	[PSM Combined FDR Score]	[psm_combined_fdr_score]
VTDALNATR	[P63038]	?	FALSE	2	480.759	NaN	NaN	1647	0	480.759__1647.0	?	1	[0.00293470286133525]	[PSM Combined FDR Score]	[psm_combined_fdr_score]
FDELIR	[XXX_sp|Q80U58|PUM2_MOUSE, XXX_sp|Q80U78|PUM1_MOUSE]	?	FALSE	2	396.716	NaN	NaN	3017	0	396.7159__3017.0	?	1	[0.0091709464416728]	[PSM Combined FDR Score]	[psm_combined_fdr_score]
FPGQINADLR	[A2AQ07, P68372, P99024, Q7TMM9, Q922F4, Q9CWF2, Q9D6F9, Q9ERD7]	?	FALSE	2	565.802	NaN	NaN	3740	0	565.8015__3740.0	?	1	[0.006969919295671284]	[PSM Combined FDR Score]	[psm_combined_fdr_score]
IATDITK	[P07724]	?	FALSE	2	381.223	NaN	NaN	1661.9	0	381.2234__1661.9	?	1	[0.0022010271460014114]	[PSM Combined FDR Score]	[psm_combined_fdr_score]
AIASIMTYK	[P26443]	?	FALSE	2	499.274	NaN	NaN	3756.4	0	499.2736__3756.4	?	1	[0.0051357300073367135]	[PSM Combined FDR Score]	[psm_combined_fdr_score]
EDFEEAR	[P16460]	?	FALSE	2	448.193	NaN	NaN	1543.1	0	448.1932__1543.1	?	1	[0.00293470286133525]	[PSM Combined FDR Score]	[psm_combined_fdr_score]
SAINEVVTR	[P62900]	?	FALSE	2	494.774	NaN	NaN	2341	0	494.7744__2341.0	?	1	[0.006969919295671284]	[PSM Combined FDR Score]	[psm_combined_fdr_score]
LGIDYEER	[O35129]	?	FALSE	2	497.746	NaN	NaN	2974.7	0	497.7459__2974.7	?	1	[0.009537784299339692]	[PSM Combined FDR Score]	[psm_combined_fdr_score]
ELSEPSSTR	[Q8C196]	?	FALSE	2	503.246	NaN	NaN	1233.1	0	503.246__1233.1	?	1	[0.0033015407190021434]	[PSM Combined FDR Score]	[psm_combined_fdr_score]
ITLAEER	[P62702]	?	FALSE	2	416.232	NaN	NaN	1919.7	0	416.2319__1919.7	?	1	[0.009537784299339692]	[PSM Combined FDR Score]	[psm_combined_fdr_score]
LPFPILDDK	[O08709]	?	FALSE	2	529.3	NaN	NaN	4891.3	0	529.3__4891.3	?	1	[7.336757153337865E-4]	[PSM Combined FDR Score]	[psm_combined_fdr_score]
AIINYIASK	[P30115]	?	FALSE	2	496.792	NaN	NaN	3656.4	0	496.7923__3656.4	?	1	[0.00476889214966982]	[PSM Combined FDR Score]	[psm_combined_fdr_score]
SCIIIR	[P62821, Q9D1G1]	[2,57.0215]	FALSE	2	381.22	NaN	NaN	2734	0	381.2204__2734.0	?	1	[0.009904622157006639]	[PSM Combined FDR Score]	[psm_combined_fdr_score]
ADEAYLIGR	[Q05920]	?	FALSE	2	504.261	NaN	NaN	3089.4	0	504.2609__3089.4	?	1	[0.0091709464416728]	[PSM Combined FDR Score]	[psm_combined_fdr_score]
VIEAIIPIK	[P19096]	?	FALSE	2	498.328	NaN	NaN	5007.4	0	498.3284__5007.4	?	1	[0.004402054292002927]	[PSM Combined FDR Score]	[psm_combined_fdr_score]
VSAIDFR	[Q9QXX4]	?	FALSE	2	404.221	NaN	NaN	2894.1	0	404.2214__2894.1	?	1	[0.006603081438004391]	[PSM Combined FDR Score]	[psm_combined_fdr_score]
VVIVIAGR	[P61358]	?	FALSE	2	413.779	NaN	NaN	3375	0	413.7786__3375.0	?	1	[0.009904622157006639]	[PSM Combined FDR Score]	[psm_combined_fdr_score]
IGDTLEFR	[Q9DCN2]	?	FALSE	2	475.75	NaN	NaN	3277	0	475.7505__3277.0	?	1	[0.0091709464416728]	[PSM Combined FDR Score]	[psm_combined_fdr_score]
IIIQEVR	[Q61838]	?	FALSE	2	435.774	NaN	NaN	3244.9	0	435.7739__3244.9	?	1	[0.006603081438004391]	[PSM Combined FDR Score]	[psm_combined_fdr_score]
TANSILWK	[Q8VCT4]	?	FALSE	2	466.764	NaN	NaN	3335.8	0	466.764__3335.8	?	1	[0.0073367571533382294]	[PSM Combined FDR Score]	[psm_combined_fdr_score]
CIDAFPNLR	[P10649, P19639]	[1,57.0215]	FALSE	2	553.276	NaN	NaN	4174.8	0	553.276__4174.8	?	1	[0.006603081438004391]	[PSM Combined FDR Score]	[psm_combined_fdr_score]
FTQAGSEVSAILGR	[P56480]	?	FALSE	2	718.381	NaN	NaN	4687.9	0	718.3806__4687.9	?	1	[0.009904622157006639]	[PSM Combined FDR Score]	[psm_combined_fdr_score]
FTGSEIR	[Q9CXT8, Q9CZ13]	?	FALSE	2	405.212	NaN	NaN	1637.7	0	405.2117__1637.7	?	1	[0.004402054292002927]	[PSM Combined FDR Score]	[psm_combined_fdr_score]
FIETNPR	[Q8VCN5]	?	FALSE	2	438.732	NaN	NaN	1874.5	0	438.7322__1874.5	?	1	[0.004035216434335982]	[PSM Combined FDR Score]	[psm_combined_fdr_score]

## Sheet: F2-01 PIA prot
Accession	Score	coverage	Peptide #	PSM #	Spectra #	Cluster	Description	DECOY	FDR q-value
-	-	-	-	-	-	-	-	-	-

## Sheet: F2-01 PIA pept
Sequence	Accession	Modification	Spectra #	PSM sets #	Missed cleavages	Best scores	Score names	Score shorts	FDR score
IAADDFR	[A1L317, A6BLY7, B1AQ75, CONT_045|gi|106849|pir||PC1102, CONT_046|gi|88041|pir||A31994, CONT_047|gi|88042|pir||S14666, CONT_074|gi|1070608|pir||KRHU9, CONT_075|gi|1346342|sp|P08779|K1CX_HUMAN, CONT_076|gi|125083|sp|P05783|K1CR_HUMAN, CONT_077|gi|106851|pir||S06889, CONT_082|gi|125080|sp|P02533|K1CN_HUMAN, CONT_092|gi|71528|pir||KRHU0, CONT_094|gi|547751|sp|Q04695|K1CQ_HUMAN, CONT_099|gi|417200|sp…	?	1	1	0	[0.005592841163310959]	[PSM Combined FDR Score]	[psm_combined_fdr_score]	0.0568182
QGYVIYR	[Q9CZM2]	?	1	1	0	[0.004847129008202838]	[PSM Combined FDR Score]	[psm_combined_fdr_score]	0.0492424
IVTSTYK	[Q9WUU7]	?	1	1	0	[0.007829977628635357]	[PSM Combined FDR Score]	[psm_combined_fdr_score]	0.0795455
MTIDDFR	[CONT_068|gi|1082558|pir||S41161, CONT_105|gi|547748|sp|P35527|K1CI_HUMAN, CONT_171|gi|1890020|gnl|PID|d1020171]	?	1	1	0	[0.004722843649018158]	[PSM Combined FDR Score]	[psm_combined_fdr_score]	0.0479798
MDELQIFR	[Q01853]	?	1	1	0	[4.97141436738759E-4]	[PSM Combined FDR Score]	[psm_combined_fdr_score]	0.00505051
AMISTGFK	[B2RQC6, Q8C196]	?	1	1	0	[0.003852846134725338]	[PSM Combined FDR Score]	[psm_combined_fdr_score]	0.0391414
FYAISAK	[P14211]	?	1	1	0	[9.94282873477518E-4]	[PSM Combined FDR Score]	[psm_combined_fdr_score]	0.010101
FTINEK	[P42703, Q63880]	?	1	1	0	[0.004101416853094717]	[PSM Combined FDR Score]	[psm_combined_fdr_score]	0.0416667
ISSPATINSR	[CONT_005|Trypa5|PromTArt5, CONT_010|gi|136429|sp|P00761|TRYP_PIG]	?	1	1	0	[0.008948545861297539]	[PSM Combined FDR Score]	[psm_combined_fdr_score]	0.0909091
FEEVER	[O08795]	?	1	1	0	[0.0031071339796171996]	[PSM Combined FDR Score]	[psm_combined_fdr_score]	0.0315657
AAFTMFSR	[P16675]	?	1	1	0	[0.007457121551081278]	[PSM Combined FDR Score]	[psm_combined_fdr_score]	0.0757576

[truncated: 4 more sheets: F2-01 PIA PSM, F2-02 PIA prot, F2-02 PIA pept, F2-02 PIA PSM]
