# Supplementary material for: DDASSQ: An open‐source, multiple peptide sequencing strategy for label free quantification based on an OpenMS pipeline in the KNIME analytics platform
Source: Proteomics. 2021 Aug 21;21(16):2000319. doi: 10.1002/pmic.202000319 (PMC8459258; doi:10.1002/pmic.202000319)
Supplement: Supplementary file 2 — Supporting information [file PMIC-21-2000319-s002.zip › 9-DATASET_OpenMS_PD_MQ.xlsx]

## Sheet: DDASSQ
Accession	Protein #	Score	Peptide #	F1-01	F1-02	F2-01	F2-02
Q8C196	1	482.708	106	2.5141e+10	2.27453e+10	3.56942e+08	3.97699e+08
A2ASS6	1	202.835	99	2.28595e+08	2.35936e+08	3.40813e+08	4.32237e+07
P01027	1	288.375	93	7.03204e+08	6.35624e+08	1.65891e+08	1.89364e+08
P19096	1	290.382	82	1.21589e+09	1.20469e+09	2.15586e+06	8.50124e+06
Q61838	1	190.241	62	4.42395e+08	4.18738e+08	1.94086e+08	2.08436e+08
Q68FD5	1	259.196	58	5.35692e+08	4.99874e+08	1658135	8.36926e+06
Q9JHU4	1	166.804	56	1.12993e+08	1.0859e+08	941736	1.70065e+06
Q921I1	1	264.778	54	1.50421e+09	1.42388e+09	2.68758e+08	3.42032e+08
Q8R0Y6	1	204.496	53	3121968058	3.36115e+09	1.18773e+08	1.35611e+08
Q91ZX7	1	106.469	52	9.85935e+07	8.02599e+07	2.52662e+07	30321293
P06909	1	171.671	51	1.45136e+08	1.47088e+08	1.36712e+08	1.36768e+08
Q05920	1	198.571	49	1.25809e+09	1.24549e+09	5.30083e+07	4.85034e+07
P26039	1	143.628	48	2.05673e+08	1.05746e+08	5.15257e+06	5.34324e+06
P08113	1	143.809	46	7.80669e+08	8.31373e+08	546115312	5.38875e+08
Q8VDD5	1	157.621	45	1.61439e+08	9.03255e+07	2.68449e+06	160283
P58252	1	147.993	43	6.52619e+08	6.90536e+08	1.9177e+07	2.35456e+07
Q99PL5	1	130.695	43	214573917	2.41352e+08	7.63311e+07	6.83693e+07
P20029	1	158.714	41	1.66864e+09	1.64096e+09	1.69245e+08	1.98755e+08
Q8VDJ3	1	103.945	41	2.47901e+08	2.3986e+08	1.07074e+08	1.12026e+08
P16546	1	154.903	40	8.39493e+07	2.00186e+08	8.30429e+06	1.03838e+07
Q60597	1	128.455	40	1.96174e+08	1.67968e+08	4.98873e+06	1.38517e+06
Q80X90	1	95.9339	40	6.92191e+07	9.48538e+07	1.1943e+07	108137
Q91V92	1	124.899	40	2.59164e+08	2.46633e+08	4.783e+06	153415
O08601	1	98.3572	39	261063555	2.66958e+08	13810.2	167586
Q01853	1	152.354	39	3.56944e+08	3.51907e+08	3.6201e+07	3.09733e+07
Q922D8	1	121.791	39	4.9687e+08	4.5373e+08	7.15391e+06	1.99017e+07
P08003	1	119.098	38	3.85608e+08	3.73332e+08	1.26864e+07	1.09134e+07
P63038	1	146.39	38	1.85186e+09	1.44639e+09	4.64951e+07	4.8111e+07
Q3UQ44	1	90.6578	38	2.00731e+08	1.84044e+08	28941.6	899884
Q9ET01	1	131.85	38	6.18996e+08	6.65261e+08	1.91892e+06	77089.4
P24270	1	167.386	36	1.76763e+09	1.71692e+09	3.34392e+07	2.78397e+07
P27773	1	123.162	36	849392565	8.53342e+08	3.59058e+07	3.86458e+07
P38647	1	125.477	36	6.37199e+08	7.31203e+08	3.07988e+07	2.23064e+07
Q99KI0	1	144.293	36	5.82712e+08	5.92862e+08	27913.7	1859943
Q99LB7	1	175.961	36	1.72747e+09	1.61739e+09	7.74922e+06	1.82943e+07
P14824	1	108.967	35	2.07941e+08	2.12249e+08	5383754	6.06751e+06
P20918	1	115.754	35	9.4492e+07	1.15275e+08	1.80259e+06	1.92485e+06
P26443	1	135.179	35	3.42216e+09	3.73348e+09	1.596e+08	1.55918e+08
Q9DBM2	1	113.759	35	2.26278e+08	2.80224e+08	7.58789e+06	6.67324e+06
Q9R0H0	1	111.406	35	4.52756e+08	4.28154e+08	306291921	3.08319e+08
P11276	1	170.035	34	6.23428e+07	2.95202e+07	2.98757e+06	9.29968e+06
Q03265	1	99.2301	34	2.50101e+09	2.09455e+09	9.18051e+07	9.47359e+07
Q8CC88	1	77.1372	34	1.39138e+08	6.57836e+07	121052	2.80751e+06
Q8CHR6	1	86.8991	34	2.7969e+08	275469111	2.49915e+06	785390
Q9EQ20	1	112.44	34	1.0127e+09	9.241e+08	593436	182145
E9Q414	1	84.5591	33	5.93653e+07	5.05998e+07	2.07854e+07	6.95401e+06
Q6PB66	1	111.054	33	5.62715e+07	7.32338e+07	2.32813e+06	9.31756e+06
Q9DBT9	1	121.582	33	8.97998e+08	9.66407e+08	1.31575e+07	0
P41216	1	129.978	32	4.08354e+08	3.90452e+08	9.37411e+06	2.44284e+06
Q61147	1	113.764	32	1.49251e+08	4.29193e+07	2.22263e+07	2.02132e+07
Q78PY7	1	116.103	32	2.01382e+08	1.85145e+08	7.20875e+08	1858481
Q8BHN3	1	72.6483	32	1.14285e+08	1.21752e+08	6.80411e+07	6.651e+07
Q8BMS1	1	115.482	32	7.39927e+08	7.74692e+08	1.96183e+07	1.95161e+07
Q8CAQ8	1	93.1009	32	2.56803e+08	111595767	1.20361e+07	1.28208e+06
Q99K67	1	116.98	32	3.75186e+08	3.95343e+08	9.86178e+06	7.68767e+06
P09103	1	104.066	31	1979278643	1.93816e+09	27324196	1.04063e+08
P50544	1	117.022	31	3.34491e+08	4.0028e+08	8.5835e+07	5933106
E9PV24	1	99.2237	30	1.94536e+08	2.17568e+08	6.0518e+07	4.59113e+07
E9Q557	1	6.5114	30	2.5321e+07	2.14584e+07	1.83169e+07	2.10252e+07
Q8K0E8	1	106.66	30	1.55254e+08	1.74662e+08	7.60059e+07	6.58789e+07
Q91ZA3	1	111.12	30	2.78594e+08	2.43956e+08	571849	573230
P11499	1	166.725	29	7.3792e+08	7.41759e+08	14155998	1.69477e+07
P40142	1	81.7745	29	736639420	6.43849e+08	1.00433e+07	1.94899e+06
Q62261	1	91.873	29	3.17177e+07	9.9118e+07	1.33784e+08	1.23733e+07
Q8K2B3	1	140.796	29	8.37727e+08	4.89327e+08	58005.9	111517
Q91VD9	1	101.516	29	1.67583e+08	1.73641e+08	7.64504e+06	936863
Q9QXS1	1	93.6477	29	8.23763e+07	4.21988e+07	1.45263e+07	3.29478e+06
P16460	1	103.693	28	5.36301e+09	5168874619	7.00827e+07	6.83242e+07
Q8BWT1	1	92.2973	28	2.7038e+09	2.6034e+09	9.10922e+06	9.45369e+06
Q91X72	1	93.9842	28	3.09722e+08	316220217	1.85096e+08	2.40001e+08
P14211	1	91.8423	27	8.15102e+08	7.72892e+08	87273798	74958333
P56480	1	122.399	27	2.57233e+09	2.59824e+09	1.05413e+08	1.28606e+08
O35488	1	83.5665	26	243902926	1.7769e+08	1.05008e+06	1.36146e+06
P49429	1	104.655	26	1.69334e+09	1.64227e+09	2.28909e+06	7.14245e+08
Q91Y97	1	122.067	26	4.43179e+09	4.29316e+09	8.04078e+07	7.86827e+07
P33267	1	76.5542	25	1.43032e+08	1.7221e+08	4.16161e+06	5.14285e+06
P35492	1	60.2552	25	2.92546e+08	321712626	5.88375e+06	6.68298e+06
P61922	1	101.313	25	1.69739e+08	1.91968e+08	2.36316e+07	3.20791e+07
P63017	1	139.463	25	7.91852e+08	8.22873e+08	4.13727e+07	8.77246e+07
Q8CIE6	1	52.083	25	1.57014e+08	1.48839e+08	1.91531e+07	253632
Q8VCW8	1	86.8861	25	3.35464e+08	3.55688e+08	3.8036e+06	4.27444e+06
Q91YI0	1	83.5259	25	1192397697	1159036779	1.33891e+07	1.19083e+07
A2ARZ3	1	39.4493	24	2.91035e+07	2.86266e+07	1.81244e+06	2.17156e+07
O88844	1	97.6663	24	9.25639e+08	9.09951e+08	8.44716e+06	8.7041e+06
P06728	1	78.6709	24	2.71806e+08	2.86979e+08	1.74917e+06	1.67866e+06
P07724	1	316.961	24	5871462347	5.92055e+09	1.95529e+07	1.19967e+07
P16331	1	86.5829	24	5.90334e+08	638550199	3.59982e+07	3.43417e+07
P21981	1	91.5683	24	2.45211e+08	2.52383e+08	4.21444e+07	2.96191e+07
P37040	1	66.1552	24	2.19842e+08	2.66589e+08	25578.4	345927
P50247	1	121.355	24	2.41235e+09	2.45085e+09	1.47874e+07	1.43458e+07
Q00623	1	80.4626	24	5.71139e+08	3.93783e+08	65259.1	227466
Q64727	1	95.3232	24	5.91827e+07	6.11691e+07	1.2438e+06	10935.6
Q8JZR0	1	99.4534	24	2.59875e+08	268748377	1.63871e+06	2.46513e+07
Q8VC12	1	60.0859	24	4.19774e+08	4.16701e+08	1.08664e+06	1.7876e+06
Q8VCT4	1	88.5201	24	699140748	897644988	1.83018e+08	1.38998e+08
Q91WU0	1	83.4032	24	2.18002e+08	2.73656e+08	7.10527e+07	7.50272e+07
Q9D0F9	1	83.9969	24	416127779	393597768	1.40431e+06	280311
Q9JKR6	1	58.3281	24	1.14311e+08	1.09094e+08	4935623	6.5105e+06
O08709	1	83.9478	23	9.8057e+08	1.02244e+09	12643.2	793247
O88428	1	69.7054	23	1.38488e+08	124803434	5528610	5.29007e+06
P01029	1	74.5719	23	2.11729e+07	2.0679e+07	1.51716e+07	1.33278e+07
P05202	1	97.4365	23	1049581137	9.63048e+08	7.31386e+06	1.25983e+07
P21614	1	147.586	23	2.0638e+08	1.37105e+08	3.11183e+06	5.08788e+07
P23116	1	41.2405	23	36011336	3.45289e+07	2080282	2966950
P28271	1	86.091	23	2.36511e+08	2.45345e+08	0	0
P29341	1	61.102	23	2.04043e+08	1.95273e+08	0	0
P47738	1	109.792	23	2.43611e+09	2308558089	42879421	4.25186e+07
P51660	1	91.1531	23	270981876	2.94747e+08	5.99044e+06	6.00019e+06
P53657	1	64.3105	23	2.38693e+08	210983378	0	7992223
Q8BTM8	1	74.0961	23	3.74149e+07	1.62958e+07	1.23075e+06	0
Q8CHT0	1	59.9413	23	809411965	9.34878e+08	9562.68	20331.7
Q8K010	1	42.948	23	5.34014e+07	5.54471e+07	0	5134516
Q99MR8	1	87.6119	23	1.31932e+08	1.00503e+08	1.61823e+06	2902399
Q9EQK5	1	44.8626	23	5.44837e+07	7.08939e+07	8.05569e+06	5.64917e+06
Q9QXD1	1	69.1047	23	8.71898e+07	6.26124e+07	1.38729e+07	530429
Q9QXD6	1	92.2621	23	1.90835e+09	1.7344e+09	2558487	2687114
Q9QXX4	1	84.4633	23	2.4704e+08	2.21781e+08	1100620	4.49007e+06
Q9Z1Q9	1	77.8266	23	6.17681e+07	5.93368e+07	19082.4	3.00592e+06
A2AN08	1	32.2118	22	1.94828e+07	1.80549e+07	2.5126e+07	5.17003e+06
O08677	1	104.401	22	1.23512e+08	1.39349e+08	9.60699e+07	8.118e+07
P01872	1	82.3	22	3.50147e+08	3.23686e+08	1.25756e+08	1.25792e+08
P04186	1	44.3802	22	2.36784e+07	1.3297e+07	9.33351e+06	1.62352e+07
P05201	1	67.5113	22	722377632	552151434	1193431	14786.7
P28665	1	123.52	22	3.76836e+07	5.85071e+07	1.8125e+07	8890606
P32020	1	74.7409	22	4.00619e+08	4.24612e+08	2128237	4282339
P52825	1	68.1719	22	2.98629e+08	2.18029e+08	114308	1.53414e+06
P54869	1	108.253	22	2367600459	2297766349	3.36959e+07	33990841
P56593	1	71.2993	22	1.77465e+08	2.53416e+08	12604.9	19798.4
P58281	1	55.0785	22	3.24917e+07	2.25168e+07	18982.4	1.03993e+07
P97872	1	60.8459	22	4.21789e+08	4.3846e+08	2.52842e+06	4.14854e+06
Q02053	1	94.3277	22	1.47421e+08	1.63953e+08	3.59073e+06	6833121
Q60864	1	64.5543	22	9.4009e+07	8.45295e+07	3157265	3041012
Q8BFR5	1	77.949	22	1.66938e+08	1.8065e+08	1336662	3.11445e+06
Q91XD4	1	65.4204	22	278052409	2.8658e+08	1.35595e+07	1.5813e+07
Q91YQ5	1	73.4181	22	2.25804e+08	2.26011e+08	27697663	2.49654e+07
Q9D8E6	1	75.1719	22	250597607	2.63833e+08	9.31165e+06	5.74909e+06
Q9Z0X1	1	69.1488	22	2.79514e+08	2.16565e+08	8.35783e+06	8.08583e+06
Q9Z2I8	1	70.7069	22	310433407	309960766	5.69929e+06	5.28967e+06
O35490	1	179.538	21	4.70866e+09	4.71143e+09	9.50807e+07	1.07918e+08
P00329	1	86.5348	21	4.49568e+09	4703771869	1.20774e+07	1.00034e+07
P29758	1	68.3209	21	4.27789e+08	5.40503e+08	630332	1.46702e+06
P34914	1	81.6137	21	3.32142e+08	2.87444e+08	0	0
P35564	1	92.498	21	1.3401e+08	1.86888e+08	6009367	3643818
P50285	1	47.1394	21	1.59435e+08	1.64888e+08	1549640	1429933
P54071	1	93.3547	21	3.86366e+08	3.94806e+08	0	23938.9
Q00519	1	68.1037	21	91918332	53715289	118136	2.19107e+06
Q06890	1	45.654	21	2.57304e+07	1.64857e+07	1.75751e+07	1.19301e+07
Q8BJ64	1	67.628	21	1.66035e+08	1.43093e+08	5.01618e+06	1.31987e+06
Q8VCM7	1	106.096	21	2.66554e+08	1.42104e+08	25896108	34723100
Q8VDN2	1	113.774	21	1.23827e+08	1.56054e+08	1.25195e+07	1.40441e+07
Q91VA0	1	89.1369	21	298350379	3.23415e+08	68318.1	0
Q91YT0	1	63.8021	21	1.08983e+08	9.70948e+07	0	2.29071e+06
Q91ZJ5	1	54.5972	21	297800802	356412023	1.35176e+07	1.0169e+07
Q921G7	1	78.241	21	3.37004e+08	3.53595e+08	3.85999e+08	3.87333e+08
Q9D379	1	49.6029	21	1.31818e+08	1.60288e+08	974799	0
Q9EQH2	1	29.4822	21	1.79189e+07	2.88532e+07	1.86535e+07	2.51412e+07
Q9JLJ2	1	102.224	21	7.37249e+08	6.91339e+08	1.26934e+07	1.35526e+07
Q9WU79	1	59.6075	21	9.21313e+07	9.79891e+07	0	2.88563e+06
P07901	1	133.479	20	190028031	2.03657e+08	0	4.9922e+06
P08226	1	92.5375	20	7.01773e+08	6.93866e+08	3083651	7.32924e+06
P09055	1	34.2244	20	1.8536e+07	16800093	2.03586e+07	1.55461e+07
P15105	1	112.396	20	1.01592e+09	1.02289e+09	47042802	5.1383e+07
P24549	1	122.437	20	7.11379e+08	6.75734e+08	0	425581
P51174	1	89.4357	20	5.08085e+08	5.12672e+08	7.03258e+07	6069647
P62702	1	64.977	20	2.75408e+08	2.82036e+08	4.14983e+06	7.57347e+06
Q05421	1	86.9488	20	2.6952e+08	2.89731e+08	3.6624e+06	2.32797e+06
Q9DB77	1	70.0409	20	4.20262e+08	4.27445e+08	1.39478e+06	3.36491e+06
Q9DBF1	1	85.4204	20	4.94931e+08	538503361	580695	288499
Q9DCW4	1	72.177	20	1.21462e+09	1.17774e+09	1236779	4.27553e+06
Q9Z2V4	1	49.3667	20	218449727	186102572	5.64394e+06	832270
A2ARV4	1	60.7586	19	5.22037e+07	3.26834e+07	51166.7	41779
A6X935	1	77.3361	19	3.44681e+07	41500550	3.90131e+07	37802941
P08249	1	92.1013	19	1.10764e+09	1061269463	1.28011e+06	657354
P09411	1	95.4554	19	4.07291e+08	4.26125e+08	1.68913e+07	1.47645e+06
P11725	1	79.107	19	1.75944e+09	1543994601	6.90934e+06	4.45213e+06
P14148	1	41.8273	19	1.40699e+08	1.83449e+08	1.65407e+06	1.07632e+07
P17182	1	81.81	19	1.0254e+09	1.06449e+09	2878049	1.68398e+06
P19221	1	46.5395	19	1.57794e+07	6.51391e+07	9.0427e+06	1.171e+07
P28843	1	31.5833	19	52190142	7.87223e+07	4.47019e+07	5.64875e+07
P50431	1	58.9226	19	3.73109e+08	3.12922e+08	0	0
P52480	1	50.1176	19	1.17332e+08	1.46835e+07	6.25443e+07	6.20316e+07
P68040	1	81.9232	19	4.06239e+08	4.2477e+08	1.54414e+07	1.2293e+07
P97351	1	56.6042	19	2.58911e+08	2.9753e+08	1.04871e+07	3995925
Q3UPL0	1	42.5622	19	5.80404e+07	5.13981e+07	8.89207e+06	5979661
Q61316	1	64.4627	19	5.97027e+07	4.37558e+07	564352	15430.2
Q61646	1	62.2374	19	1.14762e+08	1.11384e+08	4.49122e+07	4.8203e+07
Q64374	1	101.054	19	3.46586e+09	3.54458e+09	0	868127
Q69Z23	1	29.3264	19	9.44566e+06	6.66131e+07	6.55528e+07	1.29062e+08
Q6P5E4	1	34.519	19	1.84826e+07	2.36711e+07	7.08477e+06	1.71476e+07
Q8BGQ7	1	52.8606	19	8.06426e+07	7.42401e+07	0	13497.1
Q8BH00	1	74.7324	19	3.8643e+08	3.80897e+08	2.25675e+06	1.4213e+07
Q8CGC7	1	86.2821	19	5.18869e+07	4.94592e+07	573520	0
Q8QZR5	1	63.5522	19	2.33307e+08	252653725	467016	0
Q8VC30	1	69.979	19	6.61158e+08	6.12981e+08	1.61903e+07	6743358
Q9CPY7	1	69.7307	19	1.09072e+08	1.0928e+08	0	0
Q9CZS1	1	98.0004	19	2.18294e+08	152402923	1.25487e+07	1.5874e+06
Q9CZU6	1	48.1421	19	1.69202e+08	2.41894e+08	213917	3.7753e+06
Q9D819	1	64.9245	19	2.22983e+08	222576484	1437994	1189052
O70475	1	48.3576	18	1.67875e+08	1.54145e+08	0	19873995
P06151	1	75.0816	18	9.20437e+08	9.45268e+08	1.16078e+06	688918
P06684	1	57.1919	18	3.57095e+07	3.90088e+07	295966	237302
P10649	1	98.6903	18	1.53122e+09	1.48072e+09	1.26437e+06	288795
P13020	1	38.885	18	1.49243e+07	2.31312e+07	18455.4	24815.4
P53395	1	52.5367	18	1.42683e+08	1.40838e+08	5.05328e+06	5.43729e+06
P55264	1	72.5309	18	8.52532e+08	8.68639e+08	2.15936e+06	4244320
P70441	1	43.388	18	9.4334e+07	1.05436e+08	1.70283e+07	1.61547e+07
P70699	1	25.5178	18	2.43634e+07	2.82142e+07	3.19509e+07	2.99651e+07
Q01339	1	78.8328	18	4.06681e+07	3.33333e+07	5.90192e+07	4.38037e+07
Q07417	1	54.1941	18	2.6022e+08	3.51201e+08	2965481	3.73883e+07
Q4LDG0	1	67.6489	18	2.72049e+08	2.26779e+08	3.99989e+06	2.10057e+06
Q5SWU9	1	43.1774	18	2.68209e+07	26864086	0	3385792
Q61233	1	75.4984	18	6.72974e+07	6.9702e+07	4570464	4733442
Q61598	1	85.9318	18	1.29374e+08	118479694	1281694	3269499
Q61941	1	46.7236	18	6.54657e+07	6.0886e+07	1.44445e+06	1.32011e+07
Q64464	1	29.6225	18	6.88008e+07	6.85488e+07	1878515	1988419
Q64521	1	74.5999	18	8.23103e+07	8.89759e+07	787003	2.25338e+07
Q6ZQ38	1	52.9134	18	5.17684e+07	5.3573e+07	19158.5	200685
Q8CFX1	1	48.0067	18	4.84471e+07	5.93338e+07	1.23433e+07	1.08997e+07
Q8CIM7	1	79.5866	18	2.54487e+08	2.59987e+08	871165	0
Q8VDM4	1	50.7194	18	5.68132e+07	6.699e+07	0	0
Q99JY0	1	78.9972	18	3.20714e+08	2.3881e+08	6.80366e+06	7098881
Q99LC5	1	90.5644	18	1.07471e+09	1248309348	9.06325e+06	5.77133e+06
Q99MN9	1	72.5469	18	1.77441e+08	1.67782e+08	0	119150
Q9CQN1	1	56.5897	18	6.72006e+07	8.00569e+07	3159610	3129298
Q9D0R2	1	51.1295	18	8.34256e+07	7.36547e+07	3948681	0
Q9D6Y9	1	51.7564	18	1.08834e+08	106063081	2684357	15732.5
Q9D8N0	1	51.0919	18	1.73251e+08	1.86579e+08	15989044	2.60814e+07
Q9QXE0	1	96.0081	18	357192272	3.64081e+08	4.8119e+06	1339704
O35129	1	56.4686	17	2.51877e+08	2.74152e+08	1.04158e+06	921392
O88342	1	53.4091	17	6.58875e+07	7.5565e+07	16047.1	0
P13707	1	72.8546	17	1.84646e+08	187079809	1.63916e+06	1.67893e+06
P16406	1	25.1015	17	2.24576e+07	2.09016e+07	1.20064e+07	1.506e+07
P35486	1	34.3577	17	1.50832e+08	1.33338e+08	5673139	4.21944e+06
P42932	1	47.0298	17	6.47254e+07	72505416	0	0
P47740	1	66.2441	17	2.39617e+08	201402673	2327233	2281856
P47911	1	42.5538	17	2.24221e+08	2.33673e+08	5.46588e+07	1.54079e+07
P50580	1	40.0544	17	9.03736e+07	9.7809e+07	969027	15535.8
P55096	1	62.0589	17	9.52535e+07	8.45241e+07	0	0
P57780	1	88.3702	17	2.11545e+07	2.25965e+07	6851461	481203
P67778	1	42.3215	17	2.9253e+08	2.57797e+08	4.22107e+06	2.64746e+06
Q05793	1	56.2737	17	1.61066e+07	1.35405e+07	5711351	5.96816e+06
Q3TXS7	1	58.4189	17	5.41607e+07	54354144	4.87176e+07	351845
Q5SW19	1	46.7674	17	3.7023e+07	2.03262e+07	67876608	0
Q61129	1	67.1379	17	3.56524e+07	3.07914e+07	1.08231e+07	1.18911e+07
Q64442	1	64.3184	17	1.1487e+09	1.15185e+09	7.49905e+06	1.87962e+06
Q64514	1	22.1233	17	2.13886e+07	2.15938e+07	17951.9	15190.1
Q8BGA8	1	47.903	17	6.02416e+07	5.69419e+07	9.30107e+06	1.25037e+07
Q8BI84	1	28.7192	17	21354658	16150522	6.9801e+06	6.99547e+06
Q8BW75	1	93.3521	17	2.46772e+08	2.50502e+08	101480	0
Q8QZT1	1	81.5738	17	5.47295e+08	5.08202e+08	8043509	7830474
Q8VCC2	1	64.55	17	107656814	110707954	1.91664e+07	1.584e+07
Q8VCN5	1	55.2649	17	5.74409e+08	5.30889e+08	3204700	3348356
Q8VEK3	1	49.3057	17	9.09388e+07	8.40781e+07	5999425	11545.4
Q91W43	1	37.0817	17	1.92028e+07	1.9828e+07	2532194	1.91263e+06
Q9CZ13	1	71.8958	17	4.48052e+08	4.83196e+08	9.70477e+06	894433
Q9D826	1	54.0322	17	9.1218e+07	8.83433e+07	1.05943e+07	1.106e+07
Q9DCN2	1	62.5727	17	2.0311e+08	2.33413e+08	951295	79869.9
Q9JII6	1	70.3429	17	362493480	387149753	13989050	7005770
Q9JKF1	1	31.2208	17	5.82997e+07	1.86774e+07	523505	4.13131e+07
O08638	1	67.9915	16	1.0231e+07	1.80164e+07	3.71831e+06	634392
O09173	1	92.4957	16	4.09227e+08	4.25002e+08	2.3238e+06	5.13965e+06
O35459	1	45.2687	16	7.87749e+07	1.16182e+08	12718880	15071567
P06745	1	40.3028	16	1.59192e+08	1.48745e+08	369276	0
P09405	1	32.6901	16	9.01932e+07	1.06785e+08	6.76922e+06	8.1415e+06
P12970	1	67.2296	16	288009032	279494599	3744386	8.81054e+06
P14152	1	61.2606	16	1.11799e+09	1006647507	0	25710.2
P16858	1	92.6778	16	1.34504e+09	1.10351e+09	6398379	1.09457e+07
P23492	1	60.4538	16	1.87018e+08	1.78783e+08	1.12746e+06	879781
P26041	1	63.5935	16	2.60459e+07	4.55164e+07	1.81626e+06	19213
P26043	1	79.458	16	6.6704e+07	43024899	2507232	1570925
P35505	1	58.8721	16	9.14069e+08	8.86523e+08	0	0
P47963	1	22.54	16	221372578	2.52883e+08	12466963	11912535
P48758	1	52.6398	16	208582376	2.00222e+08	0	1369317
P58710	1	78.8964	16	4.10964e+08	2.77561e+08	714779	0
P62908	1	58.1961	16	261573666	300137927	13890834	2.32892e+07
P80315	1	71.2014	16	3.98653e+07	3.50767e+07	17392.2	70105.7
P80318	1	69.7326	16	5.13674e+07	4.92421e+07	2.24388e+06	1332866
P97742	1	43.7553	16	9.30198e+07	5.86939e+07	0	3.29599e+07
Q02257	1	31.2881	16	5.18612e+07	9.00524e+06	1.50352e+07	1.73796e+07
Q3ULD5	1	50.7567	16	82317020	76534779	482753	56709.7
Q61176	1	70.0602	16	1724280369	1.68503e+09	3.87427e+07	4.79476e+07
Q6ZWN5	1	30.4802	16	149507068	1.33161e+08	4.0665e+06	1.96035e+06
Q80XN0	1	59.9761	16	2.71277e+08	2.54194e+08	7.9895e+06	7644296
Q8BIJ6	1	41.1649	16	1.97989e+07	1.45251e+07	0	1.05654e+08
Q8CAY6	1	55.1376	16	3.13507e+08	2.44968e+08	1697810	1040825
Q8CGK3	1	72.8303	16	5.24071e+07	9.31642e+07	276827	2.4598e+06
Q8K411	1	48.9461	16	2.90824e+07	3.06921e+07	0	15084.1
Q8VC28	1	41.8924	16	142552333	1.61203e+08	18251.7	62929.8
Q91XQ0	1	40.2466	16	7.26757e+06	1.13176e+07	1.19648e+07	8.63929e+06
Q921X9	1	71.7012	16	8.49831e+07	1.01462e+08	50818811	44697472
Q922B2	1	52.1696	16	6.91305e+07	7.56182e+07	3856579	3.0478e+06
Q922Q1	1	62.9832	16	2.59161e+08	2.26887e+08	221914	1.31603e+06
Q99PG0	1	30.9669	16	2.16829e+08	165926807	71900073	59821086
Q9CZN7	1	55.3486	16	1.39738e+08	1.49774e+08	12645998	10976670
Q9DBD0	1	38.9551	16	2.05732e+07	1.13952e+07	2.63146e+06	2.42242e+06
Q9DCX2	1	55.7206	16	3.84241e+08	449607904	2.18772e+06	1.32345e+07
Q9QXF8	1	66.6177	16	1.48167e+09	1.46917e+09	6870161	6.82734e+06
Q9R112	1	66.2929	16	9.98197e+07	105079834	162796	797998
Q9WTP7	1	52.3314	16	2.56939e+08	2.56222e+08	6996578	6866552
Q9Z2I9	1	92.8743	16	1.61756e+08	153206356	7.69312e+06	1.80049e+06
E9PZQ0	1	25.3139	15	2.75832e+07	1.60168e+07	139637	1116815
O08749	1	41.4135	15	1.80738e+08	1.71253e+08	0	14698.2
O55029	1	55.24	15	4.58891e+07	5.44686e+07	2.70471e+06	2.2111e+06
P05784	1	88.6553	15	1.6258e+08	1.47667e+08	2.06141e+06	1.43251e+06
P16015	1	63.133	15	8.63775e+08	837686976	8.67189e+06	1.84163e+06
P16332	1	51.1561	15	54614678	5.44126e+07	3.46607e+06	2276566
P25444	1	53.9169	15	2.60194e+08	2.66169e+08	10101640	10227908
P27659	1	53.4443	15	1.86516e+08	1.66724e+08	1.26016e+07	12595135
P35700	1	81.4056	15	1.88789e+09	1.92815e+09	2.15587e+08	270173314
P45952	1	50.1897	15	385555661	375187365	0	2.21946e+06
P46471	1	30.3403	15	3.22262e+07	5.12633e+07	1151420	13486.8
P47962	1	48.231	15	1.28449e+08	1.86933e+08	2.13147e+08	9.66222e+06
P48036	1	42.0039	15	1.54681e+08	146634018	0	12766250
P80316	1	44.9051	15	3.21583e+07	2.34957e+07	83563.1	187718
Q01279	1	58.546	15	1.59444e+07	1.57874e+07	1.49024e+06	1.56813e+06
Q3UEG6	1	43.6225	15	78145075	9.56295e+07	0	38072.4
Q60759	1	56.4549	15	1.72188e+08	1.88297e+08	62301131	6.24478e+07
Q61702	1	28.9093	15	1.71119e+07	1.69533e+07	9.86538e+06	1.2145e+07
Q8JZQ9	1	46.0024	15	22611662	4.86983e+07	761867	0
Q8QZS1	1	51.0686	15	1.20352e+08	1.54258e+08	22184.1	0
Q8VEM8	1	42.2909	15	2.29341e+08	2.49766e+08	7.30469e+06	6.07715e+06
Q91V76	1	64.6046	15	1.91503e+08	1.76346e+08	0	15559530
Q91WT9	1	39.796	15	247197013	252791819	11439.8	0
Q99L13	1	48.2962	15	1.90871e+08	185608512	0	0
Q9CQQ7	1	40.9725	15	1.44923e+08	1.61977e+08	112120	2.70504e+06
Q9CWJ9	1	52.3526	15	4.69993e+07	5.12962e+07	64343.8	0
Q9DBA8	1	57.9827	15	2.39574e+08	185441331	0	1179955
Q9ESB3	1	44.3371	15	30403622	3.92985e+07	1.86255e+07	2.25587e+07
Q9QXG4	1	25.7477	15	6.73298e+07	5.97338e+07	3.4941e+06	2.67839e+06
Q9WVD5	1	50.3463	15	1.23184e+08	1.34495e+08	9.371e+06	10235351
G3X982	1	35.7396	14	2.96193e+07	42460286	161222	0
P07356	1	42.7112	14	4.32097e+07	21360673	8.82682e+06	9.011e+06
P11352	1	51.5288	14	806337483	789486678	323252	4620386
P11983	1	35.8298	14	3.97008e+07	4.04534e+07	29798.5	49379.3
P14685	1	26.9932	14	3.13517e+07	3.50374e+07	10042231	6156590
P17751	1	64.047	14	8.74589e+08	7.9112e+08	3208180	2533666
P23953	1	39.7056	14	124635719	1.652e+08	4.40484e+07	4.38486e+07
P28474	1	66.6876	14	4.93558e+08	4.03293e+08	0	0
P50172	1	46.4631	14	2.146e+08	2.00185e+08	2.60961e+07	2.40828e+07
P56657	1	48.9915	14	1.83306e+08	1.86145e+08	5.02208e+06	6.36603e+06
P61979	1	55.5081	14	1.20638e+08	1.19191e+08	2.83154e+06	29635142
P62281	1	42.2329	14	2.44205e+08	1.64368e+08	5.44764e+06	4.0227e+06
P70694	1	78.0714	14	7.23043e+08	8.4681e+08	2.34448e+06	5231871
P97449	1	25.6664	14	52866884	1.19703e+07	20697389	16571542
P97501	1	35.9028	14	73189342	7.06133e+07	13232.3	0
P97807	1	31.1185	14	1.74405e+08	2.18404e+08	3188461	3051198
Q61207	1	42.3409	14	1.75941e+08	2.29467e+08	7.47029e+07	6.17995e+07
Q61425	1	44.7175	14	3.8259e+08	3.66093e+08	0	919679
Q71RI9	1	40.9253	14	171205383	163073540	0	1044130
Q76MZ3	1	38.4987	14	39077520	4.96297e+07	4.29006e+06	360232
Q78JT3	1	38.9555	14	593826868	4.79993e+08	5485448	3215963
Q7TNG8	1	37.3386	14	1.06304e+08	8.86107e+07	1.57301e+06	1.36883e+07
Q80XL6	1	45.9741	14	9.58947e+07	8.68079e+07	1469783	0
Q8BMF4	1	39.1157	14	7.94758e+07	6.27694e+07	0	4542390
Q8CG76	1	57.2076	14	1.33679e+08	125462415	6.63599e+07	64600229
Q8JZN5	1	47.5317	14	2.98324e+07	3.4818e+07	9.58276e+07	103301623
Q91VI7	1	61.302	14	102606467	1.11585e+08	4631951	5477354
Q91WN4	1	33.7159	14	87631985	9.39516e+07	0	821569
Q91XE0	1	67.6867	14	2.23564e+08	180132013	716391	15291.2
Q99LB2	1	54.8251	14	1.72187e+08	1.88263e+08	1.25745e+07	9.64203e+06
Q9CQA3	1	53.9012	14	2.51574e+08	2.79117e+08	0	42103.9
Q9EQF5	1	63.9649	14	200037277	194387350	242676	1811527
Q9JHI5	1	55.8259	14	2.89911e+08	3.06026e+08	0	8.01782e+06
Q9QXZ0	1	35.0176	14	9.78985e+06	1.56104e+07	31633	1.22269e+06
Q9QYR6	1	74.7175	14	1.11212e+07	3.01583e+06	0	70664.3
Q9QZ85	1	33.306	14	195407235	76057588	0	0
Q9QZD8	1	42.8233	14	69021413	8.20096e+07	2477293	0
Q9WTP6	1	63.0495	14	2.47979e+08	1.91321e+08	18929.1	20664.2
Q9WVL0	1	41.2662	14	4.44295e+08	4.12327e+08	0	3.32876e+06
Q9Z2Z6	1	63.8135	14	1.32164e+08	1.14116e+08	1.28286e+07	747221
A2A8L1/Q6PDQ2	2	3.49546	13	1.43026e+07	1.20707e+07	831227	14868520
O54734	1	28.2911	13	7.20148e+07	1.40099e+08	2.445e+07	1.34536e+07
O70362	1	25.2257	13	2.106e+07	3.13708e+07	3.23551e+07	7.11573e+06
O89020	1	39.4469	13	3.10614e+07	4.14152e+07	7.91664e+06	7.06151e+06
P00186	1	47.9064	13	4.83638e+07	1.52987e+08	598114	22440.9
P10126	1	80.9258	13	7.02717e+08	6.83594e+08	3.51567e+07	39177934
P10518	1	50.9394	13	2.93131e+08	2.79758e+08	1.89125e+06	3.62614e+06
P13864	1	46.582	13	2.46039e+06	1.23289e+07	15421.9	0
P17426	1	36.9638	13	5.76902e+07	4.11511e+07	4.0688e+06	3819460
P20152	1	51.2997	13	9.82644e+06	1.12669e+07	1.48451e+07	1.61681e+07
P24369	1	50.8529	13	277495036	301117436	7.13323e+06	5440596
P32261	1	35.8072	13	2.46818e+07	2.67289e+07	1.291e+07	2.00453e+07
P36552	1	41.1958	13	4.46195e+07	51021196	967740	0
P40124	1	38.9642	13	8.57951e+07	8.27057e+07	1629967	4.51611e+07
P52196	1	59.5975	13	3.88559e+08	3.83119e+08	0	0
P62259	1	55.0188	13	1.93793e+08	176477775	1.01143e+06	0
P97494	1	44.1079	13	73493812	57957131	0	8745482
Q01405	1	37.7758	13	9.78466e+07	1.03004e+08	352051	216637
Q5XJY5	1	28.5334	13	1.31891e+07	1.70405e+07	1599822	1803215
Q64516	1	26.119	13	3.57986e+07	5.45546e+07	29141	0
Q7TMY8	1	21.3706	13	4.84926e+06	7.14865e+06	4.2656e+06	874674
Q8BG32	1	28.0388	13	41296562	3.36711e+07	0	14858
Q8BH86	1	27.9031	13	3.78583e+07	4.31822e+07	0	23257047
Q8BU30	1	26.6773	13	2.50367e+07	5.41622e+07	7219912	31138.7
Q8BWF0	1	46.5893	13	1.29197e+08	6.97139e+07	2.19585e+06	0
Q8C5H8	1	45.3121	13	71158290	75421356	2.10362e+06	2.09064e+06
Q91VR2	1	42.164	13	3.88468e+08	4.10949e+08	3.43871e+06	7.42855e+06
Q9CR68	1	43.5065	13	1.33428e+08	1.31836e+08	1.45141e+06	1177360
Q9D6Y7	1	42.6556	13	209080648	163411495	1.8514e+06	1557783
Q9DB20	1	43.5653	13	2.57338e+08	2.60491e+08	1.62911e+07	1.31928e+07
Q9DBG1	1	50.8541	13	9.32556e+07	9.69317e+07	10923082	0
Q9DC50	1	65.8862	13	1.0107e+08	5.85992e+07	20025	40302.5
Q9DD20	1	42.1332	13	1.81264e+08	1.85422e+08	905809	0
Q9JHW2	1	27.3382	13	124435431	2.04193e+08	62778.3	0
Q9JIF7	1	41.4674	13	32398684	2.71692e+07	35089.8	278499
Q9JIL4	1	34.5413	13	42290228	4.1814e+07	0	372178
Q9JMA1	1	20.923	13	2.30244e+07	1.78666e+07	528114	208646
Q9R1P4	1	31.666	13	2.18952e+08	211386836	1157285	1.30115e+07
E9PVA8	1	32.8608	12	1.01316e+07	7.11614e+06	3814646	4031127
O08795	1	33.8774	12	5.05912e+07	7.16427e+07	66468650	52636843
O09174	1	37.0098	12	9.55629e+07	9.54665e+07	1.16598e+07	12093490
O70503	1	37.9416	12	3.87026e+07	3.63206e+07	0	0
O88685	1	31.0124	12	2.34286e+07	2.88872e+07	856229	330185
O88737	1	50.394	12	1.58049e+07	8.04793e+06	1.68485e+06	335515
P05064	1	46.2205	12	65999676	6.79518e+07	0	0
P06801	1	49.5637	12	1.15856e+08	8.83468e+07	11991.2	2137130
P08228	1	31.4864	12	2.01719e+09	1.88762e+09	1631340	827553
P11679	1	109.536	12	1.61495e+08	163792479	3.54773e+06	3.65577e+06
P17427	1	56.0776	12	5.26375e+07	4.21452e+07	14068.9	0
P18242	1	29.1023	12	7.25809e+07	1.12512e+08	5.1056e+07	4.2669e+07
P26262	1	21.7669	12	4.49135e+06	1.50809e+07	2.10958e+07	1.95721e+07
P50136	1	34.441	12	5.68342e+07	81921114	1284892	5386379
P50516	1	30.2894	12	2.20825e+07	1.74319e+07	6130847	0
P62196	1	28.5847	12	2.36574e+07	2.23803e+07	0	343145
P63037	1	29.5098	12	1.81956e+07	2.03609e+07	0	754589
P70168	1	45.6869	12	5.08549e+07	3.42792e+07	2153266	0
P70194	1	6.9548	12	51476803	7312556	9.55765e+06	7.96898e+06
P70398	1	20.7942	12	3.78193e+06	1.72402e+07	1128420	8.12349e+07
P80314	1	42.3424	12	5.18734e+07	2.95241e+07	626794	668667
P84091	1	27.8409	12	41702494	3.40421e+07	1.46252e+07	6.37103e+06
P97371	1	37.0771	12	110711602	82571507	0	1919362
P97429	1	40.8207	12	35005036	3.43856e+07	2668547	2749089
Q3TNA1	1	15.3296	12	2.53062e+07	4.48549e+07	5090487	3.10779e+06
Q3UNX5	1	23.3583	12	2.4128e+07	2.82151e+07	2410779	0
Q61554	1	36.3057	12	1.55098e+07	6999154	96325.8	14729.2
Q61830	1	18.0617	12	5.93645e+07	1.9371e+07	4.42845e+07	4.77963e+07
Q61879	1	55.3185	12	1.05416e+07	1.37062e+07	15616.5	0
Q63886	1	51.8804	12	2.7038e+08	2.96388e+08	1.10558e+08	164860881
Q64433	1	30.7233	12	6.249e+08	6.44299e+08	3.02587e+08	2.95591e+08
Q64458	1	103.515	12	1.97326e+08	206780803	1.91385e+06	808564
Q7TMF3	1	13.7123	12	40984909	4.47164e+07	463718	1.25287e+06
Q80Z19	1	18.0268	12	1.29752e+07	1.05906e+07	1.18462e+06	2.46026e+06
Q8BG05	1	30.6555	12	3.54266e+07	5.11496e+07	0	37646.4
Q8BH59	1	59.6896	12	1.50543e+07	4.59338e+06	0	0
Q8BVI4	1	63.4888	12	385809624	3.99778e+08	2039814	2143498
Q8JZK9	1	33.7121	12	100569184	96445598	0	3564123
Q8R086	1	43.7498	12	1.42744e+08	80987726	0	13510.5
Q8R164	1	42.887	12	210119340	2.11422e+08	9.5872e+06	9.93631e+06
Q8VCB3	1	18.0737	12	38530079	4.82288e+07	0	0
Q91VR5	1	36.6328	12	1.07581e+07	1.84953e+07	0	8.96925e+06
Q91X83	1	85.8557	12	1.75147e+09	1931606991	8.17247e+06	8.22078e+06
Q920E5	1	36.294	12	1.67653e+08	3.39543e+08	0	2.82607e+06
Q922R8	1	37.2628	12	151106083	125554452	12915781	2.23162e+07
Q93092	1	27.1733	12	120649414	1.22592e+08	13743402	13770328
Q99104	1	17.8049	12	3828990	5.19339e+06	15543508	63233.4
Q99J08	1	54.3544	12	2.26348e+08	2.00418e+08	0	810811
Q99JY9	1	34.2813	12	3.51412e+07	9.13503e+07	4363904	0
Q99MZ7	1	36.3662	12	125710138	137581215	14827145	18141716
Q9CY27	1	33.6067	12	8.39982e+07	100224015	1364625	0
Q9CZX8	1	31.6096	12	204644986	1.52005e+08	4.5965e+06	5.92778e+06
Q9D051	1	40.0736	12	8.62618e+07	8.87779e+07	838315	0
Q9DBJ1	1	65.9393	12	1.67891e+08	1.65713e+08	3.99532e+06	5.82749e+06
Q9DCD0	1	37.289	12	75888133	7.37815e+07	17161240	17102290
Q9JHS4	1	20.7248	12	1.27144e+07	1.56712e+07	0	0
Q9QZW0	1	23.1608	12	54314548	40932585	1.48497e+06	0
Q9WU78	1	39.4597	12	23134175	30743707	0	0
Q9WV54	1	23.0173	12	7.79602e+06	38719880	11192608	9796262
A3KMP2	1	28.6808	11	3.48025e+07	6.32673e+07	4750412	4.96533e+06
O08553	1	65.2956	11	3.37924e+07	2.92861e+07	0	3.83431e+06
O08599	1	35.92	11	1.06905e+07	3.4034e+06	0	622370
O08807	1	63.6254	11	5.97214e+07	6.62354e+07	4424393	1.72723e+06
O35423	1	40.785	11	194684866	171509856	1.33875e+07	1.52293e+07
O55131	1	37.6989	11	2.20265e+07	3.52793e+07	3121986	3145806
O88569	1	48.391	11	1.7107e+08	1.1595e+08	1.7847e+06	1.83978e+06
O88986	1	44.1837	11	4.77109e+07	8.11789e+07	733796	1418373
P10605	1	35.9176	11	1.48805e+08	1.46588e+08	3.85703e+07	4.09233e+07
P13541	1	56.856	11	6.23307e+06	7.01833e+06	20759.3	0
P14206	1	32.0424	11	173847716	1.68832e+08	1.33294e+07	1.30681e+07
P17710	1	65.407	11	3.95576e+06	5.63797e+06	1.44696e+07	1.52719e+06
P17717	1	34.0151	11	1.0149e+08	99343985	6.98021e+07	6.74992e+07
P17742	1	58.5691	11	7.88251e+08	7.88824e+08	5042310	13355.2
P19783	1	51.7073	11	3.93815e+08	4.09047e+08	1.39758e+06	35164.8
P29699	1	53.4876	11	1.29679e+08	1.61462e+08	6.05719e+07	5.65359e+07
P30416	1	40.6648	11	4.83111e+07	3.39041e+07	751029	3.97656e+06
P38060	1	43.6304	11	1.47759e+08	1.41783e+08	1.75802e+07	1.85467e+07
P46460	1	30.0089	11	4.84364e+06	2.94059e+07	527028	13458.3
P46978	1	23.761	11	45774227	4.48252e+07	4.96882e+06	3.48129e+06
P51881	1	106.02	11	5.41328e+08	3.64104e+08	1.59091e+07	12673476
P52840	1	41.1185	11	329677089	324850901	1865190	3781024
P56399	1	32.9377	11	21445527	20031822	9.70902e+07	0
P57776	1	35.3221	11	106244355	1.13794e+08	2.39568e+06	880047
P61161	1	22.7956	11	3.65943e+07	47601709	2272275	2134083
P61222	1	23.3588	11	33796944	2.87518e+07	13833432	55469974
P62242	1	39.77	11	188610507	247673290	1.50223e+07	1.37365e+07
P62270	1	36.9454	11	187756785	212210047	1.07242e+07	1.08211e+07
P70670/Q60817	2	15.7258	11	4.64854e+07	5.50806e+07	8.8032e+06	1.44035e+06
Q3UJU9	1	32.0117	11	2.05405e+07	1.69656e+07	1278326	1269486
Q3V3R4	1	12.9231	11	2.33517e+06	6599854	4.16832e+07	1.05741e+07
Q45VK7	1	25.4499	11	3.34686e+07	51006839	0	5.96102e+06
Q569Z6	1	9.55448	11	9930201	1.91202e+07	5.07279e+06	1.98975e+08
Q60710	1	23.2932	11	1.47603e+07	88814930	0	1.79413e+07
Q61699	1	31.0216	11	1.1001e+07	9.33505e+07	0	0
Q61703	1	37.3826	11	1.49132e+07	1.61672e+07	8235643	1.04166e+07
Q62108	1	35.4975	11	6.52783e+06	1.11924e+07	621190	446501
Q64105	1	53.234	11	301026813	9.51942e+07	0	31108.6
Q64471	1	30.9866	11	278318979	278832670	1481139	2.70596e+06
Q6PDI5	1	25.0309	11	1.2705e+07	1.29671e+07	114198	50903.9
Q8BH95	1	46.8269	11	4.16007e+08	4.05558e+08	2.19008e+07	8.9808e+06
Q8BK48	1	37.085	11	5.40295e+07	63764351	19505794	33779654
Q8BMJ2	1	34.1192	11	3.57215e+07	2.87633e+07	0	0
Q8CIZ8	1	25.1236	11	1.01421e+07	1.29708e+07	1.07665e+06	921005
Q8K370	1	36.0712	11	7.68011e+07	1.1155e+07	2.07635e+06	2175601
Q8R1B4	1	29.6366	11	2.41072e+07	2.24442e+07	5298984	1187931
Q8R1G2	1	33.4674	11	100763204	113443647	0	0
Q8R4N0	1	32.1215	11	4.18472e+07	4.82761e+07	0	0
Q8VCX1	1	42.3486	11	154594819	1.69131e+08	1093401	0
Q8VDK1	1	43.9018	11	79571659	6.93664e+07	6806497	1.173e+06
Q91V41	1	47.2863	11	9.80525e+07	46184955	0	0
Q91WD5	1	31.6958	11	8.32946e+07	5.0615e+07	8997149	1197677
Q91X91	1	32.8457	11	1.07002e+08	9.43862e+07	3.03288e+06	1.83727e+06
Q91Z53	1	50.42	11	1.09845e+08	119773378	0	0
Q925I1	1	27.7195	11	1.93688e+07	3.03682e+07	0	598744
Q99J99	1	44.792	11	1.30692e+08	1.30415e+08	0	9.11244e+06
Q99KR3	1	31.697	11	50114381	41067281	0	5727489
Q99L20	1	28.784	11	157175175	148977612	0	2.24632e+06
Q99LC3	1	40.3877	11	9.47095e+07	92808854	918905	10127790
Q99LX0	1	55.7725	11	1.72807e+08	187389472	0	0
Q9CPU0	1	26.8151	11	1.43646e+08	199036403	0	0
Q9CQ62	1	36.1404	11	1.92907e+08	1.8631e+08	5557911	6854819
Q9CR62	1	38.5105	11	62733741	7.04228e+07	0	0
Q9D0F3	1	24.8607	11	7.05119e+07	80067643	1.75945e+06	2.48932e+06
Q9D6J6	1	28.5372	11	6.93794e+07	9.66531e+07	303011	0
Q9D7B6	1	28.3306	11	4.58602e+07	49688341	2.62417e+06	2.92316e+06
Q9D855	1	33.0486	11	1.39586e+08	1.37601e+08	1.15712e+07	3.41131e+06
Q9DBG6	1	48.96	11	1.00891e+08	1.00963e+08	1.14588e+07	1.18155e+07
Q9DBH5	1	26.8756	11	2.32098e+07	52964937	6600559	11328025
Q9DCJ5	1	24.0534	11	5.09965e+07	57409097	0	13201.4
Q9DCM2	1	50.6395	11	1.09266e+08	1.19768e+08	3947766	608579
Q9EP69	1	31.3813	11	4.44225e+07	1.34714e+07	0	0
Q9JLB4	1	39.2504	11	1.80098e+07	2.50459e+07	214047	0
Q9JLF6	1	30.3624	11	48928203	33793671	3.8114e+06	5.19107e+06
Q9R0P3	1	38.2806	11	2.59394e+08	282752881	12479806	12278.1
Q9WUB3	1	49.1511	11	1.95201e+07	5.73896e+07	1.03512e+06	4.37391e+06
Q9WUZ9	1	19.059	11	1.60014e+07	1.1507e+08	14847644	1.66573e+07
Q9WVJ2	1	26.1218	11	32663350	7.81183e+07	429818	487186
Q9Z1Z0	1	36.9939	11	36838655	37928987	15836.3	0
Q9Z2I0	1	37.4629	11	6.7234e+07	1.62263e+07	0	1.43959e+06
A2APV2/Q6ZPF4	2	3.63286	10	14319742	6800862	2.14514e+06	1211074
B2RY56	1	3.51722	10	2.23697e+07	2.1597e+07	907088	0
O09131	1	33.0432	10	1.98279e+08	1.65113e+08	3.16015e+06	4.23941e+06
O35403	1	21.5731	10	9.2748e+07	8.33688e+07	0	14896.3
O55022	1	35.8666	10	220390684	200283176	3594364	4.29916e+06
O55125	1	32.5585	10	175747845	1.84856e+08	0	1.71247e+07
O55143	1	83.6285	10	1.48974e+07	1.25974e+07	3.77225e+06	0
O88451	1	64.2632	10	3.689e+08	3.77071e+08	1.69688e+06	3.70278e+06
O88487	1	13.8634	10	5.86264e+06	1.43311e+07	1812037	36235.4
P12710	1	48.7021	10	1455507095	1459936306	0	1.72307e+06
P12787	1	33.6074	10	3.17847e+08	2.07366e+08	0	0
P14869	1	44.8479	10	2.5882e+08	2.38109e+08	8.77453e+06	9.50931e+06
P16381/Q62095/Q62167	3	45.0237	10	17404106	5.51529e+07	1.71989e+06	1601747
P22315	1	31.0328	10	3.248e+07	4.11992e+07	2414722	2.33175e+06
P24527	1	29.416	10	3.16889e+07	3.29368e+07	0	14654.1
P27046	1	36.0724	10	1.61297e+07	20196267	1.50967e+06	1.36458e+06
P31786	1	59.6398	10	1.06974e+09	1.05947e+09	948610	2.2218e+06
P35441	1	42.6489	10	2.11496e+06	409198	0	19481.2
P42125	1	34.3898	10	200288525	204135667	0	4.45154e+06
P42225	1	13.3215	10	11650595	9386612	1.45734e+07	152428
P47199	1	41.98	10	77086177	85951926	0	0
P47934	1	25.1823	10	1.15328e+07	2.03326e+07	11661.7	1.54204e+06
P51855	1	19.9439	10	3.01293e+07	24145743	0	0
P52430	1	33.4727	10	1.27601e+08	1.27028e+08	5.79578e+07	8.06326e+07
P53026	1	23.1904	10	1.08642e+08	98426641	8.25414e+06	15934191
P58044	1	18.907	10	60604631	56491656	0	970625
P61255	1	32.8919	10	89826734	1.13175e+08	2967870	2989693
P62245	1	29.4275	10	9.84347e+07	105476261	4.57665e+06	5.54478e+06
P62960	1	13.428	10	3.60378e+07	3.69618e+07	1050617	3349557
P62962	1	20.865	10	150428353	9.94031e+07	0	16204.7
P63101	1	36.4761	10	9.63143e+07	9.33412e+07	0	0
P99027	1	34.6033	10	3.21049e+08	3.10655e+08	3.31932e+07	3.27781e+07
Q00612	1	21.4287	10	1.65567e+07	8.57157e+06	0	20507.1
Q02819	1	24.2946	10	1.70037e+07	1.84681e+07	19819379	4220234
Q07797	1	17.3525	10	4.42286e+06	2.92566e+06	8.86213e+06	9.41618e+06
Q14DH7	1	23.0032	10	33904571	3.03307e+07	1121899	1149548
Q3UMF0	1	6.70982	10	7.27737e+07	2.15706e+07	628621	14674.2
Q5DU25	1	14.2422	10	1.67873e+07	1.21148e+07	0	0
Q5FW57	1	31.3133	10	74840220	81033962	0	0
Q60932	1	69.0825	10	199571919	195483181	0	15217.9
Q60936	1	41.8022	10	3.56723e+07	2.56491e+07	5821731	5174313
Q61704	1	34.1918	10	7.47436e+07	8.82574e+06	87384.8	0
Q61792	1	16.6284	10	20880175	2.92779e+07	4497854	0
Q64459	1	49.0208	10	3.10594e+07	3.71022e+07	212256	44652.6
Q64726	1	18.1122	10	6383140	7.48427e+06	3.02386e+06	3.24157e+06
Q69ZN7	1	32.1578	10	9.09073e+07	1.19254e+08	0	21361.6
Q6KCD5	1	3.52738	10	3.35976e+07	26877877	5935461	5157837
Q6P3A8	1	43.2877	10	9.50351e+07	6.37447e+07	2.83131e+06	1.71826e+06
Q6XVG2	1	77.0032	10	1.60502e+07	1.45359e+07	1.34111e+06	413950
Q7TPR4	1	64.4119	10	6509598	1.14814e+07	37019.2	5231604
Q80UM7	1	13.4146	10	1.41711e+07	1.08707e+07	3616047	8.91861e+06
Q8BGD9	1	13.0454	10	8.47518e+07	1.10737e+07	117865	3088603
Q8BML9	1	30.7578	10	1.68133e+07	1.16589e+07	5.70024e+06	5219283
Q8BSY0	1	16.9647	10	1.70079e+07	16576472	0	819532
Q8BWQ1	1	26.9423	10	5.16289e+07	3.86184e+07	2.15025e+07	1.49808e+07
Q8C9B9	1	3.50403	10	1.91154e+07	1.77016e+07	2.55994e+06	1826886
Q8CC86	1	43.9668	10	6.56705e+07	5.65143e+07	34860.9	0
Q8JZQ2	1	30.8345	10	22853957	3.34555e+08	1181984	2.532e+06
Q8R081	1	19.7879	10	2.47598e+07	28773886	15428	16150.9
Q8VCT3	1	16.5156	10	1.59641e+07	21731273	28888.6	0
Q91W64	1	44.4086	10	5.40774e+07	56643742	2.12597e+06	2429609
Q91W90	1	37.5116	10	33384788	4.00672e+07	0	930808
Q91WG8	1	23.0528	10	30638491	17352826	2.5782e+07	3179351
Q91WQ3	1	15.7402	10	7.86547e+06	1.2423e+07	384893	24904040
Q91X44	1	9.67861	10	2.14766e+07	4.11954e+07	13717	0
Q99JI4	1	30.7389	10	1.40581e+07	2.08594e+07	0	0
Q99K51	1	45.3606	10	33141485	2.99802e+07	108621	254012
Q99LF4	1	29.9831	10	5.4919e+07	51976306	25943.6	25442320
Q99P30	1	38.3561	10	2.47084e+07	2.16221e+07	2.72659e+06	2070717
Q99P72	1	21.7959	10	2.26181e+07	2.60976e+07	814274	842494
Q99PV0	1	14.4106	10	33489482	7.75999e+06	4.23841e+06	987300
Q9CPV4	1	34.5623	10	3.8882e+07	3.56136e+07	1.32493e+06	346011
Q9CW42	1	47.2118	10	8.11088e+07	1.09452e+08	0	0
Q9CWK8	1	25.0286	10	27199771	29269500	21244.7	0
Q9CZM2	1	19.7537	10	78329005	85810951	3.17379e+06	4.22851e+06
Q9D0I9	1	43.6401	10	2.27137e+07	27964786	0	0
Q9D172	1	46.6542	10	1.18309e+08	9.42784e+07	19817.4	1436408
Q9DBN5	1	28.9041	10	3.3501e+06	3.71174e+06	0	776054
Q9DCL9	1	44.5581	10	8.04598e+07	2.26929e+07	3.54904e+06	2.59115e+06
Q9DCQ2	1	39.6648	10	58183585	6.99551e+07	0	905356
Q9EP89	1	14.2229	10	9.15801e+06	1.59617e+07	0	791896
Q9EPU0	1	30.102	10	4.20765e+07	6.49075e+06	0	0
Q9ERS2	1	27.8878	10	4.44495e+07	3.06655e+07	0	1143587
Q9JLZ3	1	23.5892	10	1.55995e+07	1.68133e+07	2.49307e+06	13938.2
Q9QUM9	1	51.5396	10	7.74552e+07	8.14317e+07	2.15888e+06	2.12787e+06
Q9QUR6	1	9.91342	10	3.51384e+07	1.60296e+07	0	0
Q9QY30	1	15.4991	10	21416846	2.38919e+07	2392682	0
Q9WUA2	1	28.1156	10	4.24124e+07	30080142	0	0
Q9WUR2	1	40.3631	10	3.89467e+07	5.02004e+07	0	56508.5
Q9WUU7	1	40.3663	10	5.69134e+07	68899698	147137365	148831365
Q9WV68	1	42.162	10	1.35215e+08	51990205	981912	1.57691e+06
Q9WVM8	1	10.1488	10	13464157	2.77262e+07	5997649	0
A2AS89	1	23.4647	9	6.53879e+07	7.74423e+07	4408395	1.31476e+06
O08788	1	10.9873	9	5.70346e+06	1.34203e+07	76765.9	14376.1
O09159	1	17.8708	9	5.61877e+06	3.21496e+07	2.93701e+06	1854297
O35215	1	40.7585	9	7.63353e+08	735118415	0	0
O35857	1	17.0568	9	1.10389e+07	1.15448e+07	0	1938080
O35945	1	77.2689	9	103513089	8.18539e+07	0	942841
O55060	1	30.7855	9	5.16201e+07	2.76226e+07	2161953	2219378
O88587	1	44.3866	9	7.63991e+07	7.50743e+07	192946	18701.7
O88783	1	25.0727	9	3.97826e+06	4.96921e+06	3.22797e+06	0
P14094	1	27.681	9	4.27871e+07	4.33994e+07	3623376	2.08431e+06
P14873	1	28.4708	9	2.29593e+07	12691074	21778.3	0
P15626	1	68.3176	9	6.60684e+07	115565473	0	23074.1
P16675	1	17.4212	9	18958050	1.2396e+07	1.52115e+07	1.28428e+07
P18760	1	37.0526	9	1.38469e+08	1.30813e+08	2.27613e+06	3052515
P19536	1	22.2972	9	218804439	265257770	1.55323e+06	13672.7
P20357	1	21.4446	9	6.99133e+06	3.83605e+06	5490367	0
P25688	1	28.2226	9	1.49713e+07	13752861	3656775	0
P26638	1	28.6169	9	1.61087e+07	1.98559e+07	24700	28942.2
P28798	1	52.1599	9	8.40382e+07	81696495	1.63302e+07	1.74837e+07
P30115	1	40.8241	9	2294641069	2.19981e+09	113769	96838.8
P35436	1	14.2263	9	3.68283e+07	38217502	0	0
P48678	1	32.3949	9	3.55543e+06	1.69031e+07	1095085	18121978
P50171	1	34.1468	9	44743570	4.80521e+07	7.38261e+06	6.8182e+06
P50396	1	43.7062	9	3.16813e+07	2.59163e+07	2732467	1815449
P56391	1	38.3637	9	3.2037e+08	3.80897e+08	266839	0
P61202	1	16.6371	9	4.08613e+06	1.29175e+07	19855.1	0
P62717	1	30.9315	9	7.41688e+07	7.20009e+07	2.71808e+06	4.00017e+06
P62751	1	30.0465	9	134541964	162783521	2.26818e+07	12439159
P62754	1	30.9255	9	2.01635e+08	153318895	3.68507e+06	6.61941e+06
P62806	1	31.0448	9	3.4004e+07	7.51526e+06	1.48612e+06	728630
P62830	1	45.1461	9	9.15854e+07	8.66054e+07	49653384	3163884
P63158	1	36.4937	9	50277257	63325509	602641	0
P70296	1	33.0821	9	2.03901e+08	202196668	0	0
P99029	1	36.4511	9	3.62219e+08	3.60039e+08	9157588	9229460
Q01097	1	32.4739	9	1.57645e+06	1.01673e+07	5440911	5.47653e+06
Q05816	1	53.0907	9	65520590	6.471e+07	0	1428398
Q3U1J4	1	38.5316	9	1.64878e+07	1.72534e+07	0	12922.4
Q3ULJ0	1	31.1327	9	2.59091e+07	16639359	0	0
Q3URE1	1	14.4683	9	1.16325e+07	1.0258e+07	0	0
Q3UZZ6	1	22.7839	9	86697130	92056251	0	0
Q3V3R1	1	21.6815	9	3.62192e+06	1.52358e+06	2.63559e+06	1.03896e+07
Q571F8	1	39.3368	9	2.87434e+07	3.04517e+07	0	0
Q60931	1	48.9114	9	9.97732e+07	90053684	0	13583.4
Q61001	1	24.9102	9	5.44091e+06	43377906	657109	23435.3
Q61171	1	25.7308	9	170726572	1.66476e+08	38134011	4.25566e+07
Q61578	1	20.0799	9	3.98551e+06	8.72115e+06	456014	495115
Q61768	1	8.84874	9	7.42809e+06	2.45524e+07	13355.7	0
Q62318	1	16.5279	9	1.46405e+07	5.22866e+07	0	0
Q62446	1	12.8995	9	4.79148e+07	4.70043e+07	0	0
Q64176	1	11.8704	9	7191772	1963532	7.73154e+06	1.08304e+07
Q6GQT1	1	42.5747	9	8.81642e+06	1.28115e+07	5.32251e+06	88565.5
Q6GQT9	1	10.5334	9	9971930	6.96477e+06	641541	1.50299e+06
Q6URW6	1	50.8096	9	2.27308e+07	3.3693e+07	2211905	1.53436e+06
Q8BH35	1	25.1926	9	2.37758e+07	7.65369e+06	36803.5	0
Q8BL66	1	7.18116	9	5.22978e+07	1.36986e+07	1.1245e+06	976539
Q8BP47	1	25.6639	9	26631321	2.7813e+07	0	0
Q8BTY1	1	20.8767	9	32167874	36738153	5758694	5714359
Q8C165	1	6.83844	9	9223625	14259429	1.05957e+07	5.80546e+06
Q8CDN6	1	25.3238	9	31470734	3.14938e+07	1792621	98010.2
Q8JZZ0	1	29.9882	9	4.21736e+07	3.94616e+07	20599561	21403572
Q8K0C4	1	28.8248	9	2.70046e+07	23766842	242212	0
Q8VCR2	1	29.0308	9	39558962	3.73089e+07	0	0
Q91X52	1	27.9148	9	62831454	80887156	4159050	1.71409e+06
Q91YP0	1	16.5267	9	2.19697e+07	12108172	0	170111
Q920A5	1	10.5623	9	13295205	1.74642e+07	1.05714e+07	1.22802e+07
Q99JW2	1	12.5491	9	37784218	27472526	37954.7	13348650
Q99K48	1	17.9108	9	1.54938e+07	2.61307e+06	2.46528e+06	37923.1
Q99KC8	1	15.6673	9	14880502	17810046	965334	1007019
Q99KQ4	1	23.197	9	23983889	29138404	0	0
Q99L47	1	23.1937	9	58150213	61328854	0	857929
Q99LP6	1	23.5825	9	6.7579e+07	6.27042e+07	0	0
Q9CPR4	1	29.1895	9	154651953	1.17633e+08	0	1813489
Q9CWS0	1	46.7864	9	7.21988e+07	6.7013e+07	0	0
Q9CX34	1	25.2811	9	1.40244e+07	6641027	1500931	25487.2
Q9CZW5	1	33.9237	9	1.90392e+07	1.45815e+07	0	903381
Q9D0E1	1	23.8027	9	21271334	1.13474e+07	11233	0
Q9D0M3	1	38.1102	9	1.41781e+08	8.78192e+07	0	17874.1
Q9D1A2	1	26.1986	9	41818571	5.03093e+07	0	0
Q9DCS9	1	38.699	9	7.04258e+07	6.94331e+07	605214	35460481
Q9ERK4	1	31.1519	9	1.29896e+07	1.02254e+07	1407670	1.44773e+06
Q9JJL3	1	15.5481	9	3.91778e+07	3.88973e+07	6.91736e+06	7.06934e+06
Q9JM76	1	6.91611	9	15757530	2.1453e+07	232125	21960.5
Q9JMH6	1	17.2186	9	1.92248e+07	24692932	0	9177111
Q9QZE5	1	30.0397	9	1.11106e+07	2.95455e+07	0	0
Q9WTI7	1	13.1519	9	1.41025e+07	5213589	88138933	93421723
Q9WTQ5	1	14.3059	9	1.16361e+07	2.31999e+07	12389.5	0
Q9WV55	1	33.9461	9	38242078	2.5073e+07	1.91144e+06	0
Q9Z0S1	1	35.6091	9	4.11193e+07	5.12767e+07	1668808	23169.1
Q9Z110	1	24.9704	9	6.86101e+06	3.71667e+07	0	0
Q9Z2U1	1	29.5093	9	5.88201e+07	72605474	491234	0
A1L317/A6BLY7/B1AQ75/CONT_153|gi|1181994/Q62168	5	3.0044	8	1.23751e+07	1.16952e+06	1.47978e+06	2381966
E9Q7G0	1	14.2382	8	5.00104e+06	3.05666e+07	0	574865
F6ZDS4	1	10.6043	8	2.95593e+07	1.45535e+07	4.96748e+06	5461187
O08547	1	20.5195	8	47928649	59539450	0	13237.2
O08756	1	23.0525	8	155310013	128045080	2.09896e+06	2.08417e+06
O09061	1	22.2267	8	57524175	55970694	0	0
O35969	1	20.9701	8	40411644	42545746	139473	0
O55234	1	23.7529	8	126117929	1.87495e+07	0	0
O89053	1	23.8436	8	16580551	9.49174e+06	0	0
P00920	1	13.08	8	2.45342e+07	3.0307e+07	0	1392903
P02088	1	77.2161	8	1.76061e+09	1.7559e+09	7268100	4531481
P04919	1	16.3058	8	2.04169e+07	15900398	7159084	0
P13597	1	10.6029	8	2.61417e+06	1.06511e+07	5.39134e+06	6.18133e+06
P16330	1	29.0083	8	2.42241e+07	7.18431e+06	2463273	3.52044e+06
P23249	1	7.10445	8	2.61053e+07	2.96627e+07	27419812	0
P27546	1	20.9085	8	8.89938e+06	6.8361e+06	37156.5	0
P30999	1	34.6138	8	12964927	12524489	0	15809.8
P34927	1	36.6376	8	6.42465e+07	58130706	3.2658e+07	3.36558e+07
P40936	1	31.6444	8	282719117	307045499	1041075	3656594
P42227	1	20.5571	8	2.15269e+07	2.18596e+07	0	0
P47754	1	27.3458	8	1.98016e+07	1.50738e+07	5.77936e+07	60376288
P48725	1	3.64767	8	8612181	6.63449e+06	1674783	1014635
P48962	1	64.6167	8	1.4018e+07	1.82119e+07	6.18807e+06	1375403
P49025	1	3.56555	8	6.824e+06	19348534	1.09556e+06	1628078
P54822	1	13.0237	8	9.61907e+06	10540265	2023597	0
P55302	1	9.04444	8	24241503	7.41649e+06	2.98092e+06	2267440
P60843	1	63.7861	8	73388848	6.721e+07	2.4239e+06	0
P61358	1	13.8188	8	1.23007e+08	187069944	5854107	3985190
P62267	1	16.4848	8	31595561	5.04253e+07	4.07965e+06	0
P62334	1	18.7213	8	2.20541e+07	1.96822e+07	41012.9	24193.9
P62814	1	17.1585	8	1.33955e+07	1.39998e+07	432028	548751
P63323	1	35.1317	8	1.32092e+08	1.29665e+08	8.40545e+06	6.31254e+06
P70336	1	10.7533	8	1.24528e+07	20089924	1262598	32448787
P70424/Q61527	2	3.59523	8	29823039	12171908	933538	1063495
P80313	1	45.6563	8	2.67698e+07	2.33291e+07	295505	74886
P81117	1	3.56931	8	7.26552e+06	1.25357e+07	1061306	0
P83510/P97820	2	7.47153	8	10765968	7380187	0	0
P97461	1	34.2043	8	6.47933e+07	4.61517e+07	4.92865e+06	3588214
Q00PI9	1	21.3931	8	7.10622e+06	1.84235e+07	3155822	2.02466e+06
Q04447	1	17.2381	8	6.36446e+06	5.99788e+06	19147270	1.92879e+07
Q06770	1	28.7047	8	655201	9.95152e+06	0	14202.2
Q07076	1	30.795	8	2.83035e+07	1.44273e+07	3027761	1714004
Q11011	1	13.7858	8	6.42625e+06	3.394e+06	1752271	0
Q19LI2	1	35.8495	8	2.73033e+07	15117046	30102.9	965436
Q3U0V1	1	13.5717	8	11113999	1.48506e+07	309581	5.41606e+06
Q3U7R1	1	10.8255	8	3.23622e+06	1.43817e+07	3.50242e+06	17605.6
Q3V0Q1	1	3.57183	8	8354440	9.48065e+06	3600814	0
Q5H8C4	1	21.5735	8	1.47116e+07	19686502	183322	652907
Q5YD48	1	15.5791	8	1.61778e+07	6.89514e+06	18106.6	0
Q60847	1	21.3563	8	1.41369e+07	8.69743e+06	62232795	0
Q60866	1	22.4949	8	57404125	78438503	0	0
Q61247	1	20.8066	8	3.39986e+06	5.15044e+06	0	3.78402e+06
Q61282	1	10.5579	8	5.00892e+07	7.01222e+07	0	183246
Q61335	1	32.0747	8	3.08914e+07	2.3327e+07	7.84466e+06	1543319
Q61490	1	3.51389	8	1.04349e+06	1893654	6.87621e+06	3.88757e+06
Q61937	1	16.1342	8	42948780	4.05159e+07	2735101	2610713
Q6A4J8	1	7.17888	8	17815414	1.67556e+07	1.01167e+06	1941470
Q6NZJ6	1	23.9867	8	6719396	15965531	957798	1.19573e+06
Q6P542	1	13.684	8	6.81298e+06	3.76877e+06	0	1654261
Q6PA06	1	6.50437	8	9.29034e+06	8.59777e+06	1374164	0
Q80TJ1	1	10.7849	8	9253543	7.77574e+06	3.01202e+06	1.35948e+06
Q8BLN5	1	19.3541	8	24708943	1.19819e+07	0	0
Q8BSE0	1	16.8858	8	10708298	8.40729e+06	0	19550.5
Q8BX70	1	9.6057	8	33878447	2333436	0	3.68586e+06
Q8C8R3	1	14.1951	8	1.14205e+07	5.20052e+07	0	0
Q8CIB5	1	15.6424	8	1.27731e+07	9.62636e+06	27590.5	108818
Q8CIN4	1	11.2207	8	9.11709e+06	16229677	0	0
Q8K1M6	1	17.5679	8	2.15911e+07	2.11508e+07	821888	10583.8
Q8K1Z0	1	31.7221	8	5.15549e+07	4.77291e+07	5069705	0
Q8K284	1	3.45497	8	2.49834e+07	3334586	91003.4	0
Q8K441	1	15.3185	8	4.54486e+06	2.53342e+06	31087.9	924755
Q8QZY1	1	26.1093	8	13464618	14655445	0	761997
Q8R016	1	16.9494	8	8.98616e+06	15431527	1.38599e+06	1.65244e+06
Q8R0I0	1	3.48498	8	2.89869e+06	4.6913e+06	1593329	22247.6
Q8R146	1	22.6572	8	3.89705e+07	1.71883e+07	0	0
Q8VCI0	1	17.1407	8	31160077	3336002	5.80007e+06	5.87304e+06
Q8VCR7	1	29.3614	8	2.31622e+08	227857246	0	2.3095e+06
Q8VCZ9	1	23.0627	8	21336477	2.16594e+07	0	0
Q8VDP4	1	6.81278	8	3.35289e+06	8.29078e+06	1528639	643057
Q8VIJ6	1	17.7523	8	1.87539e+07	3.82868e+06	0	1385642
Q91VM9	1	31.3515	8	2.05709e+07	1.9106e+07	1473617	2.05231e+06
Q91XE4	1	23.6991	8	5.23995e+07	5.55374e+07	794668	0
Q91XM9	1	46.2651	8	4.03357e+06	1.99638e+06	1.73123e+06	561560
Q91YW3	1	12.0958	8	16703902	1.6614e+07	1.76894e+06	10983.7
Q91ZU6	1	7.09669	8	5.83534e+06	11871680	9950999	8.2066e+06
Q922Q8	1	31.4455	8	5.12596e+07	4.62233e+07	495177	1.00167e+08
Q99J39	1	29.518	8	5.38983e+07	1.58211e+07	0	180754
Q99JR1	1	35.1106	8	50776868	5.91243e+07	587660	1.34917e+06
Q99KK7	1	13.2411	8	17812107	12769963	0	2386159
Q99KV1	1	23.3342	8	21418213	9944281	399731	72153.6
Q99L04	1	34.1987	8	3.69667e+07	3.08133e+07	1040762	0
Q99L88	1	15.3039	8	44381252	24007289	1.2523e+07	0
Q9CPQ1	1	34.7894	8	168001721	157430296	1013420	1213799
Q9CQ54	1	23.1876	8	1.91445e+07	22458016	1.3013e+08	1.31291e+08
Q9CR59	1	10.3919	8	37525601	21774336	1183702	2531888
Q9CRB9	1	28.77	8	2.98459e+07	33492835	0	0
Q9CVB6	1	27.7939	8	4.03845e+07	3.33927e+07	5.65578e+06	0
Q9CXF0	1	14.1681	8	88391050	8.78464e+07	6126381	17593.7
Q9CXW4	1	35.7657	8	1.5403e+08	108497483	6390134	6859606
Q9CXZ1	1	20.2092	8	55325662	39741045	42238.8	35917
Q9CYZ2	1	9.04975	8	4.16702e+06	6.34742e+06	2325640	688282
Q9D2R0	1	11.2502	8	13342147	15754411	0	0
Q9D6R2	1	42.2155	8	3.87744e+07	3.54906e+07	0	0
Q9DBL7	1	20.9024	8	27221534	2.42611e+07	2222294	0
Q9DC61	1	15.0004	8	1.35141e+07	8.51891e+06	20566.6	40622.8
Q9DCP2	1	28.1115	8	101192318	71744282	111115	8.89656e+06
Q9DCU9	1	34.258	8	1.51128e+08	164558226	0	15561260
Q9DCV4	1	20.6878	8	2.25641e+07	25947097	4575715	5.05176e+06
Q9EQH3	1	21.0614	8	6.74952e+07	6.69749e+07	815338	2.71517e+07
Q9JI75	1	12.8788	8	39807350	8.19646e+07	1808790	0
Q9JJN5	1	28.7261	8	3.16651e+07	2.35098e+07	2776634	992782
Q9JLI6	1	13.2449	8	1.97591e+07	2.97087e+07	0	0
Q9JMA7	1	44.4182	8	3.46015e+07	6.56525e+07	0	0
Q9QXC1	1	27.6055	8	1.1773e+07	2.59387e+07	6.79667e+06	6.66279e+06
Q9QXT0	1	26.1324	8	1.98703e+07	1.88862e+07	7.38573e+06	0
Q9QYG0	1	38.7077	8	1.96051e+08	2.02568e+08	1104915	1120358
Q9QZQ1	1	3.60879	8	13172844	1.79547e+07	41229800	581112
Q9R111	1	23.8767	8	1.53473e+07	1.07464e+07	0	38297.6
Q9WUM5	1	36.9945	8	2.7161e+08	3.06589e+08	1.98025e+06	3.35861e+06
Q9WV92	1	14.33	8	1.45e+06	9.51493e+06	37638.9	1136330
Q9WVA4	1	23.2353	8	29423304	4.28612e+07	0	0
Q9Z1G4	1	25.3062	8	666594	5.92289e+06	14710.1	354814
Q9Z1Z2	1	23.1241	8	14803451	1.36401e+07	0	19101.8
A2AGL3	1	2.53435	7	9.80201e+06	1.11108e+07	3.66866e+06	1.12318e+07
A3KGV1	1	10.7223	7	1.54813e+07	5.94638e+06	3506754	238951
D3Z7P3	1	21.1786	7	240724	5.76416e+06	3278297	3208368
E9Q401	1	7.04483	7	4.72109e+07	1.0907e+07	0	0
E9Q4Z2	1	20.9807	7	14413259	4.20325e+06	3194238	81710.8
O08914	1	21.9963	7	17814404	2.14526e+07	0	0
O35381	1	17.5547	7	25761766	3.36082e+07	0	0
O35386	1	24.0121	7	19483317	1.90896e+07	0	0
O35963/P35283/P63011/Q504M8/Q8BHD0/Q8CG50/Q923S9/Q9CZT8/Q9JKM7	9	7.56738	7	6.26205e+06	3.3961e+06	398289	1268424
O70325	1	22.7952	7	3.95536e+07	3.74896e+07	0	0
O88935	1	21.3068	7	590266	2.13468e+07	1891519	575582
P01867	1	16.8265	7	79919588	7.92596e+07	7.96104e+06	8.10759e+06
P04247	1	21.6996	7	8.65059e+06	8.00943e+06	0	81224.4
P06797	1	6.86944	7	2.00789e+07	16839624	1.85649e+07	2.0035e+07
P07309	1	17.0628	7	1.04649e+08	101318664	2.16486e+07	1.5058e+07
P09671	1	23.8715	7	167420600	165446111	0	0
P0C6F1	1	3.51058	7	6133747	3.29198e+06	5.93098e+06	0
P11531	1	6.59063	7	15122136	11141006	0	0
P14131	1	22.445	7	138432038	157123339	5924573	7058690
P16125	1	28.84	7	3215771	3.17073e+06	25174.6	0
P17047	1	13.6488	7	1.60686e+07	17698136	1.77577e+07	2.80177e+07
P19137	1	3.65069	7	8.62754e+06	51155914	0	42574.1
P19253	1	20.4363	7	64389136	24868810	3.0459e+07	4.20867e+06
P21180	1	17.9582	7	7357351	4.79464e+06	0	0
P21440	1	5.55309	7	1.76098e+07	16591571	119530656	0
P23589	1	25.249	7	3.17365e+07	3.91932e+07	0	0
P24456	1	62.4576	7	93605964	120536801	1.27288e+06	0
P26040	1	36.543	7	3201978	1.94795e+07	558949	5.49348e+06
P26231	1	20.7177	7	1.66575e+07	8.7544e+06	3.37187e+06	23668591
P26516	1	21.0185	7	2.42517e+07	12148044	1.47256e+06	373434
P27786	1	10.5017	7	3.94226e+06	1.96368e+08	0	0
P29788	1	20.0191	7	26979124	2.76342e+07	1113471	1130282
P33173	1	3.53082	7	16251376	1.95352e+07	2.11574e+06	3.7085e+06
P35979	1	24.5796	7	202594242	193432351	5.83355e+06	7211792
P35980	1	22.3345	7	1.7411e+08	154606788	2.5554e+06	2382700
P39447	1	3.58598	7	3751803	9.64844e+06	883704	1.07384e+06
P40630	1	18.2675	7	5.74047e+06	6.5877e+06	0	0
P41105	1	13.7849	7	49503803	8.02487e+07	3.76896e+06	5.07293e+06
P41317	1	19.0478	7	2.63016e+07	3.36896e+07	181002	0
P42703	1	19.9741	7	14808931	3.47886e+07	874240	0
P46735	1	10.7768	7	5.33799e+06	6.22364e+06	0	0
P47757	1	27.487	7	3.39527e+07	3.45197e+07	235464	0
P49182	1	5.62656	7	1.25679e+06	1.49919e+06	450987	1.78448e+06
P50518	1	9.64045	7	1.06214e+07	4.85954e+06	0	14410.3
P52760	1	21.061	7	1002998807	1040081446	88709339	0
P54823	1	20.9777	7	2.68499e+07	6.65636e+06	7.18779e+06	8921916
P60122	1	17.651	7	11073823	1.15353e+06	947083	4.63505e+06
P60335	1	38.3423	7	7.39367e+07	8.48008e+07	39719.6	1692481
P61027	1	40.3611	7	2.25822e+07	2.3784e+07	3506598	0
P62082	1	21.1671	7	79622568	8.59923e+07	1217087	699464
P62192	1	31.5553	7	48016777	44927964	1.0379e+07	958509
P68254	1	37.0895	7	3.69956e+07	3.17297e+07	0	0
P80317	1	30.5346	7	1.09166e+08	92194048	0	0
P97290	1	21.6095	7	9021699	8.54574e+06	0	28175.7
P97328	1	21.9462	7	148181744	147693658	0	0
P97450	1	29.4586	7	2.1372e+08	196080169	1.50943e+07	1.14697e+07
P97821	1	6.73185	7	34400385	2.57522e+07	19683211	18985252
Q02788	1	14.1372	7	1.9361e+07	43865.4	29010.3	0
Q07456	1	35.3698	7	2.39336e+07	2.06316e+07	1.27519e+07	1.49903e+07
Q2TPA8	1	24.0258	7	1.62831e+07	1.48421e+07	0	0
Q3TDQ1	1	19.5867	7	5.91101e+06	9.26152e+06	805564	1277683
Q3TEA8	1	14.5851	7	3.03565e+06	1.82066e+06	5450800	9714415
Q3TVA9	1	14.2709	7	3869322	955967	1.42891e+06	0
Q3UHX2	1	7.15009	7	3.91652e+06	3.20433e+06	0	0
Q3UJD6	1	10.7901	7	1.01433e+07	1.207e+07	3.74837e+06	3.72304e+06
Q60692	1	20.3891	7	5.44938e+07	4.55595e+07	853493	0
Q61292	1	17.6142	7	2.42319e+07	14847125	1.08262e+06	2778068
Q62087	1	9.42288	7	22940629	3.27307e+07	2.28229e+07	2.75219e+07
Q62351	1	18.1844	7	3.88403e+06	2447624	8748976	9.14167e+06
Q62448	1	3.49334	7	1.25478e+07	2.17613e+06	17948.6	0
Q6A0A9	1	10.9426	7	6804615	8213229	0	0
Q6B966	1	28.8941	7	3.57371e+06	1.64545e+06	15785.9	0
Q6DIC0	1	3.58467	7	3.17111e+07	20586068	1229519	1272258
Q6IRU2	1	24.3193	7	23244724	1.74705e+07	0	2875540
Q6P4T2	1	10.8021	7	1.18361e+07	11361661	1660876	206244
Q6P5D8	1	17.7733	7	25439079	954749	3.92475e+06	5.05713e+06
Q6P5H2	1	7.19654	7	3.22573e+06	1.4854e+06	2.33495e+06	2012024
Q6ZQ08	1	7.39081	7	7604756	41537626	752267	17215.6
Q791V5	1	19.2124	7	125574146	139755870	0	0
Q7TPH6	1	3.52738	7	93706.3	65363182	8.46498e+06	9.57855e+06
Q7TPV4	1	21.1494	7	1.84351e+07	1.89032e+07	0	7.0717e+06
Q7TSJ2	1	21.4036	7	12416866	3.44684e+07	612397	689353
Q7TSQ8	1	21.487	7	2.91012e+06	94642.8	1.0615e+06	0
Q80WJ7	1	21.2904	7	1.45101e+07	6645379	859085	21780.1
Q80YC5	1	24.6513	7	4.28383e+07	4.85439e+06	78470.8	1064535
Q8BGH2	1	23.5411	7	1.60757e+07	18104265	1150028	1169640
Q8BKZ9	1	24.5067	7	1.5961e+07	12701897	727531	792028
Q8BPN8	1	25.1983	7	6.69174e+06	1.28774e+07	0	2894171
Q8BWY3	1	19.5415	7	17113768	1.23622e+07	5.69763e+06	0
Q8C1A5	1	14.4136	7	9219035	2.0485e+07	0	0
Q8CG48	1	3.63286	7	1.67505e+07	76728847	135428	603520
Q8CJ40	1	3.72745	7	6.01405e+06	4851439	969873	1.54236e+06
Q8JZU2	1	24.0768	7	103066726	114770796	735373	2290708
Q8K0D2	1	25.2356	7	7.31903e+06	3.17061e+07	307604	0
Q8K0D5	1	17.0377	7	4157772	8.8901e+06	1.00049e+06	101098
Q8K0L3	1	30.9513	7	1.44777e+07	2.12852e+06	1117860	2.29702e+06
Q8K182	1	31.8724	7	1.5162e+06	44496.5	510684	2.86994e+06
Q8K2I4	1	19.8728	7	7.54485e+06	6.27453e+06	0	14760.5
Q8QZR3	1	17.1814	7	1.66533e+06	32167314	44223537	44853047
Q8R0F9	1	9.41495	7	2.59784e+07	21273547	3892191	3888012
Q8VBT2	1	24.2812	7	7.0695e+07	7.29003e+07	6.15617e+06	7.24017e+06
Q8VC97	1	16.3051	7	28044037	50357424	0	1373494
Q8VCH0	1	80.1815	7	3.20802e+07	3.09465e+07	13793.1	1301776
Q8VHE0	1	6.2448	7	10687626	41601473	0	0
Q91VU6	1	2.10459	7	14507736	21697074	0	998589
Q91WS0	1	20.9373	7	5.93264e+07	1.37207e+08	650094	0
Q91WU5	1	16.3378	7	1.426e+07	1.67316e+07	0	0
Q91X34	1	27.2463	7	5.23322e+07	50614730	0	0
Q921H8	1	84.5692	7	5.59375e+07	5.86704e+07	0	0
Q922E4	1	6.24633	7	24511516	20522679	0	0
Q923B6	1	6.54239	7	17138050	1.96876e+07	1.64729e+06	0
Q923D2	1	16.9187	7	92409336	1.08566e+08	2491418	0
Q924Y0	1	13.275	7	3.06337e+07	19194386	0	0
Q99020	1	24.9553	7	2.52839e+07	3.92848e+07	271391	0
Q99JT9	1	19.5569	7	29467139	28700602	2.86757e+07	598470
Q99KB8	1	18.8821	7	47998888	44415347	191560	14063.3
Q99KJ8	1	11.7682	7	8.71297e+06	10085506	13277.4	0
Q99L45	1	23.7182	7	1.64578e+07	19425949	4962989	5762961
Q99LD4	1	17.3684	7	7.14916e+06	1.24802e+07	0	0
Q99MN1	1	22.8797	7	1.42854e+07	1.52841e+07	0	122393
Q99MR6	1	3.53545	7	3.03469e+06	3.37321e+06	3648783	1464573
Q9CQC7	1	16.9904	7	3.48736e+07	32587991	478397	402771
Q9CQF9	1	10.269	7	3.51562e+06	1130192	3.69168e+06	3073612
Q9CQJ8	1	32.9214	7	3.80039e+07	5.08484e+07	0	326076
Q9CQR2	1	18.8254	7	6.90996e+07	7.197e+07	1.03019e+07	10186506
Q9CQT1	1	11.4828	7	2.72221e+07	3.57498e+07	0	0
Q9CQZ5	1	18.0262	7	4.07226e+07	25875229	0	350887
Q9CR57	1	24.5873	7	1.49617e+08	1.33479e+08	2876830	8.25428e+06
Q9CU62	1	3.53545	7	790112	4.10791e+06	0	7282351
Q9CXN7	1	32.4871	7	60455595	4.6732e+07	0	0
Q9CXT8	1	23.9244	7	1.02899e+07	8935534	3.32188e+06	0
Q9D1Q6	1	40.3257	7	3.71995e+07	75607211	9.71077e+06	7.53134e+06
Q9D2G2	1	23.4392	7	9.42587e+07	84324837	3627658	3.75649e+06
Q9D5J6	1	13.8723	7	1.33391e+07	11081180	0	0
Q9D9V3	1	18.5227	7	27570751	27885245	0	0
Q9DB29	1	15.6956	7	62140635	8.31314e+07	134378	0
Q9DBB9	1	21.3912	7	153272933	1.53131e+08	7936283	6.64067e+06
Q9DBG3	1	61.5762	7	1.52756e+07	1.52357e+07	426765	0
Q9DBP5	1	23.7109	7	3.50859e+07	30668286	1322381	1.39987e+06
Q9DCG6	1	37.1461	7	127161073	123735328	0	1943722
Q9DCM0	1	37.2933	7	6.54854e+07	7.05707e+07	0	1196049
Q9DCN1	1	8.89872	7	1.18019e+07	1.19265e+07	0	0
Q9ER88	1	14.1774	7	3.39041e+06	2883904	175540	152769
Q9JHR7	1	15.7027	7	9.37265e+06	4.65221e+06	1929010	0
Q9JIK5	1	16.9943	7	8.57756e+06	5.63379e+06	0	0
Q9JIX8	1	6.06096	7	9.57244e+06	9.713e+06	14166.6	0
Q9JLT4	1	20.9743	7	2.94668e+07	1.42565e+07	10393012	2766646
Q9JMD3	1	22.7177	7	75768574	6.97551e+07	0	11696620
Q9JMH9	1	17.7774	7	9.20876e+06	2.93666e+07	4006934	2.59226e+06
Q9QWR8	1	3.27829	7	5681809	6.21417e+06	7009099	6897456
Q9QYF1	1	13.9387	7	20374459	52185657	1.67958e+07	808657
Q9R0P5	1	21.5893	7	38041103	3.19971e+07	587375	2.20293e+06
Q9R1J0	1	25.7348	7	7.24041e+07	4.76083e+07	0	1178426
Q9R1S7	1	9.06384	7	21729964	23938828	0	1228437
Q9R257	1	27.3436	7	155288762	150109855	3022923	3078888
Q9WTX6	1	25.3421	7	9406960	1.82519e+08	787465	0
Q9WU19	1	19.968	7	5.28511e+06	8.22075e+06	1.2055e+07	1.27904e+07
Q9WV32	1	16.8666	7	1.72461e+07	2.68742e+07	225816	0
Q9WVA3	1	19.1532	7	33200868	41871273	0	0
Q9Z2W0	1	25.3548	7	26619734	21106686	28387.8	7.11882e+06
Q9Z2Y8	1	16.6989	7	3.5195e+07	9.20384e+06	0	0
A0JNU3	1	8.62747	6	7593231	7829738	1.78665e+06	7144780
A2AJL3	1	15.3971	6	21559188	61801509	0	0
A2ATU0	1	19.0539	6	1.00863e+07	10749907	0	0
A6H584/Q8C6K9	2	3.663	6	3.28244e+07	953594	656144	13493144
E9PY46	1	7.2514	6	1.16162e+06	1.40187e+07	0	883567
O08529	1	17.8022	6	5.60755e+06	6.61439e+06	0	0
O08573	1	26.5036	6	1.32007e+08	133259357	1.21417e+07	1.47608e+07
O08600	1	18.2446	6	9.45523e+06	13831968	15591	494851
O09106/P70288	2	6.6425	6	2667741	12468207	32746.6	33278
O35526	1	7.20549	6	7.35016e+06	681539	40972.8	0
O35643	1	54.3433	6	1.8446e+07	1.63541e+07	12331370	0
O35685	1	5.72557	6	1.16003e+07	9.7234e+06	855892	0
O35887	1	13.3656	6	13143007	1.28925e+07	2.59351e+06	1648618
O54749	1	16.9222	6	8.73936e+06	2.02116e+07	0	3943548
O54909	1	60.0475	6	28331645	34735746	0	1969013
O70133	1	23.72	6	6385617	3.64379e+06	0	0
O70318	1	28.8089	6	6.38267e+06	14786550	0	0
O70492	1	13.3039	6	1.22111e+07	1.78623e+07	7695582	2034193
O88738	1	3.57565	6	12845390	2.85516e+06	0	1.15193e+07
O88947	1	24.9345	6	2.41742e+06	5.01564e+06	26597	5.04718e+06
O88962	1	12.4086	6	2294949	6.42926e+07	21035.6	658448
P00405	1	15.9415	6	133439911	1.28236e+08	0	31684.5
P00493	1	15.8761	6	8.46972e+06	1.05952e+07	0	0
P01592	1	17.6788	6	13996163	1.20679e+07	1.43624e+07	6.76467e+06
P01837	1	17.1493	6	1.584e+08	146172789	41044066	22066274
P01878	1	31.7039	6	84216306	88086723	28210117	49049014
P01942	1	34.0499	6	6907380266	6853752128	66839533	57209258
P02468	1	21.5229	6	8.57677e+06	3.44094e+07	57613.4	0
P03953	1	10.7477	6	421470	1.16229e+07	9.82719e+06	1.31659e+07
P06837	1	21.5783	6	1.53944e+07	726314	0	0
P07759	1	36.8873	6	5.68035e+06	4.75513e+06	4437398	3.34577e+06
P08553	1	14.5486	6	9.61068e+06	350661	1976379	1069332
P09242	1	21.5551	6	6.52606e+06	2.31509e+06	4969176	0
P09528	1	13.1243	6	4.02491e+06	1.24058e+07	1.13752e+07	2829735
P11881	1	17.9452	6	1.51423e+07	18962842	926993	59493.5
P12960	1	17.7224	6	1.31588e+08	2.25361e+06	1362962	35880.4
P13634	1	16.5488	6	15040047	14381083	0	2301934
P14115	1	24.0147	6	145314576	126479728	5.61849e+06	2.55979e+06
P15508	1	25.1183	6	10084761	651208	748702	11839135
P17156	1	60.515	6	3.76218e+06	3.81274e+06	1399819	549786
P17225	1	20.7744	6	21568381	1.04865e+07	0	0
P18572	1	25.0587	6	4.20048e+07	4.28454e+07	9299458	9274240
P19001	1	48.3713	6	2.42013e+07	4120097	33817	0
P20060	1	23.5599	6	2.9223e+06	3.07317e+06	2.29494e+06	2.05693e+06
P20108	1	16.1344	6	142200116	137415290	2.9223e+06	4.14372e+06
P26350	1	19.6712	6	7.37601e+07	77176016	0	0
P28352	1	16.7491	6	1.07793e+07	1.75551e+07	9.18322e+06	9.07652e+06
P29351	1	13.82	6	4.4367e+07	5.73802e+06	579015	561996
P29533	1	7.19847	6	14551361	436775	562959	414253
P30681	1	29.9907	6	3.49391e+06	6.95201e+06	0	991332
P31230	1	22.2371	6	1.46623e+07	1.26929e+07	0	14541.9
P35438	1	21.4648	6	390277	11845054	0	0
P35585	1	16.9987	6	7.3281e+07	78533829	0	3427556
P47708	1	3.69248	6	2136504	1.76924e+06	745191	756235
P47791	1	24.6138	6	27357847	42409076	1135982	1.13714e+06
P48774	1	19.8316	6	7.96958e+06	4.21027e+06	0	416254
P49312	1	13.6443	6	41267595	13110410	4.21496e+06	1755963
P49722	1	12.2758	6	2.67198e+07	2.17728e+07	14837.1	0
P51859	1	13.2274	6	25850890	24269543	0	0
P53996	1	7.847	6	19166319	4.9601e+06	0	35618.4
P54728	1	30.0553	6	3.09491e+07	2.96588e+07	8.19902e+06	865052
P54775	1	2.01333	6	152049769	156454073	0	0
P56395	1	21.2882	6	1308763173	1.15501e+09	0	3570904
P57759	1	14.2559	6	18903779	12055349	5.87347e+06	5214705
P59325	1	19.0536	6	6.25608e+06	8.26959e+06	0	0
P61089	1	10.1226	6	30083168	29302992	803889	0
P61982	1	29.7894	6	75726916	6.45656e+07	0	13329750
P62075	1	26.1031	6	5.50791e+07	4.70397e+07	0	1504618
P62301	1	11.2971	6	91125037	84946721	6.43719e+06	2794077
P62827	1	16.4094	6	43195019	6.91679e+07	0	0
P62900	1	13.5589	6	4.15751e+07	9.98358e+07	3480120	4.57309e+06
P62911	1	18.7549	6	77979646	9.59008e+07	834053	2.48808e+06
P62918	1	22.8593	6	1.02941e+08	113474583	4583608	2707320
P63242	1	31.5694	6	51523123	5.05078e+07	2.5878e+06	1425244
P63276	1	34.5739	6	4.73816e+07	1.11827e+08	730776	0
P63325	1	13.7736	6	60550878	2.09016e+08	0	0
P68510	1	44.2843	6	30050523	3.00662e+07	57392181	31738.8
P83882	1	20.925	6	61948923	52686842	1.87853e+06	2879253
P84104	1	7.25899	6	3057767	6.16481e+06	122465	19788.9
P97447	1	3.55447	6	2326531	39628147	4989859	9.14567e+06
P97479	1	3.65527	6	1.46308e+07	8634617	0	254004
Q00915	1	24.3502	6	1.73037e+07	12728795	0	0
Q02248	1	28.3763	6	7734797	3.48473e+06	4.52842e+06	1.44498e+06
Q05D44	1	7.18604	6	6.58482e+06	5.42013e+06	262384	0
Q06185	1	22.4302	6	1.71928e+08	169043912	0	0
Q07968	1	24.6148	6	6.82858e+06	4483638	0	0
Q14C51	1	13.3351	6	4.49953e+06	1.09343e+06	0	18564.9
Q3TLP5	1	27.0915	6	49934759	47518027	0	0
Q3UPH1	1	14.3888	6	0	1.70537e+07	4.31219e+06	4.61915e+06
Q3URU2	1	10.6918	6	3.59272e+06	4.70987e+06	3588515	0
Q4KWH5	1	2.73882	6	7573321	4210161	1.6067e+06	2324227
Q5U5V2	1	8.79176	6	9.80282e+06	1.27598e+07	0	117731
Q60590	1	16.5001	6	5.39516e+06	1.88909e+06	2672866	32343.8
Q60598	1	10.1366	6	10993322	5813004	0	0
Q60865	1	15.5693	6	11511507	8935733	3353858	0
Q61133	1	13.0747	6	20864526	28408299	0	15942.8
Q61555	1	7.43529	6	4.70832e+06	5.05235e+06	2.33333e+06	2.51665e+06
Q61595	1	21.715	6	771797	1.23238e+07	180831	360337
Q62009	1	17.5159	6	8.79967e+06	118285	1.46055e+06	1124517
Q62417	1	7.27389	6	1.72866e+07	249697	51424.9	44951528
Q62425	1	10.0744	6	1.15023e+08	112408832	7.87103e+06	4865208
Q62426	1	12.4394	6	35132337	21497055	14532833	14583873
Q62452	1	29.196	6	5866950	4098249	7321239	2.5226e+06
Q62468	1	14.1372	6	600358	2.14996e+06	20262.1	440113
Q64318/Q9R0G7	2	2.11358	6	1.15721e+07	2.61976e+07	0	1367424
Q64GA5	1	17.6545	6	3.90503e+07	1.92504e+06	1754335	18553.1
Q66X05	1	14.293	6	4.18632e+07	1.11708e+06	22960.9	68825.8
Q66X22	1	24.9913	6	1.95995e+06	2.02615e+07	6.88191e+06	679195
Q6ZPE2	1	3.52397	6	1.06746e+08	12681131	1.49032e+07	0
Q6ZWV7	1	11.928	6	117982079	162312028	24066.6	0
Q6ZWX6	1	10.4777	6	3.47558e+07	13410440	3.56689e+06	639434
Q71KT5	1	6.56535	6	11225013	13462768	1249159	0
Q7SIG6	1	3.75875	6	7.0924e+06	4.33927e+06	531369923	520568288
Q7TMK9	1	17.6826	6	2.11867e+07	15678886	0	1053716
Q7TQF7	1	10.7689	6	25899051	5.85209e+06	0	0
Q7TQI3	1	17.4716	6	8.84919e+06	1.1098e+07	0	0
Q80U63	1	3.67877	6	2.73964e+06	1.07517e+07	4113457	3319721
Q80UG2	1	7.22498	6	2.09177e+07	5.98736e+06	0	102776
Q80UJ7	1	3.51278	6	7.24222e+06	364252	26957130	0
Q80X85	1	10.1537	6	5.47633e+06	3.88525e+06	2866794	0
Q8BH64	1	17.6772	6	1.18449e+07	3.24382e+07	0	0
Q8BIP0	1	3.72923	6	168092	2.84332e+06	24076.6	976656
Q8BJY1	1	14.0873	6	9042241	5780565	730506	4353350
Q8BK30	1	16.5219	6	3.07431e+07	1.57342e+07	0	0
Q8BKC5	1	32.3871	6	8.338e+06	2.50592e+06	60223.9	22051.6
Q8BMA6	1	10.0329	6	34033572	3.05724e+07	1742044	0
Q8BP67	1	27.6272	6	151936195	1.55961e+08	3.72595e+06	4.15509e+06
Q8BTI8	1	21.2551	6	4.77545e+07	26348201	4.14101e+06	0
Q8BU88	1	10.7732	6	1430563	2.70547e+06	3947576	195751
Q8BWN8	1	34.1635	6	17304957	23256436	0	1235923
Q8BWP5	1	19.49	6	24246141	35557996	850288	0
Q8BYA0	1	10.5216	6	704890	2.31861e+06	10149115	1.04893e+07
Q8C0C7	1	24.3803	6	3.28642e+06	2.48517e+06	0	4.96421e+06
Q8C650	1	9.17182	6	3211391	24856843	893622	4616940
Q8C7R4	1	21.4168	6	481696	3.34455e+06	0	1463344
Q8CFA2	1	9.97737	6	8.61273e+06	278208808	1.80997e+06	1.58441e+06
Q8CHP8	1	16.8735	6	2.23782e+07	5.71436e+06	4.82623e+06	54436114
Q8CHQ9	1	12.9027	6	75803202	5.59633e+07	2.26921e+06	1096640
Q8CJG0	1	3.47677	6	3.59942e+06	2.7925e+06	3.13624e+06	0
Q8K1R3	1	13.3666	6	3.94454e+06	193957	2656209	2682774
Q8K2C6	1	14.0944	6	9.69332e+06	3912806	3465408	3516163
Q8K3K7	1	13.8686	6	1.53157e+07	1.04435e+07	802324	765052
Q8R0W0	1	14.0172	6	5.30459e+07	58594615	1.97277e+06	14597.2
Q8VBW8	1	27.7348	6	118386951	1.15588e+08	253132	896286
Q8VHX6	1	49.9152	6	5.32409e+06	3.95599e+06	14112.4	0
Q91W50	1	14.7338	6	5.76419e+06	7776705	6.29844e+06	1.71907e+07
Q91YP2	1	16.5245	6	7.14205e+06	8025789	0	1256440
Q91ZV0	1	16.9791	6	8.80172e+06	9.98115e+06	3602273	0
Q925N2	1	6.72453	6	8309131	5.35648e+06	928832	0
Q99JF8	1	7.19299	6	8.77134e+06	8.69974e+06	4.1896e+06	0
Q99KW3	1	3.52058	6	58738089	15884063	1.10367e+07	10019130
Q9CQ69	1	16.1669	6	6.06588e+07	5.20421e+07	683088	0
Q9CQB5	1	12.3189	6	2016493	3.17374e+06	856959	0
Q9CQH3	1	16.7927	6	4.03482e+07	33738834	0	0
Q9CQR4	1	21.5903	6	63129943	66465301	28302.5	0
Q9CQX2	1	22.367	6	5.35439e+07	4.67022e+07	4613972	4834363
Q9CXR1	1	10.1134	6	1.71976e+07	2.37564e+07	0	1311794
Q9CYA0	1	10.743	6	3.38552e+06	6.14278e+06	1.08622e+07	2551201
Q9CYH2	1	20.4569	6	6.26743e+07	8946903	0	666782
Q9CZD3	1	12.8357	6	5.81317e+06	6.755e+06	0	0
Q9CZP5	1	14.2647	6	8.54133e+06	9.57689e+06	653002	210523
Q9D358	1	9.51263	6	27775119	2.8303e+07	4.16417e+06	9.31366e+06
Q9D415	1	10.5145	6	5099752	8.074e+06	0	17013.4
Q9D662	1	10.0379	6	3.72812e+06	3.67427e+06	0	12615.2
Q9D6M3	1	28.0381	6	1.8561e+07	3.06119e+07	0	7114553
Q9D7J9	1	24.5446	6	3.92211e+07	39718594	0	0
Q9D7N3	1	18.339	6	685810	5.90265e+06	0	0
Q9D7N9	1	3.78128	6	3222162	1593196	12832892	12018661
Q9DBE0	1	23.6735	6	2.1597e+07	1.81717e+07	1935995	0
Q9DCT2	1	24.4217	6	65122076	6.51452e+07	0	0
Q9EPL9	1	7.30716	6	1.59382e+07	1.10739e+07	235151	2567070
Q9ER72	1	16.5432	6	5.01045e+06	7.08314e+06	17191040	0
Q9JME5	1	7.21218	6	652021	4.62751e+07	6759691	1759655
Q9QWK4	1	17.0023	6	4.52835e+06	1.73917e+06	5.25218e+06	5.30215e+06
Q9QXY6	1	15.3634	6	14139662	1.17296e+07	0	0
Q9QYB1	1	20.2691	6	7.593e+06	9.49009e+06	0	0
Q9R092	1	30.2037	6	11189368	9.3961e+06	1116169	0
Q9R098	1	21.7248	6	4.04576e+06	2.05072e+06	27011.3	206903
Q9R1M5	1	7.01913	6	125672	1.7218e+06	40213.2	15825.4
Q9R1P0	1	14.2657	6	6.06286e+07	49727392	1387682	0
Q9R1P3	1	12.7712	6	3.13204e+07	2.97577e+07	1609323	0
Q9R233	1	8.7618	6	1.34792e+07	7.64911e+06	1.39814e+06	0
Q9WUM3	1	18.1404	6	1.32975e+07	1.39375e+07	0	0
Q9WUQ2	1	14.3427	6	1.70342e+07	4.60875e+06	1051925	5826402
Q9WUR9	1	14.2224	6	5.40519e+06	9.65733e+06	976417	1.14447e+06
Q9WVJ3	1	13.1735	6	2502673	6847972	1.88577e+07	2.13899e+07
Q9Z0J0	1	17.5493	6	25328599	2.90249e+07	1.04724e+07	1.10232e+07
Q9Z1P6	1	24.3722	6	2.75202e+07	26843073	129515	1604273
Q9Z2W9	1	6.94351	6	12235893	592843	0	4688148
A2AAJ9	1	17.9637	5	4.43929e+06	4.79834e+06	933983	1022713
A2AGT5	1	10.9368	5	3133721	4548137	13600	988692
B2RX88	1	2.11398	5	8909031	8.52484e+06	0	0
D3Z6Q9	1	7.31361	5	7.17397e+06	4.87911e+06	0	0
O08528	1	32.3584	5	1.71785e+07	1.05733e+07	728211	0
O08532	1	3.7597	5	8162928	1.01775e+07	1087215	0
O08539	1	10.8144	5	2.22056e+06	4178976	0	83332.1
O08692	1	16.7525	5	6673564	5684721	2.5142e+06	1.62321e+06
O08808	1	10.7971	5	6719098	3.33371e+06	0	0
O08810	1	23.4371	5	6.66829e+06	0	20690.8	197116
O08917	1	3.28461	5	83466656	7.57012e+07	476959	496076
O09167	1	15.6684	5	51030778	52321768	72609568	1.12799e+06
O35074	1	7.1137	5	2.92886e+06	2.28876e+06	0	0
O35114	1	13.9755	5	2213247	3.89531e+06	1.35568e+06	705512
O35345/Q60960	2	3.54964	5	6.54542e+06	1921393	49574520	3334126
O35593	1	9.55439	5	31824896	2.92726e+07	7937506	8789334
O35728	1	24.2575	5	18630401	12232641	0	0
O35737/P70333	2	12.5796	5	12419315	9.18642e+06	1.41956e+06	1155003
O55142	1	13.7584	5	42095696	71513516	3.32707e+06	3.36069e+06
O55222	1	13.4828	5	3503285	6.20448e+06	0	0
O70251	1	14.1353	5	77980680	7.09793e+07	1395297	3142286
O70310	1	11.4165	5	7.39021e+06	7071770	8.99311e+06	11801827
O88343	1	14.4907	5	1.61794e+07	23838594	0	1219290
O88531	1	6.96759	5	4.34766e+06	4011057	8.70777e+06	8.63066e+06
O88533	1	8.83073	5	12047047	6851567	3713700	783134
O88987	1	17.9521	5	3.9132e+06	4.15499e+06	0	0
O89079	1	6.49455	5	5903517	2.30791e+07	13145	0
P00342	1	25.2699	5	514091	2.81547e+07	0	6.42448e+06
P01868/P01869	2	22.8179	5	2.93902e+07	2.93155e+07	0	0
P01887	1	3.31405	5	11837840	1.17438e+07	3.04218e+07	2.96675e+07
P02469	1	7.14763	5	1.85393e+07	1.61499e+06	0	0
P02772	1	7.3749	5	1.56532e+06	5624882	1.60098e+07	3535952
P08071	1	10.7691	5	316837	28313685	1.44128e+06	1.44176e+06
P08752	1	27.5387	5	1.44896e+07	1.39049e+07	230788	20332.1
P10639	1	17.7949	5	3.36145e+08	3.06548e+08	6763470	11877938
P10922	1	7.04288	5	7756434	27740537	0	966054
P11438	1	10.1982	5	15757786	1.40666e+07	6018868	8.00729e+06
P11859	1	10.9452	5	1.45517e+06	4.95627e+06	2347475	1.79673e+06
P12382	1	15.3002	5	5.45486e+06	5.4597e+06	0	0
P12790	1	27.2268	5	3.0658e+07	20090120	0	0
P14733	1	10.759	5	15864241	276908	0	1286357
P15116	1	21.4942	5	3.26993e+06	1.13423e+07	0	0
P19157	1	41.8264	5	137048236	136053380	0	0
P19639	1	59.3304	5	45748801	34508915	0	0
P20239	1	7.22013	5	6307953	1.60514e+07	0	0
P20852	1	47.5403	5	3.11368e+07	3.28973e+07	0	13477.7
P21460	1	14.2964	5	5.68393e+06	5.47325e+06	1769015	1059892
P26339	1	10.8626	5	94301948	2.91505e+06	1545589	478487
P26928	1	18.0319	5	605907	2510002	2592913	2.58923e+06
P27612	1	10.6951	5	5742892	4514821	0	1811942
P28063	1	6.75035	5	14330492	1.41598e+07	0	1.10235e+07
P28650	1	10.3681	5	6298482	2.74963e+06	0	0
P28741	1	7.15661	5	185667	3769824	2.14011e+06	2220946
P30275	1	35.6655	5	2.33969e+06	2.76011e+06	0	0
P33587	1	7.11894	5	1.53306e+06	4998956	40553.4	0
P35550	1	18.0236	5	1.15608e+07	1.07758e+07	0	0
P35802	1	14.2918	5	1.12949e+06	1.09611e+07	14851.5	0
P37804	1	10.358	5	6.26513e+06	8.95528e+06	0	0
P39054	1	26.4425	5	3757709	17722099	120740	0
P42208	1	17.2055	5	19426240	14018423	0	0
P45700	1	14.4072	5	6.55469e+06	4100884	0	0
P45878	1	16.3293	5	3.15492e+07	3.78719e+07	13860.5	0
P46656	1	13.4199	5	46250778	2.20943e+07	0	98480.3
P46935	1	16.8336	5	3.70376e+06	3.12474e+06	1610349	0
P47857	1	7.20854	5	3.89853e+06	5.22945e+06	104617	0
P48428	1	3.2565	5	3212196	17471098	0	11206.3
P48722	1	14.4445	5	3.4973e+06	779848	0	1245407
P49443	1	7.99752	5	8863555	5.73894e+06	3278090	0
P49935	1	12.8379	5	22306769	27024278	7.34617e+06	1.13348e+07
P50429	1	3.76743	5	0	1096880	3779632	6.13785e+06
P51410	1	20.4657	5	2.42634e+07	22376464	4.5277e+06	2.13677e+06
P51658	1	17.6303	5	26404797	26041181	0	0
P53811	1	2.49245	5	5.65507e+06	8.59775e+06	553341	0
P53994	1	28.5011	5	1.6581e+07	1.61077e+07	0	0
P54310	1	14.3327	5	5.61118e+07	53598072	119137000	139053606
P56528	1	6.48517	5	3468328	2656069	2806390	4673525
P56654	1	81.9552	5	142086916	24710592	0	0
P56959	1	15.8594	5	1.21141e+07	9.73138e+06	0	0
P58735	1	9.11526	5	1.42301e+07	17723791	0	0
P58771	1	28.3454	5	13605309	1.14205e+07	0	0
P58871	1	3.56431	5	5721840	6223206	1.13022e+07	0
P59999	1	17.2858	5	1.02341e+08	75940757	1032739	0
P60229	1	10.0355	5	12196146	1.06686e+07	0	0
P60867	1	20.22	5	1.10795e+08	64593683	11523105	20337278
P62264	1	22.9182	5	73945390	72186645	2645921	2824289
P62482	1	21.3425	5	10182814	0	1.13792e+07	1.18978e+07
P62821	1	28.4969	5	17783982	20329727	0	0
P62852	1	20.0263	5	1.07703e+08	101394447	4.29346e+06	5.51371e+06
P62855	1	14.3199	5	5.08687e+07	4.72912e+07	3419209	2651322
P62889	1	25.0943	5	9.37007e+07	9.55769e+07	4.47504e+06	4.53447e+06
P62897	1	27.7917	5	193387816	1.91138e+08	1176690	3671192
P70175	1	14.1766	5	12476990	1.21523e+07	1086279	29824.4
P70195	1	10.4491	5	10141920	15696762	0	0
P70227	1	6.13418	5	7.25043e+06	11098335	711160	0
P70349	1	21.5875	5	1.0874e+08	1.00955e+08	837113	1264348
P70372	1	23.6835	5	16722097	1.28376e+07	0	0
P70389	1	24.8439	5	6.89767e+06	77094.8	4182096	0
P70404	1	27.6016	5	6.74642e+07	6.49185e+07	0	0
P70663	1	21.5301	5	9.27175e+06	2552963	10085561	10281310
P84099	1	6.56267	5	7.24067e+07	74936905	2.61039e+06	2666174
P97823	1	16.9119	5	79061445	5.50947e+07	0	0
P97855	1	29.5265	5	9291384	6337259	0	0
P98064	1	7.22954	5	1.02399e+07	4771607	1549039	1.33305e+06
P99026	1	12.6972	5	72957900	6.71393e+07	677696	682432
Q01730	1	6.21653	5	78678434	13423295	331961	0
Q01768	1	27.4118	5	113801480	1.37903e+08	809730	2.9366e+06
Q03734	1	29.9125	5	7.00087e+06	1.72624e+06	0	0
Q11136	1	15.9591	5	9.67787e+06	8.50132e+06	12969.4	0
Q3TC72	1	25.3453	5	7.93653e+06	7315546	0	0
Q3TCN2	1	10.9768	5	3941632	3699639	6956913	8309094
Q3TDN2	1	17.9623	5	8.32123e+06	6.38853e+06	285066	0
Q3THF9	1	3.51722	5	2286941	5.71357e+06	10781.7	0
Q3TL44	1	10.6454	5	0	1.15443e+07	0	90113608
Q3U186	1	7.15127	5	3.72498e+06	9.58107e+06	1.38263e+06	1305316
Q3UGC7/Q66JS6	2	13.2248	5	15760234	7.33383e+06	0	0
Q3UHL1	1	14.4998	5	2.79824e+07	1.02305e+06	1188576	0
Q3UHQ6	1	10.8239	5	5889180	1.17724e+06	55893.8	1.3002e+08
Q3UJB9	1	14.191	5	1.13455e+07	78329.5	1582174	0
Q3URD3	1	3.51278	5	6.86574e+06	0	0	3249152
Q3URS9	1	9.72213	5	6.4265e+07	6.5827e+06	0	0
Q3UZ39	1	3.5413	5	3.61232e+06	1659672	0	0
Q4VA53	1	10.9422	5	4.78842e+06	8.76491e+06	1092681	0
Q52KR3	1	3.96192	5	8393729	5.21374e+06	0	0
Q571I9	1	16.8681	5	16615634	12422895	29169.4	0
Q5RKZ7	1	5.89507	5	4.19472e+06	3.56792e+06	0	0
Q5SSH7	1	3.52397	5	1.5189e+07	0	1477115	3104733
Q5SYD0	1	14.6606	5	21664118	16772383	15075.6	1289343
Q60605	1	27.8906	5	1.46966e+07	2.90504e+07	0	0
Q60930	1	25.6867	5	60296064	44608803	1.66281e+07	2247241
Q61035	1	20.3089	5	18149320	1.16611e+07	0	1305535
Q61495/Q7TSF0/Q7TSF1	3	2.47599	5	1.05231e+06	2.50214e+06	5.41337e+06	6.66439e+06
Q61508	1	17.8759	5	1.75177e+07	960000	188566	76057.3
Q61510	1	6.02416	5	0	22260916	0	0
Q61543	1	9.45199	5	1.88584e+06	1.79565e+06	0	2422870
Q61586	1	17.1785	5	6613662	4511715	57574.2	655642
Q61599	1	3.28287	5	8725548	1.3154e+07	0	0
Q61656	1	37.0734	5	1.10223e+07	8.15958e+06	0	0
Q61738	1	3.76258	5	6.20855e+07	2240168	9322879	9.10276e+06
Q62010	1	10.7818	5	6157788	4.80335e+06	0	41571
Q62093	1	16.2071	5	9.3454e+06	3.82635e+06	3459453	0
Q62186	1	15.9049	5	3.65747e+07	40436132	3628206	3833392
Q62465	1	37.6329	5	1.34429e+07	12612915	0	0
Q62523	1	3.76548	5	6.12485e+06	3461800	0	23272.1
Q64010	1	5.95613	5	8.45327e+06	5438364	31912.8	2808564
Q64332	1	14.2664	5	1444571	1.91851e+06	0	73399
Q64436	1	31.5034	5	4.8442e+06	5.10451e+06	0	0
Q64511	1	10.582	5	3.04565e+06	4.23496e+06	2.7461e+06	2.31294e+06
Q68FL6	1	10.0538	5	10425853	9.95131e+06	0	0
Q6IRU5	1	9.71323	5	1.72137e+07	1.38176e+07	0	0
Q6NS46	1	7.16155	5	195972	9204420	0	2741290
Q6NVF9	1	3.44446	5	2930788	3821305	0	667612
Q6P1G2	1	3.5979	5	0	2.22233e+06	1.09035e+08	103168758
Q6P5F9	1	13.0062	5	5745535	7.47245e+06	2204911	13864.2
Q6PAM1	1	7.17929	5	7927317	1.84341e+07	834148	0
Q6PHQ8	1	6.8053	5	8.14602e+06	0	0	889846
Q6ZQI3	1	6.87669	5	1.88468e+07	17569773	0	0
Q78IK4	1	14.0942	5	7270033	18019572	2523943	46002.8
Q80U19	1	3.25626	5	10056926	21161453	0	1144896
Q80U28	1	10.557	5	9.18394e+06	1189790	1.705e+07	1.05052e+06
Q80UG5	1	6.99345	5	1.3402e+07	1.47797e+07	0	0
Q80W21	1	55.403	5	26198581	13597955	1530945	54672.4
Q80W22	1	12.9185	5	1.25908e+07	63225727	0	0
Q80Y14	1	13.3692	5	15917399	16454083	152360	317761
Q80YV3	1	3.81253	5	0	64853318	1.12437e+07	1051080
Q810V0	1	3.58992	5	0	1.89233e+06	2.21049e+06	263956
Q811D0	1	29.4829	5	11362176	4647219	0	0
Q8BG81	1	3.50295	5	5.69268e+06	3639855	0	68446.2
Q8BGC4	1	37.6754	5	3.85368e+07	40418208	1.18243e+07	0
Q8BGT5	1	27.4138	5	11381894	20891894	0	0
Q8BH61	1	14.3434	5	9.65536e+06	4.09475e+06	157376	0
Q8BHF7	1	7.26186	5	2346278	1.73575e+06	13807.3	0
Q8BJW6	1	10.7174	5	7.71258e+06	8.37878e+06	0	0
Q8BP40	1	15.5035	5	1.04205e+07	1.00443e+07	0	0
Q8BPB5	1	7.1235	5	9261364	1.23413e+07	5.80748e+06	0
Q8BQC8	1	2.05567	5	2.37443e+06	2272964	833563	813782
Q8BRF7	1	19.8799	5	1.15639e+07	4.05332e+06	732720	0
Q8BWM0	1	9.57759	5	9.12036e+06	1.25033e+07	1687232	0
Q8BX02	1	12.2019	5	5119798	3708409	16739.9	0
Q8BYC6	1	3.67957	5	44254897	3.56926e+07	14365320	16113190
Q8C0Y0	1	2.68908	5	13547630	16555229	0	0
Q8C1B7	1	20.6646	5	178523152	8893630	679090	0
Q8C547	1	3.64767	5	4.39056e+06	9113638	1322030	1463024
Q8C7E7	1	3.68437	5	5.6915e+06	1.4587e+07	136730	38624.7
Q8C7H1	1	3.74466	5	4.6901e+06	4.42862e+06	0	2419895
Q8CCJ3	1	7.03783	5	1.0222e+06	11442630	10711202	0
Q8CDI6	1	2.04035	5	1.59124e+07	0	0	0
Q8CHG3	1	14.2297	5	482598	553383967	0	1.05282e+06
Q8K183	1	6.56994	5	2.18324e+07	34036172	0	1.16028e+07
Q8K298	1	3.64767	5	1.59809e+06	45758576	1.0656e+07	369949184
Q8K2C7	1	9.45323	5	1.56408e+06	1.05228e+06	1673490	958706
Q8K2C9	1	15.2557	5	28156337	31201670	0	0
Q8K2Y7	1	3.66771	5	1.25006e+06	230169	0	6819949
Q8K310	1	14.116	5	5.18615e+06	12220338	1.51449e+06	0
Q8K3H0	1	3.61713	5	938645	2.50837e+06	3610513	0
Q8K3J1	1	23.8513	5	1.47415e+07	1.81652e+07	0	0
Q8K3V4	1	18.0558	5	8.31411e+06	2.58334e+06	0	0
Q8K4Z3	1	27.4181	5	2.8096e+07	3.11044e+07	0	814923
Q8R0F8	1	15.6102	5	19127135	1.90185e+07	0	0
Q8R0N6	1	22.3364	5	17243336	1.46179e+07	0	0
Q8R121	1	14.2927	5	0	9.62107e+06	5.62317e+06	5.65343e+06
Q8R1F1	1	3.52624	5	3.87742e+06	11389060	0	0
Q8R1I1	1	11.525	5	5.10895e+07	49197771	0	0
Q8R2G6	1	7.19978	5	4.72236e+06	77749.5	723122	0
Q8R2Q4	1	14.3159	5	1183030	4.53581e+06	0	0
Q8R317	1	17.5704	5	19277942	22438390	215284	1455189
Q8R4H7	1	6.54253	5	6693270	6488419	0	13887.3
Q8VCA8	1	9.34492	5	4315478	1.17675e+07	0	0
Q8VCH6	1	16.3716	5	16245672	1.37225e+07	0	0
Q8VDF2	1	14.1938	5	1.2616e+06	166948	33937.7	0
Q8VDM6	1	6.25805	5	2.78771e+07	26157383	0	0
Q8VDQ1	1	5.21702	5	1.14563e+07	1.74391e+06	0	67923.6
Q91V64	1	9.72058	5	18097407	22875079	0	826076
Q91VS7	1	39.2645	5	8.33562e+08	7.92101e+08	5.31842e+06	2.28061e+06
Q91VT4	1	16.993	5	13011396	18507798	2840730	2.05527e+06
Q91WG0	1	34.9125	5	7.86383e+06	15061153	3.12727e+06	3.04113e+06
Q91WK1	1	7.22531	5	199238	9.53797e+06	0	0
Q91YH5	1	15.3997	5	14922190	1.47945e+07	0	0
Q91YP3	1	14.9535	5	12576397	13313549	0	25504.1
Q91YR1	1	16.2206	5	8.05707e+06	1.02227e+07	0	0
Q91Z67/Q91Z69	2	3.52283	5	13654158	3.05212e+06	372069	48536.1
Q91Z83	1	50.3283	5	2.05242e+06	433246	0	653424
Q921M3	1	3.56431	5	98963	3180450	0	3708710
Q921S7	1	10.5599	5	1.41781e+07	16779960	696866	702142
Q922B1	1	13.419	5	2.11277e+07	20414557	0	0
Q924D0	1	24.8625	5	1.01298e+06	3.15218e+06	0	0
Q99JB2	1	9.82838	5	1.10343e+07	8.19276e+06	0	15759
Q99LY9	1	11.0152	5	12755367	10389381	25158.7	0
Q99N87	1	10.7343	5	2056326	2.44514e+06	857373	41900
Q99NB1	1	21.7425	5	2.05747e+06	735413	0	0
Q99NB9	1	18.0769	5	382426	788548	733774	762861
Q99PT1	1	16.2746	5	203230028	208762106	0	0
Q9CPP6	1	23.1177	5	4.49948e+07	3.75378e+07	0	24906780
Q9CQ21/Q9DB27	2	5.789	5	4.35765e+06	37523911	972340	5399782
Q9CQ92	1	15.858	5	14688224	14475507	0	0
Q9CR61	1	25.2658	5	1.97412e+07	3.30639e+07	1539751	0
Q9CR67	1	9.18721	5	22031980	2.20562e+07	17805.3	0
Q9CRB3	1	23.9836	5	9.71408e+07	8.19385e+07	4.81672e+06	3.97354e+06
Q9CRD2	1	6.80946	5	3.41885e+06	4.56782e+06	1.89398e+06	1.20503e+06
Q9CW03	1	17.8969	5	5.25913e+06	20506208	0	0
Q9CWX2	1	10.8566	5	1.75372e+06	2.38343e+06	11691795	7.49672e+06
Q9CXI5	1	30.9081	5	2.66147e+07	2.35471e+07	1.05385e+07	12975235
Q9CY58	1	27.4706	5	25227319	19091384	0	0
Q9CYR0	1	13.8993	5	25352938	6.12227e+06	1511243	1441440
Q9CYW4	1	20.0565	5	28244123	19018626	0	0
Q9CZB0	1	21.5423	5	6.74032e+07	71312312	0	20727.4
Q9D023	1	19.4839	5	1.03288e+08	70294703	19060.7	19326.4
Q9D0S9	1	22.7324	5	35066927	3.57982e+07	0	3293289
Q9D1D4	1	16.0352	5	25638889	1.61508e+07	3407418	1586424
Q9D1M0	1	14.6112	5	1.78219e+07	1.71917e+07	0	0
Q9D1R9	1	11.397	5	109327340	8.18135e+07	6.42457e+06	6.19085e+06
Q9D880	1	10.5113	5	7435301	16131847	7109152	0
Q9D8S9	1	9.45154	5	23785099	6.67071e+06	0	0
Q9D8U8	1	16.7982	5	14159717	13736327	0	11931090
Q9D8W5	1	17.089	5	18478336	17186120	0	0
Q9D8Y0	1	17.7439	5	8365891	3.31247e+06	0	306750
Q9DAR7	1	6.72389	5	3247253	6.43522e+06	20931.8	0
Q9DBB8	1	10.4156	5	21497860	25934647	2594558	0
Q9DBC7	1	16.4039	5	5296303	2715526	0	2759362
Q9DBL1	1	14.5364	5	35918507	1.95062e+07	0	0
Q9DC51	1	27.2823	5	10680696	8.53304e+06	0	0
Q9DC69	1	24.811	5	28462657	3.29175e+07	0	902080
Q9DCH4	1	9.08033	5	16402526	20418004	0	0
Q9DCS3	1	24.9353	5	8.33601e+06	3.90417e+06	16212	0
Q9DCX8	1	13.3184	5	1.61008e+07	10174463	0	2511322
Q9EPN1	1	3.68196	5	24710084	4.16016e+06	556095	40064280
Q9ES97	1	10.3127	5	11993432	2.07108e+07	0	0
Q9ESD7	1	3.52852	5	2.29355e+06	17421152	0	34306557
Q9ESL0/Q9JJN4	2	7.16313	5	0	3078179	2.95989e+06	3.63937e+06
Q9JI91	1	20.0557	5	3.82625e+07	1263323	14817.2	0
Q9JJH1	1	23.6322	5	5.14257e+06	7.27337e+06	0	0
Q9JJU8	1	16.9501	5	1.9974e+07	2.23818e+07	0	0
Q9JK53	1	25.2975	5	3.3018e+06	1.68763e+06	3.21714e+06	4.89208e+06
Q9JKC8	1	3.51611	5	0	3.08171e+06	513012	14118.4
Q9JLV5	1	10.3809	5	3.86076e+06	1816647	2240456	2255155
Q9QWI6	1	10.6612	5	0	2.05024e+06	95021.3	1.76585e+07
Q9QY76	1	16.7336	5	13724090	2.06217e+07	0	0
Q9QYJ0	1	12.6692	5	1.07518e+07	12783401	0	0
Q9QYX7	1	21.2715	5	3491322	1.44478e+06	19515811	23287.6
Q9QZD9	1	11.7933	5	1.3185e+07	1.06956e+07	46397.4	0
Q9R008	1	3.27547	5	10936694	7846153	0	1.63849e+08
Q9R0K7	1	17.6371	5	1.706e+06	8.89641e+06	906135	1.19952e+06
Q9R0Q7	1	26.016	5	4.2773e+07	4.36855e+07	15690.1	2447363
Q9R269	1	3.48394	5	99449440	1.1514e+08	2481155	0
Q9WTX5	1	6.72904	5	14272884	1.91862e+07	8.87733e+06	8.79037e+06
Q9WVB3	1	21.516	5	2.31453e+06	1.42382e+06	51478.7	1.50099e+06
Q9Z1K5	1	5.92512	5	5665575	2.72758e+06	0	5.7673e+06
Q9Z1T2	1	7.0514	5	63945.5	3.24622e+06	27046560	0
Q9Z204	1	6.67003	5	106675458	100574634	77311912	0
Q9Z218	1	10.5155	5	4.73215e+06	1.48291e+06	1444824	1488126
Q9Z2U0	1	24.0772	5	50772504	52629104	913798	953096
Q9Z2X1	1	18.8589	5	21334024	20624036	749499	3.62663e+06
Q9Z329	1	3.62996	5	12157087	28447371	0	0
A2ADY9	1	9.6393	4	1.04062e+07	12439692	0	0
A2AHJ4	1	2.01261	4	5880968	7.95406e+06	0	1345347
A2ALW5	1	3.69413	4	2961313	39078578	0	1531832
A2APX8	1	3.54605	4	505211	1.50532e+06	4.7876e+06	0
A2AQP0	1	14.6047	4	6979010	73540712	0	0
A2ASZ8	1	10.6669	4	3.97432e+06	1546171	2.51465e+06	2628305
B0V2N1	1	3.66771	4	4.67608e+06	9788629	0	0
B1AWN6	1	3.63286	4	805481	276279	0	2.87445e+06
B2RXS4	1	21.7045	4	1855620	2944929	0	0
D3YXK2	1	6.77911	4	1258678	2.70718e+06	2398728	0
E9Q3L2	1	10.9526	4	7.69337e+07	3.13693e+07	0	0
G5E829	1	14.1724	4	8.26867e+06	2.61444e+06	0	0
G5E870	1	14.0507	4	906837	4232195	0	1539291
G5E8K5	1	18.0407	4	3273142	1.178e+06	555289	0
L7N1X6	1	7.28362	4	14845449	49074882	0	0
O08784	1	7.05495	4	273260705	1.4189e+07	5368309	1186287
O08966	1	6.90694	4	1359447	6.01507e+06	0	0
O08997	1	23.7869	4	55240064	5.86979e+07	0	0
O09012	1	6.80833	4	1.59659e+06	38629950	28333.6	0
O09111	1	5.86872	4	21991040	23584780	0	129378
O09172	1	17.5964	4	3.35001e+07	1.35547e+07	0	0
O35286	1	13.5803	4	5.32056e+06	4367655	0	0
O35604	1	3.68598	4	129147842	5.16755e+06	0	0
O35660	1	32.622	4	15592961	19364479	0	0
O54782	1	3.48085	4	2782398	1.94852e+06	2456083	1023466
O54890	1	3.68922	4	3.85406e+06	1.96801e+06	0	0
O55111	1	3.59389	4	449282	2.53207e+06	522167	797631
O55126	1	14.5458	4	1.29018e+06	634084	0	0
O70400	1	10.3804	4	6513055	9.0575e+06	0	23937.1
O70435	1	20.4192	4	3.12528e+07	2.9989e+07	0	18460.3
O70570	1	10.3642	4	22007617	9.57823e+06	900014	2.71684e+06
O88696	1	10.6055	4	20863625	17846844	1951898	0
O88908	1	5.97016	4	6169139	111920644	102738096	0
O88968	1	10.7798	4	11029240	6126042	26174880	26078650
O89017	1	7.47706	4	1.23612e+07	9648894	17289849	22525844
O89023	1	15.1063	4	44361428	29569060	19448850	21328116
P00375	1	12.4939	4	26482138	25402088	1509541	0
P01898	1	20.3068	4	4.06554e+06	147140	1031602	3293186
P03888	1	3.63432	4	0	22085968	471064	12196.4
P03911	1	14.097	4	201092	511022	1305107	0
P04117	1	10.6633	4	1.18938e+07	1.14129e+07	0	0
P04187	1	7.31941	4	599921	312553	48427.3	264282
P05977	1	10.2832	4	0	1.21074e+07	0	14719.5
P06330	1	14.9851	4	11954305	2.6438e+07	2513752	2573548
P06802	1	6.15362	4	11232882	1.33319e+07	0	0
P08032	1	7.37782	4	51900622	3.31055e+06	594162	0
P08551	1	10.9108	4	9565659	5211586	162178	1189137
P08607	1	18.0963	4	6.44815e+06	3.07922e+06	0	0
P08882	1	7.32803	4	1.0205e+09	1.08514e+09	0	0
P09470	1	18.0382	4	1.28737e+06	534404	1.62565e+06	973190
P0DP26/P0DP27/P0DP28	3	61.0311	4	193896558	185629208	4.51782e+06	2603219
P10761	1	3.60741	4	157174	2.4822e+06	0	15158.4
P10852	1	10.8868	4	4.68381e+06	3.00868e+06	0	17568.2
P11087	1	7.07323	4	2.84754e+06	13412930	346560	25949.3
P11214	1	3.64616	4	1213133	3.26993e+06	0	0
P11609/P11610	2	2.2153	4	2236285	5749223	4.2537e+06	5893776
P11627	1	10.4817	4	1.16106e+07	2.44368e+06	0	0
P11680	1	21.1634	4	71880.5	1.45262e+06	15346.1	0
P11930	1	9.19134	4	2920503	8.024e+06	8.67918e+06	209391
P12246	1	9.76913	4	3887695	14312322	1.94508e+06	1.71074e+06
P12265	1	14.3372	4	5108110	25969740	1.86659e+06	853424
P13595	1	21.5381	4	94394.1	8320860	0	117026
P14246	1	6.56676	4	17777085	24573383	0	0
P14901	1	3.0657	4	4674597	6404404	0	661881
P15392	1	49.9365	4	31090763	36267824	0	0
P16045	1	14.542	4	1.74685e+07	1.69085e+07	1.57251e+06	3.30494e+06
P17563	1	113.146	4	2.77315e+07	6.81723e+07	0	0
P19324	1	14.3301	4	1.10807e+06	141218	0	0
P21271	1	14.3713	4	4738081	1.15297e+07	2456176	4.23155e+06
P21278	1	20.1158	4	8.23391e+07	1.73416e+07	0	14434.6
P23818	1	3.58992	4	20249590	5806184	2612856	2.97858e+06
P23927	1	3.55569	4	529208	1.40331e+06	0	3936512
P26369	1	13.9177	4	5108620	5994047	4723378	1100125
P28666	1	51.6884	4	2.71327e+06	2515224	1247500	0
P28738	1	3.58078	4	3.57093e+06	1.46862e+06	0	0
P28825	1	10.6611	4	27495233	0	1321508	1.36597e+06
P29416	1	7.31233	4	7.81563e+06	9.29959e+06	0	0
P33174	1	3.61713	4	2.38753e+06	239872	962379	2396978
P35282	1	22.247	4	6.38477e+06	3.9727e+06	0	0
P35487	1	7.40921	4	93020.5	458176	25146.3	1086236
P37889	1	3.50839	4	15473255	0	0	18128.7
P40336	1	10.8206	4	1.16716e+07	5517100	0	0
P42669	1	6.55017	4	7589861	5736251	209059	0
P43006	1	24.3747	4	18968082	1343974	0	19314.2
P43274	1	31.6929	4	1.33508e+07	6651557	871352	818018
P45376	1	26.5405	4	19273025	7.84252e+06	0	0
P45591	1	23.0945	4	1.75088e+07	17681114	1951315	1813648
P47753	1	10.1471	4	8.59048e+06	5113671	0	22375.9
P47758	1	19.057	4	10093002	10328258	0	0
P47802	1	13.2606	4	7480750	8797029	22063.7	0
P47877	1	3.63578	4	37989.8	5.9557e+06	11234	0
P47878	1	3.66144	4	1.88843e+06	132297	0	0
P47915	1	9.82049	4	61760912	49018078	2111052	2148893
P48776	1	8.94714	4	8822217	8.3146e+06	0	0
P49222	1	14.3471	4	1.59347e+06	0	0	2465252
P49290	1	7.30124	4	2445353	2.71828e+06	11187.6	1194999
P50752	1	13.1718	4	1.42489e+07	891983	0	0
P51150	1	14.2135	4	15430492	30619390	558865	632112
P51432	1	3.60195	4	7381554	7240272	14480930	4.85783e+06
P51885	1	3.50948	4	1758451	2.48565e+06	1.47419e+06	1.65788e+06
P52792	1	9.62748	4	7331331	5520517	1280332	812071
P52843	1	28.2909	4	54801110	54525497	0	0
P53808	1	6.88302	4	13874103	1.81338e+07	0	0
P53986	1	10.6309	4	1.11707e+07	8.97978e+06	1203917	1137854
P54103	1	3.47677	4	17919114	14203857	0	0
P55849	1	3.46971	4	3740286	3971087	2455644	5868191
P58021	1	7.11269	4	3.11356e+06	1.65994e+06	0	0
P58064	1	7.45727	4	2334008	3418827	25980.6	0
P58389	1	10.179	4	3.89327e+06	3.84137e+06	0	345520
P59017	1	5.57469	4	3036876	7432365	59942.3	0
P59108/Q1RLL3/Q8BLR2/Q8JZW4/Q9DC53/Q9Z140	6	3.25429	4	3450613	6776853	2914725	2990080
P59242	1	10.9	4	4.70219e+06	4167829	4898931	0
P60487	1	7.18942	4	2132345	1.84998e+07	1702577	0
P60670	1	10.3816	4	15676039	7.40162e+06	0	0
P60766	1	27.8215	4	28851826	2.30212e+07	30261.4	33825.9
P60879	1	14.4188	4	2.21178e+06	2.40436e+06	1.08071e+06	0
P61082	1	10.6214	4	3645905	9.5147e+06	564516	0
P61458	1	17.8973	4	1.18248e+08	1.17242e+08	0	0
P61750	1	14.4856	4	2.14131e+07	1.49257e+07	0	0
P61924	1	3.28482	4	5908977	6.08392e+06	0	0
P62320	1	14.3758	4	8.27928e+06	8.80996e+06	1.55949e+06	0
P62774	1	10.5778	4	2.42989e+07	22803126	0	0
P62849	1	11.8985	4	15078334	14449005	2.23355e+06	0
P63005	1	23.572	4	6.66628e+06	2893684	0	0
P63028	1	13.906	4	27028090	21843059	110550	0
P63030	1	15.661	4	30871921	52442995	1298794	1333423
P63094/Q6R0H7	2	20.84	4	9040535	8.13104e+06	4774092	0
P67984	1	6.6235	4	91768480	89093974	7924872	4685643
P68037	1	19.3327	4	3.26487e+07	3.32016e+07	796080	0
P68368	1	75.7086	4	41683272	23968959	2.09952e+06	2666896
P68404	1	3.50403	4	55474.5	10796964	0	0
P70122	1	17.5349	4	1.06145e+07	3.39953e+06	3255352	1708041
P70245	1	10.578	4	90685840	84395945	3.24932e+06	4446849
P70274	1	24.0432	4	3.11618e+07	2.51154e+07	195654	0
P83093	1	3.49334	4	3283166	6462476	1538488	965430
P84089	1	5.87463	4	6156741	5159062	0	0
P85094	1	17.3082	4	7.70743e+07	3.20462e+07	0	0
P97364	1	12.1993	4	24803810	24225231	0	0
P97384	1	8.60475	4	7154535	4.4154e+06	0	0
P99025	1	10.303	4	1.25903e+07	1.33416e+07	425527	0
P99028	1	22.0377	4	50536597	4.7767e+07	2.18037e+06	1.09876e+06
Q00897	1	48.3526	4	2.27409e+07	22803820	9596133	34922428
Q02013	1	9.82121	4	20535208	2.08315e+07	4.36813e+06	4.04823e+06
Q02789	1	7.27196	4	386224	657627	1618244	4192863
Q03517	1	7.29212	4	2.46504e+06	4304859	411418	826917
Q05915	1	7.14197	4	4.39243e+06	48150.7	0	0
Q283N4	1	12.9609	4	16838495	16777866	0	0
Q3TDD9	1	3.63141	4	2.06276e+06	2.30203e+06	902046	494928
Q3THK7	1	10.258	4	3.37674e+06	3.90793e+06	0	0
Q3THS6	1	34.0036	4	8.00189e+06	5892505	0	0
Q3U2P1	1	10.399	4	2731413	5220720	109972	878444
Q3UDE2	1	21.2101	4	13402099	5.0614e+06	1254775	1192958
Q3UFF7	1	18.4953	4	11303350	8444331	0	0
Q3UGR5	1	12.7393	4	5682972	2.41229e+06	0	0
Q3UHB1	1	3.6764	4	1215417	3.19346e+06	3305558	0
Q3UKJ7	1	3.66456	4	15562171	1.07679e+07	846543	0
Q3UMR5	1	11.039	4	7.83145e+06	2.02529e+06	0	0
Q3UNZ8	1	12.8305	4	7553924	5.21539e+06	0	0
Q3UPF5	1	3.5731	4	9539483	7744115	1309641	1393257
Q505F5	1	10.602	4	5.59949e+06	5.29835e+06	191534	16245.3
Q5DTL9	1	3.57057	4	701767	2.92261e+06	159008	822265
Q5HZI1	1	9.32306	4	12344097	52179.1	0	0
Q5SNZ0	1	3.58467	4	7201346	14308808	0	0
Q5SQX6	1	14.3337	4	2407319	8.18944e+07	5932942	0
Q5SVR0	1	3.53545	4	3.08185e+06	1.41788e+07	2414978	2549282
Q5U458	1	17.8169	4	3.06485e+06	3.3205e+06	0	69960.8
Q60520	1	14.2842	4	853422	4227390	0	789036
Q60662	1	10.7397	4	1.76688e+07	1090328	53278.8	0
Q60668	1	31.9059	4	3.34724e+07	33241518	0	0
Q60676	1	2.85293	4	2.41301e+06	2.0616e+06	0	0
Q60902	1	3.50295	4	3718126	2.11349e+06	0	0
Q60963	1	14.3829	4	599731	1.67421e+06	0	0
Q60991	1	18.2194	4	27661521	32703073	0	2391632
Q61102	1	11.085	4	50110.1	5.05586e+06	688717	520468
Q61194	1	3.70076	4	1.3763e+06	6.48219e+06	700713	1.1352e+06
Q61644	1	3.6006	4	2312561	3.66977e+06	0	157925
Q61733	1	3.52967	4	3009919	3.56224e+06	0	0
Q61749	1	7.27266	4	80045146	7.97807e+07	0	0
Q61990	1	20.8936	4	9.14191e+06	1.58589e+07	0	0
Q62188	1	24.2273	4	2.89508e+06	33045.9	0	0
Q62407	1	2.91814	4	20141731	20576871	0	0
Q63880	1	35.2745	4	3.9513e+07	24056558	18433487	1.33829e+07
Q64133	1	36.2807	4	5877165	1.81084e+06	4992993	5106593
Q64331	1	10.7806	4	1.45355e+07	349749	3018739	0
Q64378	1	2.95232	4	4972341	2.00729e+06	0	0
Q64435	1	48.8955	4	18980327	19049132	917446	924303
Q64735	1	6.52504	4	2.20733e+06	0	1.00294e+06	857265
Q64737	1	10.9005	4	1.33904e+06	2.32665e+06	1753928	0
Q68FL4/Q80SW1	2	20.8307	4	60131506	11636444	0	0
Q6P1F6	1	3.09726	4	6416900	14745918	0	0
Q6P8X1	1	10.1121	4	3.04795e+06	1.41211e+06	0	362964
Q6P9Q6	1	3.60604	4	1.54689e+07	5735184	0	1268873
Q6PDL0	1	7.2561	4	2.61863e+06	1.04704e+06	5135273	4412591
Q6PDN3	1	3.68036	4	13105898	6694530	0	0
Q6PFD9	1	10.644	4	2.98672e+06	0	5966223	3157862
Q6PIE5	1	54.4548	4	14421939	26735868	0	0
Q6Q477	1	14.1475	4	946680	1.25928e+06	0	18536.8
Q6R891	1	7.14149	4	3.33648e+06	3.81932e+06	0	0
Q6WVG3	1	9.66725	4	4.05929e+06	0	80210.5	13832.2
Q78IK2	1	14.5055	4	2.96673e+07	3.10081e+07	0	748862
Q791T5	1	3.59389	4	1.43301e+06	874297	1308181	1304540
Q7M6Y3	1	8.36185	4	26106706	27981952	0	0
Q80YR5	1	6.2521	4	13096403	2.34026e+06	4306372	3639284
Q80Z38	1	7.35444	4	4058709	1742480	0	0
Q8BFR4	1	6.97666	4	4467703	3925859	6.11983e+06	4.33242e+06
Q8BFS6	1	9.47011	4	8.43685e+06	10512058	1332076	0
Q8BGF6	1	3.54724	4	2291713	0	0	72302.8
Q8BH24	1	2.08091	4	17796359	6.76655e+06	9097275	9145851
Q8BHE8	1	10.6253	4	4.75064e+06	113462	179888	275899
Q8BHG1	1	7.45998	4	194896	282423	124199	9.00867e+06
Q8BIZ1	1	3.86409	4	0	5841668	14522.7	33554.7
Q8BJ03	1	7.29514	4	24102140	3.50703e+07	338012	246590
Q8BMD8	1	7.14261	4	154223	0	5.35032e+06	83560.6
Q8BMF3	1	17.868	4	5.8122e+07	1.02454e+06	0	245925
Q8BPQ7	1	7.19616	4	1.62989e+08	791456	320638	0
Q8BUV3	1	23.7122	4	10211757	7.91134e+06	0	0
Q8C7G5	1	3.71175	4	91373.4	2.4943e+07	19579256	0
Q8C8U0	1	3.56183	4	1.17332e+07	29739415	0	1112758
Q8CG19	1	3.59124	4	8513396	7.00263e+06	1354243	0
Q8CHC4	1	14.5344	4	1.06411e+07	2.63658e+06	0	0
Q8CI94	1	38.339	4	4.60469e+06	269216	0	0
Q8K009	1	31.2239	4	1040006	13771946	309641	316815
Q8K0Z7	1	3.25002	4	1006900	4.62445e+07	0	0
Q8K157	1	13.9875	4	61637887	59059862	1907675	1973514
Q8K1B8	1	6.59694	4	4875685	5.04033e+06	1156059	0
Q8K212	1	7.21699	4	242863	585806	4958878	33631.2
Q8K215	1	10.5719	4	2.52509e+06	4270949	14327.9	0
Q8K4H1	1	9.15957	4	7522699	7307085	0	1470503
Q8K4Z5	1	28.4233	4	1.94875e+06	2.0894e+07	0	0
Q8QZY2	1	10.7048	4	1.19224e+07	10888354	6832861	0
Q8R127	1	14.3471	4	5.35725e+06	5335149	16191.9	0
Q8R3Q6	1	13.7899	4	39431486	29701752	0	0
Q8R429	1	49.5032	4	4.83068e+07	46889110	873777	844799
Q8VBV7	1	6.236	4	3957408	4.68769e+06	298523	0
Q8VCU1	1	27.1665	4	12727630	10403198	0	13691.7
Q8VDG7	1	2.95715	4	1827487	6.36461e+06	0	0
Q8VE73	1	3.48498	4	3.10961e+06	0	1021175	0
Q8VEK0	1	16.538	4	3.79965e+06	6.07406e+06	0	0
Q8VEL2	1	6.95619	4	3161391	3.48606e+06	626174	0
Q8VHE6	1	7.38848	4	32528111	23620706	0	0
Q8VHG2	1	3.52171	4	7287362	0	6.05122e+06	5486205
Q8VHK9	1	3.54013	4	114364	29794129	0	918992
Q91VH2	1	3.52058	4	1299765	4.23635e+06	0	21742.2
Q91WT8	1	9.44923	4	8393269	5292498	0	40447.4
Q91X17	1	3.68036	4	16308404	1.68531e+07	797568	5956068
Q91YR9	1	14.5479	4	60814284	0	0	0
Q91ZW3	1	14.3158	4	2233912	3582806	572298	140117
Q920B9	1	3.54964	4	8.98575e+06	2.70677e+06	877602	819610
Q920I9	1	10.5215	4	1.00406e+06	2.41584e+06	21358.6	29343.3
Q920L1	1	3.43468	4	6240658	10278119	0	0
Q921F2	1	10.007	4	7244984	8348656	0	0
Q921U8	1	3.68598	4	1.4768e+07	1.7223e+07	2776117	0
Q922H4	1	6.44886	4	2481761	2333261	0	1677785
Q924C6	1	7.14499	4	2.9387e+06	5.70423e+06	30340.6	0
Q924H7	1	3.57949	4	2.26816e+06	1.42807e+07	0	0
Q924Z4	1	11.8412	4	64029785	5.61911e+07	803990	794184
Q99J77	1	6.04801	4	9679518	7278793	0	0
Q99JX4	1	10.862	4	5018121	3.6374e+06	0	346792
Q99K01	1	13.9753	4	2679299	7.00682e+06	0	0
Q99KK2	1	3.47373	4	4.00491e+06	1832010	1667128	1641809
Q99KN9	1	3.69909	4	7873728	7.70375e+06	1282957	0
Q99LJ0	1	3.59523	4	0	5.55453e+06	1035334	1044783
Q99M87	1	10.252	4	9.20445e+06	5354186	0	0
Q99N94	1	16.1915	4	12150971	47032729	0	5505319
Q99NH0	1	3.56059	4	1.61472e+06	7.14258e+06	229950	0
Q99PU8	1	10.9176	4	486366	0	8.04687e+06	1204871
Q9CPW9	1	3.49124	4	3128599	2.82256e+07	739594	27196.5
Q9CPX7	1	14.5766	4	118659	1053684	0	1665840
Q9CQ60	1	8.90864	4	31216239	37924937	0	0
Q9CQ65	1	7.3787	4	4.77944e+06	7.63442e+06	0	0
Q9CQ75	1	11.3246	4	2.32593e+07	14575092	9843.43	20025.2
Q9CQE1	1	8.79863	4	15222884	16004690	33359983	1110033
Q9CQE8	1	9.5702	4	3.91611e+06	1.31604e+06	11640.7	0
Q9CQI6	1	12.9352	4	17978345	23988167	0	0
Q9CQU3	1	11.0709	4	1.40384e+07	1.31112e+07	0	0
Q9CQV8	1	31.4445	4	42810066	59742149	0	0
Q9CR09	1	9.34895	4	9248023	12720249	0	0
Q9CR16	1	19.6379	4	7329933	1.03101e+07	0	0
Q9CR63	1	6.83734	4	2.28474e+07	1.27313e+06	857228	0
Q9CR98	1	10.207	4	5.29386e+06	12580942	1392307	1.99787e+06
Q9CS84	1	14.3034	4	2.98245e+06	0	1037821	0
Q9CWU5	1	14.3476	4	2.3325e+06	2.70446e+06	1061237	214809
Q9CX56	1	14.8774	4	11341372	14216601	0	0
Q9CXE7	1	3.56183	4	942346	3709312	2.14079e+06	1.11244e+06
Q9CXF4	1	7.1168	4	5.69342e+06	0	294944	85676.2
Q9CXJ4	1	10.9273	4	631174	1.67593e+06	0	0
Q9CXW3	1	7.08765	4	4217331	10841183	1226284	1329243
Q9CYN2	1	3.5668	4	4.67933e+06	1.51835e+06	4463543	0
Q9CYR6	1	10.4567	4	4767245	3.4247e+06	45794.8	44158.7
Q9CZ30	1	6.94454	4	19936713	9162694	0	0
Q9CZ42	1	9.79209	4	1.1427e+07	36416568	0	0
Q9CZ44	1	17.4972	4	9133278	9.69685e+06	0	0
Q9D024	1	3.28534	4	20048375	21684265	0	18059.1
Q9D0B5	1	3.67482	4	1.41181e+06	3.1046e+06	0	0
Q9D0J8	1	6.57011	4	145218969	143459571	0	0
Q9D0K2	1	18.2008	4	1.22057e+06	60440.7	1912024	1.86877e+06
Q9D0L8	1	3.51168	4	8.86864e+06	0	0	9099333
Q9D0M1	1	14.2347	4	4.22102e+06	4.48424e+06	0	0
Q9D1G1	1	29.018	4	1.47805e+07	1.35888e+07	0	0
Q9D1H6	1	7.28561	4	4.77918e+06	3.47276e+06	1774191	4222524
Q9D1H8	1	3.58992	4	77166560	363746	438058	0
Q9D1P4	1	14.1175	4	1.9932e+07	2530822	0	0
Q9D404	1	10.3088	4	1.77602e+07	7.47513e+06	16579.1	0
Q9D5T0	1	12.3403	4	9297742	4070451	0	0
Q9D5V6	1	5.94339	4	11946966	1.22246e+07	0	0
Q9D6J5	1	16.2574	4	19810910	34785351	0	0
Q9D6U8	1	9.46533	4	8704205	6.9399e+06	357960	1939791
Q9D7G0	1	31.9498	4	10064147	11368147	0	0
Q9D883	1	6.62822	4	1.1699e+06	406438	0	901873
Q9D8B4	1	17.295	4	1.713e+07	17289200	0	1402339
Q9D8V0	1	6.81233	4	17764866	14598874	2.15315e+06	4.15476e+06
Q9D964	1	17.7252	4	6.95383e+07	884002	71851.3	12579620
Q9DAK9	1	16.9761	4	2976557	1537508	5390029	0
Q9DB15	1	13.1153	4	1.8551e+07	21441827	0	0
Q9DBC0	1	3.27445	4	4.328e+06	3.85425e+06	1576420	116615
Q9DBG5	1	10.1494	4	11774612	4272432	1253077	0
Q9DBW0	1	16.4191	4	4810387	31191471	0	0
Q9DC22	1	3.55691	4	2.96808e+06	1350009	1914494	785175
Q9DC23	1	3.62564	4	24439662	1.58161e+07	16298	36142
Q9DC28/Q9JMK2	2	3.67957	4	3376864	3.76646e+06	0	0
Q9DC29	1	3.61433	4	2853749	0	66207.9	6.00894e+06
Q9DC70	1	9.25818	4	11675617	1.29454e+07	0	0
Q9DC71	1	7.34808	4	1.97143e+06	24302390	641478	0
Q9DCS2	1	12.5393	4	15969223	23183854	0	11904.3
Q9DCT8	1	11.8227	4	10794811	11401925	0	0
Q9DCY0	1	20.0113	4	363177404	12588449	1766447	0
Q9EP75	1	9.82387	4	10639038	7.55525e+06	0	0
Q9EPE9	1	9.45483	4	8.6479e+06	6708065	4661140	0
Q9EPK7	1	6.85416	4	3121353	4.00333e+07	0	0
Q9EPQ7	1	8.87642	4	10058695	11582712	0	0
Q9EQ06	1	10.2435	4	2.20601e+06	2.87009e+07	0	0
Q9ERE7	1	6.87934	4	3170440	26744899	450810	635375
Q9ERG0	1	3.40616	4	5974134	2.98383e+06	0	0
Q9ESP1	1	7.38234	4	5570009	2.02893e+06	0	0
Q9ESX5	1	3.64767	4	645710	3.82817e+06	0	0
Q9JHH6	1	10.4721	4	3.14228e+06	3.34905e+06	0	0
Q9JIM1	1	6.90312	4	4.42308e+06	3563199	17661.5	0
Q9JIZ0	1	23.8088	4	16564373	1.34318e+07	0	0
Q9JJG0	1	7.06032	4	713472	739428	2.14936e+06	1638470
Q9JJI8	1	15.2031	4	64893281	61583062	10584.4	0
Q9JJV2	1	7.04123	4	4.14726e+06	2870609	468816	0
Q9JK38	1	14.7654	4	12462566	12774043	2457328	2398240
Q9JK81	1	6.39103	4	9686543	9734361	0	0
Q9JKV1	1	6.94355	4	8.71795e+06	10164165	0	0
Q9JLV1	1	13.4751	4	9168500	12737789	0	0
Q9JM14	1	6.11037	4	1.82972e+07	2.15003e+07	0	0
Q9JM62	1	16.9346	4	60464373	62206005	3113151	2905470
Q9JM99	1	7.08658	4	19975536	1.85826e+07	1383746	951275
Q9QVP9	1	3.55569	4	9.07656e+06	5.30841e+06	1046027	1164158
Q9QYR7	1	9.08502	4	6625127	6483101	0	0
Q9R0N0	1	10.4212	4	14283287	14060859	423303	3505232
Q9R0Q6	1	6.78367	4	3890988	3.27844e+06	0	188554
Q9WUA3	1	10.9948	4	821021	0	45655.2	0
Q9WUM4	1	6.5585	4	5037342	6.15752e+06	0	0
Q9WV91	1	10.5864	4	7776052	1.28566e+06	572875	0
Q9Z0H3	1	3.54724	4	2.27567e+06	2.71445e+06	353958	0
Q9Z0K8	1	7.2647	4	3.47204e+06	4.81354e+06	13058.7	0
Q9Z0M5	1	6.63717	4	3803637	3900840	842536	828992
Q9Z0N1	1	24.1407	4	20125046	18932333	0	0
Q9Z0R4	1	3.73191	4	6.79872e+06	1100187	0	0
Q9Z0R6	1	7.29622	4	3481677	115326704	792371	779380
Q9Z0R9	1	3.6568	4	1141885	7845436	4.13274e+06	4.40951e+06
Q9Z1D1	1	10.3998	4	5.1896e+06	0	0	704790
Q9Z1J3	1	10.3742	4	8917952	2.2875e+07	272272	0
Q9Z1Q5	1	10.2408	4	12400195	1.07116e+07	0	0
Q9Z1S5	1	10.9237	4	2.04912e+06	5508483	404911	636618
Q9Z1T1	1	10.8308	4	1.1627e+06	1275202	253110	0
Q9Z280	1	7.19551	4	1.66168e+07	1.39383e+07	1499694	1350753
Q9Z2G9	1	10.4118	4	1.03192e+07	9402367	0	879705
Q9Z2H5	1	10.5838	4	0	6883047	773529	0
Q9Z2M7	1	13.5738	4	12785258	1.00211e+07	0	0
Q9Z315	1	7.00545	4	1739033	54750.8	5255909	3.46874e+06
A2APB8	1	3.54964	3	2.56095e+07	2.21295e+07	0	0
B1AR13	1	14.0123	3	5.01136e+06	3.34371e+06	1204472	775656
B2RQC6	1	20.7732	3	0	0	25287.2	15499.8
B2RU80	1	2.62648	3	10622238	6546663	0	0
B9EJ86	1	3.53082	3	6338623	4.36681e+06	0	0
C0HKG5/C0HKG6	2	7.00662	3	3751974	4.60662e+06	8839275	5.6328e+06
G5E8A8	1	3.53661	3	12808785	2.18202e+06	0	0
O08585	1	6.26075	3	12338603	1.11747e+07	0	0
O08912	1	3.48291	3	1.00256e+07	9.82905e+06	0	121153
O09051	1	3.68922	3	58251.9	3.88781e+06	0	0
O09158	1	3.54013	3	741691	4.6387e+06	0	0
O09164	1	14.2357	3	350213	2.82449e+06	0	0
O35218	1	3.54367	3	1699684	3.73884e+06	0	0
O35226	1	15.0977	3	73910527	68922590	80686.9	0
O35250	1	3.6568	3	0	8925648	1015142	23114.9
O35350	1	3.28403	3	2.52437e+06	1689704	0	657495
O35451	1	3.54013	3	1.39058e+07	5796909	0	0
O35639	1	7.13699	3	61596.3	6.37002e+06	0	0
O35658	1	10.4187	3	9.37874e+06	11966876	8050858	723589
O35701	1	3.53778	3	133979	547604	0	0
O35864	1	10.3881	3	3022014	5355214	0	0
O35955	1	9.49686	3	4064592	4210844	739518	0
O54724	1	7.03796	3	103108	1616102	0	133591
O54774	1	10.8912	3	3488761	4.86135e+06	0	0
O55023	1	9.79212	3	10930381	10738983	0	0
O55135	1	17.7863	3	7553555	15287242	881367	0
O55239	1	6.26865	3	6105685	9583525	0	0
O70228	1	3.52967	3	1.17558e+07	1.78313e+06	0	0
O70370	1	5.64112	3	3878808	1.95959e+06	1166099	1202887
O70423	1	7.19191	3	801482	602463	0	0
O70439	1	6.25969	3	30551199	15123248	0	0
O70458	1	3.73642	3	0	0	781420	16984.6
O88329	1	7.29903	3	2476502	1831387	0	0
O88441	1	10.8472	3	4.092e+06	3668474	0	0
O88508	1	6.95541	3	56638.9	6803818	0	0
O88543	1	10.6881	3	2.27773e+06	366861	0	135740
O88544	1	14.1772	3	130627	3577336	1.41888e+06	0
O88545	1	7.07251	3	1.75989e+07	1.42721e+06	854859	0
O88668	1	5.48235	3	13022388	2417563	4514290	4727823
P01864	1	23.8851	3	34574286	37265164	6237667	2246423
P02104	1	10.6324	3	8057229	3.06084e+07	34768.3	0
P02301/P68433/P84228/P84244	4	14.3986	3	846970	131484	0	0
P02802	1	10.8886	3	7.3155e+06	7.35931e+06	0	0
P03921	1	16.2647	3	6189022	7.08933e+06	0	0
P03930	1	12.883	3	92283004	90438287	1207228	1199201
P04939	1	7.09689	3	415865	1336853	5.80426e+06	2.58795e+06
P05367	1	7.12922	3	0	988164	272977	0
P06683	1	21.5119	3	1565440	1.36662e+07	850010	0
P07310	1	14.2376	3	6716713	482827	20729.7	367294
P07361	1	5.85582	3	1353290	2.07162e+06	1345130	1401307
P08074	1	10.747	3	50602.6	1362302	4.74201e+06	4663807
P09925	1	10.6583	3	9.37894e+07	759818	0	0
P10107	1	14.3851	3	1.48224e+06	936212	0	0
P10630	1	39.919	3	5529185	11655398	0	0
P10711	1	13.1006	3	43953036	33539610	1320998	0
P11798	1	17.835	3	3.26166e+07	32379707	0	0
P11862	1	3.55814	3	13514712	7289027	0	0
P14576	1	13.8657	3	5.2153e+06	2.63967e+06	5438123	5508513
P14847	1	7.07202	3	33790.9	1403240	0	0
P15327	1	14.5091	3	61547.8	137363	0	26290.7
P15379	1	3.61713	3	49370	0	7820069	7839584
P15532	1	24.1973	3	17797551	6.27167e+06	0	0
P15864	1	24.9576	3	3.85607e+06	2.62303e+07	0	0
P16301	1	14.1983	3	9.75284e+06	0	0	0
P16627	1	34.2881	3	7033542	5939567	18426990	0
P17439	1	7.18246	3	447630	5846186	2522677	2541060
P17879/Q61696	2	24.9894	3	6392653	1479522	1810908	21510.2
P17897	1	7.31058	3	4.05774e+06	0	1488652	1602561
P17918	1	6.96041	3	5268044	56088.9	0	0
P20065	1	10.1389	3	23049614	18627628	0	0
P20612/P27600/P27601/P50149/Q3V3I2	5	3.27281	3	0	4096267	9034413	0
P21550	1	26.3546	3	9089857	9454646	206098	14355860
P22599	1	34.8536	3	12551695	1247887	1.08974e+07	1.0754e+07
P22892	1	16.5809	3	9128095	3689212	5.38671e+06	4.97525e+06
P23242	1	14.1061	3	239409	1.14289e+07	0	14867.8
P23506	1	6.80373	3	15535167	1.86834e+06	0	0
P23591	1	10.2823	3	7250109	6526238	0	1914390
P23819	1	7.21849	3	9290594	887315	0	0
P24457	1	27.4651	3	1.05768e+07	9.59879e+06	0	0
P25206	1	3.53895	3	10422768	3536151	0	0
P26150	1	24.0697	3	9349682	6269647	2068920	2075098
P28230	1	5.2455	3	1.23679e+07	1.32058e+07	0	0
P28481	1	7.31956	3	86197.8	3615556	15977.2	19074.7
P28660	1	10.5559	3	1.88775e+07	0	0	0
P31532	1	7.05408	3	225174	1.95489e+06	0	3547259
P31809	1	7.39297	3	2.98328e+06	4966588	987905	2829385
P32848	1	14.5936	3	531303	0	0	0
P32921	1	2.29352	3	1435730	10181273	0	0
P34022	1	9.74459	3	1775020	1.81446e+06	792674	2.14929e+06
P35278	1	17.1289	3	23054841	4940255	0	0
P35290	1	5.92282	3	4.26726e+07	43197472	103367	0
P35293	1	10.2473	3	10150466	11389382	0	0
P35762	1	10.2638	3	6.66753e+06	6.89713e+06	0	0
P36993	1	2.3451	3	7043887	7636169	247136	0
P39053	1	33.7825	3	1.09603e+07	5552076	77747.4	0
P40237	1	7.3755	3	3827946	3469978	2141801	0
P42925	1	6.3566	3	7838671	4.13262e+06	0	0
P43275	1	10.5168	3	1119745	12885300	182238	336340
P43404	1	3.6764	3	450330	4045877	0	18002
P43883	1	12.8026	3	6979829	2823785	718526	0
P46097	1	14.3703	3	0	5443612	0	11584.1
P46412	1	10.8563	3	7.51956e+06	1.68917e+06	0	0
P46660	1	18.2324	3	1250382	73677	0	2123638
P46664	1	7.12311	3	6.43092e+06	901239	0	0
P48193	1	3.76743	3	4538921	6388895	0	67919
P50153	1	7.09955	3	1.56214e+06	1033743	13731.8	0
P50427	1	3.12591	3	795302	757792	1596374	0
P50637	1	6.85239	3	9.43143e+06	14116560	0	581174
P51437	1	3.23315	3	8374529	2020243	0	0
P51863	1	10.2186	3	6.93252e+06	6807699	2072052	2.02483e+06
P52019	1	3.28417	3	6964030	28896494	28494130	0
P52503	1	16.8465	3	2.51251e+07	2.80554e+07	2.56635e+06	1599876
P53798	1	17.4739	3	18567778	1.50193e+07	0	0
P55284	1	9.26487	3	4.88547e+07	2.12228e+06	0	0
P55288	1	7.08498	3	3491654	35623.2	0	1.13518e+06
P55292	1	3.51168	3	1611362	1.41313e+06	0	580149
P56135	1	14.027	3	6.81662e+07	6.83437e+07	1525625	3464099
P56382	1	8.7811	3	5.86868e+07	37047752	0	1530939
P56812	1	3.65834	3	3.79267e+06	4.71064e+06	0	0
P60521	1	3.56555	3	4.8248e+06	5.71391e+06	0	0
P61028	1	16.8097	3	45548.6	2053414	0	0
P61514	1	12.1639	3	29257607	41913663	823728	838287
P62071	1	10.0704	3	5.55234e+06	910858	0	0
P62077	1	9.83009	3	4.80904e+06	7.65145e+06	0	0
P62331	1	10.013	3	10410274	2736960	31013.7	33235.2
P62342	1	6.92003	3	2.44264e+06	6.20935e+06	241181	0
P62843	1	9.75206	3	3057383	3.4772e+06	0	0
P62874	1	6.69973	3	3021787	3.56025e+06	0	1.09495e+06
P62880	1	17.6283	3	1.08242e+07	7160335	0	0
P62983	1	39.0263	3	2.49988e+07	27799633	0	1025583
P63024/P63044	2	3.26616	3	3269960	5261546	73969.5	0
P63073	1	17.7569	3	18335930	1.01367e+07	0	0
P63085	1	14.4568	3	2974672	7.41629e+07	0	0
[truncated: 1,084 more rows]

## Sheet: PD
Accession	Description	Exp. q-value: Combined	Sum PEP Score	Coverage [%]	# Peptides	# PSMs	# Unique Peptides	# Razor Peptides	# Protein Groups	# AAs	MW [kDa]	calc. pI	Score Sequest HT: Sequest HT	F1-01	F1-02	F2-01	F2-02
Q8C196	Carbamoyl-phosphate synthase [ammonia], mitochondrial OS=Mus musculus OX=10090 GN=Cps1 PE=1 SV=2	0	671.912	57	80	388	80	0	1	1500	164.5	6.92	700.36	7.55948e+08	7.41042e+08	1.28388e+07	1.28731e+07
P19096	Fatty acid synthase OS=Mus musculus OX=10090 GN=Fasn PE=1 SV=2	0	385.094	32	68	149	68	0	1	2504	272.3	6.58	310.71	3.6257e+07	3.56503e+07	375910	372753
P01027	Complement C3 OS=Mus musculus OX=10090 GN=C3 PE=1 SV=3	0	242.816	39	57	153	57	0	1	1663	186.4	6.73	176.82	1.96305e+07	1.93739e+07	5.31808e+06	5.3613e+06
Q8R0Y6	Cytosolic 10-formyltetrahydrofolate dehydrogenase OS=Mus musculus OX=10090 GN=Aldh1l1 PE=1 SV=1	0	349.274	58	48	184	48	0	1	902	98.6	5.91	368.84	9.76631e+07	9.77989e+07	4.2028e+06	4.20391e+06
Q921I1	Serotransferrin OS=Mus musculus OX=10090 GN=Tf PE=1 SV=1	0	310.076	61	44	174	44	0	1	697	76.7	7.18	286.35	3.99801e+07	3.97481e+07	9.23278e+06	9.40945e+06
Q68FD5	Clathrin heavy chain 1 OS=Mus musculus OX=10090 GN=Cltc PE=1 SV=3	0	235.031	28	42	90	42	0	1	1675	191.4	5.69	175.13	1.33334e+07	1.33063e+07	13046.5	16211.7
Q61838	Pregnancy zone protein OS=Mus musculus OX=10090 GN=Pzp PE=1 SV=3	0	189.247	34	40	111	40	0	1	1495	165.7	6.68	131.73	1.33464e+07	1.30777e+07	5.98311e+06	6.21851e+06
P07724	Serum albumin OS=Mus musculus OX=10090 GN=Alb PE=1 SV=3	0	362.195	61	39	187	39	0	1	608	68.6	6.07	382.52	2.98737e+08	2.96784e+08	1.23042e+06	1.25837e+06
Q05920	Pyruvate carboxylase, mitochondrial OS=Mus musculus OX=10090 GN=Pc PE=1 SV=1	0	212.022	38	39	104	39	0	1	1178	129.6	6.71	187.63	3.39654e+07	3.33165e+07	675590	697071
Q99PL5	Ribosome-binding protein 1 OS=Mus musculus OX=10090 GN=Rrbp1 PE=1 SV=2	0	173.02	25	35	66	35	0	1	1605	172.8	9.33	117.01	7.21316e+06	7.21033e+06	256242	275564
P04264	Keratin, type II cytoskeletal 1 OS=Homo sapiens OX=9606 GN=KRT1 PE=1 SV=6	0	267.229	50	35	254	26	10	1	644	66	8.12	358.98	1.27066e+08	1.26183e+08	1.80806e+08	1.79724e+08
P08113	Endoplasmin OS=Mus musculus OX=10090 GN=Hsp90b1 PE=1 SV=2	0	175.366	41	34	125	32	2	1	802	92.4	4.82	179.6	3.05228e+07	2.97676e+07	1.65488e+07	1.65283e+07
P08238	Heat shock protein HSP 90-beta OS=Homo sapiens OX=9606 GN=HSP90AB1 PE=1 SV=4	0	210.897	41	34	104	19	14	1	724	83.2	5.03	174.76	3.52017e+07	3.49658e+07	888044	981649
P55072	Transitional endoplasmic reticulum ATPase OS=Homo sapiens OX=9606 GN=VCP PE=1 SV=4	0	148.137	48	33	85	33	0	1	806	89.3	5.26	123.29	1.11735e+07	1.11595e+07	1.36636e+06	1.37328e+06
P26039	Talin-1 OS=Mus musculus OX=10090 GN=Tln1 PE=1 SV=2	0	131.405	19	33	52	33	0	1	2541	269.7	6.18	54.37	2.57644e+06	2.48345e+06	140079	140805
Q91ZX7	Prolow-density lipoprotein receptor-related protein 1 OS=Mus musculus OX=10090 GN=Lrp1 PE=1 SV=1	0	106.268	9	33	74	33	0	1	4545	504.4	5.36	41.18	2.14526e+06	2.17463e+06	703615	710809
P20029	Endoplasmic reticulum chaperone BiP OS=Mus musculus OX=10090 GN=Hspa5 PE=1 SV=3	0	255.275	47	33	148	31	2	1	655	72.4	5.16	238.73	4.55321e+07	4.42736e+07	7.31246e+06	7.49648e+06
Q8CHR6	Dihydropyrimidine dehydrogenase [NADP(+)] OS=Mus musculus OX=10090 GN=Dpyd PE=1 SV=1	0	147.295	38	32	60	32	0	1	1025	111.2	7.27	91.72	7.6921e+06	7.56121e+06	82241.6	88507
Q9ET01	Glycogen phosphorylase, liver form OS=Mus musculus OX=10090 GN=Pygl PE=1 SV=4	0	177.47	39	32	80	29	3	1	850	97.4	7.09	144.97	1.96327e+07	1.91717e+07	84477.9	87389.7
Q3UQ44	Ras GTPase-activating-like protein IQGAP2 OS=Mus musculus OX=10090 GN=Iqgap2 PE=1 SV=2	0	120.985	22	31	49	30	1	1	1575	180.4	5.64	68.56	6.04608e+06	5.8385e+06	150001	162687
P38647	Stress-70 protein, mitochondrial OS=Mus musculus OX=10090 GN=Hspa9 PE=1 SV=3	0	172.819	48	30	77	30	0	1	679	73.4	6.07	114.33	2.06404e+07	2.02153e+07	903157	919351
O08601	Microsomal triglyceride transfer protein large subunit OS=Mus musculus OX=10090 GN=Mttp PE=1 SV=2	0	124.066	35	30	52	30	0	1	894	99	7.62	62.98	7.74727e+06	7.93022e+06	23403	22223.4
P58252	Elongation factor 2 OS=Mus musculus OX=10090 GN=Eef2 PE=1 SV=2	0	142.138	34	29	84	29	0	1	858	95.3	6.83	159.33	1.91794e+07	1.9066e+07	953542	966292
P08003	Protein disulfide-isomerase A4 OS=Mus musculus OX=10090 GN=Pdia4 PE=1 SV=3	0	130.606	46	28	66	28	0	1	638	71.9	5.31	97.79	1.08634e+07	1.07767e+07	580257	587040
Q9DBM2	Peroxisomal bifunctional enzyme OS=Mus musculus OX=10090 GN=Ehhadh PE=1 SV=4	0	151.836	45	28	65	28	0	1	718	78.3	9.13	92.95	7.92632e+06	7.92199e+06	365167	376529
Q9DBT9	Dimethylglycine dehydrogenase, mitochondrial OS=Mus musculus OX=10090 GN=Dmgdh PE=1 SV=1	0	172.233	38	28	68	28	0	1	869	97.2	7.88	145.65	2.7413e+07	2.69195e+07	54153.1	51415.3
Q922D8	C-1-tetrahydrofolate synthase, cytoplasmic OS=Mus musculus OX=10090 GN=Mthfd1 PE=1 SV=4	0	156.971	35	28	59	28	0	1	935	101.1	7.14	139.05	1.29025e+07	1.23226e+07	297089	316770
P41216	Long-chain-fatty-acid--CoA ligase 1 OS=Mus musculus OX=10090 GN=Acsl1 PE=1 SV=2	0	146.22	47	28	62	25	3	1	699	77.9	7.15	123.25	1.67685e+07	1.64563e+07	90622.3	98966.2
P63017	Heat shock cognate 71 kDa protein OS=Mus musculus OX=10090 GN=Hspa8 PE=1 SV=1	0	204.418	46	28	104	24	2	1	646	70.8	5.52	186.2	3.77783e+07	3.73181e+07	1.78678e+06	1.81859e+06
P26443	Glutamate dehydrogenase 1, mitochondrial OS=Mus musculus OX=10090 GN=Glud1 PE=1 SV=1	0	231.333	51	27	133	27	0	1	558	61.3	8	218.15	9.27333e+07	9.08962e+07	5.53474e+06	5.58064e+06
P09103	Protein disulfide-isomerase OS=Mus musculus OX=10090 GN=P4hb PE=1 SV=2	0	164.458	50	27	85	27	0	1	509	57	4.88	158.78	5.85772e+07	5.72846e+07	811072	823774
Q8BMS1	Trifunctional enzyme subunit alpha, mitochondrial OS=Mus musculus OX=10090 GN=Hadha PE=1 SV=1	0	143.236	39	27	79	27	0	1	763	82.6	9.14	100.65	2.21236e+07	2.00524e+07	821007	814397
P06909	Complement factor H OS=Mus musculus OX=10090 GN=Cfh PE=1 SV=2	0	103.821	28	27	80	27	0	1	1234	139	6.99	60.21	3.50159e+06	3.34738e+06	3.00052e+06	3.04763e+06
Q8VDD5	Myosin-9 OS=Mus musculus OX=10090 GN=Myh9 PE=1 SV=4	0	111.501	18	27	47	27	0	1	1960	226.2	5.66	58.23	2.89564e+06	2.90595e+06	48176.6	55601.9
P63038	60 kDa heat shock protein, mitochondrial OS=Mus musculus OX=10090 GN=Hspd1 PE=1 SV=1	0	157.786	49	26	84	26	0	1	573	60.9	6.18	152.83	4.66858e+07	4.43583e+07	1.76621e+06	1.77414e+06
P27773	Protein disulfide-isomerase A3 OS=Mus musculus OX=10090 GN=Pdia3 PE=1 SV=2	0	147.595	49	26	79	26	0	1	505	56.6	6.21	137.59	2.46796e+07	2.41327e+07	1.19765e+06	1.21043e+06
Q99LB7	Sarcosine dehydrogenase, mitochondrial OS=Mus musculus OX=10090 GN=Sardh PE=1 SV=1	0	213.95	35	26	76	26	0	1	919	101.6	6.74	182.24	4.48551e+07	4.40385e+07	179527	181235
Q91V92	ATP-citrate synthase OS=Mus musculus OX=10090 GN=Acly PE=1 SV=1	0	123.857	31	26	58	26	0	1	1091	119.7	7.44	72.12	6.04908e+06	5.98405e+06	88549.6	90397.6
Q8VDJ3	Vigilin OS=Mus musculus OX=10090 GN=Hdlbp PE=1 SV=1	0	86.147	25	26	44	26	0	1	1268	141.7	6.87	59.76	4.31796e+06	4.1501e+06	127701	128022
P17563	Methanethiol oxidase OS=Mus musculus OX=10090 GN=Selenbp1 PE=1 SV=2	0	154.822	65	25	60	25	0	1	472	52.5	6.29	106.42	1.9914e+07	1.94894e+07	78960.9	83769.2
Q8BHN3	Neutral alpha-glucosidase AB OS=Mus musculus OX=10090 GN=Ganab PE=1 SV=1	0	101.105	27	25	71	25	0	1	944	106.8	6.06	67.88	3.39567e+06	3.29137e+06	1.66651e+06	1.72915e+06
P11679	Keratin, type II cytoskeletal 8 OS=Mus musculus OX=10090 GN=Krt8 PE=1 SV=4	0	103.501	39	25	73	16	5	1	490	54.5	5.82	106.55	1.09474e+07	1.045e+07	9.37702e+06	9.10499e+06
P07901	Heat shock protein HSP 90-alpha OS=Mus musculus OX=10090 GN=Hsp90aa1 PE=1 SV=4	0	146.274	32	25	66	12	0	1	733	84.7	5.01	116.36	4.39012e+06	4.16324e+06	36790.8	37886.8
Q9EQ20	Methylmalonate-semialdehyde dehydrogenase [acylating], mitochondrial OS=Mus musculus OX=10090 GN=Aldh6a1 PE=1 SV=1	0	151.614	58	24	64	24	0	1	535	57.9	8.07	108.09	2.38062e+07	2.2973e+07	65804.2	64750.5
P24270	Catalase OS=Mus musculus OX=10090 GN=Cat PE=1 SV=4	0	214.612	50	24	90	24	0	1	527	59.8	7.88	167.95	4.70377e+07	4.55311e+07	845001	864449
Q9R0H0	Peroxisomal acyl-coenzyme A oxidase 1 OS=Mus musculus OX=10090 GN=Acox1 PE=1 SV=5	0	145.965	45	24	55	24	0	1	661	74.6	8.48	104.98	1.28474e+07	1.30331e+07	210725	216378
Q9QXX4	Calcium-binding mitochondrial carrier protein Aralar2 OS=Mus musculus OX=10090 GN=Slc25a13 PE=1 SV=1	0	107.17	41	24	47	19	5	1	676	74.4	8.6	79.38	8.97123e+06	8.74089e+06	151950	157154
P50247	Adenosylhomocysteinase OS=Mus musculus OX=10090 GN=Ahcy PE=1 SV=3	0	161.682	50	23	88	23	0	1	432	47.7	6.54	160.4	7.30844e+07	7.14645e+07	637239	621113
Q8K2B3	Succinate dehydrogenase [ubiquinone] flavoprotein subunit, mitochondrial OS=Mus musculus OX=10090 GN=Sdha PE=1 SV=1	0	168.558	45	23	61	23	0	1	664	72.5	7.37	127.94	1.40485e+07	1.3703e+07	162763	162410
P40142	Transketolase OS=Mus musculus OX=10090 GN=Tkt PE=1 SV=1	0	116.563	37	23	49	23	0	1	623	67.6	7.5	97.45	1.97423e+07	1.96798e+07	18880.5	19929.6
Q99KI0	Aconitate hydratase, mitochondrial OS=Mus musculus OX=10090 GN=Aco2 PE=1 SV=1	0	150.475	33	23	53	23	0	1	780	85.4	7.93	120.99	1.42886e+07	1.35637e+07	74443.6	71199
Q78PY7	Staphylococcal nuclease domain-containing protein 1 OS=Mus musculus OX=10090 GN=Snd1 PE=1 SV=1	0	122.576	29	23	49	23	0	1	910	102	7.43	82.84	5.79317e+06	5.67438e+06	83970.4	87393.5
Q80X90	Filamin-B OS=Mus musculus OX=10090 GN=Flnb PE=1 SV=3	0	70.16	13	23	33	22	1	1	2602	277.7	5.71	21.43	1.13229e+06	1.15004e+06	34085.1	35139.2
O88844	Isocitrate dehydrogenase [NADP] cytoplasmic OS=Mus musculus OX=10090 GN=Idh1 PE=1 SV=2	0	133.322	47	22	61	22	0	1	414	46.6	7.17	103.34	2.63144e+07	2.64241e+07	33799.8	36703
P14824	Annexin A6 OS=Mus musculus OX=10090 GN=Anxa6 PE=1 SV=3	0	113.09	36	22	50	22	0	1	673	75.8	5.5	77.42	6.1243e+06	6.28639e+06	9896.27	11819.6
Q91ZA3	Propionyl-CoA carboxylase alpha chain, mitochondrial OS=Mus musculus OX=10090 GN=Pcca PE=1 SV=2	0	106.151	35	22	44	22	0	1	724	79.9	7.25	76.58	5.08749e+06	5.05784e+06	104158	102162
Q8VDN2	Sodium/potassium-transporting ATPase subunit alpha-1 OS=Mus musculus OX=10090 GN=Atp1a1 PE=1 SV=1	0	111.967	26	22	59	22	0	1	1023	112.9	5.45	83.77	7.14095e+06	6.72938e+06	586519	586868
Q91Y97	Fructose-bisphosphate aldolase B OS=Mus musculus OX=10090 GN=Aldob PE=1 SV=3	0	170.347	58	22	101	21	1	1	364	39.5	8.27	218.16	1.28278e+08	1.26078e+08	3.24156e+06	3.19257e+06
P24549	Retinal dehydrogenase 1 OS=Mus musculus OX=10090 GN=Aldh1a1 PE=1 SV=5	0	154.664	47	22	61	14	9	1	501	54.4	7.8	119.38	3.32956e+07	3.31727e+07	321994	264739
Q922U2	Keratin, type II cytoskeletal 5 OS=Mus musculus OX=10090 GN=Krt5 PE=1 SV=1	0	94.443	26	22	93	8	5	1	580	61.7	7.75	117.82	2.80788e+06	2.8439e+06	6.41637e+06	6.53847e+06
Q9D0F9	Phosphoglucomutase-1 OS=Mus musculus OX=10090 GN=Pgm1 PE=1 SV=4	0	111.926	44	21	47	21	0	1	562	61.4	6.57	87.11	1.42123e+07	1.37421e+07	1156.35	0
Q91X72	Hemopexin OS=Mus musculus OX=10090 GN=Hpx PE=1 SV=2	0	104.638	44	21	90	21	0	1	460	51.3	7.8	98.82	7.35317e+06	7.17672e+06	5.00597e+06	4.95827e+06
Q91YI0	Argininosuccinate lyase OS=Mus musculus OX=10090 GN=Asl PE=1 SV=1	0	116.264	42	21	54	21	0	1	464	51.7	6.96	101.96	3.54266e+07	3.45299e+07	160489	164307
P21981	Protein-glutamine gamma-glutamyltransferase 2 OS=Mus musculus OX=10090 GN=Tgm2 PE=1 SV=4	0	105.952	39	21	54	21	0	1	686	77	5.1	77.94	8.05745e+06	8.13043e+06	813746	823479
P50544	Very long-chain specific acyl-CoA dehydrogenase, mitochondrial OS=Mus musculus OX=10090 GN=Acadvl PE=1 SV=3	0	124.842	35	21	44	21	0	1	656	70.8	8.75	83.2	9.30325e+06	9.21284e+06	19367.4	17224
Q91YQ5	Dolichyl-diphosphooligosaccharide--protein glycosyltransferase subunit 1 OS=Mus musculus OX=10090 GN=Rpn1 PE=1 SV=1	0	106.726	35	21	60	21	0	1	608	68.5	6.46	81.7	7.04587e+06	7.10809e+06	813706	842660
P28271	Cytoplasmic aconitate hydratase OS=Mus musculus OX=10090 GN=Aco1 PE=1 SV=3	0	99.142	27	21	41	21	0	1	889	98.1	7.5	81.09	6.67097e+06	6.69596e+06	1864.8	1267.36
Q99K67	Alpha-aminoadipic semialdehyde synthase, mitochondrial OS=Mus musculus OX=10090 GN=Aass PE=1 SV=1	0	98.24	25	21	40	21	0	1	926	102.9	6.87	72.1	1.01453e+07	1.01973e+07	41244	43753.8
P47738	Aldehyde dehydrogenase, mitochondrial OS=Mus musculus OX=10090 GN=Aldh2 PE=1 SV=1	0	147.011	45	21	86	20	0	1	519	56.5	7.62	129.19	7.5e+07	7.37719e+07	1.82501e+06	1.79525e+06
Q8BWT1	3-ketoacyl-CoA thiolase, mitochondrial OS=Mus musculus OX=10090 GN=Acaa2 PE=1 SV=3	0	177.175	66	20	74	20	0	1	397	41.8	8.09	144.75	7.61022e+07	7.6874e+07	399154	396789
Q9QXD6	Fructose-1,6-bisphosphatase 1 OS=Mus musculus OX=10090 GN=Fbp1 PE=1 SV=3	0	158.457	61	20	83	20	0	1	338	36.9	6.57	137.24	4.326e+07	4.32518e+07	66058.3	69159.9
P09411	Phosphoglycerate kinase 1 OS=Mus musculus OX=10090 GN=Pgk1 PE=1 SV=4	0	119.416	60	20	51	20	0	1	417	44.5	7.9	83	1.54766e+07	1.58363e+07	13462.1	11383.8
P16331	Phenylalanine-4-hydroxylase OS=Mus musculus OX=10090 GN=Pah PE=1 SV=4	0	92.523	43	20	61	20	0	1	453	51.9	6.3	91.17	1.60058e+07	1.60302e+07	330990	340616
P16460	Argininosuccinate synthase OS=Mus musculus OX=10090 GN=Ass1 PE=1 SV=1	0	120.73	39	20	72	20	0	1	412	46.6	8.22	155.74	1.29647e+08	1.25751e+08	2.20408e+06	2.261e+06
Q8CAQ8	MICOS complex subunit Mic60 OS=Mus musculus OX=10090 GN=Immt PE=1 SV=1	0	100.308	31	20	37	20	0	1	757	83.8	6.61	65.45	3.60668e+06	3.64591e+06	33721.8	34879.6
Q02053	Ubiquitin-like modifier-activating enzyme 1 OS=Mus musculus OX=10090 GN=Uba1 PE=1 SV=1	0	103.572	25	20	38	20	0	1	1058	117.7	5.66	56.08	3.70285e+06	3.57446e+06	47914.8	55735
Q60597	2-oxoglutarate dehydrogenase, mitochondrial OS=Mus musculus OX=10090 GN=Ogdh PE=1 SV=3	0	88.567	24	20	37	20	0	1	1023	116.4	6.83	60.67	3.30684e+06	3.06129e+06	105273	116000
P56480	ATP synthase subunit beta, mitochondrial OS=Mus musculus OX=10090 GN=Atp5f1b PE=1 SV=2	0	239.57	47	20	118	16	7	1	529	56.3	5.34	177.13	6.98932e+07	6.80767e+07	3.6108e+06	3.71993e+06
P50446	Keratin, type II cytoskeletal 6A OS=Mus musculus OX=10090 GN=Krt6a PE=1 SV=3	0	82.351	27	20	65	6	3	1	553	59.3	7.94	62.89	1.46648e+06	1.41438e+06	2.38375e+06	2.38772e+06
P05202	Aspartate aminotransferase, mitochondrial OS=Mus musculus OX=10090 GN=Got2 PE=1 SV=1	0	104.127	50	19	42	19	0	1	430	47.4	9	92.97	2.73226e+07	2.72394e+07	50969	46648.7
P54071	Isocitrate dehydrogenase [NADP], mitochondrial OS=Mus musculus OX=10090 GN=Idh2 PE=1 SV=3	0	112.243	47	19	45	19	0	1	452	50.9	8.69	70.07	9.81834e+06	9.43899e+06	63329.3	54811.4
Q03265	ATP synthase subunit alpha, mitochondrial OS=Mus musculus OX=10090 GN=Atp5f1a PE=1 SV=1	0	119.003	41	19	66	19	0	1	553	59.7	9.19	123.27	6.30056e+07	6.20488e+07	3.41881e+06	3.43162e+06
P35492	Histidine ammonia-lyase OS=Mus musculus OX=10090 GN=Hal PE=1 SV=1	0	100.777	39	19	40	19	0	1	657	72.2	6.34	75.31	9.87524e+06	9.93991e+06	323224	329381
Q9DBF1	Alpha-aminoadipic semialdehyde dehydrogenase OS=Mus musculus OX=10090 GN=Aldh7a1 PE=1 SV=4	0	117.831	36	19	43	19	0	1	539	58.8	7.47	91.87	1.33784e+07	1.33191e+07	87892.7	82877.5
P54869	Hydroxymethylglutaryl-CoA synthase, mitochondrial OS=Mus musculus OX=10090 GN=Hmgcs2 PE=1 SV=2	0	147.865	31	19	87	18	1	1	508	56.8	8.41	131.81	8.49576e+07	8.28405e+07	2.10658e+06	2.10615e+06
O35490	Betaine--homocysteine S-methyltransferase 1 OS=Mus musculus OX=10090 GN=Bhmt PE=1 SV=1	0	179.972	66	19	135	16	3	1	407	45	7.9	289.56	1.82409e+08	1.78153e+08	3.84029e+06	3.93883e+06
Q61233	Plastin-2 OS=Mus musculus OX=10090 GN=Lcp1 PE=1 SV=4	0	83.445	34	19	35	16	3	1	627	70.1	5.33	52.27	3.34198e+06	3.23575e+06	5655.38	4517.01
Q91WU0	Carboxylesterase 1F OS=Mus musculus OX=10090 GN=Ces1f PE=1 SV=1	0	98.421	44	19	63	15	4	1	561	61.6	6.48	82.25	1.07048e+07	1.04411e+07	4.24643e+06	4.26193e+06
P49429	4-hydroxyphenylpyruvate dioxygenase OS=Mus musculus OX=10090 GN=Hpd PE=1 SV=3	0	123.861	49	18	42	18	0	1	393	45	7.06	109.25	4.79188e+07	4.67443e+07	107700	130471
Q8K0E8	Fibrinogen beta chain OS=Mus musculus OX=10090 GN=Fgb PE=1 SV=1	0	92.042	43	18	58	18	0	1	481	54.7	7.08	63.11	4.94294e+06	4.73425e+06	1.90986e+06	1.94132e+06
P61922	4-aminobutyrate aminotransferase, mitochondrial OS=Mus musculus OX=10090 GN=Abat PE=1 SV=1	0	96.519	40	18	35	18	0	1	500	56.4	8.09	74.19	5.44116e+06	5.42461e+06	15415.6	11348.3
Q9Z2I8	Succinate--CoA ligase [GDP-forming] subunit beta, mitochondrial OS=Mus musculus OX=10090 GN=Suclg2 PE=1 SV=3	0	93.417	38	18	38	18	0	1	433	46.8	7.02	68.74	8.79924e+06	8.65471e+06	155336	159211
O88428	Bifunctional 3'-phosphoadenosine 5'-phosphosulfate synthase 2 OS=Mus musculus OX=10090 GN=Papss2 PE=1 SV=2	0	77.746	36	18	30	18	0	1	621	70.3	7.58	54.92	4.33513e+06	4.29075e+06	164899	166845
P51660	Peroxisomal multifunctional enzyme type 2 OS=Mus musculus OX=10090 GN=Hsd17b4 PE=1 SV=3	0	119.47	34	18	46	18	0	1	735	79.4	8.57	101.73	8.08464e+06	8.20813e+06	290505	291918
P37040	NADPH--cytochrome P450 reductase OS=Mus musculus OX=10090 GN=Por PE=1 SV=2	0	73.703	30	18	36	18	0	1	678	77	5.53	55.23	5.99571e+06	6.00027e+06	66898.3	69312.2
O35488	Very long-chain acyl-CoA synthetase OS=Mus musculus OX=10090 GN=Slc27a2 PE=1 SV=2	0	81.422	28	18	35	18	0	1	620	70.4	8.9	62.09	5.42211e+06	5.25984e+06	97171.1	84962.8
Q61147	Ceruloplasmin OS=Mus musculus OX=10090 GN=Cp PE=1 SV=2	0	53.68	23	18	42	18	0	1	1061	121.1	5.85	17.82	1.84313e+06	1.72547e+06	784068	783617
Q9JHU4	Cytoplasmic dynein 1 heavy chain 1 OS=Mus musculus OX=10090 GN=Dync1h1 PE=1 SV=2	0	57.491	5	18	28	18	0	1	4644	531.7	6.42	11.55	949342	926334	0	1259.95
P53657	Pyruvate kinase PKLR OS=Mus musculus OX=10090 GN=Pklr PE=1 SV=1	0	82.045	32	18	34	17	1	1	574	62.3	7.09	72.41	7.0756e+06	6.8889e+06	40932.5	38562.7
Q00519	Xanthine dehydrogenase/oxidase OS=Mus musculus OX=10090 GN=Xdh PE=1 SV=5	0	61.629	17	18	30	17	1	1	1335	146.5	7.56	30.75	1.89093e+06	1.95456e+06	6620.42	7394.99
Q8VCT4	Carboxylesterase 1D OS=Mus musculus OX=10090 GN=Ces1d PE=1 SV=1	0	117.666	38	18	79	15	2	1	565	61.7	6.61	116.01	3.30116e+07	3.23819e+07	6.55608e+06	6.58496e+06
Q8JZR0	Long-chain-fatty-acid--CoA ligase 5 OS=Mus musculus OX=10090 GN=Acsl5 PE=1 SV=1	0	95.543	31	18	40	15	0	1	683	76.2	7.09	77.76	5.6648e+06	5.8907e+06	110021	112950
Q64458	Cytochrome P450 2C29 OS=Mus musculus OX=10090 GN=Cyp2c29 PE=1 SV=2	0	92.185	36	18	35	14	5	1	490	55.7	8.29	67.66	9.1661e+06	9.1022e+06	160101	170814
O09173	Homogentisate 1,2-dioxygenase OS=Mus musculus OX=10090 GN=Hgd PE=1 SV=2	0	95.133	51	17	38	17	0	1	445	49.9	7.24	75.95	1.22551e+07	1.21622e+07	150822	148345
Q8BH00	2-aminomuconic semialdehyde dehydrogenase OS=Mus musculus OX=10090 GN=Aldh8a1 PE=1 SV=1	0	92.686	47	17	42	17	0	1	487	53.6	7.55	52.79	9.65279e+06	9.73223e+06	42609.7	36870.5
Q8QZT1	Acetyl-CoA acetyltransferase, mitochondrial OS=Mus musculus OX=10090 GN=Acat1 PE=1 SV=1	0	115.24	45	17	46	17	0	1	424	44.8	8.51	72.07	2.18437e+07	2.18525e+07	278019	279466
Q9JLJ2	4-trimethylaminobutyraldehyde dehydrogenase OS=Mus musculus OX=10090 GN=Aldh9a1 PE=1 SV=1	0	97.819	43	17	41	17	0	1	494	53.5	6.98	95.07	1.23937e+07	1.23292e+07	170136	174954
Q91XD4	Formimidoyltransferase-cyclodeaminase OS=Mus musculus OX=10090 GN=Ftcd PE=1 SV=1	0	100.107	40	17	50	17	0	1	541	58.9	6.11	83.57	7.37697e+06	7.77254e+06	494180	491131
P51174	Long-chain specific acyl-CoA dehydrogenase, mitochondrial OS=Mus musculus OX=10090 GN=Acadl PE=1 SV=2	0	124.614	40	17	43	17	0	1	430	47.9	8.31	90.1	1.36631e+07	1.48427e+07	140869	143001
Q9Z0X1	Apoptosis-inducing factor 1, mitochondrial OS=Mus musculus OX=10090 GN=Aifm1 PE=1 SV=1	0	113.712	36	17	46	17	0	1	612	66.7	9.17	90.18	6.90316e+06	6.79219e+06	269358	275991
Q91VD9	NADH-ubiquinone oxidoreductase 75 kDa subunit, mitochondrial OS=Mus musculus OX=10090 GN=Ndufs1 PE=1 SV=2	0	97.988	30	17	37	17	0	1	727	79.7	5.72	67.99	4.88223e+06	4.87148e+06	73576.7	81907.7
Q8VCW8	Medium-chain acyl-CoA ligase ACSF2, mitochondrial OS=Mus musculus OX=10090 GN=Acsf2 PE=1 SV=1	0	106.236	27	17	46	17	0	1	615	67.9	8.18	94.38	9.00186e+06	8.95314e+06	258480	263051
Q8K010	5-oxoprolinase OS=Mus musculus OX=10090 GN=Oplah PE=1 SV=1	0	71.782	19	17	31	17	0	1	1288	137.5	6.28	33.59	1.47485e+06	1.49498e+06	42487.6	39306.9
Q9CZS1	Aldehyde dehydrogenase X, mitochondrial OS=Mus musculus OX=10090 GN=Aldh1b1 PE=1 SV=1	0	121.852	37	17	44	16	0	1	519	57.5	7.02	84.76	6.56805e+06	6.46909e+06	202222	199576
Q8BW75	Amine oxidase [flavin-containing] B OS=Mus musculus OX=10090 GN=Maob PE=1 SV=4	0	96.197	38	17	41	14	3	1	520	58.5	8.29	88.65	8.18495e+06	8.13896e+06	97591.1	108068
Q61598	Rab GDP dissociation inhibitor beta OS=Mus musculus OX=10090 GN=Gdi2 PE=1 SV=1	0	73.644	43	17	34	13	4	1	445	50.5	6.25	39.65	4.65623e+06	4.56185e+06	7154.77	6034.28
P60712	Actin, cytoplasmic 1 OS=Bos taurus OX=9913 GN=ACTB PE=1 SV=1	0	124.117	52	17	82	7	12	1	375	41.7	5.48	113.99	7.29422e+07	7.07047e+07	1.1125e+06	1.1417e+06
O88451	Retinol dehydrogenase 7 OS=Mus musculus OX=10090 GN=Rdh7 PE=1 SV=1	0	72.698	48	17	38	7	10	1	316	35.6	8.09	84.45	2.36735e+07	2.32132e+07	342664	352503
Q91X77	Cytochrome P450 2C50 OS=Mus musculus OX=10090 GN=Cyp2c50 PE=1 SV=2	0	101.579	38	17	45	2	11	1	490	55.7	7.88	95.02	9.7237e+06	9.64078e+06	78931.6	85895.4
Q61176	Arginase-1 OS=Mus musculus OX=10090 GN=Arg1 PE=1 SV=1	0	121.119	62	16	72	16	0	1	323	34.8	7.01	89.49	5.12695e+07	5.1807e+07	1.43897e+06	1.46891e+06
P08249	Malate dehydrogenase, mitochondrial OS=Mus musculus OX=10090 GN=Mdh2 PE=1 SV=3	0	106.066	61	16	44	16	0	1	338	35.6	8.68	86.2	2.80904e+07	2.71594e+07	43649	37530.5
P17182	Alpha-enolase OS=Mus musculus OX=10090 GN=Eno1 PE=1 SV=3	0	104.511	46	16	44	16	0	1	434	47.1	6.8	72.32	2.94552e+07	2.84872e+07	58658.8	62563.4
P34914	Bifunctional epoxide hydrolase 2 OS=Mus musculus OX=10090 GN=Ephx2 PE=1 SV=2	0	103.814	42	16	39	16	0	1	554	62.5	6.19	82.96	5.72344e+06	6.28314e+06	16264.1	13451.6
Q8BFR5	Elongation factor Tu, mitochondrial OS=Mus musculus OX=10090 GN=Tufm PE=1 SV=1	0	95.864	39	16	39	16	0	1	452	49.5	7.56	59.22	4.69167e+06	4.92151e+06	201897	200848
Q99JY0	Trifunctional enzyme subunit beta, mitochondrial OS=Mus musculus OX=10090 GN=Hadhb PE=1 SV=1	0	71.271	36	16	41	16	0	1	475	51.4	9.38	60.26	1.47836e+07	1.43836e+07	388327	397469
Q91VA0	Acyl-coenzyme A synthetase ACSM1, mitochondrial OS=Mus musculus OX=10090 GN=Acsm1 PE=1 SV=1	0	86.472	35	16	30	16	0	1	573	64.7	7.17	58.72	8.65536e+06	8.73033e+06	45731.4	46348.7
Q91ZJ5	UTP--glucose-1-phosphate uridylyltransferase OS=Mus musculus OX=10090 GN=Ugp2 PE=1 SV=3	0	75.623	35	16	38	16	0	1	508	56.9	7.61	66.44	8.91609e+06	8.69192e+06	330794	336815
Q99MR8	Methylcrotonoyl-CoA carboxylase subunit alpha, mitochondrial OS=Mus musculus OX=10090 GN=Mccc1 PE=1 SV=2	0	85.16	30	16	28	16	0	1	717	79.3	7.83	53.41	2.67809e+06	2.56714e+06	25698.8	34672.5
Q8VC12	Urocanate hydratase OS=Mus musculus OX=10090 GN=Uroc1 PE=1 SV=2	0	84.904	28	16	35	16	0	1	676	74.5	7.53	59.78	1.02596e+07	1.02812e+07	99132.7	94324.9
P28843	Dipeptidyl peptidase 4 OS=Mus musculus OX=10090 GN=Dpp4 PE=1 SV=3	0	59.761	23	16	39	16	0	1	760	87.4	6.42	34.22	1.88428e+06	1.90853e+06	2.02118e+06	1.98131e+06
Q9EQK5	Major vault protein OS=Mus musculus OX=10090 GN=Mvp PE=1 SV=4	0	51.632	22	16	32	16	0	1	861	95.9	5.59	28.67	1.90072e+06	1.93665e+06	291092	288866
Q8CGC7	Bifunctional glutamate/proline--tRNA ligase OS=Mus musculus OX=10090 GN=Eprs1 PE=1 SV=4	0	69.884	15	16	27	16	0	1	1512	170	7.66	41.47	1.85018e+06	1.79118e+06	25343.7	29365.2
P06151	L-lactate dehydrogenase A chain OS=Mus musculus OX=10090 GN=Ldha PE=1 SV=3	0	89.29	43	16	40	15	1	1	332	36.5	7.74	77.67	3.7073e+07	3.63851e+07	212331	185979
P50431	Serine hydroxymethyltransferase, cytosolic OS=Mus musculus OX=10090 GN=Shmt1 PE=1 SV=3	0	73.78	40	16	32	15	2	1	478	52.6	6.95	63.41	9.56135e+06	9.37301e+06	24555.9	22539.3
P35700	Peroxiredoxin-1 OS=Mus musculus OX=10090 GN=Prdx1 PE=1 SV=1	0	95.581	72	16	76	14	2	1	199	22.2	8.12	127.85	6.91174e+07	6.69784e+07	1.0898e+07	1.05996e+07
P05784	Keratin, type I cytoskeletal 18 OS=Mus musculus OX=10090 GN=Krt18 PE=1 SV=5	0	87.507	39	16	54	14	0	1	423	47.5	5.33	90.82	6.64719e+06	6.22501e+06	194832	202339
Q8VCC2	Liver carboxylesterase 1 OS=Mus musculus OX=10090 GN=Ces1 PE=1 SV=1	0	87.433	30	16	47	13	0	1	565	62.6	6	59.54	3.54959e+06	3.4966e+06	583703	605336
P70694	Estradiol 17 beta-dehydrogenase 5 OS=Mus musculus OX=10090 GN=Akr1c6 PE=1 SV=1	0	76.222	52	16	47	12	4	1	323	37	8.28	67.55	3.75158e+07	3.73636e+07	266071	261842
Q8CIM7	Cytochrome P450 2D26 OS=Mus musculus OX=10090 GN=Cyp2d26 PE=1 SV=1	0	88.674	32	16	36	11	5	1	500	56.9	6.64	76.41	1.0159e+07	1.00872e+07	157231	158200
P57780	Alpha-actinin-4 OS=Mus musculus OX=10090 GN=Actn4 PE=1 SV=1	0	56.39	22	16	26	9	6	1	912	104.9	5.41	34.4	1.15432e+06	1.16274e+06	56825.3	53788.5
O35945	Aldehyde dehydrogenase, cytosolic 1 OS=Mus musculus OX=10090 GN=Aldh1a7 PE=1 SV=1	0	88.671	40	16	38	8	0	1	501	54.6	7.71	81.13	2.48947e+06	2.04329e+06	18539.2	17312.7
P60843	Eukaryotic initiation factor 4A-I OS=Mus musculus OX=10090 GN=Eif4a1 PE=1 SV=1	0	75.214	39	16	34	8	8	1	406	46.1	5.48	52.84	5.32449e+06	5.23953e+06	102802	110853
Q9QWL7	Keratin, type I cytoskeletal 17 OS=Mus musculus OX=10090 GN=Krt17 PE=1 SV=3	0	55.628	29	16	53	8	7	1	433	48.1	5.06	60.35	1.09777e+07	1.05796e+07	4.10431e+07	4.04173e+07
P56654	Cytochrome P450 2C37 OS=Mus musculus OX=10090 GN=Cyp2c37 PE=1 SV=2	0	90.768	34	16	39	4	0	1	490	55.6	7.11	83.98	1.06582e+06	1.07061e+06	6592.65	6755.99
P20852	Cytochrome P450 2A5 OS=Mus musculus OX=10090 GN=Cyp2a5 PE=2 SV=1	0	55.635	34	16	31	3	1	1	494	56.7	9.2	34.92	1.31002e+06	1.27923e+06	13621.1	13668.6
P15392	Cytochrome P450 2A4 OS=Mus musculus OX=10090 GN=Cyp2a4 PE=2 SV=3	0	56.115	32	16	34	3	12	1	494	56.7	9.11	39.49	4.30455e+06	4.26278e+06	44231.2	49362.8
P06728	Apolipoprotein A-IV OS=Mus musculus OX=10090 GN=Apoa4 PE=1 SV=3	0	81.622	52	15	29	15	0	1	395	45	5.47	61.81	7.85795e+06	7.63023e+06	47383.9	48043.2
P12970	60S ribosomal protein L7a OS=Mus musculus OX=10090 GN=Rpl7a PE=1 SV=2	0	77.018	44	15	38	15	0	1	266	30	10.56	71.1	7.87209e+06	7.85752e+06	299358	302501
P08226	Apolipoprotein E OS=Mus musculus OX=10090 GN=Apoe PE=1 SV=2	0	108.701	43	15	49	15	0	1	311	35.8	5.68	104.61	2.2667e+07	2.25988e+07	218073	221012
P15105	Glutamine synthetase OS=Mus musculus OX=10090 GN=Glul PE=1 SV=6	0	105.629	42	15	53	15	0	1	373	42.1	7.08	92.77	2.35436e+07	2.35609e+07	1.04139e+06	1.06379e+06
Q9DB77	Cytochrome b-c1 complex subunit 2, mitochondrial OS=Mus musculus OX=10090 GN=Uqcrc2 PE=1 SV=1	0	96.895	39	15	38	15	0	1	453	48.2	9.25	86.46	1.22567e+07	1.21474e+07	120758	119259
P45952	Medium-chain specific acyl-CoA dehydrogenase, mitochondrial OS=Mus musculus OX=10090 GN=Acadm PE=1 SV=1	0	63.805	38	15	31	15	0	1	421	46.5	8.37	57.04	1.12542e+07	1.10655e+07	55041.5	60541.1
P05201	Aspartate aminotransferase, cytoplasmic OS=Mus musculus OX=10090 GN=Got1 PE=1 SV=3	0	67.341	38	15	31	15	0	1	413	46.2	7.14	61.04	2.10477e+07	2.07933e+07	14045.7	19762.3
P21614	Vitamin D-binding protein OS=Mus musculus OX=10090 GN=Gc PE=1 SV=2	0	86.69	37	15	33	15	0	1	476	53.6	5.5	57.03	3.99208e+06	3.8802e+06	95852.9	101143
P01872	Immunoglobulin heavy constant mu OS=Mus musculus OX=10090 GN=Ighm PE=1 SV=2	0	75.919	37	15	47	15	0	1	454	49.9	7.01	54.43	9.30984e+06	8.90418e+06	4.20525e+06	4.17214e+06
Q9D8E6	60S ribosomal protein L4 OS=Mus musculus OX=10090 GN=Rpl4 PE=1 SV=3	0	67.488	37	15	32	15	0	1	419	47.1	11	44.02	6.62179e+06	6.55047e+06	259130	259682
P55264	Adenosine kinase OS=Mus musculus OX=10090 GN=Adk PE=1 SV=2	0	123.88	37	15	43	15	0	1	361	40.1	6.21	110.92	2.13153e+07	2.12463e+07	4313.39	1193.66
P33267	Cytochrome P450 2F2 OS=Mus musculus OX=10090 GN=Cyp2f2 PE=1 SV=1	0	67.49	36	15	29	15	0	1	491	55.9	7.9	47.68	3.60102e+06	3.609e+06	13529	22057.5
P00329	Alcohol dehydrogenase 1 OS=Mus musculus OX=10090 GN=Adh1 PE=1 SV=2	0	102.585	36	15	91	15	0	1	375	39.7	8.1	145.5	1.28003e+08	1.29117e+08	441856	473940
P97872	Dimethylaniline monooxygenase [N-oxide-forming] 5 OS=Mus musculus OX=10090 GN=Fmo5 PE=1 SV=4	0	84.865	33	15	31	15	0	1	533	60	8.73	67.14	5.98215e+06	5.71748e+06	102315	102477
Q8CHT0	Delta-1-pyrroline-5-carboxylate dehydrogenase, mitochondrial OS=Mus musculus OX=10090 GN=Aldh4a1 PE=1 SV=3	0	81.791	32	15	38	15	0	1	562	61.8	8.24	70.32	2.25023e+07	2.27778e+07	63973.6	59750.5
P47740	Aldehyde dehydrogenase family 3 member A2 OS=Mus musculus OX=10090 GN=Aldh3a2 PE=1 SV=2	0	81.49	31	15	33	15	0	1	484	53.9	8.35	64	6.31066e+06	6.20074e+06	22336.9	18625.5
O08677	Kininogen-1 OS=Mus musculus OX=10090 GN=Kng1 PE=1 SV=1	0	72.959	30	15	47	15	0	1	661	73.1	6.54	68.14	3.31287e+06	3.27352e+06	2.49698e+06	2.40542e+06
Q9QXD1	Peroxisomal acyl-coenzyme A oxidase 2 OS=Mus musculus OX=10090 GN=Acox2 PE=1 SV=2	0	67.791	27	15	26	15	0	1	681	76.8	7.46	34.59	1.74043e+06	1.75774e+06	12039	15829.5
P29341	Polyadenylate-binding protein 1 OS=Mus musculus OX=10090 GN=Pabpc1 PE=1 SV=2	0	70.651	27	15	30	15	0	1	636	70.6	9.5	51.68	3.01247e+06	3.03388e+06	61752.9	59913.9
A6X935	Inter alpha-trypsin inhibitor, heavy chain 4 OS=Mus musculus OX=10090 GN=Itih4 PE=1 SV=2	0	63.767	20	15	38	15	0	1	942	104.6	6.4	26.5	1.48136e+06	1.43169e+06	1.10676e+06	1.11463e+06
Q9JKR6	Hypoxia up-regulated protein 1 OS=Mus musculus OX=10090 GN=Hyou1 PE=1 SV=1	0	54.805	17	15	29	15	0	1	999	111.1	5.19	37.54	2.37922e+06	2.40963e+06	316537	337361
Q8CIE6	Coatomer subunit alpha OS=Mus musculus OX=10090 GN=Copa PE=1 SV=2	0	66.23	16	15	23	15	0	1	1224	138.3	7.65	35.71	1.45193e+06	1.50959e+06	10788.1	9589.13
Q9EQH2	Endoplasmic reticulum aminopeptidase 1 OS=Mus musculus OX=10090 GN=Erap1 PE=1 SV=2	0	46.445	16	15	31	15	0	1	930	106.5	6.2	18.3	872891	845296	572593	566944
Q8QZR5	Alanine aminotransferase 1 OS=Mus musculus OX=10090 GN=Gpt PE=1 SV=3	0	79.434	37	15	33	14	1	1	496	55.1	6.64	58.39	7.0505e+06	6.88056e+06	33537.7	36303.8
Q9CZN7	Serine hydroxymethyltransferase, mitochondrial OS=Mus musculus OX=10090 GN=Shmt2 PE=1 SV=1	0	56.337	35	15	28	14	0	1	504	55.7	8.47	42.46	4.19511e+06	4.00875e+06	57338.6	56925
Q91X83	S-adenosylmethionine synthase isoform type-1 OS=Mus musculus OX=10090 GN=Mat1a PE=1 SV=1	0	133.303	38	15	55	12	3	1	396	43.5	5.82	103.94	6.94638e+07	6.91236e+07	359327	404499
P23953	Carboxylesterase 1C OS=Mus musculus OX=10090 GN=Ces1c PE=1 SV=4	0	75.075	29	15	46	12	0	1	554	61	5.06	56.15	2.94368e+06	2.92568e+06	1.36283e+06	1.41313e+06
P56593	Cytochrome P450 2A12 OS=Mus musculus OX=10090 GN=Cyp2a12 PE=1 SV=2	0	75.065	35	15	29	11	2	1	492	56.1	9.19	47.33	5.15177e+06	5.03981e+06	43497.4	36351.1
Q921H8	3-ketoacyl-CoA thiolase A, peroxisomal OS=Mus musculus OX=10090 GN=Acaa1a PE=1 SV=1	0	122.73	50	15	42	6	9	1	424	43.9	8.44	79.3	6.31581e+06	6.46712e+06	245550	262559
P68373	Tubulin alpha-1C chain OS=Mus musculus OX=10090 GN=Tuba1c PE=1 SV=1	0	92.085	45	15	51	6	11	1	449	49.9	5.1	64.36	9.78836e+06	1.02439e+07	470383	470494
P28665	Murinoglobulin-1 OS=Mus musculus OX=10090 GN=Mug1 PE=1 SV=3	0	40.084	13	15	30	6	9	1	1476	165.2	6.42	17.03	1.29128e+06	1.26278e+06	611141	604803
Q9D819	Inorganic pyrophosphatase OS=Mus musculus OX=10090 GN=Ppa1 PE=1 SV=1	0	71.745	59	14	25	14	0	1	289	32.6	5.6	40.82	5.9519e+06	5.75636e+06	5190.01	5577.93
Q9DCW4	Electron transfer flavoprotein subunit beta OS=Mus musculus OX=10090 GN=Etfb PE=1 SV=3	0	95.877	56	14	41	14	0	1	255	27.6	8.1	86.7	2.83774e+07	2.77305e+07	218531	218417
Q99LC5	Electron transfer flavoprotein subunit alpha, mitochondrial OS=Mus musculus OX=10090 GN=Etfa PE=1 SV=2	0	113.665	53	14	47	14	0	1	333	35	8.38	72.62	2.97521e+07	2.93057e+07	170765	165941
Q64374	Regucalcin OS=Mus musculus OX=10090 GN=Rgn PE=1 SV=1	0	118.664	49	14	53	14	0	1	299	33.4	5.34	129.66	7.78344e+07	7.71063e+07	50204.8	52643.4
Q00623	Apolipoprotein A-I OS=Mus musculus OX=10090 GN=Apoa1 PE=1 SV=2	0	73.61	47	14	33	14	0	1	264	30.6	5.73	69.78	1.47264e+07	1.41158e+07	25331.7	28666.1
Q91VI7	Ribonuclease inhibitor OS=Mus musculus OX=10090 GN=Rnh1 PE=1 SV=1	0	69.16	42	14	29	14	0	1	456	49.8	4.78	53.36	3.35593e+06	3.34492e+06	78712.4	81991.9
P14211	Calreticulin OS=Mus musculus OX=10090 GN=Calr PE=1 SV=1	0	103.236	42	14	54	14	0	1	416	48	4.49	76.05	1.82306e+07	1.81978e+07	1.77428e+06	1.71367e+06
Q8VCM7	Fibrinogen gamma chain OS=Mus musculus OX=10090 GN=Fgg PE=1 SV=1	0	79.735	41	14	36	14	0	1	436	49.4	5.86	44.52	5.43661e+06	5.41688e+06	1.05994e+06	1.13775e+06
Q9DBA8	Probable imidazolonepropionase OS=Mus musculus OX=10090 GN=Amdhd1 PE=1 SV=1	0	87.319	38	14	29	14	0	1	426	46.5	6.95	59.05	4.62783e+06	4.53429e+06	111254	113420
P29758	Ornithine aminotransferase, mitochondrial OS=Mus musculus OX=10090 GN=Oat PE=1 SV=1	0	92.605	37	14	33	14	0	1	439	48.3	6.62	79.75	1.24096e+07	1.25359e+07	13002.6	12696.4
Q9WU79	Proline dehydrogenase 1, mitochondrial OS=Mus musculus OX=10090 GN=Prodh PE=1 SV=2	0	81.417	33	14	26	14	0	1	599	68	8.24	47.62	2.50344e+06	2.47133e+06	40256.9	45033.8
Q99MN9	Propionyl-CoA carboxylase beta chain, mitochondrial OS=Mus musculus OX=10090 GN=Pccb PE=1 SV=2	0	74.558	33	14	27	14	0	1	541	58.4	7.66	47.07	3.99288e+06	3.97236e+06	96644.8	94853.7
Q3ULD5	Methylcrotonoyl-CoA carboxylase beta chain, mitochondrial OS=Mus musculus OX=10090 GN=Mccc2 PE=1 SV=1	0	73.297	32	14	24	14	0	1	563	61.3	8	57.33	2.46039e+06	2.44656e+06	55251.2	66368.3
Q8VC30	Triokinase/FMN cyclase OS=Mus musculus OX=10090 GN=Tkfc PE=1 SV=1	0	104.412	31	14	38	14	0	1	578	59.7	6.92	77.42	9.61979e+06	9.89112e+06	327374	337549
P52825	Carnitine O-palmitoyltransferase 2, mitochondrial OS=Mus musculus OX=10090 GN=Cpt2 PE=1 SV=2	0	73.304	30	14	28	14	0	1	658	73.9	8.37	54.02	4.67819e+06	4.57298e+06	4153.85	2696.92
Q9QXE0	2-hydroxyacyl-CoA lyase 1 OS=Mus musculus OX=10090 GN=Hacl1 PE=1 SV=2	0	100.523	30	14	39	14	0	1	581	63.6	6.27	80.78	1.07171e+07	1.06148e+07	108834	111250
Q05421	Cytochrome P450 2E1 OS=Mus musculus OX=10090 GN=Cyp2e1 PE=1 SV=1	0	57.858	29	14	35	14	0	1	493	56.8	8.4	59.41	6.62004e+06	6.61549e+06	84052.6	78948.8
P53395	Lipoamide acyltransferase component of branched-chain alpha-keto acid dehydrogenase complex, mitochondrial OS=Mus musculus OX=10090 GN=Dbt PE=1 SV=2	0	57.002	27	14	34	14	0	1	482	53.2	8.6	57.39	3.83483e+06	3.83529e+06	114510	115037
P32020	Non-specific lipid-transfer protein OS=Mus musculus OX=10090 GN=Scp2 PE=1 SV=3	0	73.087	25	14	33	14	0	1	547	59.1	7.44	71.06	1.30606e+07	1.26716e+07	121463	107932
Q8CGK3	Lon protease homolog, mitochondrial OS=Mus musculus OX=10090 GN=Lonp1 PE=1 SV=2	0	58.428	17	14	21	14	0	1	949	105.8	6.57	33.34	1.57097e+06	1.56723e+06	23448.9	33767.5
Q9Z1Q9	Valine--tRNA ligase OS=Mus musculus OX=10090 GN=Vars1 PE=1 SV=1	0	64.292	15	14	24	14	0	1	1263	140.1	7.77	34.59	1.29e+06	1.24588e+06	0	0
Q3UPL0	Protein transport protein Sec31A OS=Mus musculus OX=10090 GN=Sec31a PE=1 SV=2	0	48.645	15	14	21	14	0	1	1230	133.5	6.76	29.59	1.33669e+06	1.27587e+06	56124.4	62955.2
Q8CC88	von Willebrand factor A domain-containing protein 8 OS=Mus musculus OX=10090 GN=Vwa8 PE=1 SV=2	0	56.09	9	14	25	14	0	1	1905	213.3	6.6	33.89	1.17876e+06	1.18932e+06	6932.18	10886.9
Q63886	UDP-glucuronosyltransferase 1-1 OS=Mus musculus OX=10090 GN=Ugt1a1 PE=1 SV=2	0	69.059	28	14	61	10	5	1	535	60	8.62	88.22	2.20784e+07	2.26119e+07	6.70929e+06	6.79826e+06
P26041	Moesin OS=Mus musculus OX=10090 GN=Msn PE=1 SV=3	0	47.502	26	14	23	10	4	1	577	67.7	6.6	31.4	2.65318e+06	2.63994e+06	13602.4	17842.8
P10649	Glutathione S-transferase Mu 1 OS=Mus musculus OX=10090 GN=Gstm1 PE=1 SV=2	0	104.513	57	14	45	9	5	1	218	26	7.94	89.65	6.96798e+07	6.75653e+07	73538.6	68195.6
P15626	Glutathione S-transferase Mu 2 OS=Mus musculus OX=10090 GN=Gstm2 PE=1 SV=2	0	67.118	59	14	38	8	3	1	218	25.7	7.39	51.36	3.09459e+06	3.1387e+06	13074.4	12051.3
P68372	Tubulin beta-4B chain OS=Mus musculus OX=10090 GN=Tubb4b PE=1 SV=1	0	72.733	34	14	52	3	13	1	445	49.8	4.89	74.38	8.48609e+06	7.5714e+06	393671	403080
P99024	Tubulin beta-5 chain OS=Mus musculus OX=10090 GN=Tubb5 PE=1 SV=1	0	79.632	34	14	54	2	2	1	444	49.6	4.89	78.57	1.064e+06	988145	118406	112044
P16015	Carbonic anhydrase 3 OS=Mus musculus OX=10090 GN=Ca3 PE=1 SV=3	0	83.002	61	13	37	13	0	1	260	29.3	7.37	51.92	1.86304e+07	1.81403e+07	5198.27	23741.2
P62908	40S ribosomal protein S3 OS=Mus musculus OX=10090 GN=Rps3 PE=1 SV=1	0	53.208	58	13	33	13	0	1	243	26.7	9.66	59.64	8.94976e+06	8.83229e+06	515981	523543
P68040	Receptor of activated protein C kinase 1 OS=Mus musculus OX=10090 GN=Rack1 PE=1 SV=3	0	107.091	50	13	42	13	0	1	317	35.1	7.69	80.66	1.1009e+07	1.08394e+07	512021	513221
Q9D826	Peroxisomal sarcosine oxidase OS=Mus musculus OX=10090 GN=Pipox PE=1 SV=1	0	54.444	41	13	28	13	0	1	390	43.8	7.55	37.42	2.51633e+06	2.47658e+06	353549	354901
Q8VCN5	Cystathionine gamma-lyase OS=Mus musculus OX=10090 GN=Cth PE=1 SV=1	0	72.461	39	13	32	13	0	1	398	43.5	7.65	59.38	1.53617e+07	1.50481e+07	51535.2	53723.6
P11725	Ornithine carbamoyltransferase, mitochondrial OS=Mus musculus OX=10090 GN=Otc PE=1 SV=1	0	111.378	39	13	43	13	0	1	354	39.7	8.73	97.24	4.15123e+07	4.07052e+07	137969	151706
O70475	UDP-glucose 6-dehydrogenase OS=Mus musculus OX=10090 GN=Ugdh PE=1 SV=1	0	57.948	33	13	25	13	0	1	493	54.8	7.56	44.73	5.46188e+06	5.2424e+06	287126	282934
Q9CZ13	Cytochrome b-c1 complex subunit 1, mitochondrial OS=Mus musculus OX=10090 GN=Uqcrc1 PE=1 SV=2	0	90.559	33	13	35	13	0	1	480	52.8	6.21	68.82	1.16563e+07	1.14187e+07	150867	149751
Q8BGA8	Acyl-coenzyme A synthetase ACSM5, mitochondrial OS=Mus musculus OX=10090 GN=Acsm5 PE=1 SV=1	0	61.244	32	13	19	13	0	1	578	64.3	7.72	35.32	1.92364e+06	1.989e+06	5790.29	4317.79
Q9CPY7	Cytosol aminopeptidase OS=Mus musculus OX=10090 GN=Lap3 PE=1 SV=3	0	68.242	31	13	24	13	0	1	519	56.1	7.72	49.6	3.27401e+06	3.10809e+06	8222.3	6170.2
Q922B2	Aspartate--tRNA ligase, cytoplasmic OS=Mus musculus OX=10090 GN=Dars1 PE=1 SV=2	0	54.198	31	13	26	13	0	1	501	57.1	6.49	39.46	2.26958e+06	2.24915e+06	34981.9	41633.4
Q9D379	Epoxide hydrolase 1 OS=Mus musculus OX=10090 GN=Ephx1 PE=1 SV=2	0	43.153	31	13	23	13	0	1	455	52.5	8.35	30.71	3.62845e+06	3.45863e+06	12819.1	12549.2
P42932	T-complex protein 1 subunit theta OS=Mus musculus OX=10090 GN=Cct8 PE=1 SV=3	0	58.499	29	13	22	13	0	1	548	59.5	5.62	34.69	2.02773e+06	2.10427e+06	102963	96776.1
Q9Z2I9	Succinate--CoA ligase [ADP-forming] subunit beta, mitochondrial OS=Mus musculus OX=10090 GN=Sucla2 PE=1 SV=2	0	53.156	29	13	27	13	0	1	463	50.1	7.01	39.86	5.38661e+06	5.25508e+06	56806.3	52806.1
P35564	Calnexin OS=Mus musculus OX=10090 GN=Canx PE=1 SV=1	0	79.153	28	13	32	13	0	1	591	67.2	4.64	50.85	3.89566e+06	3.95121e+06	176933	173058
Q3UEG6	Alanine--glyoxylate aminotransferase 2, mitochondrial OS=Mus musculus OX=10090 GN=Agxt2 PE=1 SV=1	0	43.18	28	13	22	13	0	1	513	57.1	7.93	36.7	2.68451e+06	2.63184e+06	76021.1	71486.9
Q9EQF5	Dihydropyrimidinase OS=Mus musculus OX=10090 GN=Dpys PE=1 SV=2	0	92.395	27	13	33	13	0	1	519	56.7	7.2	69.95	5.87934e+06	5.6737e+06	8175.57	12779.9
Q921X9	Protein disulfide-isomerase A5 OS=Mus musculus OX=10090 GN=Pdia5 PE=1 SV=1	0	55.14	27	13	23	13	0	1	517	59.2	7.5	36.49	2.51739e+06	2.45431e+06	51269.9	53275.3
Q9Z2V4	Phosphoenolpyruvate carboxykinase, cytosolic [GTP] OS=Mus musculus OX=10090 GN=Pck1 PE=1 SV=1	0	64.866	26	13	30	13	0	1	622	69.3	6.6	30.61	5.44299e+06	5.338e+06	1838.86	1943.24
P56657	Cytochrome P450 2C40 OS=Mus musculus OX=10090 GN=Cyp2c40 PE=1 SV=2	0	67.132	26	13	29	13	0	1	491	55.7	7.52	55.68	5.95589e+06	5.85564e+06	51176.5	59314.9
Q4LDG0	Bile acyl-CoA synthetase OS=Mus musculus OX=10090 GN=Slc27a5 PE=1 SV=2	0	72.722	20	13	30	13	0	1	689	76.2	8.38	56.1	6.48643e+06	6.35526e+06	169122	182007
Q9D0R2	Threonine--tRNA ligase 1, cytoplasmic OS=Mus musculus OX=10090 GN=Tars1 PE=1 SV=2	0	41.233	19	13	25	13	0	1	722	83.3	7.36	28.51	2.1287e+06	2.10667e+06	4623.42	3970.94
Q8BGQ7	Alanine--tRNA ligase, cytoplasmic OS=Mus musculus OX=10090 GN=Aars1 PE=1 SV=1	0	59.124	17	13	23	13	0	1	968	106.8	5.67	42.62	2.01854e+06	1.98728e+06	34001.1	26025.1
Q64727	Vinculin OS=Mus musculus OX=10090 GN=Vcl PE=1 SV=4	0	46.245	15	13	19	13	0	1	1066	116.6	6	24.32	1.80613e+06	1.73692e+06	52054.6	48357.9
P70699	Lysosomal alpha-glucosidase OS=Mus musculus OX=10090 GN=Gaa PE=1 SV=2	0	44.768	14	13	34	13	0	1	953	106.2	5.83	28.49	526468	517970	1.21502e+06	1.22235e+06
Q6PB66	Leucine-rich PPR motif-containing protein, mitochondrial OS=Mus musculus OX=10090 GN=Lrpprc PE=1 SV=2	0	43.058	11	13	22	13	0	1	1392	156.5	6.83	20.07	1.01427e+06	980004	6110.2	2933.49
Q61316	Heat shock 70 kDa protein 4 OS=Mus musculus OX=10090 GN=Hspa4 PE=1 SV=1	0	59.147	25	13	22	12	1	1	841	94.1	5.24	26.32	1.51299e+06	1.49708e+06	11647.4	11517.3
Q9CQN1	Heat shock protein 75 kDa, mitochondrial OS=Mus musculus OX=10090 GN=Trap1 PE=1 SV=1	0	66.693	24	13	25	12	0	1	706	80.2	6.68	45.69	1.90119e+06	1.78501e+06	38176.5	41142.2
P62259	14-3-3 protein epsilon OS=Mus musculus OX=10090 GN=Ywhae PE=1 SV=1	0	55.757	47	13	30	11	2	1	255	29.2	4.74	53.01	1.03039e+07	9.97291e+06	179817	179646
Q5SWU9	Acetyl-CoA carboxylase 1 OS=Mus musculus OX=10090 GN=Acaca PE=1 SV=1	0	50.648	7	13	24	9	4	1	2345	265.1	6.39	25.04	945832	1.00094e+06	10742.5	9269.77
P16858	Glyceraldehyde-3-phosphate dehydrogenase OS=Mus musculus OX=10090 GN=Gapdh PE=1 SV=2	0	121.858	41	13	49	8	7	1	333	35.8	8.25	97.51	5.13822e+07	5.0147e+07	334808	340019
O54909	Retinol dehydrogenase 16 OS=Mus musculus OX=10090 GN=Rdh16 PE=1 SV=1	0	75.912	43	13	31	5	0	1	317	35.7	9.11	66.18	1.054e+06	1.04887e+06	11407.7	10641.4
Q6XVG2	Cytochrome P450 2C54 OS=Mus musculus OX=10090 GN=Cyp2c54 PE=1 SV=1	0	60.335	30	13	28	5	0	1	490	55.8	7.47	53.09	539607	581893	3704.05	2237.04
Q8VCH0	3-ketoacyl-CoA thiolase B, peroxisomal OS=Mus musculus OX=10090 GN=Acaa1b PE=1 SV=1	0	88.996	46	13	34	4	0	1	424	44	8.51	56.08	776054	809810	20952.5	17619.4
P68368	Tubulin alpha-4A chain OS=Mus musculus OX=10090 GN=Tuba4a PE=1 SV=1	0	87.914	37	13	40	4	0	1	448	49.9	5.06	66.49	1.9318e+06	1.87092e+06	102045	102739
Q9WTP7	GTP:AMP phosphotransferase AK3, mitochondrial OS=Mus musculus OX=10090 GN=Ak3 PE=1 SV=3	0	56.328	59	12	28	12	0	1	227	25.4	8.84	43.51	6.81617e+06	6.61044e+06	25161.4	29545.4
P23492	Purine nucleoside phosphorylase OS=Mus musculus OX=10090 GN=Pnp PE=1 SV=2	0	68.685	52	12	28	12	0	1	289	32.3	6.16	57.02	4.44434e+06	4.47503e+06	15774.7	14591.9
O08709	Peroxiredoxin-6 OS=Mus musculus OX=10090 GN=Prdx6 PE=1 SV=3	0	72.332	51	12	27	12	0	1	224	24.9	6.01	59.51	2.34176e+07	2.28816e+07	34565.8	35327.3
Q9DBJ1	Phosphoglycerate mutase 1 OS=Mus musculus OX=10090 GN=Pgam1 PE=1 SV=3	0	81.629	48	12	29	12	0	1	254	28.8	7.18	61.44	5.56881e+06	5.46208e+06	3784.12	5228.82
Q9JHW2	Omega-amidase NIT2 OS=Mus musculus OX=10090 GN=Nit2 PE=1 SV=1	0	48.077	47	12	24	12	0	1	276	30.5	6.9	23.5	3.35264e+06	3.29047e+06	8952.66	10521.9
P97351	40S ribosomal protein S3a OS=Mus musculus OX=10090 GN=Rps3a PE=1 SV=3	0	56.084	46	12	31	12	0	1	264	29.9	9.73	45.65	7.34559e+06	7.39999e+06	368391	374210
P38060	Hydroxymethylglutaryl-CoA lyase, mitochondrial OS=Mus musculus OX=10090 GN=Hmgcl PE=1 SV=2	0	50.585	45	12	32	12	0	1	325	34.2	8.41	31.72	4.62752e+06	4.41539e+06	644500	620371
P70441	Na(+)/H(+) exchange regulatory cofactor NHE-RF1 OS=Mus musculus OX=10090 GN=Slc9a3r1 PE=1 SV=3	0	57.792	43	12	32	12	0	1	355	38.6	5.9	40.66	2.37804e+06	1.85017e+06	349322	347245
P47836	40S ribosomal protein S4 OS=Gallus gallus OX=9031 GN=RPS4 PE=2 SV=2	0	50.258	43	12	32	12	0	1	263	29.6	10.15	46.03	4.99415e+06	5.02425e+06	253496	257841
Q8CAY6	Acetyl-CoA acetyltransferase, cytosolic OS=Mus musculus OX=10090 GN=Acat2 PE=1 SV=2	0	73.123	42	12	30	12	0	1	397	41.3	7.5	63.43	7.68696e+06	8.04176e+06	130893	143804
Q07417	Short-chain specific acyl-CoA dehydrogenase, mitochondrial OS=Mus musculus OX=10090 GN=Acads PE=1 SV=2	0	64.049	39	12	24	12	0	1	412	44.9	8.47	50.49	7.56484e+06	7.48388e+06	24442.9	19287.2
Q80XN0	D-beta-hydroxybutyrate dehydrogenase, mitochondrial OS=Mus musculus OX=10090 GN=Bdh1 PE=1 SV=2	0	56.735	38	12	30	12	0	1	343	38.3	9.01	35.06	6.70824e+06	6.5272e+06	300150	314494
Q99PG0	Arylacetamide deacetylase OS=Mus musculus OX=10090 GN=Aadac PE=1 SV=3	0	44.523	36	12	37	12	0	1	398	45.2	7.49	34.9	5.36548e+06	5.39548e+06	2.17751e+06	2.15229e+06
P10126	Elongation factor 1-alpha 1 OS=Mus musculus OX=10090 GN=Eef1a1 PE=1 SV=3	0	62	34	12	49	12	0	1	462	50.1	9.01	68.62	6.1342e+07	5.87675e+07	2.8302e+06	2.88722e+06
Q9QZ85	Interferon-inducible GTPase 1 OS=Mus musculus OX=10090 GN=Iigp1 PE=1 SV=2	0	63.43	34	12	20	12	0	1	413	47.5	6.33	43.89	2.29566e+06	2.46169e+06	67195.1	62108.4
Q9R112	Sulfide:quinone oxidoreductase, mitochondrial OS=Mus musculus OX=10090 GN=Sqor PE=1 SV=3	0	74.619	33	12	26	12	0	1	450	50.3	9.09	60.51	2.56376e+06	2.58412e+06	50249.4	50798.5
Q91YT0	NADH dehydrogenase [ubiquinone] flavoprotein 1, mitochondrial OS=Mus musculus OX=10090 GN=Ndufv1 PE=1 SV=1	0	49.823	30	12	21	12	0	1	464	50.8	8.21	41.76	2.826e+06	2.82242e+06	32955.3	28219.3
P47911	60S ribosomal protein L6 OS=Mus musculus OX=10090 GN=Rpl6 PE=1 SV=3	0	56.06	30	12	30	12	0	1	296	33.5	10.7	32.34	6.95764e+06	6.72019e+06	320074	325219
P13707	Glycerol-3-phosphate dehydrogenase [NAD(+)], cytoplasmic OS=Mus musculus OX=10090 GN=Gpd1 PE=1 SV=3	0	55.157	29	12	23	12	0	1	349	37.5	7.17	44.9	4.391e+06	5.72967e+06	158006	163561
P00186	Cytochrome P450 1A2 OS=Mus musculus OX=10090 GN=Cyp1a2 PE=1 SV=1	0	55.364	28	12	22	12	0	1	513	58.1	8.76	28.06	3.00487e+06	2.87652e+06	32815.8	28543.1
P06745	Glucose-6-phosphate isomerase OS=Mus musculus OX=10090 GN=Gpi PE=1 SV=4	0	55.879	26	12	24	12	0	1	558	62.7	8.13	36.09	3.81048e+06	4.17611e+06	0	4494.05
Q921G7	Electron transfer flavoprotein-ubiquinone oxidoreductase, mitochondrial OS=Mus musculus OX=10090 GN=Etfdh PE=1 SV=1	0	80.716	25	12	27	12	0	1	616	68	7.58	64.78	8.42807e+06	9.36675e+06	5522.94	5528.85
Q91WT9	Cystathionine beta-synthase OS=Mus musculus OX=10090 GN=Cbs PE=1 SV=3	0	54.076	25	12	23	12	0	1	561	61.5	6.48	39	6.57305e+06	6.52046e+06	79184.7	79171.6
P50285	Dimethylaniline monooxygenase [N-oxide-forming] 1 OS=Mus musculus OX=10090 GN=Fmo1 PE=1 SV=1	0	53.282	24	12	21	12	0	1	532	59.9	8.47	43.85	4.44107e+06	4.28263e+06	63887.7	65571.3
O08795	Glucosidase 2 subunit beta OS=Mus musculus OX=10090 GN=Prkcsh PE=1 SV=1	0	46.515	21	12	34	12	0	1	521	58.8	4.46	28.7	2.8754e+06	2.68908e+06	2.12909e+06	2.15884e+06
Q3TXS7	26S proteasome non-ATPase regulatory subunit 1 OS=Mus musculus OX=10090 GN=Psmd1 PE=1 SV=1	0	58.456	19	12	23	12	0	1	953	105.7	5.39	34.89	1.31467e+06	1.29591e+06	8000.76	9638.23
E9PV24	Fibrinogen alpha chain OS=Mus musculus OX=10090 GN=Fga PE=1 SV=1	0	56.355	18	12	38	12	0	1	789	87.4	6.11	59.07	4.66017e+06	4.56752e+06	1.44566e+06	1.50133e+06
P09405	Nucleolin OS=Mus musculus OX=10090 GN=Ncl PE=1 SV=2	0	44.944	18	12	26	12	0	1	707	76.7	4.75	26.72	2.129e+06	2.12673e+06	262712	258863
Q8VDM4	26S proteasome non-ATPase regulatory subunit 2 OS=Mus musculus OX=10090 GN=Psmd2 PE=1 SV=1	0	55.817	17	12	26	12	0	1	908	100.1	5.17	25.02	1.71138e+06	1.67865e+06	38287.3	31284
Q8VEK3	Heterogeneous nuclear ribonucleoprotein U OS=Mus musculus OX=10090 GN=Hnrnpu PE=1 SV=1	0	50.916	17	12	21	12	0	1	800	87.9	6.24	40.04	2.73946e+06	2.54287e+06	66859.5	68517.8
Q8VC28	Aldo-keto reductase family 1 member C13 OS=Mus musculus OX=10090 GN=Akr1c13 PE=1 SV=2	0	48.621	42	12	23	11	1	1	323	37	7.08	37.27	4.05256e+06	4.13768e+06	0	0
Q71RI9	Kynurenine--oxoglutarate transaminase 3 OS=Mus musculus OX=10090 GN=Kyat3 PE=1 SV=1	0	67.012	28	12	24	11	1	1	455	51.1	8.37	45.36	5.05846e+06	5.00679e+06	2788.4	4722.81
Q8JZK9	Hydroxymethylglutaryl-CoA synthase, cytoplasmic OS=Mus musculus OX=10090 GN=Hmgcs1 PE=1 SV=1	0	54.092	26	12	26	11	0	1	520	57.5	5.99	32.59	3.00434e+06	2.91035e+06	137341	139678
P14923	Junction plakoglobin OS=Homo sapiens OX=9606 GN=JUP PE=1 SV=3	0	41.961	19	12	21	11	1	1	745	81.7	6.14	12.8	728766	803734	467271	428604
G3X982	Aldehyde oxidase 3 OS=Mus musculus OX=10090 GN=Aox3 PE=1 SV=1	0	60.113	13	12	23	11	0	1	1335	146.8	6.46	29.96	955174	850494	0	0
P17427	AP-2 complex subunit alpha-2 OS=Mus musculus OX=10090 GN=Ap2a2 PE=1 SV=2	0	35.385	14	12	21	9	3	1	938	104	6.93	16.13	1.11703e+06	1.10704e+06	3624.81	3707.47
Q9DCG6	Phenazine biosynthesis-like domain-containing protein 1 OS=Mus musculus OX=10090 GN=Pbld1 PE=1 SV=2	0	65.897	40	12	26	7	5	1	288	32	7.03	51.35	1.00783e+07	9.84958e+06	42400.8	39023.4
P51881	ADP/ATP translocase 2 OS=Mus musculus OX=10090 GN=Slc25a5 PE=1 SV=3	0	64.643	35	12	36	7	5	1	298	32.9	9.73	46.29	2.90765e+07	2.79419e+07	634214	647347
Q6IFX2	Keratin, type I cytoskeletal 42 OS=Mus musculus OX=10090 GN=Krt42 PE=1 SV=1	0	46.609	25	12	43	5	0	1	452	50.1	5.16	45.06	1.04071e+06	1.02056e+06	1.99724e+06	1.89327e+06
P24456	Cytochrome P450 2D10 OS=Mus musculus OX=10090 GN=Cyp2d10 PE=1 SV=2	0	69.963	20	12	26	5	2	1	504	57.2	6.61	58.87	3.46935e+06	3.37382e+06	62028.8	61614.7
Q3TTY5	Keratin, type II cytoskeletal 2 epidermal OS=Mus musculus OX=10090 GN=Krt2 PE=1 SV=1	0	55.827	9	12	69	4	0	1	707	70.9	8.06	78.07	4.65288e+06	4.82759e+06	2.21543e+07	2.197e+07
P24369	Peptidyl-prolyl cis-trans isomerase B OS=Mus musculus OX=10090 GN=Ppib PE=1 SV=2	0	57.045	48	11	22	11	0	1	216	23.7	9.55	29.07	7.38086e+06	6.80258e+06	68467.2	67377.6
P17751	Triosephosphate isomerase OS=Mus musculus OX=10090 GN=Tpi1 PE=1 SV=4	0	93.853	44	11	40	11	0	1	299	32.2	5.74	79.34	2.33013e+07	2.33388e+07	92316.6	91023.1
P25444	40S ribosomal protein S2 OS=Mus musculus OX=10090 GN=Rps2 PE=1 SV=3	0	46.501	43	11	33	11	0	1	293	31.2	10.24	30.09	6.73803e+06	6.76636e+06	293660	295572
O35129	Prohibitin-2 OS=Mus musculus OX=10090 GN=Phb2 PE=1 SV=1	0	52.865	42	11	22	11	0	1	299	33.3	9.83	47.67	7.2269e+06	7.19381e+06	98747.3	109810
Q78JT3	3-hydroxyanthranilate 3,4-dioxygenase OS=Mus musculus OX=10090 GN=Haao PE=1 SV=1	0	48.748	42	11	22	11	0	1	286	32.8	6.54	47.16	1.15298e+07	1.14898e+07	23665.8	21872.3
P67778	Prohibitin OS=Mus musculus OX=10090 GN=Phb PE=1 SV=1	0	52.847	40	11	24	11	0	1	272	29.8	5.76	49.27	8.78051e+06	8.5803e+06	121416	111505
P14152	Malate dehydrogenase, cytoplasmic OS=Mus musculus OX=10090 GN=Mdh1 PE=1 SV=3	0	73.246	39	11	34	11	0	1	334	36.5	6.58	61.61	3.14287e+07	3.09433e+07	16295.2	24663.5
Q91XE0	Glycine N-acyltransferase OS=Mus musculus OX=10090 GN=Glyat PE=1 SV=1	0	76.927	38	11	27	11	0	1	296	34.1	8.28	58	5.81581e+06	5.89892e+06	0	2028.57
Q9CQA3	Succinate dehydrogenase [ubiquinone] iron-sulfur subunit, mitochondrial OS=Mus musculus OX=10090 GN=Sdhb PE=1 SV=1	0	62.41	37	11	27	11	0	1	282	31.8	8.68	56.22	8.08307e+06	8.07692e+06	57420.1	79846.4
P47962	60S ribosomal protein L5 OS=Mus musculus OX=10090 GN=Rpl5 PE=1 SV=3	0	55.321	35	11	26	11	0	1	297	34.4	9.77	46.67	4.63367e+06	4.77945e+06	210684	208009
Q61646	Haptoglobin OS=Mus musculus OX=10090 GN=Hp PE=1 SV=1	0	51.643	34	11	29	11	0	1	347	38.7	6.29	47.61	2.17299e+06	2.40538e+06	1.49343e+06	1.52135e+06
P10518	Delta-aminolevulinic acid dehydratase OS=Mus musculus OX=10090 GN=Alad PE=1 SV=1	0	67.309	33	11	31	11	0	1	330	36	6.79	55.72	7.5756e+06	7.137e+06	181237	182915
P28474	Alcohol dehydrogenase class-3 OS=Mus musculus OX=10090 GN=Adh5 PE=1 SV=3	0	62.03	32	11	24	11	0	1	374	39.5	7.25	52.18	1.15308e+07	1.14582e+07	4833.33	2462.6
O35423	Serine--pyruvate aminotransferase, mitochondrial OS=Mus musculus OX=10090 GN=Agxt PE=1 SV=3	0	58.115	31	11	34	11	0	1	414	45.9	8.18	41.32	5.4445e+06	5.2569e+06	378789	374702
P46471	26S proteasome regulatory subunit 7 OS=Mus musculus OX=10090 GN=Psmc2 PE=1 SV=5	0	41.3	30	11	16	11	0	1	433	48.6	5.95	20.92	1.53402e+06	1.54507e+06	17123.7	19623.1
P58710	L-gulonolactone oxidase OS=Mus musculus OX=10090 GN=Gulo PE=1 SV=3	0	51.616	29	11	18	11	0	1	440	50.4	8.24	35.57	7.92808e+06	7.88224e+06	9724.87	13752.4
Q9DBG1	Sterol 26-hydroxylase, mitochondrial OS=Mus musculus OX=10090 GN=Cyp27a1 PE=1 SV=1	0	60.155	28	11	21	11	0	1	533	60.7	9.14	46.54	2.81898e+06	2.7395e+06	34162.7	36859.2
Q8BWF0	Succinate-semialdehyde dehydrogenase, mitochondrial OS=Mus musculus OX=10090 GN=Aldh5a1 PE=1 SV=1	0	46.27	28	11	18	11	0	1	523	55.9	8.25	28.11	2.73167e+06	2.71307e+06	39357.4	37741.3
P61979	Heterogeneous nuclear ribonucleoprotein K OS=Mus musculus OX=10090 GN=Hnrnpk PE=1 SV=1	0	57.67	26	11	21	11	0	1	463	50.9	5.54	39.87	3.10216e+06	3.05401e+06	81525.3	76082.6
P27659	60S ribosomal protein L3 OS=Mus musculus OX=10090 GN=Rpl3 PE=1 SV=3	0	64.685	26	11	28	11	0	1	403	46.1	10.21	43.65	5.96083e+06	5.90177e+06	279899	284810
Q9JHI5	Isovaleryl-CoA dehydrogenase, mitochondrial OS=Mus musculus OX=10090 GN=Ivd PE=1 SV=1	0	52.308	24	11	20	11	0	1	424	46.3	8.29	43.3	9.62946e+06	9330829	52029.1	56561.8
O88342	WD repeat-containing protein 1 OS=Mus musculus OX=10090 GN=Wdr1 PE=1 SV=3	0	45.763	23	11	18	11	0	1	606	66.4	6.6	35.51	1.48164e+06	1.46989e+06	6577.05	5676.66
Q8JZZ0	UDP-glucuronosyltransferase 3A2 OS=Mus musculus OX=10090 GN=Ugt3a2 PE=1 SV=2	0	43.023	22	11	21	11	0	1	523	59.6	7.53	25.04	2.23116e+06	2.20508e+06	936465	858531
Q8JZQ9	Eukaryotic translation initiation factor 3 subunit B OS=Mus musculus OX=10090 GN=Eif3b PE=1 SV=1	0	45.788	21	11	16	11	0	1	803	91.3	5.02	15.32	766624	771696	0	6362.75
Q60864	Stress-induced-phosphoprotein 1 OS=Mus musculus OX=10090 GN=Stip1 PE=1 SV=1	0	52.672	21	11	24	11	0	1	543	62.5	6.8	40.72	2.37061e+06	2.28377e+06	66413.4	69747.5
Q9D6Y9	1,4-alpha-glucan-branching enzyme OS=Mus musculus OX=10090 GN=Gbe1 PE=1 SV=1	0	62.957	20	11	23	11	0	1	702	80.3	6.43	43.77	2.59219e+06	2.4763e+06	56838.1	58846.9
P09055	Integrin beta-1 OS=Mus musculus OX=10090 GN=Itgb1 PE=1 SV=1	0	40.324	18	11	21	11	0	1	798	88.2	5.94	3.52	594482	563060	276293	276008
P97494	Glutamate--cysteine ligase catalytic subunit OS=Mus musculus OX=10090 GN=Gclc PE=1 SV=4	0	47.239	18	11	19	11	0	1	637	72.5	5.9	33.48	1.66823e+06	1.6515e+06	15303.7	13910.5
Q9JLF6	Protein-glutamine gamma-glutamyltransferase K OS=Mus musculus OX=10090 GN=Tgm1 PE=1 SV=2	0	39.56	17	11	27	11	0	1	815	89.8	6.51	17.78	1.37913e+06	1.32909e+06	226229	223743
P97742	Carnitine O-palmitoyltransferase 1, liver isoform OS=Mus musculus OX=10090 GN=Cpt1a PE=1 SV=4	0	38.399	17	11	22	11	0	1	773	88.2	8.62	19.13	2.0595e+06	1.97828e+06	59918.8	57491.3
Q8CFX1	GDH/6PGL endoplasmic bifunctional protein OS=Mus musculus OX=10090 GN=H6pd PE=1 SV=2	0	56.787	15	11	30	11	0	1	789	88.9	6.93	40.98	1.59413e+06	1.42265e+06	431971	410250
Q61941	NAD(P) transhydrogenase, mitochondrial OS=Mus musculus OX=10090 GN=Nnt PE=1 SV=2	0	41.399	13	11	19	11	0	1	1086	113.8	7.64	31.31	1.69888e+06	1.6421e+06	0	0
P80315	T-complex protein 1 subunit delta OS=Mus musculus OX=10090 GN=Cct4 PE=1 SV=3	0	41.23	23	11	18	10	1	1	539	58	8.02	31.37	1.31152e+06	1.40238e+06	53978	50950.7
Q99K51	Plastin-3 OS=Mus musculus OX=10090 GN=Pls3 PE=1 SV=3	0	46.856	22	11	19	8	0	1	630	70.7	5.62	30.02	1.01319e+06	1.02792e+06	2581.22	0
P26043	Radixin OS=Mus musculus OX=10090 GN=Rdx PE=1 SV=3	0	44.535	18	11	19	7	0	1	583	68.5	6.2	27.25	1.6538e+06	1.63815e+06	17587.2	16769.1
Q9CXN7	Phenazine biosynthesis-like domain-containing protein 2 OS=Mus musculus OX=10090 GN=Pbld2 PE=1 SV=1	0	54.79	45	11	22	6	0	1	288	32	5.34	39.19	1.47428e+06	1.45137e+06	0	0
P01899	H-2 class I histocompatibility antigen, D-B alpha chain OS=Mus musculus OX=10090 GN=H2-D1 PE=1 SV=2	0	49.383	33	11	30	6	5	1	362	40.8	6.73	35.19	1.95813e+06	1.99954e+06	697201	717908
P19639	Glutathione S-transferase Mu 3 OS=Mus musculus OX=10090 GN=Gstm3 PE=1 SV=2	0	58.908	44	11	25	5	1	1	218	25.7	7.77	56.03	2.21105e+06	2.10142e+06	5155.99	3949.07
Q9D6Y7	Mitochondrial peptide methionine sulfoxide reductase OS=Mus musculus OX=10090 GN=Msra PE=1 SV=1	0	70.23	59	10	25	10	0	1	233	26	8.41	46.75	5.31523e+06	5.28088e+06	19681.4	26137.9
P62242	40S ribosomal protein S8 OS=Mus musculus OX=10090 GN=Rps8 PE=1 SV=2	0	65.904	51	10	31	10	0	1	208	24.2	10.32	42.2	7.30971e+06	7.22454e+06	502602	512451
P48758	Carbonyl reductase [NADPH] 1 OS=Mus musculus OX=10090 GN=Cbr1 PE=1 SV=3	0	47.45	49	10	21	10	0	1	277	30.6	8.31	38.67	4.02011e+06	4.00117e+06	15486.3	7373.52
Q64105	Sepiapterin reductase OS=Mus musculus OX=10090 GN=Spr PE=1 SV=1	0	73.34	48	10	26	10	0	1	261	27.9	5.74	40.37	3.27919e+06	3.21772e+06	1272.21	0
Q8R164	Valacyclovir hydrolase OS=Mus musculus OX=10090 GN=Bphl PE=1 SV=1	0	45.096	45	10	22	10	0	1	291	32.8	8.94	39.1	5.13751e+06	5.12146e+06	5500.62	1252.97
Q99L13	3-hydroxyisobutyrate dehydrogenase, mitochondrial OS=Mus musculus OX=10090 GN=Hibadh PE=1 SV=1	0	69.211	39	10	21	10	0	1	335	35.4	8.13	48.23	4.88241e+06	4.97057e+06	46767.2	47982.8
Q91Z53	Glyoxylate reductase/hydroxypyruvate reductase OS=Mus musculus OX=10090 GN=Grhpr PE=1 SV=1	0	52.998	37	10	22	10	0	1	328	35.3	7.65	39.39	2.95626e+06	2.93355e+06	35920.9	36352
Q91V76	Ester hydrolase C11orf54 homolog OS=Mus musculus OX=10090 PE=1 SV=1	0	56.464	37	10	23	10	0	1	315	35	6.29	41.41	4.93217e+06	4.89444e+06	2374.72	0
P52196	Thiosulfate sulfurtransferase OS=Mus musculus OX=10090 GN=Tst PE=1 SV=3	0	57.556	37	10	26	10	0	1	297	33.4	7.85	54.74	9.80041e+06	9.64236e+06	13206.6	12221.9
Q9R1P4	Proteasome subunit alpha type-1 OS=Mus musculus OX=10090 GN=Psma1 PE=1 SV=1	0	33.854	37	10	17	10	0	1	263	29.5	6.46	19.67	1.9495e+06	1.95205e+06	235111	233804
Q64442	Sorbitol dehydrogenase OS=Mus musculus OX=10090 GN=Sord PE=1 SV=3	0	96.564	36	10	39	10	0	1	357	38.2	7.02	103.43	2.8825e+07	2.91089e+07	46759.8	46257.3
P42125	Enoyl-CoA delta isomerase 1, mitochondrial OS=Mus musculus OX=10090 GN=Eci1 PE=1 SV=2	0	54.554	36	10	25	10	0	1	289	32.2	8.98	48.63	6.24341e+06	5.98864e+06	52552.7	56120.7
P14148	60S ribosomal protein L7 OS=Mus musculus OX=10090 GN=Rpl7 PE=1 SV=2	0	39.953	36	10	21	10	0	1	270	31.4	10.89	33.2	4.34678e+06	4.2545e+06	165215	172533
Q01339	Beta-2-glycoprotein 1 OS=Mus musculus OX=10090 GN=Apoh PE=1 SV=1	0	36.427	34	10	25	10	0	1	345	38.6	8.22	18.24	1.24649e+06	1.2902e+06	988131	1.02293e+06
P10605	Cathepsin B OS=Mus musculus OX=10090 GN=Ctsb PE=1 SV=2	0	48.953	34	10	32	10	0	1	339	37.3	5.91	26.13	5.28546e+06	5.07259e+06	1.14404e+06	1.16588e+06
Q9WVD5	Mitochondrial ornithine transporter 1 OS=Mus musculus OX=10090 GN=Slc25a15 PE=1 SV=1	0	55.424	34	10	23	10	0	1	301	32.8	8.85	42.55	3.41599e+06	3.35332e+06	57197.7	61898.9
Q99J08	SEC14-like protein 2 OS=Mus musculus OX=10090 GN=Sec14l2 PE=1 SV=1	0	77.784	33	10	30	10	0	1	403	46.3	7.11	63.79	5.18124e+06	5.14821e+06	1147.39	1511.68
P50580	Proliferation-associated protein 2G4 OS=Mus musculus OX=10090 GN=Pa2g4 PE=1 SV=3	0	37.692	33	10	19	10	0	1	394	43.7	6.86	29.04	2.49743e+06	2.42032e+06	59302.7	56099.8
Q8BH95	Enoyl-CoA hydratase, mitochondrial OS=Mus musculus OX=10090 GN=Echs1 PE=1 SV=1	0	58.77	33	10	26	10	0	1	290	31.5	8.48	51.99	1.32908e+07	1.28315e+07	109969	110131
Q64471	Glutathione S-transferase theta-1 OS=Mus musculus OX=10090 GN=Gstt1 PE=1 SV=4	0	67.975	33	10	30	10	0	1	240	27.4	7.27	77.32	4.68048e+06	4.73891e+06	33778.3	83320.9
Q93092	Transaldolase OS=Mus musculus OX=10090 GN=Taldo1 PE=1 SV=2	0	41.397	31	10	20	10	0	1	337	37.4	7.03	38.31	3.95542e+06	3.86033e+06	1532.08	0
P50172	Corticosteroid 11-beta-dehydrogenase isozyme 1 OS=Mus musculus OX=10090 GN=Hsd11b1 PE=1 SV=3	0	41.32	31	10	24	10	0	1	292	32.3	8.46	17.61	5.88815e+06	5.96874e+06	536807	515408
Q7TNG8	Probable D-lactate dehydrogenase, mitochondrial OS=Mus musculus OX=10090 GN=Ldhd PE=1 SV=1	0	51.798	30	10	25	10	0	1	484	51.8	6.62	24.09	2.14811e+06	2.10123e+06	188625	193877
O88569	Heterogeneous nuclear ribonucleoproteins A2/B1 OS=Mus musculus OX=10090 GN=Hnrnpa2b1 PE=1 SV=2	0	36.642	30	10	23	10	0	1	353	37.4	8.95	35	5.28634e+06	5.13576e+06	208370	217682
P48036	Annexin A5 OS=Mus musculus OX=10090 GN=Anxa5 PE=1 SV=1	0	42.036	30	10	23	10	0	1	319	35.7	4.96	39.03	4.71309e+06	4.5841e+06	4618.14	5340.29
P35505	Fumarylacetoacetase OS=Mus musculus OX=10090 GN=Fah PE=1 SV=2	0	58.189	29	10	24	10	0	1	419	46.1	7.18	61.79	2.54939e+07	2.47586e+07	14040.1	16288.8
P18242	Cathepsin D OS=Mus musculus OX=10090 GN=Ctsd PE=1 SV=1	0	33.279	29	10	25	10	0	1	410	44.9	7.15	13.29	2.71283e+06	2.88639e+06	2.6128e+06	2.61296e+06
Q8QZS1	3-hydroxyisobutyryl-CoA hydrolase, mitochondrial OS=Mus musculus OX=10090 GN=Hibch PE=1 SV=1	0	58.81	29	10	23	10	0	1	385	43	8.06	33.34	2.98748e+06	3.02586e+06	8394.66	8157.29
Q8R086	Sulfite oxidase, mitochondrial OS=Mus musculus OX=10090 GN=Suox PE=1 SV=2	0	50.458	28	10	19	10	0	1	546	60.7	6.54	36.99	2.53136e+06	2.4878e+06	6461.61	3456.32
Q8C5H8	NAD kinase 2, mitochondrial OS=Mus musculus OX=10090 GN=Nadk2 PE=1 SV=2	0	55.398	28	10	29	10	0	1	452	50.8	8.07	39.53	2.10556e+06	2.08936e+06	167911	172813
O08749	Dihydrolipoyl dehydrogenase, mitochondrial OS=Mus musculus OX=10090 GN=Dld PE=1 SV=2	0	46.158	27	10	24	10	0	1	509	54.2	7.9	36.58	3.88577e+06	3.75882e+06	58820.3	62336.2
Q922R8	Protein disulfide-isomerase A6 OS=Mus musculus OX=10090 GN=Pdia6 PE=1 SV=3	0	64.209	27	10	28	10	0	1	440	48.1	5.14	52.67	3.11845e+06	3.51342e+06	603060	631983
Q8BH86	D-glutamate cyclase, mitochondrial OS=Mus musculus OX=10090 GN=Dglucy PE=1 SV=1	0	37.239	25	10	18	10	0	1	617	66.3	7.09	13.59	827849	816506	15049	11613.5
P40124	Adenylyl cyclase-associated protein 1 OS=Mus musculus OX=10090 GN=Cap1 PE=1 SV=4	0	52.437	25	10	22	10	0	1	474	51.5	7.52	41	1.77443e+06	1.76956e+06	9144.93	8102.83
Q9D8N0	Elongation factor 1-gamma OS=Mus musculus OX=10090 GN=Eef1g PE=1 SV=3	0	52.516	25	10	21	10	0	1	437	50	6.74	43.02	4.08205e+06	3.62355e+06	52283.8	58397.4
P06801	NADP-dependent malic enzyme OS=Mus musculus OX=10090 GN=Me1 PE=1 SV=2	0	42.445	24	10	23	10	0	1	572	63.9	7.44	20.12	2.33724e+06	2.48743e+06	10883.1	10965.4
Q9DCD0	6-phosphogluconate dehydrogenase, decarboxylating OS=Mus musculus OX=10090 GN=Pgd PE=1 SV=3	0	37.882	23	10	18	10	0	1	483	53.2	7.23	29.86	2.38587e+06	2.30464e+06	37362.4	42018.2
Q91WN4	Kynurenine 3-monooxygenase OS=Mus musculus OX=10090 GN=Kmo PE=1 SV=1	0	38.914	23	10	18	10	0	1	479	54.5	8.88	30.73	2.60687e+06	2.68119e+06	112604	107604
Q8BJ64	Choline dehydrogenase, mitochondrial OS=Mus musculus OX=10090 GN=Chdh PE=1 SV=1	0	55.758	21	10	23	10	0	1	596	66.4	8.51	47.04	2.6952e+06	2.63951e+06	88768.5	91456.9
P97501	Dimethylaniline monooxygenase [N-oxide-forming] 3 OS=Mus musculus OX=10090 GN=Fmo3 PE=1 SV=1	0	36.348	21	10	18	10	0	1	534	60.5	8.37	23.9	2.06004e+06	1.99173e+06	53753.8	57329.5
Q64464	Cytochrome P450 3A13 OS=Mus musculus OX=10090 GN=Cyp3a13 PE=1 SV=1	0	30.284	21	10	17	10	0	1	503	57.5	8.57	20.56	1.53812e+06	1.5005e+06	21660.3	13814.4
Q9CZU6	Citrate synthase, mitochondrial OS=Mus musculus OX=10090 GN=Cs PE=1 SV=1	0	49.134	21	10	23	10	0	1	464	51.7	8.57	43.71	3.53725e+06	3.5147e+06	19529	30210.7
Q9ESB3	Histidine-rich glycoprotein OS=Mus musculus OX=10090 GN=Hrg PE=1 SV=2	0	26.675	20	10	26	10	0	1	525	59.1	7.66	7.2	1.27139e+06	1.26412e+06	667593	685749
Q9JIF7	Coatomer subunit beta OS=Mus musculus OX=10090 GN=Copb1 PE=1 SV=1	0	46.047	15	10	18	10	0	1	953	107	6	26.7	805346	789707	8691.51	8114.09
P97449	Aminopeptidase N OS=Mus musculus OX=10090 GN=Anpep PE=1 SV=4	0	32.309	13	10	24	10	0	1	966	109.6	5.9	12.49	480890	410827	567907	573243
P11276	Fibronectin OS=Mus musculus OX=10090 GN=Fn1 PE=1 SV=4	0	37.076	6	10	15	10	0	1	2477	272.4	5.59	4.63	406367	412967	83338.4	84411.8
P16546	Spectrin alpha chain, non-erythrocytic 1 OS=Mus musculus OX=10090 GN=Sptan1 PE=1 SV=4	0	37.073	5	10	14	10	0	1	2472	284.4	5.33	15.87	1.81859e+06	1.77803e+06	39036.2	39462
E9Q557	Desmoplakin OS=Mus musculus OX=10090 GN=Dsp PE=1 SV=1	0	30.341	3	10	17	10	0	1	2883	332.7	6.8	9.21	263147	309697	446953	438297
Q60932	Voltage-dependent anion-selective channel protein 1 OS=Mus musculus OX=10090 GN=Vdac1 PE=1 SV=3	0	69.552	40	10	24	9	1	1	296	32.3	8.43	56.08	6.23025e+06	6.2295e+06	60504.8	62821.6
P52840	Sulfotransferase 1A1 OS=Mus musculus OX=10090 GN=Sult1a1 PE=1 SV=1	0	75.196	40	10	37	9	1	1	291	34	8.1	56.29	7.92593e+06	8.28675e+06	81739.7	64631.7
P05064	Fructose-bisphosphate aldolase A OS=Mus musculus OX=10090 GN=Aldoa PE=1 SV=2	0	39.246	30	10	20	9	0	1	364	39.3	8.09	26.79	2.18946e+06	2.04667e+06	85941.9	76668.9
Q922Q1	Mitochondrial amidoxime reducing component 2 OS=Mus musculus OX=10090 GN=Mtarc2 PE=1 SV=1	0	30.602	26	10	19	9	1	1	338	38.2	8.68	31.83	7.1473e+06	6.82721e+06	44797.4	69417.8
P80318	T-complex protein 1 subunit gamma OS=Mus musculus OX=10090 GN=Cct3 PE=1 SV=1	0	41.18	21	10	19	9	1	1	545	60.6	6.7	24.58	1.6502e+06	1.65339e+06	116731	99683.5
Q9DBG3	AP-2 complex subunit beta OS=Mus musculus OX=10090 GN=Ap2b1 PE=1 SV=1	0	40.664	12	10	20	4	6	1	937	104.5	5.38	30.02	1.63375e+06	1.51644e+06	12484.3	4908.05
Q80W21	Glutathione S-transferase Mu 7 OS=Mus musculus OX=10090 GN=Gstm7 PE=1 SV=1	0	47.817	47	10	28	3	0	1	218	25.7	6.8	48.75	296232	177868	0	0
P10630	Eukaryotic initiation factor 4A-II OS=Mus musculus OX=10090 GN=Eif4a2 PE=1 SV=2	0	54.071	28	10	20	2	0	1	407	46.4	5.48	35.5	262776	277571	0	14077.4
P12710	Fatty acid-binding protein, liver OS=Mus musculus OX=10090 GN=Fabp1 PE=1 SV=2	0	63.333	79	9	32	9	0	1	127	14.2	8.56	39.02	2.48782e+07	2.57838e+07	13455.4	13533.9
Q9DCX2	ATP synthase subunit d, mitochondrial OS=Mus musculus OX=10090 GN=Atp5pd PE=1 SV=3	0	74.486	54	9	28	9	0	1	161	18.7	5.69	59.84	9.74564e+06	1.05529e+07	202107	213246
Q9DCM2	Glutathione S-transferase kappa 1 OS=Mus musculus OX=10090 GN=Gstk1 PE=1 SV=3	0	52.592	49	9	20	9	0	1	226	25.7	8.88	41.72	2.80928e+06	2.73674e+06	13732.1	17958.1
Q9WVL0	Maleylacetoacetate isomerase OS=Mus musculus OX=10090 GN=Gstz1 PE=1 SV=1	0	58.219	47	9	24	9	0	1	216	24.3	7.85	55.63	9.6272e+06	9.98148e+06	5406.23	5236.49
Q5FW57	Glycine N-acyltransferase-like protein OS=Mus musculus OX=10090 GN=Gm4952 PE=1 SV=3	0	52.859	46	9	20	9	0	1	296	34.1	7.8	23.68	2.12906e+06	2.16249e+06	1281.31	1567.44
P99029	Peroxiredoxin-5, mitochondrial OS=Mus musculus OX=10090 GN=Prdx5 PE=1 SV=2	0	48.455	46	9	18	9	0	1	210	21.9	8.85	39.31	8.28143e+06	8.01302e+06	28875.5	30001.2
P11352	Glutathione peroxidase 1 OS=Mus musculus OX=10090 GN=Gpx1 PE=1 SV=2	0	46.504	46	9	24	9	0	1	201	22.3	7.21	50.61	1.58508e+07	1.5539e+07	40386.3	40761.4
Q9D172	Glutamine amidotransferase-like class 1 domain-containing protein 3A, mitochondrial OS=Mus musculus OX=10090 GN=Gatd3a PE=1 SV=1	0	35.914	43	9	16	9	0	1	266	28.1	8.78	19.46	3.73987e+06	3.72359e+06	115604	116361
Q9QUM9	Proteasome subunit alpha type-6 OS=Mus musculus OX=10090 GN=Psma6 PE=1 SV=1	0	44.434	43	9	16	9	0	1	246	27.4	6.76	31.51	2.47504e+06	2.31416e+06	79272.8	78543.3
Q91X52	L-xylulose reductase OS=Mus musculus OX=10090 GN=Dcxr PE=1 SV=2	0	42.523	42	9	19	9	0	1	244	25.7	7.31	37.07	2.38542e+06	2.30762e+06	144077	144505
P14206	40S ribosomal protein SA OS=Mus musculus OX=10090 GN=Rpsa PE=1 SV=4	0	49.893	40	9	28	9	0	1	295	32.8	4.87	37.44	6.51755e+06	6.41923e+06	469382	476752
Q99KR3	Endoribonuclease LACTB2 OS=Mus musculus OX=10090 GN=Lactb2 PE=1 SV=1	0	35.352	39	9	15	9	0	1	288	32.7	6.33	20.2	1.17779e+06	1.23622e+06	0	0
P97371	Proteasome activator complex subunit 1 OS=Mus musculus OX=10090 GN=Psme1 PE=1 SV=2	0	48.724	39	9	20	9	0	1	249	28.7	5.97	29.94	2.66499e+06	2.60298e+06	4772.45	5569.42
Q9DCQ2	Putative L-aspartate dehydrogenase OS=Mus musculus OX=10090 GN=Aspdh PE=1 SV=1	0	54.28	38	9	17	9	0	1	287	30.3	6.95	35.04	2.33038e+06	2.35873e+06	82889.4	91885.1
Q99L20	Glutathione S-transferase theta-3 OS=Mus musculus OX=10090 GN=Gstt3 PE=1 SV=1	0	54.814	37	9	21	9	0	1	241	27.4	7.74	33.39	4.1289e+06	4.1386e+06	96648	100356
P0DP27	Calmodulin-2 OS=Mus musculus OX=10090 GN=Calm2 PE=1 SV=1	0	48.199	37	9	29	9	0	1	149	16.8	4.22	45.46	8.95547e+06	8.54398e+06	186809	188329
Q9CQ62	2,4-dienoyl-CoA reductase, mitochondrial OS=Mus musculus OX=10090 GN=Decr1 PE=1 SV=1	0	56.856	36	9	23	9	0	1	335	36.2	8.95	31.77	4.91998e+06	4.85426e+06	90734.1	92330.7
P47199	Quinone oxidoreductase OS=Mus musculus OX=10090 GN=Cryz PE=1 SV=1	0	52.53	36	9	17	9	0	1	331	35.2	8.07	37.58	2.31841e+06	2.46797e+06	3539.69	2657.06
Q99LB2	Dehydrogenase/reductase SDR family member 4 OS=Mus musculus OX=10090 GN=Dhrs4 PE=1 SV=3	0	36.3	36	9	22	9	0	1	279	29.9	9.38	35.5	2.65165e+06	2.52328e+06	363984	352821
Q9R0P3	S-formylglutathione hydrolase OS=Mus musculus OX=10090 GN=Esd PE=1 SV=1	0	46.74	35	9	22	9	0	1	282	31.3	7.12	42.16	8.2859e+06	8.08331e+06	2121.8	3542.14
O09131	Glutathione S-transferase omega-1 OS=Mus musculus OX=10090 GN=Gsto1 PE=1 SV=2	0	27.363	34	9	21	9	0	1	240	27.5	7.36	22.62	2.55209e+06	2.4326e+06	23360.7	22277.3
Q8CG76	Aflatoxin B1 aldehyde reductase member 2 OS=Mus musculus OX=10090 GN=Akr7a2 PE=1 SV=3	0	58.799	33	9	19	9	0	1	367	40.6	8.12	49.07	3.123e+06	3.13447e+06	36030.8	40159.1
Q9D051	Pyruvate dehydrogenase E1 component subunit beta, mitochondrial OS=Mus musculus OX=10090 GN=Pdhb PE=1 SV=1	0	43.352	31	9	18	9	0	1	359	38.9	6.87	18.19	2.19822e+06	2.20752e+06	35483.1	48747.2
P36552	Oxygen-dependent coproporphyrinogen-III oxidase, mitochondrial OS=Mus musculus OX=10090 GN=Cpox PE=1 SV=2	0	42.24	29	9	16	9	0	1	443	49.7	8.53	34.54	1.28353e+06	1.31275e+06	11488.3	15782.3
O35459	Delta(3,5)-Delta(2,4)-dienoyl-CoA isomerase, mitochondrial OS=Mus musculus OX=10090 GN=Ech1 PE=1 SV=1	0	35.464	28	9	17	9	0	1	327	36.1	7.71	19.53	2.3608e+06	2.41767e+06	22574.6	23110.3
P30416	Peptidyl-prolyl cis-trans isomerase FKBP4 OS=Mus musculus OX=10090 GN=Fkbp4 PE=1 SV=5	0	41.39	27	9	18	9	0	1	458	51.5	5.72	23.81	1.26322e+06	1.23992e+06	7506.79	11975.4
O09174	Alpha-methylacyl-CoA racemase OS=Mus musculus OX=10090 GN=Amacr PE=1 SV=4	0	39.458	27	9	15	9	0	1	381	41.7	7.4	31.36	2.31519e+06	2.33058e+06	0	0
Q920E5	Farnesyl pyrophosphate synthase OS=Mus musculus OX=10090 GN=Fdps PE=1 SV=1	0	37.488	27	9	20	9	0	1	353	40.6	5.66	30.98	4.96315e+06	5.00942e+06	0	0
P07355	Annexin A2 OS=Homo sapiens OX=9606 GN=ANXA2 PE=1 SV=2	0	38.609	26	9	19	9	0	1	339	38.6	7.75	23.41	817722	814225	265911	261687
Q8VEM8	Phosphate carrier protein, mitochondrial OS=Mus musculus OX=10090 GN=Slc25a3 PE=1 SV=1	0	31.61	25	9	25	9	0	1	357	39.6	9.26	28.27	7.34394e+06	7.33662e+06	222232	237574
Q9JIL4	Na(+)/H(+) exchange regulatory cofactor NHE-RF3 OS=Mus musculus OX=10090 GN=Pdzk1 PE=1 SV=1	0	37.604	24	9	13	9	0	1	519	56.5	5.43	18.6	1.13839e+06	1.14074e+06	38617.8	45093.9
P50136	2-oxoisovalerate dehydrogenase subunit alpha, mitochondrial OS=Mus musculus OX=10090 GN=Bckdha PE=1 SV=1	0	47.344	24	9	21	9	0	1	442	50.3	8.06	22	1.8774e+06	1.93863e+06	138281	140629
Q9CWJ9	Bifunctional purine biosynthesis protein PURH OS=Mus musculus OX=10090 GN=Atic PE=1 SV=2	0	42.598	23	9	16	9	0	1	592	64.2	6.76	27.2	1.03281e+06	995605	0	0
P97807	Fumarate hydratase, mitochondrial OS=Mus musculus OX=10090 GN=Fh PE=1 SV=3	0	48.756	23	9	18	9	0	1	507	54.3	9.04	36.52	6.23048e+06	6.10653e+06	10989.9	6411.32
P16332	Methylmalonyl-CoA mutase, mitochondrial OS=Mus musculus OX=10090 GN=Mmut PE=1 SV=2	0	60.364	19	9	18	9	0	1	748	82.8	6.89	32.14	1.78123e+06	1.76125e+06	13626.1	13112.4
P11983	T-complex protein 1 subunit alpha OS=Mus musculus OX=10090 GN=Tcp1 PE=1 SV=3	0	25.469	19	9	16	9	0	1	556	60.4	6.16	19.12	1.01584e+06	1.08389e+06	30121.1	30339.8
Q9WU78	Programmed cell death 6-interacting protein OS=Mus musculus OX=10090 GN=Pdcd6ip PE=1 SV=3	0	36.905	16	9	15	9	0	1	869	96	6.52	15.36	723064	693300	2441.83	0
P20918	Plasminogen OS=Mus musculus OX=10090 GN=Plg PE=1 SV=3	0	40.486	16	9	15	9	0	1	812	90.7	6.6	21.03	1.22986e+06	1.19294e+06	81566.3	82834.4
Q61207	Prosaposin OS=Mus musculus OX=10090 GN=Psap PE=1 SV=2	0	37.672	15	9	28	9	0	1	557	61.4	5.19	45.13	5.1742e+06	4.97052e+06	1.7254e+06	1.70421e+06
Q80XL6	Acyl-CoA dehydrogenase family member 11 OS=Mus musculus OX=10090 GN=Acad11 PE=1 SV=2	0	30.061	14	9	17	9	0	1	779	87.3	8.43	24.82	1.14011e+06	1.13309e+06	7124.85	11993.4
O55029	Coatomer subunit beta' OS=Mus musculus OX=10090 GN=Copb2 PE=1 SV=2	0	38.534	13	9	19	9	0	1	905	102.4	5.3	24.66	1.14201e+06	1.08307e+06	97263	101793
Q9QXG4	Acetyl-coenzyme A synthetase, cytoplasmic OS=Mus musculus OX=10090 GN=Acss2 PE=1 SV=2	0	32.611	12	9	21	9	0	1	701	78.8	6.64	22.98	2.1756e+06	2.1512e+06	126004	120171
O55143	Sarcoplasmic/endoplasmic reticulum calcium ATPase 2 OS=Mus musculus OX=10090 GN=Atp2a2 PE=1 SV=2	0	39.82	11	9	17	9	0	1	1044	114.8	5.34	27.15	1.25506e+06	1.29635e+06	25960.1	31007.2
P58281	Dynamin-like 120 kDa protein, mitochondrial OS=Mus musculus OX=10090 GN=Opa1 PE=1 SV=1	0	35.522	11	9	14	9	0	1	960	111.3	7.55	17.55	507442	548890	3502.17	3319.79
Q64514	Tripeptidyl-peptidase 2 OS=Mus musculus OX=10090 GN=Tpp2 PE=1 SV=3	0	27.526	10	9	13	9	0	1	1262	139.8	6.58	5.65	281286	327616	2475.96	5498.91
Q61703	Inter-alpha-trypsin inhibitor heavy chain H2 OS=Mus musculus OX=10090 GN=Itih2 PE=1 SV=1	0	28.378	10	9	19	9	0	1	946	105.9	7.27	9.4	722117	736044	353548	358385
Q9QZW0	Phospholipid-transporting ATPase 11C OS=Mus musculus OX=10090 GN=Atp11c PE=1 SV=2	0	35.953	9	9	16	9	0	1	1129	129.2	7.3	25.23	1.50214e+06	1.58269e+06	108673	108169
Q9QY30	Bile salt export pump OS=Mus musculus OX=10090 GN=Abcb11 PE=1 SV=2	0	27.559	8	9	11	9	0	1	1321	146.7	7.66	7.82	473095	456422	22184.4	22016.2
Q61830	Macrophage mannose receptor 1 OS=Mus musculus OX=10090 GN=Mrc1 PE=1 SV=2	0	19.042	7	9	16	9	0	1	1456	164.9	6.83	3.5	376530	333374	334722	326941
Q05816	Fatty acid-binding protein 5 OS=Mus musculus OX=10090 GN=Fabp5 PE=1 SV=3	0	52.571	73	9	19	8	1	1	135	15.1	6.54	33.17	2.15116e+06	2.11198e+06	0	2166.51
Q8VCX1	Aldo-keto reductase family 1 member D1 OS=Mus musculus OX=10090 GN=Akr1d1 PE=1 SV=1	0	74.731	38	9	24	8	0	1	325	37.3	6.9	56.45	3.87414e+06	4.10295e+06	41242.1	31097.5
Q9JII6	Aldo-keto reductase family 1 member A1 OS=Mus musculus OX=10090 GN=Akr1a1 PE=1 SV=3	0	51.052	34	9	21	8	1	1	325	36.6	7.39	50.36	6.85739e+06	6.58513e+06	187139	191445
Q8VCR2	17-beta-hydroxysteroid dehydrogenase 13 OS=Mus musculus OX=10090 GN=Hsd17b13 PE=1 SV=2	0	35.734	32	9	17	8	1	1	304	33.4	8.88	16.12	2.05458e+06	1.92755e+06	26812.5	25528.2
P52480	Pyruvate kinase PKM OS=Mus musculus OX=10090 GN=Pkm PE=1 SV=4	0	31.553	23	9	12	8	0	1	531	57.8	7.47	14.21	435884	418647	4827.6	4721.89
P80316	T-complex protein 1 subunit epsilon OS=Mus musculus OX=10090 GN=Cct5 PE=1 SV=1	0	25.749	17	9	16	8	0	1	541	59.6	6.02	21.43	1.07238e+06	1.00795e+06	58348.2	58103.9
O08807	Peroxiredoxin-4 OS=Mus musculus OX=10090 GN=Prdx4 PE=1 SV=1	0	63.128	40	9	27	7	0	1	274	31	7.15	68.6	1.67535e+06	1.74685e+06	48976.5	54356.6
O35381	Acidic leucine-rich nuclear phosphoprotein 32 family member A OS=Mus musculus OX=10090 GN=Anp32a PE=1 SV=1	0	24.006	32	9	13	7	2	1	247	28.5	4.07	13.98	1.54164e+06	1.55352e+06	38225.6	37379.9
Q8QZR3	Pyrethroid hydrolase Ces2a OS=Mus musculus OX=10090 GN=Ces2a PE=1 SV=1	0	29.33	18	9	19	7	2	1	558	61.9	6.16	11.28	1.68727e+06	1.66112e+06	1.66764e+06	1.7089e+06
P02535	Keratin, type I cytoskeletal 10 OS=Mus musculus OX=10090 GN=Krt10 PE=1 SV=3	0	50.668	13	9	59	7	2	1	570	57.7	5.11	105.83	2.45311e+07	2.37025e+07	6.72062e+07	6.84058e+07
Q9QXF8	Glycine N-methyltransferase OS=Mus musculus OX=10090 GN=Gnmt PE=1 SV=3	0	90.039	42	9	46	6	3	1	293	32.7	7.44	80.42	3.4667e+07	3.51356e+07	185883	192707
Q8BK48	Pyrethroid hydrolase Ces2e OS=Mus musculus OX=10090 GN=Ces2e PE=1 SV=1	0	40.902	20	9	29	6	1	1	559	62.3	6.16	26.82	1.6588e+06	1.64544e+06	1.0454e+06	1.04163e+06
Q64176	Carboxylesterase 1E OS=Mus musculus OX=10090 GN=Ces1e PE=1 SV=1	0	31.966	19	9	23	6	0	1	562	61.5	6.15	16.37	393048	384352	324073	326825
P02088	Hemoglobin subunit beta-1 OS=Mus musculus OX=10090 GN=Hbb-b1 PE=1 SV=2	0	100.329	65	9	66	5	4	1	147	15.8	7.65	132.26	1.88012e+08	1.89256e+08	1.1044e+06	1.1164e+06
Q9JMA7	Cytochrome P450 3A41 OS=Mus musculus OX=10090 GN=Cyp3a41a PE=1 SV=2	0	32.351	21	9	21	5	4	1	504	57.9	7.68	35.41	5.5459e+06	5.49088e+06	101151	107127
Q9Z2K1	Keratin, type I cytoskeletal 16 OS=Mus musculus OX=10090 GN=Krt16 PE=1 SV=3	0	46.404	17	9	45	5	0	1	469	51.6	5.2	53.92	756593	752303	937948	943543
P61982	14-3-3 protein gamma OS=Mus musculus OX=10090 GN=Ywhag PE=1 SV=2	0	32.534	36	9	18	4	3	1	247	28.3	4.89	27.26	3.43838e+06	3.36389e+06	93607.8	102766
P52843	Bile salt sulfotransferase 1 OS=Mus musculus OX=10090 GN=Sult2a1 PE=1 SV=1	0	39.749	32	9	24	4	4	1	285	33.2	7.91	30.27	3.14694e+06	3.28016e+06	74254.1	76799.1
Q00897	Alpha-1-antitrypsin 1-4 OS=Mus musculus OX=10090 GN=Serpina1d PE=1 SV=1	0	60.117	26	9	34	3	7	1	413	46	5.44	58.26	4.74799e+06	4.54671e+06	2.99618e+06	3.10479e+06
O35643	AP-1 complex subunit beta-1 OS=Mus musculus OX=10090 GN=Ap1b1 PE=1 SV=2	0	34.752	11	9	18	3	0	1	943	103.9	5.17	30.98	562203	533086	10871.8	12573.1
Q9R092	17-beta-hydroxysteroid dehydrogenase type 6 OS=Mus musculus OX=10090 GN=Hsd17b6 PE=1 SV=1	0	48.177	31	9	19	2	0	1	317	36.1	8.4	38.67	156120	173447	0	0
Q7TPR4	Alpha-actinin-1 OS=Mus musculus OX=10090 GN=Actn1 PE=1 SV=1	0	27.433	12	9	13	2	0	1	892	103	5.38	13.99	89868	94278	2358.6	2515.86
Q6IFZ6	Keratin, type II cytoskeletal 1b OS=Mus musculus OX=10090 GN=Krt77 PE=1 SV=1	0	36.836	9	9	40	2	0	1	572	61.3	8.02	41.33	124770	121044	73798	77657.3
P99027	60S acidic ribosomal protein P2 OS=Mus musculus OX=10090 GN=Rplp2 PE=1 SV=3	0	72.569	81	8	27	8	0	1	115	11.6	4.54	68.61	1.02597e+07	1.01432e+07	1.04878e+06	1.04141e+06
Q9DB20	ATP synthase subunit O, mitochondrial OS=Mus musculus OX=10090 GN=Atp5po PE=1 SV=1	0	44.64	54	8	27	8	0	1	213	23.3	9.99	35.65	5.20609e+06	5.07872e+06	380220	392316
Q8BVI4	Dihydropteridine reductase OS=Mus musculus OX=10090 GN=Qdpr PE=1 SV=2	0	83.297	50	8	30	8	0	1	241	25.6	7.81	55.94	1.03441e+07	1.00585e+07	1.26076e+06	1.23171e+06
P50171	Estradiol 17-beta-dehydrogenase 8 OS=Mus musculus OX=10090 GN=Hsd17b8 PE=1 SV=2	0	50.097	49	8	24	8	0	1	259	26.6	6.54	37.39	1.48628e+06	1.45593e+06	339297	345242
Q99LX0	Protein/nucleic acid deglycase DJ-1 OS=Mus musculus OX=10090 GN=Park7 PE=1 SV=1	0	58.446	49	8	21	8	0	1	189	20	6.77	38.62	3.9514e+06	3.88629e+06	7870.25	16184.9
P17742	Peptidyl-prolyl cis-trans isomerase A OS=Mus musculus OX=10090 GN=Ppia PE=1 SV=2	0	66.539	49	8	25	8	0	1	164	18	7.9	48.94	1.76079e+07	1.75352e+07	46603.3	46808
Q9WTP6	Adenylate kinase 2, mitochondrial OS=Mus musculus OX=10090 GN=Ak2 PE=1 SV=5	0	43.071	45	8	20	8	0	1	239	26.5	7.39	35.09	4.62552e+06	4.43957e+06	5631.69	6429.03
P62270	40S ribosomal protein S18 OS=Mus musculus OX=10090 GN=Rps18 PE=1 SV=3	0	34.647	44	8	24	8	0	1	152	17.7	10.99	40.16	5.74088e+06	5.52903e+06	374558	374507
P19783	Cytochrome c oxidase subunit 4 isoform 1, mitochondrial OS=Mus musculus OX=10090 GN=Cox4i1 PE=1 SV=2	0	48.326	42	8	19	8	0	1	169	19.5	9.23	42.67	1.04469e+07	1.01263e+07	41899.4	47273.8
Q9CZX8	40S ribosomal protein S19 OS=Mus musculus OX=10090 GN=Rps19 PE=1 SV=3	0	41.988	38	8	23	8	0	1	145	16.1	10.4	41.97	4.97036e+06	5.18507e+06	217008	211711
P14869	60S acidic ribosomal protein P0 OS=Mus musculus OX=10090 GN=Rplp0 PE=1 SV=3	0	44.817	36	8	31	8	0	1	317	34.2	6.25	41.34	7.28304e+06	7.23545e+06	318745	324554
O55125	Protein NipSnap homolog 1 OS=Mus musculus OX=10090 GN=Nipsnap1 PE=1 SV=1	0	36.112	33	8	21	8	0	1	284	33.3	9.44	22.48	4.50421e+06	4.3991e+06	353856	357936
Q8R1G2	Carboxymethylenebutenolidase homolog OS=Mus musculus OX=10090 GN=Cmbl PE=1 SV=1	0	28.807	33	8	15	8	0	1	245	27.9	7.18	24.81	2.46533e+06	2.5901e+06	2708.61	2215.66
Q9Z0S1	3'(2'),5'-bisphosphate nucleotidase 1 OS=Mus musculus OX=10090 GN=Bpnt1 PE=1 SV=2	0	44.77	31	8	18	8	0	1	308	33.2	5.82	29.27	1.50227e+06	1.54826e+06	0	0
Q99MZ7	Peroxisomal trans-2-enoyl-CoA reductase OS=Mus musculus OX=10090 GN=Pecr PE=1 SV=1	0	35.486	31	8	24	8	0	1	303	32.4	8.29	40.31	4.34887e+06	4.34304e+06	468865	465257
Q9CR68	Cytochrome b-c1 complex subunit Rieske, mitochondrial OS=Mus musculus OX=10090 GN=Uqcrfs1 PE=1 SV=1	0	28.221	31	8	12	8	0	1	274	29.3	8.7	18.83	3.01559e+06	2.88602e+06	48311.7	48574.5
Q9WUU7	Cathepsin Z OS=Mus musculus OX=10090 GN=Ctsz PE=1 SV=1	0	26.294	30	8	25	8	0	1	306	34	6.6	20.69	2.31199e+06	2.19754e+06	4.34814e+06	4.35098e+06
Q91VR2	ATP synthase subunit gamma, mitochondrial OS=Mus musculus OX=10090 GN=Atp5f1c PE=1 SV=1	0	38.244	30	8	24	8	0	1	298	32.9	9.01	39.18	8.68441e+06	8.58507e+06	197579	201397
Q9DCN2	NADH-cytochrome b5 reductase 3 OS=Mus musculus OX=10090 GN=Cyb5r3 PE=1 SV=3	0	52.268	29	8	20	8	0	1	301	34.1	8.38	36.19	5.56893e+06	5.49266e+06	10133.8	11596.1
Q9QZD8	Mitochondrial dicarboxylate carrier OS=Mus musculus OX=10090 GN=Slc25a10 PE=1 SV=2	0	34.311	29	8	16	8	0	1	287	31.7	9.32	32.69	1.96459e+06	1.88672e+06	30820.6	31687
Q8VDK1	Deaminated glutathione amidase OS=Mus musculus OX=10090 GN=Nit1 PE=1 SV=2	0	40.256	28	8	21	8	0	1	323	35.7	7.94	28.3	1.7363e+06	1.62755e+06	266789	250670
Q9CR62	Mitochondrial 2-oxoglutarate/malate carrier protein OS=Mus musculus OX=10090 GN=Slc25a11 PE=1 SV=3	0	37.855	28	8	17	8	0	1	314	34.1	9.94	27.6	1.8915e+06	1.84204e+06	31693.7	31313.3
P34927	Asialoglycoprotein receptor 1 OS=Mus musculus OX=10090 GN=Asgr1 PE=1 SV=4	0	33.869	28	8	22	8	0	1	284	32.6	6.44	36.26	2.88053e+06	2.79892e+06	1.41187e+06	1.42456e+06
Q8BG05	Heterogeneous nuclear ribonucleoprotein A3 OS=Mus musculus OX=10090 GN=Hnrnpa3 PE=1 SV=1	0	28.357	27	8	11	8	0	1	379	39.6	9.01	18.36	1.63685e+06	1.7265e+06	22450.1	23000.3
Q9DD20	Methyltransferase-like protein 7B OS=Mus musculus OX=10090 GN=Mettl7b PE=1 SV=2	0	24.555	27	8	15	8	0	1	244	28	8.59	23.6	5.26135e+06	5.42706e+06	69652.1	68430.6
Q9D7B6	Isobutyryl-CoA dehydrogenase, mitochondrial OS=Mus musculus OX=10090 GN=Acad8 PE=1 SV=2	0	34.221	26	8	14	8	0	1	413	45	8.13	26.75	1.44687e+06	1.45677e+06	82340	82924.5
P52430	Serum paraoxonase/arylesterase 1 OS=Mus musculus OX=10090 GN=Pon1 PE=1 SV=2	0	30.739	26	8	26	8	0	1	355	39.5	5.22	23.52	3.65524e+06	3.52131e+06	1.87402e+06	1.86223e+06
Q9D1A2	Cytosolic non-specific dipeptidase OS=Mus musculus OX=10090 GN=Cndp2 PE=1 SV=1	0	37.834	24	8	13	8	0	1	475	52.7	5.66	23.55	1.29731e+06	1.24154e+06	52942.7	45739
Q9DCL9	Multifunctional protein ADE2 OS=Mus musculus OX=10090 GN=Paics PE=1 SV=4	0	39.63	24	8	19	8	0	1	425	47	7.23	16.3	832230	876541	46256.8	47190.6
Q8BG32	26S proteasome non-ATPase regulatory subunit 11 OS=Mus musculus OX=10090 GN=Psmd11 PE=1 SV=3	0	26.173	24	8	14	8	0	1	422	47.4	6.48	10.94	1.09845e+06	1.08937e+06	13508.9	9962.19
Q9DBH5	Vesicular integral-membrane protein VIP36 OS=Mus musculus OX=10090 GN=Lman2 PE=1 SV=2	0	24.459	23	8	14	8	0	1	358	40.4	6.95	11.37	1.42425e+06	1.3159e+06	289672	284196
Q61425	Hydroxyacyl-coenzyme A dehydrogenase, mitochondrial OS=Mus musculus OX=10090 GN=Hadh PE=1 SV=2	0	29.087	23	8	20	8	0	1	314	34.4	8.65	25.13	1.0427e+07	9.9477e+06	28056.6	23099.9
O08553	Dihydropyrimidinase-related protein 2 OS=Mus musculus OX=10090 GN=Dpysl2 PE=1 SV=2	0	29.879	21	8	14	8	0	1	572	62.2	6.38	17.33	710045	707041	2010.23	2366
Q06890	Clusterin OS=Mus musculus OX=10090 GN=Clu PE=1 SV=1	0	32.039	21	8	16	8	0	1	448	51.6	5.67	18.76	1.03049e+06	1.00587e+06	399835	398607
P84091	AP-2 complex subunit mu OS=Mus musculus OX=10090 GN=Ap2m1 PE=1 SV=1	0	22.759	20	8	11	8	0	1	435	49.6	9.54	12.18	963391	985945	30849.1	34505.8
Q9QWR8	Alpha-N-acetylgalactosaminidase OS=Mus musculus OX=10090 GN=Naga PE=1 SV=2	0	22.823	20	8	13	8	0	1	415	47.2	6.44	12.15	249180	245561	454867	455084
Q9CY27	Very-long-chain enoyl-CoA reductase OS=Mus musculus OX=10090 GN=Tecr PE=1 SV=1	0	32.822	20	8	14	8	0	1	308	36.1	9.55	30.56	1.72661e+06	1.72659e+06	11110.1	19352.3
Q91X44	Glucokinase regulatory protein OS=Mus musculus OX=10090 GN=Gckr PE=1 SV=3	0	39.697	19	8	12	8	0	1	587	64.6	6.67	19.42	1.1389e+06	1.12777e+06	8557.84	9483.42
Q3TNA1	Xylulose kinase OS=Mus musculus OX=10090 GN=Xylb PE=1 SV=1	0	21.252	19	8	12	8	0	1	551	59.5	6.9	9.79	919720	903452	124497	121122
Q8CC86	Nicotinate phosphoribosyltransferase OS=Mus musculus OX=10090 GN=Naprt PE=1 SV=1	0	47.939	19	8	16	8	0	1	538	58.2	6.46	33.32	1.33971e+06	1.31649e+06	24324	25244.8
A3KMP2	Tetratricopeptide repeat protein 38 OS=Mus musculus OX=10090 GN=Ttc38 PE=1 SV=2	0	33.862	19	8	14	8	0	1	465	52.2	6.3	28.58	1.5869e+06	1.60945e+06	1188.48	1688.84
Q571F8	Glutaminase liver isoform, mitochondrial OS=Mus musculus OX=10090 GN=Gls2 PE=1 SV=2	0	38.061	18	8	16	8	0	1	602	66.3	7.66	15.58	916586	919657	23320.7	25021.6
O54734	Dolichyl-diphosphooligosaccharide--protein glycosyltransferase 48 kDa subunit OS=Mus musculus OX=10090 GN=Ddost PE=1 SV=2	0	34.123	18	8	17	8	0	1	441	49	5.83	27.56	3.22851e+06	3.0184e+06	680985	678431
P80314	T-complex protein 1 subunit beta OS=Mus musculus OX=10090 GN=Cct2 PE=1 SV=4	0	38.587	17	8	14	8	0	1	535	57.4	6.4	20.55	788597	769599	17693.4	22751.9
P56399	Ubiquitin carboxyl-terminal hydrolase 5 OS=Mus musculus OX=10090 GN=Usp5 PE=1 SV=1	0	33.287	15	8	15	8	0	1	858	95.8	5.01	17.38	648386	577243	17062.5	15179.1
Q9WUA2	Phenylalanine--tRNA ligase beta subunit OS=Mus musculus OX=10090 GN=Farsb PE=1 SV=2	0	26.501	15	8	14	8	0	1	589	65.7	7.12	7.81	779532	755249	13592.5	17657.4
Q9QZE5	Coatomer subunit gamma-1 OS=Mus musculus OX=10090 GN=Copg1 PE=1 SV=1	0	25.561	14	8	13	8	0	1	874	97.5	5.35	6.92	594769	603737	4927.24	9242.96
Q91W64	Cytochrome P450 2C70 OS=Mus musculus OX=10090 GN=Cyp2c70 PE=1 SV=2	0	44.782	14	8	22	8	0	1	489	56	8.09	33.01	1.97603e+06	1.95139e+06	128085	132127
Q99KC8	von Willebrand factor A domain-containing protein 5A OS=Mus musculus OX=10090 GN=Vwa5a PE=1 SV=2	0	28.205	13	8	14	8	0	1	793	87.1	6.58	11.69	448851	463831	21258.2	24759.7
Q61702	Inter-alpha-trypsin inhibitor heavy chain H1 OS=Mus musculus OX=10090 GN=Itih1 PE=1 SV=2	0	22.133	12	8	11	8	0	1	907	101	6.96	3.4	266628	317026	237877	233401
Q01405	Protein transport protein Sec23A OS=Mus musculus OX=10090 GN=Sec23a PE=1 SV=2	0	37.832	12	8	14	8	0	1	765	86.1	7.08	21.29	1.20604e+06	1.21015e+06	33606.5	34100.3
Q8JZN5	Complex I assembly factor ACAD9, mitochondrial OS=Mus musculus OX=10090 GN=Acad9 PE=1 SV=2	0	20.775	12	8	13	8	0	1	625	68.7	7.46	14.31	899933	749433	24473.8	24506.4
Q8BIJ6	Isoleucine--tRNA ligase, mitochondrial OS=Mus musculus OX=10090 GN=Iars2 PE=1 SV=1	0	27.076	11	8	10	8	0	1	1012	112.7	6.81	6.93	506181	476552	9638.53	11588.9
Q9Z1Z0	General vesicular transport factor p115 OS=Mus musculus OX=10090 GN=Uso1 PE=1 SV=2	0	38.644	11	8	13	8	0	1	959	106.9	4.93	18.52	682579	669767	8751	10861.8
Q8K411	Presequence protease, mitochondrial OS=Mus musculus OX=10090 GN=Pitrm1 PE=1 SV=1	0	26.161	10	8	12	8	0	1	1036	117.3	7.2	12.01	364131	291776	0	0
P16406	Glutamyl aminopeptidase OS=Mus musculus OX=10090 GN=Enpep PE=1 SV=1	0	22.735	9	8	18	8	0	1	945	107.9	5.44	5.1	330739	288304	238277	241136
Q6ZQ38	Cullin-associated NEDD8-dissociated protein 1 OS=Mus musculus OX=10090 GN=Cand1 PE=1 SV=2	0	31.807	8	8	14	8	0	1	1230	136.2	5.78	19.25	845118	825970	8853.89	11108.2
P27046	Alpha-mannosidase 2 OS=Mus musculus OX=10090 GN=Man2a1 PE=1 SV=2	0	29.92	8	8	14	8	0	1	1150	131.5	8.03	11.16	445864	447862	87762.7	87508.9
E9Q414	Apolipoprotein B-100 OS=Mus musculus OX=10090 GN=Apob PE=1 SV=1	0	27.07	3	8	10	8	0	1	4505	509.1	6.81	7.9	361408	385755	1432.38	6048.33
Q91V41	Ras-related protein Rab-14 OS=Mus musculus OX=10090 GN=Rab14 PE=1 SV=3	0	40.6	50	8	16	7	1	1	215	23.9	6.21	29.19	2.90009e+06	2.81442e+06	12946.7	15666.4
O55131	Septin-7 OS=Mus musculus OX=10090 GN=Septin7 PE=1 SV=1	0	27.866	21	8	12	7	1	1	436	50.5	8.57	12.23	768871	765325	48044.8	47094.5
P17717	UDP-glucuronosyltransferase 2B17 OS=Mus musculus OX=10090 GN=Ugt2b17 PE=1 SV=1	0	40.364	16	8	31	7	0	1	530	60.8	7.87	45.97	4.806e+06	4.74774e+06	2.09115e+06	2.1476e+06
Q61656	Probable ATP-dependent RNA helicase DDX5 OS=Mus musculus OX=10090 GN=Ddx5 PE=1 SV=2	0	34.177	15	8	15	7	1	1	614	69.2	8.92	18.06	724522	732596	15439.3	15913.7
P60335	Poly(rC)-binding protein 1 OS=Mus musculus OX=10090 GN=Pcbp1 PE=1 SV=1	0	36.435	29	8	17	6	2	1	356	37.5	7.09	21.54	3.0927e+06	3.05877e+06	230210	226375
P68254	14-3-3 protein theta OS=Mus musculus OX=10090 GN=Ywhaq PE=1 SV=1	0	32.579	33	8	17	5	0	1	245	27.8	4.78	29.87	978997	991956	11109.7	9621.77
P01901	H-2 class I histocompatibility antigen, K-B alpha chain OS=Mus musculus OX=10090 GN=H2-K1 PE=1 SV=1	0	42.213	28	8	24	5	0	1	369	41.3	6.39	27.68	865181	820328	220339	239144
Q9CQV8	14-3-3 protein beta/alpha OS=Mus musculus OX=10090 GN=Ywhab PE=1 SV=3	0	37.116	37	8	18	4	0	1	246	28.1	4.83	35.39	2.09687e+06	2.01721e+06	21067	23337.8
P68510	14-3-3 protein eta OS=Mus musculus OX=10090 GN=Ywhah PE=1 SV=2	0	29.247	33	8	15	4	0	1	246	28.2	4.89	24.9	767932	750283	9764.33	10228.3
P50396	Rab GDP dissociation inhibitor alpha OS=Mus musculus OX=10090 GN=Gdi1 PE=1 SV=3	0	35.419	23	8	16	4	0	1	447	50.5	5.08	23.73	408969	400960	0	0
Q64435	UDP-glucuronosyltransferase 1-6 OS=Mus musculus OX=10090 GN=Ugt1a6 PE=1 SV=1	0	44.376	17	8	35	4	0	1	531	60.4	8.62	59.65	541748	550498	98921.8	108709
Q63880	Carboxylesterase 3A OS=Mus musculus OX=10090 GN=Ces3a PE=1 SV=2	0	23.016	16	8	25	4	4	1	571	63.3	6.14	14.92	2.11414e+06	1.94183e+06	832104	783541
P04406	Glyceraldehyde-3-phosphate dehydrogenase OS=Homo sapiens OX=9606 GN=GAPDH PE=1 SV=3	0	54.845	26	8	21	3	0	1	335	36	8.46	37.74	79388.5	73055.1	269307	281546
Q8BH59	Calcium-binding mitochondrial carrier protein Aralar1 OS=Mus musculus OX=10090 GN=Slc25a12 PE=1 SV=1	0	28.413	13	8	13	3	0	1	677	74.5	8.25	25.16	124990	121818	0	0
P22599	Alpha-1-antitrypsin 1-2 OS=Mus musculus OX=10090 GN=Serpina1b PE=1 SV=2	0	60.878	23	8	28	2	0	1	413	45.9	5.54	52.81	550645	489403	389882	393957
O35215	D-dopachrome decarboxylase OS=Mus musculus OX=10090 GN=Ddt PE=1 SV=3	0	71.07	78	7	27	7	0	1	118	13.1	6.54	62.22	1.83535e+07	1.79937e+07	15483.3	14492.8
P56391	Cytochrome c oxidase subunit 6B1 OS=Mus musculus OX=10090 GN=Cox6b1 PE=1 SV=2	0	31.988	71	7	17	7	0	1	86	10.1	8.72	34.95	7.26407e+06	7.03379e+06	31035.7	28359.6
Q61171	Peroxiredoxin-2 OS=Mus musculus OX=10090 GN=Prdx2 PE=1 SV=3	0	26.637	53	7	22	7	0	1	198	21.8	5.41	29.68	4.52841e+06	4.45034e+06	310218	311760
Q8VCR7	Protein ABHD14B OS=Mus musculus OX=10090 GN=Abhd14b PE=1 SV=1	0	49.923	48	7	21	7	0	1	210	22.4	6.27	44.72	6.81528e+06	6.37048e+06	100804	103091
P57776	Elongation factor 1-delta OS=Mus musculus OX=10090 GN=Eef1d PE=1 SV=3	0	52.341	40	7	17	7	0	1	281	31.3	5.02	36.67	2.5614e+06	2.53028e+06	112261	116561
P63242	Eukaryotic translation initiation factor 5A-1 OS=Mus musculus OX=10090 GN=Eif5a PE=1 SV=2	0	45.935	36	7	20	7	0	1	154	16.8	5.24	41.93	3.69717e+06	3.76532e+06	164168	169330
P40936	Indolethylamine N-methyltransferase OS=Mus musculus OX=10090 GN=Inmt PE=1 SV=1	0	33.921	34	7	15	7	0	1	264	29.4	6.39	28.61	7.07826e+06	6.96206e+06	44808.3	48089.8
Q6ZWN5	40S ribosomal protein S9 OS=Mus musculus OX=10090 GN=Rps9 PE=1 SV=3	0	20.92	32	7	16	7	0	1	194	22.6	10.65	28.51	3.53141e+06	3.52055e+06	159920	160014
Q99J99	3-mercaptopyruvate sulfurtransferase OS=Mus musculus OX=10090 GN=Mpst PE=1 SV=4	0	41.254	30	7	16	7	0	1	297	33.1	6.47	29.29	2.36168e+06	2.30421e+06	0	1452.16
Q91X91	Nicotinate-nucleotide pyrophosphorylase [carboxylating] OS=Mus musculus OX=10090 GN=Qprt PE=1 SV=1	0	48.407	29	7	18	7	0	1	299	31.5	6.71	29.77	2.10982e+06	2.04229e+06	1308.16	0
Q3UZZ6	Sulfotransferase 1 family member D1 OS=Mus musculus OX=10090 GN=Sult1d1 PE=1 SV=1	0	41.627	29	7	16	7	0	1	295	35.1	5.76	27.57	2.13315e+06	2.15919e+06	0	0
Q8R4N0	Citramalyl-CoA lyase, mitochondrial OS=Mus musculus OX=10090 GN=Clybl PE=1 SV=2	0	35.247	28	7	13	7	0	1	338	37.5	8.54	22.54	1.19338e+06	1.12079e+06	1585.61	4945.67
O88986	2-amino-3-ketobutyrate coenzyme A ligase, mitochondrial OS=Mus musculus OX=10090 GN=Gcat PE=1 SV=2	0	37.002	27	7	12	7	0	1	416	44.9	7.33	14.08	1.05191e+06	1.0551e+06	80628	77725.2
Q9QYG0	Protein NDRG2 OS=Mus musculus OX=10090 GN=Ndrg2 PE=1 SV=1	0	47.569	27	7	16	7	0	1	371	40.8	5.4	34.35	4.3182e+06	4.31033e+06	53089	52759.4
Q60866	Phosphotriesterase-related protein OS=Mus musculus OX=10090 GN=Pter PE=1 SV=1	0	38.554	27	7	13	7	0	1	349	39.2	6.67	25.35	2.20785e+06	2.10375e+06	58812.9	55175.4
P97429	Annexin A4 OS=Mus musculus OX=10090 GN=Anxa4 PE=1 SV=4	0	42.268	27	7	14	7	0	1	319	35.9	5.57	27.91	914101	864289	0	0
O70503	Very-long-chain 3-oxoacyl-CoA reductase OS=Mus musculus OX=10090 GN=Hsd17b12 PE=1 SV=1	0	30.847	27	7	12	7	0	1	312	34.7	9.52	21.69	1.14537e+06	1.14275e+06	37587.8	38514.5
A2AS89	Agmatinase, mitochondrial OS=Mus musculus OX=10090 GN=Agmat PE=1 SV=1	0	25.211	26	7	14	7	0	1	358	38.2	7.87	16.28	2.43058e+06	2.46725e+06	85547.3	93291.4
Q9WUM5	Succinate--CoA ligase [ADP/GDP-forming] subunit alpha, mitochondrial OS=Mus musculus OX=10090 GN=Suclg1 PE=1 SV=4	0	42.61	26	7	21	7	0	1	346	36.1	9.39	37.44	7.72756e+06	7.82444e+06	103591	104349
Q9Z2Z6	Mitochondrial carnitine/acylcarnitine carrier protein OS=Mus musculus OX=10090 GN=Slc25a20 PE=1 SV=1	0	24.172	26	7	13	7	0	1	301	33	9.11	26.1	2.42378e+06	2.33329e+06	37377.1	35025.7
Q9D0F3	Protein ERGIC-53 OS=Mus musculus OX=10090 GN=Lman1 PE=1 SV=1	0	30.031	25	7	15	7	0	1	517	57.8	6.34	9.27	1.51779e+06	1.55681e+06	76061.8	77124.9
Q9WUR2	Enoyl-CoA delta isomerase 2, mitochondrial OS=Mus musculus OX=10090 GN=Eci2 PE=1 SV=2	0	32.283	25	7	13	7	0	1	391	43.2	8.92	13.04	1.32927e+06	1.32088e+06	13188.1	20519.5
O35403	Amine sulfotransferase OS=Mus musculus OX=10090 GN=Sult3a1 PE=2 SV=1	0	37.32	25	7	13	7	0	1	293	35.2	6.55	27.31	2.80656e+06	2.98609e+06	2971.04	3117.24
Q8VC97	Beta-ureidopropionase OS=Mus musculus OX=10090 GN=Upb1 PE=1 SV=1	0	43.302	24	7	17	7	0	1	393	43.9	6.79	21.81	1.37311e+06	1.33777e+06	49915.7	50916.7
O08914	Fatty-acid amide hydrolase 1 OS=Mus musculus OX=10090 GN=Faah PE=1 SV=1	0	31.195	21	7	11	7	0	1	579	63.2	7.87	13.78	575903	580397	6058.99	6154.02
Q9CXF0	Kynureninase OS=Mus musculus OX=10090 GN=Kynu PE=1 SV=3	0	39.577	21	7	11	7	0	1	464	52.3	6.57	18.15	1.8563e+06	1.91788e+06	0	0
Q8VCZ9	Hydroxyproline dehydrogenase OS=Mus musculus OX=10090 GN=Prodh2 PE=1 SV=1	0	23.98	19	7	12	7	0	1	456	50.7	8.19	14.8	732529	707774	20309.4	22111.9
Q91W90	Thioredoxin domain-containing protein 5 OS=Mus musculus OX=10090 GN=Txndc5 PE=1 SV=2	0	26.862	19	7	13	7	0	1	417	46.4	5.78	6.57	1.0495e+06	1.04096e+06	32317.4	33114.8
Q99LC3	NADH dehydrogenase [ubiquinone] 1 alpha subcomplex subunit 10, mitochondrial OS=Mus musculus OX=10090 GN=Ndufa10 PE=1 SV=1	0	29.686	19	7	13	7	0	1	355	40.6	7.78	21.46	2.29527e+06	2.28518e+06	4700.07	5683.64
Q8R081	Heterogeneous nuclear ribonucleoprotein L OS=Mus musculus OX=10090 GN=Hnrnpl PE=1 SV=2	0	23.947	18	7	11	7	0	1	586	63.9	8.1	4.32	634262	673721	19490.2	20084.7
Q9CWK8	Sorting nexin-2 OS=Mus musculus OX=10090 GN=Snx2 PE=1 SV=2	0	31.07	18	7	12	7	0	1	519	58.4	5.12	19.53	782940	833024	19903.3	20784.1
Q99LF4	RNA-splicing ligase RtcB homolog OS=Mus musculus OX=10090 GN=Rtcb PE=1 SV=1	0	23.837	18	7	12	7	0	1	505	55.2	7.23	16.35	591825	543379	10422.1	11326.3
Q99KQ4	Nicotinamide phosphoribosyltransferase OS=Mus musculus OX=10090 GN=Nampt PE=1 SV=1	0	20.049	18	7	10	7	0	1	491	55.4	7.15	5.7	651531	673947	14411.5	19439.1
P51855	Glutathione synthetase OS=Mus musculus OX=10090 GN=Gss PE=1 SV=1	0	21.506	18	7	12	7	0	1	474	52.2	5.8	5.3	543935	552807	1205.78	0
P97855	Ras GTPase-activating protein-binding protein 1 OS=Mus musculus OX=10090 GN=G3bp1 PE=1 SV=1	0	23.199	18	7	12	7	0	1	465	51.8	5.59	5.39	395165	389817	9015.18	9090.98
P35486	Pyruvate dehydrogenase E1 component subunit alpha, somatic form, mitochondrial OS=Mus musculus OX=10090 GN=Pdha1 PE=1 SV=1	0	26.921	18	7	12	7	0	1	390	43.2	8.19	24.23	2.05545e+06	1.97583e+06	82906.7	85898.3
Q9DBG6	Dolichyl-diphosphooligosaccharide--protein glycosyltransferase subunit 2 OS=Mus musculus OX=10090 GN=Rpn2 PE=1 SV=1	0	48.505	17	7	24	7	0	1	631	69	5.81	38.68	2.98073e+06	2.91461e+06	375161	380071
P28798	Progranulin OS=Mus musculus OX=10090 GN=Grn PE=1 SV=2	0	34.961	17	7	20	7	0	1	589	63.4	6.8	8.49	1.42549e+06	1.61212e+06	289360	281608
Q8C165	N-fatty-acyl-amino acid synthase/hydrolase PM20D1 OS=Mus musculus OX=10090 GN=Pm20d1 PE=1 SV=1	0	26.611	17	7	11	7	0	1	503	55.6	6.43	9.36	595441	583165	283834	289127
P12790	Cytochrome P450 2B9 OS=Mus musculus OX=10090 GN=Cyp2b9 PE=1 SV=2	0	37.903	17	7	14	7	0	1	491	55.7	7.66	22.05	1.33848e+06	1.277e+06	26100.2	23955.1
Q99JI4	26S proteasome non-ATPase regulatory subunit 6 OS=Mus musculus OX=10090 GN=Psmd6 PE=1 SV=1	0	23.98	17	7	9	7	0	1	389	45.5	5.52	8.39	396853	409153	1617.1	1759.11
P61222	ATP-binding cassette sub-family E member 1 OS=Mus musculus OX=10090 GN=Abce1 PE=1 SV=1	0	25.844	16	7	11	7	0	1	599	67.3	8.34	13.3	657275	662567	0	0
Q07797	Galectin-3-binding protein OS=Mus musculus OX=10090 GN=Lgals3bp PE=1 SV=1	0	18.236	16	7	16	7	0	1	577	64.5	5.14	1.64	351218	331970	268780	258763
Q8BP47	Asparagine--tRNA ligase, cytoplasmic OS=Mus musculus OX=10090 GN=NARS1 PE=1 SV=2	0	24.75	16	7	11	7	0	1	559	64.2	5.86	11.67	596364	679620	12250	10003.7
P14685	26S proteasome non-ATPase regulatory subunit 3 OS=Mus musculus OX=10090 GN=Psmd3 PE=1 SV=3	0	28.12	16	7	11	7	0	1	530	60.7	8.44	14.47	660245	654906	10428.7	10348
Q9WV54	Acid ceramidase OS=Mus musculus OX=10090 GN=Asah1 PE=1 SV=1	0	20.987	16	7	15	7	0	1	394	44.6	8.46	9.74	344621	352735	304554	300602
P19221	Prothrombin OS=Mus musculus OX=10090 GN=F2 PE=1 SV=1	0	17.442	15	7	13	7	0	1	618	70.2	6.43	4.03	310978	375427	219757	221204
Q76MZ3	Serine/threonine-protein phosphatase 2A 65 kDa regulatory subunit A alpha isoform OS=Mus musculus OX=10090 GN=Ppp2r1a PE=1 SV=3	0	25.474	15	7	10	7	0	1	589	65.3	5.11	10.29	739923	719333	20165.5	17097
Q3UNX5	Acyl-coenzyme A synthetase ACSM3, mitochondrial OS=Mus musculus OX=10090 GN=Acsm3 PE=1 SV=2	0	20.77	15	7	11	7	0	1	580	65.6	7.46	13.76	492208	477146	2175.61	5910.98
P80317	T-complex protein 1 subunit zeta OS=Mus musculus OX=10090 GN=Cct6a PE=1 SV=3	0	20.289	15	7	13	7	0	1	531	58	7.08	12.45	892523	852158	39643.9	29630.9
O35728	Cytochrome P450 4A14 OS=Mus musculus OX=10090 GN=Cyp4a14 PE=1 SV=1	0	27.515	15	7	11	7	0	1	507	58.7	8.78	14	813802	776949	12365.2	14061.5
Q9D0I9	Arginine--tRNA ligase, cytoplasmic OS=Mus musculus OX=10090 GN=Rars1 PE=1 SV=2	0	27.476	14	7	12	7	0	1	660	75.6	7.55	16.73	587694	603147	5973.32	1178.12
Q9DC50	Peroxisomal carnitine O-octanoyltransferase OS=Mus musculus OX=10090 GN=Crot PE=1 SV=1	0	28.522	14	7	13	7	0	1	612	70.2	6.73	15.96	670637	687459	2927.05	4450.69
P24527	Leukotriene A-4 hydrolase OS=Mus musculus OX=10090 GN=Lta4h PE=1 SV=4	0	31.874	14	7	13	7	0	1	611	69	6.42	19.99	882542	860914	0	0
Q64516	Glycerol kinase OS=Mus musculus OX=10090 GN=Gk PE=1 SV=2	0	27.455	14	7	12	7	0	1	559	61.2	5.87	18.34	694963	668614	6505.88	2016.19
Q8BWQ1	UDP-glucuronosyltransferase 2A3 OS=Mus musculus OX=10090 GN=Ugt2a3 PE=1 SV=1	0	20.166	14	7	19	7	0	1	534	61.1	7.93	13.47	1.98414e+06	2.00855e+06	653680	676144
Q9DCP2	Sodium-coupled neutral amino acid transporter 3 OS=Mus musculus OX=10090 GN=Slc38a3 PE=1 SV=1	0	33.298	14	7	18	7	0	1	505	55.6	7.09	27.03	2.39182e+06	2.28906e+06	20348.5	20745.6
Q60936	Atypical kinase COQ8A, mitochondrial OS=Mus musculus OX=10090 GN=Coq8a PE=1 SV=2	0	33.184	12	7	11	7	0	1	645	71.7	6.54	13.98	964066	958006	23668.2	21067.1
Q91WG8	Bifunctional UDP-N-acetylglucosamine 2-epimerase/N-acetylmannosamine kinase OS=Mus musculus OX=10090 GN=Gne PE=1 SV=1	0	26.589	11	7	11	7	0	1	722	79.1	6.81	16.96	669126	578444	14263.1	14122.8
Q8R1B4	Eukaryotic translation initiation factor 3 subunit C OS=Mus musculus OX=10090 GN=Eif3c PE=1 SV=1	0	21.871	10	7	11	7	0	1	911	105.5	5.78	6.05	386613	405327	5041.76	5966.67
P46978	Dolichyl-diphosphooligosaccharide--protein glycosyltransferase subunit STT3A OS=Mus musculus OX=10090 GN=Stt3a PE=1 SV=1	0	25.442	10	7	11	7	0	1	705	80.5	8.1	14.27	1.54816e+06	1.49026e+06	43874.2	43490
Q91W43	Glycine dehydrogenase (decarboxylating), mitochondrial OS=Mus musculus OX=10090 GN=Gldc PE=1 SV=1	0	27.024	9	7	10	7	0	1	1025	113.2	7.56	15.79	510638	474888	8806.56	8048.55
Q5SW19	Clustered mitochondria protein homolog OS=Mus musculus OX=10090 GN=Cluh PE=1 SV=2	0	24.605	8	7	12	7	0	1	1315	148	6.02	6.58	405633	398413	6063.82	6779
Q8BI84	Transport and Golgi organization protein 1 homolog OS=Mus musculus OX=10090 GN=Mia3 PE=1 SV=2	0	31.663	6	7	18	7	0	1	1930	213.5	4.75	12.26	434454	393466	176827	182245
Q6NZJ6	Eukaryotic translation initiation factor 4 gamma 1 OS=Mus musculus OX=10090 GN=Eif4g1 PE=1 SV=1	0	20.313	6	7	7	7	0	1	1600	176	5.4	1.84	453593	448126	3545.21	3917.36
P23116	Eukaryotic translation initiation factor 3 subunit A OS=Mus musculus OX=10090 GN=Eif3a PE=1 SV=5	0	22.275	6	7	11	7	0	1	1344	161.8	6.77	7.34	324250	324439	5906.03	5639.68
Q5D862	Filaggrin-2 OS=Homo sapiens OX=9606 GN=FLG2 PE=1 SV=1	0	19.111	4	7	15	7	0	1	2391	247.9	8.31	2.16	282112	272333	920032	897666
Q05793	Basement membrane-specific heparan sulfate proteoglycan core protein OS=Mus musculus OX=10090 GN=Hspg2 PE=1 SV=1	0	24.036	3	7	16	7	0	1	3707	398	6.32	8.49	392002	397836	240949	239780
O55022	Membrane-associated progesterone receptor component 1 OS=Mus musculus OX=10090 GN=Pgrmc1 PE=1 SV=4	0	45.25	38	7	21	6	1	1	195	21.7	4.7	30.42	5.85755e+06	5.66037e+06	109933	123401
Q60931	Voltage-dependent anion-selective channel protein 3 OS=Mus musculus OX=10090 GN=Vdac3 PE=1 SV=1	0	42.088	33	7	16	6	0	1	283	30.7	8.79	33.23	2.0845e+06	2.10134e+06	13190.7	13529.7
Q9CW42	Mitochondrial amidoxime-reducing component 1 OS=Mus musculus OX=10090 GN=Mtarc1 PE=1 SV=2	0	33.6	26	7	14	6	0	1	340	38	8.59	23.73	2.41157e+06	2.34363e+06	51044.4	46748
Q61699	Heat shock protein 105 kDa OS=Mus musculus OX=10090 GN=Hsph1 PE=1 SV=2	0	27.671	11	7	11	6	0	1	858	96.3	5.53	11.19	318932	328060	1663.96	0
P09429	High mobility group protein B1 OS=Homo sapiens OX=9606 GN=HMGB1 PE=1 SV=3	0	41.181	37	7	15	5	3	1	215	24.9	5.74	28.88	2.14207e+06	1.97148e+06	0	0
P62821	Ras-related protein Rab-1A OS=Mus musculus OX=10090 GN=Rab1A PE=1 SV=3	0	27.089	33	7	13	4	2	1	205	22.7	6.21	23.82	2.01346e+06	2.01828e+06	10998.4	12481.1
Q8VCU1	Carboxylesterase 3B OS=Mus musculus OX=10090 GN=Ces3b PE=1 SV=2	0	21.264	16	7	22	3	0	1	571	63.3	5.92	12.61	367098	368089	98864.2	98939.6
Q64481	Cytochrome P450 3A16 OS=Mus musculus OX=10090 GN=Cyp3a16 PE=2 SV=2	0	21.482	15	7	10	3	2	1	504	57.8	7.39	11.89	413661	412735	11830.3	2188.88
Q62452	UDP-glucuronosyltransferase 1-9 OS=Mus musculus OX=10090 GN=Ugt1a9 PE=1 SV=3	0	31.035	13	7	31	3	0	1	528	60	8.35	40.26	433815	428051	127748	131115
Q64459	Cytochrome P450 3A11 OS=Mus musculus OX=10090 GN=Cyp3a11 PE=1 SV=1	0	23.234	16	7	17	2	0	1	504	57.8	8.82	23.31	141998	137520	0	2715.55
Q64433	10 kDa heat shock protein, mitochondrial OS=Mus musculus OX=10090 GN=Hspe1 PE=1 SV=2	0	34.104	60	6	18	6	0	1	102	11	8.35	32.71	1.91213e+07	1.8487e+07	154730	144053
P35979	60S ribosomal protein L12 OS=Mus musculus OX=10090 GN=Rpl12 PE=1 SV=2	0	46.93	55	6	21	6	0	1	165	17.8	9.42	38.68	5.35647e+06	5.31945e+06	289109	286810
P62983	Ubiquitin-40S ribosomal protein S27a OS=Mus musculus OX=10090 GN=Rps27a PE=1 SV=2	0	33.894	51	6	18	6	0	1	156	17.9	9.64	24.81	3.99423e+06	4.06362e+06	354829	373583
P62962	Profilin-1 OS=Mus musculus OX=10090 GN=Pfn1 PE=1 SV=2	0	28.232	49	6	12	6	0	1	140	14.9	8.28	16.88	4.61317e+06	4.57606e+06	11352.7	10616.5
Q9D855	Cytochrome b-c1 complex subunit 7 OS=Mus musculus OX=10090 GN=Uqcrb PE=1 SV=3	0	34.99	49	6	15	6	0	1	111	13.5	9.11	31.64	4.4506e+06	4.27187e+06	34358	45748.4
P70296	Phosphatidylethanolamine-binding protein 1 OS=Mus musculus OX=10090 GN=Pebp1 PE=1 SV=3	0	44.267	45	6	13	6	0	1	187	20.8	5.4	23.41	5.65013e+06	5.69942e+06	9523.39	7640.44
Q7TMF3	NADH dehydrogenase [ubiquinone] 1 alpha subcomplex subunit 12 OS=Mus musculus OX=10090 GN=Ndufa12 PE=1 SV=2	0	22.818	45	6	12	6	0	1	145	17.1	9.36	11.36	1.0736e+06	1.05747e+06	12714.9	12318.6
Q9CPU0	Lactoylglutathione lyase OS=Mus musculus OX=10090 GN=Glo1 PE=1 SV=3	0	24.605	39	6	14	6	0	1	184	20.8	5.47	19.99	3.23684e+06	3.35527e+06	971.921	2045.19
Q9R257	Heme-binding protein 1 OS=Mus musculus OX=10090 GN=Hebp1 PE=1 SV=2	0	64.696	38	6	17	6	0	1	190	21.1	5.26	47.56	4.06862e+06	3.99487e+06	4169.72	0
Q9Z2U1	Proteasome subunit alpha type-5 OS=Mus musculus OX=10090 GN=Psma5 PE=1 SV=1	0	34.905	37	6	10	6	0	1	241	26.4	4.79	22.93	2.10355e+06	2.01442e+06	33843.7	63355.4
P19157	Glutathione S-transferase P 1 OS=Mus musculus OX=10090 GN=Gstp1 PE=1 SV=2	0	46.789	37	6	21	6	0	1	210	23.6	7.87	33.25	5.86128e+06	6.04903e+06	12297.9	14404.1
Q9D6J6	NADH dehydrogenase [ubiquinone] flavoprotein 2, mitochondrial OS=Mus musculus OX=10090 GN=Ndufv2 PE=1 SV=2	0	26.401	36	6	12	6	0	1	248	27.3	7.4	15.75	1.35316e+06	1.30816e+06	24506.7	21730.6
P62280	40S ribosomal protein S11 OS=Homo sapiens OX=9606 GN=RPS11 PE=1 SV=3	0	29.029	36	6	19	6	0	1	158	18.4	10.3	24.58	3.37742e+06	3.26387e+06	195206	208088
Q8VBW8	Tetratricopeptide repeat protein 36 OS=Mus musculus OX=10090 GN=Ttc36 PE=1 SV=1	0	41.634	34	6	15	6	0	1	186	20.1	5.29	27.41	3.50554e+06	3.4067e+06	82151.4	80269
P12787	Cytochrome c oxidase subunit 5A, mitochondrial OS=Mus musculus OX=10090 GN=Cox5a PE=1 SV=2	0	26.784	34	6	16	6	0	1	146	16.1	6.54	26.11	5.22846e+06	5.17713e+06	25820.7	27138
P20108	Thioredoxin-dependent peroxide reductase, mitochondrial OS=Mus musculus OX=10090 GN=Prdx3 PE=1 SV=1	0	36.783	33	6	18	6	0	1	257	28.1	7.58	28.98	4.66639e+06	4.64339e+06	130177	138562
Q9DCM0	Persulfide dioxygenase ETHE1, mitochondrial OS=Mus musculus OX=10090 GN=Ethe1 PE=1 SV=2	0	33.162	32	6	13	6	0	1	254	27.7	7.23	24.54	1.91044e+06	2.02733e+06	27836	26907.3
O08756	3-hydroxyacyl-CoA dehydrogenase type-2 OS=Mus musculus OX=10090 GN=Hsd17b10 PE=1 SV=4	0	30.683	31	6	19	6	0	1	261	27.4	8.41	21.22	4.26011e+06	4.09876e+06	207531	208848
Q99LP6	GrpE protein homolog 1, mitochondrial OS=Mus musculus OX=10090 GN=Grpel1 PE=1 SV=1	0	15.621	31	6	10	6	0	1	217	24.3	8.38	11.93	1.63435e+06	1.65002e+06	68500.3	66181.1
P19536	Cytochrome c oxidase subunit 5B, mitochondrial OS=Mus musculus OX=10090 GN=Cox5b PE=1 SV=1	0	25.459	30	6	17	6	0	1	128	13.8	8.38	18.69	3.30049e+06	3.17797e+06	2028.56	4444.88
P97328	Ketohexokinase OS=Mus musculus OX=10090 GN=Khk PE=1 SV=1	0	40.264	29	6	14	6	0	1	298	32.7	6.16	30.48	4.57618e+06	4.62945e+06	5383.68	4277.27
Q3TLP5	Enoyl-CoA hydratase domain-containing protein 2, mitochondrial OS=Mus musculus OX=10090 GN=Echdc2 PE=1 SV=2	0	57.317	29	6	19	6	0	1	296	31.8	8.72	31.97	1.30286e+06	1.29747e+06	6719.18	7164.42
Q6ZWV3	60S ribosomal protein L10 OS=Mus musculus OX=10090 GN=Rpl10 PE=1 SV=3	0	27.01	29	6	14	6	0	1	214	24.6	10.08	21.22	2.48612e+06	2.59051e+06	73225.8	73774.1
Q9CWS0	N(G),N(G)-dimethylarginine dimethylaminohydrolase 1 OS=Mus musculus OX=10090 GN=Ddah1 PE=1 SV=3	0	24.032	28	6	11	6	0	1	285	31.4	5.97	17.46	1.32536e+06	1.29459e+06	1457.63	0
Q8BWP5	Alpha-tocopherol transfer protein OS=Mus musculus OX=10090 GN=Ttpa PE=1 SV=1	0	32.285	28	6	12	6	0	1	278	32	8.37	23.73	1.01734e+06	1.04812e+06	0	0
Q9CRB9	MICOS complex subunit Mic19 OS=Mus musculus OX=10090 GN=Chchd3 PE=1 SV=1	0	27.477	28	6	10	6	0	1	227	26.3	8.37	21.66	1.36985e+06	1.39275e+06	29802	31971
P00920	Carbonic anhydrase 2 OS=Mus musculus OX=10090 GN=Ca2 PE=1 SV=4	0	14.17	27	6	9	6	0	1	260	29	7.01	4.08	1.10086e+06	1.03316e+06	50209.1	51778.8
P47963	60S ribosomal protein L13 OS=Mus musculus OX=10090 GN=Rpl13 PE=1 SV=3	0	24.084	27	6	21	6	0	1	211	24.3	11.55	27.24	5.98568e+06	5.85006e+06	391704	398330
P14094	Sodium/potassium-transporting ATPase subunit beta-1 OS=Mus musculus OX=10090 GN=Atp1b1 PE=1 SV=1	0	22.246	26	6	14	6	0	1	304	35.2	8.65	10.79	984640	973058	71442.6	69996.1
Q9CQQ7	ATP synthase F(0) complex subunit B1, mitochondrial OS=Mus musculus OX=10090 GN=Atp5pb PE=1 SV=1	0	23.871	26	6	12	6	0	1	256	28.9	9.06	14.69	4.89101e+06	4.78078e+06	96737.3	96078.2
P58044	Isopentenyl-diphosphate Delta-isomerase 1 OS=Mus musculus OX=10090 GN=Idi1 PE=1 SV=1	0	24.141	26	6	10	6	0	1	227	26.3	6.16	15.91	1.15498e+06	1.22562e+06	0	0
P53026	60S ribosomal protein L10a OS=Mus musculus OX=10090 GN=Rpl10a PE=1 SV=3	0	32.599	26	6	13	6	0	1	217	24.9	9.98	20.91	3.3552e+06	3.27845e+06	72664	74421.7
P29699	Alpha-2-HS-glycoprotein OS=Mus musculus OX=10090 GN=Ahsg PE=1 SV=1	0	49.866	25	6	27	6	0	1	345	37.3	6.51	46.63	3.40147e+06	2.50159e+06	1.1754e+06	1.23197e+06
Q99KB8	Hydroxyacylglutathione hydrolase, mitochondrial OS=Mus musculus OX=10090 GN=Hagh PE=1 SV=2	0	23.785	24	6	9	6	0	1	309	34.1	7.75	13.66	1.8839e+06	2.01055e+06	25787.9	28233.4
Q9CPV4	Glyoxalase domain-containing protein 4 OS=Mus musculus OX=10090 GN=Glod4 PE=1 SV=1	0	30.303	24	6	10	6	0	1	298	33.3	5.47	22.28	1.0417e+06	1.08696e+06	0	0
P62082	40S ribosomal protein S7 OS=Mus musculus OX=10090 GN=Rps7 PE=2 SV=1	0	15.243	24	6	11	6	0	1	194	22.1	10.1	17.41	3.57517e+06	3.59387e+06	157083	154751
P61255	60S ribosomal protein L26 OS=Mus musculus OX=10090 GN=Rpl26 PE=1 SV=1	0	18.926	24	6	18	6	0	1	145	17.2	10.55	32.44	2.74904e+06	2.68693e+06	150457	152618
Q99JR1	Sideroflexin-1 OS=Mus musculus OX=10090 GN=Sfxn1 PE=1 SV=3	0	28.241	23	6	14	6	0	1	322	35.6	9.23	20.4	1.76752e+06	1.68497e+06	80081.1	83614.9
Q9D9V3	Ethylmalonyl-CoA decarboxylase OS=Mus musculus OX=10090 GN=Echdc1 PE=1 SV=2	0	24.578	23	6	11	6	0	1	322	35.4	7.01	16.52	773879	771703	3855.46	4999.38
Q9DCU9	4-hydroxy-2-oxoglutarate aldolase, mitochondrial OS=Mus musculus OX=10090 GN=Hoga1 PE=1 SV=1	0	37.758	23	6	15	6	0	1	321	34.6	7.72	31.4	4.26006e+06	4.20055e+06	2536.32	3101.81
Q922Q8	Leucine-rich repeat-containing protein 59 OS=Mus musculus OX=10090 GN=Lrrc59 PE=1 SV=1	0	20.175	23	6	11	6	0	1	307	34.9	9.52	17.08	1.52933e+06	1.58099e+06	19285.2	20915.8
P01867	Ig gamma-2B chain C region OS=Mus musculus OX=10090 GN=Igh-3 PE=1 SV=3	0	28.621	22	6	13	6	0	1	404	44.2	6.52	17.19	1.83956e+06	1.82981e+06	224402	220077
Q9CVB6	Actin-related protein 2/3 complex subunit 2 OS=Mus musculus OX=10090 GN=Arpc2 PE=1 SV=3	0	26.828	22	6	10	6	0	1	300	34.3	7.36	15.12	1.01775e+06	1.00058e+06	13634.2	13834.9
P01878	Ig alpha chain C region OS=Mus musculus OX=10090 PE=1 SV=1	0	30.236	21	6	16	6	0	1	344	36.9	5.06	17.94	2.44143e+06	2.37627e+06	1.40874e+06	1.40715e+06
Q60759	Glutaryl-CoA dehydrogenase, mitochondrial OS=Mus musculus OX=10090 GN=Gcdh PE=1 SV=2	0	36.573	20	6	14	6	0	1	438	48.6	8.73	24.88	5.097e+06	5.10863e+06	78638.8	84799.5
Q9WV32	Actin-related protein 2/3 complex subunit 1B OS=Mus musculus OX=10090 GN=Arpc1b PE=1 SV=4	0	22.205	20	6	10	6	0	1	372	41	8.35	8.43	779379	786902	4937.88	0
O08573	Galectin-9 OS=Mus musculus OX=10090 GN=Lgals9 PE=1 SV=1	0	30.82	20	6	20	6	0	1	353	40	9.31	27.24	2.7233e+06	2.67843e+06	433109	430697
Q99JW2	Aminoacylase-1 OS=Mus musculus OX=10090 GN=Acy1 PE=1 SV=1	0	20.045	19	6	11	6	0	1	408	45.8	6.32	10.91	602374	567670	0	0
P62196	26S proteasome regulatory subunit 8 OS=Mus musculus OX=10090 GN=Psmc5 PE=1 SV=1	0	29.667	19	6	10	6	0	1	406	45.6	7.55	10.57	522718	523225	9274.22	13447.4
P26638	Serine--tRNA ligase, cytoplasmic OS=Mus musculus OX=10090 GN=Sars1 PE=1 SV=3	0	31.777	18	6	10	6	0	1	512	58.4	6.3	10.6	541925	536159	0	0
Q99J39	Malonyl-CoA decarboxylase, mitochondrial OS=Mus musculus OX=10090 GN=Mlycd PE=1 SV=1	0	22.712	18	6	11	6	0	1	492	54.7	8.94	8.02	518028	513122	29442.1	27762.1
P29788	Vitronectin OS=Mus musculus OX=10090 GN=Vtn PE=1 SV=2	0	23.718	18	6	11	6	0	1	478	54.8	5.88	16.29	820259	863558	62766.8	68191.5
P81795	Eukaryotic translation initiation factor 2 subunit 3, X-linked OS=Rattus norvegicus OX=10116 GN=Eif2s3 PE=1 SV=2	0	30.895	17	6	10	6	0	1	472	51	8.4	19.77	1.01633e+06	1.0243e+06	37900	36327
P62495	Eukaryotic peptide chain release factor subunit 1 OS=Homo sapiens OX=9606 GN=ETF1 PE=1 SV=3	0	22.468	17	6	8	6	0	1	437	49	5.71	9.85	526229	501532	10644.9	13053.9
Q91X34	Bile acid-CoA:amino acid N-acyltransferase OS=Mus musculus OX=10090 GN=Baat PE=1 SV=1	0	24.187	17	6	14	6	0	1	420	46.5	6.68	15.55	1.46833e+06	1.61916e+06	9194.44	9267.2
Q3ULJ0	Glycerol-3-phosphate dehydrogenase 1-like protein OS=Mus musculus OX=10090 GN=Gpd1l PE=1 SV=2	0	13.761	17	6	8	6	0	1	351	38.2	6.77	3.45	479796	457117	16641.8	16825.5
P47791	Glutathione reductase, mitochondrial OS=Mus musculus OX=10090 GN=Gsr PE=1 SV=3	0	26.411	16	6	10	6	0	1	500	53.6	7.99	20.42	1.23792e+06	1.18513e+06	3611.8	6133.74
Q91WD5	NADH dehydrogenase [ubiquinone] iron-sulfur protein 2, mitochondrial OS=Mus musculus OX=10090 GN=Ndufs2 PE=1 SV=1	0	25.715	16	6	11	6	0	1	463	52.6	6.99	15.8	1.54032e+06	1.48587e+06	17144.4	22926.6
Q07076	Annexin A7 OS=Mus musculus OX=10090 GN=Anxa7 PE=1 SV=2	0	23.069	15	6	11	6	0	1	463	49.9	6.18	12.07	562931	583096	11150.2	11657.9
Q8BMF4	Dihydrolipoyllysine-residue acetyltransferase component of pyruvate dehydrogenase complex, mitochondrial OS=Mus musculus OX=10090 GN=Dlat PE=1 SV=2	0	33.65	14	6	12	6	0	1	642	67.9	8.57	20.16	1.55558e+06	1.54456e+06	130797	111098
Q9WUZ9	Ectonucleoside triphosphate diphosphohydrolase 5 OS=Mus musculus OX=10090 GN=Entpd5 PE=1 SV=1	0	19.371	14	6	15	6	0	1	427	47.1	5.29	7.66	560832	560199	396618	403965
Q9D6R2	Isocitrate dehydrogenase [NAD] subunit alpha, mitochondrial OS=Mus musculus OX=10090 GN=Idh3a PE=1 SV=1	0	25.93	14	6	11	6	0	1	366	39.6	6.73	20.75	1.20399e+06	1.13955e+06	32377.9	40687
P55096	ATP-binding cassette sub-family D member 3 OS=Mus musculus OX=10090 GN=Abcd3 PE=1 SV=2	0	25.457	12	6	9	6	0	1	659	75.4	9.26	14.33	1.9072e+06	1.89882e+06	16620.6	23930.8
Q8BMA6	Signal recognition particle subunit SRP68 OS=Mus musculus OX=10090 GN=Srp68 PE=1 SV=2	0	19.52	12	6	7	6	0	1	625	70.5	8.57	1.71	283708	289722	5819.89	6174.07
Q8QZY1	Eukaryotic translation initiation factor 3 subunit L OS=Mus musculus OX=10090 GN=Eif3l PE=1 SV=1	0	19.189	12	6	11	6	0	1	564	66.6	6.44	5.76	399788	388148	20411.5	16376.7
P80313	T-complex protein 1 subunit eta OS=Mus musculus OX=10090 GN=Cct7 PE=1 SV=1	0	20.842	12	6	11	6	0	1	544	59.6	7.84	16.38	718579	710354	34714.4	32695.1
Q14DH7	Acyl-CoA synthetase short-chain family member 3, mitochondrial OS=Mus musculus OX=10090 GN=Acss3 PE=1 SV=2	0	23.919	11	6	10	6	0	1	682	74.5	8.63	17.66	518115	532291	22284.8	20131.6
P26231	Catenin alpha-1 OS=Mus musculus OX=10090 GN=Ctnna1 PE=1 SV=1	0	24.144	10	6	10	6	0	1	906	100	6.23	7.67	368590	340224	48005.7	46702.8
P04186	Complement factor B OS=Mus musculus OX=10090 GN=Cfb PE=1 SV=2	0	18.872	10	6	10	6	0	1	761	85	7.37	5.97	221975	174974	308074	336044
Q9Z2I0	Mitochondrial proton/calcium exchanger protein OS=Mus musculus OX=10090 GN=Letm1 PE=1 SV=1	0	17.155	10	6	12	6	0	1	738	82.9	6.52	6.41	432426	422898	3882.54	1967.77
Q9JJL3	Solute carrier organic anion transporter family member 1B2 OS=Mus musculus OX=10090 GN=Slco1b2 PE=1 SV=1	0	18.164	10	6	12	6	0	1	689	76.7	8.68	14.3	1.32629e+06	1.29064e+06	260241	256949
Q3U1J4	DNA damage-binding protein 1 OS=Mus musculus OX=10090 GN=Ddb1 PE=1 SV=2	0	30.238	9	6	11	6	0	1	1140	126.8	5.26	9.57	487697	495209	17886.2	23045.7
Q64521	Glycerol-3-phosphate dehydrogenase, mitochondrial OS=Mus musculus OX=10090 GN=Gpd2 PE=1 SV=2	0	25.093	9	6	13	6	0	1	727	80.9	6.61	12.11	490420	508795	1340.43	1292.63
Q61129	Complement factor I OS=Mus musculus OX=10090 GN=Cfi PE=1 SV=3	0	16.216	9	6	13	6	0	1	603	67.2	7.46	5.01	307795	293102	289583	288933
O70362	Phosphatidylinositol-glycan-specific phospholipase D OS=Mus musculus OX=10090 GN=Gpld1 PE=1 SV=1	0	21.261	8	6	11	6	0	1	837	93.2	7.12	5.29	129672	150528	218460	222754
Q01279	Epidermal growth factor receptor OS=Mus musculus OX=10090 GN=Egfr PE=1 SV=1	0	20.145	7	6	10	6	0	1	1210	134.8	6.86	4.2	300459	297820	69750.9	80981.1
Q8K370	Acyl-CoA dehydrogenase family member 10 OS=Mus musculus OX=10090 GN=Acad10 PE=1 SV=1	0	19.976	7	6	8	6	0	1	1069	118.9	8.24	5.56	389327	358019	1837.34	2265.04
P01029	Complement C4-B OS=Mus musculus OX=10090 GN=C4b PE=1 SV=3	0	27.385	5	6	10	6	0	1	1738	192.8	7.53	9.4	345331	326849	53218.6	58562.7
Q6P5E4	UDP-glucose:glycoprotein glucosyltransferase 1 OS=Mus musculus OX=10090 GN=Uggt1 PE=1 SV=4	0	24.829	5	6	15	6	0	1	1551	176.3	5.62	6.81	290687	335226	151968	150215
Q9R1S7	Multidrug resistance-associated protein 6 OS=Mus musculus OX=10090 GN=Abcc6 PE=1 SV=3	0	19.743	5	6	8	6	0	1	1498	164.8	8.21	5.87	509457	514718	1062.15	0
Q9R0P5	Destrin OS=Mus musculus OX=10090 GN=Dstn PE=1 SV=3	0	30.264	34	6	14	5	0	1	165	18.5	7.97	27.65	1.11736e+06	1.10758e+06	0	2056.63
Q9WV55	Vesicle-associated membrane protein-associated protein A OS=Mus musculus OX=10090 GN=Vapa PE=1 SV=2	0	25.73	30	6	13	5	1	1	249	27.8	8.4	21.02	784434	778217	7016.14	5219.48
Q8BTY1	Kynurenine--oxoglutarate transaminase 1 OS=Mus musculus OX=10090 GN=Kyat1 PE=1 SV=1	0	20.292	19	6	10	5	0	1	424	47.5	6.95	7.58	437524	435548	0	0
Q9D1Q6	Endoplasmic reticulum resident protein 44 OS=Mus musculus OX=10090 GN=Erp44 PE=1 SV=1	0	35.076	18	6	19	5	1	1	406	46.8	5.27	23.81	1.16233e+06	1.14739e+06	319081	310674
O00571	ATP-dependent RNA helicase DDX3X OS=Homo sapiens OX=9606 GN=DDX3X PE=1 SV=3	0	22.613	12	6	10	5	0	1	662	73.2	7.18	9.49	401565	403893	17272.1	13949.1
Q8BTM8	Filamin-A OS=Mus musculus OX=10090 GN=Flna PE=1 SV=5	0	16.361	4	6	9	5	0	1	2647	281	6.04	2.34	158228	212498	9096.59	9557.04
P61205	ADP-ribosylation factor 3 OS=Mus musculus OX=10090 GN=Arf3 PE=2 SV=2	0	21.758	41	6	11	4	2	1	181	20.6	7.43	17.86	2.25061e+06	2.29136e+06	11580.2	10438.1
P45591	Cofilin-2 OS=Mus musculus OX=10090 GN=Cfl2 PE=1 SV=1	0	25.31	36	6	10	4	0	1	166	18.7	7.88	20.35	677776	634808	962.339	0
P18760	Cofilin-1 OS=Mus musculus OX=10090 GN=Cfl1 PE=1 SV=3	0	27.675	31	6	11	4	2	1	166	18.5	8.09	22.49	3.674e+06	3.7541e+06	51346	40920.7
P63102	14-3-3 protein zeta/delta OS=Rattus norvegicus OX=10116 GN=Ywhaz PE=1 SV=1	0	30.639	25	6	14	4	0	1	245	27.8	4.79	32.34	3.27639e+06	3.02877e+06	47438.7	47885.1
P08752	Guanine nucleotide-binding protein G(i) subunit alpha-2 OS=Mus musculus OX=10090 GN=Gnai2 PE=1 SV=5	0	26.143	20	6	12	4	0	1	355	40.5	5.45	16.03	502503	489262	10734.4	11496.1
Q9DC51	Guanine nucleotide-binding protein G(i) subunit alpha OS=Mus musculus OX=10090 GN=Gnai3 PE=1 SV=3	0	22.131	20	6	11	4	2	1	354	40.5	5.69	5.58	488929	416987	4174.34	5552.39
Q8BWN8	Peroxisomal succinyl-coenzyme A thioesterase OS=Mus musculus OX=10090 GN=Acot4 PE=1 SV=1	0	34.819	19	6	11	4	2	1	421	46.5	7.85	20	1.6239e+06	1.57637e+06	18792.1	16775.8
Q91WG0	Acylcarnitine hydrolase OS=Mus musculus OX=10090 GN=Ces2c PE=1 SV=1	0	23.343	13	6	18	4	0	1	561	62.4	5.69	17.41	355595	352374	119728	120138
P15532	Nucleoside diphosphate kinase A OS=Mus musculus OX=10090 GN=Nme1 PE=1 SV=1	0	39.818	44	6	16	3	4	1	152	17.2	7.37	28.35	6.28718e+06	6.09627e+06	447705	470761
P30115	Glutathione S-transferase A3 OS=Mus musculus OX=10090 GN=Gsta3 PE=1 SV=2	0	21.983	25	6	13	3	3	1	221	25.3	8.73	27.67	4.41692e+07	4.25581e+07	78784.1	85945
Q3THS6	S-adenosylmethionine synthase isoform type-2 OS=Mus musculus OX=10090 GN=Mat2a PE=1 SV=2	0	46.443	17	6	14	3	0	1	395	43.7	6.48	30.29	161414	152790	2548.12	2881.8
P11758	Hemoglobin subunit beta OS=Myotis velifer OX=9435 GN=HBB PE=1 SV=1	0	42.203	37	6	36	2	0	1	146	15.8	9.03	65.08	58729920	56448080	761298	791688
O35660	Glutathione S-transferase Mu 6 OS=Mus musculus OX=10090 GN=Gstm6 PE=1 SV=4	0	26.56	24	6	14	2	0	1	218	25.6	6.24	24.7	325805	321429	0	0
E9Q4Z2	Acetyl-CoA carboxylase 2 OS=Mus musculus OX=10090 GN=Acacb PE=1 SV=1	0	29.147	3	6	10	2	0	1	2448	275.6	6.32	18.42	58962.7	59709.5	0	0
P31786	Acyl-CoA-binding protein OS=Mus musculus OX=10090 GN=Dbi PE=1 SV=2	0	43.234	61	5	21	5	0	1	87	10	8.82	46.84	2.20895e+07	2.26899e+07	6783.15	6212.69
P62075	Mitochondrial import inner membrane translocase subunit Tim13 OS=Mus musculus OX=10090 GN=Timm13 PE=1 SV=1	0	31.251	60	5	9	5	0	1	95	10.5	8.18	17.6	1.37996e+06	1.3238e+06	29131	36074.9
Q9CQR2	40S ribosomal protein S21 OS=Mus musculus OX=10090 GN=Rps21 PE=1 SV=1	0	26.151	59	5	17	5	0	1	83	9.1	8.51	27.74	1.90753e+06	1.80289e+06	262186	265513
P56395	Cytochrome b5 OS=Mus musculus OX=10090 GN=Cyb5a PE=1 SV=2	0	44.896	48	5	17	5	0	1	134	15.2	5.07	35.08	3.54399e+07	3.4421e+07	165187	174684
P01837	Immunoglobulin kappa constant OS=Mus musculus OX=10090 GN=Igkc PE=1 SV=2	0	24.007	46	5	13	5	0	1	107	11.9	5.9	14	3.36235e+06	3.68218e+06	1.67273e+06	1.62974e+06
P52760	2-iminobutanoate/2-iminopropanoate deaminase OS=Mus musculus OX=10090 GN=Rida PE=1 SV=3	0	35.515	45	5	13	5	0	1	135	14.2	8.68	27.06	3.02171e+07	2.87133e+07	22545.2	25986.6
P62830	60S ribosomal protein L23 OS=Mus musculus OX=10090 GN=Rpl23 PE=1 SV=1	0	21.439	44	5	11	5	0	1	140	14.9	10.51	17.36	2.63088e+06	2.54743e+06	96106.4	73013.3
P97450	ATP synthase-coupling factor 6, mitochondrial OS=Mus musculus OX=10090 GN=Atp5pf PE=1 SV=1	0	38.323	44	5	18	5	0	1	108	12.5	9.36	36.13	5.65765e+06	5.44288e+06	390254	398703
P01942	Hemoglobin subunit alpha OS=Mus musculus OX=10090 GN=Hba PE=1 SV=2	0	61.331	43	5	45	5	0	1	142	15.1	8.22	103.55	1.78443e+08	1.79118e+08	2.17764e+06	2.28369e+06
P61358	60S ribosomal protein L27 OS=Mus musculus OX=10090 GN=Rpl27 PE=1 SV=2	0	31.836	43	5	16	5	0	1	136	15.8	10.56	29.32	4.10235e+06	4.08388e+06	129424	124606
P63323	40S ribosomal protein S12 OS=Mus musculus OX=10090 GN=Rps12 PE=1 SV=2	0	23.614	42	5	15	5	0	1	132	14.5	7.24	28.77	2.87389e+06	2.77045e+06	203011	209514
Q00915	Retinol-binding protein 1 OS=Mus musculus OX=10090 GN=Rbp1 PE=1 SV=2	0	25.817	40	5	8	5	0	1	135	15.8	5.25	16.2	471657	460117	0	0
P70349	Histidine triad nucleotide-binding protein 1 OS=Mus musculus OX=10090 GN=Hint1 PE=1 SV=3	0	17.209	40	5	8	5	0	1	126	13.8	6.87	17.43	3.45085e+06	3.27002e+06	30671.9	33451.3
Q9R0Q7	Prostaglandin E synthase 3 OS=Mus musculus OX=10090 GN=Ptges3 PE=1 SV=1	0	27.296	39	5	9	5	0	1	160	18.7	4.55	15.13	1.30837e+06	1.25156e+06	15741.5	15142.7
Q60605	Myosin light polypeptide 6 OS=Mus musculus OX=10090 GN=Myl6 PE=1 SV=3	0	23.676	38	5	9	5	0	1	151	16.9	4.65	16.35	1.12833e+06	1.14372e+06	43632	43844.7
P14131	40S ribosomal protein S16 OS=Mus musculus OX=10090 GN=Rps16 PE=1 SV=4	0	17.285	36	5	13	5	0	1	146	16.4	10.21	16.11	3.99934e+06	3.80216e+06	141770	138551
Q9QXT0	Protein canopy homolog 2 OS=Mus musculus OX=10090 GN=Cnpy2 PE=1 SV=1	0	23.656	35	5	10	5	0	1	182	20.8	5.07	15.32	617452	640553	5502.3	15717.1
Q9DCS9	NADH dehydrogenase [ubiquinone] 1 beta subcomplex subunit 10 OS=Mus musculus OX=10090 GN=Ndufb10 PE=1 SV=3	0	23.54	35	5	12	5	0	1	176	21	8.03	13.22	837426	857295	17999.5	16066.2
P62301	40S ribosomal protein S13 OS=Mus musculus OX=10090 GN=Rps13 PE=1 SV=2	0	15.286	34	5	11	5	0	1	151	17.2	10.54	10.81	2.66454e+06	2.57278e+06	148220	143918
P53994	Ras-related protein Rab-2A OS=Mus musculus OX=10090 GN=Rab2a PE=1 SV=1	0	31.543	32	5	10	5	0	1	212	23.5	6.54	19.47	602210	588053	1640.49	3527.52
Q99JT9	1,2-dihydroxy-3-keto-5-methylthiopentene dioxygenase OS=Mus musculus OX=10090 GN=Adi1 PE=1 SV=1	0	16.556	32	5	9	5	0	1	179	21.5	5.5	12.78	803059	794535	0	0
P62264	40S ribosomal protein S14 OS=Mus musculus OX=10090 GN=Rps14 PE=1 SV=3	0	43.081	32	5	15	5	0	1	151	16.3	10.05	24.96	2.18916e+06	2.10442e+06	117150	122244
P51859	Hepatoma-derived growth factor OS=Mus musculus OX=10090 GN=Hdgf PE=1 SV=2	0	18.51	31	5	9	5	0	1	237	26.3	4.83	13.41	617556	633918	0	0
Q9DBP5	UMP-CMP kinase OS=Mus musculus OX=10090 GN=Cmpk1 PE=1 SV=1	0	22.296	31	5	10	5	0	1	196	22.2	5.83	12.59	1.0944e+06	1.04659e+06	79254.7	80671.5
Q9CXZ1	NADH dehydrogenase [ubiquinone] iron-sulfur protein 4, mitochondrial OS=Mus musculus OX=10090 GN=Ndufs4 PE=1 SV=3	0	20.416	31	5	11	5	0	1	175	19.8	9.99	14.26	1.70998e+06	1.70682e+06	26847.5	24115.9
Q8BP67	60S ribosomal protein L24 OS=Mus musculus OX=10090 GN=Rpl24 PE=1 SV=2	0	24.277	31	5	13	5	0	1	157	17.8	11.25	26.98	3.7046e+06	3.65204e+06	139520	143136
P62245	40S ribosomal protein S15a OS=Mus musculus OX=10090 GN=Rps15a PE=1 SV=2	0	15.026	31	5	14	5	0	1	130	14.8	10.13	21.29	2.69899e+06	2.71442e+06	152713	151982
P35980	60S ribosomal protein L18 OS=Mus musculus OX=10090 GN=Rpl18 PE=1 SV=3	0	31.863	30	5	15	5	0	1	188	21.6	11.78	33.28	6.46067e+06	6.18197e+06	215905	205420
O70325	Phospholipid hydroperoxide glutathione peroxidase OS=Mus musculus OX=10090 GN=Gpx4 PE=1 SV=4	0	15.986	29	5	9	5	0	1	197	22.2	8.46	12.35	774412	754028	17850.5	18336.9
P97823	Acyl-protein thioesterase 1 OS=Mus musculus OX=10090 GN=Lypla1 PE=1 SV=1	0	15.835	28	5	9	5	0	1	230	24.7	6.62	11.25	1.91565e+06	1.90448e+06	25736.3	25069.6
P62751	60S ribosomal protein L23a OS=Mus musculus OX=10090 GN=Rpl23a PE=1 SV=1	0	21.26	28	5	12	5	0	1	156	17.7	10.45	21.57	3.49162e+06	3.31271e+06	204311	205024
P14115	60S ribosomal protein L27a OS=Mus musculus OX=10090 GN=Rpl27a PE=1 SV=5	0	21.948	28	5	10	5	0	1	148	16.6	11.12	22.2	4.29163e+06	4.07257e+06	167911	166550
P47758	Signal recognition particle receptor subunit beta OS=Mus musculus OX=10090 GN=Srprb PE=1 SV=1	0	16.693	27	5	7	5	0	1	269	29.6	9.28	2.51	378866	355875	0	0
O09061	Proteasome subunit beta type-1 OS=Mus musculus OX=10090 GN=Psmb1 PE=1 SV=1	0	32.527	27	5	11	5	0	1	240	26.4	7.81	25.77	1.78139e+06	1.76198e+06	13673.8	16930.9
P49935	Pro-cathepsin H OS=Mus musculus OX=10090 GN=Ctsh PE=1 SV=2	0	21.077	26	5	17	5	0	1	333	37.1	8.4	9.38	657314	611146	415094	421771
Q9CR57	60S ribosomal protein L14 OS=Mus musculus OX=10090 GN=Rpl14 PE=1 SV=3	0	35.387	26	5	17	5	0	1	217	23.5	11.02	34.79	4.84715e+06	4.77702e+06	184950	187440
Q9D0M3	Cytochrome c1, heme protein, mitochondrial OS=Mus musculus OX=10090 GN=Cyc1 PE=1 SV=1	0	31.674	25	5	11	5	0	1	325	35.3	9.16	23.51	2.66035e+06	2.58991e+06	11571.3	4908.46
Q8CDN6	Thioredoxin-like protein 1 OS=Mus musculus OX=10090 GN=Txnl1 PE=1 SV=3	0	26.031	25	5	9	5	0	1	289	32.2	4.96	11.47	616985	633929	15057.7	16249.9
Q9Z2U0	Proteasome subunit alpha type-7 OS=Mus musculus OX=10090 GN=Psma7 PE=1 SV=1	0	27.127	25	5	12	5	0	1	248	27.8	8.46	23.86	1.78247e+06	1.76829e+06	44867.6	48220.1
Q62446	Peptidyl-prolyl cis-trans isomerase FKBP3 OS=Mus musculus OX=10090 GN=Fkbp3 PE=1 SV=2	0	21.192	25	5	10	5	0	1	224	25.1	9.28	16.81	520544	465929	0	0
P62827	GTP-binding nuclear protein Ran OS=Mus musculus OX=10090 GN=Ran PE=1 SV=3	0	16.195	25	5	8	5	0	1	216	24.4	7.49	16.54	2.08514e+06	2.01026e+06	10951.2	9767.45
Q9CZM2	60S ribosomal protein L15 OS=Mus musculus OX=10090 GN=Rpl15 PE=1 SV=4	0	19.609	25	5	14	5	0	1	204	24.1	11.62	16.48	3.51867e+06	3.51155e+06	160214	139466
Q9WVA4	Transgelin-2 OS=Mus musculus OX=10090 GN=Tagln2 PE=1 SV=4	0	18.973	25	5	10	5	0	1	199	22.4	8.24	6.32	639449	589517	0	0
P62717	60S ribosomal protein L18a OS=Mus musculus OX=10090 GN=Rpl18a PE=1 SV=1	0	20.843	25	5	11	5	0	1	176	20.7	10.71	14.7	1.90298e+06	1.79139e+06	82487.1	83521.7
Q8VBT2	L-serine dehydratase/L-threonine deaminase OS=Mus musculus OX=10090 GN=Sds PE=1 SV=3	0	37.171	24	5	11	5	0	1	327	34.6	7.12	16.14	1.6934e+06	1.60014e+06	130408	126922
P63330	Serine/threonine-protein phosphatase 2A catalytic subunit alpha isoform OS=Mus musculus OX=10090 GN=Ppp2ca PE=1 SV=1	0	20.852	24	5	9	5	0	1	309	35.6	5.54	6.52	378358	361739	11156.3	13152.5
Q9JMD3	START domain-containing protein 10 OS=Mus musculus OX=10090 GN=Stard10 PE=1 SV=1	0	30.714	24	5	12	5	0	1	291	32.9	7.12	24.96	2.38301e+06	2.42592e+06	1522.32	2041.28
Q9JI75	Ribosyldihydronicotinamide dehydrogenase [quinone] OS=Mus musculus OX=10090 GN=Nqo2 PE=1 SV=3	0	23.588	24	5	12	5	0	1	231	26.2	7.01	19.66	1.35376e+06	1.34038e+06	0	0
O35386	Phytanoyl-CoA dioxygenase, peroxisomal OS=Mus musculus OX=10090 GN=Phyh PE=1 SV=1	0	23.826	23	5	9	5	0	1	338	38.6	7.53	16.68	382477	446165	11075.3	14153.5
P31230	Aminoacyl tRNA synthase complex-interacting multifunctional protein 1 OS=Mus musculus OX=10090 GN=Aimp1 PE=1 SV=2	0	20.039	23	5	7	5	0	1	310	34	8.35	8.95	435544	454529	5509.14	1388.19
Q9WV68	Peroxisomal 2,4-dienoyl-CoA reductase OS=Mus musculus OX=10090 GN=Decr2 PE=1 SV=1	0	29.276	22	5	14	5	0	1	292	31.3	8.81	28.6	1.35733e+06	1.39542e+06	59629.7	64347.1
P47757	F-actin-capping protein subunit beta OS=Mus musculus OX=10090 GN=Capzb PE=1 SV=3	0	21.488	22	5	10	5	0	1	277	31.3	5.74	16.83	978981	963455	15105.1	13081.9
Q61792	LIM and SH3 domain protein 1 OS=Mus musculus OX=10090 GN=Lasp1 PE=1 SV=1	0	19.464	22	5	9	5	0	1	263	30	7.05	14.83	661788	642036	5648.41	5208.41
P62754	40S ribosomal protein S6 OS=Mus musculus OX=10090 GN=Rps6 PE=1 SV=1	0	25.516	22	5	15	5	0	1	249	28.7	10.84	28.38	4.75526e+06	4.57522e+06	261070	261854
Q91VM9	Inorganic pyrophosphatase 2, mitochondrial OS=Mus musculus OX=10090 GN=Ppa2 PE=1 SV=1	0	26.062	21	5	10	5	0	1	330	38.1	6.98	9.84	434084	436161	16732	19101.2
P13634	Carbonic anhydrase 1 OS=Mus musculus OX=10090 GN=Ca1 PE=1 SV=4	0	18.157	21	5	9	5	0	1	261	28.3	6.96	12.22	484890	462589	1933.12	0
O55060	Thiopurine S-methyltransferase OS=Mus musculus OX=10090 GN=Tpmt PE=1 SV=1	0	18.907	21	5	9	5	0	1	240	27.6	6.44	13.17	865174	472856	0	0
Q9DCH4	Eukaryotic translation initiation factor 3 subunit F OS=Mus musculus OX=10090 GN=Eif3f PE=1 SV=2	0	20.003	20	5	9	5	0	1	361	38	5.58	9.38	310951	335280	11804.7	11101.8
Q9QYF1	Retinol dehydrogenase 11 OS=Mus musculus OX=10090 GN=Rdh11 PE=1 SV=2	0	20.813	20	5	10	5	0	1	316	35.1	8.91	6.6	724354	676850	23789.2	25541.6
Q8K1Z0	Ubiquinone biosynthesis protein COQ9, mitochondrial OS=Mus musculus OX=10090 GN=Coq9 PE=1 SV=1	0	25.553	20	5	9	5	0	1	313	35.1	5.92	16.14	1.69731e+06	1.62186e+06	9406.66	15912.4
Q6IRU2	Tropomyosin alpha-4 chain OS=Mus musculus OX=10090 GN=Tpm4 PE=1 SV=3	0	20.774	20	5	9	5	0	1	248	28.5	4.68	6.94	323525	326707	4958.61	5039.99
O88587	Catechol O-methyltransferase OS=Mus musculus OX=10090 GN=Comt PE=1 SV=2	0	22.561	19	5	11	5	0	1	265	29.5	5.83	13.93	2.15347e+06	2.12815e+06	9760.74	8521.26
O55234	Proteasome subunit beta type-5 OS=Mus musculus OX=10090 GN=Psmb5 PE=1 SV=3	0	19.62	19	5	9	5	0	1	264	28.5	7.02	9.89	563526	562645	21565	8203.47
Q9Z1Z2	Serine-threonine kinase receptor-associated protein OS=Mus musculus OX=10090 GN=Strap PE=1 SV=2	0	18.898	18	5	8	5	0	1	350	38.4	5.12	4.15	378754	382506	19982	21992.7
Q99JY9	Actin-related protein 3 OS=Mus musculus OX=10090 GN=Actr3 PE=1 SV=3	0	22.457	17	5	9	5	0	1	418	47.3	5.88	15.58	1.03272e+06	1.04249e+06	18539.6	19041.3
Q6P3A8	2-oxoisovalerate dehydrogenase subunit beta, mitochondrial OS=Mus musculus OX=10090 GN=Bckdhb PE=1 SV=2	0	23.974	17	5	13	5	0	1	390	42.9	6.7	17.79	1.58456e+06	1.55172e+06	120910	119057
Q8BGC4	Prostaglandin reductase-3 OS=Mus musculus OX=10090 GN=Zadh2 PE=1 SV=1	0	20.486	17	5	8	5	0	1	377	40.5	7.42	12.85	658128	674733	369424	367634
Q91WU5	Arsenite methyltransferase OS=Mus musculus OX=10090 GN=As3mt PE=1 SV=2	0	21.048	17	5	8	5	0	1	376	41.8	5.86	15.44	425783	429122	4520.06	4658.04
Q99KV1	DnaJ homolog subfamily B member 11 OS=Mus musculus OX=10090 GN=Dnajb11 PE=1 SV=1	0	17.471	17	5	8	5	0	1	358	40.5	6.32	3.88	311559	355831	6311.59	7429.74
Q8BGH2	Sorting and assembly machinery component 50 homolog OS=Mus musculus OX=10090 GN=Samm50 PE=1 SV=1	0	16.887	16	5	8	5	0	1	469	51.8	6.8	3.88	363516	366618	2208.21	3895.25
O88685	26S proteasome regulatory subunit 6A OS=Mus musculus OX=10090 GN=Psmc3 PE=1 SV=2	0	24.056	16	5	9	5	0	1	442	49.5	5.19	9.29	622353	616116	13077.9	14868.1
Q99KJ8	Dynactin subunit 2 OS=Mus musculus OX=10090 GN=Dctn2 PE=1 SV=3	0	13.022	16	5	9	5	0	1	402	44.1	5.26	0	170779	175269	6198.49	6659.82
P61161	Actin-related protein 2 OS=Mus musculus OX=10090 GN=Actr2 PE=1 SV=1	0	22.504	16	5	9	5	0	1	394	44.7	6.74	12.65	745703	744130	3111.78	6113.51
Q9D6M3	Mitochondrial glutamate carrier 1 OS=Mus musculus OX=10090 GN=Slc25a22 PE=1 SV=1	0	19.101	16	5	8	5	0	1	323	34.6	9.09	17.99	758926	789647	29338.8	29838.6
P54822	Adenylosuccinate lyase OS=Mus musculus OX=10090 GN=Adsl PE=1 SV=2	0	15.158	15	5	7	5	0	1	484	54.8	7.27	4.09	237656	241144	1645.04	0
Q9D5J6	Sedoheptulokinase OS=Mus musculus OX=10090 GN=Shpk PE=1 SV=1	0	22.569	15	5	8	5	0	1	476	51.3	6.24	5.66	266019	275915	5010.78	4924.18
P97821	Dipeptidyl peptidase 1 OS=Mus musculus OX=10090 GN=Ctsc PE=1 SV=1	0	17.571	15	5	11	5	0	1	462	52.3	6.89	11.34	963656	940413	570217	535061
Q5U5V2	Hydroxylysine kinase OS=Mus musculus OX=10090 GN=Hykk PE=1 SV=2	0	14.086	15	5	8	5	0	1	376	42.3	6.02	12.81	414722	387240	0	0
P62814	V-type proton ATPase subunit B, brain isoform OS=Mus musculus OX=10090 GN=Atp6v1b2 PE=1 SV=1	0	16.743	14	5	9	5	0	1	511	56.5	5.81	9.09	443786	436751	54243.9	58713.5
P16675	Lysosomal protective protein OS=Mus musculus OX=10090 GN=Ctsa PE=1 SV=1	0	22.319	14	5	13	5	0	1	474	53.8	5.86	9.23	370794	366183	376344	402910
Q9Z2W0	Aspartyl aminopeptidase OS=Mus musculus OX=10090 GN=Dnpep PE=1 SV=2	0	16.892	14	5	8	5	0	1	473	52.2	7.25	4.52	539052	387742	27221.1	26990.8
P62192	26S proteasome regulatory subunit 4 OS=Mus musculus OX=10090 GN=Psmc1 PE=1 SV=1	0	23.53	14	5	8	5	0	1	440	49.2	6.21	15.25	818025	756090	16298.2	13191.6
Q924Y0	Gamma-butyrobetaine dioxygenase OS=Mus musculus OX=10090 GN=Bbox1 PE=1 SV=1	0	20.893	14	5	10	5	0	1	387	44.7	6.92	10.67	455837	447812	9742.55	9616.07
Q07456	Protein AMBP OS=Mus musculus OX=10090 GN=Ambp PE=1 SV=2	0	17.217	14	5	11	5	0	1	349	39	6.32	7.97	423958	424823	312616	319204
Q99L88	Beta-1-syntrophin OS=Mus musculus OX=10090 GN=Sntb1 PE=1 SV=4	0	18.142	13	5	7	5	0	1	537	58	8.31	8.67	260016	243431	9911.17	10032.3
Q91YW3	DnaJ homolog subfamily C member 3 OS=Mus musculus OX=10090 GN=Dnajc3 PE=1 SV=1	0	13.138	13	5	7	5	0	1	504	57.4	5.85	5.97	675771	656509	48434.2	47248
Q9DBE0	Cysteine sulfinic acid decarboxylase OS=Mus musculus OX=10090 GN=Csad PE=1 SV=1	0	17.96	13	5	9	5	0	1	493	55.1	6.61	5.14	436265	425038	2022.88	1463.38
Q3UJU9	Regulator of microtubule dynamics protein 3 OS=Mus musculus OX=10090 GN=Rmdn3 PE=1 SV=2	0	15.355	13	5	11	5	0	1	470	52	5.21	7.87	705509	693757	357744	346819
Q02819	Nucleobindin-1 OS=Mus musculus OX=10090 GN=Nucb1 PE=1 SV=2	0	23.159	13	5	8	5	0	1	459	53.4	5.07	11.53	541649	526302	11423.2	13277.4
Q9WVM8	Kynurenine/alpha-aminoadipate aminotransferase, mitochondrial OS=Mus musculus OX=10090 GN=Aadat PE=1 SV=1	0	18.63	13	5	8	5	0	1	425	47.6	8.25	8.18	630753	602395	0	0
Q9D7N9	Adipocyte plasma membrane-associated protein OS=Mus musculus OX=10090 GN=Apmap PE=1 SV=1	0	14.006	13	5	8	5	0	1	415	46.4	6.32	0	230418	205702	369669	366118
Q9CQT1	Methylthioribose-1-phosphate isomerase OS=Mus musculus OX=10090 GN=Mri1 PE=1 SV=1	0	14.678	13	5	7	5	0	1	369	39.4	5.91	8.7	263175	241388	2573.69	2125.62
Q8K2C9	Very-long-chain (3R)-3-hydroxyacyl-CoA dehydratase 3 OS=Mus musculus OX=10090 GN=Hacd3 PE=1 SV=2	0	16.536	13	5	11	5	0	1	362	43.1	9.13	9.04	824794	776499	15766.4	13550.9
Q5XJY5	Coatomer subunit delta OS=Mus musculus OX=10090 GN=Arcn1 PE=1 SV=2	0	18.652	12	5	7	5	0	1	511	57.2	6.21	6.46	293726	343152	6930.34	8913.49
Q9D2G2	Dihydrolipoyllysine-residue succinyltransferase component of 2-oxoglutarate dehydrogenase complex, mitochondrial OS=Mus musculus OX=10090 GN=Dlst PE=1 SV=1	0	15.761	12	5	13	5	0	1	454	49	8.95	18.28	2.80237e+06	2.67877e+06	162539	160532
Q9Z1N5	Spliceosome RNA helicase Ddx39b OS=Mus musculus OX=10090 GN=Ddx39b PE=1 SV=1	0	24.017	12	5	12	5	0	1	428	49	5.67	11.34	623124	618145	6529.45	6182.49
P17047	Lysosome-associated membrane glycoprotein 2 OS=Mus musculus OX=10090 GN=Lamp2 PE=1 SV=2	0	17.358	12	5	10	5	0	1	415	45.7	7.39	12.79	811514	782937	958184	950733
Q91YH5	Atlastin-3 OS=Mus musculus OX=10090 GN=Atl3 PE=1 SV=1	0	14.432	11	5	8	5	0	1	541	60.5	6.1	0	418420	420925	3651.18	5010.98
P54728	UV excision repair protein RAD23 homolog B OS=Mus musculus OX=10090 GN=Rad23b PE=1 SV=2	0	15.699	11	5	9	5	0	1	416	43.5	4.83	14.36	699581	669570	14351.3	11615.5
Q8BLN5	Lanosterol synthase OS=Mus musculus OX=10090 GN=Lss PE=1 SV=2	0	27.248	10	5	8	5	0	1	733	83.1	6.4	14.6	361959	355784	2627.58	4255.27
P61620	Protein transport protein Sec61 subunit alpha isoform 1 OS=Mus musculus OX=10090 GN=Sec61a1 PE=1 SV=2	0	20.165	10	5	11	5	0	1	476	52.2	8.06	17.93	1.84059e+06	1.77958e+06	23770.1	23205
Q571I9	Aldehyde dehydrogenase family 16 member A1 OS=Mus musculus OX=10090 GN=Aldh16a1 PE=1 SV=2	0	27.724	9	5	9	5	0	1	802	84.7	6.32	20.8	445140	453732	1821.44	2271.39
P70168	Importin subunit beta-1 OS=Mus musculus OX=10090 GN=Kpnb1 PE=1 SV=2	0	23.674	8	5	9	5	0	1	876	97.1	4.78	12.48	360663	365896	21391.7	20800.3
Q9EQH3	Vacuolar protein sorting-associated protein 35 OS=Mus musculus OX=10090 GN=Vps35 PE=1 SV=1	0	30.934	8	5	9	5	0	1	796	91.7	5.44	23.65	610844	558648	10436.3	9537.56
Q8BUV3	Gephyrin OS=Mus musculus OX=10090 GN=Gphn PE=1 SV=2	0	24.071	8	5	9	5	0	1	769	83.2	5.6	10.9	457691	426084	36099.7	34872.4
Q8VCT3	Aminopeptidase B OS=Mus musculus OX=10090 GN=Rnpep PE=1 SV=2	0	16.382	8	5	8	5	0	1	650	72.4	5.35	2.62	398494	415408	0	0
P62960	Y-box-binding protein 1 OS=Mus musculus OX=10090 GN=Ybx1 PE=1 SV=3	0	18.981	36	5	9	4	1	1	322	35.7	9.88	4.63	898375	929051	59959	61999
P63001	Ras-related C3 botulinum toxin substrate 1 OS=Mus musculus OX=10090 GN=Rac1 PE=1 SV=1	0	20.85	31	5	11	4	1	1	192	21.4	8.5	27.09	1.17318e+06	1.17467e+06	8517.07	9098.49
P47754	F-actin-capping protein subunit alpha-2 OS=Mus musculus OX=10090 GN=Capza2 PE=1 SV=3	0	24.78	28	5	10	4	1	1	286	32.9	5.85	11.3	817201	861734	10167	10594.9
P46638	Ras-related protein Rab-11B OS=Mus musculus OX=10090 GN=Rab11b PE=1 SV=3	0	22.65	24	5	10	4	1	1	218	24.5	5.94	18.21	1.16201e+06	1.11496e+06	0	0
P22315	Ferrochelatase, mitochondrial OS=Mus musculus OX=10090 GN=Fech PE=1 SV=2	0	22.883	21	5	10	4	1	1	420	47.1	8.91	11.5	696637	696093	5006.49	6894.72
Q9QY76	Vesicle-associated membrane protein-associated protein B OS=Mus musculus OX=10090 GN=Vapb PE=1 SV=3	0	25.903	21	5	10	4	0	1	243	26.9	7.78	18.28	527217	512108	0	2294.32
Q99020	Heterogeneous nuclear ribonucleoprotein A/B OS=Mus musculus OX=10090 GN=Hnrnpab PE=1 SV=1	0	22.369	20	5	8	4	1	1	285	30.8	7.91	12.93	1.00459e+06	993237	25693.4	25134.3
Q9QYR7	Acyl-coenzyme A thioesterase 3 OS=Mus musculus OX=10090 GN=Acot3 PE=1 SV=1	0	18.925	19	5	9	4	0	1	432	47.5	7.46	5.93	219787	244109	0	0
Q8BGT5	Alanine aminotransferase 2 OS=Mus musculus OX=10090 GN=Gpt2 PE=1 SV=1	0	17.198	13	5	9	4	0	1	522	57.9	8	9.4	332635	352588	25511.4	24951.7
P20152	Vimentin OS=Mus musculus OX=10090 GN=Vim PE=1 SV=3	0	16.335	12	5	9	4	0	1	466	53.7	5.12	5.68	83773.2	94985.1	68883.7	55886.3
Q5YD48	APOBEC1 complementation factor OS=Mus musculus OX=10090 GN=A1cf PE=1 SV=2	0	14.141	11	5	6	4	1	1	595	65.6	8.59	4.01	274210	244527	0	0
Q9QXY6	EH domain-containing protein 3 OS=Mus musculus OX=10090 GN=Ehd3 PE=1 SV=2	0	16.442	10	5	6	4	1	1	535	60.8	6.46	8.32	451001	443370	8635.5	5688.07
P61027	Ras-related protein Rab-10 OS=Mus musculus OX=10090 GN=Rab10 PE=1 SV=1	0	27.748	34	5	10	3	0	1	200	22.5	8.38	19.4	350903	349404	4111.34	3822.78
P97461	40S ribosomal protein S5 OS=Mus musculus OX=10090 GN=Rps5 PE=1 SV=3	0	16.216	20	5	9	3	2	1	204	22.9	9.72	15.1	1.03887e+06	1.03833e+06	75355.4	71221
Q61990	Poly(rC)-binding protein 2 OS=Mus musculus OX=10090 GN=Pcbp2 PE=1 SV=1	0	19.246	16	5	10	3	0	1	362	38.2	6.79	12.23	601640	590443	40738.1	39036
Q9D7G0	Ribose-phosphate pyrophosphokinase 1 OS=Mus musculus OX=10090 GN=Prps1 PE=1 SV=4	0	30.359	25	5	11	2	3	1	318	34.8	6.98	23.07	594105	555674	5590.75	10928.1
P01898	H-2 class I histocompatibility antigen, Q10 alpha chain OS=Mus musculus OX=10090 GN=H2-Q10 PE=1 SV=3	0	24.522	19	5	14	2	0	1	325	37.2	5.25	19.89	152070	135062	70119.8	75730.1
Q64133	Amine oxidase [flavin-containing] A OS=Mus musculus OX=10090 GN=Maoa PE=1 SV=3	0	16.29	8	5	9	2	0	1	526	59.6	7.81	21.03	107911	92955.7	3159.29	3384.31
P17426	AP-2 complex subunit alpha-1 OS=Mus musculus OX=10090 GN=Ap2a1 PE=1 SV=1	0	15.779	5	5	8	2	0	1	977	107.6	7.03	10.14	70737.7	65403.2	0	0
P99028	Cytochrome b-c1 complex subunit 6, mitochondrial OS=Mus musculus OX=10090 GN=Uqcrh PE=1 SV=2	0	16.001	57	4	10	4	0	1	89	10.4	4.87	13.93	1.63182e+06	1.53873e+06	20803.6	21805.2
P62889	60S ribosomal protein L30 OS=Mus musculus OX=10090 GN=Rpl30 PE=1 SV=2	0	49.236	51	4	17	4	0	1	115	12.8	9.63	39.18	2.77824e+06	2.86788e+06	106911	111419
Q62425	Cytochrome c oxidase subunit NDUFA4 OS=Mus musculus OX=10090 GN=Ndufa4 PE=1 SV=2	0	17.919	48	4	11	4	0	1	82	9.3	9.52	16.9	3.26797e+06	3198067	244287	246060
P10639	Thioredoxin OS=Mus musculus OX=10090 GN=Txn PE=1 SV=3	0	24.965	41	4	14	4	0	1	105	11.7	4.92	22.82	8.62748e+06	8.39481e+06	241844	228508
P61458	Pterin-4-alpha-carbinolamine dehydratase OS=Mus musculus OX=10090 GN=Pcbd1 PE=1 SV=2	0	27.189	41	4	8	4	0	1	104	12	6.8	24.64	3.14652e+06	2.9744e+06	8762.31	9245.29
Q9Z1P6	NADH dehydrogenase [ubiquinone] 1 alpha subcomplex subunit 7 OS=Mus musculus OX=10090 GN=Ndufa7 PE=1 SV=3	0	19.27	40	4	8	4	0	1	113	12.6	10.17	15.35	932505	911381	38717.5	40471.3
Q9CQ69	Cytochrome b-c1 complex subunit 8 OS=Mus musculus OX=10090 GN=Uqcrq PE=1 SV=3	0	21.449	38	4	11	4	0	1	82	9.8	10.26	14.38	1.28546e+06	1.27872e+06	8374.79	8968.11
Q9CPP6	NADH dehydrogenase [ubiquinone] 1 alpha subcomplex subunit 5 OS=Mus musculus OX=10090 GN=Ndufa5 PE=1 SV=3	0	25.091	37	4	11	4	0	1	116	13.4	8.1	16.41	848659	775784	11731.5	11993.5
Q9CR61	NADH dehydrogenase [ubiquinone] 1 beta subcomplex subunit 7 OS=Mus musculus OX=10090 GN=Ndufb7 PE=1 SV=3	0	16.638	35	4	8	4	0	1	137	16.3	8.18	11.58	889088	860584	9989.66	9543.52
Q9D0S9	Histidine triad nucleotide-binding protein 2, mitochondrial OS=Mus musculus OX=10090 GN=Hint2 PE=1 SV=1	0	28.754	34	4	13	4	0	1	163	17.3	9.82	14.68	1.87731e+06	1.87646e+06	137026	130610
Q9CQJ8	NADH dehydrogenase [ubiquinone] 1 beta subcomplex subunit 9 OS=Mus musculus OX=10090 GN=Ndufb9 PE=1 SV=3	0	10.806	33	4	5	4	0	1	179	22	7.8	2.11	479483	459549	2774.22	3149.34
P68037	Ubiquitin-conjugating enzyme E2 L3 OS=Mus musculus OX=10090 GN=Ube2l3 PE=1 SV=1	0	19.139	33	4	8	4	0	1	154	17.9	8.51	10.32	820659	796686	1485.66	0
Q9ERS2	NADH dehydrogenase [ubiquinone] 1 alpha subcomplex subunit 13 OS=Mus musculus OX=10090 GN=Ndufa13 PE=1 SV=3	0	13.771	33	4	6	4	0	1	144	16.8	9.48	7.78	1.15749e+06	1.09589e+06	13827.9	14265.8
O08692	Neutrophilic granule protein OS=Mus musculus OX=10090 GN=Ngp PE=1 SV=1	0	9.1	32	4	8	4	0	1	167	19.3	5.31	0	137412	144520	96210.5	93594.5
Q9D358	Low molecular weight phosphotyrosine protein phosphatase OS=Mus musculus OX=10090 GN=Acp1 PE=1 SV=3	0	14.46	32	4	10	4	0	1	158	18.2	6.74	11.18	2.11722e+07	1.89669e+07	279172	283992
P08228	Superoxide dismutase [Cu-Zn] OS=Mus musculus OX=10090 GN=Sod1 PE=1 SV=2	0	39.967	32	4	19	4	0	1	154	15.9	6.51	47.9	5.92317e+07	5.70197e+07	36740.3	39912.3
P62898	Cytochrome c, somatic OS=Rattus norvegicus OX=10116 GN=Cycs PE=1 SV=2	0	27.025	32	4	12	4	0	1	105	11.6	9.58	31.86	6.61561e+06	6.40865e+06	80582.8	85249.8
Q62186	Translocon-associated protein subunit delta OS=Mus musculus OX=10090 GN=Ssr4 PE=1 SV=1	0	21.963	31	4	12	4	0	1	172	18.9	5.78	18.47	1.2458e+06	1.21528e+06	102816	112327
Q9DCJ5	NADH dehydrogenase [ubiquinone] 1 alpha subcomplex subunit 8 OS=Mus musculus OX=10090 GN=Ndufa8 PE=1 SV=3	0	30.238	31	4	9	4	0	1	172	20	8.46	27.4	1.19975e+06	1.47817e+06	7898.33	8875.56
Q91VS7	Microsomal glutathione S-transferase 1 OS=Mus musculus OX=10090 GN=Mgst1 PE=1 SV=3	0	45.228	30	4	17	4	0	1	155	17.5	9.66	37.09	2.22578e+07	2.136e+07	78701.6	80799.7
Q9CZY3	Ubiquitin-conjugating enzyme E2 variant 1 OS=Mus musculus OX=10090 GN=Ube2v1 PE=1 SV=1	0	13.769	29	4	7	4	0	1	147	16.3	7.96	10.94	935678	927214	0	1736.76
P60867	40S ribosomal protein S20 OS=Mus musculus OX=10090 GN=Rps20 PE=1 SV=1	0	21.741	29	4	11	4	0	1	119	13.4	9.94	16.68	3.28293e+06	3.10632e+06	159825	164219
P63325	40S ribosomal protein S10 OS=Mus musculus OX=10090 GN=Rps10 PE=1 SV=1	0	18.855	28	4	12	4	0	1	165	18.9	10.15	15.01	873229	908904	26180.2	27364.2
Q9D1R9	60S ribosomal protein L34 OS=Mus musculus OX=10090 GN=Rpl34 PE=1 SV=2	0	13.556	28	4	12	4	0	1	117	13.3	11.47	8.24	3.0494e+06	2.98462e+06	211944	194109
Q9CPQ1	Cytochrome c oxidase subunit 6C OS=Mus musculus OX=10090 GN=Cox6c PE=1 SV=3	0	12.737	28	4	8	4	0	1	76	8.5	10.14	14.64	2.19119e+06	2.12221e+06	0	0
Q923D2	Flavin reductase (NADPH) OS=Mus musculus OX=10090 GN=Blvrb PE=1 SV=3	0	15.503	27	4	7	4	0	1	206	22.2	7.01	13.92	2.42085e+06	2.30235e+06	30724.5	31771.3
P01592	Immunoglobulin J chain OS=Mus musculus OX=10090 GN=Jchain PE=1 SV=4	0	15.09	27	4	8	4	0	1	159	18	4.89	7.65	855910	820764	387714	384534
P51150	Ras-related protein Rab-7a OS=Mus musculus OX=10090 GN=Rab7a PE=1 SV=2	0	31.534	25	4	10	4	0	1	207	23.5	6.7	17.24	796913	800620	1804.64	3503.79
Q99PT1	Rho GDP-dissociation inhibitor 1 OS=Mus musculus OX=10090 GN=Arhgdia PE=1 SV=3	0	43.159	24	4	12	4	0	1	204	23.4	5.2	29.82	1.94075e+06	1.97088e+06	0	0
Q9CQH3	NADH dehydrogenase [ubiquinone] 1 beta subcomplex subunit 5, mitochondrial OS=Mus musculus OX=10090 GN=Ndufb5 PE=1 SV=1	0	16.262	24	4	6	4	0	1	189	21.7	9.41	11.88	689801	724318	8607.34	8518.54
Q283N4	2-oxo-4-hydroxy-4-carboxy-5-ureidoimidazoline decarboxylase OS=Mus musculus OX=10090 GN=Urad PE=1 SV=1	0	14.631	24	4	9	4	0	1	178	20	6.11	15.79	592552	570106	0	2909.12
Q9CQ92	Mitochondrial fission 1 protein OS=Mus musculus OX=10090 GN=Fis1 PE=1 SV=1	0	10.069	24	4	7	4	0	1	152	17	8.53	1.62	404994	412444	0	0
P62267	40S ribosomal protein S23 OS=Mus musculus OX=10090 GN=Rps23 PE=1 SV=3	0	15.298	24	4	8	4	0	1	143	15.8	10.49	21.51	1.19402e+06	1.27655e+06	52791.9	55597.2
Q9D0J8	Parathymosin OS=Mus musculus OX=10090 GN=Ptms PE=1 SV=3	0	18.356	24	4	8	4	0	1	101	11.4	4.22	7.83	5.27072e+06	5.3307e+06	9108.14	9638.16
Q8K3K7	1-acyl-sn-glycerol-3-phosphate acyltransferase beta OS=Mus musculus OX=10090 GN=Agpat2 PE=1 SV=1	0	11.119	23	4	6	4	0	1	278	31	8.88	4.13	314477	344872	4866.55	3427.44
Q9CQ60	6-phosphogluconolactonase OS=Mus musculus OX=10090 GN=Pgls PE=1 SV=1	0	28.34	23	4	6	4	0	1	257	27.2	5.85	16.85	595706	584955	0	0
Q9DB29	Isoamyl acetate-hydrolyzing esterase 1 homolog OS=Mus musculus OX=10090 GN=Iah1 PE=1 SV=1	0	15.301	23	4	8	4	0	1	249	28	5.52	12.05	992938	990525	3425.67	3035.65
Q61133	Glutathione S-transferase theta-2 OS=Mus musculus OX=10090 GN=Gstt2 PE=1 SV=4	0	23.712	23	4	6	4	0	1	244	27.6	7.55	11.3	766905	779715	0	0
P09671	Superoxide dismutase [Mn], mitochondrial OS=Mus musculus OX=10090 GN=Sod2 PE=1 SV=3	0	25.038	23	4	10	4	0	1	222	24.6	8.62	24.59	3.35991e+06	3.09658e+06	6947.44	7870.87
Q9QUI0	Transforming protein RhoA OS=Mus musculus OX=10090 GN=Rhoa PE=1 SV=1	0	16.684	23	4	8	4	0	1	193	21.8	6.1	13.25	436924	450398	0	0
Q9CPR4	60S ribosomal protein L17 OS=Mus musculus OX=10090 GN=Rpl17 PE=1 SV=3	0	16.075	23	4	9	4	0	1	184	21.4	10.18	13.91	2.1319e+06	2.05339e+06	115019	110325
P41105	60S ribosomal protein L28 OS=Mus musculus OX=10090 GN=Rpl28 PE=1 SV=2	0	7.69	23	4	5	4	0	1	137	15.7	12.02	0	1.4563e+06	1.40211e+06	143567	151027
P26350	Prothymosin alpha OS=Mus musculus OX=10090 GN=Ptma PE=1 SV=2	0	19.058	23	4	7	4	0	1	111	12.2	3.79	4.67	1.53493e+06	1.67484e+06	0	0
Q9DB05	Alpha-soluble NSF attachment protein OS=Mus musculus OX=10090 GN=Napa PE=1 SV=1	0	11.658	22	4	5	4	0	1	295	33.2	5.45	1.76	207165	197873	5256.04	5395.33
P62852	40S ribosomal protein S25 OS=Mus musculus OX=10090 GN=Rps25 PE=1 SV=1	0	19.197	22	4	12	4	0	1	125	13.7	10.11	23.44	2.80261e+06	2.67415e+06	171549	168273
Q61937	Nucleophosmin OS=Mus musculus OX=10090 GN=Npm1 PE=1 SV=1	0	19.591	21	4	8	4	0	1	292	32.5	4.77	11.35	1.406e+06	1.30698e+06	56000.5	54681.3
Q8K4Z3	NAD(P)H-hydrate epimerase OS=Mus musculus OX=10090 GN=Naxe PE=1 SV=1	0	17.464	21	4	7	4	0	1	282	31	7.69	11.79	892288	927764	2848.95	3424.77
P00493	Hypoxanthine-guanine phosphoribosyltransferase OS=Mus musculus OX=10090 GN=Hprt1 PE=1 SV=3	0	13.811	21	4	5	4	0	1	218	24.6	6.68	6.31	293687	297321	0	0
Q60930	Voltage-dependent anion-selective channel protein 2 OS=Mus musculus OX=10090 GN=Vdac2 PE=1 SV=2	0	22.417	20	4	8	4	0	1	295	31.7	7.49	13.04	1.51787e+06	1.56619e+06	47438.3	51152.1
Q9DCT2	NADH dehydrogenase [ubiquinone] iron-sulfur protein 3, mitochondrial OS=Mus musculus OX=10090 GN=Ndufs3 PE=1 SV=2	0	22.416	20	4	8	4	0	1	263	30.1	7.17	18.34	1.33222e+06	1.27859e+06	35713.3	36479.5
P46656	Adrenodoxin, mitochondrial OS=Mus musculus OX=10090 GN=Fdx1 PE=1 SV=1	0	13.66	20	4	5	4	0	1	188	20.1	5.62	11.08	1.58609e+06	1.51989e+06	0	0
P23589	Carbonic anhydrase 5A, mitochondrial OS=Mus musculus OX=10090 GN=Ca5a PE=1 SV=2	0	20.358	19	4	7	4	0	1	299	34.1	8	15.68	560187	525904	4918.49	4861.08
Q91YP3	Deoxyribose-phosphate aldolase OS=Mus musculus OX=10090 GN=Dera PE=1 SV=1	0	23.202	18	4	8	4	0	1	318	35	8.72	15.95	306479	312099	5426.72	0
P28352	DNA-(apurinic or apyrimidinic site) lyase OS=Mus musculus OX=10090 GN=Apex1 PE=1 SV=2	0	16.517	18	4	8	4	0	1	317	35.5	7.91	9.67	288619	279663	0	0
O08600	Endonuclease G, mitochondrial OS=Mus musculus OX=10090 GN=Endog PE=1 SV=1	0	8.95	18	4	6	4	0	1	294	32.2	9.54	3.94	245311	245269	9340.73	12861.9
Q60692	Proteasome subunit beta type-6 OS=Mus musculus OX=10090 GN=Psmb6 PE=1 SV=3	0	18.369	18	4	8	4	0	1	238	25.4	5.11	15.32	1.48955e+06	1.37222e+06	49869.5	49482.7
Q9JIZ0	Probable N-acetyltransferase CML1 OS=Mus musculus OX=10090 GN=Cml1 PE=1 SV=1	0	16.23	18	4	7	4	0	1	222	25	9.55	13.81	553202	518948	12105.3	10684.4
Q9D1D4	Transmembrane emp24 domain-containing protein 10 OS=Mus musculus OX=10090 GN=Tmed10 PE=1 SV=1	0	18.632	18	4	9	4	0	1	219	24.9	6.7	13.22	893145	836536	148970	147718
P51410	60S ribosomal protein L9 OS=Mus musculus OX=10090 GN=Rpl9 PE=2 SV=2	0	20.657	18	4	10	4	0	1	192	21.9	9.95	16.96	1.09674e+06	1.08218e+06	56360.7	56770.9
P01864	Ig gamma-2A chain C region secreted form OS=Mus musculus OX=10090 PE=1 SV=1	0	31.656	17	4	13	4	0	1	335	36.6	8.22	17.07	3253261	3.22354e+06	257165	265538
Q91XE4	N-acyl-aromatic-L-amino acid amidohydrolase (carboxylate-forming) OS=Mus musculus OX=10090 GN=Acy3 PE=1 SV=1	0	18.513	17	4	8	4	0	1	318	35.3	5.5	15.17	702650	693199	0	0
Q99L04	Dehydrogenase/reductase SDR family member 1 OS=Mus musculus OX=10090 GN=Dhrs1 PE=1 SV=1	0	20.197	17	4	8	4	0	1	313	34	8.35	14.26	1.15292e+06	1.12114e+06	50661.2	52364.5
Q791V5	Mitochondrial carrier homolog 2 OS=Mus musculus OX=10090 GN=Mtch2 PE=1 SV=1	0	20.588	17	4	8	4	0	1	303	33.5	8.25	13.99	2.24475e+06	2.23443e+06	32075.8	34381.5
Q91V64	Isochorismatase domain-containing protein 1 OS=Mus musculus OX=10090 GN=Isoc1 PE=1 SV=1	0	18.649	17	4	6	4	0	1	297	32	7.39	10.47	500018	495453	0	0
Q9QXC1	Fetuin-B OS=Mus musculus OX=10090 GN=Fetub PE=1 SV=1	0	15.663	16	4	10	4	0	1	388	42.7	6.61	9.26	317795	254841	194760	209639
Q9DCV4	Regulator of microtubule dynamics protein 1 OS=Mus musculus OX=10090 GN=Rmdn1 PE=1 SV=2	0	22.398	16	4	7	4	0	1	305	35	8.7	16.45	555039	530207	0	0
Q9D7J9	Enoyl-CoA hydratase domain-containing protein 3, mitochondrial OS=Mus musculus OX=10090 GN=Echdc3 PE=1 SV=1	0	21.369	16	4	8	4	0	1	300	32.4	8.34	19.73	1.30997e+06	1.29196e+06	31632.9	30052.4
Q99P30	Peroxisomal coenzyme A diphosphatase NUDT7 OS=Mus musculus OX=10090 GN=Nudt7 PE=1 SV=2	0	18.817	15	4	8	4	0	1	236	26.8	6.34	18.67	598440	578732	7547.63	9379.9
P18572	Basigin OS=Mus musculus OX=10090 GN=Bsg PE=1 SV=2	0	26.115	14	4	13	4	0	1	389	42.4	5.85	15.51	1.73288e+06	1.69398e+06	261322	270728
P13516	Acyl-CoA desaturase 1 OS=Mus musculus OX=10090 GN=Scd1 PE=1 SV=2	0	21.152	14	4	9	4	0	1	355	41	9.07	9.55	475255	566166	0	1393.22
Q9QWK4	CD5 antigen-like OS=Mus musculus OX=10090 GN=Cd5l PE=1 SV=3	0	8.669	14	4	9	4	0	1	352	38.8	5.16	0	153757	156625	122212	123624
Q9CYA0	Protein disulfide isomerase Creld2 OS=Mus musculus OX=10090 GN=Creld2 PE=1 SV=1	0	9.968	14	4	5	4	0	1	350	38.2	4.58	1.7	192604	173265	227457	229944
Q9CXR1	Dehydrogenase/reductase SDR family member 7 OS=Mus musculus OX=10090 GN=Dhrs7 PE=1 SV=2	0	9.745	14	4	6	4	0	1	338	38.1	8.32	1.98	719720	690275	2220.8	0
Q8JZU2	Tricarboxylate transport protein, mitochondrial OS=Mus musculus OX=10090 GN=Slc25a1 PE=1 SV=1	0	12.185	14	4	7	4	0	1	311	33.9	9.89	7.01	1.50876e+06	1.49563e+06	23946.3	28722.3
Q8K0C4	Lanosterol 14-alpha demethylase OS=Mus musculus OX=10090 GN=Cyp51a1 PE=1 SV=1	0	16.979	13	4	7	4	0	1	503	56.7	8.41	12.03	457951	435796	0	0
Q8BSE0	Regulator of microtubule dynamics protein 2 OS=Mus musculus OX=10090 GN=Rmdn2 PE=1 SV=1	0	11.453	13	4	7	4	0	1	410	47	7.56	1.61	211256	212878	0	1767.98
Q62087	Serum paraoxonase/lactonase 3 OS=Mus musculus OX=10090 GN=Pon3 PE=1 SV=2	0	14.163	13	4	9	4	0	1	354	39.3	5.74	6.22	508724	529882	333557	354309
P70372	ELAV-like protein 1 OS=Mus musculus OX=10090 GN=Elavl1 PE=1 SV=2	0	15.513	13	4	8	4	0	1	326	36.1	9.04	12.11	264534	215083	52069.8	48316.2
Q9QZD9	Eukaryotic translation initiation factor 3 subunit I OS=Mus musculus OX=10090 GN=Eif3i PE=1 SV=1	0	10.706	13	4	7	4	0	1	325	36.4	5.64	6.97	208743	205850	6601.71	8418.49
Q923B6	Metalloreductase STEAP4 OS=Mus musculus OX=10090 GN=Steap4 PE=1 SV=1	0	16.031	12	4	9	4	0	1	470	53	9.17	5.31	597742	611717	57748.4	56013.3
Q9JLI6	Selenocysteine lyase OS=Mus musculus OX=10090 GN=Scly PE=1 SV=1	0	25.27	12	4	7	4	0	1	432	47.1	6.8	18.36	707446	730295	0	0
P48776	Tryptophan 2,3-dioxygenase OS=Mus musculus OX=10090 GN=Tdo2 PE=1 SV=2	0	12.612	12	4	5	4	0	1	406	47.7	6.81	6.04	313295	292337	5930.34	5453.02
P01869	Ig gamma-1 chain C region, membrane-bound form OS=Mus musculus OX=10090 GN=Ighg1 PE=1 SV=2	0	14.858	12	4	9	4	0	1	393	43.4	6.44	5.67	1.21562e+06	1.141e+06	150625	149320
P51658	Estradiol 17-beta-dehydrogenase 2 OS=Mus musculus OX=10090 GN=Hsd17b2 PE=1 SV=2	0	21.421	12	4	7	4	0	1	381	41.8	8.57	12.95	691402	674077	16857.3	18184.2
P26150	3 beta-hydroxysteroid dehydrogenase/Delta 5-->4-isomerase type 3 OS=Mus musculus OX=10090 GN=Hsd3b3 PE=1 SV=3	0	13.357	12	4	6	4	0	1	373	42	7.97	6.17	361859	353202	7959.31	6972.19
Q99L47	Hsc70-interacting protein OS=Mus musculus OX=10090 GN=St13 PE=1 SV=1	0	17.415	12	4	8	4	0	1	371	41.6	5.26	13.33	939140	853394	14232	13032.1
Q61335	B-cell receptor-associated protein 31 OS=Mus musculus OX=10090 GN=Bcap31 PE=1 SV=4	0	13.922	12	4	9	4	0	1	245	27.9	8.7	5.57	806758	810581	9218.91	8182.88
P17225	Polypyrimidine tract-binding protein 1 OS=Mus musculus OX=10090 GN=Ptbp1 PE=1 SV=2	0	18.359	11	4	6	4	0	1	527	56.4	8.34	6.4	487024	499287	5464.39	6272.94
O70310	Glycylpeptide N-tetradecanoyltransferase 1 OS=Mus musculus OX=10090 GN=Nmt1 PE=1 SV=1	0	15.204	11	4	8	4	0	1	496	56.9	8	8.52	204511	207621	9698.8	11068.1
Q9WVJ3	Carboxypeptidase Q OS=Mus musculus OX=10090 GN=Cpq PE=1 SV=1	0	13.517	11	4	8	4	0	1	470	51.8	6.21	4.48	189789	168240	496155	497276
O89053	Coronin-1A OS=Mus musculus OX=10090 GN=Coro1a PE=1 SV=5	0	14.188	11	4	8	4	0	1	461	51	6.48	3.83	295000	262399	7784.2	7939.54
O35857	Mitochondrial import inner membrane translocase subunit TIM44 OS=Mus musculus OX=10090 GN=Timm44 PE=1 SV=2	0	13.947	11	4	6	4	0	1	452	51.1	8.13	6.2	196114	208416	0	1157.96
P61202	COP9 signalosome complex subunit 2 OS=Mus musculus OX=10090 GN=Cops2 PE=1 SV=1	0	8.332	11	4	7	4	0	1	443	51.6	5.53	0	113928	126592	1162.46	1398.1
Q9QYJ0	DnaJ homolog subfamily A member 2 OS=Mus musculus OX=10090 GN=Dnaja2 PE=1 SV=1	0	11.877	11	4	7	4	0	1	412	45.7	6.48	7.88	363566	340067	30664.4	30018.5
Q62465	Synaptic vesicle membrane protein VAT-1 homolog OS=Mus musculus OX=10090 GN=Vat1 PE=1 SV=3	0	15.441	11	4	8	4	0	1	406	43.1	6.37	15.71	314325	311733	1370.35	0
P62334	26S proteasome regulatory subunit 10B OS=Mus musculus OX=10090 GN=Psmc6 PE=1 SV=1	0	17.089	11	4	6	4	0	1	389	44.1	7.49	13.17	637788	616807	6759.84	5474.14
P55302	Alpha-2-macroglobulin receptor-associated protein OS=Mus musculus OX=10090 GN=Lrpap1 PE=1 SV=1	0	13.407	11	4	8	4	0	1	360	42.2	7.87	6.17	144731	150776	66988.2	68535.9
Q61578	NADPH:adrenodoxin oxidoreductase, mitochondrial OS=Mus musculus OX=10090 GN=Fdxr PE=1 SV=1	0	17.349	10	4	5	4	0	1	494	54.2	8.66	6.66	197030	306226	0	0
Q9JMA1	Ubiquitin carboxyl-terminal hydrolase 14 OS=Mus musculus OX=10090 GN=Usp14 PE=1 SV=3	0	15.853	10	4	7	4	0	1	493	56	5.24	4.55	345286	334178	1614.4	0
Q9D8W5	26S proteasome non-ATPase regulatory subunit 12 OS=Mus musculus OX=10090 GN=Psmd12 PE=1 SV=4	0	18.396	10	4	7	4	0	1	456	52.9	7.06	6.83	503647	478214	0	4896.96
Q9WVJ2	26S proteasome non-ATPase regulatory subunit 13 OS=Mus musculus OX=10090 GN=Psmd13 PE=1 SV=1	0	10.597	10	4	5	4	0	1	376	42.8	5.71	4.39	1.06572e+06	941298	7582.45	2840.04
O35887	Calumenin OS=Mus musculus OX=10090 GN=Calu PE=1 SV=1	0	13.521	10	4	8	4	0	1	315	37	4.67	6.85	623015	672900	85406.4	83121.2
P42227	Signal transducer and activator of transcription 3 OS=Mus musculus OX=10090 GN=Stat3 PE=1 SV=2	0	12.318	9	4	7	4	0	1	770	88	6.3	3.67	395112	408827	2692.48	6840.07
Q3U0V1	Far upstream element-binding protein 2 OS=Mus musculus OX=10090 GN=Khsrp PE=1 SV=2	0	15.396	9	4	7	4	0	1	748	76.7	7.33	8.59	342394	343260	6943.52	8104.53
Q99KK7	Dipeptidyl peptidase 3 OS=Mus musculus OX=10090 GN=Dpp3 PE=1 SV=2	0	21.653	9	4	8	4	0	1	738	82.8	5.38	11.56	336302	325258	0	0
Q08188	Protein-glutamine gamma-glutamyltransferase E OS=Homo sapiens OX=9606 GN=TGM3 PE=1 SV=4	0	9.975	9	4	5	4	0	1	693	76.6	5.86	0	83548.1	104583	121765	123290
O88487	Cytoplasmic dynein 1 intermediate chain 2 OS=Mus musculus OX=10090 GN=Dync1i2 PE=1 SV=1	0	11.693	9	4	6	4	0	1	612	68.4	5.29	6.25	198001	195941	1433.28	0
Q925I1	ATPase family AAA domain-containing protein 3 OS=Mus musculus OX=10090 GN=Atad3 PE=1 SV=1	0	21.636	9	4	7	4	0	1	591	66.7	9.29	16.15	321189	334142	2580.37	4692.02
Q8VCI0	Phospholipase B-like 1 OS=Mus musculus OX=10090 GN=Plbd1 PE=1 SV=1	0	13.023	9	4	9	4	0	1	550	63	8.87	4.18	161283	167010	171869	167746
P70665	Sialate O-acetylesterase OS=Mus musculus OX=10090 GN=Siae PE=1 SV=3	0	11.073	9	4	7	4	0	1	541	60.7	6.79	2.04	99819.8	96406.6	119707	129329
Q61035	Histidine--tRNA ligase, cytoplasmic OS=Mus musculus OX=10090 GN=Hars1 PE=1 SV=2	0	18.463	9	4	7	4	0	1	509	57.4	6	12.59	410463	393676	3365.97	3692.62
Q11136	Xaa-Pro dipeptidase OS=Mus musculus OX=10090 GN=Pepd PE=1 SV=3	0	12.823	9	4	6	4	0	1	493	55	5.78	3.77	180005	193270	2856.15	3875.86
Q9R111	Guanine deaminase OS=Mus musculus OX=10090 GN=Gda PE=1 SV=1	0	16.535	9	4	9	4	0	1	454	51	5.53	12.85	382710	381691	20979.7	17962.9
Q920A5	Retinoid-inducible serine carboxypeptidase OS=Mus musculus OX=10090 GN=Scpep1 PE=1 SV=2	0	14.075	9	4	10	4	0	1	452	50.9	5.66	9.63	533454	514143	260194	277185
P12382	ATP-dependent 6-phosphofructokinase, liver type OS=Mus musculus OX=10090 GN=Pfkl PE=1 SV=4	0	21.435	8	4	7	4	0	1	780	85.3	7.17	11.58	221708	206249	1715.57	2578.9
Q91VR5	ATP-dependent RNA helicase DDX1 OS=Mus musculus OX=10090 GN=Ddx1 PE=1 SV=1	0	14.969	8	4	6	4	0	1	740	82.4	7.21	0	153062	164723	2174.51	2806.85
Q9QUR6	Prolyl endopeptidase OS=Mus musculus OX=10090 GN=Prep PE=1 SV=1	0	9.789	8	4	5	4	0	1	710	80.7	5.73	0	178626	175487	0	0
P58735	Sulfate anion transporter 1 OS=Mus musculus OX=10090 GN=Slc26a1 PE=1 SV=1	0	13.149	8	4	6	4	0	1	704	75.7	8.09	3.52	208349	173818	12146.4	13049.1
Q60710	Deoxynucleoside triphosphate triphosphohydrolase SAMHD1 OS=Mus musculus OX=10090 GN=Samhd1 PE=1 SV=3	0	15.581	8	4	7	4	0	1	658	75.8	7.93	3.41	211887	198199	5650.76	4376.56
Q9JHS4	ATP-dependent Clp protease ATP-binding subunit clpX-like, mitochondrial OS=Mus musculus OX=10090 GN=Clpx PE=1 SV=2	0	11.934	8	4	5	4	0	1	634	69.2	7.71	5.93	256463	237466	0	2856.05
Q80UG5	Septin-9 OS=Mus musculus OX=10090 GN=Septin9 PE=1 SV=1	0	12.827	8	4	5	4	0	1	583	65.5	8.9	7.66	248832	236153	11185.8	9618.22
A2AJL3	FGGY carbohydrate kinase domain-containing protein OS=Mus musculus OX=10090 GN=Fggy PE=1 SV=1	0	17.197	8	4	8	4	0	1	552	60.3	6.42	14.4	436213	454000	0	0
Q9R233	Tapasin OS=Mus musculus OX=10090 GN=Tapbp PE=1 SV=2	0	7.245	8	4	4	4	0	1	465	49.7	8.5	5.24	233713	242150	15753.7	15196.1
P97364	Selenide, water dikinase 2 OS=Mus musculus OX=10090 GN=Sephs2 PE=1 SV=3	0	11.82	8	4	8	4	0	1	452	47.8	6.06	11.33	1.10556e+06	1.07175e+06	9930.16	9299.66
Q811D0	Disks large homolog 1 OS=Mus musculus OX=10090 GN=Dlg1 PE=1 SV=1	0	12.307	7	4	6	4	0	1	905	100.1	5.8	1.72	192196	185827	0	0
O70570	Polymeric immunoglobulin receptor OS=Mus musculus OX=10090 GN=Pigr PE=1 SV=1	0	12.298	7	4	8	4	0	1	771	84.9	5.4	0	176368	160142	66818.7	63181.5
Q8VHE0	Translocation protein SEC63 homolog OS=Mus musculus OX=10090 GN=Sec63 PE=1 SV=4	0	20.269	7	4	6	4	0	1	760	87.8	5.38	12.26	339956	331199	7604.69	9015.02
P42225	Signal transducer and activator of transcription 1 OS=Mus musculus OX=10090 GN=Stat1 PE=1 SV=1	0	11.165	7	4	7	4	0	1	749	87.1	5.58	1.85	191019	184626	4552.97	5597.17
Q8BSY0	Aspartyl/asparaginyl beta-hydroxylase OS=Mus musculus OX=10090 GN=Asph PE=1 SV=1	0	11.004	7	4	6	4	0	1	741	83	5.08	1.82	203608	215744	68769.6	66945.5
Q8VCB3	Glycogen [starch] synthase, liver OS=Mus musculus OX=10090 GN=Gys2 PE=1 SV=2	0	16.166	7	4	6	4	0	1	704	80.8	6.89	6.7	694442	673452	8230.01	9590.65
O08529	Calpain-2 catalytic subunit OS=Mus musculus OX=10090 GN=Capn2 PE=1 SV=4	0	12.955	7	4	6	4	0	1	700	79.8	4.96	5.6	160493	163078	2737.69	0
Q8BML9	Glutamine--tRNA ligase OS=Mus musculus OX=10090 GN=Qars1 PE=1 SV=1	0	11.686	6	4	5	4	0	1	775	87.6	7.31	4.81	162020	169298	1364.41	0
Q8K1M6	Dynamin-1-like protein OS=Mus musculus OX=10090 GN=Dnm1l PE=1 SV=2	0	10.369	6	4	4	4	0	1	742	82.6	7.05	3.28	517451	494979	93488.4	94694.1
Q8R146	Acylamino-acid-releasing enzyme OS=Mus musculus OX=10090 GN=Apeh PE=1 SV=3	0	13.021	6	4	6	4	0	1	732	81.5	5.59	4.44	346301	369980	9011.58	8490.52
Q9D2R0	Acetoacetyl-CoA synthetase OS=Mus musculus OX=10090 GN=Aacs PE=1 SV=1	0	10.099	6	4	7	4	0	1	672	75.2	6.71	5.73	343848	338370	0	0
Q3TCN2	Putative phospholipase B-like 2 OS=Mus musculus OX=10090 GN=Plbd2 PE=1 SV=2	0	12.104	6	4	7	4	0	1	594	66.2	6.13	2.31	73580.2	104665	146153	148244
Q9EP69	Phosphatidylinositide phosphatase SAC1 OS=Mus musculus OX=10090 GN=Sacm1l PE=1 SV=1	0	15.156	6	4	7	4	0	1	587	66.9	7.3	11.68	436969	413581	18708.8	18680.6
P14246	Solute carrier family 2, facilitated glucose transporter member 2 OS=Mus musculus OX=10090 GN=Slc2a2 PE=1 SV=3	0	15.759	6	4	6	4	0	1	523	57.1	6.73	15.54	605770	654884	13296.4	15159.6
P04919	Band 3 anion transport protein OS=Mus musculus OX=10090 GN=Slc4a1 PE=1 SV=1	0	14.937	5	4	7	4	0	1	929	103.1	5.45	8.57	283597	262557	19667.1	20516.1
Q3TDQ1	Dolichyl-diphosphooligosaccharide--protein glycosyltransferase subunit STT3B OS=Mus musculus OX=10090 GN=Stt3b PE=1 SV=2	0	18.021	5	4	7	4	0	1	823	93.2	8.95	10.1	314859	337303	7852.5	5699.05
Q99P72	Reticulon-4 OS=Mus musculus OX=10090 GN=Rtn4 PE=1 SV=2	0	15.251	4	4	6	4	0	1	1162	126.5	4.54	14.03	634827	603434	1541.18	0
P70670	Nascent polypeptide-associated complex subunit alpha, muscle-specific form OS=Mus musculus OX=10090 GN=Naca PE=1 SV=2	0	33.214	3	4	9	4	0	1	2187	220.4	9.35	19.9	1.56362e+06	1.54469e+06	93487	97105.5
P06684	Complement C5 OS=Mus musculus OX=10090 GN=C5 PE=1 SV=2	0	8.777	3	4	5	4	0	1	1680	188.8	6.81	0	198290	191024	14213.8	11914.4
Q91ZV0	Melanoma inhibitory activity protein 2 OS=Mus musculus OX=10090 GN=Mia2 PE=1 SV=3	0	13.394	3	4	7	4	0	1	1396	156.4	4.55	8	237683	301882	68708.8	73123.7
Q8BU30	Isoleucine--tRNA ligase, cytoplasmic OS=Mus musculus OX=10090 GN=Iars1 PE=1 SV=2	0	10.52	3	4	5	4	0	1	1262	144.2	6.55	4.01	173060	177547	2179.65	2079.99
Q6GQT9	Nodal modulator 1 OS=Mus musculus OX=10090 GN=Nomo1 PE=1 SV=1	0	12.544	3	4	6	4	0	1	1214	133.3	6.09	5.38	325439	305397	90584.3	85416.2
E9PVA8	eIF-2-alpha kinase activator GCN1 OS=Mus musculus OX=10090 GN=Gcn1 PE=1 SV=1	0	8.76	2	4	5	4	0	1	2671	292.8	7.36	0	61142.7	91428.8	0	0
P70398	Probable ubiquitin carboxyl-terminal hydrolase FAF-X OS=Mus musculus OX=10090 GN=Usp9x PE=1 SV=2	0	10.859	2	4	4	4	0	1	2559	290.5	5.87	1.77	70054.3	70671.3	4425.76	3297.17
Q62261	Spectrin beta chain, non-erythrocytic 1 OS=Mus musculus OX=10090 GN=Sptbn1 PE=1 SV=2	0	10.938	2	4	5	4	0	1	2363	274.1	5.58	2.35	153235	125634	0	0
Q01469	Fatty acid-binding protein 5 OS=Homo sapiens OX=9606 GN=FABP5 PE=1 SV=3	0	8.189	41	4	6	3	0	1	135	15.2	7.01	2.21	110576	107126	62844.9	66412.8
Q80UU9	Membrane-associated progesterone receptor component 2 OS=Mus musculus OX=10090 GN=Pgrmc2 PE=1 SV=2	0	13.654	28	4	8	3	0	1	217	23.3	5.15	6.2	236198	238284	1895.16	0
P60953	Cell division control protein 42 homolog OS=Homo sapiens OX=9606 GN=CDC42 PE=1 SV=2	0	13.208	21	4	7	3	0	1	191	21.2	6.55	9.61	636222	666113	6315.18	1813.5
P07759	Serine protease inhibitor A3K OS=Mus musculus OX=10090 GN=Serpina3k PE=1 SV=2	0	25.868	15	4	10	3	2	1	418	46.9	5.16	12.13	499069	492226	113253	110632
Q9D8U8	Sorting nexin-5 OS=Mus musculus OX=10090 GN=Snx5 PE=1 SV=1	0	15.101	12	4	7	3	1	1	404	46.8	6.62	9.7	314277	311009	1224.07	0
Q6R0H7	Guanine nucleotide-binding protein G(s) subunit alpha isoforms XLas OS=Mus musculus OX=10090 GN=Gnas PE=1 SV=1	0	12.173	4	4	6	3	0	1	1133	121.4	4.81	0	188223	203065	5027.18	2247.03
P61750	ADP-ribosylation factor 4 OS=Mus musculus OX=10090 GN=Arf4 PE=1 SV=2	0	10.608	28	4	6	2	1	1	180	20.4	7.14	7.98	641716	598499	9332.33	9990.92
P55258	Ras-related protein Rab-8A OS=Mus musculus OX=10090 GN=Rab8a PE=1 SV=2	0	16.077	23	4	7	2	0	1	207	23.7	9.07	11.65	67230.1	66019.2	0	0
P24472	Glutathione S-transferase A4 OS=Mus musculus OX=10090 GN=Gsta4 PE=1 SV=3	0	15.642	15	4	9	2	0	1	222	25.5	7.39	14.27	587558	540162	0	0
P62880	Guanine nucleotide-binding protein G(I)/G(S)/G(T) subunit beta-2 OS=Mus musculus OX=10090 GN=Gnb2 PE=1 SV=3	0	17.769	12	4	7	2	2	1	340	37.3	6	12.89	913672	475655	22483.9	20220.1
O08997	Copper transport protein ATOX1 OS=Mus musculus OX=10090 GN=Atox1 PE=1 SV=1	0	20.032	59	3	6	3	0	1	68	7.3	6.51	19.27	2.2198e+06	2.18794e+06	3545.31	8447.59
Q9JJI8	60S ribosomal protein L38 OS=Mus musculus OX=10090 GN=Rpl38 PE=1 SV=3	0	21.375	50	3	10	3	0	1	70	8.2	10.1	19.91	1.08138e+06	1.10284e+06	8026.54	10556.6
Q9JJU8	SH3 domain-binding glutamic acid-rich-like protein OS=Mus musculus OX=10090 GN=Sh3bgrl PE=1 SV=1	0	15.022	45	3	6	3	0	1	114	12.8	4.92	10	537651	491118	0	1345.54
Q06185	ATP synthase subunit e, mitochondrial OS=Mus musculus OX=10090 GN=Atp5me PE=1 SV=2	0	9.111	45	3	6	3	0	1	71	8.2	9.35	11.36	3.59619e+06	3.49256e+06	34825	33209.8
P01644	Ig kappa chain V-V region HP R16.7 OS=Mus musculus OX=10090 PE=1 SV=1	0	10.135	44	3	6	3	0	1	108	11.9	7.97	0	194206	194680	86352.5	87736.8
Q9DAS9	Guanine nucleotide-binding protein G(I)/G(S)/G(O) subunit gamma-12 OS=Mus musculus OX=10090 GN=Gng12 PE=1 SV=3	0	15.254	44	3	5	3	0	1	72	8	8.97	10.22	252072	229196	6145.13	7305.3
Q9CPQ8	ATP synthase subunit g, mitochondrial OS=Mus musculus OX=10090 GN=Atp5mg PE=1 SV=1	0	28.07	42	3	12	3	0	1	103	11.4	9.74	15.45	1.6678e+06	1.5136e+06	10465.3	10504
P61514	60S ribosomal protein L37a OS=Mus musculus OX=10090 GN=Rpl37a PE=1 SV=2	0	21.631	41	3	8	3	0	1	92	10.3	10.43	13.77	1.3443e+06	1.35108e+06	56023.8	56866
Q9CQC7	NADH dehydrogenase [ubiquinone] 1 beta subcomplex subunit 4 OS=Mus musculus OX=10090 GN=Ndufb4 PE=1 SV=3	0	16.278	38	3	7	3	0	1	129	15.1	9.89	11.13	1.05759e+06	983114	14687.7	19133.5
Q9CR98	Protein FAM136A OS=Mus musculus OX=10090 GN=Fam136a PE=1 SV=1	0	15.57	36	3	6	3	0	1	138	15.7	7.61	8.8	315496	313332	58219.9	58550.8
P06330	Ig heavy chain V region AC38 205.12 OS=Mus musculus OX=10090 PE=1 SV=1	0	21.973	36	3	8	3	0	1	118	12.9	7.11	16.7	1.38502e+06	1.38247e+06	163760	178097
P01638	Ig kappa chain V-V region L6 (Fragment) OS=Mus musculus OX=10090 PE=4 SV=1	0	8.766	36	3	5	3	0	1	115	13	7.81	1.83	461161	438183	44745.2	45595.6
Q91WS0	CDGSH iron-sulfur domain-containing protein 1 OS=Mus musculus OX=10090 GN=Cisd1 PE=1 SV=1	0	22.603	34	3	8	3	0	1	108	12.1	9.06	25.5	3392954	1.73493e+06	75742.3	69450.1
Q9D1L0	Coiled-coil-helix-coiled-coil-helix domain-containing protein 2 OS=Mus musculus OX=10090 GN=Chchd2 PE=2 SV=1	0	22.73	31	3	7	3	0	1	153	15.7	9.66	14	681305	714452	12164.4	12979.6
Q9CRB3	5-hydroxyisourate hydrolase OS=Mus musculus OX=10090 GN=Urah PE=1 SV=1	0	23.949	31	3	12	3	0	1	118	13.6	7.87	28.3	2.0039e+06	1.98982e+06	78526.1	81597.9
Q80Y14	Glutaredoxin-related protein 5, mitochondrial OS=Mus musculus OX=10090 GN=Glrx5 PE=1 SV=2	0	12.26	30	3	4	3	0	1	152	16.3	6.55	2.97	346752	350378	18266.7	17004.1
P56812	Programmed cell death protein 5 OS=Mus musculus OX=10090 GN=Pdcd5 PE=1 SV=3	0	9	29	3	4	3	0	1	126	14.3	5.68	2.31	139150	143134	0	0
Q5EBG8	Uncharacterized protein C1orf50 homolog OS=Mus musculus OX=10090 PE=1 SV=1	0	9.248	28	3	4	3	0	1	199	21.8	5.53	3.36	176690	144879	0	0
Q8R3Q6	Coiled-coil domain-containing protein 58 OS=Mus musculus OX=10090 GN=Ccdc58 PE=1 SV=1	0	12.572	28	3	5	3	0	1	144	16.7	8.16	10.9	258825	258616	0	2706.99
Q9CQX2	Cytochrome b5 type B OS=Mus musculus OX=10090 GN=Cyb5b PE=1 SV=1	0	23.474	27	3	8	3	0	1	146	16.3	4.89	13.55	858548	869110	0	0
P07309	Transthyretin OS=Mus musculus OX=10090 GN=Ttr PE=1 SV=1	0	20.261	26	3	10	3	0	1	147	15.8	6.16	21.47	3.1932e+06	3.00769e+06	499121	499823
Q6ZWV7	60S ribosomal protein L35 OS=Mus musculus OX=10090 GN=Rpl35 PE=1 SV=1	0	11.713	26	3	6	3	0	1	123	14.5	11.05	13.62	1.99663e+06	2.02701e+06	78128.9	74206.2
Q9DCS2	Methyltransferase-like 26 OS=Mus musculus OX=10090 GN=Mettl26 PE=1 SV=1	0	10.349	25	3	5	3	0	1	204	22.7	6.52	7.21	500435	537299	5454.79	6127.24
Q9Z0J0	NPC intracellular cholesterol transporter 2 OS=Mus musculus OX=10090 GN=Npc2 PE=1 SV=1	0	10.1	25	3	8	3	0	1	149	16.4	7.68	9.15	644593	588131	243486	251509
P62900	60S ribosomal protein L31 OS=Mus musculus OX=10090 GN=Rpl31 PE=1 SV=1	0	10.51	25	3	11	3	0	1	125	14.5	10.54	15.89	2.73754e+06	2.7217e+06	182071	177825
Q9CZB0	Succinate dehydrogenase cytochrome b560 subunit, mitochondrial OS=Mus musculus OX=10090 GN=Sdhc PE=1 SV=1	0	22.681	24	3	8	3	0	1	169	18.4	9.94	17.66	843107	961364	0	0
P61089	Ubiquitin-conjugating enzyme E2 N OS=Mus musculus OX=10090 GN=Ube2n PE=1 SV=1	0	11.088	24	3	5	3	0	1	152	17.1	6.57	10.14	1.03636e+06	1010019	4660.6	3760.86
P63276	40S ribosomal protein S17 OS=Mus musculus OX=10090 GN=Rps17 PE=1 SV=2	0	13.736	24	3	8	3	0	1	135	15.5	9.85	7.77	952374	1.00266e+06	22633	27427.7
Q9CQM5	Thioredoxin domain-containing protein 17 OS=Mus musculus OX=10090 GN=Txndc17 PE=1 SV=1	0	12.003	24	3	6	3	0	1	123	14	4.77	8.76	524897	540424	0	0
P61486	60S ribosomal protein L36a OS=Takifugu rubripes OX=31033 GN=rpl36a PE=3 SV=2	0	9.552	24	3	7	3	0	1	106	12.5	10.54	9.96	1.43999e+06	1.33895e+06	79925	74570.2
Q8BK30	NADH dehydrogenase [ubiquinone] flavoprotein 3, mitochondrial OS=Mus musculus OX=10090 GN=Ndufv3 PE=1 SV=1	0	12.287	24	3	4	3	0	1	104	11.8	9.35	7.51	630784	578029	17943.9	17872.9
Q8VBV7	COP9 signalosome complex subunit 8 OS=Mus musculus OX=10090 GN=Cops8 PE=1 SV=1	0	8.886	23	3	4	3	0	1	209	23.2	5.2	6.96	155475	151060	1417.1	2974.06
Q9D6J5	NADH dehydrogenase [ubiquinone] 1 beta subcomplex subunit 8, mitochondrial OS=Mus musculus OX=10090 GN=Ndufb8 PE=1 SV=1	0	10.863	23	3	4	3	0	1	186	21.9	6.64	7.95	834593	852978	11956.4	12223.8
P63028	Translationally-controlled tumor protein OS=Mus musculus OX=10090 GN=Tpt1 PE=1 SV=1	0	18.975	23	3	8	3	0	1	172	19.5	4.86	5.72	731814	762867	0	1555.5
O70492	Sorting nexin-3 OS=Mus musculus OX=10090 GN=Snx3 PE=1 SV=3	0	9.797	21	3	5	3	0	1	162	18.7	8.66	8.15	309811	347078	10468.2	10685.9
O35969	Guanidinoacetate N-methyltransferase OS=Mus musculus OX=10090 GN=Gamt PE=1 SV=1	0	14.456	19	3	5	3	0	1	236	26.3	5.71	11.19	431441	443299	0	0
Q9R1P3	Proteasome subunit beta type-2 OS=Mus musculus OX=10090 GN=Psmb2 PE=1 SV=1	0	9.425	19	3	6	3	0	1	201	22.9	7.02	5.31	521630	488535	9190.34	9850.82
Q9JM62	Receptor expression-enhancing protein 6 OS=Mus musculus OX=10090 GN=Reep6 PE=1 SV=1	0	30.814	19	3	10	3	0	1	201	22.2	7.33	32.62	1.76605e+06	1.84427e+06	19282.1	18218
P47915	60S ribosomal protein L29 OS=Mus musculus OX=10090 GN=Rpl29 PE=1 SV=2	0	11.477	19	3	6	3	0	1	160	17.6	11.84	12.28	1.33588e+06	1.48205e+06	60180.5	59380.3
P45878	Peptidyl-prolyl cis-trans isomerase FKBP2 OS=Mus musculus OX=10090 GN=Fkbp2 PE=1 SV=1	0	14.626	19	3	6	3	0	1	140	15.3	8.88	7.39	952299	889155	6300.54	6102.61
Q91VT4	Carbonyl reductase family member 4 OS=Mus musculus OX=10090 GN=Cbr4 PE=1 SV=2	0	20.561	18	3	8	3	0	1	236	25.4	9.69	16.73	392732	380873	53040.5	55138.8
Q9EPQ7	StAR-related lipid transfer protein 5 OS=Mus musculus OX=10090 GN=Stard5 PE=1 SV=2	0	8.088	18	3	5	3	0	1	213	23.9	6.39	3.49	211796	207883	0	0
Q9D110	5-formyltetrahydrofolate cyclo-ligase OS=Mus musculus OX=10090 GN=Mthfs PE=2 SV=2	0	8.936	18	3	4	3	0	1	203	23.2	7.02	1.68	259861	249825	0	0
Q9DB15	39S ribosomal protein L12, mitochondrial OS=Mus musculus OX=10090 GN=Mrpl12 PE=1 SV=2	0	8.466	18	3	6	3	0	1	201	21.7	9.29	5.78	615031	563542	30907.1	31890.8
Q9CXI5	Mesencephalic astrocyte-derived neurotrophic factor OS=Mus musculus OX=10090 GN=Manf PE=1 SV=1	0	16.827	18	3	6	3	0	1	179	20.4	8.07	13.62	635791	675311	2097.64	4007.47
P62331	ADP-ribosylation factor 6 OS=Mus musculus OX=10090 GN=Arf6 PE=1 SV=2	0	15.941	18	3	5	3	0	1	175	20.1	8.95	7.61	352709	342058	6120.91	6450.18
Q3THE2	Myosin regulatory light chain 12B OS=Mus musculus OX=10090 GN=Myl12b PE=1 SV=2	0	15.13	18	3	5	3	0	1	172	19.8	4.84	11.66	647087	653333	17066.1	18338.3
Q9CR09	Ubiquitin-fold modifier-conjugating enzyme 1 OS=Mus musculus OX=10090 GN=Ufc1 PE=1 SV=1	0	7.915	18	3	4	3	0	1	167	19.5	7.4	1.87	258582	251897	0	0
Q9CQI6	Coactosin-like protein OS=Mus musculus OX=10090 GN=Cotl1 PE=1 SV=3	0	5.881	18	3	5	3	0	1	142	15.9	5.4	7.25	663481	618779	0	0
Q3TC72	Fumarylacetoacetate hydrolase domain-containing protein 2A OS=Mus musculus OX=10090 GN=Fahd2 PE=1 SV=1	0	16.317	17	3	4	3	0	1	313	34.7	8.16	5.68	202778	194933	0	0
O55135	Eukaryotic translation initiation factor 6 OS=Mus musculus OX=10090 GN=Eif6 PE=1 SV=2	0	15.75	17	3	5	3	0	1	245	26.5	4.74	7.82	420919	429919	10869.8	10319.3
A5D7A0	EF-hand domain-containing protein D2 OS=Bos taurus OX=9913 GN=EFHD2 PE=2 SV=1	0	14.194	17	3	5	3	0	1	242	26.9	5.15	7.19	155056	150949	0	0
P12246	Serum amyloid P-component OS=Mus musculus OX=10090 GN=Apcs PE=1 SV=2	0	13.242	17	3	8	3	0	1	224	26.2	6.35	4.31	450785	432999	78852.5	78342.7
Q9CYH2	Peroxiredoxin-like 2A OS=Mus musculus OX=10090 GN=Prxl2a PE=1 SV=2	0	7.992	17	3	4	3	0	1	218	24.4	9.17	0	175222	177167	1242.21	1609.72
Q8K3J1	NADH dehydrogenase [ubiquinone] iron-sulfur protein 8, mitochondrial OS=Mus musculus OX=10090 GN=Ndufs8 PE=1 SV=1	0	18.433	17	3	7	3	0	1	212	24	6.21	4.8	503336	510160	18060.8	19677.3
Q9CXW4	60S ribosomal protein L11 OS=Mus musculus OX=10090 GN=Rpl11 PE=1 SV=4	0	10.776	17	3	10	3	0	1	178	20.2	9.6	12.56	2.51413e+06	2.39017e+06	151393	155389
P06797	Cathepsin L1 OS=Mus musculus OX=10090 GN=Ctsl PE=1 SV=2	0	9.658	16	3	10	3	0	1	334	37.5	6.83	8.31	330675	342147	410848	423190
Q9Z1Q5	Chloride intracellular channel protein 1 OS=Mus musculus OX=10090 GN=Clic1 PE=1 SV=3	0	8.458	16	3	5	3	0	1	241	27	5.17	2	276357	274022	0	0
P37804	Transgelin OS=Mus musculus OX=10090 GN=Tagln PE=1 SV=3	0	9.597	16	3	4	3	0	1	201	22.6	8.81	3.45	148048	162090	0	0
P59999	Actin-related protein 2/3 complex subunit 4 OS=Mus musculus OX=10090 GN=Arpc4 PE=1 SV=3	0	11.104	16	3	6	3	0	1	168	19.7	8.43	10.79	935368	897866	23687.2	20559.1
P63030	Mitochondrial pyruvate carrier 1 OS=Mus musculus OX=10090 GN=Mpc1 PE=1 SV=1	0	8.675	16	3	6	3	0	1	109	12.4	9.61	13.38	1.72935e+06	1.62922e+06	71328.8	71140.5
Q99LB6	Methionine adenosyltransferase 2 subunit beta OS=Mus musculus OX=10090 GN=Mat2b PE=1 SV=1	0	8.15	15	3	6	3	0	1	334	37.4	6.95	0	168554	161373	2720.69	4564.67
P55735	Protein SEC13 homolog OS=Homo sapiens OX=9606 GN=SEC13 PE=1 SV=3	0	15.564	15	3	6	3	0	1	322	35.5	5.48	10.25	495292	472069	42198.9	38489.7
Q9JLZ3	Methylglutaconyl-CoA hydratase, mitochondrial OS=Mus musculus OX=10090 GN=Auh PE=1 SV=1	0	17.677	15	3	6	3	0	1	314	33.4	9.51	12.23	401427	379775	0	0
Q8VCC1	15-hydroxyprostaglandin dehydrogenase [NAD(+)] OS=Mus musculus OX=10090 GN=Hpgd PE=1 SV=1	0	7.812	15	3	5	3	0	1	269	29.2	6.54	0	130393	111222	0	0
P41317	Mannose-binding protein C OS=Mus musculus OX=10090 GN=Mbl2 PE=1 SV=2	0	19.535	15	3	6	3	0	1	244	25.9	5.06	16.1	444502	426857	41417.6	44159.1
Q9Z2G9	Oxidoreductase HTATIP2 OS=Mus musculus OX=10090 GN=Htatip2 PE=1 SV=3	0	9.01	15	3	6	3	0	1	242	26.9	8.59	3.79	330487	308814	33672	30472.5
P43274	Histone H1.4 OS=Mus musculus OX=10090 GN=H1-4 PE=1 SV=2	0	11.954	15	3	5	3	0	1	219	22	11.11	11.16	758474	783207	21892	17928.2
O08547	Vesicle-trafficking protein SEC22b OS=Mus musculus OX=10090 GN=Sec22b PE=1 SV=3	0	11.349	15	3	6	3	0	1	215	24.7	8.51	5.9	314650	299229	16589.3	17024
Q9D5T0	ATPase family AAA domain-containing protein 1 OS=Mus musculus OX=10090 GN=Atad1 PE=1 SV=1	0	7.273	14	3	5	3	0	1	361	40.7	6.9	1.7	193689	183091	0	0
Q9Z2Y8	Pyridoxal phosphate homeostasis protein OS=Mus musculus OX=10090 GN=Plpbp PE=1 SV=1	0	11.871	14	3	6	3	0	1	274	30	8.27	10.36	344280	348540	0	0
Q02013	Aquaporin-1 OS=Mus musculus OX=10090 GN=Aqp1 PE=1 SV=3	0	13.805	14	3	8	3	0	1	269	28.8	7.43	7.84	729289	723207	190799	180249
P57759	Endoplasmic reticulum resident protein 29 OS=Mus musculus OX=10090 GN=Erp29 PE=1 SV=2	0	9.058	14	3	5	3	0	1	262	28.8	6.15	4.15	273331	268381	0	2201.95
P62918	60S ribosomal protein L8 OS=Mus musculus OX=10090 GN=Rpl8 PE=1 SV=2	0	14.784	14	3	9	3	0	1	257	28	11.03	16.98	3.421e+06	3.2476e+06	168640	163519
Q62093	Serine/arginine-rich splicing factor 2 OS=Mus musculus OX=10090 GN=Srsf2 PE=1 SV=4	0	8.665	14	3	5	3	0	1	221	25.5	11.85	6.54	234100	215323	21360.1	20205.9
P84099	60S ribosomal protein L19 OS=Mus musculus OX=10090 GN=Rpl19 PE=1 SV=1	0	21.829	14	3	10	3	0	1	196	23.5	11.47	13.34	2.2574e+06	2.16733e+06	155256	153589
Q91YR1	Twinfilin-1 OS=Mus musculus OX=10090 GN=Twf1 PE=1 SV=2	0	12.971	13	3	7	3	0	1	350	40.1	6.67	0	117042	115266	0	0
Q99JY3	GTPase IMAP family member 4 OS=Mus musculus OX=10090 GN=Gimap4 PE=1 SV=2	0	9.036	13	3	5	3	0	1	328	38	6.23	4.38	143782	123477	0	0
P42669	Transcriptional activator protein Pur-alpha OS=Mus musculus OX=10090 GN=Pura PE=1 SV=1	0	9.801	13	3	5	3	0	1	321	34.9	6.44	5.87	407572	391287	47220.7	45249.3
P23591	GDP-L-fucose synthase OS=Mus musculus OX=10090 GN=Tsta3 PE=1 SV=3	0	8.859	13	3	3	3	0	1	321	35.9	6.74	2.32	212321	192395	0	0
Q8K183	Pyridoxal kinase OS=Mus musculus OX=10090 GN=Pdxk PE=1 SV=1	0	27.89	13	3	9	3	0	1	312	35	6.29	16.39	950833	988391	1838.56	3775.89
P25688	Uricase OS=Mus musculus OX=10090 GN=Uox PE=1 SV=2	0	12.516	13	3	4	3	0	1	303	35	8.35	8.44	473984	479363	34046.1	32132.1
P28063	Proteasome subunit beta type-8 OS=Mus musculus OX=10090 GN=Psmb8 PE=1 SV=2	0	17.987	13	3	4	3	0	1	276	30.2	6.68	8.68	462926	447256	0	0
Q7TQI3	Ubiquitin thioesterase OTUB1 OS=Mus musculus OX=10090 GN=Otub1 PE=1 SV=2	0	8.496	13	3	5	3	0	1	271	31.3	4.94	0	223373	223739	6191.82	6662.06
Q8CHQ9	N-acetyltransferase family 8 member 2 OS=Mus musculus OX=10090 GN=Nat8f2 PE=1 SV=1	0	14.814	13	3	7	3	0	1	238	26.4	9.58	12.74	1.53529e+06	1.50527e+06	43841.6	47685.2
P62835	Ras-related protein Rap-1A OS=Mus musculus OX=10090 GN=Rap1a PE=1 SV=1	0	13.36	13	3	5	3	0	1	184	21	6.67	7.72	355948	314865	0	0
Q8VCA8	Secernin-2 OS=Mus musculus OX=10090 GN=Scrn2 PE=1 SV=1	0	17.521	12	3	4	3	0	1	425	46.6	5.71	10.34	286071	270017	0	0
Q8CFA2	Aminomethyltransferase, mitochondrial OS=Mus musculus OX=10090 GN=Amt PE=1 SV=1	0	12.621	12	3	4	3	0	1	403	44	8.7	6.28	386535	511161	0	0
Q9DCS3	Enoyl-[acyl-carrier-protein] reductase, mitochondrial OS=Mus musculus OX=10090 GN=Mecr PE=1 SV=2	0	7.575	12	3	4	3	0	1	373	40.3	9.07	0	73255.1	80681.1	1413.15	2048.72
Q99L45	Eukaryotic translation initiation factor 2 subunit 2 OS=Mus musculus OX=10090 GN=Eif2s2 PE=1 SV=1	0	16.168	12	3	6	3	0	1	331	38.1	5.8	7.3	357371	357413	2144.6	4904.51
O70400	PDZ and LIM domain protein 1 OS=Mus musculus OX=10090 GN=Pdlim1 PE=1 SV=4	0	12.068	12	3	4	3	0	1	327	35.8	6.84	4.94	170408	170686	0	0
P47802	Metaxin-1 OS=Mus musculus OX=10090 GN=Mtx1 PE=1 SV=1	0	11.224	12	3	6	3	0	1	317	35.6	6.18	7.57	272169	258286	2412.4	4220
Q6ZWX6	Eukaryotic translation initiation factor 2 subunit 1 OS=Mus musculus OX=10090 GN=Eif2s1 PE=1 SV=3	0	12.499	12	3	6	3	0	1	315	36.1	5.08	6.47	466244	450735	29603.9	31477.7
O88531	Palmitoyl-protein thioesterase 1 OS=Mus musculus OX=10090 GN=Ppt1 PE=1 SV=2	0	9.776	12	3	5	3	0	1	306	34.5	8	3.85	202770	198223	196379	200800
Q9DCY0	Glycine N-acyltransferase-like protein Keg1 OS=Mus musculus OX=10090 GN=Keg1 PE=1 SV=1	0	11.21	12	3	7	3	0	1	295	33.7	8.43	9.49	366464	388625	16521.3	17756.6
Q9EQU5	Protein SET OS=Mus musculus OX=10090 GN=Set PE=1 SV=1	0	17.248	12	3	7	3	0	1	289	33.4	4.32	10.74	679142	688292	69508.9	63915.6
O55239	Nicotinamide N-methyltransferase OS=Mus musculus OX=10090 GN=Nnmt PE=1 SV=1	0	5.499	12	3	4	3	0	1	264	29.6	5.39	1.68	195813	211952	8070.3	3456.82
Q9CQE1	Protein NipSnap homolog 3B OS=Mus musculus OX=10090 GN=Nipsnap3b PE=1 SV=1	0	8.77	12	3	6	3	0	1	247	28.3	9.48	4.55	476845	459432	35985	38464.8
Q3UPH1	Protein PRRC1 OS=Mus musculus OX=10090 GN=Prrc1 PE=1 SV=1	0	8.898	11	3	5	3	0	1	443	46.3	5.95	3.57	52755.8	52723.7	116011	117462
Q60972	Histone-binding protein RBBP4 OS=Mus musculus OX=10090 GN=Rbbp4 PE=1 SV=5	0	14.371	11	3	6	3	0	1	425	47.6	4.89	5.87	230398	236450	6948.47	6603.44
P70671	Interferon regulatory factor 3 OS=Mus musculus OX=10090 GN=Irf3 PE=1 SV=1	0	9.157	11	3	4	3	0	1	419	46.8	5.43	1.82	112520	92692.1	0	0
P12368	cAMP-dependent protein kinase type II-alpha regulatory subunit OS=Rattus norvegicus OX=10116 GN=Prkar2a PE=1 SV=4	0	13.603	11	3	4	3	0	1	401	45.5	4.93	7.24	180525	169173	6841.81	7581.18
P49443	Protein phosphatase 1A OS=Mus musculus OX=10090 GN=Ppm1a PE=1 SV=1	0	16.87	11	3	4	3	0	1	382	42.4	5.36	6.5	289044	254506	14474.8	11696.3
Q9WU19	Hydroxyacid oxidase 1 OS=Mus musculus OX=10090 GN=Hao1 PE=1 SV=1	0	7.005	11	3	4	3	0	1	370	41	7.72	0	128051	121130	0	0
Q8VEK0	Cell cycle control protein 50A OS=Mus musculus OX=10090 GN=Tmem30a PE=1 SV=1	0	9.947	11	3	6	3	0	1	364	41	8.37	4.21	285442	282728	203692	202119
Q9D0M1	Phosphoribosyl pyrophosphate synthase-associated protein 1 OS=Mus musculus OX=10090 GN=Prpsap1 PE=1 SV=1	0	17.697	11	3	6	3	0	1	356	39.4	7.2	9.17	138318	135043	0	0
Q99JB2	Stomatin-like protein 2, mitochondrial OS=Mus musculus OX=10090 GN=Stoml2 PE=1 SV=1	0	9.729	11	3	5	3	0	1	353	38.4	8.87	4.02	213495	211694	1492.08	0
Q8K157	Aldose 1-epimerase OS=Mus musculus OX=10090 GN=Galm PE=1 SV=1	0	19.226	11	3	6	3	0	1	342	37.8	6.74	14.36	1.78913e+06	1.75279e+06	0	0
Q8BK64	Activator of 90 kDa heat shock protein ATPase homolog 1 OS=Mus musculus OX=10090 GN=Ahsa1 PE=1 SV=2	0	8.686	11	3	4	3	0	1	338	38.1	5.53	1.95	158250	141041	4828.93	5658.58
O35685	Nuclear migration protein nudC OS=Mus musculus OX=10090 GN=Nudc PE=1 SV=1	0	8.744	11	3	5	3	0	1	332	38.3	5.26	5.58	288816	293560	0	0
Q9WVA3	Mitotic checkpoint protein BUB3 OS=Mus musculus OX=10090 GN=Bub3 PE=1 SV=2	0	6.407	11	3	4	3	0	1	326	36.9	6.84	0	90602.4	79748.4	32339.7	32088.3
P09867	Heterogeneous nuclear ribonucleoprotein A1 OS=Bos taurus OX=9913 GN=HNRNPA1 PE=1 SV=2	0	12.9	11	3	4	3	0	1	320	34.2	9.23	6.82	176962	174491	6441.35	9878.66
Q8K4H1	Kynurenine formamidase OS=Mus musculus OX=10090 GN=Afmid PE=1 SV=1	0	7.218	11	3	6	3	0	1	305	34.2	6.11	0	176638	175916	0	0
O55023	Inositol monophosphatase 1 OS=Mus musculus OX=10090 GN=Impa1 PE=1 SV=1	0	8.147	11	3	5	3	0	1	277	30.4	5.19	7.98	358095	354016	0	0
Q66JS6	Eukaryotic translation initiation factor 3 subunit J-B OS=Mus musculus OX=10090 GN=Eif3j2 PE=1 SV=1	0	11.245	11	3	4	3	0	1	263	29.5	4.81	6.72	466776	437643	9665.86	8325.61
Q9Z2M7	Phosphomannomutase 2 OS=Mus musculus OX=10090 GN=Pmm2 PE=1 SV=1	0	14.535	11	3	7	3	0	1	242	27.6	6.42	14.23	341435	308216	1404.99	2087.9
Q6IRU5	Clathrin light chain B OS=Mus musculus OX=10090 GN=Cltb PE=1 SV=1	0	7.412	11	3	5	3	0	1	229	25.2	4.63	9.58	459559	415993	45146.4	39520.4
Q8R0N6	Hydroxyacid-oxoacid transhydrogenase, mitochondrial OS=Mus musculus OX=10090 GN=Adhfe1 PE=1 SV=2	0	18.165	10	3	5	3	0	1	465	49.9	7.58	11.88	421907	428584	5353.56	6304.97
Q922H4	Mannose-1-phosphate guanyltransferase alpha OS=Mus musculus OX=10090 GN=Gmppa PE=1 SV=1	0	7.559	10	3	4	3	0	1	420	46.2	7.62	0	111647	118642	2007.8	4481.23
Q8VDG7	Platelet-activating factor acetylhydrolase 2, cytoplasmic OS=Mus musculus OX=10090 GN=Pafah2 PE=1 SV=2	0	5.669	10	3	4	3	0	1	390	43.5	7.47	0	127265	125862	0	0
Q9DC69	NADH dehydrogenase [ubiquinone] 1 alpha subcomplex subunit 9, mitochondrial OS=Mus musculus OX=10090 GN=Ndufa9 PE=1 SV=2	0	15.702	10	3	7	3	0	1	377	42.5	9.74	11.23	823744	805628	0	5197.39
Q9CZ44	NSFL1 cofactor p47 OS=Mus musculus OX=10090 GN=Nsfl1c PE=1 SV=1	0	11.159	10	3	3	3	0	1	370	40.7	5.15	2.3	251360	236104	2572.82	3183.06
P42208	Septin-2 OS=Mus musculus OX=10090 GN=Septin2 PE=1 SV=2	0	10.885	10	3	6	3	0	1	361	41.5	6.55	7.56	366545	373029	23780.6	26155.4
Q9CZ42	ATP-dependent (S)-NAD(P)H-hydrate dehydratase OS=Mus musculus OX=10090 GN=Naxd PE=1 SV=1	0	13.352	10	3	5	3	0	1	343	36.7	7.77	11.95	314480	294542	9668.27	9645.41
Q9DBB8	Trans-1,2-dihydrobenzene-1,2-diol dehydrogenase OS=Mus musculus OX=10090 GN=Dhdh PE=1 SV=1	0	22.737	10	3	7	3	0	1	333	36.3	6.44	15.8	680600	690433	0	0
P28230	Gap junction beta-1 protein OS=Mus musculus OX=10090 GN=Gjb1 PE=1 SV=3	0	7.248	10	3	4	3	0	1	283	32	8.95	4.8	69559.3	137085	3624.8	3215.01
Q9R1P0	Proteasome subunit alpha type-4 OS=Mus musculus OX=10090 GN=Psma4 PE=1 SV=1	0	8.003	10	3	7	3	0	1	261	29.5	7.72	13.08	1.18028e+06	1.21869e+06	63732.8	58002.7
Q9CYW4	Haloacid dehalogenase-like hydrolase domain-containing protein 3 OS=Mus musculus OX=10090 GN=Hdhd3 PE=1 SV=1	0	8.738	10	3	6	3	0	1	251	28	6.8	10.55	790298	821576	2118.76	3674.72
Q8R4H7	N-acetylglutamate synthase, mitochondrial OS=Mus musculus OX=10090 GN=Nags PE=1 SV=2	0	9.068	9	3	5	3	0	1	527	57.5	9	0	120832	114978	0	0
Q9WUM3	Coronin-1B OS=Mus musculus OX=10090 GN=Coro1b PE=1 SV=1	0	11.742	9	3	6	3	0	1	484	53.9	5.78	4.49	365517	361980	0	2759.63
Q80W22	Threonine synthase-like 2 OS=Mus musculus OX=10090 GN=Thnsl2 PE=1 SV=1	0	15.49	9	3	6	3	0	1	483	54.2	6.39	13.53	260538	245765	6848.72	6883.51
Q91YP0	L-2-hydroxyglutarate dehydrogenase, mitochondrial OS=Mus musculus OX=10090 GN=L2hgdh PE=1 SV=1	0	11.788	9	3	6	3	0	1	464	50.9	8.29	3.7	186633	194839	0	0
Q8R016	Bleomycin hydrolase OS=Mus musculus OX=10090 GN=Blmh PE=1 SV=1	0	9.175	9	3	5	3	0	1	455	52.5	6.48	0	162800	167618	38126.2	39677.8
P60228	Eukaryotic translation initiation factor 3 subunit E OS=Homo sapiens OX=9606 GN=EIF3E PE=1 SV=1	0	13.983	9	3	5	3	0	1	445	52.2	6.04	7.58	266596	285282	3253.49	2883.15
Q8BFP9	[Pyruvate dehydrogenase (acetyl-transferring)] kinase isozyme 1, mitochondrial OS=Mus musculus OX=10090 GN=Pdk1 PE=1 SV=2	0	11.372	9	3	8	3	0	1	434	49	8.19	7.33	87274.9	88861.7	0	0
P35585	AP-1 complex subunit mu-1 OS=Mus musculus OX=10090 GN=Ap1m1 PE=1 SV=3	0	4.959	9	3	3	3	0	1	423	48.5	7.3	0	238196	123239	3686.37	3502.52
Q9WUQ2	Prolactin regulatory element-binding protein OS=Mus musculus OX=10090 GN=Preb PE=1 SV=1	0	8.826	9	3	3	3	0	1	417	45.4	8.76	3.48	187106	187758	0	0
Q8R0F9	SEC14-like protein 4 OS=Mus musculus OX=10090 GN=Sec14l4 PE=1 SV=1	0	11.153	9	3	5	3	0	1	403	46	7.12	9.86	136442	141036	0	0
A2ADY9	Protein DDI1 homolog 2 OS=Mus musculus OX=10090 GN=Ddi2 PE=1 SV=1	0	10.943	9	3	6	3	0	1	399	44.6	5.05	3.58	310705	314221	14179.5	15160.4
P63037	DnaJ homolog subfamily A member 1 OS=Mus musculus OX=10090 GN=Dnaja1 PE=1 SV=1	0	13.982	9	3	6	3	0	1	397	44.8	7.08	5.97	377291	373715	14021.7	14602.4
Q9CZ30	Obg-like ATPase 1 OS=Mus musculus OX=10090 GN=Ola1 PE=1 SV=1	0	9.293	9	3	5	3	0	1	396	44.7	7.81	6.08	296503	290829	0	0
Q9R0N0	Galactokinase OS=Mus musculus OX=10090 GN=Galk1 PE=1 SV=2	0	14.351	9	3	6	3	0	1	392	42.3	5.26	8.33	438509	440354	15224.5	16005
P70697	Uroporphyrinogen decarboxylase OS=Mus musculus OX=10090 GN=Urod PE=1 SV=2	0	15.773	9	3	5	3	0	1	367	40.7	6.65	5.64	138981	116888	2176.26	2010
P56528	ADP-ribosyl cyclase/cyclic ADP-ribose hydrolase 1 OS=Mus musculus OX=10090 GN=Cd38 PE=1 SV=2	0	7.524	9	3	6	3	0	1	304	34.4	8.29	2.06	91636.9	85961.6	95820.5	93559.2
Q6PA06	Atlastin-2 OS=Mus musculus OX=10090 GN=Atl2 PE=1 SV=1	0	10.866	8	3	5	3	0	1	583	66.2	5.43	2.93	177964	187661	4371.67	5367.55
Q8R317	Ubiquilin-1 OS=Mus musculus OX=10090 GN=Ubqln1 PE=1 SV=1	0	14.127	8	3	5	3	0	1	582	61.9	4.94	6.53	265663	286329	8800.96	7934.66
Q9JLT4	Thioredoxin reductase 2, mitochondrial OS=Mus musculus OX=10090 GN=Txnrd2 PE=1 SV=4	0	11.738	8	3	5	3	0	1	524	56.6	8.46	6.16	282984	281160	0	0
Q9CQF9	Prenylcysteine oxidase OS=Mus musculus OX=10090 GN=Pcyox1 PE=1 SV=1	0	7.095	8	3	4	3	0	1	505	56.5	6.92	0	109887	104800	83147.4	86044.8
E9Q5K4	Cytochrome P450 2C44 OS=Mus musculus OX=10090 GN=Cyp2c23 PE=1 SV=1	0	11.161	8	3	5	3	0	1	494	56.4	8.47	5.88	260420	242891	0	2768.1
Q61655	ATP-dependent RNA helicase DDX19A OS=Mus musculus OX=10090 GN=Ddx19a PE=1 SV=2	0	7.906	8	3	4	3	0	1	478	53.9	6.67	0	113452	123106	2129.22	0
Q9DCN1	Peroxisomal NADH pyrophosphatase NUDT12 OS=Mus musculus OX=10090 GN=Nudt12 PE=1 SV=1	0	10.348	8	3	6	3	0	1	462	51.5	7.12	3.87	158035	176352	3654.5	0
P11438	Lysosome-associated membrane glycoprotein 1 OS=Mus musculus OX=10090 GN=Lamp1 PE=1 SV=2	0	11.839	8	3	8	3	0	1	406	43.8	8.4	7.32	483551	471271	242481	242134
Q9CR16	Peptidyl-prolyl cis-trans isomerase D OS=Mus musculus OX=10090 GN=Ppid PE=1 SV=3	0	6.822	8	3	4	3	0	1	370	40.7	7.43	4.19	257960	247450	0	0
Q9D0E1	Heterogeneous nuclear ribonucleoprotein M OS=Mus musculus OX=10090 GN=Hnrnpm PE=1 SV=3	0	11.824	7	3	5	3	0	1	729	77.6	8.63	6.91	255633	236969	15635.6	16123
P50516	V-type proton ATPase catalytic subunit A OS=Mus musculus OX=10090 GN=Atp6v1a PE=1 SV=2	0	15.827	7	3	6	3	0	1	617	68.3	5.58	7.09	1519376	1.59541e+06	19111.2	20936
Q8BGD9	Eukaryotic translation initiation factor 4B OS=Mus musculus OX=10090 GN=Eif4b PE=1 SV=1	0	8.558	7	3	6	3	0	1	611	68.8	5.67	3.36	256856	253024	12301.9	12909.2
Q9DBL7	Bifunctional coenzyme A synthase OS=Mus musculus OX=10090 GN=Coasy PE=1 SV=2	0	14.764	7	3	7	3	0	1	563	62	7.11	8.58	487587	469915	23880.5	27935.2
O89023	Tripeptidyl-peptidase 1 OS=Mus musculus OX=10090 GN=Tpp1 PE=1 SV=2	0	20.106	7	3	9	3	0	1	562	61.3	6.57	13.53	958796	928735	319811	345013
P70194	C-type lectin domain family 4 member F OS=Mus musculus OX=10090 GN=Clec4f PE=1 SV=1	0	9.098	7	3	3	3	0	1	548	61.2	7.15	2.01	219736	197098	74422	74667.1
P20060	Beta-hexosaminidase subunit beta OS=Mus musculus OX=10090 GN=Hexb PE=1 SV=2	0	4.828	7	3	6	3	0	1	536	61.1	8.12	0	177974	156831	63286.7	63691.9
P50429	Arylsulfatase B OS=Mus musculus OX=10090 GN=Arsb PE=1 SV=3	0	8.634	7	3	5	3	0	1	534	59.6	7.24	3.87	0	0	151290	133932
Q9DBW0	Cytochrome P450 4V2 OS=Mus musculus OX=10090 GN=Cyp4v2 PE=1 SV=1	0	8.159	7	3	6	3	0	1	525	60.9	8.47	0	147008	133415	1675.09	1355.03
Q8BJY1	26S proteasome non-ATPase regulatory subunit 5 OS=Mus musculus OX=10090 GN=Psmd5 PE=1 SV=4	0	12.751	7	3	4	3	0	1	504	55.9	5.21	6.92	172029	154399	1764.21	0
P97384	Annexin A11 OS=Mus musculus OX=10090 GN=Anxa11 PE=1 SV=2	0	5.807	7	3	4	3	0	1	503	54	7.66	2.11	152010	142284	1841.14	1881.45
Q8BKZ9	Pyruvate dehydrogenase protein X component, mitochondrial OS=Mus musculus OX=10090 GN=Pdhx PE=1 SV=1	0	12.508	7	3	6	3	0	1	501	54	7.75	12.27	180740	191973	5444.63	6084.93
Q91V01	Lysophospholipid acyltransferase 5 OS=Mus musculus OX=10090 GN=Lpcat3 PE=1 SV=1	0	7.189	7	3	4	3	0	1	487	56.1	8.56	3.6	205032	224183	1814.18	0
O88533	Aromatic-L-amino-acid decarboxylase OS=Mus musculus OX=10090 GN=Ddc PE=1 SV=1	0	9.463	7	3	5	3	0	1	480	53.8	6.6	4.2	178370	182201	0	0
P52792	Hexokinase-4 OS=Mus musculus OX=10090 GN=Gck PE=1 SV=1	0	9.147	7	3	4	3	0	1	465	52.1	5.29	5.51	262607	236236	5707.27	4699.91
Q9DBL1	Short/branched chain specific acyl-CoA dehydrogenase, mitochondrial OS=Mus musculus OX=10090 GN=Acadsb PE=1 SV=1	0	13.975	7	3	5	3	0	1	432	47.8	7.87	11.43	398362	423281	9001.29	11926.9
Q8BP40	Lysophosphatidic acid phosphatase type 6 OS=Mus musculus OX=10090 GN=Acp6 PE=1 SV=1	0	8.39	7	3	5	3	0	1	418	47.6	7.72	8.06	244100	248439	0	0
Q71KT5	Delta(14)-sterol reductase TM7SF2 OS=Mus musculus OX=10090 GN=Tm7sf2 PE=1 SV=2	0	15.352	7	3	4	3	0	1	418	46.5	8.28	7.61	485503	433993	0	0
Q9CY58	Plasminogen activator inhibitor 1 RNA-binding protein OS=Mus musculus OX=10090 GN=Serbp1 PE=1 SV=2	0	10.415	7	3	8	3	0	1	407	44.7	8.54	2.15	468512	503476	12233.9	16082.7
P41565	Isocitrate dehydrogenase [NAD] subunit gamma 1, mitochondrial OS=Rattus norvegicus OX=10116 GN=Idh3g PE=1 SV=2	0	6.186	7	3	4	3	0	1	393	42.8	8.9	7.83	275484	273596	0	1718.12
Q9CX56	26S proteasome non-ATPase regulatory subunit 8 OS=Mus musculus OX=10090 GN=Psmd8 PE=1 SV=2	0	6.776	7	3	6	3	0	1	353	39.9	9.58	7.46	414920	399894	25412.1	23406.7
P39054	Dynamin-2 OS=Mus musculus OX=10090 GN=Dnm2 PE=1 SV=2	0	9.873	6	3	3	3	0	1	870	98.1	7.43	3.62	171620	142045	0	0
Q00PI9	Heterogeneous nuclear ribonucleoprotein U-like protein 2 OS=Mus musculus OX=10090 GN=Hnrnpul2 PE=1 SV=2	0	11.031	6	3	5	3	0	1	745	84.9	4.89	5.12	178628	174177	20212.8	13959.5
Q8VIJ6	Splicing factor, proline- and glutamine-rich OS=Mus musculus OX=10090 GN=Sfpq PE=1 SV=1	0	9.316	6	3	4	3	0	1	699	75.4	9.44	1.64	84841.9	98996.1	4605.42	4156.61
Q99MN1	Lysine--tRNA ligase OS=Mus musculus OX=10090 GN=Kars1 PE=1 SV=1	0	13.802	6	3	5	3	0	1	595	67.8	5.94	10.2	373500	360948	5766.51	8623.73
Q80WJ7	Protein LYRIC OS=Mus musculus OX=10090 GN=Mtdh PE=1 SV=1	0	13.516	6	3	5	3	0	1	579	63.8	9.33	5.53	306534	297973	2447.24	1863.91
A0JNU3	60 kDa lysophospholipase OS=Mus musculus OX=10090 GN=Aspg PE=1 SV=1	0	12.596	6	3	5	3	0	1	564	60.6	5.88	7.08	223152	213057	18730.6	19364.4
Q8BFR4	N-acetylglucosamine-6-sulfatase OS=Mus musculus OX=10090 GN=Gns PE=1 SV=1	0	7.437	6	3	7	3	0	1	544	61.1	8.24	1.69	117883	97944.4	136291	139297
P13597	Intercellular adhesion molecule 1 OS=Mus musculus OX=10090 GN=Icam1 PE=1 SV=1	0	9.044	6	3	6	3	0	1	537	58.8	6.13	0	111454	104736	113261	111966
Q8BT60	Copine-3 OS=Mus musculus OX=10090 GN=Cpne3 PE=1 SV=2	0	11.96	6	3	6	3	0	1	533	59.5	5.78	9.65	350417	353655	27501.1	27172
Q91WQ3	Tyrosine--tRNA ligase, cytoplasmic OS=Mus musculus OX=10090 GN=Yars1 PE=1 SV=3	0	8.961	6	3	6	3	0	1	528	59.1	7.01	3.49	175596	155733	0	0
O88908	Sterol O-acyltransferase 2 OS=Mus musculus OX=10090 GN=Soat2 PE=1 SV=2	0	9.827	6	3	5	3	0	1	525	60.6	8.81	9.03	256471	243394	7371.78	9971.45
Q99K28	ADP-ribosylation factor GTPase-activating protein 2 OS=Mus musculus OX=10090 GN=Arfgap2 PE=1 SV=1	0	6.838	6	3	4	3	0	1	520	56.6	8.18	1.69	187982	179141	7273.7	4679.98
Q9ET22	Dipeptidyl peptidase 2 OS=Mus musculus OX=10090 GN=Dpp7 PE=1 SV=2	0	8.239	6	3	6	3	0	1	506	56.2	5.39	1.61	69589.7	63217	103780	104336
O54749	Cytochrome P450 2J5 OS=Mus musculus OX=10090 GN=Cyp2j5 PE=1 SV=1	0	9.537	6	3	4	3	0	1	501	57.7	8.73	6.5	237469	239482	1114.75	1979.06
O88962	7-alpha-hydroxycholest-4-en-3-one 12-alpha-hydroxylase OS=Mus musculus OX=10090 GN=Cyp8b1 PE=1 SV=1	0	4.741	6	3	4	3	0	1	500	57.7	8.84	1.61	117048	119294	0	0
Q9WUM4	Coronin-1C OS=Mus musculus OX=10090 GN=Coro1c PE=1 SV=2	0	8.025	6	3	4	3	0	1	474	53.1	7.08	0	233643	219706	0	0
Q99LD4	COP9 signalosome complex subunit 1 OS=Mus musculus OX=10090 GN=Gps1 PE=1 SV=1	0	8.668	6	3	5	3	0	1	471	53.4	6.84	1.9	156819	154060	1217.07	0
Q9CQC6	Basic leucine zipper and W2 domain-containing protein 1 OS=Mus musculus OX=10090 GN=Bzw1 PE=1 SV=1	0	8.415	6	3	5	3	0	1	419	48	5.92	3.72	188610	201044	3513.28	2439.03
Q8BMJ2	Leucine--tRNA ligase, cytoplasmic OS=Mus musculus OX=10090 GN=Lars1 PE=1 SV=2	0	7.72	5	3	4	3	0	1	1178	134.1	7.05	0	158886	165131	0	0
Q80UM7	Mannosyl-oligosaccharide glucosidase OS=Mus musculus OX=10090 GN=Mogs PE=1 SV=1	0	13.081	5	3	8	3	0	1	834	91.8	9	4.21	160284	173919	49590.3	52826.3
Q62318	Transcription intermediary factor 1-beta OS=Mus musculus OX=10090 GN=Trim28 PE=1 SV=3	0	9.661	5	3	6	3	0	1	834	88.8	5.77	5.75	176207	174940	3693.49	5166.57
Q8K0D5	Elongation factor G, mitochondrial OS=Mus musculus OX=10090 GN=Gfm1 PE=1 SV=1	0	9.163	5	3	5	3	0	1	751	83.5	6.92	3.59	143577	146793	6407.72	6180.2
P26262	Plasma kallikrein OS=Mus musculus OX=10090 GN=Klkb1 PE=1 SV=2	0	5.816	5	3	4	3	0	1	638	71.3	8.02	0	46667.8	49046.8	71916.3	72903.6
Q9JMH6	Thioredoxin reductase 1, cytoplasmic OS=Mus musculus OX=10090 GN=Txnrd1 PE=1 SV=3	0	11.747	5	3	5	3	0	1	613	67	7.44	8.77	636165	602566	0	0
Q9CZW5	Mitochondrial import receptor subunit TOM70 OS=Mus musculus OX=10090 GN=Tomm70 PE=1 SV=2	0	6.857	5	3	5	3	0	1	611	67.5	7.53	5.49	423701	404815	16125.1	18651.7
Q61490	CD166 antigen OS=Mus musculus OX=10090 GN=Alcam PE=1 SV=3	0	5.543	5	3	4	3	0	1	583	65.1	6.15	0	177523	210945	109810	113363
Q9JHW4	Selenocysteine-specific elongation factor OS=Mus musculus OX=10090 GN=Eefsec PE=1 SV=2	0	6.922	5	3	3	3	0	1	583	63.5	8.29	2.24	170975	141403	0	0
Q9DC61	Mitochondrial-processing peptidase subunit alpha OS=Mus musculus OX=10090 GN=Pmpca PE=1 SV=1	0	4.664	5	3	4	3	0	1	524	58.2	6.83	0	179594	209517	0	0
P56959	RNA-binding protein FUS OS=Mus musculus OX=10090 GN=Fus PE=1 SV=1	0	9.72	5	3	5	3	0	1	518	52.6	9.36	8.69	367025	375861	10684	9493.62
Q8VCH6	Delta(24)-sterol reductase OS=Mus musculus OX=10090 GN=Dhcr24 PE=1 SV=1	0	11.73	5	3	5	3	0	1	516	60.1	8.16	10.03	460558	446602	12726.5	11486
Q05D44	Eukaryotic translation initiation factor 5B OS=Mus musculus OX=10090 GN=Eif5b PE=1 SV=2	0	7.019	4	3	3	3	0	1	1216	137.5	5.59	0	77166.6	77163.9	0	0
Q6A0A9	Constitutive coactivator of PPAR-gamma-like protein 1 OS=Mus musculus OX=10090 GN=FAM120A PE=1 SV=2	0	3.969	4	3	4	3	0	1	1112	121.6	8.92	0	187655	177033	13933.8	12650.5
Q9JHR7	Insulin-degrading enzyme OS=Mus musculus OX=10090 GN=Ide PE=1 SV=1	0	8.544	4	3	4	3	0	1	1019	117.7	6.54	0	89528.6	94930.8	0	0
Q9ERK4	Exportin-2 OS=Mus musculus OX=10090 GN=Cse1l PE=1 SV=1	0	8.915	4	3	5	3	0	1	971	110.4	5.77	0	164997	140306	15004.1	13737.3
P30999	Catenin delta-1 OS=Mus musculus OX=10090 GN=Ctnnd1 PE=1 SV=2	0	11.313	4	3	6	3	0	1	938	104.9	6.87	6.23	100014	143014	0	0
Q11011	Puromycin-sensitive aminopeptidase OS=Mus musculus OX=10090 GN=Npepps PE=1 SV=2	0	5.525	4	3	3	3	0	1	920	103.3	5.9	0	84519.5	79492	2471.37	2277.77
P06802	Ectonucleotide pyrophosphatase/phosphodiesterase family member 1 OS=Mus musculus OX=10090 GN=Enpp1 PE=1 SV=4	0	6.256	4	3	5	3	0	1	906	103.1	6.6	0	167124	152444	26524.6	26379.7
Q3UMF0	Cordon-bleu protein-like 1 OS=Mus musculus OX=10090 GN=Cobll1 PE=1 SV=2	0	10.111	3	3	4	3	0	1	1273	137.3	8.16	3.75	51055.1	52470	0	0
Q9WTI7	Unconventional myosin-Ic OS=Mus musculus OX=10090 GN=Myo1c PE=1 SV=2	0	5.544	3	3	3	3	0	1	1063	121.9	9.35	0	22813.1	21658	0	0
Q7TSF1	Desmoglein-1-beta OS=Mus musculus OX=10090 GN=Dsg1b PE=1 SV=1	0	9.508	3	3	9	3	0	1	1060	114.4	4.84	0	85555.2	79245.6	140959	141469
O09159	Lysosomal alpha-mannosidase OS=Mus musculus OX=10090 GN=Man2b1 PE=1 SV=4	0	7.222	3	3	6	3	0	1	1013	114.6	8.13	0	118882	111656	64948.3	65672.8
A2ATU0	Probable 2-oxoglutarate dehydrogenase E1 component DHKTD1, mitochondrial OS=Mus musculus OX=10090 GN=Dhtkd1 PE=1 SV=1	0	9.093	3	3	4	3	0	1	921	102.7	6.9	5.94	146701	140598	0	0
O70133	ATP-dependent RNA helicase A OS=Mus musculus OX=10090 GN=Dhx9 PE=1 SV=2	0	9.519	2	3	4	3	0	1	1380	149.4	6.83	4.04	99049.1	90724.2	1604.94	1268.36
Q9EPU0	Regulator of nonsense transcripts 1 OS=Mus musculus OX=10090 GN=Upf1 PE=1 SV=2	0	6.113	2	3	4	3	0	1	1124	123.9	6.61	0	138949	141370	3587.45	3280.44
P01654	Ig kappa chain V-III region PC 2880/PC 1229 OS=Mus musculus OX=10090 PE=1 SV=1	0	14.503	41	3	11	2	1	1	111	12	5.34	7.79	121554	128168	151635	158449
P61021	Ras-related protein Rab-5B OS=Mus musculus OX=10090 GN=Rab5b PE=1 SV=1	0	11.344	17	3	6	2	1	1	215	23.7	8.13	8.24	449230	451390	18688.9	17876.5
P45376	Aldo-keto reductase family 1 member B1 OS=Mus musculus OX=10090 GN=Akr1b1 PE=1 SV=3	0	8.959	11	3	5	2	0	1	316	35.7	7.18	2.21	128150	125621	0	0
Q9DCT1	1,5-anhydro-D-fructose reductase OS=Mus musculus OX=10090 GN=Akr1e2 PE=1 SV=1	0	11.928	11	3	4	2	0	1	301	34.4	7.33	7.84	124607	123568	0	0
Q60668	Heterogeneous nuclear ribonucleoprotein D0 OS=Mus musculus OX=10090 GN=Hnrnpd PE=1 SV=2	0	15.414	9	3	5	2	0	1	355	38.3	7.81	9.54	617963	596945	20336.2	22077.1
Q91WT8	RNA-binding protein 47 OS=Mus musculus OX=10090 GN=Rbm47 PE=1 SV=1	0	6.637	6	3	5	2	0	1	590	64	8.19	0	31922.2	30271.2	0	0
Q8C1B7	Septin-11 OS=Mus musculus OX=10090 GN=Septin11 PE=1 SV=4	0	8.735	6	3	5	2	0	1	431	49.7	6.68	3.73	77257.5	85362	4810.17	3787.29
P35222	Catenin beta-1 OS=Homo sapiens OX=9606 GN=CTNNB1 PE=1 SV=1	0	11.976	4	3	5	2	0	1	781	85.4	5.86	0	116623	115456	29570.5	28862.2
P99025	GTP cyclohydrolase 1 feedback regulatory protein OS=Mus musculus OX=10090 GN=Gchfr PE=1 SV=3	0	10.401	42	2	5	2	0	1	84	9.6	6.27	2.13	158440	176003	0	0
Q8R1I1	Cytochrome b-c1 complex subunit 9 OS=Mus musculus OX=10090 GN=Uqcr10 PE=1 SV=1	0	13.585	38	2	4	2	0	1	64	7.4	9.19	9.94	783772	759911	15477.1	17132.7
P03930	ATP synthase protein 8 OS=Mus musculus OX=10090 GN=Mtatp8 PE=1 SV=1	0	8.829	34	2	6	2	0	1	67	7.8	9.88	13.4	1.95486e+06	1.87213e+06	32026.3	35644.8
Q62426	Cystatin-B OS=Mus musculus OX=10090 GN=Cstb PE=1 SV=1	0	11.251	33	2	5	2	0	1	98	11	7.39	11.78	390141	436580	329239	324219
Q8BGD8	Cytochrome c oxidase assembly factor 6 homolog OS=Mus musculus OX=10090 GN=Coa6 PE=1 SV=1	0	6.44	30	2	3	2	0	1	79	9.3	8.16	3.81	224020	193055	0	0
P62858	40S ribosomal protein S28 OS=Mus musculus OX=10090 GN=Rps28 PE=1 SV=1	0	9.841	30	2	6	2	0	1	69	7.8	10.7	12.06	1.66844e+06	1.64353e+06	176415	179301
P48771	Cytochrome c oxidase subunit 7A2, mitochondrial OS=Mus musculus OX=10090 GN=Cox7a2 PE=1 SV=2	0	15.835	28	2	8	2	0	1	83	9.3	10.27	13.33	2.95946e+06	2.92217e+06	7231.63	2628.61
Q8VEA4	Mitochondrial intermembrane space import and assembly protein 40 OS=Mus musculus OX=10090 GN=Chchd4 PE=1 SV=1	0	4.518	27	2	3	2	0	1	139	15.5	4.32	0	192078	171102	16214.2	17566.3
P84089	Enhancer of rudimentary homolog OS=Mus musculus OX=10090 GN=Erh PE=1 SV=1	0.002	3.344	27	2	3	2	0	1	104	12.3	5.92	0	66663.5	66887.6	0	0
Q8K215	LYR motif-containing protein 4 OS=Mus musculus OX=10090 GN=Lyrm4 PE=1 SV=1	0	6.05	26	2	3	2	0	1	91	10.8	10.13	4.79	136123	126122	5177.82	5221.66
P62774	Myotrophin OS=Mus musculus OX=10090 GN=Mtpn PE=1 SV=2	0	9.855	25	2	4	2	0	1	118	12.9	5.52	3.62	472862	463617	10621.7	11431.6
O02414	Dynein light chain LC6, flagellar outer arm OS=Heliocidaris crassispina OX=1043166 PE=3 SV=1	0	15.149	25	2	6	2	0	1	89	10.3	7.37	7.69	418958	430169	4865.36	4683.65
Q9D8S9	BolA-like protein 1 OS=Mus musculus OX=10090 GN=Bola1 PE=1 SV=1	0	8.149	24	2	3	2	0	1	137	14.4	8.76	2.97	65900.7	82261.2	0	0
Q9CR51	V-type proton ATPase subunit G 1 OS=Mus musculus OX=10090 GN=Atp6v1g1 PE=1 SV=3	0	8.605	24	2	4	2	0	1	118	13.7	7.97	3.9	192305	210858	5969.56	5580.14
Q9CQ75	NADH dehydrogenase [ubiquinone] 1 alpha subcomplex subunit 2 OS=Mus musculus OX=10090 GN=Ndufa2 PE=1 SV=3	0	9.961	24	2	3	2	0	1	99	10.9	9.99	5.59	682925	640414	15088.3	14430.6
P62307	Small nuclear ribonucleoprotein F OS=Mus musculus OX=10090 GN=Snrpf PE=1 SV=1	0	7.036	24	2	2	2	0	1	86	9.7	4.67	2.26	78905.3	74812.4	0	3207.85
Q9WVA2	Mitochondrial import inner membrane translocase subunit Tim8 A OS=Mus musculus OX=10090 GN=Timm8a1 PE=1 SV=1	0	11.674	23	2	3	2	0	1	97	11	5.16	7.45	848612	829829	32960.2	36207.1
P61957	Small ubiquitin-related modifier 2 OS=Mus musculus OX=10090 GN=Sumo2 PE=1 SV=1	0	6.954	23	2	3	2	0	1	95	10.9	5.5	5	505508	511225	11335.8	11758
P52503	NADH dehydrogenase [ubiquinone] iron-sulfur protein 6, mitochondrial OS=Mus musculus OX=10090 GN=Ndufs6 PE=1 SV=2	0	15.629	22	2	8	2	0	1	116	13	8.65	5.96	967416	997454	12247.2	13356.4
P29391	Ferritin light chain 1 OS=Mus musculus OX=10090 GN=Ftl1 PE=1 SV=2	0	12.686	21	2	4	2	0	1	183	20.8	6	6.93	209623	207792	7120.61	6334.26
O09111	NADH dehydrogenase [ubiquinone] 1 beta subcomplex subunit 11, mitochondrial OS=Mus musculus OX=10090 GN=Ndufb11 PE=1 SV=2	0	6.229	21	2	4	2	0	1	151	17.4	5.22	4.3	797504	736346	21636.8	19950.4
P62911	60S ribosomal protein L32 OS=Mus musculus OX=10090 GN=Rpl32 PE=1 SV=2	0	18.748	20	2	5	2	0	1	135	15.9	11.33	11.46	1.4008e+06	1.39023e+06	50758.2	62604.3
P62849	40S ribosomal protein S24 OS=Mus musculus OX=10090 GN=Rps24 PE=1 SV=1	0	4.146	20	2	3	2	0	1	133	15.4	10.78	4.36	150116	169120	5613.36	4875.24
P01635	Ig kappa chain V-V region K2 (Fragment) OS=Mus musculus OX=10090 PE=1 SV=1	0	9.102	20	2	4	2	0	1	115	12.6	8.31	5.96	179274	163461	47337.6	47177.9
P61924	Coatomer subunit zeta-1 OS=Mus musculus OX=10090 GN=Copz1 PE=1 SV=1	0	5.244	19	2	4	2	0	1	177	20.2	4.81	1.77	153994	141129	0	0
Q9D8B4	NADH dehydrogenase [ubiquinone] 1 alpha subcomplex subunit 11 OS=Mus musculus OX=10090 GN=Ndufa11 PE=1 SV=2	0	10.688	19	2	5	2	0	1	141	15	8.35	6.38	298922	307224	0	0
Q9CQZ5	NADH dehydrogenase [ubiquinone] 1 alpha subcomplex subunit 6 OS=Mus musculus OX=10090 GN=Ndufa6 PE=1 SV=1	0	22.487	19	2	5	2	0	1	131	15.3	10.11	10.44	881112	915345	11394.4	13562.5
P67984	60S ribosomal protein L22 OS=Mus musculus OX=10090 GN=Rpl22 PE=1 SV=2	0	11.416	19	2	8	2	0	1	128	14.8	9.19	13.18	2.83497e+06	2.68954e+06	153556	153911
Q9DAK9	14 kDa phosphohistidine phosphatase OS=Mus musculus OX=10090 GN=Phpt1 PE=1 SV=1	0	6.728	19	2	4	2	0	1	124	14	5.53	1.78	82231.1	83561.9	0	0
P61804	Dolichyl-diphosphooligosaccharide--protein glycosyltransferase subunit DAD1 OS=Mus musculus OX=10090 GN=Dad1 PE=1 SV=3	0	12.785	19	2	7	2	0	1	113	12.5	7.08	6.91	1.04232e+06	511799	126026	128131
P62806	Histone H4 OS=Mus musculus OX=10090 GN=H4c1 PE=1 SV=2	0	6.207	19	2	5	2	0	1	103	11.4	11.36	3.81	120151	128432	29208.2	29885.9
Q8R2Y8	Peptidyl-tRNA hydrolase 2, mitochondrial OS=Mus musculus OX=10090 GN=Ptrh2 PE=1 SV=1	0	4.4	18	2	3	2	0	1	181	19.5	7.42	0	58877.4	55303.8	0	0
P62855	40S ribosomal protein S26 OS=Mus musculus OX=10090 GN=Rps26 PE=1 SV=3	0	8.303	18	2	6	2	0	1	115	13	11	9.95	1.77053e+06	1.66581e+06	100444	93541.3
Q99LY9	NADH dehydrogenase [ubiquinone] iron-sulfur protein 5 OS=Mus musculus OX=10090 GN=Ndufs5 PE=1 SV=3	0	6.755	18	2	3	2	0	1	106	12.6	8.92	1.69	205061	205658	15108.7	4713.86
P47964	60S ribosomal protein L36 OS=Mus musculus OX=10090 GN=Rpl36 PE=1 SV=2	0	6.817	18	2	6	2	0	1	105	12.2	11.34	8.63	1.4379e+06	1.42359e+06	76933.3	78806.6
P16045	Galectin-1 OS=Mus musculus OX=10090 GN=Lgals1 PE=1 SV=3	0	6.256	17	2	3	2	0	1	135	14.9	5.49	5.07	287189	283443	47284.3	47674.4
Q9D023	Mitochondrial pyruvate carrier 2 OS=Mus musculus OX=10090 GN=Mpc2 PE=1 SV=1	0	8.937	17	2	7	2	0	1	127	14.3	10.61	0	742182	733463	1433.21	4133.86
Q9JM14	5'(3')-deoxyribonucleotidase, cytosolic type OS=Mus musculus OX=10090 GN=Nt5c PE=1 SV=1	0	8.822	16	2	3	2	0	1	200	23.1	5.49	4.11	222103	189713	0	0
P63208	S-phase kinase-associated protein 1 OS=Homo sapiens OX=9606 GN=SKP1 PE=1 SV=2	0	11.313	16	2	5	2	0	1	163	18.6	4.54	7.51	330207	306674	26286.8	30824.1
O09167	60S ribosomal protein L21 OS=Mus musculus OX=10090 GN=Rpl21 PE=1 SV=3	0	15.311	16	2	6	2	0	1	160	18.6	10.49	12.91	1.30934e+06	1.27841e+06	0	0
P56380	Bis(5'-nucleosyl)-tetraphosphatase [asymmetrical] OS=Mus musculus OX=10090 GN=Nudt2 PE=1 SV=3	0	5.292	16	2	3	2	0	1	147	17	6.28	2.09	153396	154110	0	0
Q9CQR4	Acyl-coenzyme A thioesterase 13 OS=Mus musculus OX=10090 GN=Acot13 PE=1 SV=1	0	9.263	16	2	3	2	0	1	140	15.2	8.82	7.53	1.23003e+06	1.21619e+06	3191.42	3490.54
Q9ERY9	Ergosterol biosynthetic protein 28 homolog OS=Mus musculus OX=10090 GN=Erg28 PE=2 SV=1	0.001	3.77	16	2	3	2	0	1	140	15.8	9.91	1.69	91808.9	91701.9	0	0
P04117	Fatty acid-binding protein, adipocyte OS=Mus musculus OX=10090 GN=Fabp4 PE=1 SV=3	0	11.558	16	2	4	2	0	1	132	14.6	8.4	9.29	302108	284301	0	0
P01887	Beta-2-microglobulin OS=Mus musculus OX=10090 GN=B2m PE=1 SV=2	0	7.837	16	2	6	2	0	1	119	13.8	8.44	6.68	1.01271e+06	984740	801393	782412
Q9QYB1	Chloride intracellular channel protein 4 OS=Mus musculus OX=10090 GN=Clic4 PE=1 SV=3	0	8.18	15	2	4	2	0	1	253	28.7	5.59	2.15	141947	131827	0	0
Q99KR7	Peptidyl-prolyl cis-trans isomerase F, mitochondrial OS=Mus musculus OX=10090 GN=Ppif PE=1 SV=1	0	11.317	15	2	2	2	0	1	206	21.7	9.16	2.45	187084	181950	0	0
Q61599	Rho GDP-dissociation inhibitor 2 OS=Mus musculus OX=10090 GN=Arhgdib PE=1 SV=3	0	10.92	15	2	4	2	0	1	200	22.8	5.11	4.86	186518	198310	0	0
Q9CR21	Acyl carrier protein, mitochondrial OS=Mus musculus OX=10090 GN=Ndufab1 PE=1 SV=1	0	15.293	15	2	6	2	0	1	156	17.4	5.21	8.27	420893	410838	7564.92	8244.06
Q9CQB5	CDGSH iron-sulfur domain-containing protein 2 OS=Mus musculus OX=10090 GN=Cisd2 PE=1 SV=1	0.002	3.035	15	2	2	2	0	1	135	15.2	9.51	0	95704.5	98712.1	0	0
O55142	60S ribosomal protein L35a OS=Mus musculus OX=10090 GN=Rpl35a PE=1 SV=2	0	4.323	15	2	5	2	0	1	110	12.5	10.89	6.29	1.28306e+06	1.18966e+06	21331.7	21313
Q9WU84	Copper chaperone for superoxide dismutase OS=Mus musculus OX=10090 GN=Ccs PE=1 SV=1	0	10.946	14	2	4	2	0	1	274	28.9	6.1	4.84	275395	280351	4305.04	4073.08
Q8VE95	UPF0598 protein C8orf82 homolog OS=Mus musculus OX=10090 PE=1 SV=1	0	7.009	14	2	3	2	0	1	218	24.3	8.7	4.1	127221	130316	0	0
P85094	Isochorismatase domain-containing protein 2A OS=Mus musculus OX=10090 GN=Isoc2a PE=1 SV=1	0	12.136	14	2	5	2	0	1	206	22.4	8.02	10.06	729904	710000	7375.74	7718.07
P35293	Ras-related protein Rab-18 OS=Mus musculus OX=10090 GN=Rab18 PE=1 SV=2	0	10.462	14	2	4	2	0	1	206	23	5.36	6.29	291332	272179	2241.68	0
P28667	MARCKS-related protein OS=Mus musculus OX=10090 GN=Marcksl1 PE=1 SV=2	0	7.637	14	2	4	2	0	1	200	20.2	4.61	0	99829.1	96402.1	0	0
Q91XE8	Transmembrane protein 205 OS=Mus musculus OX=10090 GN=Tmem205 PE=1 SV=1	0	9.784	14	2	6	2	0	1	189	21.2	9.42	8.55	1.82133e+06	1.81343e+06	12940.7	11881.2
P00375	Dihydrofolate reductase OS=Mus musculus OX=10090 GN=Dhfr PE=1 SV=3	0	6.08	14	2	3	2	0	1	187	21.6	8.53	1.74	428592	426937	0	0
Q9JK38	Glucosamine 6-phosphate N-acetyltransferase OS=Mus musculus OX=10090 GN=Gnpnat1 PE=1 SV=1	0	12.384	14	2	4	2	0	1	184	20.8	7.69	8.06	280200	281758	0	0
Q9WV85	Nucleoside diphosphate kinase 3 OS=Mus musculus OX=10090 GN=Nme3 PE=1 SV=3	0	5.712	14	2	3	2	0	1	169	19.1	6.68	1.75	78376.8	87855.5	2455.52	2954.3
Q9D3D9	ATP synthase subunit delta, mitochondrial OS=Mus musculus OX=10090 GN=Atp5f1d PE=1 SV=1	0	12.399	14	2	8	2	0	1	168	17.6	5.08	17.11	5.47769e+06	5.2632e+06	445396	422614
Q9CPT4	Myeloid-derived growth factor OS=Mus musculus OX=10090 GN=Mydgf PE=1 SV=1	0	7.879	14	2	5	2	0	1	166	18	6.79	4.11	727663	689362	0	0
P34884	Macrophage migration inhibitory factor OS=Mus musculus OX=10090 GN=Mif PE=1 SV=2	0	4.343	14	2	3	2	0	1	115	12.5	7.34	5.1	2.4175e+06	2.48672e+06	28150.7	29437.9
Q8R010	Aminoacyl tRNA synthase complex-interacting multifunctional protein 2 OS=Mus musculus OX=10090 GN=Aimp2 PE=1 SV=2	0	7.631	13	2	4	2	0	1	320	35.4	7.83	0	167578	166035	0	0
Q91XF0	Pyridoxine-5'-phosphate oxidase OS=Mus musculus OX=10090 GN=Pnpo PE=1 SV=1	0	15.853	13	2	5	2	0	1	261	30.1	8.22	8.94	192278	226541	0	0
Q9R0M5	Thiamin pyrophosphokinase 1 OS=Mus musculus OX=10090 GN=Tpk1 PE=1 SV=1	0	8.364	13	2	4	2	0	1	243	27.1	5.76	2.12	101918	95981	0	0
Q9CR00	26S proteasome non-ATPase regulatory subunit 9 OS=Mus musculus OX=10090 GN=Psmd9 PE=1 SV=1	0	8.682	13	2	4	2	0	1	222	24.7	6.43	2.25	127710	170446	4415.82	5221.81
O88668	Protein CREG1 OS=Mus musculus OX=10090 GN=Creg1 PE=1 SV=1	0	9.203	13	2	8	2	0	1	220	24.4	6.42	4.95	133375	131794	72836.2	81425.4
O09044	Synaptosomal-associated protein 23 OS=Mus musculus OX=10090 GN=Snap23 PE=1 SV=1	0	6.126	13	2	3	2	0	1	210	23.2	4.98	3.63	82659.2	80117.3	0	0
Q9Z2Q5	39S ribosomal protein L40, mitochondrial OS=Mus musculus OX=10090 GN=Mrpl40 PE=1 SV=2	0	8.027	13	2	3	2	0	1	206	24.3	9.47	2.31	91484.4	99234	0	2395.62
Q9R1P1	Proteasome subunit beta type-3 OS=Mus musculus OX=10090 GN=Psmb3 PE=1 SV=1	0	7.273	13	2	2	2	0	1	205	22.9	6.55	2.47	154226	173994	4159	3631.51
Q9D1G2	Phosphomevalonate kinase OS=Mus musculus OX=10090 GN=Pmvk PE=1 SV=3	0	4.941	13	2	3	2	0	1	192	21.9	5.99	3.26	70384.7	70689.1	2589.68	2515.85
Q5XKN4	Protein jagunal homolog 1 OS=Mus musculus OX=10090 GN=Jagn1 PE=1 SV=2	0	8.817	13	2	3	2	0	1	183	21.1	9.8	1.83	99630.2	105241	0	1083.52
Q6ZWQ7	Signal peptidase complex subunit 3 OS=Mus musculus OX=10090 GN=Spcs3 PE=1 SV=1	0	7.319	13	2	3	2	0	1	180	20.3	8.62	3.49	185777	163493	26286.4	26863.6
P70452	Syntaxin-4 OS=Mus musculus OX=10090 GN=Stx4 PE=1 SV=1	0	5.653	12	2	2	2	0	1	298	34.1	6.14	0	59353.6	68261.9	0	1861.08
Q9D8X1	Copper homeostasis protein cutC homolog OS=Mus musculus OX=10090 GN=Cutc PE=1 SV=1	0	8.765	12	2	4	2	0	1	272	29	7.34	8.42	134827	122943	9041.75	9734.68
Q9QZ23	NFU1 iron-sulfur cluster scaffold homolog, mitochondrial OS=Mus musculus OX=10090 GN=Nfu1 PE=1 SV=2	0	10.594	12	2	3	2	0	1	255	28.5	5.03	7.11	165418	163900	0	0
Q9CRD0	OCIA domain-containing protein 1 OS=Mus musculus OX=10090 GN=Ociad1 PE=1 SV=1	0.003	2.975	12	2	3	2	0	1	247	27.6	7.81	3.54	39153.5	48918.1	0	0
P50518	V-type proton ATPase subunit E 1 OS=Mus musculus OX=10090 GN=Atp6v1e1 PE=1 SV=2	0	4.95	12	2	3	2	0	1	226	26.1	8.43	0	48444	59783.5	0	0
P63073	Eukaryotic translation initiation factor 4E OS=Mus musculus OX=10090 GN=Eif4e PE=1 SV=1	0	12.974	12	2	4	2	0	1	217	25	6.15	10.87	253312	252397	0	0
Q9JM76	Actin-related protein 2/3 complex subunit 3 OS=Mus musculus OX=10090 GN=Arpc3 PE=1 SV=3	0	7.81	12	2	3	2	0	1	178	20.5	8.59	3.88	203188	214308	4037.33	3706.57
Q9CQ54	NADH dehydrogenase [ubiquinone] 1 subunit C2 OS=Mus musculus OX=10090 GN=Ndufc2 PE=1 SV=1	0	12.347	12	2	4	2	0	1	120	14.2	9.2	4.56	402154	410951	0	0
Q99PG2	Opioid growth factor receptor OS=Mus musculus OX=10090 GN=Ogfr PE=1 SV=1	0.003	2.984	11	2	4	2	0	1	633	70.6	4.77	3.23	129990	138145	0	0
P26645	Myristoylated alanine-rich C-kinase substrate OS=Mus musculus OX=10090 GN=Marcks PE=1 SV=2	0	12.869	11	2	4	2	0	1	309	29.6	4.34	11.1	190354	182270	0	0
Q64010	Adapter molecule crk OS=Mus musculus OX=10090 GN=Crk PE=1 SV=1	0	7.459	11	2	4	2	0	1	304	33.8	5.55	4.94	99600	114364	0	0
Q91VF2	Histamine N-methyltransferase OS=Mus musculus OX=10090 GN=Hnmt PE=1 SV=1	0	4.66	11	2	2	2	0	1	295	33.6	5.06	0	62078.9	61792.2	0	0
Q6ZQI3	Malectin OS=Mus musculus OX=10090 GN=Mlec PE=1 SV=2	0	12.596	11	2	4	2	0	1	291	32.3	6.05	11.19	299908	297685	8904.18	10213.2
P14901	Heme oxygenase 1 OS=Mus musculus OX=10090 GN=Hmox1 PE=1 SV=1	0	8.765	11	2	3	2	0	1	289	32.9	6.54	2.05	65379.6	84870.9	0	0
Q9DCC4	Pyrroline-5-carboxylate reductase 3 OS=Mus musculus OX=10090 GN=Pycr3 PE=1 SV=2	0	12.312	11	2	2	2	0	1	274	28.7	7.27	5.89	198089	171539	3683.87	6774.55
O09172	Glutamate--cysteine ligase regulatory subunit OS=Mus musculus OX=10090 GN=Gclm PE=1 SV=1	0	18.307	11	2	7	2	0	1	274	30.5	5.52	12.95	323466	311032	11857.6	11052.6
P70122	Ribosome maturation protein SBDS OS=Mus musculus OX=10090 GN=Sbds PE=1 SV=4	0	7.667	11	2	4	2	0	1	250	28.8	8.76	2.16	77623.3	103177	0	0
Q9WTL7	Acyl-protein thioesterase 2 OS=Mus musculus OX=10090 GN=Lypla2 PE=1 SV=1	0	4.572	11	2	3	2	0	1	231	24.8	7.23	0	25844.6	27015.9	0	0
P00405	Cytochrome c oxidase subunit 2 OS=Mus musculus OX=10090 GN=Mtco2 PE=1 SV=1	0	9.138	11	2	5	2	0	1	227	26	4.73	7.4	2.42297e+06	2.47292e+06	10167.2	8698.35
Q16595	Frataxin, mitochondrial OS=Homo sapiens OX=9606 GN=FXN PE=1 SV=2	0	10.829	11	2	2	2	0	1	210	23.1	8.69	4.51	77357.9	72714.9	0	0
P62071	Ras-related protein R-Ras2 OS=Mus musculus OX=10090 GN=Rras2 PE=1 SV=1	0	7.633	11	2	4	2	0	1	204	23.4	6.01	4.47	160574	148368	0	0
Q9CQC9	GTP-binding protein SAR1b OS=Mus musculus OX=10090 GN=Sar1b PE=1 SV=1	0	10.594	11	2	4	2	0	1	198	22.4	6.11	7.84	1.28764e+06	1.25495e+06	25721.8	25813.7
P12815	Programmed cell death protein 6 OS=Mus musculus OX=10090 GN=Pdcd6 PE=1 SV=2	0	7.967	11	2	4	2	0	1	191	21.9	5.4	2.12	192925	184738	8486.21	10116.2
P61226	Ras-related protein Rap-2b OS=Mus musculus OX=10090 GN=Rap2b PE=1 SV=1	0	3.778	11	2	3	2	0	1	183	20.5	4.81	1.63	184843	194971	8605.7	8576.96
Q8R2Q8	Bone marrow stromal antigen 2 OS=Mus musculus OX=10090 GN=Bst2 PE=1 SV=1	0	4.416	11	2	2	2	0	1	172	19.1	7.34	0	94289.7	84017.4	45709.2	45512.9
P62743	AP-2 complex subunit sigma OS=Mus musculus OX=10090 GN=Ap2s1 PE=1 SV=1	0	4.144	11	2	4	2	0	1	142	17	6.18	1.68	296009	287435	6010.21	5689.27
Q3UIU2	NADH dehydrogenase [ubiquinone] 1 beta subcomplex subunit 6 OS=Mus musculus OX=10090 GN=Ndufb6 PE=1 SV=3	0	4.614	11	2	4	2	0	1	128	15.5	9.79	3.55	193992	197350	4721.32	5539.55
Q9QUH0	Glutaredoxin-1 OS=Mus musculus OX=10090 GN=Glrx PE=1 SV=3	0	7.858	11	2	4	2	0	1	107	11.9	8.37	7.98	484548	444222	0	0
P11930	Nucleoside diphosphate-linked moiety X motif 19 OS=Mus musculus OX=10090 GN=Nudt19 PE=1 SV=2	0	6.427	10	2	3	2	0	1	357	40.3	6.68	0	149224	151875	0	0
Q9D1P4	Cysteine and histidine-rich domain-containing protein 1 OS=Mus musculus OX=10090 GN=Chordc1 PE=1 SV=1	0	5.956	10	2	3	2	0	1	331	37.3	7.9	0	57708.3	67803.4	0	0
Q922B1	ADP-ribose glycohydrolase MACROD1 OS=Mus musculus OX=10090 GN=Macrod1 PE=1 SV=2	0	14.548	10	2	4	2	0	1	323	35.3	8.85	11.84	198696	266959	0	4340.43
Q9QZ06	Toll-interacting protein OS=Mus musculus OX=10090 GN=Tollip PE=1 SV=1	0	5.531	10	2	3	2	0	1	274	30.3	5.17	0	35250.2	36256.6	0	0
O35955	Proteasome subunit beta type-10 OS=Mus musculus OX=10090 GN=Psmb10 PE=1 SV=1	0	4.281	10	2	2	2	0	1	273	29	6.87	0	84220.7	75814.9	0	1337
P03953	Complement factor D OS=Mus musculus OX=10090 GN=Cfd PE=1 SV=1	0	7.864	10	2	4	2	0	1	259	28	6.67	0	0	0	78910.2	77867.4
C0HKG5	Ribonuclease T2-A OS=Mus musculus OX=10090 GN=Rnaset2a PE=1 SV=1	0	5.24	10	2	3	2	0	1	259	29.6	6.37	2.46	82981.9	93451	96058.8	89348.8
O70435	Proteasome subunit alpha type-3 OS=Mus musculus OX=10090 GN=Psma3 PE=1 SV=3	0	11.761	10	2	3	2	0	1	255	28.4	5.44	9.2	712250	684902	22044.6	21817.7
P70245	3-beta-hydroxysteroid-Delta(8),Delta(7)-isomerase OS=Mus musculus OX=10090 GN=Ebp PE=1 SV=3	0	13.424	10	2	6	2	0	1	230	26.2	7.56	15.14	1.32462e+06	1.26776e+06	29830.9	31025.7
Q9CXE7	Transmembrane emp24 domain-containing protein 5 OS=Mus musculus OX=10090 GN=Tmed5 PE=1 SV=1	0	3.988	10	2	2	2	0	1	229	26.2	4.93	0	191155	183298	45561.8	44828.7
O70251	Elongation factor 1-beta OS=Mus musculus OX=10090 GN=Eef1b PE=1 SV=5	0	9.609	10	2	7	2	0	1	225	24.7	4.69	9.69	1.60107e+06	1.47472e+06	85429.4	85202.5
Q9WUR9	Adenylate kinase 4, mitochondrial OS=Mus musculus OX=10090 GN=Ak4 PE=1 SV=1	0	6.583	10	2	3	2	0	1	223	25	7.53	2.03	181785	191724	8684.33	7856.16
Q9JKX6	ADP-sugar pyrophosphatase OS=Mus musculus OX=10090 GN=Nudt5 PE=1 SV=1	0	5.944	10	2	3	2	0	1	218	24	5.48	4.16	90275	82586.6	0	0
Q9R0Q3	Transmembrane emp24 domain-containing protein 2 OS=Mus musculus OX=10090 GN=Tmed2 PE=1 SV=1	0	8.297	10	2	4	2	0	1	201	22.7	5.17	2.36	236887	230198	5514.13	17055.8
Q00724	Retinol-binding protein 4 OS=Mus musculus OX=10090 GN=Rbp4 PE=1 SV=2	0	7.469	10	2	4	2	0	1	201	23.2	5.99	4	120407	119065	2527.72	2634.13
P42925	Peroxisomal membrane protein 2 OS=Mus musculus OX=10090 GN=Pxmp2 PE=1 SV=2	0	6.308	10	2	3	2	0	1	194	22.3	10.08	1.72	245339	250344	3724.05	4238.57
Q8VEH3	ADP-ribosylation factor-like protein 8A OS=Mus musculus OX=10090 GN=Arl8a PE=1 SV=1	0	9.02	10	2	3	2	0	1	186	21.4	7.77	6.66	211211	203481	0	0
Q9D404	3-oxoacyl-[acyl-carrier-protein] synthase, mitochondrial OS=Mus musculus OX=10090 GN=Oxsm PE=1 SV=1	0	8.499	9	2	3	2	0	1	459	48.6	7.06	1.92	245813	237525	0	0
Q9CXA2	Trans-L-3-hydroxyproline dehydratase OS=Mus musculus OX=10090 GN=L3hypdh PE=1 SV=1	0	10.257	9	2	4	2	0	1	354	37.8	6.7	4.54	103376	101788	0	0
Q3UNZ8	Quinone oxidoreductase-like protein 2 OS=Mus musculus OX=10090 GN=Cryzl2 PE=1 SV=1	0	9.452	9	2	3	2	0	1	350	37.8	8.9	2.46	40709.4	47909	0	0
Q9DAR7	m7GpppX diphosphatase OS=Mus musculus OX=10090 GN=Dcps PE=1 SV=1	0	5.896	9	2	3	2	0	1	338	39	6.48	0	60088.5	64293.7	0	0
Q8BFS6	Serine/threonine-protein phosphatase CPPED1 OS=Mus musculus OX=10090 GN=Cpped1 PE=1 SV=1	0	6.39	9	2	3	2	0	1	312	35.2	5.34	1.86	136483	127709	0	0
O35593	26S proteasome non-ATPase regulatory subunit 14 OS=Mus musculus OX=10090 GN=Psmd14 PE=1 SV=2	0	8.692	9	2	4	2	0	1	310	34.6	6.52	6.66	249446	229603	6526.57	6457.8
O89079	Coatomer subunit epsilon OS=Mus musculus OX=10090 GN=Cope PE=1 SV=3	0	11.291	9	2	6	2	0	1	308	34.5	5.06	4.33	149397	164966	18888.8	19313.4
P70677	Caspase-3 OS=Mus musculus OX=10090 GN=Casp3 PE=1 SV=1	0	5.978	9	2	3	2	0	1	277	31.5	6.92	4.78	76108.1	77035	4600.96	5754.87
Q78IK4	MICOS complex subunit Mic27 OS=Mus musculus OX=10090 GN=Apool PE=1 SV=1	0	5.7	9	2	4	2	0	1	265	29.2	9.31	4.38	216979	191944	0	0
Q99N94	39S ribosomal protein L9, mitochondrial OS=Mus musculus OX=10090 GN=Mrpl9 PE=1 SV=2	0	4.856	9	2	3	2	0	1	265	30.2	10.08	0	27212.8	34923	0	0
P99026	Proteasome subunit beta type-4 OS=Mus musculus OX=10090 GN=Psmb4 PE=1 SV=1	0	9.023	9	2	6	2	0	1	264	29.1	5.64	9.75	602465	536531	20418.6	25373.6
Q9CR67	Transmembrane protein 33 OS=Mus musculus OX=10090 GN=Tmem33 PE=1 SV=1	0	10.041	9	2	4	2	0	1	247	28	9.66	7.19	123115	122460	2054.77	2598.61
Q9WVQ5	Methylthioribulose-1-phosphate dehydratase OS=Mus musculus OX=10090 GN=Apip PE=1 SV=1	0	8.174	9	2	3	2	0	1	241	26.9	6.9	2.5	100440	99567.7	0	0
P97372	Proteasome activator complex subunit 2 OS=Mus musculus OX=10090 GN=Psme2 PE=1 SV=4	0	10.066	9	2	4	2	0	1	239	27	5.76	6.86	615320	651998	1542.46	0
Q9CZE3	Ras-related protein Rab-32 OS=Mus musculus OX=10090 GN=Rab32 PE=1 SV=3	0	6.965	9	2	3	2	0	1	223	25.1	6.68	3.6	140895	137788	0	0
P35282	Ras-related protein Rab-21 OS=Mus musculus OX=10090 GN=Rab21 PE=1 SV=4	0	8.957	9	2	3	2	0	1	222	24.1	7.94	5.69	118098	124933	0	2231.83
P07361	Alpha-1-acid glycoprotein 2 OS=Mus musculus OX=10090 GN=Orm2 PE=1 SV=1	0	4.661	9	2	5	2	0	1	207	23.8	5.45	1.71	136157	152119	62200.5	72070.9
Q9Z2A7	Diacylglycerol O-acyltransferase 1 OS=Mus musculus OX=10090 GN=Dgat1 PE=1 SV=1	0	10.589	8	2	3	2	0	1	498	56.8	9.39	5.08	92000.2	24093.6	0	0
O35737	Heterogeneous nuclear ribonucleoprotein H OS=Mus musculus OX=10090 GN=Hnrnph1 PE=1 SV=3	0	13.389	8	2	3	2	0	1	449	49.2	6.3	8.65	265535	241625	11969.5	12530.6
Q9Z0R9	Acyl-CoA 6-desaturase OS=Mus musculus OX=10090 GN=Fads2 PE=1 SV=1	0	7.021	8	2	3	2	0	1	444	52.4	8.82	2.44	128680	124663	2187.09	1654.67
A2AKK5	Acyl-coenzyme A amino acid N-acyltransferase 1 OS=Mus musculus OX=10090 GN=Acnat1 PE=1 SV=1	0	8.717	8	2	4	2	0	1	416	46	8.73	1.82	69227.1	90008	8906.94	8589.63
Q9Z2X1	Heterogeneous nuclear ribonucleoprotein F OS=Mus musculus OX=10090 GN=Hnrnpf PE=1 SV=3	0	7.208	8	2	5	2	0	1	415	45.7	5.49	5.62	254873	238728	22487.1	25071
Q8BU14	Translocation protein SEC62 OS=Mus musculus OX=10090 GN=Sec62 PE=1 SV=1	0	3.811	8	2	2	2	0	1	398	45.6	7.31	0	693828	671575	0	0
Q9R008	Mevalonate kinase OS=Mus musculus OX=10090 GN=Mvk PE=1 SV=1	0	11.249	8	2	4	2	0	1	395	41.9	6.68	6.86	193396	188984	0	0
Q9JK81	UPF0160 protein MYG1, mitochondrial OS=Mus musculus OX=10090 GN=Myg1 PE=1 SV=1	0	6.091	8	2	3	2	0	1	380	42.7	7.02	1.83	78718.1	73818.7	0	0
O35226	26S proteasome non-ATPase regulatory subunit 4 OS=Mus musculus OX=10090 GN=Psmd4 PE=1 SV=1	0	15.599	8	2	4	2	0	1	376	40.7	4.79	11.28	2.62832e+06	2.55463e+06	68727.1	65772.3
P21278	Guanine nucleotide-binding protein subunit alpha-11 OS=Mus musculus OX=10090 GN=Gna11 PE=1 SV=1	0	6.534	8	2	3	2	0	1	359	42	5.97	1.74	93686.2	97644.5	0	0
Q91WK2	Eukaryotic translation initiation factor 3 subunit H OS=Mus musculus OX=10090 GN=Eif3h PE=1 SV=1	0	4.743	8	2	3	2	0	1	352	39.8	6.67	0	126411	139496	12225.1	14592.6
Q61249	Immunoglobulin-binding protein 1 OS=Mus musculus OX=10090 GN=Igbp1 PE=1 SV=1	0	9.36	8	2	4	2	0	1	340	38.9	6.18	2.05	32321.4	35868.8	1661.69	2107.38
Q9CX34	Protein SGT1 homolog OS=Mus musculus OX=10090 GN=Sugt1 PE=1 SV=3	0	5.422	8	2	2	2	0	1	336	38.1	5.45	0	33948.9	35102.5	0	0
Q8R104	NAD-dependent protein deacetylase sirtuin-3 OS=Mus musculus OX=10090 GN=Sirt3 PE=1 SV=2	0.002	3.091	8	2	3	2	0	1	334	36.6	7.44	0	26330.5	27994.5	5642.79	5628.95
Q925N2	Sideroflexin-2 OS=Mus musculus OX=10090 GN=Sfxn2 PE=1 SV=1	0	5.178	8	2	2	2	0	1	322	36.1	8.82	1.81	113523	112242	8157.6	7394.91
Q9Z204	Heterogeneous nuclear ribonucleoproteins C1/C2 OS=Mus musculus OX=10090 GN=Hnrnpc PE=1 SV=1	0	7.017	8	2	3	2	0	1	313	34.4	5.05	1.82	180903	178128	10140.4	13508.2
O35678	Monoglyceride lipase OS=Mus musculus OX=10090 GN=Mgll PE=1 SV=1	0	4.067	8	2	3	2	0	1	303	33.4	7.15	1.83	84403	76530.8	0	0
Q64674	Spermidine synthase OS=Mus musculus OX=10090 GN=Srm PE=1 SV=1	0	6.194	8	2	4	2	0	1	302	34	5.5	4.05	100596	86708.6	0	0
P50295	Arylamine N-acetyltransferase 2 OS=Mus musculus OX=10090 GN=Nat2 PE=1 SV=1	0	8.427	8	2	3	2	0	1	290	33.7	5.88	0	79207.8	83744.2	2787.61	2152.03
O88958	Glucosamine-6-phosphate isomerase 1 OS=Mus musculus OX=10090 GN=Gnpda1 PE=1 SV=3	0	7.881	8	2	3	2	0	1	289	32.5	6.6	4.05	79579.3	63707.6	6192.54	5389.71
Q9DCX8	Iodotyrosine deiodinase 1 OS=Mus musculus OX=10090 GN=Iyd PE=1 SV=1	0	9.202	8	2	3	2	0	1	285	32.8	6.37	7.44	164709	166689	3833.18	4078.27
P40237	CD82 antigen OS=Mus musculus OX=10090 GN=Cd82 PE=1 SV=1	0	8.389	8	2	4	2	0	1	266	29.6	5.02	0	58105.1	119320	15591.3	14324.6
Q3UGR5	Haloacid dehalogenase-like hydrolase domain-containing protein 2 OS=Mus musculus OX=10090 GN=Hdhd2 PE=1 SV=2	0	6.997	8	2	3	2	0	1	259	28.7	6.05	0	108527	114877	0	0
Q9R0Q9	Mannose-P-dolichol utilization defect 1 protein OS=Mus musculus OX=10090 GN=Mpdu1 PE=1 SV=1	0	7.35	8	2	4	2	0	1	247	26.5	8.75	7.03	218283	223347	5416.51	0
P49722	Proteasome subunit alpha type-2 OS=Mus musculus OX=10090 GN=Psma2 PE=1 SV=3	0	6.343	8	2	4	2	0	1	234	25.9	7.43	4.21	430466	398877	16700.7	18929.4
P32921	Tryptophan--tRNA ligase, cytoplasmic OS=Mus musculus OX=10090 GN=Wars1 PE=1 SV=2	0	3.909	7	2	3	2	0	1	481	54.3	6.89	0	65478.6	65385.1	0	0
O88455	7-dehydrocholesterol reductase OS=Mus musculus OX=10090 GN=Dhcr7 PE=1 SV=1	0	11.437	7	2	6	2	0	1	471	53.9	8.35	4.18	284887	269775	1410.67	0
Q61029	Lamina-associated polypeptide 2, isoforms beta/delta/epsilon/gamma OS=Mus musculus OX=10090 GN=Tmpo PE=1 SV=4	0	8.447	7	2	2	2	0	1	452	50.3	9.45	3.83	84369.7	108299	0	0
Q99JX3	Golgi reassembly-stacking protein 2 OS=Mus musculus OX=10090 GN=Gorasp2 PE=1 SV=3	0	12.665	7	2	3	2	0	1	451	47	4.79	4.93	144145	141781	3655.42	1575.06
Q3TDN2	FAS-associated factor 2 OS=Mus musculus OX=10090 GN=Faf2 PE=1 SV=2	0	10.071	7	2	4	2	0	1	445	52.4	5.47	5.6	96210.2	90753.4	0	1611.68
Q99L43	Phosphatidate cytidylyltransferase 2 OS=Mus musculus OX=10090 GN=Cds2 PE=1 SV=1	0	10.261	7	2	2	2	0	1	444	51.3	7.05	1.68	121624	112155	0	0
O89017	Legumain OS=Mus musculus OX=10090 GN=Lgmn PE=1 SV=1	0	11.435	7	2	6	2	0	1	435	49.3	6.39	5.6	273771	261965	522019	561407
P59325	Eukaryotic translation initiation factor 5 OS=Mus musculus OX=10090 GN=Eif5 PE=1 SV=1	0	6.788	7	2	4	2	0	1	429	48.9	5.52	0	208440	182218	9447.75	10822.8
P43883	Perilipin-2 OS=Mus musculus OX=10090 GN=Plin2 PE=1 SV=2	0	14.07	7	2	5	2	0	1	425	46.6	6.87	5.08	164282	168266	0	0
Q8C5W3	Tubulin-specific chaperone cofactor E-like protein OS=Mus musculus OX=10090 GN=Tbcel PE=1 SV=1	0	8.479	7	2	3	2	0	1	424	48	5.53	2.06	70609.9	64606.8	0	0
P28656	Nucleosome assembly protein 1-like 1 OS=Mus musculus OX=10090 GN=Nap1l1 PE=1 SV=2	0	5.1	7	2	3	2	0	1	391	45.3	4.46	0	95641.5	96533.8	6702.3	5486.51
Q9ER88	28S ribosomal protein S29, mitochondrial OS=Mus musculus OX=10090 GN=Dap3 PE=1 SV=1	0	10.433	7	2	3	2	0	1	391	44.7	8.94	0	83275	75647.4	3389.27	3637.22
Q91VA6	Polymerase delta-interacting protein 2 OS=Mus musculus OX=10090 GN=Poldip2 PE=1 SV=1	0	12.05	7	2	4	2	0	1	368	41.8	8.63	6.3	138085	131478	21618.4	22353.2
P24452	Macrophage-capping protein OS=Mus musculus OX=10090 GN=Capg PE=1 SV=2	0	7.912	7	2	3	2	0	1	352	39.2	7.2	3.92	50673.9	51460.8	0	0
P51863	V-type proton ATPase subunit d 1 OS=Mus musculus OX=10090 GN=Atp6v0d1 PE=1 SV=2	0	7.145	7	2	7	2	0	1	351	40.3	5	6.05	234927	212232	56855.8	53680.2
Q9CQM9	Glutaredoxin-3 OS=Mus musculus OX=10090 GN=Glrx3 PE=1 SV=1	0	8.312	7	2	3	2	0	1	337	37.8	5.59	3.96	202717	191715	0	5629.18
Q6WVG3	BTB/POZ domain-containing protein KCTD12 OS=Mus musculus OX=10090 GN=Kctd12 PE=1 SV=1	0	6.716	7	2	2	2	0	1	327	35.9	5.81	0	85011.3	83704.5	0	0
P58389	Serine/threonine-protein phosphatase 2A activator OS=Mus musculus OX=10090 GN=Ptpa PE=1 SV=1	0	7.38	7	2	4	2	0	1	323	36.7	6.39	3.58	115539	106974	0	0
P26516	26S proteasome non-ATPase regulatory subunit 7 OS=Mus musculus OX=10090 GN=Psmd7 PE=1 SV=2	0	7.885	7	2	3	2	0	1	321	36.5	6.77	6.21	338898	301794	10908.9	11502.9
Q9CPX6	Ubiquitin-like-conjugating enzyme ATG3 OS=Mus musculus OX=10090 GN=Atg3 PE=1 SV=1	0	6.371	7	2	3	2	0	1	314	35.8	4.72	1.63	95304.7	93373.2	5386.34	5720.24
O88792	Junctional adhesion molecule A OS=Mus musculus OX=10090 GN=F11r PE=1 SV=2	0	5.417	7	2	3	2	0	1	300	32.4	6.77	1.8	109552	110440	14284.8	12094.4
Q9CRD2	ER membrane protein complex subunit 2 OS=Mus musculus OX=10090 GN=Emc2 PE=1 SV=1	0	6.652	7	2	5	2	0	1	297	34.9	6.81	0	130802	121874	57928	58706.6
Q9CY64	Biliverdin reductase A OS=Mus musculus OX=10090 GN=Blvra PE=1 SV=1	0	9.106	7	2	3	2	0	1	295	33.5	7.02	4.25	215387	202439	3633.11	0
Q9CY50	Translocon-associated protein subunit alpha OS=Mus musculus OX=10090 GN=Ssr1 PE=1 SV=1	0	6.11	7	2	3	2	0	1	286	32	4.45	3.95	931151	874114	215388	198434
P70195	Proteasome subunit beta type-7 OS=Mus musculus OX=10090 GN=Psmb7 PE=1 SV=1	0	7.668	7	2	3	2	0	1	277	29.9	7.99	4.95	519782	503677	16782.7	16283.4
Q8R0X7	Sphingosine-1-phosphate lyase 1 OS=Mus musculus OX=10090 GN=Sgpl1 PE=1 SV=1	0	5.031	6	2	4	2	0	1	568	63.6	9.1	0	76011.6	73583.7	0	0
Q91VU6	DDB1- and CUL4-associated factor 11 OS=Mus musculus OX=10090 GN=Dcaf11 PE=1 SV=1	0	4.124	6	2	3	2	0	1	549	62	6.44	0	120772	98468.8	2786.64	4313.31
Q8QZY2	Glycerate kinase OS=Mus musculus OX=10090 GN=Glyctk PE=1 SV=1	0	7.185	6	2	4	2	0	1	523	55.3	6.67	4.89	337293	311239	13275.5	10284.6
Q8VDL4	ADP-dependent glucokinase OS=Mus musculus OX=10090 GN=Adpgk PE=1 SV=2	0	5.273	6	2	3	2	0	1	496	53.9	5.62	0	57039.1	48147.5	0	0
Q99M87	DnaJ homolog subfamily A member 3, mitochondrial OS=Mus musculus OX=10090 GN=Dnaja3 PE=1 SV=1	0	7.016	6	2	2	2	0	1	480	52.4	9.22	4.04	158426	154933	5325.7	6982.81
P26369	Splicing factor U2AF 65 kDa subunit OS=Mus musculus OX=10090 GN=U2af2 PE=1 SV=3	0	7.207	6	2	2	2	0	1	475	53.5	9.09	1.69	43405.8	38904.8	2442.51	2119.11
P32261	Antithrombin-III OS=Mus musculus OX=10090 GN=Serpinc1 PE=1 SV=1	0	8.221	6	2	6	2	0	1	465	52	6.46	6.1	438928	414876	313348	315532
Q9Z1J3	Cysteine desulfurase, mitochondrial OS=Mus musculus OX=10090 GN=Nfs1 PE=1 SV=3	0	12.329	6	2	4	2	0	1	459	50.5	8.16	7.41	143820	147745	5204.48	6917.97
Q9R099	Transducin beta-like protein 2 OS=Mus musculus OX=10090 GN=Tbl2 PE=1 SV=2	0	5.874	6	2	3	2	0	1	442	49.6	9.04	0	104643	80636.4	0	0
Q9DBG5	Perilipin-3 OS=Mus musculus OX=10090 GN=Plin3 PE=1 SV=1	0	4.821	6	2	2	2	0	1	437	47.2	5.62	0	80834.9	87681.8	0	0
Q921S7	39S ribosomal protein L37, mitochondrial OS=Mus musculus OX=10090 GN=Mrpl37 PE=1 SV=1	0	6.173	6	2	3	2	0	1	423	48.3	8.84	1.67	86988.8	70440.3	0	0
P43686	26S proteasome regulatory subunit 6B OS=Homo sapiens OX=9606 GN=PSMC4 PE=1 SV=2	0	7.791	6	2	2	2	0	1	418	47.3	5.21	2.07	235652	236423	6956.66	6457.57
P53798	Squalene synthase OS=Mus musculus OX=10090 GN=Fdft1 PE=1 SV=2	0	7.538	6	2	4	2	0	1	416	48.1	6.32	0	310435	316389	0	0
Q9JKV1	Proteasomal ubiquitin receptor ADRM1 OS=Mus musculus OX=10090 GN=Adrm1 PE=1 SV=2	0	5.706	6	2	3	2	0	1	407	42	5.07	1.61	190247	198609	5498.57	5997.74
O88544	COP9 signalosome complex subunit 4 OS=Mus musculus OX=10090 GN=Cops4 PE=1 SV=1	0	8.181	6	2	2	2	0	1	406	46.3	5.83	4.56	154108	133906	4161.12	3326.82
Q78KK3	Solute carrier family 22 member 18 OS=Mus musculus OX=10090 GN=Slc22a18 PE=1 SV=2	0	7.079	6	2	4	2	0	1	406	43	9.07	4.08	199410	217182	4340.5	8101.3
Q9DBC7	cAMP-dependent protein kinase type I-alpha regulatory subunit OS=Mus musculus OX=10090 GN=Prkar1a PE=1 SV=3	0	8.341	6	2	3	2	0	1	381	43.2	5.35	1.82	90187	89743.3	0	0
Q04447	Creatine kinase B-type OS=Mus musculus OX=10090 GN=Ckb PE=1 SV=1	0	8.32	6	2	4	2	0	1	381	42.7	5.67	5.67	137513	140739	0	0
Q99JX4	Eukaryotic translation initiation factor 3 subunit M OS=Mus musculus OX=10090 GN=Eif3m PE=1 SV=1	0	6.037	6	2	3	2	0	1	374	42.5	5.74	3.48	94381.5	100377	1893.09	1991.45
Q9R1J0	Sterol-4-alpha-carboxylate 3-dehydrogenase, decarboxylating OS=Mus musculus OX=10090 GN=Nsdhl PE=1 SV=1	0	9.539	6	2	5	2	0	1	362	40.7	7.85	3.88	152477	132975	0	0
Q9D880	Mitochondrial import inner membrane translocase subunit TIM50 OS=Mus musculus OX=10090 GN=Timm50 PE=1 SV=1	0	10.344	6	2	3	2	0	1	353	39.8	8.13	6.38	258824	249224	8593.71	5632.56
P11609	Antigen-presenting glycoprotein CD1d1 OS=Mus musculus OX=10090 GN=Cd1d1 PE=1 SV=3	0	6.86	6	2	5	2	0	1	336	38.5	7.14	2.31	143836	142313	70518.3	72148.5
P08101	Low affinity immunoglobulin gamma Fc region receptor II OS=Mus musculus OX=10090 GN=Fcgr2 PE=1 SV=2	0	5.481	6	2	3	2	0	1	330	36.7	6.73	2.14	181170	190695	39623.1	40267.9
P24668	Cation-dependent mannose-6-phosphate receptor OS=Mus musculus OX=10090 GN=M6pr PE=1 SV=1	0	3.902	6	2	3	2	0	1	278	31.2	5.39	1.66	196421	205273	38390.1	36057
Q01730	Ras suppressor protein 1 OS=Mus musculus OX=10090 GN=Rsu1 PE=1 SV=3	0	4.165	6	2	3	2	0	1	277	31.5	8.88	5.16	159520	165070	8938.68	7761.45
Q8K4M5	COMM domain-containing protein 1 OS=Mus musculus OX=10090 GN=Commd1 PE=1 SV=2	0	5.031	6	2	3	2	0	1	188	21	7.59	0	28185.7	20753.3	92205.4	86285.7
Q8BRF7	Sec1 family domain-containing protein 1 OS=Mus musculus OX=10090 GN=Scfd1 PE=1 SV=1	0	6.354	5	2	5	2	0	1	639	72.3	6.38	0	88601.4	98014.8	0	0
P03921	NADH-ubiquinone oxidoreductase chain 5 OS=Mus musculus OX=10090 GN=Mtnd5 PE=1 SV=3	0	8.105	5	2	4	2	0	1	607	68.4	9.03	0	118984	107635	0	0
Q8BJW6	Eukaryotic translation initiation factor 2A OS=Mus musculus OX=10090 GN=Eif2a PE=1 SV=2	0	5.067	5	2	3	2	0	1	581	64.4	8.91	0	166756	161739	0	0
Q9JLV1	BAG family molecular chaperone regulator 3 OS=Mus musculus OX=10090 GN=Bag3 PE=1 SV=2	0	8.007	5	2	4	2	0	1	577	61.8	7.27	4.28	129329	140993	2497.74	3915.75
Q9EP89	Serine beta-lactamase-like protein LACTB, mitochondrial OS=Mus musculus OX=10090 GN=Lactb PE=1 SV=1	0	11.91	5	2	2	2	0	1	551	60.7	8.9	3.89	203364	188880	7107.93	7910.09
Q9DBB9	Carboxypeptidase N subunit 2 OS=Mus musculus OX=10090 GN=Cpn2 PE=1 SV=2	0	7.389	5	2	4	2	0	1	547	60.4	5.88	0	46744.4	54246.4	39499.8	36758.3
Q8R1S9	Sodium-coupled neutral amino acid transporter 4 OS=Mus musculus OX=10090 GN=Slc38a4 PE=1 SV=1	0	5.573	5	2	4	2	0	1	547	60.4	6.47	1.68	71474	61170.5	3393.9	4315.07
Q99LI2	Chloride channel CLIC-like protein 1 OS=Mus musculus OX=10090 GN=Clcc1 PE=1 SV=1	0.001	3.62	5	2	2	2	0	1	539	60.6	5.68	0	27352.1	26568	0	0
Q8K2I3	Dimethylaniline monooxygenase [N-oxide-forming] 2 OS=Mus musculus OX=10090 GN=Fmo2 PE=1 SV=3	0	5.667	5	2	2	2	0	1	535	60.9	8.47	0	49445.5	54420.6	0	0
Q6NSR8	Probable aminopeptidase NPEPL1 OS=Mus musculus OX=10090 GN=Npepl1 PE=1 SV=1	0	11.541	5	2	4	2	0	1	524	55.9	6.84	8.48	153691	141507	22142	20411.6
Q91YN5	UDP-N-acetylhexosamine pyrophosphorylase OS=Mus musculus OX=10090 GN=Uap1 PE=1 SV=1	0	8.132	5	2	3	2	0	1	522	58.6	6.49	2.05	121023	115539	2217.08	0
Q8CIF4	Biotinidase OS=Mus musculus OX=10090 GN=Btd PE=1 SV=2	0	5.945	5	2	4	2	0	1	520	58.1	5.8	2.26	67021.5	64753.6	29189.6	29301.9
P27786	Steroid 17-alpha-hydroxylase/17,20 lyase OS=Mus musculus OX=10090 GN=Cyp17a1 PE=1 SV=1	0	10.413	5	2	3	2	0	1	507	57.6	7.18	4.85	153185	171611	0	0
Q6P6M7	O-phosphoseryl-tRNA(Sec) selenium transferase OS=Mus musculus OX=10090 GN=Sepsecs PE=1 SV=2	0	6.887	5	2	3	2	0	1	504	55.3	8.06	1.65	80140.2	74481.8	3059.8	1651.62
O35405	5'-3' exonuclease PLD3 OS=Mus musculus OX=10090 GN=Pld3 PE=1 SV=1	0	6.4	5	2	2	2	0	1	488	54.4	6.52	0	0	45176	51239	53458.2
Q9WVE8	Protein kinase C and casein kinase substrate in neurons protein 2 OS=Mus musculus OX=10090 GN=Pacsin2 PE=1 SV=1	0	4.734	5	2	3	2	0	1	486	55.8	5.2	4.18	107771	111230	0	0
Q9D024	Coiled-coil domain-containing protein 47 OS=Mus musculus OX=10090 GN=Ccdc47 PE=1 SV=2	0	8.84	5	2	3	2	0	1	483	55.8	4.84	4.51	130853	142513	0	0
P51175	Protoporphyrinogen oxidase OS=Mus musculus OX=10090 GN=Ppox PE=1 SV=1	0	5.681	5	2	2	2	0	1	477	50.8	8.84	1.67	79226.1	76767.3	0	0
O55222	Integrin-linked protein kinase OS=Mus musculus OX=10090 GN=Ilk PE=1 SV=2	0	4.788	5	2	4	2	0	1	452	51.3	8.07	0	59849.7	60151.8	0	0
Q8BS35	Alkylglycerol monooxygenase OS=Mus musculus OX=10090 GN=Agmo PE=1 SV=1	0	6.671	5	2	4	2	0	1	447	51.7	7.27	3.62	87501.6	75853.5	0	0
Q5FWK3	Rho GTPase-activating protein 1 OS=Mus musculus OX=10090 GN=Arhgap1 PE=1 SV=1	0.002	3.382	5	2	2	2	0	1	439	50.4	6.44	0	90303.3	105689	0	0
Q99N87	28S ribosomal protein S5, mitochondrial OS=Mus musculus OX=10090 GN=Mrps5 PE=1 SV=1	0	4.637	5	2	2	2	0	1	432	48.2	10.14	1.78	90279.7	90942.1	5878.45	6345.33
Q80VD1	Protein FAM98B OS=Mus musculus OX=10090 GN=Fam98b PE=1 SV=1	0	4.447	5	2	2	2	0	1	429	45.3	8.5	0	39684.8	36241.6	0	0
Q921F2	TAR DNA-binding protein 43 OS=Mus musculus OX=10090 GN=Tardbp PE=1 SV=1	0	6.844	5	2	4	2	0	1	414	44.5	6.7	3.73	136219	140495	9204.25	10556.1
Q8R0V5	Indoleamine 2,3-dioxygenase 2 OS=Mus musculus OX=10090 GN=Ido2 PE=1 SV=3	0	4.076	5	2	3	2	0	1	405	45.2	6.68	0	86644.9	88498	1600.69	1337.59
Q922E4	Ethanolamine-phosphate cytidylyltransferase OS=Mus musculus OX=10090 GN=Pcyt2 PE=1 SV=1	0	4.573	5	2	3	2	0	1	404	45.2	6.58	4.69	338507	334589	18117.1	18330.9
Q9Z0M5	Lysosomal acid lipase/cholesteryl ester hydrolase OS=Mus musculus OX=10090 GN=Lipa PE=1 SV=2	0	5.2	5	2	3	2	0	1	397	45.3	8.07	0	98868.4	101105	39073.9	37031.3
Q9JK53	Prolargin OS=Mus musculus OX=10090 GN=Prelp PE=1 SV=2	0	5.082	5	2	2	2	0	1	378	43.3	9.54	0	67963.9	63960.3	38376.8	40442
Q9CX00	IST1 homolog OS=Mus musculus OX=10090 GN=Ist1 PE=1 SV=1	0	5.132	5	2	4	2	0	1	362	39.4	5.44	3.44	268076	256404	6029.62	5572.65
O35864	COP9 signalosome complex subunit 5 OS=Mus musculus OX=10090 GN=Cops5 PE=1 SV=3	0	6.187	5	2	3	2	0	1	334	37.5	6.54	2.34	110557	86583	0	1021.4
Q9D2V7	Coronin-7 OS=Mus musculus OX=10090 GN=Coro7 PE=1 SV=2	0	5.457	4	2	3	2	0	1	922	100.7	5.77	0	130510	115555	0	0
Q8BFY9	Transportin-1 OS=Mus musculus OX=10090 GN=Tnpo1 PE=1 SV=2	0	7.961	4	2	3	2	0	1	898	102.3	4.98	0	53513.2	54166.1	0	0
P54319	Phospholipase A-2-activating protein OS=Rattus norvegicus OX=10116 GN=Plaa PE=1 SV=3	0	6.153	4	2	2	2	0	1	795	87	6.09	1.94	112144	105112	2715.75	3319.02
P13020	Gelsolin OS=Mus musculus OX=10090 GN=Gsn PE=1 SV=3	0	8.358	4	2	3	2	0	1	780	85.9	6.18	4.02	179511	186819	7440.71	8059.61
Q8BM55	Transmembrane protein 214 OS=Mus musculus OX=10090 GN=Tmem214 PE=1 SV=1	0	5.095	4	2	3	2	0	1	687	76.4	9.29	0	122702	134491	0	0
Q14C51	Pentatricopeptide repeat domain-containing protein 3, mitochondrial OS=Mus musculus OX=10090 GN=Ptcd3 PE=1 SV=2	0	7.615	4	2	3	2	0	1	685	77.7	5.88	1.8	58259.9	58686.2	0	0
Q8CIB5	Fermitin family homolog 2 OS=Mus musculus OX=10090 GN=Fermt2 PE=1 SV=1	0	5.251	4	2	2	2	0	1	680	77.8	6.7	1.71	98900.9	101214	0	0
Q9DBC0	Protein adenylyltransferase SelO, mitochondrial OS=Mus musculus OX=10090 GN=Selenoo PE=1 SV=4	0.001	3.576	4	2	2	2	0	1	667	74.2	5.83	0	38301	34329.2	0	0
Q8K1B8	Fermitin family homolog 3 OS=Mus musculus OX=10090 GN=Fermt3 PE=1 SV=1	0	4.329	4	2	2	2	0	1	665	75.6	7.05	1.71	69367.4	72026.3	0	0
Q61510	E3 ubiquitin/ISG15 ligase TRIM25 OS=Mus musculus OX=10090 GN=Trim25 PE=1 SV=2	0	4.923	4	2	2	2	0	1	634	71.7	8.28	0	39534.7	40691.4	0	0
O60506	Heterogeneous nuclear ribonucleoprotein Q OS=Homo sapiens OX=9606 GN=SYNCRIP PE=1 SV=2	0	10.91	4	2	5	2	0	1	623	69.6	8.59	1.81	77881.6	101173	6985.53	7575.23
P60670	Nuclear protein localization protein 4 homolog OS=Mus musculus OX=10090 GN=Nploc4 PE=1 SV=3	0	8.199	4	2	3	2	0	1	608	68	6.46	4.13	122663	107139	6476.81	0
Q03311	Cholinesterase OS=Mus musculus OX=10090 GN=Bche PE=1 SV=2	0	4.381	4	2	3	2	0	1	603	68.4	7.25	1.66	176639	151886	51170.5	51017
Q8VCM8	Nicalin OS=Mus musculus OX=10090 GN=Ncln PE=1 SV=2	0	5.094	4	2	4	2	0	1	563	62.9	6.49	4.09	90057.4	74574.3	4773.1	6103.28
Q76M72	Solute carrier family 22 member 27 OS=Mus musculus OX=10090 GN=Slc22a27 PE=1 SV=1	0	6.507	4	2	4	2	0	1	551	62	8.73	2.12	623613	619160	21332	22789.3
O70194	Eukaryotic translation initiation factor 3 subunit D OS=Mus musculus OX=10090 GN=Eif3d PE=1 SV=2	0	6.967	4	2	2	2	0	1	548	63.9	6.05	2.08	78892.7	89690	1742.84	2132.49
Q60598	Src substrate cortactin OS=Mus musculus OX=10090 GN=Cttn PE=1 SV=2	0	6.772	4	2	3	2	0	1	546	61.2	5.4	3.95	193978	202362	0	0
Q9EP75	Leukotriene-B4 omega-hydroxylase 3 OS=Mus musculus OX=10090 GN=Cyp4f14 PE=1 SV=1	0	8.695	4	2	4	2	0	1	524	59.8	6.87	4.84	91652.3	94705.1	2244.34	2189.23
P97290	Plasma protease C1 inhibitor OS=Mus musculus OX=10090 GN=Serping1 PE=1 SV=3	0	5.023	4	2	3	2	0	1	504	55.5	6.29	0	224950	0	66559.6	61641.8
P14576	Signal recognition particle 54 kDa protein OS=Mus musculus OX=10090 GN=Srp54 PE=1 SV=2	0	6.376	4	2	3	2	0	1	504	55.7	8.75	3.36	142039	133793	1467.47	1242
O09158	Cytochrome P450 3A25 OS=Mus musculus OX=10090 GN=Cyp3a25 PE=1 SV=1	0	6.617	4	2	2	2	0	1	503	58.1	8.81	2.43	120939	125751	0	3441.57
Q2TPA8	Hydroxysteroid dehydrogenase-like protein 2 OS=Mus musculus OX=10090 GN=Hsdl2 PE=1 SV=1	0	8.656	4	2	4	2	0	1	490	54.2	6.74	8.03	387075	360936	9268.87	8110.88
Q9CXT8	Mitochondrial-processing peptidase subunit beta OS=Mus musculus OX=10090 GN=Pmpcb PE=1 SV=1	0	8.935	4	2	3	2	0	1	489	54.6	6.99	5.51	220385	234279	8198.11	9555.75
O35114	Lysosome membrane protein 2 OS=Mus musculus OX=10090 GN=Scarb2 PE=1 SV=3	0	6.239	4	2	3	2	0	1	478	54	5.1	1.82	121927	133930	29580.4	27535.5
Q8R242	Di-N-acetylchitobiase OS=Mus musculus OX=10090 GN=Ctbs PE=1 SV=2	0	4.777	4	2	2	2	0	1	366	41.3	5.6	0	12795.3	11673	47907.5	44086.2
P27546	Microtubule-associated protein 4 OS=Mus musculus OX=10090 GN=Map4 PE=1 SV=3	0	5.887	3	2	3	2	0	1	1125	117.4	4.98	0	85573.4	71355.3	0	0
Q61768	Kinesin-1 heavy chain OS=Mus musculus OX=10090 GN=Kif5b PE=1 SV=3	0	7.162	3	2	3	2	0	1	963	109.5	6.44	0	94606.2	91224.7	0	0
Q68FL6	Methionine--tRNA ligase, cytoplasmic OS=Mus musculus OX=10090 GN=Mars1 PE=1 SV=1	0	4.104	3	2	2	2	0	1	902	101.4	7.14	1.82	135062	124790	0	0
P42567	Epidermal growth factor receptor substrate 15 OS=Mus musculus OX=10090 GN=Eps15 PE=1 SV=1	0	4.664	3	2	2	2	0	1	897	98.4	4.6	0	38756.9	31868.8	0	0
Q61704	Inter-alpha-trypsin inhibitor heavy chain H3 OS=Mus musculus OX=10090 GN=Itih3 PE=1 SV=3	0	4.96	3	2	2	2	0	1	889	99.3	6.05	0	60498.3	60777.4	8881.91	10273.2
Q8K2I4	Beta-mannosidase OS=Mus musculus OX=10090 GN=Manba PE=1 SV=1	0	5.108	3	2	3	2	0	1	879	100.8	7.25	0	58031.5	68798.5	38059.7	39374.1
Q8VDM6	Heterogeneous nuclear ribonucleoprotein U-like protein 1 OS=Mus musculus OX=10090 GN=Hnrnpul1 PE=1 SV=1	0	6.266	3	2	2	2	0	1	859	95.9	6.58	2.14	41194.9	41892.5	2314.07	1393.19
P48193	Protein 4.1 OS=Mus musculus OX=10090 GN=Epb41 PE=1 SV=2	0	8.932	3	2	2	2	0	1	858	95.9	5.6	4.02	144590	146623	2281.59	2368.56
Q8BX02	KN motif and ankyrin repeat domain-containing protein 2 OS=Mus musculus OX=10090 GN=Kank2 PE=1 SV=1	0	4.389	3	2	2	2	0	1	843	90.2	5.55	0	39503.9	40048.9	0	0
Q6P542	ATP-binding cassette sub-family F member 1 OS=Mus musculus OX=10090 GN=Abcf1 PE=1 SV=1	0	6.453	3	2	3	2	0	1	837	94.9	6.51	0	50728.2	49970.5	0	0
Q9ER72	Cysteine--tRNA ligase, cytoplasmic OS=Mus musculus OX=10090 GN=Cars1 PE=1 SV=2	0	5.388	3	2	3	2	0	1	831	94.8	6.76	1.84	78194.7	84031.5	0	0
Q61586	Glycerol-3-phosphate acyltransferase 1, mitochondrial OS=Mus musculus OX=10090 GN=Gpam PE=1 SV=2	0	7.929	3	2	4	2	0	1	827	93.6	7.84	0	109997	113737	0	0
P22892	AP-1 complex subunit gamma-1 OS=Mus musculus OX=10090 GN=Ap1g1 PE=1 SV=3	0	4.636	3	2	2	2	0	1	822	91.3	6.8	0	64732.9	72890.5	0	0
Q99K01	Pyridoxal-dependent decarboxylase domain-containing protein 1 OS=Mus musculus OX=10090 GN=Pdxdc1 PE=1 SV=2	0	6.176	3	2	3	2	0	1	787	87.3	5.48	1.6	67049.9	63292.8	0	0
P46460	Vesicle-fusing ATPase OS=Mus musculus OX=10090 GN=Nsf PE=1 SV=2	0	5.697	3	2	2	2	0	1	744	82.6	6.95	1.75	87295.8	95401.4	0	0
P08071	Lactotransferrin OS=Mus musculus OX=10090 GN=Ltf PE=1 SV=4	0.001	3.717	3	2	3	2	0	1	707	77.8	8.53	0	37613.5	44152.5	41306.5	42496.2
Q91YP2	Neurolysin, mitochondrial OS=Mus musculus OX=10090 GN=Nln PE=1 SV=1	0	5.735	3	2	4	2	0	1	704	80.4	6.44	3.8	91153.5	89584	0	0
Q9DBD0	Inhibitor of carbonic anhydrase OS=Mus musculus OX=10090 GN=Ica PE=1 SV=1	0	7.429	3	2	4	2	0	1	700	76.7	7.25	0	105125	101378	34611.2	35072.3
Q7M6Y3	Phosphatidylinositol-binding clathrin assembly protein OS=Mus musculus OX=10090 GN=Picalm PE=1 SV=1	0	8.723	3	2	3	2	0	1	660	71.5	7.91	5.81	157797	165019	12048	12465
O89020	Afamin OS=Mus musculus OX=10090 GN=Afm PE=1 SV=2	0	7.838	3	2	5	2	0	1	608	69.3	5.78	4.15	73637.5	70741.4	95053.5	97555.9
P31649	Sodium- and chloride-dependent GABA transporter 2 OS=Mus musculus OX=10090 GN=Slc6a13 PE=1 SV=1	0	6.313	3	2	4	2	0	1	602	68.2	6.25	4.22	144742	140240	0	11296
Q8CI51	PDZ and LIM domain protein 5 OS=Mus musculus OX=10090 GN=Pdlim5 PE=1 SV=4	0	6.076	3	2	4	2	0	1	591	63.3	8.25	6.02	144227	160079	7905.31	7634.39
P21439	Phosphatidylcholine translocator ABCB4 OS=Homo sapiens OX=9606 GN=ABCB4 PE=1 SV=2	0	5.124	2	2	2	2	0	1	1286	141.4	8.48	0	71308.8	65225.5	4388.58	0
Q3V3R4	Integrin alpha-1 OS=Mus musculus OX=10090 GN=Itga1 PE=1 SV=2	0.003	2.784	2	2	4	2	0	1	1179	130.7	6.2	0	45468.8	43005.1	56978.6	55721.6
O54782	Epididymis-specific alpha-mannosidase OS=Mus musculus OX=10090 GN=Man2b2 PE=1 SV=2	0	7.295	2	2	3	2	0	1	1018	115.5	7.39	1.81	74881.8	76410.5	81086.3	79086.8
Q91W50	Cold shock domain-containing protein E1 OS=Mus musculus OX=10090 GN=Csde1 PE=1 SV=1	0.002	3.285	2	2	2	2	0	1	798	88.7	6.37	0	122091	115111	4007.2	0
Q8K441	ATP-binding cassette sub-family A member 6 OS=Mus musculus OX=10090 GN=Abca6 PE=1 SV=2	0	4.053	1	2	2	2	0	1	1624	183.2	6.93	0	16068.7	23095.4	1045.06	0

## Sheet: MQ
Majority protein IDs	Score	Peptides	Pept normalized	F1	F2
Q8C196	323.31	83	1	6281200000	592205000
P19096	250.08	63	0.759036	289380000	0
P01027	101.68	54	0.650602	101570000	195885000
Q8R0Y6	180.78	47	0.566265	854695000	205590000
Q05920	188.41	41	0.493976	290490000	3535700
Q68FD5	139.47	41	0.493976	119375000	0
Q921I1	171.38	40	0.481928	233210000	373200000
Q61838	92.796	40	0.481928	77159000	201140000
P07724	171.54	36	0.433735	2659000000	15813000
Q922D8	142.64	33	0.39759	102425000	0
P11499	99.261	33	0.39759	350415000	83355000
Q99PL5	86.7	32	0.385542	59712000	0
P20029	130.8	31	0.373494	320215000	356775000
Q91ZX7	34.762	31	0.373494	11948500	17211500
Q9ET01	98.618	30	0.361446	158450000	0
P26443	91.95	30	0.361446	758575000	265530000
Q9DBT9	90.056	30	0.361446	253310000	0
P58252	63.426	30	0.361446	161400000	21429000
P08113	134.94	29	0.349398	136605000	473060000
Q8CHR6	56.511	29	0.349398	53833500	0
P26039	54.961	29	0.349398	24958000	0
P38647	102.67	28	0.337349	153715000	24103500
Q01853	86.375	28	0.337349	70478000	45533000
P09103	78.964	28	0.337349	487845000	16480500
Q3UQ44	52.76	28	0.337349	44633500	0
Q99LB7	99.894	27	0.325301	390105000	0
Q9DBM2	72.414	27	0.325301	48912500	16071850
Q8BMS1	81.2	26	0.313253	181240000	4515850
P24270	117.07	25	0.301205	472325000	16856000
Q78PY7	95.681	25	0.301205	48378000	0
P63017	80.022	25	0.301205	284535000	78691000
P27773	70.847	25	0.301205	189805000	37371000
P08003	58.585	25	0.301205	72168500	3489350
O08601	56.115	25	0.301205	56665500	0
Q91V92	51.547	25	0.301205	45837500	0
P14824	49.959	25	0.301205	50872500	0
Q8VDD5	40.597	25	0.301205	20921000	0
P07901	34.497	25	0.301205	45683500	0
Q8K2B3	84.053	24	0.289157	127300000	0
P17563	77.723	24	0.289157	170655000	0
P41216	62.851	24	0.289157	121310000	0
Q8VDJ3	39.771	24	0.289157	35074000	0
O35490	90.851	23	0.277108	1688100000	254330000
P63038	75.377	23	0.277108	296200000	73284000
Q9QXX4	64.964	23	0.277108	60782000	0
Q9R0H0	63.317	23	0.277108	104290000	0
P50544	60.161	23	0.277108	85957500	0
Q8BHN3	40.959	23	0.277108	28469500	67216000
Q03265	105.81	22	0.26506	510445000	195270000
P16331	82.595	22	0.26506	144040000	5676750
Q9EQ20	78.732	22	0.26506	166880000	0
P16460	68.822	22	0.26506	1010680000	77967500
P50247	67.059	22	0.26506	578695000	13846000
Q8VDN2	64.252	22	0.26506	38628000	16014500
P09411	52.297	22	0.26506	165165000	0
Q9D0F9	49.164	22	0.26506	121170000	0
Q02053	36.982	22	0.26506	34067000	0
P06909	32.206	22	0.26506	24317500	97104500
Q922U2	1.68	22	0.26506	0	914200
Q9QXD6	102.78	21	0.253012	482845000	0
P47738	99.343	21	0.253012	711315000	33133000
P49429	88.251	21	0.253012	476465000	0
P24549	87.651	21	0.253012	258590000	0
Q8BWT1	83.958	21	0.253012	684065000	11541000
Q99KI0	83.04	21	0.253012	130765000	0
P51660	80.642	21	0.253012	73003000	8015250
Q91YI0	65.906	21	0.253012	290815000	0
P05202	62.469	21	0.253012	248100000	0
O88844	49.821	21	0.253012	256185000	0
Q91ZA3	44.363	21	0.253012	40687000	0
Q91VD9	75.208	20	0.240964	40849500	0
P21981	69.033	20	0.240964	64151500	38881000
P54869	67.516	20	0.240964	652630000	66455000
P61922	53.959	20	0.240964	49362500	0
P28271	49.497	20	0.240964	52187500	0
Q8CIM7	46.64	20	0.240964	97674500	0
P54071	35.879	20	0.240964	83191000	0
P11679	34.618	20	0.240964	63359500	0
Q60597	33.564	20	0.240964	26967000	0
P56480	128.66	19	0.228916	532565000	193175000
Q91WU0	54.969	19	0.228916	63462500	142730000
Q8VC12	45.291	19	0.228916	115360000	0
Q99K67	38.484	19	0.228916	86279000	0
Q8CGC7	37.331	19	0.228916	17954000	0
Q91X72	37.299	19	0.228916	63540500	188635000
P37040	28.767	19	0.228916	47225500	0
Q8CC88	28.467	19	0.228916	11884500	0
Q91Y97	191.45	18	0.216867	1039550000	97994000
Q8VCT4	68.447	18	0.216867	213280000	281015000
Q9JLJ2	57.243	18	0.216867	118415000	0
P35492	52.763	18	0.216867	72631000	2618500
Q8BH00	48.327	18	0.216867	86734500	0
P40142	43.842	18	0.216867	166580000	0
Q80X90	21.126	18	0.216867	6547850	0
P55264	109.5	17	0.204819	247325000	0
Q8VCW8	74.515	17	0.204819	67300000	0
P60710	64.056	17	0.204819	632340000	32439500
Q9Z0X1	51.235	17	0.204819	61635500	3943050
Q9DBF1	45.201	17	0.204819	107315000	0
P17182	44.618	17	0.204819	296565000	0
P05201	44.001	17	0.204819	161840000	0
P06728	42.714	17	0.204819	72260500	0
Q8CAQ8	41.17	17	0.204819	28298000	0
Q91X77	40.95	17	0.204819	100565000	0
Q8QZR5	40.702	17	0.204819	69647500	0
Q91YQ5	40.583	17	0.204819	45342000	24336500
Q61598	37.237	17	0.204819	39330500	0
P53657	36.661	17	0.204819	50385500	0
O35488	36.205	17	0.204819	44156000	0
Q8K0E8	31.108	17	0.204819	22280000	65651000
Q91ZJ5	30.553	17	0.204819	57654500	0
Q00519	24.943	17	0.204819	13923500	0
P33267	24.652	17	0.204819	30893000	0
P63260	2.0153	17	0.204819	380670	0
P10649	76.143	16	0.192771	601945000	0
Q921H8	67.145	16	0.192771	64774000	0
P34914	61.773	16	0.192771	62186500	0
Q91XD4	59.421	16	0.192771	54718000	13749200
Q9DB77	51.3	16	0.192771	113250000	0
O09173	49.438	16	0.192771	92605000	0
P35700	47.382	16	0.192771	391735000	414990000
Q91VA0	37.668	16	0.192771	79339500	0
Q8JZR0	33.203	16	0.192771	45420500	0
Q8VCC2	31.282	16	0.192771	20016500	22515500
P56593	28.073	16	0.192771	45257000	0
P56654	7.0704	16	0.192771	9736950	0
P51174	99.511	15	0.180723	131285000	0
Q8VC30	71.42	15	0.180723	109360000	0
Q91X83	71.063	15	0.180723	622435000	9521000
Q9QXE0	69.138	15	0.180723	77241500	0
P16858	63.114	15	0.180723	486895000	9528000
P08249	61.925	15	0.180723	228035000	0
Q921G7	59.614	15	0.180723	83917000	0
Q8CHT0	58.308	15	0.180723	171110000	0
P06151	56.253	15	0.180723	314425000	0
P68040	54.768	15	0.180723	105625000	24062000
P29758	49.79	15	0.180723	110980000	0
P21614	46.828	15	0.180723	31135500	0
Q99LC5	46.643	15	0.180723	285720000	0
P05784	46.21	15	0.180723	55087000	1260050
Q61176	45.108	15	0.180723	402090000	63643500
Q9CZS1	43.815	15	0.180723	56542500	0
Q9QXD1	41.624	15	0.180723	16548000	0
P70441	37.298	15	0.180723	22421500	14018000
O88451	35.989	15	0.180723	180450000	0
P47740	35.417	15	0.180723	59595500	0
P01872	34.031	15	0.180723	43873000	105796000
Q9Z1Q9	33.005	15	0.180723	9844950	0
P50431	32.44	15	0.180723	74032500	0
P52825	29.238	15	0.180723	40754500	0
P45952	27.802	15	0.180723	93606500	0
Q99MN9	27.797	15	0.180723	31966000	0
P13707	27.191	15	0.180723	36666000	0
Q61233	26.288	15	0.180723	21080000	0
P53395	24.574	15	0.180723	30122000	0
P57780	23.787	15	0.180723	7678600	0
Q64374	122.62	14	0.168675	684125000	0
P15105	119.32	14	0.168675	292885000	50280500
Q9CZ13	69.39	14	0.168675	121240000	0
Q9QXF8	64.29	14	0.168675	353035000	2426400
Q9Z2I8	63.472	14	0.168675	69545000	0
O08709	52.511	14	0.168675	216635000	0
Q9DCW4	45.408	14	0.168675	237900000	0
Q00623	43.451	14	0.168675	103940000	0
P97872	43.159	14	0.168675	55728500	0
Q99MR8	42.877	14	0.168675	20852500	0
Q9D819	41.434	14	0.168675	51888000	0
Q8BW75	41.136	14	0.168675	53877000	0
Q8QZT1	41.04	14	0.168675	137205000	0
Q9JII6	40.653	14	0.168675	90125500	0
P11725	40.361	14	0.168675	353895000	0
P00329	39.372	14	0.168675	1021850000	3178950
Q9Z2V4	37.08	14	0.168675	43555500	0
P05213	33.873	14	0.168675	90520000	15052000
P35564	30.729	14	0.168675	32743500	0
Q91VI7	29.919	14	0.168675	30521000	0
Q99JY0	28.14	14	0.168675	75576000	0
Q9D8E6	27.008	14	0.168675	56881500	3098750
Q8K010	26.283	14	0.168675	13486000	0
Q61316	26.186	14	0.168675	13541500	0
O88428	25.462	14	0.168675	35055500	0
P15626	25.447	14	0.168675	27430000	0
P51881	24.941	14	0.168675	251715000	0
O35945	23.822	14	0.168675	21040500	0
Q9JKR6	21.664	14	0.168675	20116000	0
Q8CIE6	21.44	14	0.168675	10880500	0
Q9Z2I9	20.569	14	0.168675	38797500	0
P42932	20.563	14	0.168675	17539000	0
P97494	19.764	14	0.168675	15400500	0
Q9D379	17.863	14	0.168675	28905500	0
P28843	17.846	14	0.168675	10262500	67697000
Q9EQK5	15.219	14	0.168675	10707700	0
Q61147	15.15	14	0.168675	6755850	7007000
Q9JHU4	14.527	14	0.168675	5511450	0
P68373	1.3802	14	0.168675	2645000	0
P08226	83.472	13	0.156627	160475000	0
P32020	77.397	13	0.156627	97775000	0
P10126	65.818	13	0.156627	460190000	83307500
Q78JT3	50.187	13	0.156627	106500000	0
Q4LDG0	39.244	13	0.156627	54973000	1404000
Q9WU79	38.974	13	0.156627	21379500	0
Q8BFR5	37.251	13	0.156627	35860000	2116150
P70694	31.882	13	0.156627	281990000	0
Q3ULD5	30.633	13	0.156627	20653500	0
P60843	30.093	13	0.156627	35128500	0
P12970	29.515	13	0.156627	62718500	0
Q8VCN5	29.23	13	0.156627	129250000	0
Q91WT9	28.222	13	0.156627	53256000	0
Q8CGK3	28.049	13	0.156627	13467500	0
Q921X9	26.385	13	0.156627	20395500	0
Q64458	23.48	13	0.156627	46641500	0
Q99PG0	22.249	13	0.156627	19663000	30837500
A6X935	21.864	13	0.156627	11953400	22586500
P23953	19.401	13	0.156627	16171000	48311500
O54909	14.755	13	0.156627	17643000	0
Q8VCH0	10.624	13	0.156627	9656400	0
Q6XVG2	6.4116	13	0.156627	4210200	0
P68368	4.1307	13	0.156627	4983150	0
P11352	106.63	12	0.144578	205630000	0
P56657	58.844	12	0.144578	45600500	0
Q9DBA8	53.812	12	0.144578	33771500	0
P17751	43.732	12	0.144578	228805000	0
Q9EQF5	39.963	12	0.144578	47199500	0
Q8BGA8	38.906	12	0.144578	16051000	0
Q9DCQ2	38.295	12	0.144578	19062000	0
Q07417	37.535	12	0.144578	66793000	0
P10518	37.481	12	0.144578	62658500	2425450
E9PV24	36.673	12	0.144578	32700500	44471500
P28474	36.345	12	0.144578	111975000	0
Q9WTP7	36.045	12	0.144578	54564000	0
P14211	35.278	12	0.144578	128685000	83003000
Q9CPY7	34.416	12	0.144578	28675000	0
Q91V76	34.116	12	0.144578	41037500	0
O35129	34.018	12	0.144578	62526500	0
Q91XE0	33.277	12	0.144578	54109000	0
O08677	33.095	12	0.144578	26900500	74210000
P16015	33.069	12	0.144578	187040000	0
P68372	32.267	12	0.144578	55865500	22131000
Q9D6Y9	31.289	12	0.144578	27386500	0
P62259	29.435	12	0.144578	77231500	0
P67778	28.759	12	0.144578	70659500	0
P48758	28.234	12	0.144578	42183000	0
O70475	28.025	12	0.144578	32034000	0
P20852	27.518	12	0.144578	34705500	0
Q8VCM7	26.982	12	0.144578	39499500	20011000
Q80XN0	25.254	12	0.144578	55406500	3829200
Q91YT0	23.388	12	0.144578	23770500	0
Q9D826	22.457	12	0.144578	19053000	0
Q8CFX1	22.372	12	0.144578	9697850	13014000
P24456	21.516	12	0.144578	32658000	0
Q9JHI5	20.218	12	0.144578	82580500	0
Q8VEK3	20.091	12	0.144578	19647000	0
P62702	18.435	12	0.144578	41511500	0
P06745	18.289	12	0.144578	33414500	0
Q9CZN7	18.074	12	0.144578	31821500	0
Q9JHW2	17.071	12	0.144578	32413500	0
P68134	6.3505	12	0.144578	27828500	0
P15392	3.3486	12	0.144578	6581950	0
P50285	44.393	11	0.13253	31814500	0
Q9DCG6	39.002	11	0.13253	79009500	0
P52196	36.196	11	0.13253	88978500	0
Q9DBJ1	35.501	11	0.13253	55101000	0
P16332	35.225	11	0.13253	16877000	0
Q8BJ64	33.924	11	0.13253	26731000	0
Q9DCX2	33.739	11	0.13253	88824000	14049000
Q9D8N0	31.325	11	0.13253	39189000	0
P23492	29.961	11	0.13253	39223500	0
P29341	29.586	11	0.13253	22914000	0
Q922B2	28.583	11	0.13253	19434500	0
Q8BGQ7	27.897	11	0.13253	15033500	0
Q05421	26.65	11	0.13253	55354000	0
Q60864	26.359	11	0.13253	22884500	0
Q9CQN1	25.587	11	0.13253	16464500	0
Q93092	25.567	11	0.13253	33039500	0
Q3UEG6	24.606	11	0.13253	18263000	0
P61979	24.316	11	0.13253	26885500	0
Q8C5H8	23.657	11	0.13253	15479500	2411200
O88342	22.52	11	0.13253	12788500	0
Q63886	22.511	11	0.13253	137385000	322035000
Q9CQA3	21.845	11	0.13253	59296500	0
Q8VDM4	21.158	11	0.13253	13531500	0
Q8R164	21.024	11	0.13253	37753500	0
Q61646	20.814	11	0.13253	13980000	63200500
Q71RI9	20.594	11	0.13253	37492000	0
P05064	18.918	11	0.13253	16597500	0
P38060	18.704	11	0.13253	23098000	25410000
O35423	18.614	11	0.13253	41644500	8451000
Q8QZS1	18.595	11	0.13253	26075000	0
Q9R1P4	18.558	11	0.13253	50897000	0
P19639	18.369	11	0.13253	19393000	0
O55029	18.159	11	0.13253	11298000	0
P06801	17.476	11	0.13253	27994000	0
P50580	17.357	11	0.13253	22746000	0
P47911	16.989	11	0.13253	56883000	7777050
P26043	16.84	11	0.13253	23033500	0
P35486	15.904	11	0.13253	18094500	0
Q61941	15.096	11	0.13253	12309500	0
O08795	14.208	11	0.13253	10642500	67140000
P99024	11.302	11	0.13253	9047800	0
Q9EQH2	11.172	11	0.13253	0	16564000
P10630	7.7613	11	0.13253	2627750	0
Q80W21	6.1543	11	0.13253	1287250	0
Q7TMM9	2.5996	11	0.13253	2668850	0
Q9R112	62.262	10	0.120482	22282500	0
Q60932	54.651	10	0.120482	60288500	0
Q64442	51.058	10	0.120482	244155000	0
Q8CC86	46.214	10	0.120482	19136000	0
Q64105	36.963	10	0.120482	30421500	0
P62908	34.45	10	0.120482	54715000	21779500
P58710	33.763	10	0.120482	42862000	0
P14152	32.846	10	0.120482	306095000	0
Q922R8	32.306	10	0.120482	29342000	16074500
Q8BVI4	31.767	10	0.120482	96608500	0
Q99J08	30.36	10	0.120482	52626000	0
Q9WTP6	28.675	10	0.120482	46885000	0
Q9QZ85	28.537	10	0.120482	17108500	0
Q8BH95	26.632	10	0.120482	120715000	0
P27659	26.56	10	0.120482	43083000	0
Q8JZZ0	25.381	10	0.120482	16856000	33957000
P00186	24.178	10	0.120482	22517500	0
P17742	23.663	10	0.120482	194940000	0
P14206	23.537	10	0.120482	53659000	17324500
P97807	23.432	10	0.120482	49509500	0
P25444	22.583	10	0.120482	52434500	0
O88569	22.366	10	0.120482	36691000	0
P47962	21.149	10	0.120482	28824500	0
Q9WVD5	21.114	10	0.120482	28868500	0
Q7TNG8	21.108	10	0.120482	19323500	0
Q3UPL0	20.644	10	0.120482	9043150	0
Q8VC28	20.43	10	0.120482	33641500	0
Q8BWF0	20.142	10	0.120482	20585000	0
Q01405	20.101	10	0.120482	12032000	0
Q3TXS7	19.994	10	0.120482	11978000	0
Q9JIL4	19.992	10	0.120482	10160550	0
O08749	19.757	10	0.120482	30060500	0
P01899	19.364	10	0.120482	10224500	22947500
Q99K51	18.155	10	0.120482	7462450	0
P97742	17.351	10	0.120482	12108000	0
Q9JLF6	17.351	10	0.120482	8088250	3295700
A3KMP2	17.012	10	0.120482	14744500	0
P18242	16.581	10	0.120482	7415650	27411000
Q99LB2	16.418	10	0.120482	15279500	13226000
P97351	15.456	10	0.120482	61702500	0
Q91WN4	15.324	10	0.120482	22394500	0
Q6PB66	14.991	10	0.120482	6425100	0
Q9DBG3	14.601	10	0.120482	12660000	0
Q9DB20	14.469	10	0.120482	37595500	8505500
Q9D7B6	13.585	10	0.120482	12753000	0
P09405	13.122	10	0.120482	12451000	4111150
Q02257	12.872	10	0.120482	0	12821000
P26041	6.3863	10	0.120482	3774450	0
P0DP28	71.641	9	0.108434	94422500	10997500
O35215	48.894	9	0.108434	192695000	0
Q99L13	44.495	9	0.108434	41684500	0
Q99L20	42.445	9	0.108434	36273000	0
Q8CAY6	42.133	9	0.108434	60910000	0
P02088	41.9	9	0.108434	1857150000	61303500
O09131	38.718	9	0.108434	41548000	0
P35505	34.446	9	0.108434	185300000	0
Q8VCX1	33.856	9	0.108434	81589500	0
Q05816	30.997	9	0.108434	20366000	0
Q8R086	30.179	9	0.108434	19718000	0
Q9D6Y7	28.349	9	0.108434	44410500	0
Q9CZU6	27.996	9	0.108434	33910000	0
P99029	27.95	9	0.108434	66560000	0
Q9D051	27.304	9	0.108434	21333500	0
P24369	24.796	9	0.108434	49310000	0
Q9QYG0	24.429	9	0.108434	49800000	0
P47199	22.988	9	0.108434	26066000	0
P42125	22.299	9	0.108434	55464000	0
Q9WVL0	21.944	9	0.108434	92625500	0
P36552	20.644	9	0.108434	11852000	0
P12710	20.339	9	0.108434	269420000	0
O09174	20.264	9	0.108434	22265000	0
Q5FW57	20.258	9	0.108434	21472500	0
Q9DBG1	19.933	9	0.108434	21958500	0
Q8VDK1	18.422	9	0.108434	14122500	0
Q91Z53	18.403	9	0.108434	20546000	0
P18760	18.318	9	0.108434	51161500	3680450
P14869	17.411	9	0.108434	64159000	12708200
P10605	17.406	9	0.108434	38966000	55998500
O35403	16.867	9	0.108434	30504000	0
Q8BK48	16.126	9	0.108434	17446000	43798000
P30416	15.867	9	0.108434	11172500	0
Q920E5	15.714	9	0.108434	44920000	0
P97501	15.497	9	0.108434	15546000	0
Q9CWJ9	15.374	9	0.108434	9397900	0
O55143	14.624	9	0.108434	10181000	0
Q80XL6	14.51	9	0.108434	7827700	0
Q9QUM9	14.432	9	0.108434	18459500	0
Q9JMA7	14.32	9	0.108434	42656000	0
P80318	14.113	9	0.108434	9849350	0
Q9D0R2	14.047	9	0.108434	13456500	0
Q91VR2	13.904	9	0.108434	81625500	0
P58281	13.272	9	0.108434	4212850	0
Q8JZK9	12.694	9	0.108434	11108500	0
Q9D0F3	12.148	9	0.108434	17428500	0
P70699	11.785	9	0.108434	4014750	32744500
P16546	11.659	9	0.108434	11465500	0
P97449	11.3	9	0.108434	0	17498000
Q8JZQ9	10.526	9	0.108434	3712100	0
Q64464	10.344	9	0.108434	9234900	0
Q9WUA2	9.9036	9	0.108434	5379650	0
P28666	9.133	9	0.108434	5098450	6484000
Q8JZN5	7.7744	9	0.108434	6409700	0
Q64514	6.3366	9	0.108434	2974400	0
O35643	2.8972	9	0.108434	3845700	0
Q8CG76	38.757	8	0.0963855	29404500	0
P31786	34.934	8	0.0963855	316970000	0
P62242	33.108	8	0.0963855	46419500	23666000
P14148	30.924	8	0.0963855	35210000	0
P99027	30.743	8	0.0963855	94814000	64367500
Q9DCN2	30.389	8	0.0963855	52608000	0
Q9CZX8	28.869	8	0.0963855	33664000	5529500
P52840	27.389	8	0.0963855	61127500	0
P19157	26.914	8	0.0963855	80362000	0
Q9CR62	26.196	8	0.0963855	15371000	0
Q64471	25.874	8	0.0963855	43102500	0
Q99J99	25.578	8	0.0963855	23902500	0
P12787	24.663	8	0.0963855	52547000	0
P50171	23.614	8	0.0963855	8958750	12381500
O08807	22.458	8	0.0963855	99677500	42169500
P20918	21.617	8	0.0963855	9808050	0
Q91X52	21.448	8	0.0963855	17878500	0
Q91X91	21.323	8	0.0963855	18263500	0
Q9DCM2	21.146	8	0.0963855	24211500	0
P24527	21.039	8	0.0963855	7906300	0
Q00897	20.818	8	0.0963855	29765000	80868000
Q8VCR7	20.787	8	0.0963855	62524000	1991700
P97371	20.693	8	0.0963855	24508000	0
P48036	20.341	8	0.0963855	28941500	0
Q9CY27	20.284	8	0.0963855	11845000	0
P80314	20.196	8	0.0963855	19333000	0
Q99LX0	19.63	8	0.0963855	34027000	0
P34927	19.498	8	0.0963855	11056000	48553500
Q91X44	19.061	8	0.0963855	6722450	0
P80315	18.536	8	0.0963855	7733850	0
G3X982	18.486	8	0.0963855	6177850	0
Q8BWN8	18.311	8	0.0963855	16401000	0
Q9Z2Z6	18.102	8	0.0963855	23842000	0
Q5SWU9	17.954	8	0.0963855	8352900	0
Q8VC97	17.579	8	0.0963855	11605500	0
P19783	17.552	8	0.0963855	87166000	0
Q9D172	17.095	8	0.0963855	22000500	0
P07356	17.09	8	0.0963855	6316600	0
Q9JIF7	16.888	8	0.0963855	7908900	0
P50136	16.79	8	0.0963855	15239000	0
P40124	16.727	8	0.0963855	13976500	0
Q8BG05	16.178	8	0.0963855	15325500	0
Q9QZD8	15.58	8	0.0963855	17894000	0
P55096	15.238	8	0.0963855	21998000	0
Q9R0P3	15.104	8	0.0963855	49974500	0
Q3U1J4	14.992	8	0.0963855	6804000	0
Q9Z0S1	14.509	8	0.0963855	13878500	0
Q9D1A2	14.001	8	0.0963855	10740500	0
O35459	13.839	8	0.0963855	20238000	0
Q99KR3	13.811	8	0.0963855	10172100	0
P11983	13.597	8	0.0963855	7060950	0
P63101	13.498	8	0.0963855	28156000	0
Q8VCR2	13.268	8	0.0963855	9567550	0
Q9CPU0	12.888	8	0.0963855	35585000	0
P12790	12.862	8	0.0963855	10565000	0
Q9WU78	12.812	8	0.0963855	5875450	0
Q9CXF0	12.802	8	0.0963855	16118000	0
Q8BMF4	12.736	8	0.0963855	12202000	0
P01901	12.692	8	0.0963855	7181900	11003500
Q61171	12.63	8	0.0963855	39387000	0
Q922Q1	12.583	8	0.0963855	46120000	0
O55125	12.574	8	0.0963855	36006500	0
Q61207	12.236	8	0.0963855	36151500	39868000
O88986	12.092	8	0.0963855	7939100	0
Q64481	11.545	8	0.0963855	2133250	0
P56399	11.397	8	0.0963855	3877300	0
Q9CXN7	11.373	8	0.0963855	11963500	0
A2AS89	11.335	8	0.0963855	17951500	0
Q6ZWN5	11.214	8	0.0963855	24652500	0
Q8BI84	10.792	8	0.0963855	3983000	0
Q91W90	10.613	8	0.0963855	11301000	0
Q8BG32	10.521	8	0.0963855	6609950	0
Q8BH86	10.307	8	0.0963855	5979700	0
Q8R1G2	10.082	8	0.0963855	21446500	0
Q91WD5	9.9043	8	0.0963855	12862000	0
Q61656	9.5889	8	0.0963855	5892350	0
P52430	9.4148	8	0.0963855	22939000	84780500
Q9QZE5	9.1841	8	0.0963855	4968450	0
P09055	9.0525	8	0.0963855	3330550	0
Q01339	8.9225	8	0.0963855	0	24036500
P80317	7.3155	8	0.0963855	5545850	0
Q3TNA1	5.7255	8	0.0963855	5385200	0
Q9R092	4.8661	8	0.0963855	682550	0
P22599	4.3549	8	0.0963855	2218750	0
Q99MZ7	67.407	7	0.0843373	25583000	20143500
P30115	53.214	7	0.0843373	485445000	0
Q9CQ62	34.602	7	0.0843373	51044500	3137750
Q9CWS0	34.172	7	0.0843373	15524500	0
Q9DBG6	33.049	7	0.0843373	24558500	13020500
P57776	31.685	7	0.0843373	30161000	0
Q91V41	24.27	7	0.0843373	13433000	0
Q9Z0N1	24.171	7	0.0843373	10089000	0
P01942	22.377	7	0.0843373	1895700000	165245000
P62281	21.855	7	0.0843373	29053500	0
P40936	20.966	7	0.0843373	81191000	0
P60335	20.77	7	0.0843373	21140500	0
O55022	20.675	7	0.0843373	50267000	3951550
Q9DCM0	19.981	7	0.0843373	19581500	0
P63242	19.562	7	0.0843373	28538000	0
P01867	19.426	7	0.0843373	17543500	0
Q9DC50	18.616	7	0.0843373	7365900	0
Q8VBW8	18.489	7	0.0843373	30428000	0
O54734	17.016	7	0.0843373	17278500	21535000
Q9DCL9	16.962	7	0.0843373	5716300	0
Q9CR68	16.948	7	0.0843373	20456000	0
Q9DCD0	16.58	7	0.0843373	17132500	0
P28798	16.267	7	0.0843373	17462500	17358500
Q9DCP2	15.923	7	0.0843373	19679500	0
Q9WUM5	15.885	7	0.0843373	63479500	0
Q6ZQ38	15.832	7	0.0843373	6825800	0
Q9Z2U0	15.732	7	0.0843373	21281500	0
P97429	15.702	7	0.0843373	8195100	0
Q3UZZ6	15.606	7	0.0843373	19521500	0
Q60936	15.521	7	0.0843373	8312800	0
Q9WUR2	15.29	7	0.0843373	15245000	0
P19536	15.078	7	0.0843373	32920000	0
P15532	14.948	7	0.0843373	54409500	0
Q9CW42	14.731	7	0.0843373	19879000	0
Q571F8	14.507	7	0.0843373	7202150	0
Q8VEM8	14.429	7	0.0843373	51916500	0
P63158	14.308	7	0.0843373	12806500	0
P17717	14.199	7	0.0843373	22231000	66589500
P14131	13.46	7	0.0843373	38634500	0
Q64727	13.452	7	0.0843373	5476900	0
Q9Z1Z0	12.86	7	0.0843373	6196400	0
P50172	12.659	7	0.0843373	50014500	0
Q9QZW0	12.47	7	0.0843373	9414350	0
P61161	12.36	7	0.0843373	6604250	0
P62270	12.251	7	0.0843373	32542500	7397000
Q9CPQ1	12.076	7	0.0843373	36802000	0
Q9QXG4	11.7	7	0.0843373	9228550	0
Q9CWK8	11.245	7	0.0843373	4927150	0
P46471	11.089	7	0.0843373	7082800	0
O70503	10.987	7	0.0843373	9503500	0
P68254	10.977	7	0.0843373	9404300	0
Q02819	10.859	7	0.0843373	4046950	0
Q99JY9	10.713	7	0.0843373	8811150	0
P45591	10.708	7	0.0843373	2638450	0
Q61703	10.442	7	0.0843373	3315700	0
Q91XE4	10.411	7	0.0843373	12219500	0
Q9R0P5	10.289	7	0.0843373	10467000	0
Q6P5E4	10.205	7	0.0843373	3130050	0
P46978	10.166	7	0.0843373	9504550	0
Q91WG8	9.9998	7	0.0843373	4548550	0
Q61425	9.7329	7	0.0843373	62850500	0
Q9DCS9	9.6929	7	0.0843373	13075500	0
P84091	9.6157	7	0.0843373	5009350	0
P68510	9.5669	7	0.0843373	6884300	0
Q9D5J6	9.4037	7	0.0843373	4000900	0
E9Q414	9.3618	7	0.0843373	2805400	0
Q5SW19	9.3548	7	0.0843373	4456950	0
Q8R1B4	9.2061	7	0.0843373	3789950	0
Q8BWQ1	8.7289	7	0.0843373	8814650	5165000
Q3UNX5	8.5681	7	0.0843373	3775350	0
O08914	8.3741	7	0.0843373	4663250	0
Q64435	8.1235	7	0.0843373	4456650	0
Q62095	8.0377	7	0.0843373	1162850	0
P17427	7.8437	7	0.0843373	6129700	0
Q99JI4	7.1665	7	0.0843373	3407100	0
Q99KC8	7.0204	7	0.0843373	3546400	0
Q76MZ3	6.8883	7	0.0843373	4350400	0
Q8QZR3	6.2885	7	0.0843373	3768000	19289000
Q07797	5.8731	7	0.0843373	377885	2806100
Q8VCB3	5.4341	7	0.0843373	5570600	0
E9Q557	5.2752	7	0.0843373	0	14463500
Q3THS6	5.044	7	0.0843373	1447950	0
Q6NZJ6	4.8694	7	0.0843373	2035150	0
Q9ESB3	3.7723	7	0.0843373	0	11912500
P24457	3.2909	7	0.0843373	1441650	0
O35660	3.2895	7	0.0843373	1152450	0
Q62452	1.6567	7	0.0843373	657700	0
O08756	59.16	6	0.0722892	32895500	11493500
P20108	57.771	6	0.0722892	40906000	0
Q99JR1	35.24	6	0.0722892	15123500	0
P61458	33.491	6	0.0722892	36716500	0
P61982	33.306	6	0.0722892	14588000	0
P58044	32.505	6	0.0722892	10667000	0
Q9R257	31.778	6	0.0722892	39501500	0
P70296	30.888	6	0.0722892	46167500	0
Q9DCU9	30.745	6	0.0722892	41287000	0
P35979	26.1	6	0.0722892	47547500	5622000
Q91W64	24.248	6	0.0722892	14012500	6364000
Q3TLP5	22.494	6	0.0722892	12518000	0
P62264	22.448	6	0.0722892	17474500	0
Q8R4N0	21.789	6	0.0722892	8396150	0
P62983	21.273	6	0.0722892	35171500	12501500
Q9CPV4	19.12	6	0.0722892	9954900	0
Q9JMD3	18.893	6	0.0722892	26422500	0
P47963	18.843	6	0.0722892	39918000	16710500
Q9WV32	18.206	6	0.0722892	7384300	0
Q60866	17.977	6	0.0722892	15229500	0
P52760	17.947	6	0.0722892	245305000	0
P35980	17.178	6	0.0722892	48723500	6628500
P97328	17.039	6	0.0722892	40864500	0
P47754	16.922	6	0.0722892	8220050	0
O08573	16.883	6	0.0722892	13528000	14959000
Q60759	15.936	6	0.0722892	46331000	0
Q91X34	15.03	6	0.0722892	12590000	0
Q8CDN6	14.797	6	0.0722892	10216500	0
P26638	14.702	6	0.0722892	4575350	0
P62196	14.642	6	0.0722892	4652400	0
Q9D855	14.179	6	0.0722892	43702500	0
O08553	13.863	6	0.0722892	4509300	0
Q9D7G0	13.816	6	0.0722892	6227950	0
P61358	13.438	6	0.0722892	38514500	0
Q99LC3	13.228	6	0.0722892	15983000	0
Q64433	12.687	6	0.0722892	142910000	0
P62827	12.61	6	0.0722892	12431000	0
Q9CQV8	12.056	6	0.0722892	18808500	0
P01878	11.9	6	0.0722892	19475000	29064500
Q9D0I9	11.396	6	0.0722892	3981900	0
Q99JW2	11.111	6	0.0722892	6968700	0
Q8BWP5	11.058	6	0.0722892	9771500	0
Q91WU5	11.037	6	0.0722892	4461100	0
Q9CQQ7	11.011	6	0.0722892	33021500	0
P47757	10.888	6	0.0722892	8737500	0
P26231	10.879	6	0.0722892	4910500	0
P46638	10.824	6	0.0722892	11126000	0
O55131	10.685	6	0.0722892	5902950	0
Q91VM9	10.595	6	0.0722892	4241400	0
Q5XJY5	10.314	6	0.0722892	1855300	0
Q9CVB6	10.199	6	0.0722892	5973350	0
Q9DD20	10.014	6	0.0722892	23786000	0
Q922Q8	9.8894	6	0.0722892	13416500	0
Q60930	9.7617	6	0.0722892	15019500	0
Q64521	9.6655	6	0.0722892	3861250	0
Q62446	9.6377	6	0.0722892	5918500	0
P08752	9.5852	6	0.0722892	6910300	0
Q9JI75	9.5497	6	0.0722892	10733000	0
P52843	9.5015	6	0.0722892	21654500	0
Q8VCZ9	9.4871	6	0.0722892	4702600	0
P27046	9.4487	6	0.0722892	2928750	0
P14094	9.1404	6	0.0722892	7745800	0
Q8BUV3	8.6802	6	0.0722892	3352900	0
P53026	8.5504	6	0.0722892	17077000	0
Q63880	8.4847	6	0.0722892	11322000	13343000
P54728	8.4752	6	0.0722892	7357100	0
P62751	8.4411	6	0.0722892	27808500	0
Q05793	8.4127	6	0.0722892	0	9147050
P11276	8.2991	6	0.0722892	2777650	0
Q9WUU7	8.1392	6	0.0722892	9655750	174430000
Q06890	7.8032	6	0.0722892	5742900	14809500
Q9D8U8	7.721	6	0.0722892	1764550	0
P97855	7.0433	6	0.0722892	2452800	0
Q8R081	6.832	6	0.0722892	4431450	0
P62082	6.6962	6	0.0722892	22966000	0
Q9WVA4	6.6858	6	0.0722892	6897750	0
P50396	6.5831	6	0.0722892	2894400	0
P00375	6.4421	6	0.0722892	5648650	0
Q8K411	6.4005	6	0.0722892	2690450	0
Q99JT9	6.3923	6	0.0722892	7337500	0
Q01768	6.3262	6	0.0722892	26645000	0
Q61702	6.0873	6	0.0722892	0	7898950
Q07076	6.0647	6	0.0722892	4728000	0
Q61699	5.8233	6	0.0722892	2164050	0
Q8BTY1	5.2209	6	0.0722892	6111850	0
Q9QWR8	5.1539	6	0.0722892	0	7402000
Q8BTM8	4.1588	6	0.0722892	1628000	0
Q9QYR7	4.1551	6	0.0722892	1372900	0
Q9DC51	3.8322	6	0.0722892	2142850	0
Q64176	2.8205	6	0.0722892	0	3752300
Q91WG0	2.6956	6	0.0722892	1953100	0
Q00896	2.3257	6	0.0722892	0	9399500
Q6IFZ6	1.5042	6	0.0722892	0	1879200
Q9D6J6	57.914	5	0.060241	13152500	0
P61255	49.166	5	0.060241	11793000	0
P29699	38.721	5	0.060241	17980500	37424000
Q9DCT2	26.999	5	0.060241	12695500	0
Q9Z2U1	24.178	5	0.060241	19481000	0
P56395	22.56	5	0.060241	366830000	0
Q9CR57	20.608	5	0.060241	35849500	6360000
Q8K1Z0	18.402	5	0.060241	16636500	0
Q9D1Q6	16.909	5	0.060241	8087200	13649500
Q9EQH3	16.713	5	0.060241	5583200	0
Q9D0M3	15.983	5	0.060241	28462000	0
P08228	15.275	5	0.060241	553760000	0
Q8VBT2	14.536	5	0.060241	21241000	0
Q9WV68	14.492	5	0.060241	12875500	0
O09061	14.37	5	0.060241	17933000	0
Q8BLN5	13.874	5	0.060241	3946000	0
Q9CPR4	13.87	5	0.060241	15766000	0
Q99L88	13.104	5	0.060241	3886100	0
O35969	13.01	5	0.060241	7355150	0
P47791	12.722	5	0.060241	9633150	0
Q9JLI6	12.722	5	0.060241	5519700	0
Q9R0Q7	12.552	5	0.060241	11571500	0
P97450	12.466	5	0.060241	44325000	10297500
P16675	12.446	5	0.060241	4239700	20148000
P62962	12.165	5	0.060241	30448000	0
P62075	11.763	5	0.060241	16091000	0
P14685	11.686	5	0.060241	5833050	0
P53994	11.63	5	0.060241	5190200	0
Q6ZWV3	11.488	5	0.060241	13663000	0
P09671	11.035	5	0.060241	35949500	0
Q9QXT0	10.998	5	0.060241	5407450	0
Q99L04	10.971	5	0.060241	9304900	0
Q9WUZ9	10.957	5	0.060241	0	6269100
P51859	10.956	5	0.060241	6104600	0
P61205	10.924	5	0.060241	17862000	0
O35728	10.853	5	0.060241	5714600	0
P61222	10.705	5	0.060241	4178950	0
P10639	10.619	5	0.060241	73030500	12273500
Q8BP47	10.504	5	0.060241	5209400	0
P62960	10.377	5	0.060241	8386200	0
Q9CRB9	9.9305	5	0.060241	9669300	0
O88587	9.879	5	0.060241	17774500	0
P97461	9.8437	5	0.060241	13844500	0
P01029	9.763	5	0.060241	1994350	0
P29788	9.6045	5	0.060241	3293900	0
Q14DH7	9.6037	5	0.060241	3957800	0
Q9CXZ1	9.3852	5	0.060241	12922500	0
Q9JMH6	9.305	5	0.060241	2089050	0
Q60605	9.263	5	0.060241	10170150	0
Q8BP67	9.2467	5	0.060241	26390000	0
Q99KB8	9.21	5	0.060241	14000500	0
Q9CQX2	8.9777	5	0.060241	10766500	0
Q9D9V3	8.9153	5	0.060241	6286350	0
Q8VHE0	8.7905	5	0.060241	4775000	0
Q9WV55	8.7594	5	0.060241	7056150	0
O88685	8.6225	5	0.060241	4934550	0
Q9DBE0	8.6137	5	0.060241	4345950	0
Q60692	8.5948	5	0.060241	11967000	0
P80316	8.545	5	0.060241	6785450	0
Q61792	8.4365	5	0.060241	5248900	0
P22315	8.4324	5	0.060241	8243050	0
Q99J39	8.3946	5	0.060241	4167750	0
Q8BWY3	8.3411	5	0.060241	3174750	0
Q8R146	8.2638	5	0.060241	2057750	0
Q64516	8.2168	5	0.060241	4881000	0
P56391	8.0349	5	0.060241	45148500	0
P62334	8.0077	5	0.060241	5715150	0
P62715	7.7655	5	0.060241	3705250	0
Q9DBH5	7.6228	5	0.060241	1977500	0
P49935	7.4972	5	0.060241	5656250	6870500
Q6P3A8	7.4236	5	0.060241	15797500	0
Q01279	7.182	5	0.060241	2443550	0
P63001	7.1494	5	0.060241	8866250	0
Q9QXY6	7.1361	5	0.060241	3132400	0
Q9JMA1	7.0884	5	0.060241	3765650	0
P70168	7.0176	5	0.060241	3170250	0
Q9Z1N5	6.9948	5	0.060241	2922350	0
P62245	6.9681	5	0.060241	15717000	2484350
P62821	6.9669	5	0.060241	14136500	0
P51855	6.9347	5	0.060241	1753400	0
Q99LP6	6.8789	5	0.060241	10394000	0
P80313	6.8216	5	0.060241	4961350	0
Q9WVM8	6.8005	5	0.060241	1712550	0
P97823	6.7256	5	0.060241	15635500	0
P23116	6.7062	5	0.060241	710950	0
P42227	6.5872	5	0.060241	4424000	0
Q99KQ4	6.447	5	0.060241	5432850	0
Q9JIZ0	6.254	5	0.060241	9154750	0
Q91VR5	5.8791	5	0.060241	1898250	0
Q62261	5.8709	5	0.060241	1773100	0
O70325	5.5703	5	0.060241	6154150	0
Q9DBL7	5.558	5	0.060241	4882300	0
P07759	5.5323	5	0.060241	4486650	0
Q9QUI0	5.4719	5	0.060241	8048800	0
P19221	5.2827	5	0.060241	2055650	0
P61620	5.2465	5	0.060241	11705500	0
P26150	5.2457	5	0.060241	2475950	0
Q7TMF3	5.2329	5	0.060241	7267800	0
O55234	5.2177	5	0.060241	3964500	0
P17047	4.9019	5	0.060241	1765400	0
O70362	4.7735	5	0.060241	0	7480400
Q8VCI0	4.4157	5	0.060241	0	7210000
P62830	4.2975	5	0.060241	12754000	0
P00920	3.6329	5	0.060241	2647300	0
Q9WV54	3.5922	5	0.060241	0	11769500
Q8VCU1	3.5374	5	0.060241	1428400	0
P01898	3.4579	5	0.060241	0	3058800
Q9CXT8	3.2886	5	0.060241	935500	0
Q6IME9	3.0104	5	0.060241	0	6771000
Q8BH59	2.122	5	0.060241	1914400	0
P84084	1.8255	5	0.060241	621850	0
E9Q4Z2	1.3404	5	0.060241	213475	0
Q9CS42	0.96762	5	0.060241	188695	0
P70691	0.95657	5	0.060241	360790	0
P62889	25.474	4	0.0481928	29151500	0
Q99PT1	23.359	4	0.0481928	20777500	0
Q91VS7	22.294	4	0.0481928	217785000	0
Q8VCA8	20.067	4	0.0481928	1648600	0
P62897	19.493	4	0.0481928	54912500	0
Q9D6M3	17.43	4	0.0481928	4001000	0
Q9CQ60	13.654	4	0.0481928	6858500	0
Q60817	13.554	4	0.0481928	14480000	0
O08997	13.233	4	0.0481928	24453000	0
Q61133	13.125	4	0.0481928	8948250	0
Q9D7J9	12.434	4	0.0481928	10981000	0
P51150	12.212	4	0.0481928	7284150	0
Q8K183	12.197	4	0.0481928	8654000	0
Q9CY58	12.124	4	0.0481928	3709850	0
Q9CQ69	11.557	4	0.0481928	7321150	0
Q571I9	11.328	4	0.0481928	3585600	0
Q9DCV4	10.901	4	0.0481928	4926750	0
Q9DCS2	10.864	4	0.0481928	5817700	0
Q8QZY1	10.583	4	0.0481928	2610350	0
Q9DCJ5	10.33	4	0.0481928	14932500	0
Q9CQR2	10.32	4	0.0481928	14102000	9148000
P62754	10.189	4	0.0481928	35684000	13391500
Q9CXW4	10.175	4	0.0481928	23802000	5081500
Q9CRB3	10.102	4	0.0481928	20126000	0
O35857	10.09	4	0.0481928	1901800	0
Q00915	10.01	4	0.0481928	4443150	0
Q9D6R2	9.97	4	0.0481928	7800450	0
Q9QYF1	9.7715	4	0.0481928	5223200	0
P18572	9.6262	4	0.0481928	12291500	13317500
P63323	9.5605	4	0.0481928	25463000	0
Q8BGC4	9.505	4	0.0481928	3208200	0
P62267	9.315	4	0.0481928	8661050	0
P62717	9.2995	4	0.0481928	15050000	0
Q99KV1	9.1936	4	0.0481928	3204500	0
P01864	9.183	4	0.0481928	26434500	0
Q91V64	9.0837	4	0.0481928	2049450	0
P59999	8.9401	4	0.0481928	8630450	0
P70349	8.8194	4	0.0481928	28118000	0
Q9Z1P6	8.6273	4	0.0481928	7164100	0
P14246	8.5785	4	0.0481928	4785450	0
Q9JLZ3	8.57	4	0.0481928	4548700	0
Q91YR1	8.4882	4	0.0481928	2685250	0
Q60931	8.3924	4	0.0481928	10246000	0
P62814	8.3573	4	0.0481928	3261500	0
Q9CQC7	8.3088	4	0.0481928	11763000	0
Q923D2	8.3031	4	0.0481928	19509000	0
Q9D0S9	8.2563	4	0.0481928	17828500	0
Q8BK30	8.0729	4	0.0481928	3392650	0
Q9CZM2	7.9624	4	0.0481928	9999500	0
Q9CQH3	7.9429	4	0.0481928	7510750	0
P62192	7.8797	4	0.0481928	6155550	0
Q8BIJ6	7.7201	4	0.0481928	2104400	0
Q99LF4	7.645	4	0.0481928	3970700	0
Q99L45	7.5931	4	0.0481928	4559950	0
Q8K0C4	7.5884	4	0.0481928	4137300	0
Q924Y0	7.5762	4	0.0481928	5063500	0
P51658	7.4617	4	0.0481928	6021600	0
O35381	7.2745	4	0.0481928	3633150	0
Q6IRU2	7.2623	4	0.0481928	3391750	0
P31230	7.2302	4	0.0481928	3427000	0
Q9CR98	7.2144	4	0.0481928	2797800	0
Q62186	7.1933	4	0.0481928	10672500	0
P51410	7.1914	4	0.0481928	9551400	0
Q9JJI8	6.9822	4	0.0481928	10855500	0
Q9D2G2	6.9526	4	0.0481928	15183500	2784350
Q9D8W5	6.8419	4	0.0481928	5191700	0
P02762	6.8148	4	0.0481928	5193550	0
Q62465	6.7739	4	0.0481928	2491150	0
Q9Z1Z2	6.7498	4	0.0481928	3339700	0
Q9DBB8	6.7257	4	0.0481928	6345100	0
A2AJL3	6.7245	4	0.0481928	4441750	0
Q9JJL3	6.7053	4	0.0481928	8681100	0
Q07456	6.688	4	0.0481928	2389400	0
P99028	6.6864	4	0.0481928	10865000	0
P99025	6.5782	4	0.0481928	2360100	0
Q99L47	6.5547	4	0.0481928	8052050	0
P46656	6.5306	4	0.0481928	5037000	0
P62911	6.5231	4	0.0481928	18013500	0
P68037	6.4912	4	0.0481928	7488450	0
Q9CR61	6.3428	4	0.0481928	6309450	0
Q791V5	6.2749	4	0.0481928	19995000	0
Q8BMA6	6.2597	4	0.0481928	1046000	0
Q8R0F9	6.2359	4	0.0481928	1106250	0
P84099	6.2185	4	0.0481928	16513500	0
P24472	6.1575	4	0.0481928	3797300	0
Q9QY76	6.0994	4	0.0481928	4267900	0
Q91W43	6.0395	4	0.0481928	2867650	0
O70310	6.0062	4	0.0481928	1804500	0
Q91YH5	5.8648	4	0.0481928	2475100	0
Q9EP69	5.8503	4	0.0481928	2694600	0
O35386	5.8165	4	0.0481928	4628150	0
O08547	5.7236	4	0.0481928	2825900	0
Q61990	5.7143	4	0.0481928	5451150	0
P62301	5.7054	4	0.0481928	15329500	0
Q3U0V1	5.6957	4	0.0481928	2688600	0
Q60710	5.6853	4	0.0481928	1575400	0
Q8CHQ9	5.5924	4	0.0481928	10988000	0
Q80UM7	5.535	4	0.0481928	1617500	2036450
Q9DBP5	5.446	4	0.0481928	6543550	0
Q8K370	5.3446	4	0.0481928	1705300	0
Q811D0	5.3055	4	0.0481928	1648550	0
Q9WVJ3	5.3014	4	0.0481928	0	14322500
Q8BSE0	5.2289	4	0.0481928	2220200	0
Q9Z2I0	5.1209	4	0.0481928	2816550	0
O70435	5.0952	4	0.0481928	6855050	0
Q9JHS4	5.0921	4	0.0481928	900550	0
Q8BGT5	5.0705	4	0.0481928	3195850	0
P13634	5.0366	4	0.0481928	2772900	0
O55060	4.8343	4	0.0481928	3509700	0
P61027	4.7704	4	0.0481928	2867550	0
P27786	4.692	4	0.0481928	702750	0
Q8K2C9	4.6586	4	0.0481928	5923900	0
Q9CYW4	4.5949	4	0.0481928	4558500	0
Q8C165	4.5336	4	0.0481928	2586450	0
P54822	4.5105	4	0.0481928	1958100	0
Q9ERS2	4.4403	4	0.0481928	8761650	0
Q9CZY3	4.4176	4	0.0481928	3162500	0
Q8BGH2	4.3683	4	0.0481928	2734200	0
Q9CQ92	4.2901	4	0.0481928	1312750	0
Q9Z204	4.1963	4	0.0481928	1095550	0
Q9DCH4	4.118	4	0.0481928	898850	0
Q9D1R9	4.0537	4	0.0481928	18087000	0
P20152	4.0207	4	0.0481928	0	6417500
Q91ZV0	3.8827	4	0.0481928	881600	0
Q9CXR1	3.8739	4	0.0481928	3724550	0
P04186	3.8209	4	0.0481928	0	7523600
Q9JHR7	3.7897	4	0.0481928	604850	0
Q9D7N9	3.6899	4	0.0481928	0	13512000
Q9Z2G9	3.669	4	0.0481928	744400	0
Q8VCH6	3.5724	4	0.0481928	4254550	0
P41105	3.5153	4	0.0481928	6783500	0
Q8BGD9	3.5106	4	0.0481928	2629600	0
Q61335	3.4936	4	0.0481928	5219250	0
O08529	3.4479	4	0.0481928	1890500	0
O89053	3.4087	4	0.0481928	2042950	0
P42925	3.2987	4	0.0481928	1146700	0
P61750	3.2348	4	0.0481928	4240100	0
Q9WUM3	3.2285	4	0.0481928	1324850	0
P61202	2.8326	4	0.0481928	1073100	0
P62137	2.8075	4	0.0481928	1652350	0
Q8BJW6	2.6883	4	0.0481928	2640450	0
Q5YD48	2.5412	4	0.0481928	1219950	0
Q80UU9	2.5053	4	0.0481928	581550	0
P50518	2.4626	4	0.0481928	762300	0
O88487	2.4373	4	0.0481928	1493800	0
P11589	2.3749	4	0.0481928	488485	0
Q8K023	2.1562	4	0.0481928	2116000	0
P13745	1.9398	4	0.0481928	735050	0
P50236	1.4625	4	0.0481928	937800	0
Q62425	79.702	3	0.0361446	0	1332350
P35279	49.736	3	0.0361446	211595	0
Q91XE8	48.336	3	0.0361446	8799000	0
P70245	16.618	3	0.0361446	21413000	0
Q9D1L0	15.947	3	0.0361446	7066350	0
P23589	14.315	3	0.0361446	5669000	0
P62852	13.666	3	0.0361446	22327000	0
Q6ZWV7	13.049	3	0.0361446	18822500	0
Q99KK7	12.689	3	0.0361446	3512450	0
Q9JM62	12.326	3	0.0361446	14740000	0
Q80W22	11.217	3	0.0361446	2240100	0
O09172	10.698	3	0.0361446	6651700	0
Q925I1	10.391	3	0.0361446	2891850	0
Q91WS0	10.289	3	0.0361446	15741000	0
Q99P30	9.9004	3	0.0361446	4500950	0
P12382	9.817	3	0.0361446	2190800	0
P41317	9.5972	3	0.0361446	3913450	0
P07309	9.5459	3	0.0361446	24720500	22482500
Q91VT4	9.5354	3	0.0361446	3965100	0
Q80WJ7	9.3123	3	0.0361446	1551400	0
P14115	9.2814	3	0.0361446	18221500	0
P45878	9.1601	3	0.0361446	8050700	0
Q91VA6	8.8535	3	0.0361446	1743600	0
P63325	8.7532	3	0.0361446	1737400	0
Q3TC72	8.5967	3	0.0361446	2660250	0
Q8R317	8.4149	3	0.0361446	2528550	0
Q8K157	8.359	3	0.0361446	17171500	0
Q8VEK0	8.2568	3	0.0361446	653900	0
Q9DC69	8.2193	3	0.0361446	7400200	0
Q8R1I1	8.1657	3	0.0361446	8873950	0
Q9CZB0	8.0213	3	0.0361446	10245250	0
P62880	8.0012	3	0.0361446	7266050	0
Q9CXI5	7.773	3	0.0361446	5784600	0
P06330	7.7338	3	0.0361446	11666000	0
Q99P72	7.6359	3	0.0361446	5354900	0
Q9DB29	7.4664	3	0.0361446	8865050	0
Q9QY30	7.3325	3	0.0361446	2028000	0
P01837	7.3055	3	0.0361446	22452500	0
P30999	7.167	3	0.0361446	1502550	0
Q3TDQ1	7.1591	3	0.0361446	767400	0
O55135	7.1282	3	0.0361446	4027500	0
Q9CPQ8	7.1182	3	0.0361446	12315000	0
Q9Z2M7	6.9795	3	0.0361446	3188700	0
P26350	6.8831	3	0.0361446	22282000	0
P28063	6.8065	3	0.0361446	2154700	0
Q8K4Z3	6.8014	3	0.0361446	5382700	0
Q283N4	6.7995	3	0.0361446	4687250	0
P13516	6.6184	3	0.0361446	3987450	0
P34884	6.5903	3	0.0361446	22230000	0
Q9Z2X1	6.5198	3	0.0361446	3595900	0
Q71KT5	6.4977	3	0.0361446	441240	0
Q8R0N6	6.48	3	0.0361446	4140750	0
P55302	6.4548	3	0.0361446	1469550	0
P63028	6.4359	3	0.0361446	6055050	0
Q8CFA2	6.3947	3	0.0361446	1811250	0
P35282	6.3664	3	0.0361446	1453300	0
Q9CXA2	6.3339	3	0.0361446	1195450	0
P61514	6.3172	3	0.0361446	11606500	0
Q9D1M0	6.2991	3	0.0361446	2489600	0
Q91YP3	6.2816	3	0.0361446	2570850	0
P21107	6.2392	3	0.0361446	12653500	0
P62918	6.2066	3	0.0361446	25658500	4193050
Q3UNZ8	6.1926	3	0.0361446	623250	0
Q3THE2	6.1925	3	0.0361446	5719950	0
P35293	6.1845	3	0.0361446	4913600	0
Q9CZ44	5.8461	3	0.0361446	1536950	0
P04117	5.7349	3	0.0361446	3186200	0
Q3TDN2	5.7284	3	0.0361446	644350	0
P43277	5.6803	3	0.0361446	4997950	0
Q61937	5.6249	3	0.0361446	10365100	0
Q9EP89	5.6006	3	0.0361446	1579900	0
Q9D1D4	5.5952	3	0.0361446	5373300	0
P01656	5.5425	3	0.0361446	0	7937100
P25688	5.5146	3	0.0361446	1660550	0
Q6ZWX6	5.4729	3	0.0361446	3546500	0
Q9CQR4	5.4581	3	0.0361446	10736500	0
P62835	5.456	3	0.0361446	2681650	0
P83882	5.408	3	0.0361446	4893900	0
Q9CQT1	5.4046	3	0.0361446	499905	0
P49312	5.3902	3	0.0361446	2103200	0
Q61035	5.3304	3	0.0361446	2323100	0
O88455	5.2146	3	0.0361446	3638100	0
Q9D0J8	5.2075	3	0.0361446	41653000	0
P49443	5.2021	3	0.0361446	1359550	0
P42208	5.192	3	0.0361446	3051050	0
Q06185	5.1013	3	0.0361446	14198500	0
P17225	5.0934	3	0.0361446	4249200	0
P28352	5.0662	3	0.0361446	1989500	0
Q9CQM9	5.0498	3	0.0361446	745050	0
Q9JJU8	5.0399	3	0.0361446	4668750	0
Q00724	5.0319	3	0.0361446	1437950	0
P06797	4.997	3	0.0361446	2887900	24225000
Q9R111	4.9624	3	0.0361446	1902900	0
Q99JB2	4.9296	3	0.0361446	2693000	0
Q8BML9	4.7919	3	0.0361446	345365	0
Q9DB15	4.7351	3	0.0361446	5269050	0
Q80Y14	4.6546	3	0.0361446	3729500	0
Q9QYJ0	4.5814	3	0.0361446	2811450	0
P01868	4.5723	3	0.0361446	8423650	0
Q02013	4.5569	3	0.0361446	4764250	0
Q9DCY0	4.5406	3	0.0361446	3008150	0
P61089	4.5375	3	0.0361446	8376250	0
Q8C1B7	4.5114	3	0.0361446	1722150	0
Q9R1P3	4.507	3	0.0361446	5109600	0
Q2TPA8	4.506	3	0.0361446	3925550	0
P97821	4.503	3	0.0361446	0	21146500
Q923B6	4.4852	3	0.0361446	1780700	0
P04919	4.427	3	0.0361446	1995350	0
Q9DBL1	4.4215	3	0.0361446	3050050	0
P42225	4.3921	3	0.0361446	1373450	0
Q8BJY1	4.3858	3	0.0361446	1422500	0
P97364	4.37	3	0.0361446	5915400	0
O70400	4.3686	3	0.0361446	2175600	0
Q61578	4.3388	3	0.0361446	744150	0
O35685	4.3303	3	0.0361446	2446500	0
P62900	4.2488	3	0.0361446	21552000	3946150
A2ADY9	4.2413	3	0.0361446	2831250	0
Q9D023	4.2048	3	0.0361446	6915100	0
O55023	4.2044	3	0.0361446	2453200	0
O70492	4.1205	3	0.0361446	1913750	0
Q91YP0	4.0916	3	0.0361446	1736100	0
Q9WUR9	4.0412	3	0.0361446	1929700	0
Q9QZD9	4.008	3	0.0361446	2033550	0
Q3UMF0	4.0066	3	0.0361446	281150	0
P47758	3.9743	3	0.0361446	1061550	0
O35887	3.9578	3	0.0361446	5050400	0
O70570	3.9148	3	0.0361446	661400	0
Q62087	3.9123	3	0.0361446	0	7444500
Q61129	3.9025	3	0.0361446	0	3035000
Q60972	3.8974	3	0.0361446	2480350	0
P70372	3.891	3	0.0361446	2139750	0
Q02248	3.7777	3	0.0361446	548150	0
Q99K28	3.7682	3	0.0361446	691850	0
Q8VBV7	3.7478	3	0.0361446	626250	0
O08600	3.7382	3	0.0361446	972600	0
Q9WVJ2	3.7106	3	0.0361446	1303000	0
P01592	3.6603	3	0.0361446	3037350	0
Q8JZU2	3.6443	3	0.0361446	12756500	0
Q62426	3.6158	3	0.0361446	4872800	0
Q6IRU5	3.6127	3	0.0361446	2504150	0
P47802	3.5774	3	0.0361446	1335700	0
Q9Z0J0	3.5425	3	0.0361446	6055000	0
P70404	3.5215	3	0.0361446	2059000	0
P47915	3.4968	3	0.0361446	10609300	0
Q3UJU9	3.4528	3	0.0361446	1888550	0
P00405	3.4078	3	0.0361446	29303500	0
Q8BFS6	3.3907	3	0.0361446	1966450	0
Q9DBW0	3.3667	3	0.0361446	1196950	0
Q8BT60	3.3314	3	0.0361446	1963650	0
Q920A5	3.3231	3	0.0361446	1701750	0
Q8K4H1	3.2946	3	0.0361446	1603100	0
P63094	3.2112	3	0.0361446	538350	0
Q9CZ30	3.183	3	0.0361446	2481000	0
Q8R016	3.1258	3	0.0361446	1467700	0
P28230	3.1219	3	0.0361446	848050	0
Q99JY3	3.0902	3	0.0361446	1288100	0
Q62318	3.068	3	0.0361446	568850	0
Q9R1P0	3.0651	3	0.0361446	8684700	0
Q9DAS9	2.9762	3	0.0361446	2170550	0
P63030	2.8533	3	0.0361446	11405000	0
Q8BU30	2.8452	3	0.0361446	480190	0
Q61768	2.8139	3	0.0361446	442215	0
Q99LD4	2.7647	3	0.0361446	1104300	0
P49722	2.687	3	0.0361446	3404600	0
Q8VCC1	2.6868	3	0.0361446	1246250	0
O88908	2.6133	3	0.0361446	1896450	0
P46460	2.5973	3	0.0361446	394350	0
O88962	2.5922	3	0.0361446	630850	0
Q8BKZ9	2.5814	3	0.0361446	1539750	0
P16406	2.5742	3	0.0361446	0	2314200
Q6ZWQ7	2.5458	3	0.0361446	3710650	0
Q9Z2W0	2.4332	3	0.0361446	460275	0
P52480	2.4292	3	0.0361446	276090	0
Q8VCT3	2.4017	3	0.0361446	1032250	0
P40336	2.4013	3	0.0361446	1398750	0
Q8VIJ6	2.3633	3	0.0361446	489845	0
Q8BMJ2	2.2996	3	0.0361446	586950	0
Q99LB6	2.2835	3	0.0361446	558000	0
Q8BP40	2.2411	3	0.0361446	1061450	0
P00493	2.0738	3	0.0361446	866750	0
Q3UPH1	2.0309	3	0.0361446	0	4018550
Q9CZW5	2.0225	3	0.0361446	1175650	0
Q9CQJ8	1.9679	3	0.0361446	2195300	0
Q9CX56	1.9492	3	0.0361446	1561100	0
P35585	1.8818	3	0.0361446	760650	0
Q9D2R0	1.7718	3	0.0361446	1535650	0
Q9DBC0	1.7261	3	0.0361446	688900	0
Q6GQT9	1.7258	3	0.0361446	664050	0
P62874	1.6444	3	0.0361446	349580	0
Q8K0D5	1.5908	3	0.0361446	672050	0
O08692	1.5815	3	0.0361446	490180	0
Q8R4H7	1.4921	3	0.0361446	471675	0
Q91WP6	1.4721	3	0.0361446	350415	0
Q9DB05	1.4131	3	0.0361446	552000	0
P59279	1.3926	3	0.0361446	141915	0
Q8K441	1.3581	3	0.0361446	694350	0
P15864	1.1918	3	0.0361446	342615	0
O70456	1.0231	3	0.0361446	4116650	0
Q9D3D9	15.879	2	0.0240964	43323500	10745500
Q922B1	13.04	2	0.0240964	1596500	0
Q9CQ75	11.488	2	0.0240964	5666400	0
P70333	10.568	2	0.0240964	2864150	0
Q61029	9.9533	2	0.0240964	954900	0
Q9CPP6	8.6334	2	0.0240964	4715700	0
O35226	8.2	2	0.0240964	23761500	0
P26883	8.0725	2	0.0240964	2175350	0
Q9R008	7.6901	2	0.0240964	1113550	0
Q9D0M1	7.3712	2	0.0240964	1151750	0
O09167	7.3685	2	0.0240964	13137000	0
O89023	7.1624	2	0.0240964	9245150	0
Q9CQZ5	7.081	2	0.0240964	4210200	0
Q9JK38	6.9197	2	0.0240964	2944850	0
Q9CQC9	6.8847	2	0.0240964	9885400	0
Q9D880	6.7448	2	0.0240964	2148550	0
P29391	6.724	2	0.0240964	2589700	0
Q9QZ23	6.6809	2	0.0240964	2031050	0
P63073	6.4885	2	0.0240964	2553400	0
Q99020	6.4583	2	0.0240964	5263950	0
P60867	6.3073	2	0.0240964	11139000	0
P16045	6.1919	2	0.0240964	4766750	0
P50516	6.0785	2	0.0240964	1022700	0
Q6ZWY3	5.9824	2	0.0240964	12247000	0
A2AKK5	5.9179	2	0.0240964	450080	0
Q99MN1	5.9147	2	0.0240964	3011250	0
Q6ZQI3	5.8654	2	0.0240964	3556500	0
Q9EQU5	5.7934	2	0.0240964	3692600	0
Q9CZ42	5.637	2	0.0240964	2235400	0
P62855	5.625	2	0.0240964	13039000	0
Q9CQM5	5.5973	2	0.0240964	4487700	0
Q9D8B4	5.5416	2	0.0240964	6099000	0
P51863	5.5223	2	0.0240964	0	813450
P67984	5.411	2	0.0240964	24531000	0
Q9QXC1	5.4093	2	0.0240964	2800850	6929000
Q64010	5.3918	2	0.0240964	862800	0
P60229	5.3902	2	0.0240964	2336950	0
Q5U5V2	5.3569	2	0.0240964	2449550	0
P70697	5.162	2	0.0240964	613350	0
P48771	4.9523	2	0.0240964	25837000	0
P61804	4.9408	2	0.0240964	7452400	7772800
A0JNU3	4.9021	2	0.0240964	528300	0
P35278	4.8595	2	0.0240964	3694400	0
Q00PI9	4.8549	2	0.0240964	1671900	0
P52503	4.8011	2	0.0240964	7185200	0
P43883	4.7014	2	0.0240964	1596250	0
Q9R0N0	4.6094	2	0.0240964	3410600	0
Q9R1S7	4.5439	2	0.0240964	623150	0
P63037	4.5101	2	0.0240964	2885150	0
Q99J77	4.5012	2	0.0240964	818900	0
Q8C0C7	4.4777	2	0.0240964	1985950	0
P58735	4.4369	2	0.0240964	969900	0
O88668	4.429	2	0.0240964	780300	5304500
Q9CQ54	4.4141	2	0.0240964	4323250	0
Q9WU84	4.4104	2	0.0240964	2900200	0
P53986	4.3964	2	0.0240964	1596250	0
Q9WTX5	4.3621	2	0.0240964	3243150	0
P11438	4.3343	2	0.0240964	3160350	0
P62774	4.329	2	0.0240964	3527500	0
P56135	4.3279	2	0.0240964	14384500	3474400
Q9CY64	4.3231	2	0.0240964	989600	0
P20065	4.2856	2	0.0240964	2086750	0
P62077	4.2103	2	0.0240964	832250	0
Q8K3J1	4.1961	2	0.0240964	1548950	0
O35593	4.0777	2	0.0240964	1007300	0
Q9WVA2	4.0676	2	0.0240964	7872800	0
P62858	4.051	2	0.0240964	6864000	0
Q9Z2A7	4.0123	2	0.0240964	650900	0
P01635	3.9679	2	0.0240964	1561600	0
Q99JX3	3.9581	2	0.0240964	766800	0
Q7TQI3	3.936	2	0.0240964	889150	0
P42669	3.9332	2	0.0240964	1195550	0
Q61586	3.8801	2	0.0240964	1164350	0
Q9CR51	3.8691	2	0.0240964	2243150	0
Q9ER88	3.8613	2	0.0240964	490625	0
Q3UGC7	3.7918	2	0.0240964	1568350	0
Q9D110	3.7844	2	0.0240964	1624450	0
Q9QUH0	3.7712	2	0.0240964	4312100	0
P62320	3.7621	2	0.0240964	2071450	0
Q9DCT1	3.7611	2	0.0240964	1042250	0
Q9Z1J3	3.7525	2	0.0240964	1448250	0
P63005	3.7282	2	0.0240964	399185	0
O89017	3.7246	2	0.0240964	0	21125500
P85094	3.6873	2	0.0240964	6298650	0
O89079	3.6858	2	0.0240964	1185750	0
O09111	3.6516	2	0.0240964	3508250	0
Q9D0M5	3.6431	2	0.0240964	593300	0
Q61249	3.6368	2	0.0240964	346075	0
Q6PA06	3.6026	2	0.0240964	389630	0
Q9JM14	3.566	2	0.0240964	1225050	0
P50295	3.5647	2	0.0240964	337330	0
Q9JMG1	3.5463	2	0.0240964	891850	0
Q61599	3.537	2	0.0240964	1030000	0
P52792	3.52	2	0.0240964	1888600	0
P45376	3.5184	2	0.0240964	2448200	0
P70671	3.5122	2	0.0240964	402110	0
Q99L43	3.5057	2	0.0240964	710750	0
Q91VM5	3.4984	2	0.0240964	711500	0
P48776	3.4934	2	0.0240964	1225250	0
P14901	3.4828	2	0.0240964	709150	0
Q9D024	3.4718	2	0.0240964	831950	0
P62331	3.4578	2	0.0240964	2519800	0
P61957	3.4101	2	0.0240964	1838250	0
Q9CY50	3.3417	2	0.0240964	3811600	0
Q8R035	3.3202	2	0.0240964	417655	0
Q921S7	3.289	2	0.0240964	396630	0
Q9JLV1	3.2822	2	0.0240964	621350	0
O70251	3.2464	2	0.0240964	6335000	0
P97372	3.2332	2	0.0240964	1546000	0
Q9JLT4	3.2176	2	0.0240964	1076100	0
Q78KK3	3.1933	2	0.0240964	962700	0
Q8R010	3.1851	2	0.0240964	1187650	0
Q9CPT4	3.1719	2	0.0240964	6447250	0
Q9D6J5	3.16	2	0.0240964	4783050	0
P37804	3.145	2	0.0240964	583950	0
Q14C51	3.1442	2	0.0240964	348815	0
Q5XKN4	3.1398	2	0.0240964	520800	0
Q9D358	3.1298	2	0.0240964	0	3328850
Q9D892	3.0956	2	0.0240964	488660	0
Q9JIF0	3.0806	2	0.0240964	120800	0
O08917	3.0797	2	0.0240964	540300	0
O88531	3.0637	2	0.0240964	0	6626500
P47964	3.0531	2	0.0240964	10544000	0
Q9CQW2	3.0329	2	0.0240964	892150	0
Q64133	3.0262	2	0.0240964	924810	0
P03921	3.025	2	0.0240964	2111250	0
P58389	3.0093	2	0.0240964	1002410	0
P46664	2.992	2	0.0240964	540250	0
Q9ERK4	2.9632	2	0.0240964	572500	0
Q8QZY2	2.9462	2	0.0240964	1360050	0
Q61081	2.9421	2	0.0240964	1090750	0
Q9Z1Q5	2.9379	2	0.0240964	2224150	0
O88833	2.9261	2	0.0240964	0	0
P56812	2.9133	2	0.0240964	1012350	0
P48193	2.8846	2	0.0240964	1420200	0
Q91V01	2.8764	2	0.0240964	544750	0
Q8K215	2.8747	2	0.0240964	791150	0
Q9R0Q9	2.8685	2	0.0240964	1797450	0
P28650	2.8526	2	0.0240964	993950	0
P70122	2.8477	2	0.0240964	1186950	0
P63276	2.8376	2	0.0240964	5388500	0
Q99LY9	2.8339	2	0.0240964	1685350	0
P32261	2.8251	2	0.0240964	4096950	0
O88958	2.7906	2	0.0240964	406720	0
P62627	2.7735	2	0.0240964	746400	0
Q9DBC7	2.7533	2	0.0240964	466085	0
P26369	2.7412	2	0.0240964	594850	0
Q9Z0R9	2.7395	2	0.0240964	887600	0
Q9JHW4	2.7213	2	0.0240964	293160	0
P70194	2.7181	2	0.0240964	333535	0
Q8K3K7	2.7055	2	0.0240964	2024400	0
Q9D0E1	2.6999	2	0.0240964	1941050	0
P13020	2.694	2	0.0240964	952900	0
O08585	2.6846	2	0.0240964	1570550	0
P26516	2.6717	2	0.0240964	1445800	0
P99026	2.6257	2	0.0240964	5077750	0
P12815	2.607	2	0.0240964	1917550	0
Q9QYB1	2.5915	2	0.0240964	889750	0
Q7M6Y3	2.5885	2	0.0240964	672800	0
P70665	2.5879	2	0.0240964	0	2430000
O88533	2.5857	2	0.0240964	1165500	0
Q04447	2.5672	2	0.0240964	643850	0
O09044	2.5473	2	0.0240964	488535	0
[truncated: 131 more rows]

## Sheet: ACCESSION MATCH
Accession	Peptide #	DDASSQ F1	DDASSQ F2	PD F1	PD F2	MQ F1	MQ F2
[truncated: 1,294 more rows]
